# Supplementary material for: Environmental trade-offs of direct air capture technologies in climate change mitigation toward 2100
Source: Nat Commun. 2022 Jun 25;13:3635. doi: 10.1038/s41467-022-31146-1 (PMC9233692; doi:10.1038/s41467-022-31146-1)
Supplement: Supplementary file 3 — Supplementary Data 1 [file 41467_2022_31146_MOESM3_ESM.zip]

Archive with 120 entries (107 files):
- 6-2. Supplementary Dataset/
- 6-2. Supplementary Dataset/Code/
- 6-2. Supplementary Dataset/Code/Python-Code/
- 6-2. Supplementary Dataset/Code/Python-Code/.ipynb_checkpoints/
- 6-2. Supplementary Dataset/Code/Python-Code/.ipynb_checkpoints/3. Python_code_samples-checkpoint.ipynb
- 6-2. Supplementary Dataset/Code/Python-Code/1_Functions_Market_electricity_data.ipynb
- 6-2. Supplementary Dataset/Code/Python-Code/2_Database_input_modification.ipynb
- 6-2. Supplementary Dataset/Code/Python-Code/3. LCA_calculation.ipynb
- 6-2. Supplementary Dataset/Code/Python-Code/4. LCA_electricity_generation.ipynb
- 6-2. Supplementary Dataset/Code/Python-Code/5. IMAGE_results_calculation.ipynb
- 6-2. Supplementary Dataset/Code/Python-Code/Python_code_result_export/
- 6-2. Supplementary Dataset/Code/Python-Code/Python_code_result_export/BECCS_co2_seq_RCP19_DAC_data.xlsx
- 6-2. Supplementary Dataset/Code/Python-Code/Python_code_result_export/BECCS_co2_seq_RCP19_data.xlsx
- 6-2. Supplementary Dataset/Code/Python-Code/Python_code_result_export/DACCS_elect_demand_data.xlsx
- 6-2. Supplementary Dataset/Code/Python-Code/Python_code_result_export/DAC_co2_seq_RCP19_DAC_data.xlsx
- 6-2. Supplementary Dataset/Code/Python-Code/Python_code_result_export/DAC_co2_seq_RCP19_data.xlsx
- 6-2. Supplementary Dataset/Code/Python-Code/Python_code_result_export/DAC_deployment_result.xlsx
- 6-2. Supplementary Dataset/Code/Python-Code/Python_code_result_export/elec_CO2_summary_SSP2_baseline.xlsx
- 6-2. Supplementary Dataset/Code/Python-Code/Python_code_result_export/elec_CO2_summary_SSP2_RCP19.xlsx
- 6-2. Supplementary Dataset/Code/Python-Code/Python_code_result_export/elec_CO2_summary_SSP2_RCP19_DAC.xlsx
- 6-2. Supplementary Dataset/Code/Python-Code/Python_code_result_export/elec_mix_summary_SSP2_baseline.xlsx
- 6-2. Supplementary Dataset/Code/Python-Code/Python_code_result_export/elec_mix_summary_SSP2_RCP19.xlsx
- 6-2. Supplementary Dataset/Code/Python-Code/Python_code_result_export/elec_mix_summary_SSP2_RCP19_DAC.xlsx
- 6-2. Supplementary Dataset/Code/Python-Code/Python_code_result_export/elec_prod_summary_SSP2_RCP19.xlsx
- 6-2. Supplementary Dataset/Code/Python-Code/Python_code_result_export/elec_prod_summary_SSP2_RCP19_DAC.xlsx
- 6-2. Supplementary Dataset/Code/Python-Code/Python_code_result_export/LCA_sol_RCP19_DAC_contribution_all_summary_table.xlsx
- 6-2. Supplementary Dataset/Code/Python-Code/Python_code_result_export/LCA_sol_RCP19_DAC_LR_contribution_all_summary_table.xlsx
- 6-2. Supplementary Dataset/Code/Python-Code/Python_code_result_export/LCA_sol_sor_country_summary_table_spread_BAU.xlsx
- 6-2. Supplementary Dataset/Code/Python-Code/Python_code_result_export/LCA_sol_sor_country_summary_table_spread_RCP19_DAC.xlsx
- 6-2. Supplementary Dataset/Code/Python-Code/Python_code_result_export/LCA_sol_sor_country_summary_table_spread_RCP19_DAC_LR.xlsx
- 6-2. Supplementary Dataset/Code/Python-Code/Python_code_result_export/LCA_sol_sor_country_summary_table_spread_RCP19_DAC_LR_high.xlsx
- 6-2. Supplementary Dataset/Code/Python-Code/Python_code_result_export/LCA_sol_sor_country_summary_table_spread_RCP19_DAC_LR_low.xlsx
- 6-2. Supplementary Dataset/Code/Python-Code/Python_code_result_export/LCA_sor_RCP19_DAC_contribution_all_summary_table.xlsx
- 6-2. Supplementary Dataset/Code/Python-Code/Python_code_result_export/LCA_sor_RCP19_DAC_LR_contribution_all_summary_table.xlsx
- 6-2. Supplementary Dataset/Code/Python-Code/Python_code_result_export/PE_use_RCP19_DAC_data.xlsx
- 6-2. Supplementary Dataset/Code/Python-Code/Python_code_result_export/PE_use_RCP19_data.xlsx
- 6-2. Supplementary Dataset/Code/Python-Code/Python_code_result_export/total_co2_seq_RCP19_DAC_data.xlsx
- 6-2. Supplementary Dataset/Code/Python-Code/Python_code_result_export/total_co2_seq_RCP19_data.xlsx
- 6-2. Supplementary Dataset/Code/Python-Code/Python_code_result_export/US_1kwh_elec_impact_year_summary_table.xlsx
- 6-2. Supplementary Dataset/Code/Python-Code/Python_code_result_export/US_hv_Baseline.xlsx
- 6-2. Supplementary Dataset/Code/Python-Code/Python_code_result_export/US_hv_RCP19.xlsx
- 6-2. Supplementary Dataset/Code/Python-Code/Python_code_result_export/US_hv_RCP19_noDAC.xlsx
- 6-2. Supplementary Dataset/Code/R-Code/
- 6-2. Supplementary Dataset/Code/R-Code/1.IMAGE_result_figures.r
- 6-2. Supplementary Dataset/Code/R-Code/2.LCA_results_figures.r
- 6-2. Supplementary Dataset/Code/R-Code/R_code_result_export/
- 6-2. Supplementary Dataset/Code/R-Code/R_code_result_export/Figure_1_data.xlsx
- 6-2. Supplementary Dataset/Code/R-Code/R_code_result_export/Figure_2_data.xlsx
- 6-2. Supplementary Dataset/Code/R-Code/R_code_result_export/Figure_3_data.xlsx
- 6-2. Supplementary Dataset/Code/R-Code/R_code_result_export/Figure_4_data.xlsx
- 6-2. Supplementary Dataset/Code/R-Code/R_code_result_export/SI_Figure_6_data.xlsx
- 6-2. Supplementary Dataset/Code/R-Code/R_code_result_export/SI_Figure_7_data.xlsx
- 6-2. Supplementary Dataset/Code/R-Code/R_code_result_export/SI_Figure_8_data.xlsx
- 6-2. Supplementary Dataset/Code/R-Code/R_code_result_export/SI_Figure_9_data.xlsx
- 6-2. Supplementary Dataset/Code/Readme.txt
- 6-2. Supplementary Dataset/Data_source/
- 6-2. Supplementary Dataset/Data_source/IMAGE_results/
- 6-2. Supplementary Dataset/Data_source/IMAGE_results/IMAGE variable names.xlsx
- 6-2. Supplementary Dataset/Data_source/IMAGE_results/Readme.txt
- 6-2. Supplementary Dataset/Data_source/IMAGE_results/SSP2_Baseline/
- 6-2. Supplementary Dataset/Data_source/IMAGE_results/SSP2_Baseline/BaseScenVersionInfo
- 6-2. Supplementary Dataset/Data_source/IMAGE_results/SSP2_Baseline/BioBaseVersionInfo
- 6-2. Supplementary Dataset/Data_source/IMAGE_results/SSP2_Baseline/CO2Spec2.out
- 6-2. Supplementary Dataset/Data_source/IMAGE_results/SSP2_Baseline/ElecEffAvg.out
- 6-2. Supplementary Dataset/Data_source/IMAGE_results/SSP2_Baseline/ElecProdSpec.out
- 6-2. Supplementary Dataset/Data_source/IMAGE_results/SSP2_Baseline/ENEFBC.out
- 6-2. Supplementary Dataset/Data_source/IMAGE_results/SSP2_Baseline/ENEFCH4.out
- 6-2. Supplementary Dataset/Data_source/IMAGE_results/SSP2_Baseline/ENEFCO.out
- 6-2. Supplementary Dataset/Data_source/IMAGE_results/SSP2_Baseline/ENEFN2O.out
- 6-2. Supplementary Dataset/Data_source/IMAGE_results/SSP2_Baseline/ENEFNOx.out
- 6-2. Supplementary Dataset/Data_source/IMAGE_results/SSP2_Baseline/ENEFSO2.out
- 6-2. Supplementary Dataset/Data_source/IMAGE_results/SSP2_Baseline/ModelVersionInfo
- 6-2. Supplementary Dataset/Data_source/IMAGE_results/SSP2_Baseline/nuclfueleff.out
- 6-2. Supplementary Dataset/Data_source/IMAGE_results/SSP2_Baseline/ScenlibVersionInfo
- 6-2. Supplementary Dataset/Data_source/IMAGE_results/SSP2_Baseline/TrunkVersionInfo
- 6-2. Supplementary Dataset/Data_source/IMAGE_results/SSP2_RCP19_no_DACCS/
- 6-2. Supplementary Dataset/Data_source/IMAGE_results/SSP2_RCP19_no_DACCS/BaseScenVersionInfo
- 6-2. Supplementary Dataset/Data_source/IMAGE_results/SSP2_RCP19_no_DACCS/BioBaseVersionInfo
- 6-2. Supplementary Dataset/Data_source/IMAGE_results/SSP2_RCP19_no_DACCS/CarbonCapturedSpec2.out
- 6-2. Supplementary Dataset/Data_source/IMAGE_results/SSP2_RCP19_no_DACCS/CO2Spec2.out
- 6-2. Supplementary Dataset/Data_source/IMAGE_results/SSP2_RCP19_no_DACCS/ElecEffAvg.out
- 6-2. Supplementary Dataset/Data_source/IMAGE_results/SSP2_RCP19_no_DACCS/ElecNetDemand.out
- 6-2. Supplementary Dataset/Data_source/IMAGE_results/SSP2_RCP19_no_DACCS/ElecProdSpec.out
- 6-2. Supplementary Dataset/Data_source/IMAGE_results/SSP2_RCP19_no_DACCS/ENEFBC.out
- 6-2. Supplementary Dataset/Data_source/IMAGE_results/SSP2_RCP19_no_DACCS/ENEFCH4.out
- 6-2. Supplementary Dataset/Data_source/IMAGE_results/SSP2_RCP19_no_DACCS/ENEFCO.out
- 6-2. Supplementary Dataset/Data_source/IMAGE_results/SSP2_RCP19_no_DACCS/ENEFN2O.out
- 6-2. Supplementary Dataset/Data_source/IMAGE_results/SSP2_RCP19_no_DACCS/ENEFNOx.out
- 6-2. Supplementary Dataset/Data_source/IMAGE_results/SSP2_RCP19_no_DACCS/ENEFSO2.out
- 6-2. Supplementary Dataset/Data_source/IMAGE_results/SSP2_RCP19_no_DACCS/ModelVersionInfo
- 6-2. Supplementary Dataset/Data_source/IMAGE_results/SSP2_RCP19_no_DACCS/nuclfueleff.out
- 6-2. Supplementary Dataset/Data_source/IMAGE_results/SSP2_RCP19_no_DACCS/ScenlibVersionInfo
- 6-2. Supplementary Dataset/Data_source/IMAGE_results/SSP2_RCP19_no_DACCS/tpes.out
- 6-2. Supplementary Dataset/Data_source/IMAGE_results/SSP2_RCP19_no_DACCS/TrunkVersionInfo
- 6-2. Supplementary Dataset/Data_source/IMAGE_results/SSP2_RCP19_with_DACCCS/
- 6-2. Supplementary Dataset/Data_source/IMAGE_results/SSP2_RCP19_with_DACCCS/BaseScenVersionInfo
- 6-2. Supplementary Dataset/Data_source/IMAGE_results/SSP2_RCP19_with_DACCCS/BioBaseVersionInfo
- 6-2. Supplementary Dataset/Data_source/IMAGE_results/SSP2_RCP19_with_DACCCS/CapDAC.out
- 6-2. Supplementary Dataset/Data_source/IMAGE_results/SSP2_RCP19_with_DACCCS/CapInvDAC.out
- 6-2. Supplementary Dataset/Data_source/IMAGE_results/SSP2_RCP19_with_DACCCS/CarbonCapturedSpec2.out
- 6-2. Supplementary Dataset/Data_source/IMAGE_results/SSP2_RCP19_with_DACCCS/CO2Spec2.out
- 6-2. Supplementary Dataset/Data_source/IMAGE_results/SSP2_RCP19_with_DACCCS/ElecEffAvg.out
- 6-2. Supplementary Dataset/Data_source/IMAGE_results/SSP2_RCP19_with_DACCCS/ElecNetDemand.out
- 6-2. Supplementary Dataset/Data_source/IMAGE_results/SSP2_RCP19_with_DACCCS/ElecProdSpec.out
- 6-2. Supplementary Dataset/Data_source/IMAGE_results/SSP2_RCP19_with_DACCCS/ENEFBC.out
- 6-2. Supplementary Dataset/Data_source/IMAGE_results/SSP2_RCP19_with_DACCCS/ENEFCH4.out
- 6-2. Supplementary Dataset/Data_source/IMAGE_results/SSP2_RCP19_with_DACCCS/ENEFCO.out
- 6-2. Supplementary Dataset/Data_source/IMAGE_results/SSP2_RCP19_with_DACCCS/ENEFN2O.out
- 6-2. Supplementary Dataset/Data_source/IMAGE_results/SSP2_RCP19_with_DACCCS/ENEFNOx.out
- 6-2. Supplementary Dataset/Data_source/IMAGE_results/SSP2_RCP19_with_DACCCS/ENEFSO2.out
- 6-2. Supplementary Dataset/Data_source/IMAGE_results/SSP2_RCP19_with_DACCCS/ModelVersionInfo
- 6-2. Supplementary Dataset/Data_source/IMAGE_results/SSP2_RCP19_with_DACCCS/nuclfueleff.out
- 6-2. Supplementary Dataset/Data_source/IMAGE_results/SSP2_RCP19_with_DACCCS/ScenlibVersionInfo
- 6-2. Supplementary Dataset/Data_source/IMAGE_results/SSP2_RCP19_with_DACCCS/tpes.out
- 6-2. Supplementary Dataset/Data_source/IMAGE_results/SSP2_RCP19_with_DACCCS/TrunkVersionInfo
- 6-2. Supplementary Dataset/Data_source/LCI_data/
- 6-2. Supplementary Dataset/Data_source/LCI_data/1_LCI_wave_electricity.xlsx
- 6-2. Supplementary Dataset/Data_source/LCI_data/2_LCI_CCS.xlsx
- 6-2. Supplementary Dataset/Data_source/LCI_data/3_LCI_amine_based_sorbent.xlsx
- 6-2. Supplementary Dataset/Data_source/LCI_data/4_LCI_biomethane_heat.xlsx
