# Supplementary material for: Environmental trade-offs of direct air capture technologies in climate change mitigation toward 2100
Source: Nat Commun. 2022 Jun 25;13:3635. doi: 10.1038/s41467-022-31146-1 (PMC9233692; doi:10.1038/s41467-022-31146-1)
Supplement: Supplementary file 3 — Supplementary Data 1 [file 41467_2022_31146_MOESM3_ESM.zip › 6-2. Supplementary Dataset/Code/Python-Code/1_Functions_Market_electricity_data.ipynb]

# %% [code]
from IPython.core.display import HTML
HTML("<style>.container { width:100% !important; }</style>")

# %% [markdown]
#### Note: all the scripts in this .ipynb are adpopted from Beltran,2020. See the original scripts in the publication.
Mendoza Beltran, Angelica, et al. "When the background matters: using scenarios from integrated assessment models in prospective life cycle assessment." Journal of Industrial Ecology 24.1 (2020): 64-79.

# %% [code]
import numpy as np
import pyprind
import seaborn as sns
import pandas as pd
import os
import pprint
import copy
import wurst as w
import brightway2 as bw

from brightway2 import *
from matplotlib import pyplot as plt
from wurst import *
from wurst.searching import *
from wurst.transformations.activity import change_exchanges_by_constant_factor
from wurst.transformations.uncertainty import rescale_exchange
from wurst.IMAGE.io import *
from wurst.IMAGE import *
from wurst.ecoinvent.electricity_markets import *
from wurst.ecoinvent.filters import *
from wurst.transformations.geo import *

# %% [markdown]
## 1. Filters and name matchings

# %% [code]
## This filter is to select out all the "Market for electricity, high voltage" activities (172) in Ecoinvent 3.6. 
electricity_market_filter_high_voltage= [contains('name', 'market for electricity, high voltage'),
                                         doesnt_contain_any('name', ['aluminium industry',
                                                                     'internal use in coal mining',
                                                                     'Swiss Federal Railways',
                                                                     'label-certified'])]

## This filter is to select out all the "Market for electricity, medium voltage" activities (172) in Ecoinvent 3.6. 
electricity_market_filter_medium_voltage= [contains('name', 'market for electricity, medium voltage'),
                                           doesnt_contain_any('name', ['aluminium industry',
                                                                       'electricity, from municipal waste incineration',
                                                                       'label-certified'])]

## This filter is to select out all the "Market for electricity, low voltage" activities (172) in Ecoinvent 3.6. 
electricity_market_filter_low_voltage= [contains('name', 'market for electricity, low voltage'),
                                        doesnt_contain_any('name', ['label-certified'])]

# %% [code]
## Match the technology names in IMAGE to those in ecoinvent database

available_electricity_generating_technologies = {
    'Solar_PV_cen' : ['electricity production, photovoltaic, 570kWp open ground installation, multi-Si'],  ## need to further confirm the classification of solar PV
    
    'Solar_PV_decen' : ['electricity production, photovoltaic, 3kWp facade installation, multi-Si, laminated, integrated',
                        'electricity production, photovoltaic, 3kWp facade installation, multi-Si, panel, mounted',
                        'electricity production, photovoltaic, 3kWp facade installation, single-Si, laminated, integrated',
                        'electricity production, photovoltaic, 3kWp facade installation, single-Si, panel, mounted',
                        'electricity production, photovoltaic, 3kWp flat-roof installation, multi-Si',
                        'electricity production, photovoltaic, 3kWp flat-roof installation, single-Si',
                        'electricity production, photovoltaic, 3kWp slanted-roof installation, a-Si, laminated, integrated',
                        'electricity production, photovoltaic, 3kWp slanted-roof installation, a-Si, panel, mounted',
                        'electricity production, photovoltaic, 3kWp slanted-roof installation, CdTe, laminated, integrated',
                        'electricity production, photovoltaic, 3kWp slanted-roof installation, CIS, panel, mounted',
                        'electricity production, photovoltaic, 3kWp slanted-roof installation, multi-Si, laminated, integrated',
                        'electricity production, photovoltaic, 3kWp slanted-roof installation, multi-Si, panel, mounted',
                        'electricity production, photovoltaic, 3kWp slanted-roof installation, ribbon-Si, laminated, integrated',
                        'electricity production, photovoltaic, 3kWp slanted-roof installation, ribbon-Si, panel, mounted',
                        'electricity production, photovoltaic, 3kWp slanted-roof installation, single-Si, laminated, integrated'], 
    
    'CSP': ['electricity production, solar thermal parabolic trough, 50 MW', 
            'electricity production, solar tower power plant, 20 MW'],    
    
    'Wind_onshore': ['electricity production, wind, <1MW turbine, onshore',
                     'electricity production, wind, 1-3MW turbine, onshore',
                     'electricity production, wind, >3MW turbine, onshore'],
    
    'Wind_offshore': ['electricity production, wind, 1-3MW turbine, offshore'],
    
    'Wave' : ['electricity production, wave'], 
   
    'Hydro': ['electricity production, hydro, reservoir, alpine region',
              'electricity production, hydro, reservoir, non-alpine region',
              'electricity production, hydro, reservoir, tropical region',
              'electricity production, hydro, run-of-river'],  
        
    'Other_renewables':['electricity production, deep geothermal'], 
        
    'Nuclear': ['electricity production, nuclear, boiling water reactor',
                'electricity production, nuclear, pressure water reactor, heavy water moderated',
                'electricity production, nuclear, pressure water reactor'],   
        
    'Coal_ST': ['electricity production, hard coal',
                'electricity production, lignite',
                'electricity production, peat',
                'electricity production, hard coal, conventional',
                'electricity production, hard coal, supercritical'],   
        
    'Coal_CHP': ['heat and power co-generation, hard coal',
                 'heat and power co-generation, lignite'],   
        
    'IGCC': ['Electricity, at power plant/hard coal, IGCC, no CCS/2025', #From Carma project
             'Electricity, at power plant/lignite, IGCC, no CCS/2025'],  #From Carma project
        
    'Oil_ST': ['electricity production, oil'],
        
    'Oil_CHP': ['heat and power co-generation, oil'],
        
    'Oil_CC': ['electricity production, oil'], #Use copy of Oil ST here as this doesn't exist in ecoinvent
    
    'Natural_gas_OC': ['electricity production, natural gas, conventional power plant'], 
    
    'Natural_gas_CC': ['electricity production, natural gas, combined cycle power plant'],
        
    'Natural_gas_CHP': ['heat and power co-generation, natural gas, combined cycle power plant, 400MW electrical',
                        'heat and power co-generation, natural gas, conventional power plant, 100MW electrical',
                       'heat and power co-generation, natural gas, 500kW electrical, lean burn'],
            
    'Biomass_CHP': ['heat and power co-generation, wood chips, 6667 kW, state-of-the-art 2014',
                    'heat and power co-generation, wood chips, 6667 kW'],
        
    'Biomass_CC':['Electricity, at BIGCC power plant 450MW, no CCS/2025'],  #From Carma project
        
    'Biomass_ST':['electricity production, wood, future'],

    'Coal_CCS': ['Electricity, at power plant/hard coal, pre, pipeline 200km, storage 1000m/2025',
                 'Electricity, at power plant/lignite, pre, pipeline 200km, storage 1000m/2025',
                 'Electricity, at power plant/hard coal, post, pipeline 200km, storage 1000m/2025',
                 'Electricity, at power plant/lignite, post, pipeline 200km, storage 1000m/2025',
                 'Electricity, at power plant/lignite, oxy, pipeline 200km, storage 1000m/2025',
                 'Electricity, at power plant/hard coal, oxy, pipeline 200km, storage 1000m/2025'],
        
    'Coal_CHP_CCS': ['Electricity, at power plant/hard coal, pre, pipeline 200km, storage 1000m/2025',#Carma project didn't include Coal CHP CCS
                     'Electricity, at power plant/lignite, pre, pipeline 200km, storage 1000m/2025',
                     'Electricity, at power plant/hard coal, post, pipeline 200km, storage 1000m/2025',
                     'Electricity, at power plant/lignite, post, pipeline 200km, storage 1000m/2025',
                     'Electricity, at power plant/lignite, oxy, pipeline 200km, storage 1000m/2025',
                     'Electricity, at power plant/hard coal, oxy, pipeline 200km, storage 1000m/2025'],

    'Oil_CCS': ['Electricity, at power plant/hard coal, pre, pipeline 200km, storage 1000m/2025', #Carma project didn't include oil - we just use all coal and gas datasets as a proxy
                'Electricity, at power plant/lignite, pre, pipeline 200km, storage 1000m/2025',
                'Electricity, at power plant/hard coal, post, pipeline 200km, storage 1000m/2025',
                'Electricity, at power plant/lignite, post, pipeline 200km, storage 1000m/2025',
                'Electricity, at power plant/lignite, oxy, pipeline 200km, storage 1000m/2025',
                'Electricity, at power plant/hard coal, oxy, pipeline 200km, storage 1000m/2025',
                'Electricity, at power plant/natural gas, pre, pipeline 200km, storage 1000m/2025',
                'Electricity, at power plant/natural gas, post, pipeline 200km, storage 1000m/2025'],
        
    'Oil_CHP_CCS': ['Electricity, at power plant/hard coal, pre, pipeline 200km, storage 1000m/2025', #Carma project didn't include oil - we just use all coal and gas datasets as a proxy
                    'Electricity, at power plant/lignite, pre, pipeline 200km, storage 1000m/2025',
                    'Electricity, at power plant/hard coal, post, pipeline 200km, storage 1000m/2025',
                    'Electricity, at power plant/lignite, post, pipeline 200km, storage 1000m/2025',
                    'Electricity, at power plant/lignite, oxy, pipeline 200km, storage 1000m/2025',
                    'Electricity, at power plant/hard coal, oxy, pipeline 200km, storage 1000m/2025',
                    'Electricity, at power plant/natural gas, pre, pipeline 200km, storage 1000m/2025',
                    'Electricity, at power plant/natural gas, post, pipeline 200km, storage 1000m/2025'],

    'Natural_gas_CCS': ['Electricity, at power plant/natural gas, pre, pipeline 200km, storage 1000m/2025',
                        'Electricity, at power plant/natural gas, post, pipeline 200km, storage 1000m/2025'],

    'Natural_gas_CHP_CCS':['Electricity, at power plant/natural gas, pre, pipeline 200km, storage 1000m/2025', #Copy normal natural gas CCS datasets here
                           'Electricity, at power plant/natural gas, post, pipeline 200km, storage 1000m/2025'],
        
    'Biomass_CCS': [#'Electricity, from CC plant, 100% SNG, truck 25km, post, pipeline 200km, storage 1000m/2025',
                    'Electricity, at wood burning power plant 20 MW, truck 25km, post, pipeline 200km, storage 1000m/2025',
                    #'Electricity, at BIGCC power plant 450MW, pre, pipeline 200km, storage 1000m/2025'
                   ],

    'Biomass_CHP_CCS': [#'Electricity, from CC plant, 100% SNG, truck 25km, post, pipeline 200km, storage 1000m/2025', #Copy normal wood CCS datasets here as CHP not available
                    'Electricity, at wood burning power plant 20 MW, truck 25km, post, pipeline 200km, storage 1000m/2025',
                    #'Electricity, at BIGCC power plant 450MW, pre, pipeline 200km, storage 1000m/2025'
    ]
}

# %% [code]
#these locations aren't found correctly by the constructiive geometries library - we correct them here:
fix_names= {'CSG' : 'CN-CSG',
            'SGCC': 'CN-SGCC',
            'RFC' : 'US-RFC',
            'SERC' : 'US-SERC',
            'TRE': 'US-TRE',
            'ASCC': 'US-ASCC',
            'HICC': 'US-HICC',
            'FRCC': 'US-FRCC',
            'SPP' : 'US-SPP',
            'MRO, US only' : 'US-MRO', 
            'NPCC, US only': 'US-NPCC', 
            'WECC, US only': 'US-WECC',
             
            'IAI Area, Africa':'IAI Area 1, Africa',
            'IAI Area, South America':'IAI Area 3, South America', 
            'IAI Area, Asia, without China and GCC':'IAI Area 4&5, without China', 
            'IAI Area, North America, without Quebec':'IAI Area 2, without Quebec',
            'IAI Area, Gulf Cooperation Council':'IAI Area 8, Gulf'
            }

# %% [code]
## Get the file dir that includes all IMAGE data
dr = '/Users/YQIU/Box/DAC LCA-IAM/YQ_work/Work/WURST_code/IMAGE_Data'

# %% [code]
# Get the IMAGE region information
IMAGE_variables = pd.read_excel('IMAGE_Data/Image variable names.xlsx')
REGIONS = IMAGE_variables['Regions'].dropna().values

# %% [markdown]
## 2. A few basic functions

# %% [code]
# This function searches through a dataframe and returns the names of all columns that are empty as a list.
def find_empty_columns(df):
    
    drop_list=[]
    for col in df.columns:
         if df[col].sum()==0: drop_list.append(col)
    return drop_list

# %% [code]
# This function get the value to exchanges of a activity.
def get_exchange_amounts(ds, technosphere_filters=None, biosphere_filters=None):
    result={}
    for exc in technosphere(ds, *(technosphere_filters or [])):
        result[(exc['name'], exc['location'])]=exc['amount']
    for exc in biosphere(ds, *(biosphere_filters or [])):
        result[(exc['name'], exc['categories'])]=exc['amount']
    return result

# %% [code]
#This function reads through an electricity market dataset and deletes all electricity inputs that are not own consumption. 
def delete_electricity_inputs_from_market(ds):
    
    ds['exchanges'] = [exc for exc in get_many(ds['exchanges'], *[either(*[exclude(contains('unit', 'kilowatt hour')),
                                                                           contains('name', 'market for electricity, high voltage'),
                                                                           contains('name', 'market for electricity, medium voltage'),
                                                                           contains('name', 'market for electricity, low voltage'),
                                                                           contains('name', 'electricity voltage transformation')])])]

# %% [code]
##  Find the exact IMAGE region for the ecoinvent region (input: ecoinvent region, output: IMAGE region)
def ecoinvent_to_image_locations(loc):
    if loc == 'RoW':
        loc = 'GLO'
    
    if loc in fix_names.keys():
        new_loc_name = fix_names[loc]
        return [r[1] for r in geomatcher.intersects(new_loc_name) if r[0]=='IMAGE']
    
    else: return [r[1] for r in geomatcher.intersects(loc) if r[0]=='IMAGE'] 

# %% [code]
##  Find the all ecoinvent regions that are in the same IMAGE region of the input region. 
##  (input: one ecoinvent region, output: multiple ecoinvent regions that are in the same IMAGE region as the input region)
def find_other_ecoinvent_regions_in_image_region(loc):
    if loc== 'RoW':
        loc='GLO'
    
    if loc in fix_names:
        new_loc_name = fix_names[loc]
        image_regions = [r for r in geomatcher.intersects(new_loc_name) if r[0]=='IMAGE']
    
    else: image_regions = [r for r in geomatcher.intersects(loc) if r[0]=='IMAGE']

    temp = []
    for image_region in image_regions:
        temp.extend([r for r in geomatcher.contained(image_region)])

    result = []
    for temp in temp:
        if type(temp) ==tuple:
            result.append(temp[1])
        else: result.append(temp)
    return set(result)

# %% [markdown]
## 3. Name matching and functions to modify locations for CCS-related technologies

# %% [code]
carma_electricity_ds_name_dict = {
 'Electricity, at wood burning power plant 20 MW, truck 25km, post, pipeline 200km, storage 1000m/2025':'Biomass_CCS',
 'Electricity, at power plant/natural gas, NGCC, no CCS/2025/kWh':'Natural_gas_CC',
 'Electricity, at power plant/natural gas, pre, pipeline 400km, storage 3000m/2025':'Natural_gas_CCS',
 'Electricity, at BIGCC power plant 450MW, pre, pipeline 200km, storage 1000m/2025':'Biomass_CCS',
 'Electricity, at power plant/hard coal, PC, no CCS/2025': 'Coal_ST',
 'Electricity, at power plant/hard coal, IGCC, no CCS/2025':'IGCC',
 #'Electricity, at wood burning power plant 20 MW, truck 25km, no CCS/2025':'Biomass_CHP',
 'Electricity, at power plant/natural gas, pre, pipeline 200km, storage 1000m/2025':'Natural_gas_CCS',
 'Electricity, at power plant/lignite, PC, no CCS/2025':'Coal_ST',
 'Electricity, at power plant/hard coal, pre, pipeline 200km, storage 1000m/2025':'Coal_CCS',
 #'Electricity, from CC plant, 100% SNG, truck 25km, post, pipeline 200km, storage 1000m/2025': 'Biomass_CCS',
 #'Electricity, at wood burning power plant 20 MW, truck 25km, post, pipeline 400km, storage 3000m/2025':'Biomass_CCS',
 'Electricity, at power plant/hard coal, oxy, pipeline 400km, storage 3000m/2025':'Coal_CCS',
 'Electricity, at power plant/lignite, oxy, pipeline 200km, storage 1000m/2025':'Coal_CCS',
 'Electricity, at power plant/hard coal, post, pipeline 400km, storage 3000m/2025':'Coal_CCS',
 'Electricity, at power plant/lignite, pre, pipeline 200km, storage 1000m/2025':'Coal_CCS',
 #'Electricity, at BIGCC power plant 450MW, pre, pipeline 400km, storage 3000m/2025':'Biomass_CCS',
 'Electricity, at power plant/natural gas, post, pipeline 400km, storage 1000m/2025':'Natural_gas_CCS',
 'Electricity, at power plant/lignite, post, pipeline 400km, storage 3000m/2025':'Coal_CCS',
 'Electricity, at power plant/hard coal, post, pipeline 400km, storage 1000m/2025':'Coal_CCS',
 #'Electricity, from CC plant, 100% SNG, truck 25km, post, pipeline 400km, storage 3000m/2025':'Biomass_CCS',
 'Electricity, at power plant/natural gas, ATR H2-CC, no CCS/2025':'Natural_gas_CCS',
 'Electricity, at power plant/hard coal, pre, pipeline 400km, storage 3000m/2025':'Coal_CCS',
 'Electricity, at power plant/lignite, IGCC, no CCS/2025':'IGCC',
 'Electricity, at power plant/hard coal, post, pipeline 200km, storage 1000m/2025':'Coal_CCS',
 'Electricity, at power plant/lignite, oxy, pipeline 400km, storage 3000m/2025':'Coal_CCS',
 'Electricity, at power plant/lignite, post, pipeline 200km, storage 1000m/2025':'Coal_CCS',
 'Electricity, at power plant/lignite, pre, pipeline 400km, storage 3000m/2025':'Coal_CCS',
 'Electricity, at power plant/natural gas, post, pipeline 200km, storage 1000m/2025':'Natural_gas_CCS',
 'Electricity, at power plant/natural gas, post, pipeline 400km, storage 3000m/2025':'Natural_gas_CCS',
 'Electricity, at BIGCC power plant 450MW, no CCS/2025':'Biomass_CC',
 #'Electricity, from CC plant, 100% SNG, truck 25km, no CCS/2025':'Biomass_ST',
 'Electricity, at power plant/hard coal, oxy, pipeline 200km, storage 1000m/2025':'Coal_CCS'
    }

# %% [code]
def fix_unset_technosphere_and_production_exchange_locations(db, matching_fields=('name', 'unit')):
    for ds in db:
        for exc in ds['exchanges']:
            if exc['type'] == 'production' and exc.get('location') is None:
                exc['location'] = ds['location']                
            elif exc['type'] == 'technosphere' and exc.get('location') is None:
                locs = find_location_given_lookup_dict(db, 
                                                       {k: exc.get(k) for k in matching_fields})
                if len(locs) == 1:
                    exc['location'] = locs[0]
                else:
                    print("No unique location found for exchange:\n{}\nFound: {}".format(
                        pprint.pformat(exc), locs
                    ))
                        
def find_location_given_lookup_dict(db, lookup_dict):
    return [x['location'] for x in get_many(db, *[equals(k, v) for k, v in lookup_dict.items()])]

# %% [code]
def set_global_location_for_additional_datasets(db):
        """ This function is needed because the wurst function relink_technosphere exchanges needs global datasets if if can't find a regional one."""    
        non_ecoinvent_datasets = [x['name'] for x in input_db  if x['database'] != 'ecoinvent3.6']
        ecoinvent_datasets = [x['name'] for x in input_db  if x['database'] == 'ecoinvent3.6']
        # No need to do this for biomethane, because it is the data from later version of ecoinvent.
        for ds in [x for x in db if x['database'] in ['Carma CCS', 'Wave', 'geothermal', 'sorbent']]:
            ds['location'] = 'GLO'
            for exc in [x for x in ds['exchanges'] if x['type'] != 'biosphere']:
                if exc['name'] in non_ecoinvent_datasets:
                    if exc['name'] in ecoinvent_datasets and exc['location'] != 'GLO': print (exc['name'], exc['location'])
                    else: exc['location'] = 'GLO'

# %% [code]
exists = lambda x: {k: v for k, v in x.items() if v is not None}

def remove_nones(db):
    for ds in db:
        ds['exchanges'] = [exists(exc) for exc in ds['exchanges']]

# %% [code]
def add_new_locations_to_added_datasets(db):
    # We create a new version of all added electricity generation datasets for each IMAGE region. 
    # We allow the upstream production to remain global, as we are mostly interested in regionalizing 
    # to take advantage of the regionalized IMAGE data.
    
    # step 1: make copies of all datasets for new locations
    # best would be to regionalize datasets for every location with an electricity market like this:
    # locations = {x['location'] for x in get_many(db, *electricity_market_filter_high_voltage)}  
    
    # but this takes quite a long time. For now, we just use 1 location that is uniquely in each IMAGE region.
    possibles = {}
    for reg in REGIONS[:-1]:
        temp= [x for x in geomatcher.intersects(('IMAGE', reg))if type(x) !=tuple]
        possibles[reg] = [x for x in temp if len(ecoinvent_to_image_locations(x)) ==1 ]
        if not len(possibles[reg]): print(reg, ' has no good candidate')
    locations = [v[0] for v in possibles.values()]
    
    # This code would modify every new dataset, but this would be quite large:
    # for ds in  pyprind.prog_bar([ds for ds in db if ds['database'] in ['CSP','Carma CCS']]):
    # so we consider only the final electricity production dataset and not the upstream impacts:
    for ds in pyprind.prog_bar([ds for ds in db if ds['name'] in carma_electricity_ds_name_dict.keys()]):
        for location in locations:
            new_ds = copy_to_new_location(ds, location)
            db.append(new_ds)
    
    
def regionalize_added_datasets(db):  
    # step 2: relink all processes in each dataset
    # This code would modify every new dataset, but this would be quite large:
    # for ds in  pyprind.prog_bar([ds for ds in db if ds['database'] in ['CSP','Carma CCS']]):
    # so we consider only the final electricity production dataset and not the upstream impacts:
    for ds in [ds for ds in db if ds['name'] in carma_electricity_ds_name_dict.keys()]:
        ds = relink_technosphere_exchanges(ds, db, exclusive=True,drop_invalid=False, biggest_first=False, contained=False)

# %% [markdown]
## 4 Functions to update emission and efficiency of CCS-related generation technologies

# %% [code]
def get_image_electricity_emissions_per_input_energy(scenario, Fuel_type, sector= 'Power generation'):
    # This function imports a set of results from image for a certain scenario and returns
    # a dictionary of dataframes each with the emission values for all years and regions for one pollutant.
    # possible fuel2 choices are listed in  image_variable_names['Fuel2']
    elec_emission_factors={}

    fp = os.path.join(dr, scenario, "ENEFCH4.out")
    elec_emission_factors['CH4']= load_image_data_file(fp)

    fp = os.path.join(dr, scenario, "ENEFCO.out")
    elec_emission_factors['CO']= load_image_data_file(fp)

    fp = os.path.join(dr, scenario, "ENEFN2O.out")
    elec_emission_factors['N2O']= load_image_data_file(fp)
    
    fp = os.path.join(dr, scenario, "ENEFNOx.out")
    elec_emission_factors['NOx']= load_image_data_file(fp)

    fp = os.path.join(dr, scenario, "ENEFSO2.out")
    elec_emission_factors['SO2']= load_image_data_file(fp)
    
    fp = os.path.join(dr, scenario, "ENEFBC.out")
    elec_emission_factors['BC']= load_image_data_file(fp)

    # We currently don't have a good way to deal with the fact that ecoinvent has many different VOCs listed.
    # For the moment we just allow them to scale with the efficiency.
    
    # Note that we don't import CO2 results as these are calculated by scaling using efficiency. 
    # This is more accurate as it considers that ecoinvent is more accurate regarding the energy content of coal.

    image_emissions={}

    Fuel_type_number = np.where(IMAGE_variables['Fuel_type']==Fuel_type)[0][0]
    sector_number = np.where(IMAGE_variables['Sector']==sector)[0][0]
    
    for key, value in elec_emission_factors.items():
        image_emissions[key]={}
        for year in elec_emission_factors[key].years:
            image_emissions[key][year]={}

            for region, vector in zip(REGIONS[:-1], value.data[:, sector_number, Fuel_type_number,list(elec_emission_factors[key].years).index(year)]):
                image_emissions[key][year][region]=vector

        image_emissions[key]=pd.DataFrame.from_dict(image_emissions[key],orient='index')
        
        # Note that Image reports emissions pre unit of fuel in, so we have to make a couple of calculations
        if key == 'BC': image_emissions[key]= image_emissions[key]*1e-3 #convert to kg/MJ of input energy
        else: image_emissions[key]= image_emissions[key]*1e-6 #convert to kg/MJ of input energy
        image_emissions[key].replace({0: np.nan}, inplace=True) # we set all zero values to NaN so that the global average is calcuated only from values that exist.
        image_emissions[key]['World'] = image_emissions[key].mean(axis=1)
        image_emissions[key].fillna(0, inplace=True) #set nan values back to zero.

    return image_emissions

# %% [code]
def modify_carma_dataset_emissions(db,ds,year,scenario, emission_df):
    # The dataset passed to this function doesn't have the biosphere flows directly. 
    # Rather, it has an exchange (with unit MJ) that contains the biosphere flows per unit fuel input. 
    
    biosphere_mapping={'CH4':'Methane, fossil', 
                       'SO2':'Sulfur dioxide', 
                       'CO': 'Carbon monoxide, fossil', 
                       'NOx': 'Nitrogen oxides',
                       'N2O':'Dinitrogen monoxide'} 
    
    image_locations= ecoinvent_to_image_locations(ds['location'])
        
    exc_dataset_names = [x['name'] for x in technosphere(ds, equals('unit', 'megajoule'))]
    
    for exc_dataset in get_many(db, *[either(*[equals('name', exc_dataset_name) for exc_dataset_name in exc_dataset_names])]):
        
        if len(list(biosphere(exc_dataset)))==0: 
            modify_carma_dataset_emissions(db,exc_dataset,year,scenario, emission_df)
            continue
            
        # Modify using IMAGE emissions data
        for key, value in biosphere_mapping.items():
            for exc in biosphere(exc_dataset, contains('name', value)):          
                exc['amount'] = np.average(emission_df[key].loc[year][image_locations].values)
                if np.isnan(exc['amount']): 
                    print('Not a number! Setting exchange to zero' + ds['name'], exc['name'], ds['location'])
                    exc['amount']=0
    return

# %% [code]
def modify_standard_carma_dataset_efficiency(ds,year,scenario, image_efficiency):
    if 'Electricity, at BIGCC power plant 450MW' in ds['name']:
        print("This function can't modify dataset: ",ds['name'], "It's got a different format.")
        return
    
    image_locations= ecoinvent_to_image_locations(ds['location'])
    image_efficiency = np.average(image_efficiency.loc[year][image_locations].values)
    
    # All other carma electricity datasets have a single exchange that is the combustion of a fuel in MJ. 
    # We can just scale this exchange and efficiency related changes will be done
    
    for exc in technosphere(ds):
        exc['amount'] = 3.6/image_efficiency
   
    return  

# %% [code]
def modify_carma_BIGCC_efficiency(ds,year,scenario, image_efficiency):
    image_locations= ecoinvent_to_image_locations(ds['location'])
    image_efficiency = np.average(image_efficiency.loc[year][image_locations].values)
    
    old_efficiency = 3.6/get_one(technosphere(ds), *[contains('name', 'Hydrogen, from steam reforming')])['amount'] 

    for exc in technosphere(ds):
        exc['amount'] = exc['amount']*old_efficiency/image_efficiency
        return

# %% [code]
def modify_all_carma_electricity_datasets(db, year, scenario, update_efficiency = True, update_emissions = True):
    # First determine which image efficiency dataset needs to be used:

    image_emissions={}
    for fuel2 in ['Coal','Natural gas','Biomass']:
        image_emissions[fuel2] = get_image_electricity_emissions_per_input_energy(scenario, fuel2, sector= 'Power generation')

    fuel_dict = {'Biomass_CCS':'Biomass',
                 'Biomass_CC': 'Biomass',
                 'Biomass_ST':'Biomass',
                 'Coal_CCS':'Coal',
                 'Coal_ST':'Coal',
                 'IGCC':'Coal',
                 'Natural_gas_CC':'Natural gas',
                 'Natural_gas_CCS':'Natural gas'}
    
    
    for name, tech in carma_electricity_ds_name_dict.items():
        image_efficiency = get_image_efficiencies(scenario, tech)
        for ds in get_many(db, equals('name', name)):
            if update_efficiency:
                if 'Electricity, at BIGCC power plant 450MW' in ds['name']: 
                    modify_carma_BIGCC_efficiency(ds,year,scenario, image_efficiency)
                else:
                    modify_standard_carma_dataset_efficiency(ds,year,scenario, image_efficiency)
            if update_emissions:
                modify_carma_dataset_emissions(db, ds,year,scenario, image_emissions[fuel_dict[tech]])
    
    
    
    # The efficiency defined by image also includes the electricity consumed in the carbon capture process, 
    # so we have to set this exchange amount to zero:
    if update_efficiency:
        for ds in get_many(db, contains('name', 'CO2 capture')):
            for exc in technosphere(ds, *[contains('name', 'Electricity'), equals('unit', 'kilowatt hour')]):
                exc['amount'] = 0

# %% [markdown]
## 5. Functions to update electricity mix

# %% [code]
def get_image_markets(scenario):
    # This returns a pandas dataframe containing the electricity mix for a certain year for all image locations.
    # This function is totally inefficient and should be rewritten to consider the year in question. Currently it calculates for all years and then filters out the year in question!
    fp = os.path.join(dr, scenario, "ElecProdSpec.out")
    elec_production = load_image_data_file(fp)
    # The loaded image electricity production data has three level: Region(28)-Tech(30)-Year(131)
    
    elec_prod_dfs = {}
    for i, region in enumerate(REGIONS):
        elec_prod_dfs[region] = pd.DataFrame(elec_production.data[i,:,:],columns = elec_production.years,index = IMAGE_variables['Technology'].dropna().values).T.drop('EMPTY CATEGORY!!',axis = 1)
        ## Need to think about whether to combine the centralized and decentralized Solar PV.
        # elec_prod_dfs[region]['Solar_PV'] = elec_prod_dfs[region]['Solar_PV_cen'] + elec_prod_dfs[region]['Solar_PV_decen']
        # elec_prod_dfs[region] = elec_prod_dfs[region].drop(['Solar_PV_cen', 'Solar_PV_decen'], axis=1)    
    
    year = [2020, 2030, 2040, 2050, 2060, 2070, 2080, 2090, 2100]
    elec_mix_year={}
    
    for y in year:
        elec_mix_year[y] = pd.concat([pd.Series(elec_prod_dfs[region].loc[y], name = region) for region  in REGIONS[:-1]], axis = 1)
        elec_mix_year[y]['World'] = elec_mix_year[y].sum(axis = 1)
        empty_columns = find_empty_columns(elec_mix_year[y])
        elec_mix_year[y] = elec_mix_year[y].divide(elec_mix_year[y].sum(axis = 0)).sort_values(by = 'World', ascending = False).T.drop(empty_columns,axis = 1)
    return elec_mix_year

# %% [code]
def find_average_mix(df):
    #This function considers that there might be several image regions that match the ecoinvent region. This function returns the average mix across all regions.
    #This function is useful for the Market for electricity, high voltage (RoW), because this location returns the all the image regions.
    return df.divide(df.sum().sum()).sum()

# %% [code]
## These series of functions are trying to find the electricity production (tech) data for the electricity market data
## Function 1 -- Find the electricity production (tech) data for the specific (same) ecoinvent region
def find_ecoinvent_electricity_datasets_in_same_ecoinvent_location(tech, location, db):
    #first try ecoinvent location code:
    try: return [x for x in get_many(db, *[either(*[equals('name', name) for name in available_electricity_generating_technologies[tech]]), 
                                           equals('location', location), equals('unit', 'kilowatt hour')])]
    #otherwise try image location code (for new datasets)
    except: return [x for x in get_many(db, *[either(*[equals('name', name) for name in available_electricity_generating_technologies[tech]]), 
                                              equals('location', ecoinvent_to_image_locations(location)), equals('unit', 'kilowatt hour')])]

# %% [code]
## Function 2 -- Find the electricity production (tech) data for the same IMAGE region.
def find_ecoinvent_electricity_datasets_in_image_location(tech, location, db):
       return [x for x in get_many(db, *[either(*[equals('name', name) for name in available_electricity_generating_technologies[tech]]), 
                                         either(*[equals('location', loc) for loc in find_other_ecoinvent_regions_in_image_region(location)]),
                                         equals('unit', 'kilowatt hour')])]

# %% [code]
## Function 3 -- Find the electricity production (tech) data as long as they are available (no location restricted)
def find_ecoinvent_electricity_datasets_in_all_locations(tech, db):
       return [x for x in get_many(db, *[either(*[equals('name', name) for name in available_electricity_generating_technologies[tech]]),
                                         equals('unit', 'kilowatt hour')])]

# %% [code]
def update_electricity_markets(db, year, scenario):
    
    #import the image electricity production, and calculate the electricity mix by %:
    image_electricity_market_df = get_image_markets(scenario)[year]
    
    #Remove all electricity producers from markets:
    db = empty_low_voltage_markets(db)
    db = empty_medium_voltage_markets(db)
    db = empty_high_voltage_markets(db) # This function isn't working as expected - it needs to delete imports as well.
    
    changes={}
    #update high voltage markets:
    for ds in get_many(db, *electricity_market_filter_high_voltage):
        changes[ds['code']]={}
        changes[ds['code']].update( {('meta data', x) : ds[x] for x in ['name','location']})
        changes[ds['code']].update( {('original exchanges', k) :v for k,v in get_exchange_amounts(ds).items()})
        delete_electricity_inputs_from_market(ds) # This function will delete the markets. Once Wurst is updated this can be deleted.
        add_new_datasets_to_electricity_market(ds, db, image_electricity_market_df)
        changes[ds['code']].update( {('updated exchanges', k) :v for k,v in get_exchange_amounts(ds).items()})
    return changes

# %% [code]
def add_new_datasets_to_electricity_market(ds, db, df):
    #This function adds new electricity datasets to a market based on image results. We pass not only a dataset to modify, but also a pandas dataframe containing the new electricity mix information, and the db from which we should find the datasets
    # find out which image regions correspond to our dataset:
        
    image_locations= ecoinvent_to_image_locations(ds['location'])

    # here we find the mix of technologies in the new market and how much they contribute:
    mix =  find_average_mix(df.loc[image_locations]) #could be several image locations - we just take the average

    # here we find the datasets that will make up the mix for each technology
    datasets={}
    for i in mix.index:
        if mix[i] !=0:
            #print('Next Technology: ',i) 
            # First try to find a dataset that is from same location (or image region for new datasets):   
            datasets[i] = find_ecoinvent_electricity_datasets_in_same_ecoinvent_location(i, ds['location'], db)
            #print('First round: ',i, [(ds['name'], ds['location']) for ds in datasets[i]])
            
            #If this doesn't work, we try to take a dataset from another ecoinvent region within the same image region                                    
            if len(datasets[i]) == 0: 
                datasets[i] = find_ecoinvent_electricity_datasets_in_image_location(i, ds['location'], db)
                #print('Second round: ',i, [(ds['name'], ds['location']) for ds in datasets[i]])
            
            # If even this doesn't work, try taking a global datasets 
            if len(datasets[i]) == 0:  
                datasets[i] = find_ecoinvent_electricity_datasets_in_same_ecoinvent_location(i, 'GLO', db)
                #print('Third round: ',i, [(ds['name'], ds['location']) for ds in datasets[i]])
                    
            #if no global dataset available, we just take the average of all datasets we have:
            if len(datasets[i]) ==0:  
                datasets[i] = find_ecoinvent_electricity_datasets_in_all_locations(i, db)
                #print('Fourth round: ',i, [(ds['name'], ds['location']) for ds in datasets[i]])
                
            #If we still can't find a dataset, we just take the global market group
            if len(datasets[i]) ==0:
                print('No match found for location: ', ds['location'], ' Technology: ', i,'. Taking global market group for electricity')
                datasets[i] = [x for x in get_many(db, *[equals('name', 'market group for electricity, high voltage'), equals('location', 'GLO')])]
                                            
                            
    # Now we add the new exchanges:
    for i in mix.index:
        if mix[i] !=0:
            total_amount = mix[i]
            amount= total_amount / len(datasets[i])
            for dataset in datasets[i]:
                ds['exchanges'].append({
                'amount': amount,
                'unit': dataset['unit'],    
                'input': (dataset['database'], dataset['code']),
                'type': 'technosphere',
                'name': dataset['name'],
                'location': dataset['location']                           
                    })
    
    #confirm that exchanges sum to 1!
    sum = np.sum([exc['amount'] for exc in technosphere(ds, *[equals('unit', 'kilowatt hour'), doesnt_contain_any('name', ['market for electricity, high voltage'])])])
    if round(sum,4) != 1.00:  print(ds['location'], " New exchanges don't add to one! something is wrong!", sum )
    return

# %% [markdown]
## 6. Functions to update efficiency and emission for other (non-CCS) technologies

# %% [code]
# This function imports the efficiency of nuclear power plants in (GJ electricity /kg uranium)
def read_electricity_uranium_consumption(scenario):

    fp = os.path.join(dr, scenario, "nuclfueleff.out" )
    image_output= load_image_data_file(fp)
    
    result={}
    for year in image_output.years:
        result[year]={}
        for region, vector in zip(REGIONS[:], image_output.data[:, list(image_output.years).index(year)]):
            result[year][region]=vector
    df=pd.DataFrame.from_dict(result, orient='index')
    df.replace({0: np.nan}, inplace=True) # we set all zero values to NaN so that the global average is calcuated only from values that exist.
    df['World']=df.mean(axis=1)
    return df

# %% [code]
# This function imports the efficiency of fossil fuel power plant and returns a dataframe with the efficiency values for all years and regions for a specific technology.
def get_image_efficiencies(scenario, technology):
    
    fp = os.path.join(dr, scenario, "ElecEffAvg.out" )
    elec_eff_avg= load_image_data_file(fp)

    image_efficiency={}
    lookup_number = np.where(IMAGE_variables['Technology']==technology)[0][0]
    for year in elec_eff_avg.years:
        image_efficiency[year]={}
        for region, vector in zip(REGIONS[:], elec_eff_avg.data[:, lookup_number, list(elec_eff_avg.years).index(year)]):
            image_efficiency[year][region]=vector
    image_efficiency=pd.DataFrame.from_dict(image_efficiency,orient='index')
    image_efficiency['World']= image_efficiency.mean(axis=1)
    return image_efficiency

# %% [code]
def get_image_electricity_emission_factors(scenario, image_efficiency, fuel2, sector= 'Power generation'):
    # This function imports a set of results from image for a certain scenario and returns
    # a dictionary of dataframes each with the emission values for all years and regions for one pollutant.
    # possible fuel2 choices are listed in  image_variable_names['Fuel2']
    
    emission_dict = {'CH4': "ENEFCH4.out",
                     'CO':"ENEFCO.out",
                     'N2O':"ENEFN2O.out",
                     'NOx':"ENEFNOx.out",
                     'SO2':"ENEFSO2.out",
                     'BC':"ENEFBC.out"}
    
    elec_emission_factors={}
    for k,v in emission_dict.items():
        fp = os.path.join(dr, scenario, v)
        elec_emission_factors[k]= load_image_data_file(fp)


    # We currently don't have a good way to deal with the fact that ecoinvent has many different VOCs listed.
    # For the moment we just allow them to scale with the efficiency.
    
    # Note that we don't import CO2 results as these are calculated by scaling using efficiency. 
    # This is more accurate as it considers that ecoinvent is more accurate regarding the energy content 
    # of the specific fuel used.

    image_emissions={}

    fuel2_number = np.where(IMAGE_variables['Fuel_type']==fuel2)[0][0]
    sector_number = np.where(IMAGE_variables['Sector']==sector)[0][0]
    
    for key, value in elec_emission_factors.items():
        image_emissions[key]={}
        for year in elec_emission_factors[key].years:
            image_emissions[key][year]={}

            for region, vector in zip(REGIONS[:-1], value.data[:, sector_number, fuel2_number,list(elec_emission_factors[key].years).index(year)]):
                image_emissions[key][year][region]=vector

        image_emissions[key]=pd.DataFrame.from_dict(image_emissions[key],orient='index')
        
        # Note that Image reports emissions pre unit of fuel in, so we have to make a couple of calculations
        if key == 'BC': image_emissions[key]= (image_emissions[key].divide(image_efficiency, axis=0))*3.6e-3 #convert to kg/kWh of electricity
        else: image_emissions[key]= (image_emissions[key].divide(image_efficiency, axis=0))*3.6e-6 #convert to kg/kWh of electricity
        image_emissions[key].replace({0: np.nan}, inplace=True) # we set all zero values to NaN so that the global average is calcuated only from values that exist.
        image_emissions[key]['World'] = image_emissions[key].mean(axis=1)
        image_emissions[key].fillna(0, inplace=True) #set nan values back to zero.

    return image_emissions

# %% [code]
def find_ecoinvent_coal_efficiency(ds):
    # Nearly all coal power plant datasets have the efficiency as a parameter. 
    # If this isn't available, we back calculate it using the amount of coal used and 
    # an average energy content of coal.
    try: 
        return ds['parameters']['efficiency']
    except KeyError:
        pass
    
    #print('Efficiency parameter not found - calculating generic coal efficiency factor', ds['name'], ds['location'])
    
    fuel_sources = technosphere(ds, 
                                either(contains('name', 'hard coal'), contains('name', 'lignite')), 
                                doesnt_contain_any('name', ('ash','SOx')),
                                equals('unit', 'kilogram'))
    energy_in = 0 
    for exc in fuel_sources:
        if 'hard coal' in exc['name']: 
            energy_density = 20.1 / 3.6 #kWh/kg
        elif 'lignite' in exc['name']: 
            energy_density = 9.9 / 3.6 # kWh/kg
        else:
            raise ValueError("Shouldn't happen because of filters!!!")
        energy_in += (exc['amount'] * energy_density)
    ds['parameters']['efficiency'] = reference_product(ds)['amount'] / energy_in
    #print(ds['parameters']['efficiency'])
    return reference_product(ds)['amount'] / energy_in

# %% [code]
def find_ecoinvent_gas_efficiency(ds):
    
    # Nearly all gas power plant datasets have the efficiency as a parameter. 
    # If this isn't available, we back calculate it using the amount of gas used and an average energy content of gas.
    try: 
        return ds['parameters']['efficiency']
    except KeyError:
        pass
    
    #print('Efficiency parameter not found - calculating generic gas efficiency factor', ds['name'], ds['location'])
    
    fuel_sources = technosphere(ds,
                                either(contains('name', 'natural gas, low pressure'), contains('name', 'natural gas, high pressure')), 
                                equals('unit', 'cubic meter'))
    energy_in = 0 
    for exc in fuel_sources:
        # (based on energy density of natural gas input for global dataset 
        # 'electricity production, natural gas, conventional power plant')
        if 'natural gas, high pressure' in exc['name']: 
            energy_density= 39 / 3.6 # kWh/m3 
        
        # (based on average energy density of high pressure gas, scaled by the mass difference listed between 
        # high pressure and low pressure gas in the dataset: 
        # natural gas pressure reduction from high to low pressure, RoW)
        elif 'natural gas, low pressure' in exc['name']: energy_density= 39 * 0.84 / 3.6 #kWh/m3 
        else:
            raise ValueError("Shouldn't happen because of filters!!!")
        energy_in += (exc['amount'] * energy_density)
    ds['parameters']['efficiency'] = reference_product(ds)['amount'] / energy_in
    #print(ds['parameters']['efficiency'])
    return reference_product(ds)['amount'] / energy_in

# %% [code]
def find_ecoinvent_oil_efficiency(ds):
    
    # Nearly all oil power plant datasets have the efficiency as a parameter. 
    # If this isn't available, we use global average values to calculate it.
    try: return ds['parameters']['efficiency_oil_country']
    except KeyError:
        pass
    #print('Efficiency parameter not found - calculating generic oil efficiency factor', ds['name'], ds['location'])
    fuel_sources=[x for x in technosphere(ds, *[contains('name', 'heavy fuel oil'), 
                                    equals('unit', 'kilogram')]
                                    )]
    energy_in=0 
    for exc in fuel_sources:
        # (based on energy density of heavy oil input and efficiency parameter for dataset 
        # 'electricity production, oil, RoW')
        energy_density= 38.5 / 3.6 # kWh/m3 
        energy_in += (exc['amount'] * energy_density)
    ds['parameters']['efficiency'] = reference_product(ds)['amount'] / energy_in
    #print(ds['parameters']['efficiency'])
    return reference_product(ds)['amount'] /energy_in

# %% [code]
def find_ecoinvent_biomass_efficiency(ds):
    # Nearly all power plant datasets have the efficiency as a parameter. If this isn't available, we excl.
    try: return ds['parameters']['efficiency_electrical']
    except: pass
    
    if ds['name'] == 'heat and power co-generation, biogas, gas engine, label-certified': 
        ds['parameters'] = {'efficiency_electrical': 0.32}
        return ds['parameters']['efficiency_electrical']#in general comments for dataset
    
    elif ds['name'] == 'wood pellets, burned in stirling heat and power co-generation unit, 3kW electrical, future': 
        ds['parameters'] = {'efficiency_electrical': 0.23}
        return ds['parameters']['efficiency_electrical'] #in comments for dataset  
    
    print(ds['name'], ds['location'],' Efficiency not found!')
    return 0

# %% [code]
def find_coal_efficiency_scaling_factor(ds, year, image_efficiency, agg_func=np.average):
    # Input a coal electricity dataset and year. We look up the efficiency for this region and year 
    # from the Image model and return the scaling factor by which to multiply all efficiency dependent exchanges.
    # If the ecoinvent region corresponds to multiple Image regions we simply average them.
    ecoinvent_eff = find_ecoinvent_coal_efficiency(ds)
    image_locations= ecoinvent_to_image_locations(ds['location'])
    image_eff = agg_func(image_efficiency.loc[year][image_locations].values) # we take an average of all applicable image locations
    return ecoinvent_eff / image_eff

# %% [code]
def find_gas_efficiency_scaling_factor(ds, year, image_efficiency, agg_func=np.average):
    # Input a gas electricity dataset and year. We look up the efficiency for this region and year 
    # from the Image model and return the scaling factor by which to multiply all efficiency dependent exchanges.
    # If the ecoinvent region corresponds to multiple Image regions we simply average them.
    ecoinvent_eff = find_ecoinvent_gas_efficiency(ds)
    image_locations= ecoinvent_to_image_locations(ds['location'])
    image_eff = agg_func(image_efficiency.loc[year][image_locations].values) # we take an average of all applicable image locations
    return ecoinvent_eff / image_eff

# %% [code]
def find_oil_efficiency_scaling_factor(ds, year, image_efficiency, agg_func=np.average):
    # Input a oil electricity dataset and year. We look up the efficiency for this region and year 
    # from the Image model and return the scaling factor by which to multiply all efficiency dependent exchanges.
    # If the ecoinvent region corresponds to multiple Image regions we simply average them.
    ecoinvent_eff = find_ecoinvent_oil_efficiency(ds)
    image_locations= ecoinvent_to_image_locations(ds['location'])
    image_eff = agg_func(image_efficiency.loc[year][image_locations].values) # we take an average of all applicable image locations
    return ecoinvent_eff / image_eff

# %% [code]
def find_biomass_efficiency_scaling_factor(ds, year, image_efficiency, agg_func=np.average):
    # Input an electricity dataset and year. We look up the efficiency for this region and year 
    # from the Image model and return the scaling factor by which to multiply all efficiency dependent exchanges.
    # If the ecoinvent region corresponds to multiple Image regions we simply average them.
    ecoinvent_eff = find_ecoinvent_biomass_efficiency(ds)
    image_locations= ecoinvent_to_image_locations(ds['location'])
    image_eff = agg_func(image_efficiency.loc[year][image_locations].values) # we take an average of all applicable image locations
    return ecoinvent_eff / image_eff

# %% [code]
def find_nuclear_efficiency_scaling_factor(ds, year, image_efficiency, agg_func=np.average):
    # Input an electricity dataset and year. We look up the efficiency for this region and year 
    # from the Image model and return the scaling factor compared to the improvement since 2012.
    # We do not consider the ecoinvent efficiency in 2012 as it is rather difficult to calculate and 
    # the burnup is not available. 
    # This is a simplification and certainly has it's weaknesses, 
    # however we argue that it's better than not chaning the datasets at all.
    # If the ecoinvent region corresponds to multiple Image regions we simply average them.
    image_locations= ecoinvent_to_image_locations(ds['location'])
    image_uranium_efficiency = agg_func(image_efficiency.loc[year][image_locations].values) # we take an average of all applicable image locations
    image_uranium_efficiency_2012 = agg_func(image_efficiency.loc[2012][image_locations].values)
    return image_uranium_efficiency_2012 / image_uranium_efficiency

# %% [code]
def update_ecoinvent_efficiency_parameter(ds, scaling_factor):
    parameters = ds['parameters']
    possibles = ['efficiency', 'efficiency_oil_country', 'efficiency_electrical']

    for key in possibles:
        try: 
            parameters[key] /= scaling_factor
            return
        except KeyError:   
            pass

# %% [code]
retained_filter = doesnt_contain_any('name', (
    'market for NOx retained',
    'market for SOx retained'
))

image_air_pollutants ={
    'Methane, fossil': 'CH4',  
    'Sulfur dioxide': 'SO2', 
    'Carbon monoxide, fossil': 'CO', 
    'Nitrogen oxides': 'NOx',
    'Dinitrogen monoxide': 'N2O'
} 

no_al = [exclude(contains('name', 'aluminium industry'))]
no_ccs = [exclude(contains('name', 'carbon capture and storage'))]
no_markets = [exclude(contains('name', 'market'))]
no_imports = [exclude(contains('name', 'import'))]
generic_excludes = no_al + no_ccs + no_markets

# %% [code]
image_mapping = {
    'Coal_ST': {  
        'fuel2': 'Coal',
        'eff_func': find_coal_efficiency_scaling_factor,
        'technology filters': coal_electricity + generic_excludes,
        'technosphere excludes': [retained_filter],
    },
    'Coal_CHP': {
        'fuel2': 'Coal',
        'eff_func': find_coal_efficiency_scaling_factor,
        'technology filters': coal_chp_electricity + generic_excludes,
        'technosphere excludes': [retained_filter],        
    },
    'Natural_gas_OC': {
        'fuel2': 'Natural gas',
        'eff_func': find_gas_efficiency_scaling_factor,
        'technology filters': gas_open_cycle_electricity + generic_excludes + no_imports,
        'technosphere excludes': [],                
    },
    'Natural_gas_CC': {
        'fuel2': 'Natural gas',
        'eff_func': find_gas_efficiency_scaling_factor,
        'technology filters': gas_combined_cycle_electricity + generic_excludes + no_imports, 
        'technosphere excludes': [],                
    },
    'Natural_gas_CHP': {
        'fuel2': 'Natural gas',
        'eff_func': find_gas_efficiency_scaling_factor,
        'technology filters': gas_chp_electricity + generic_excludes + no_imports, 
        'technosphere excludes': [],                
    },    
    'Oil_ST': {  
        'fuel2': 'Heavy liquid fuel',
        'eff_func': find_oil_efficiency_scaling_factor,
        'technology filters': oil_open_cycle_electricity + generic_excludes+ [exclude(contains('name', 'nuclear'))],
        'technosphere excludes': [],
    },  
    'Oil_CC': {  
        'fuel2': 'Heavy liquid fuel',
        'eff_func': find_oil_efficiency_scaling_factor,
        'technology filters': oil_combined_cycle_electricity + generic_excludes + [exclude(contains('name', 'nuclear'))] ,
        'technosphere excludes': [],
    }, 
    'Oil_CHP': {  
        'fuel2': 'Heavy liquid fuel',
        'eff_func': find_oil_efficiency_scaling_factor,
        'technology filters': oil_chp_electricity + generic_excludes + [exclude(contains('name', 'nuclear'))],
        'technosphere excludes': [],
    },
    'Biomass_ST': {  
        'fuel2': 'Biomass',
        'eff_func': find_biomass_efficiency_scaling_factor,
        'technology filters': biomass_electricity + generic_excludes + no_imports,
        'technosphere excludes': [],
    }, 
    'Biomass_CHP': {  
        'fuel2': 'Biomass',
        'eff_func': find_biomass_efficiency_scaling_factor,
        'technology filters': biomass_chp_electricity + generic_excludes,
        'technosphere excludes': [],
    }, 
    'Biomass_CC': {  
        'fuel2': 'Biomass',
        'eff_func': find_biomass_efficiency_scaling_factor,
        'technology filters': biomass_combined_cycle_electricity + generic_excludes,
        'technosphere excludes': [],
    }, 
    'Nuclear': {  
        'fuel2': None, #image parameter doesn't exist for nuclear
        'eff_func': find_nuclear_efficiency_scaling_factor,
        'technology filters': nuclear_electricity + generic_excludes,
        'technosphere excludes': [],
    }, 
}

def update_electricity_datasets_with_image_data(db, year, scenario, agg_func=np.average, update_efficiency = True, update_emissions = True):
    """    
    #for the moment we assume that particulates reduce according to the efficiency as we don't have any better data.
    
    """
    changes ={}
    
    for image_technology in image_mapping:
        print('Changing ', image_technology)
        md = image_mapping[image_technology]
        image_efficiency = get_image_efficiencies(scenario, image_technology)
        if image_technology is not 'Nuclear':
            image_emissions = get_image_electricity_emission_factors(scenario, image_efficiency, fuel2=md.get('fuel2'))
        
        for ds in get_many(db, *md['technology filters']):
            
            
            changes[ds['code']]={}
            changes[ds['code']].update( {('meta data', x) : ds[x] for x in ['name','location']})
            changes[ds['code']].update( {('meta data', 'Image technology') : image_technology})
            changes[ds['code']].update( {('original exchanges', k) :v for k,v in get_exchange_amounts(ds).items()})
            if update_efficiency == True:
                # Modify using IMAGE efficiency values: 
                scaling_factor = md['eff_func'](ds, year, image_efficiency, agg_func)
                update_ecoinvent_efficiency_parameter(ds, scaling_factor)
                change_exchanges_by_constant_factor(ds, scaling_factor, md['technosphere excludes'], 
                                                [doesnt_contain_any('name', image_air_pollutants)])
            
            if image_technology is not 'Nuclear': #We don't update emissions for nuclear
                
                if update_emissions == True:
                    # Modify using IMAGE specific emissions data
                    for exc in biosphere(ds, either(*[contains('name', x) for x in image_air_pollutants])):
                        image_locations = ecoinvent_to_image_locations(ds['location'])
                        flow = image_air_pollutants[exc['name']]
                        amount =  agg_func(image_emissions[flow].loc[year][image_locations].values)
                        
                        #if new amount isn't a number:
                        if np.isnan(amount): 
                            print('Not a number! Setting exchange to zero' + ds['name'], exc['name'], ds['location'])
                            rescale_exchange(exc, 0) 
                        
                        #if old amound was zero:
                        elif exc['amount'] ==0:
                            exc['amount'] = 1 
                            rescale_exchange(exc, amount / exc['amount'], remove_uncertainty = True)
                        
                        else: 
                            rescale_exchange(exc, amount / exc['amount'])
 
            changes[ds['code']].update( {('updated exchanges', k) :v for k,v in get_exchange_amounts(ds).items()}) 
    return changes
