# Supplementary material for: Environmental trade-offs of direct air capture technologies in climate change mitigation toward 2100
Source: Nat Commun. 2022 Jun 25;13:3635. doi: 10.1038/s41467-022-31146-1 (PMC9233692; doi:10.1038/s41467-022-31146-1)
Supplement: Supplementary file 3 — Supplementary Data 1 [file 41467_2022_31146_MOESM3_ESM.zip › 6-2. Supplementary Dataset/Code/Python-Code/2_Database_input_modification.ipynb]

# %% [code]
from IPython.core.display import HTML
HTML("<style>.container { width:100% !important; }</style>")

# %% [code]
import numpy as np
import pyprind
import seaborn as sns
import pandas as pd
import os
import pprint
import copy
import wurst as w
import brightway2 as bw

from brightway2 import *
from matplotlib import pyplot as plt
from pandas import DataFrame
from wurst import *
from wurst.searching import *
from wurst.transformations.activity import change_exchanges_by_constant_factor
from wurst.transformations.uncertainty import rescale_exchange
from wurst.IMAGE.io import *
from wurst.IMAGE import *
from wurst.ecoinvent.electricity_markets import *
from wurst.ecoinvent.filters import *
from wurst.transformations.geo import *

# %% [code]
%run 1_Functions_Market_electricity_data.ipynb

# %% [code]
projects.set_current("DAC_LCA")

# %% [markdown]
## 1. Importing databases

# %% [code]
bw2setup()

# %% [code]
## Import the ecoinvent 3.6

ei36_path = r"C:\Users\yqiu\Box\DAC LCA-IAM\YQ_work\Work\WURST_code\Ecoinvent\ecoinvent 3.6_cut-off_ecoSpold02\datasets"
ei_36 = SingleOutputEcospold2Importer(ei36_path, "ecoinvent3.6")
ei_36.apply_strategies()
ei_36.statistics()
ei_36.write_database()

# %% [code]
## Import the LCI data of wave electricity and link it into ecoinvent 3.6

lci_wave_path = r'C:\Users\YQIU\Box\DAC LCA-IAM\YQ_work\Work\WURST_code\Ecoinvent\lci_wave.xlsx'
sp = ExcelImporter(lci_wave_path)
sp.apply_strategies()  
sp.match_database(fields=["name", "unit", "location"])
sp.match_database('ecoinvent3.6', fields=["reference product", "name", "unit", "location"])
sp.match_database('ecoinvent3.6', fields=["name", "unit", "location"])
sp.write_database()

# %% [code]
## Import the LCI data of biomethane electricity and link it into ecoinvent 3.6

lci_biomethane_heat_path = r'C:\Users\YQIU\Box\DAC LCA-IAM\YQ_work\Work\WURST_code\Ecoinvent\lci_biomethane_heat.xlsx'
sp = ExcelImporter(lci_biomethane_heat_path)
sp.apply_strategies()  
sp.match_database(fields=["name", "unit", "location"])
sp.match_database('ecoinvent3.6', fields=["reference product", "name", "unit", "location"])
sp.match_database('ecoinvent3.6', fields=["name", "unit", "location"])
sp.write_database()

# %% [code]
## Import the LCI data of ccs technology and link it into ecoinvent 3.6

lci_ccs_path = r'C:\Users\YQIU\Box\DAC LCA-IAM\YQ_work\Work\WURST_code\Ecoinvent\lci_ccs.xlsx'

sp = ExcelImporter(lci_ccs_path)
sp.apply_strategies()  
sp.match_database(fields=["name", "unit", "location"])
sp.match_database('ecoinvent3.6', fields=["reference product", "name", "unit", "location"])
sp.match_database('ecoinvent3.6', fields=["name", "unit", "location"])
sp.write_database()

# %% [code]
## Import the LCI data of amine based sorbent and link it into ecoinvent 3.6

lci_amine_based_sorbent_path = r'C:\Users\YQIU\Box\DAC LCA-IAM\YQ_work\Work\WURST_code\Ecoinvent\lci_amine_based_sorbent.xlsx'

sp = ExcelImporter(lci_amine_based_sorbent_path)
sp.apply_strategies()  
sp.match_database(fields=["name", "unit", "location"])
sp.match_database('ecoinvent3.6', fields=["reference product", "name", "unit", "location"])
sp.match_database('ecoinvent3.6', fields=["name", "unit", "location"])
sp.write_database()

# %% [code]
## Get all imported new datasets and ecoinvent into Wurst format

input_db = extract_brightway2_databases(['ecoinvent3.6', 'Carma CCS', 'Wave', 'geothermal', 'sorbent', 'Biomethane heat'])

# %% [code]
## Set the location for activities that does not have locations
default_global_location(input_db)
## Set the location (as GLO) for eschanges (technosphere and production) that does not have locations
fix_unset_technosphere_and_production_exchange_locations(input_db)

set_global_location_for_additional_datasets(input_db)
remove_nones(input_db)

# %% [code]
## The excel sheet contained only global versions of each additional dataset. However, the IMAGE data that we are working 
## with is regionalized, so we can take advantage of this. We use Wurst's functionality to make regional copies of each new
## dataset and relink all exchanges with regional ones, where available.

add_new_locations_to_added_datasets(input_db)
regionalize_added_datasets(input_db)

# %% [markdown]
## 2. Creating dictionaries for database modification

# %% [code]
## Here we set the scenarios and years for which we want to use when creating a new version of ecoinvent

database_dict = collections.defaultdict(dict)

database_dict['ecoinvent_2020_BAU'] = {'year' : 2020 , 'scenario' : 'SSP2'}
database_dict['ecoinvent_2030_BAU'] = {'year' : 2030 , 'scenario' : 'SSP2'}
database_dict['ecoinvent_2040_BAU'] = {'year' : 2040 , 'scenario' : 'SSP2'}
database_dict['ecoinvent_2050_BAU'] = {'year' : 2050 , 'scenario' : 'SSP2'}
database_dict['ecoinvent_2060_BAU'] = {'year' : 2060 , 'scenario' : 'SSP2'}
database_dict['ecoinvent_2070_BAU'] = {'year' : 2070 , 'scenario' : 'SSP2'}
database_dict['ecoinvent_2080_BAU'] = {'year' : 2080 , 'scenario' : 'SSP2'}
database_dict['ecoinvent_2090_BAU'] = {'year' : 2090 , 'scenario' : 'SSP2'}
database_dict['ecoinvent_2100_BAU'] = {'year' : 2100 , 'scenario' : 'SSP2'}


## Here we make a copy of the database for each new version that is to be created
for key in database_dict.keys():
    database_dict[key]['db'] =  copy.deepcopy(input_db)

# %% [code]
database_dict_RCP19 = collections.defaultdict(dict)

database_dict_RCP19['ecoinvent_2020_RCP19_2'] = {'year' : 2020 , 'scenario' : 'SSP2_RCP19'}
database_dict_RCP19['ecoinvent_2030_RCP19_2'] = {'year' : 2030 , 'scenario' : 'SSP2_RCP19'}
database_dict_RCP19['ecoinvent_2040_RCP19_2'] = {'year' : 2040 , 'scenario' : 'SSP2_RCP19'}
database_dict_RCP19['ecoinvent_2050_RCP19_2'] = {'year' : 2050 , 'scenario' : 'SSP2_RCP19'}
database_dict_RCP19['ecoinvent_2060_RCP19_2'] = {'year' : 2060 , 'scenario' : 'SSP2_RCP19'}
database_dict_RCP19['ecoinvent_2070_RCP19_2'] = {'year' : 2070 , 'scenario' : 'SSP2_RCP19'}
database_dict_RCP19['ecoinvent_2080_RCP19_2'] = {'year' : 2080 , 'scenario' : 'SSP2_RCP19'}
database_dict_RCP19['ecoinvent_2090_RCP19_2'] = {'year' : 2090 , 'scenario' : 'SSP2_RCP19'}
database_dict_RCP19['ecoinvent_2100_RCP19_2'] = {'year' : 2100 , 'scenario' : 'SSP2_RCP19'}

for key in database_dict_RCP19.keys():
    database_dict_RCP19[key]['db'] =  copy.deepcopy(input_db)

# %% [code]
database_dict_RCP19_DAC = collections.defaultdict(dict)

database_dict_RCP19_DAC['ecoinvent_2020_RCP19_DAC_2'] = {'year' : 2020 , 'scenario' : 'SSP2_RCP19_DAC'}
database_dict_RCP19_DAC['ecoinvent_2030_RCP19_DAC_2'] = {'year' : 2030 , 'scenario' : 'SSP2_RCP19_DAC'}
database_dict_RCP19_DAC['ecoinvent_2040_RCP19_DAC_2'] = {'year' : 2040 , 'scenario' : 'SSP2_RCP19_DAC'}
database_dict_RCP19_DAC['ecoinvent_2050_RCP19_DAC_2'] = {'year' : 2050 , 'scenario' : 'SSP2_RCP19_DAC'}
database_dict_RCP19_DAC['ecoinvent_2060_RCP19_DAC_2'] = {'year' : 2060 , 'scenario' : 'SSP2_RCP19_DAC'}
database_dict_RCP19_DAC['ecoinvent_2070_RCP19_DAC_2'] = {'year' : 2070 , 'scenario' : 'SSP2_RCP19_DAC'}
database_dict_RCP19_DAC['ecoinvent_2080_RCP19_DAC_2'] = {'year' : 2080 , 'scenario' : 'SSP2_RCP19_DAC'}
database_dict_RCP19_DAC['ecoinvent_2090_RCP19_DAC_2'] = {'year' : 2090 , 'scenario' : 'SSP2_RCP19_DAC'}
database_dict_RCP19_DAC['ecoinvent_2100_RCP19_DAC_2'] = {'year' : 2100 , 'scenario' : 'SSP2_RCP19_DAC'}

for key in database_dict_RCP19_DAC.keys():
    database_dict_RCP19_DAC[key]['db'] =  copy.deepcopy(input_db)

# %% [markdown]
## 3. Modifying database and writing the new database into project

# %% [code]
## This cell uses the Wurst functionality as well as the functions that we wrote in the notebook 
## "1_Functions_Market_electricity_data.ipynb" to make the changes to ecoinvent (using IMAGE baseline scenario)


for key in pyprind.prog_bar(database_dict.keys()):
    db = database_dict[key]['db']
    year = database_dict[key]['year']
    scenario = database_dict[key]['scenario']
    print(key)
    # Electricity markets:
    print('Changing electricity Markets')
    market_changes = update_electricity_markets(db, year, scenario)
    
    # Electricity generation datasets:
    print('Changing ecoinvent electricity generation datasets')
    technology_changes = update_electricity_datasets_with_image_data(db, year, scenario, agg_func=np.average, update_efficiency = True, update_emissions = True)
    
    # Added electricity generation datasets (from project Carma)
    print('Changing Carma electricity datasets')
    modify_all_carma_electricity_datasets(db, year, scenario)
    
    print('Saving changes to excel')
    tech_df = pd.DataFrame.from_dict(technology_changes)
    tech_df.index = pd.MultiIndex.from_tuples(tech_df.index)
    tech_df = tech_df.T
    tech_df = tech_df.set_index([('meta data','Image technology'),('meta data','name'),('meta data','location')], drop=True).sort_index()
    market_df = pd.DataFrame.from_dict(market_changes).T
    market_df = market_df.set_index([('meta data','name'),('meta data','location')], drop=True).sort_index().T

    writer = pd.ExcelWriter('electricity changes '+ str(year) + ' '+ scenario + '.xlsx')
    market_df.to_excel(writer, sheet_name = 'markets')
    for tech in tech_df.index.levels[0]:
        tech_df.loc[tech].dropna(how='all', axis=1).swaplevel(i=0,j=1, axis=1).T.to_excel(writer, sheet_name = tech)
    writer.save()
    
    #rename_locations(db, fix_names_back)

# %% [code]
# Write results to database

for key in database_dict.keys():
    db = database_dict[key]['db']
    #rename_locations(db, fix_names)
    write_brightway2_database(db, key)

# %% [code]
## Update the ecoinvent database using IMAGE RCP 1.9 scenario

for key in pyprind.prog_bar(database_dict_RCP19.keys()):
    db = database_dict_RCP19[key]['db']
    year = database_dict_RCP19[key]['year']
    scenario = database_dict_RCP19[key]['scenario']
    print(key)
    # Electricity markets:
    print('Changing electricity Markets')
    market_changes = update_electricity_markets(db, year, scenario)
    
    # Electricity generation datasets:
    print('Changing ecoinvent electricity generation datasets')
    technology_changes = update_electricity_datasets_with_image_data(db, year, scenario, agg_func=np.average, update_efficiency = True, update_emissions = True)
    
    # Added electricity generation datasets (from project Carma)
    print('Changing Carma electricity datasets')
    modify_all_carma_electricity_datasets(db, year, scenario)
    
    print('Saving changes to excel')
    tech_df = pd.DataFrame.from_dict(technology_changes)
    tech_df.index = pd.MultiIndex.from_tuples(tech_df.index)
    tech_df = tech_df.T
    tech_df = tech_df.set_index([('meta data','Image technology'),('meta data','name'),('meta data','location')], drop=True).sort_index()
    market_df = pd.DataFrame.from_dict(market_changes).T
    market_df = market_df.set_index([('meta data','name'),('meta data','location')], drop=True).sort_index().T

    writer = pd.ExcelWriter('electricity changes '+ str(year) + ' '+ scenario + '.xlsx')
    market_df.to_excel(writer, sheet_name = 'markets')
    for tech in tech_df.index.levels[0]:
        tech_df.loc[tech].dropna(how='all', axis=1).swaplevel(i=0,j=1, axis=1).T.to_excel(writer, sheet_name = tech)
    writer.save()
    
    #rename_locations(db, fix_names_back)

# %% [code]
## for loop function to write databases

for key in database_dict_RCP19.keys():
    db = database_dict_RCP19[key]['db']
    #rename_locations(db, fix_names)
    write_brightway2_database(db, key)

# %% [code]
## Update the ecoinvent database using IMAGE RCP 1.9 scenario with DAC

for key in pyprind.prog_bar(database_dict_RCP19_DAC.keys()):
    db = database_dict_RCP19_DAC[key]['db']
    year = database_dict_RCP19_DAC[key]['year']
    scenario = database_dict_RCP19_DAC[key]['scenario']
    print(key)
    # Electricity markets:
    print('Changing electricity Markets')
    market_changes = update_electricity_markets(db, year, scenario)
    
    # Electricity generation datasets:
    print('Changing ecoinvent electricity generation datasets')
    technology_changes = update_electricity_datasets_with_image_data(db, year, scenario, agg_func=np.average, update_efficiency = True, update_emissions = True)
    
    # Added electricity generation datasets (from project Carma)
    print('Changing Carma electricity datasets')
    modify_all_carma_electricity_datasets(db, year, scenario)
    
    print('Saving changes to excel')
    tech_df = pd.DataFrame.from_dict(technology_changes)
    tech_df.index = pd.MultiIndex.from_tuples(tech_df.index)
    tech_df = tech_df.T
    tech_df = tech_df.set_index([('meta data','Image technology'),('meta data','name'),('meta data','location')], drop=True).sort_index()
    market_df = pd.DataFrame.from_dict(market_changes).T
    market_df = market_df.set_index([('meta data','name'),('meta data','location')], drop=True).sort_index().T

    writer = pd.ExcelWriter('electricity changes '+ str(year) + ' '+ scenario + '.xlsx')
    market_df.to_excel(writer, sheet_name = 'markets')
    for tech in tech_df.index.levels[0]:
        tech_df.loc[tech].dropna(how='all', axis=1).swaplevel(i=0,j=1, axis=1).T.to_excel(writer, sheet_name = tech)
    writer.save()
    
    #rename_locations(db, fix_names_back)

# %% [code]
## for loop function to write databases

for key in database_dict_RCP19_DAC.keys():
    db = database_dict_RCP19_DAC[key]['db']
    #rename_locations(db, fix_names)
    write_brightway2_database(db, key)
