# Supplementary material for: Environmental trade-offs of direct air capture technologies in climate change mitigation toward 2100
Source: Nat Commun. 2022 Jun 25;13:3635. doi: 10.1038/s41467-022-31146-1 (PMC9233692; doi:10.1038/s41467-022-31146-1)
Supplement: Supplementary file 3 — Supplementary Data 1 [file 41467_2022_31146_MOESM3_ESM.zip › 6-2. Supplementary Dataset/Code/Python-Code/Python_code_result_export/BECCS_co2_seq_RCP19_DAC_data.xlsx]

## Sheet: BECCS_co2_seq
	year	China Region	USA	Western Europe	Russia Region	World
0	2020	0	0	0	0	0
1	2021	0.00221856	0	1.13888e-07	0	0.00223124
2	2022	0.0024474	0	2.87027e-05	0	0.00386641
3	2023	0.00290496	0	9.60974e-05	0	0.00918165
4	2024	0.00358191	0	0.000947767	0	0.0206083
5	2025	0.00664637	0	0.00219695	0	0.034346
6	2026	0.010294	0	0.00368773	0	0.0734711
7	2027	0.0138286	0.00838454	0.004279	0	0.125655
8	2028	0.0156941	0.017832	0.00603524	0	0.236977
9	2029	0.0174945	0.0297518	0.00761091	0	0.37015
10	2030	0.129407	0.0392136	0.0224454	0	0.785635
11	2031	0.137478	0.053366	0.0287834	0.00466318	1.22454
12	2032	0.204544	0.0708578	0.0342441	0.0137205	1.6472
13	2033	0.251518	0.0937547	0.0424012	0.020949	2.04455
14	2034	0.29517	0.142802	0.0817298	0.0238197	2.50458
15	2035	0.340349	0.195572	0.143694	0.027934	2.98714
16	2036	0.397283	0.241375	0.198321	0.0389269	3.51433
17	2037	0.466433	0.298339	0.252731	0.0467111	4.08814
18	2038	0.546185	0.366365	0.298056	0.0551998	4.66825
19	2039	0.624744	0.419723	0.310165	0.0583056	5.18455
20	2040	0.682553	0.46243	0.316592	0.059973	5.68424
21	2041	0.698363	0.51843	0.334188	0.0632966	6.04075
22	2042	0.697882	0.558079	0.351751	0.0658654	6.35841
23	2043	0.703946	0.586409	0.369401	0.0637811	6.61866
24	2044	0.718482	0.618791	0.393451	0.0641608	6.92682
25	2045	0.738943	0.643552	0.424868	0.0609166	7.17638
26	2046	0.757595	0.657832	0.451812	0.0591801	7.43779
27	2047	0.777103	0.667151	0.485707	0.0577689	7.67439
28	2048	0.79754	0.684043	0.523621	0.0570233	7.93115
29	2049	0.816499	0.693948	0.553266	0.0565434	8.12526
30	2050	0.834768	0.732628	0.577088	0.0566898	8.31907
31	2051	0.845196	0.805379	0.608547	0.056259	8.53301
32	2052	0.848416	0.888828	0.62272	0.0557432	8.70525
33	2053	0.854319	0.989826	0.63724	0.0556304	8.95163
34	2054	0.867157	1.09259	0.655888	0.0567177	9.17996
35	2055	0.869205	1.17386	0.673377	0.0573006	9.36283
36	2056	0.863235	1.19559	0.690973	0.0584941	9.47418
37	2057	0.836547	1.20099	0.704851	0.0609133	9.54177
38	2058	0.811101	1.21612	0.719492	0.0641196	9.61279
39	2059	0.796765	1.24998	0.734488	0.0697071	9.7418
40	2060	0.79173	1.28322	0.748765	0.0775654	9.90745
41	2061	0.782803	1.31207	0.763888	0.0832763	10.107
42	2062	0.78109	1.35419	0.782521	0.0891504	10.3648
43	2063	0.775297	1.38808	0.797728	0.0955025	10.5824
44	2064	0.771425	1.41134	0.814967	0.103121	10.7909
45	2065	0.775685	1.43706	0.831674	0.111718	10.9488
46	2066	0.779287	1.47134	0.845202	0.119837	11.1042
47	2067	0.791891	1.50404	0.856556	0.12723	11.3175
48	2068	0.801657	1.53797	0.844016	0.136606	11.4719
49	2069	0.809478	1.57865	0.835363	0.142794	11.5951
50	2070	0.817247	1.61518	0.832798	0.14759	11.739
51	2071	0.818341	1.66152	0.837761	0.149918	11.9581
52	2072	0.814782	1.68004	0.838446	0.150654	12.1248
53	2073	0.806672	1.68441	0.837192	0.152528	12.2718
54	2074	0.805085	1.68773	0.844153	0.156056	12.4045
55	2075	0.795677	1.69868	0.84894	0.159489	12.4815
56	2076	0.788326	1.69217	0.849061	0.162762	12.5576
57	2077	0.772626	1.68467	0.850348	0.166179	12.5552
58	2078	0.752554	1.65724	0.844816	0.168885	12.4841
59	2079	0.726865	1.63239	0.857943	0.169068	12.3572
60	2080	0.723094	1.6045	0.87284	0.168246	12.2334
61	2081	0.725052	1.58705	0.888476	0.167613	12.1501
62	2082	0.741864	1.55443	0.90545	0.165922	12.0877
63	2083	0.772195	1.54439	0.917714	0.163096	11.9506
64	2084	0.798399	1.5167	0.927167	0.162949	11.8458
65	2085	0.815445	1.51233	0.926522	0.164313	11.7555
66	2086	0.827074	1.48348	0.924378	0.166028	11.6335
67	2087	0.829173	1.45753	0.916459	0.166497	11.5193
68	2088	0.815298	1.4048	0.910562	0.16683	11.5694
69	2089	0.80469	1.37643	0.9036	0.167743	11.6153
70	2090	0.802628	1.33093	0.903406	0.167979	11.6924
71	2091	0.789619	1.32317	0.901548	0.168286	11.788
72	2092	0.782208	1.32805	0.908483	0.167829	11.9441
73	2093	0.769246	1.35205	0.920636	0.169523	12.0601
74	2094	0.753444	1.35281	0.945195	0.17158	12.1769
75	2095	0.744127	1.36287	0.964173	0.171799	12.2796
76	2096	0.735392	1.35142	0.989296	0.17465	12.3507
77	2097	0.722671	1.34161	1.01121	0.17758	12.3988
78	2098	0.714534	1.31976	1.02265	0.182962	12.453
79	2099	0.709548	1.32207	1.02906	0.190443	12.4739
80	2100	0.710686	1.32403	1.02754	0.198952	12.4605
