# Supplementary material for: Environmental trade-offs of direct air capture technologies in climate change mitigation toward 2100
Source: Nat Commun. 2022 Jun 25;13:3635. doi: 10.1038/s41467-022-31146-1 (PMC9233692; doi:10.1038/s41467-022-31146-1)
Supplement: Supplementary file 3 — Supplementary Data 1 [file 41467_2022_31146_MOESM3_ESM.zip › 6-2. Supplementary Dataset/Code/Python-Code/Python_code_result_export/BECCS_co2_seq_RCP19_data.xlsx]

## Sheet: BECCS_co2_seq
	year	China Region	USA	Western Europe	Russia Region	World
0	2020	0	0	0	0	0
1	2021	0.00221856	0	1.13888e-07	0	0.00223124
2	2022	0.0024474	0	2.87027e-05	0	0.00386641
3	2023	0.00290496	0	9.60974e-05	0	0.00918165
4	2024	0.00358191	0	0.000947767	0	0.0206083
5	2025	0.00664637	0	0.00219695	0	0.034346
6	2026	0.010294	0	0.00368773	0	0.0734711
7	2027	0.0138286	0.00838454	0.004279	0	0.125655
8	2028	0.0156941	0.017832	0.00603524	0	0.236977
9	2029	0.0174945	0.0297518	0.00761091	0	0.37015
10	2030	0.129407	0.0392136	0.0224454	0	0.785635
11	2031	0.137478	0.0533662	0.0287833	0.00466318	1.22477
12	2032	0.204544	0.0710461	0.0342485	0.013784	1.6478
13	2033	0.251518	0.0939547	0.0424494	0.021013	2.04591
14	2034	0.295316	0.143318	0.0819741	0.0238844	2.50808
15	2035	0.341151	0.196165	0.144251	0.0279997	2.99387
16	2036	0.398357	0.241972	0.198954	0.0389929	3.53009
17	2037	0.468039	0.29927	0.252913	0.0467739	4.11499
18	2038	0.547015	0.367787	0.297265	0.0552871	4.7059
19	2039	0.624383	0.421486	0.310034	0.0584769	5.26022
20	2040	0.682246	0.46481	0.317577	0.0602863	5.79063
21	2041	0.699616	0.522278	0.335859	0.063711	6.2293
22	2042	0.70124	0.563278	0.354429	0.0653232	6.59994
23	2043	0.708098	0.593185	0.3734	0.0657819	6.93525
24	2044	0.723554	0.627871	0.395165	0.0673268	7.3079
25	2045	0.744384	0.654305	0.420787	0.0652964	7.62236
26	2046	0.762797	0.669016	0.444768	0.062853	7.84786
27	2047	0.776817	0.677618	0.471077	0.0608237	8.04124
28	2048	0.79014	0.693726	0.503377	0.0594269	8.23987
29	2049	0.801501	0.702825	0.530689	0.0582024	8.37594
30	2050	0.813154	0.736169	0.553559	0.0576086	8.49896
31	2051	0.821415	0.765232	0.575618	0.0575583	8.68488
32	2052	0.829056	0.793877	0.597558	0.0573261	8.83404
33	2053	0.837649	0.827478	0.615617	0.057449	8.99733
34	2054	0.850722	0.860958	0.635369	0.0588159	9.17553
35	2055	0.853984	0.875221	0.653899	0.0598836	9.3158
36	2056	0.84687	0.910446	0.668965	0.0610916	9.46913
37	2057	0.824753	0.947389	0.681847	0.0636669	9.61675
38	2058	0.802175	0.996815	0.697477	0.0672126	9.75383
39	2059	0.800315	1.05299	0.713777	0.0757155	9.94632
40	2060	0.799774	1.08952	0.729931	0.0818868	10.1365
41	2061	0.796989	1.11829	0.747815	0.0891397	10.3617
42	2062	0.793812	1.13939	0.765877	0.0977082	10.5741
43	2063	0.800655	1.16585	0.783026	0.103646	10.8156
44	2064	0.802775	1.19428	0.805224	0.113841	11.0909
45	2065	0.808465	1.23415	0.824293	0.125308	11.3662
46	2066	0.819728	1.23714	0.839621	0.130948	11.5894
47	2067	0.829937	1.26463	0.850768	0.140665	11.8539
48	2068	0.848675	1.28846	0.842108	0.147391	12.0545
49	2069	0.869574	1.30978	0.837774	0.150492	12.2919
50	2070	0.901108	1.33045	0.836218	0.150299	12.5053
51	2071	0.927214	1.35936	0.83739	0.152886	12.7467
52	2072	0.988208	1.39572	0.832145	0.15402	12.9919
53	2073	1.03981	1.4267	0.832961	0.159209	13.1941
54	2074	1.10386	1.44741	0.834438	0.166439	13.338
55	2075	1.15226	1.44015	0.8313	0.176756	13.406
56	2076	1.19423	1.42291	0.831093	0.188723	13.487
57	2077	1.19048	1.40098	0.837444	0.199833	13.454
58	2078	1.17774	1.38167	0.832578	0.208095	13.3833
59	2079	1.14373	1.34871	0.846032	0.213753	13.2259
60	2080	1.12983	1.33108	0.857045	0.215176	13.186
61	2081	1.13101	1.29347	0.869129	0.215544	13.1327
62	2082	1.13796	1.2772	0.876422	0.216876	13.1204
63	2083	1.14241	1.27073	0.875	0.218947	13.1137
64	2084	1.15906	1.28472	0.880252	0.221534	13.1572
65	2085	1.16017	1.30552	0.879401	0.22607	13.1727
66	2086	1.15718	1.3284	0.882093	0.229698	13.1747
67	2087	1.14892	1.33881	0.88155	0.233542	13.1468
68	2088	1.13055	1.34096	0.89219	0.237473	13.1173
69	2089	1.10828	1.34439	0.899698	0.24145	13.0875
70	2090	1.09756	1.335	0.90413	0.245452	13.0768
71	2091	1.0823	1.32751	0.910352	0.250832	13.0666
72	2092	1.07368	1.30064	0.926199	0.254105	13.0559
73	2093	1.07068	1.28677	0.943826	0.256947	13.048
74	2094	1.06033	1.26082	0.948917	0.260478	13.009
75	2095	1.05367	1.25278	0.961576	0.26501	13.0073
76	2096	1.04911	1.2445	0.975238	0.26772	13.0207
77	2097	1.04315	1.25257	0.987035	0.272542	13.0618
78	2098	1.04107	1.24823	0.986938	0.278744	13.0869
79	2099	1.05386	1.26102	0.990466	0.28729	13.1342
80	2100	1.07184	1.27202	0.990687	0.297949	13.2181
