# Supplementary material for: Environmental trade-offs of direct air capture technologies in climate change mitigation toward 2100
Source: Nat Commun. 2022 Jun 25;13:3635. doi: 10.1038/s41467-022-31146-1 (PMC9233692; doi:10.1038/s41467-022-31146-1)
Supplement: Supplementary file 3 — Supplementary Data 1 [file 41467_2022_31146_MOESM3_ESM.zip › 6-2. Supplementary Dataset/Code/Python-Code/Python_code_result_export/DACCS_elect_demand_data.xlsx]

## Sheet: DACCS_elect_demand
	Year	Tech	China Region	USA	Western Europe	Russia Region	World
6	2020	DAC	0	0	0	0	0
16	2021	DAC	0	0	0	0	0
26	2022	DAC	0	0	0	0	0
36	2023	DAC	0	0	0	0	0
46	2024	DAC	0	0	0	0	0
56	2025	DAC	0	0	0	0	0
66	2026	DAC	0	0	0	0	0
76	2027	DAC	0	0	0	0	0
86	2028	DAC	0	0	0	0	0
96	2029	DAC	0	0	0	0	0
106	2030	DAC	0	0	0	0	0
116	2031	DAC	0	0	0	0	0
126	2032	DAC	0	0	0	0	0
136	2033	DAC	0	0	0	0	0
146	2034	DAC	0	0	0	0	0
156	2035	DAC	0	0	0	0	0
166	2036	DAC	0	0	0	0	0
176	2037	DAC	0	0	0	0	0
186	2038	DAC	0	0	0	0	0
196	2039	DAC	0	0	0	0	0
206	2040	DAC	0	0	0	0	0
216	2041	DAC	0	0	0	0	0
226	2042	DAC	0	0	0	0	0
236	2043	DAC	0	0	0	0	0
246	2044	DAC	0	0	0	0	0
256	2045	DAC	0	0	0	0	0
266	2046	DAC	0	0	0	0	0
276	2047	DAC	0	0	0	0	0
286	2048	DAC	0	0	0	0	0
296	2049	DAC	0	0	0	0	0
306	2050	DAC	0	0	0	0	0
316	2051	DAC	0	0	0	0	0
326	2052	DAC	0	0	0	0	0
336	2053	DAC	0	0	0	0.106387	0.484467
346	2054	DAC	0	0	0	0.334594	1.52138
356	2055	DAC	0	0	0	0.702393	3.22565
366	2056	DAC	0	0	0	1.23061	5.71184
376	2057	DAC	0	0.0397033	0.0199909	1.94227	9.15747
386	2058	DAC	0	0.123996	0.0624236	2.75636	13.214
396	2059	DAC	0	0.258975	0.12993	3.69219	17.9887
406	2060	DAC	0	0.452911	0.226443	4.78219	23.6144
416	2061	DAC	0	0.717005	0.356389	6.0738	30.3131
426	2062	DAC	0	1.02573	0.504438	7.63956	38.3489
436	2063	DAC	0	1.39102	0.673407	9.56637	48.1091
446	2064	DAC	0	1.82743	0.867493	11.9671	60.0842
456	2065	DAC	0	2.35316	1.09202	14.9857	74.8993
466	2066	DAC	0.0361002	2.99127	1.35489	18.817	93.4622
476	2067	DAC	0.115883	3.77284	1.6667	23.7027	116.875
486	2068	DAC	0.250003	4.74168	2.04177	29.9597	146.584
496	2069	DAC	0.453212	5.95247	2.50024	37.9966	184.505
506	2070	DAC	0.745725	7.47616	3.06896	48.2929	232.908
516	2071	DAC	1.11897	9.40231	3.78172	61.4	294.419
526	2072	DAC	1.60203	11.8414	4.68095	77.9057	371.953
536	2073	DAC	2.22666	14.882	5.80014	98.2054	467.787
546	2074	DAC	3.02963	18.6164	7.17627	122.569	583.593
556	2075	DAC	4.06184	23.1329	8.84243	151.063	720.186
566	2076	DAC	5.36976	28.5115	10.8319	183.501	877.261
576	2077	DAC	6.99432	34.8082	13.1224	219.459	1053.46
586	2078	DAC	8.96907	42.1027	15.7399	258.499	1247.2
596	2079	DAC	11.3222	50.4369	18.6882	300.085	1456.62
606	2080	DAC	14.0609	59.846	22.0405	343.68	1679.69
616	2081	DAC	17.192	70.3318	25.7741	388.789	1914.33
626	2082	DAC	20.7293	81.877	29.8993	434.968	2158.61
636	2083	DAC	24.6748	94.4164	34.3719	481.822	2410.52
646	2084	DAC	29.0261	107.901	39.141	528.925	2667.84
656	2085	DAC	33.7882	122.306	44.0848	575.817	2928.49
666	2086	DAC	38.9661	137.531	49.1408	622.071	3190.3
676	2087	DAC	44.5645	153.414	54.2585	667.254	3440.11
686	2088	DAC	50.6019	169.833	59.376	710.954	3697.69
696	2089	DAC	57.0929	186.63	64.4572	752.809	3949.84
706	2090	DAC	64.0529	203.582	69.4574	792.525	4194.6
716	2091	DAC	71.482	220.508	74.3198	829.804	4429.79
726	2092	DAC	79.371	237.299	78.9905	864.4	4653.47
736	2093	DAC	87.6647	253.904	83.4342	896.098	4864.04
746	2094	DAC	96.3093	270.171	87.6203	924.775	5060.24
756	2095	DAC	105.249	285.948	91.452	950.375	5240.72
766	2096	DAC	114.408	301.037	94.8553	972.94	5404.86
776	2097	DAC	123.712	315.33	97.7731	992.492	5552.43
786	2098	DAC	133.162	328.627	100.161	1009.17	5682.99
796	2099	DAC	142.682	340.924	101.97	1023.19	5796.46
806	2100	DAC	151.833	352.29	103.213	1034.84	5892.62
