# Supplementary material for: Environmental trade-offs of direct air capture technologies in climate change mitigation toward 2100
Source: Nat Commun. 2022 Jun 25;13:3635. doi: 10.1038/s41467-022-31146-1 (PMC9233692; doi:10.1038/s41467-022-31146-1)
Supplement: Supplementary file 3 — Supplementary Data 1 [file 41467_2022_31146_MOESM3_ESM.zip › 6-2. Supplementary Dataset/Code/Python-Code/Python_code_result_export/DAC_co2_seq_RCP19_DAC_data.xlsx]

## Sheet: DAC_co2_seq
	year	China Region	USA	Western Europe	Russia Region	World
0	2020	0	0	0	0	0
1	2021	0	0	0	0	0
2	2022	0	0	0	0	0
3	2023	0	0	0	0	0
4	2024	0	0	0	0	0
5	2025	0	0	0	0	0
6	2026	0	0	0	0	0
7	2027	0	0	0	0	0
8	2028	0	0	0	0	0
9	2029	0	0	0	0	0
10	2030	0	0	0	0	0
11	2031	0	0	0	0	0
12	2032	0	0	0	0	0
13	2033	0	0	0	0	0
14	2034	0	0	0	0	0
15	2035	0	0	0	0	0
16	2036	0	0	0	0	0
17	2037	0	0	0	0	0
18	2038	0	0	0	0	0
19	2039	0	0	0	0	0
20	2040	0	0	0	0	0
21	2041	0	0	0	0	0
22	2042	0	0	0	0	0
23	2043	0	0	0	0	0
24	2044	0	0	0	0	0
25	2045	0	0	0	0	0
26	2046	0	0	0	0	0
27	2047	0	0	0	0	0
28	2048	0	0	0	0	0
29	2049	0	0	0	0	0
30	2050	0	0	0	0	0
31	2051	0	0	0	0	0
32	2052	0	0	0	0	0
33	2053	0	0	0	0.000266787	0.0012149
34	2054	0	0	0	0.000839066	0.00381517
35	2055	0	0	0	0.0017614	0.00808899
36	2056	0	0	0	0.00308602	0.0143236
37	2057	0	9.95644e-05	5.01315e-05	0.00487065	0.0229643
38	2058	0	0.000310945	0.00015654	0.00691214	0.0331368
39	2059	0	0.000649434	0.000325828	0.00925893	0.0451103
40	2060	0	0.00113577	0.000567852	0.0119923	0.0592181
41	2061	0	0.00179804	0.00089372	0.0152313	0.0760166
42	2062	0	0.00257223	0.00126498	0.0191578	0.0961678
43	2063	0	0.00348828	0.00168871	0.0239897	0.120644
44	2064	0	0.00458267	0.00217542	0.03001	0.150674
45	2065	0	0.00590103	0.00273846	0.0375799	0.187826
46	2066	9.05289e-05	0.00750123	0.00339768	0.0471876	0.234376
47	2067	0.0002906	0.0094612	0.00417959	0.0594394	0.293088
48	2068	0.000626936	0.0118908	0.00512018	0.0751302	0.36759
49	2069	0.00113652	0.0149271	0.00626988	0.0952843	0.462685
50	2070	0.00187006	0.018748	0.00769606	0.121105	0.584066
51	2071	0.00280604	0.0235783	0.00948346	0.153973	0.738318
52	2072	0.00401742	0.0296948	0.0117385	0.195365	0.932751
53	2073	0.00558383	0.0373197	0.0145451	0.246271	1.17307
54	2074	0.00759743	0.0466844	0.017996	0.307366	1.46348
55	2075	0.0101859	0.0580106	0.0221743	0.378822	1.80602
56	2076	0.0134658	0.0714986	0.0271633	0.460167	2.19992
57	2077	0.0175397	0.0872888	0.0329071	0.55034	2.64178
58	2078	0.0224918	0.105581	0.039471	0.64824	3.12762
59	2079	0.0283928	0.126481	0.0468647	0.752526	3.65279
60	2080	0.0352607	0.150076	0.0552712	0.861851	4.21216
61	2081	0.0431125	0.176372	0.064634	0.974969	4.80058
62	2082	0.0519831	0.205324	0.0749787	1.09077	5.41316
63	2083	0.0618772	0.236769	0.0861947	1.20827	6.04488
64	2084	0.0727891	0.270585	0.0981542	1.32639	6.69017
65	2085	0.084731	0.306707	0.110552	1.44398	7.3438
66	2086	0.0977156	0.344887	0.123231	1.55997	8.00033
67	2087	0.111755	0.384719	0.136065	1.67328	8.65292
68	2088	0.126895	0.425893	0.148898	1.78287	9.29841
69	2089	0.143172	0.468014	0.16164	1.88783	9.93017
70	2090	0.160626	0.510524	0.174179	1.98742	10.5433
71	2091	0.179256	0.552969	0.186372	2.08091	11.1322
72	2092	0.199039	0.595078	0.198085	2.16766	11.6921
73	2093	0.219838	0.636719	0.209229	2.24715	12.2189
74	2094	0.241516	0.677511	0.219726	2.31907	12.7094
75	2095	0.263933	0.717075	0.229335	2.38326	13.1602
76	2096	0.286902	0.754914	0.23787	2.43985	13.5699
77	2097	0.310235	0.790756	0.245186	2.48888	13.9379
78	2098	0.333931	0.8241	0.251175	2.53071	14.2633
79	2099	0.357806	0.854939	0.255711	2.56588	14.5458
80	2100	0.380754	0.883441	0.258829	2.59509	14.785
