# Supplementary material for: Environmental trade-offs of direct air capture technologies in climate change mitigation toward 2100
Source: Nat Commun. 2022 Jun 25;13:3635. doi: 10.1038/s41467-022-31146-1 (PMC9233692; doi:10.1038/s41467-022-31146-1)
Supplement: Supplementary file 3 — Supplementary Data 1 [file 41467_2022_31146_MOESM3_ESM.zip › 6-2. Supplementary Dataset/Code/Python-Code/Python_code_result_export/DAC_co2_seq_RCP19_data.xlsx]

## Sheet: DAC_co2_seq
	year	China Region	USA	Western Europe	Russia Region	World
0	2020	0	0	0	0	0
1	2021	0	0	0	0	0
2	2022	0	0	0	0	0
3	2023	0	0	0	0	0
4	2024	0	0	0	0	0
5	2025	0	0	0	0	0
6	2026	0	0	0	0	0
7	2027	0	0	0	0	0
8	2028	0	0	0	0	0
9	2029	0	0	0	0	0
10	2030	0	0	0	0	0
11	2031	0	0	0	0	0
12	2032	0	0	0	0	0
13	2033	0	0	0	0	0
14	2034	0	0	0	0	0
15	2035	0	0	0	0	0
16	2036	0	0	0	0	0
17	2037	0	0	0	0	0
18	2038	0	0	0	0	0
19	2039	0	0	0	0	0
20	2040	0	0	0	0	0
21	2041	0	0	0	0	0
22	2042	0	0	0	0	0
23	2043	0	0	0	0	0
24	2044	0	0	0	0	0
25	2045	0	0	0	0	0
26	2046	0	0	0	0	0
27	2047	0	0	0	0	0
28	2048	0	0	0	0	0
29	2049	0	0	0	0	0
30	2050	0	0	0	0	0
31	2051	0	0	0	0	0
32	2052	0	0	0	0	0
33	2053	0	0	0	0	0
34	2054	0	0	0	0	0
35	2055	0	0	0	0	0
36	2056	0	0	0	0	0
37	2057	0	0	0	0	0
38	2058	0	0	0	0	0
39	2059	0	0	0	0	0
40	2060	0	0	0	0	0
41	2061	0	0	0	0	0
42	2062	0	0	0	0	0
43	2063	0	0	0	0	0
44	2064	0	0	0	0	0
45	2065	0	0	0	0	0
46	2066	0	0	0	0	0
47	2067	0	0	0	0	0
48	2068	0	0	0	0	0
49	2069	0	0	0	0	0
50	2070	0	0	0	0	0
51	2071	0	0	0	0	0
52	2072	0	0	0	0	0
53	2073	0	0	0	0	0
54	2074	0	0	0	0	0
55	2075	0	0	0	0	0
56	2076	0	0	0	0	0
57	2077	0	0	0	0	0
58	2078	0	0	0	0	0
59	2079	0	0	0	0	0
60	2080	0	0	0	0	0
61	2081	0	0	0	0	0
62	2082	0	0	0	0	0
63	2083	0	0	0	0	0
64	2084	0	0	0	0	0
65	2085	0	0	0	0	0
66	2086	0	0	0	0	0
67	2087	0	0	0	0	0
68	2088	0	0	0	0	0
69	2089	0	0	0	0	0
70	2090	0	0	0	0	0
71	2091	0	0	0	0	0
72	2092	0	0	0	0	0
73	2093	0	0	0	0	0
74	2094	0	0	0	0	0
75	2095	0	0	0	0	0
76	2096	0	0	0	0	0
77	2097	0	0	0	0	0
78	2098	0	0	0	0	0
79	2099	0	0	0	0	0
80	2100	0	0	0	0	0
