# Supplementary material for: Environmental trade-offs of direct air capture technologies in climate change mitigation toward 2100
Source: Nat Commun. 2022 Jun 25;13:3635. doi: 10.1038/s41467-022-31146-1 (PMC9233692; doi:10.1038/s41467-022-31146-1)
Supplement: Supplementary file 3 — Supplementary Data 1 [file 41467_2022_31146_MOESM3_ESM.zip › 6-2. Supplementary Dataset/Code/Python-Code/Python_code_result_export/DAC_deployment_result.xlsx]

## Sheet: annual_deploy_Gt
	2020	2021	2022	2023	2024	2025	2026	2027	2028	2029	2030	2031	2032	2033	2034	2035	2036	2037	2038	2039	2040	2041	2042	2043	2044	2045	2046	2047	2048	2049	2050	2051	2052	2053	2054	2055	2056	2057	2058	2059	2060	2061	2062	2063	2064	2065	2066	2067	2068
Canada	0	0	0	0	0	0	0	0	0	0	0	0	0	0	0	0	0	0	0	0	0	0	0	0	0	0	0	0	0	0	0	0.000509575	0.0005783	0.000652202	0.000736384	0.00082024	0.000918149	0.00103766	0.00123195	0.00147636	0.00182896	0.00218729	0.00265824	0.00330687	0.00421712	0.00542138	0.00704166	0.00918655	0.0119743
USA	0	0	0	0	0	0	0	0	0	0	0	0	0	0	0	0	0	0	0	0	0	0	0	0	0	0	0	0	0	0	0	0	0	0	0	0.000476439	0.00053507	0.000608238	0.00070749	0.000841877	0.00101199	0.00121394	0.00146163	0.00177923	0.00219052	0.00273361	0.00346104	0.00436506	0.00553399
Mexico	0	0	0	0	0	0	0	0	0	0	0	0	0	0	0	0	0	0	0	0	0	0	0	0	0	0	0	0	0	0	0	0	0	0	0	0.000103743	0.000115361	0.000129818	0.000149703	0.000167019	0.000193097	0.000216969	0.000253581	0.000302562	0.000365493	0.000436613	0.000524072	0.000621482	0.000732132
Central America	0	0	0	0	0	0	0	0	0	0	0	0	0	0	0	0	0	0	0	0	0	0	0	0	0	0	0	0	0	0	0	0	0	0	0	0	0	0	0	0	0	8.98062e-05	0.000108063	0.000131254	0.000163283	0.000203669	0.00025582	0.000321039	0.000403604
Brazil	0	0	0	0	0	0	0	0	0	0	0	0	0	0	0	0	0	0	0	0	0	0	0	0	0	0	0	0	0	0	0	0.000266955	0.000289637	0.000318046	0.000352082	0.000385696	0.000432284	0.000487366	0.000577277	0.000686684	0.000852762	0.00101113	0.0012262	0.00139668	0.00167736	0.00205641	0.00256694	0.00325878	0.00414311
Rest of South America	0	0	0	0	0	0	0	0	0	0	0	0	0	0	0	0	0	0	0	0	0	0	0	0	0	0	0	0	0	0	0	0.000434583	0.000489131	0.000555492	0.000628015	0.00071549	0.000816282	0.000945862	0.00112446	0.00134822	0.00151218	0.00171155	0.00197622	0.00234721	0.00286548	0.00356737	0.00449818	0.00578702	0.00747888
Northern Africa	0	0	0	0	0	0	0	0	0	0	0	0	0	0	0	0	0	0	0	0	0	0	0	0	0	0	0	0	0	0	0	0.000882678	0.00101415	0.00116483	0.00134684	0.00156134	0.00177229	0.00205816	0.00247974	0.00304085	0.00383014	0.0047484	0.00595532	0.00752703	0.0095398	0.0120854	0.0152821	0.01917	0.0234256
Western Africa	0	0	0	0	0	0	0	0	0	0	0	0	0	0	0	0	0	0	0	0	0	0	0	0	0	0	0	0	0	0	0	0.000489572	0.000563087	0.000639774	0.000745867	0.000848331	0.000973872	0.00113178	0.00138552	0.00171584	0.00217849	0.00269506	0.00339806	0.00429863	0.00553789	0.00711516	0.00929689	0.0121032	0.0157367
Eastern Africa	0	0	0	0	0	0	0	0	0	0	0	0	0	0	0	0	0	0	0	0	0	0	0	0	0	0	0	0	0	0	0	0	0	0	0	0	0	0	0	0.000123772	0.000148603	0.000177405	0.000212985	0.000260135	0.000321799	0.000396561	0.000499375	0.000634169	0.000803843
South Africa	0	0	0	0	0	0	0	0	0	0	0	0	0	0	0	0	0	0	0	0	0	0	0	0	0	0	0	0	0	0	0	0	0	0	0	0	0	7.3098e-05	8.58091e-05	0.000101437	0.000121944	0.000145497	0.000175848	0.000213754	0.000269059	0.000342741	0.000442278	0.000574909	0.000748409
Western Europe	0	0	0	0	0	0	0	0	0	0	0	0	0	0	0	0	0	0	0	0	0	0	0	0	0	0	0	0	0	0	0	0	0	0	0	0.000239891	0.000269301	0.000300889	0.000348063	0.00040121	0.000457123	0.000520338	0.000602307	0.000713285	0.000861471	0.00104423	0.00127966	0.00160293	0.00203633
Central Europe	0	0	0	0	0	0	0	0	0	0	0	0	0	0	0	0	0	0	0	0	0	0	0	0	0	0	0	0	0	0	0	0	0	0	0	0	8.88541e-05	9.64405e-05	0.000108641	0.000125653	0.000148762	0.000176005	0.00021251	0.000260353	0.000320082	0.000401061	0.000506641	0.00064956	0.000834827
Turkey	0	0	0	0	0	0	0	0	0	0	0	0	0	0	0	0	0	0	0	0	0	0	0	0	0	0	0	0	0	0	0	0	0	0	0	0	0	0	0	0	0	0	0	0	0	0	0	0	0
Ukraine region	0	0	0	0	0	0	0	0	0	0	0	0	0	0	0	0	0	0	0	0	0	0	0	0	0	0	0	0	0	0	0	0	0	0	0.000218113	0.000247341	0.000282446	0.000324004	0.000380523	0.000450182	0.000545382	0.000649438	0.00078221	0.000950599	0.00117087	0.00143283	0.00180721	0.0023427	0.00304584
Central Asia	0	0	0	0	0	0	0	0	0	0	0	0	0	0	0	0	0	0	0	0	0	0	0	0	0	0	0	0	0	0	0	0.000293705	0.000333294	0.000384009	0.000436203	0.000487258	0.000545927	0.000621808	0.000725593	0.000873247	0.00108206	0.00132883	0.00164606	0.00206546	0.00263633	0.00342601	0.00445712	0.00583616	0.00741358
Russia Region	0	0	0	0	0	0	0	0	0	0	0	0	0	0	0	0	0	0	0	0	0	0	0	0	0	0	0	0	0	0	0	0.00127664	0.00146185	0.00167509	0.00192505	0.00220125	0.00250578	0.00292277	0.0035252	0.0043443	0.00549109	0.00683829	0.00860999	0.0109399	0.0140959	0.0181438	0.0234107	0.0302169	0.0384547
Middle east	0	0	0	0	0	0	0	0	0	0	0	0	0	0	0	0	0	0	0	0	0	0	0	0	0	0	0	0	0	0	0	0.000995174	0.00114337	0.00129904	0.00149375	0.00171781	0.0019511	0.00226851	0.00272527	0.00333988	0.00418575	0.00518852	0.00651176	0.00825991	0.0105826	0.0136121	0.0176093	0.022751	0.0286063
India	0	0	0	0	0	0	0	0	0	0	0	0	0	0	0	0	0	0	0	0	0	0	0	0	0	0	0	0	0	0	0	0	0	0	0	0	0	0	0	0	0	0	0	0	0.000431997	0.000486579	0.000557763	0.000657129	0.00078786
Korea Region	0	0	0	0	0	0	0	0	0	0	0	0	0	0	0	0	0	0	0	0	0	0	0	0	0	0	0	0	0	0	0	0	0	0	0	0	0	0	0	0	0	0	0	0	0	0	0	0	0
China Region	0	0	0	0	0	0	0	0	0	0	0	0	0	0	0	0	0	0	0	0	0	0	0	0	0	0	0	0	0	0	0	0	0	0	0	0	0	0	0	0	0	0	0	0	0.000433202	0.000524185	0.000652062	0.000829053	0.00107165
South Asia	0	0	0	0	0	0	0	0	0	0	0	0	0	0	0	0	0	0	0	0	0	0	0	0	0	0	0	0	0	0	0	0	0	0	0	0	0	0	0	0	0	8.49153e-05	8.08119e-05	0	0	0	0	0	0
Indonesia Region	0	0	0	0	0	0	0	0	0	0	0	0	0	0	0	0	0	0	0	0	0	0	0	0	0	0	0	0	0	0	0	0	0	0	0	0	0	0	0	0	0	0	0	8.97514e-05	0.000101561	0.000115808	0.00013295	0.000153343	0.000177916
Japan	0	0	0	0	0	0	0	0	0	0	0	0	0	0	0	0	0	0	0	0	0	0	0	0	0	0	0	0	0	0	0	0	0	0	0	0	0	0	0	0	0	0	0	0	3.98703e-05	4.83603e-05	5.98555e-05	7.44332e-05	9.38703e-05
Oceania	0	0	0	0	0	0	0	0	0	0	0	0	0	0	0	0	0	0	0	0	0	0	0	0	0	0	0	0	0	0	0	0.000664714	0.000756483	0.000864957	0.001002	0.00115724	0.00133204	0.00155511	0.00187479	0.00228418	0.00284068	0.00350681	0.00434159	0.00547951	0.00697198	0.00907439	0.0118635	0.0158005	0.0208042
Rest of South Asia	0	0	0	0	0	0	0	0	0	0	0	0	0	0	0	0	0	0	0	0	0	0	0	0	0	0	0	0	0	0	0	0	0	0.000194803	0.000215118	0.000234611	0.00025576	0.00028493	0.000324332	0.000375855	0.000444131	0.000515828	0.000600489	0.000708628	0.000848455	0.00103631	0.00128235	0.00161162	0.00202777
Rest of Southern Africa	0	0	0	0	0	0	0	0	0	0	0	0	0	0	0	0	0	0	0	0	0	0	0	0	0	0	0	0	0	0	0	0	0	0.000260119	0.000283563	0.000316602	0.000349362	0.000401331	0.000466505	0.000562575	0.000683568	0.00083214	0.00101315	0.0012692	0.00158986	0.00204769	0.0024419	0.00295158	0.00360424
World	0	0	0	0	0	0	0	0	0	0	0	0	0	0	0	0	0	0	0	0	0	0	0	0	0	0	0	0	0	0	0	0.0058136	0.00662931	0.00800837	0.00938299	0.0115133	0.0131439	0.0152478	0.0182209	0.0222591	0.0275567	0.0338382	0.041827	0.0523	0.067232	0.0857522	0.109929	0.141499	0.17994
[truncated: 32 more columns]

## Sheet: World_DAC_cum_data_Gt
	2020	2021	2022	2023	2024	2025	2026	2027	2028	2029	2030	2031	2032	2033	2034	2035	2036	2037	2038	2039	2040	2041	2042	2043	2044	2045	2046	2047	2048	2049	2050	2051	2052	2053	2054	2055	2056	2057	2058	2059	2060	2061	2062	2063	2064	2065	2066	2067	2068
World	0	0	0	0	0	0	0	0	0	0	0	0	0	0	0	0	0	0	0	0	0	0	0	0	0	0	0	0	0	0	0	0.0058136	0.0124429	0.0204513	0.0298343	0.0413475	0.0544914	0.0697392	0.0879601	0.110219	0.137776	0.171614	0.213441	0.265741	0.332973	0.418725	0.528655	0.670154	0.850094
[truncated: 32 more columns]

## Sheet: DAC_operation_Gt
	2020	2021	2022	2023	2024	2025	2026	2027	2028	2029	2030	2031	2032	2033	2034	2035	2036	2037	2038	2039	2040	2041	2042	2043	2044	2045	2046	2047	2048	2049	2050	2051	2052	2053	2054	2055	2056	2057	2058	2059	2060	2061	2062	2063	2064	2065	2066	2067	2068
Canada	0	0	0	0	0	0	0	0	0	0	0	0	0	0	0	0	0	0	0	0	0	0	0	0	0	0	0	0	0	0	0	0	0	0.000101915	0.00031949	0.000667505	0.0011628	0.00182214	0.00256319	0.00339612	0.004345	0.00544187	0.00674048	0.00829293	0.0101695	0.012461	0.0153007	0.0188589	0.0233787
USA	0	0	0	0	0	0	0	0	0	0	0	0	0	0	0	0	0	0	0	0	0	0	0	0	0	0	0	0	0	0	0	0	0	0	0	0	0	9.52878e-05	0.00029759	0.000621539	0.00108699	0.00172081	0.00246174	0.00333845	0.00438584	0.00564757	0.00717904	0.00905482	0.01138
Mexico	0	0	0	0	0	0	0	0	0	0	0	0	0	0	0	0	0	0	0	0	0	0	0	0	0	0	0	0	0	0	0	0	0	0	0	0	0	2.07485e-05	6.45691e-05	0.000134353	0.000234078	0.000367207	0.000518206	0.000689527	0.000885601	0.00111225	0.00137859	0.00169363	0.0020701
Central America	0	0	0	0	0	0	0	0	0	0	0	0	0	0	0	0	0	0	0	0	0	0	0	0	0	0	0	0	0	0	0	0	0	0	0	0	0	0	0	0	0	0	0	1.79612e-05	5.75351e-05	0.00012336	0.000221841	0.000361056	0.000533474
Brazil	0	0	0	0	0	0	0	0	0	0	0	0	0	0	0	0	0	0	0	0	0	0	0	0	0	0	0	0	0	0	0	0	0	5.33911e-05	0.00016471	0.000339637	0.000584982	0.000907465	0.00126301	0.00165811	0.00210505	0.00261891	0.00322619	0.00394923	0.00482004	0.00585473	0.00708756	0.00856112	0.010341
Rest of South America	0	0	0	0	0	0	0	0	0	0	0	0	0	0	0	0	0	0	0	0	0	0	0	0	0	0	0	0	0	0	0	0	0	8.69167e-05	0.00027166	0.000567501	0.000988945	0.00155349	0.00219437	0.0029266	0.00377262	0.00476268	0.00591208	0.00724053	0.00877506	0.0105541	0.0126367	0.0151302	0.0181732
Northern Africa	0	0	0	0	0	0	0	0	0	0	0	0	0	0	0	0	0	0	0	0	0	0	0	0	0	0	0	0	0	0	0	0	0	0.000176536	0.000555901	0.00116823	0.00204993	0.0032439	0.00461579	0.00619649	0.00804016	0.0102226	0.0128589	0.0160903	0.0201012	0.0251216	0.0314417	0.0394129	0.0494748
Western Africa	0	0	0	0	0	0	0	0	0	0	0	0	0	0	0	0	0	0	0	0	0	0	0	0	0	0	0	0	0	0	0	0	0	9.79145e-05	0.000308446	0.000646933	0.00113459	0.00179192	0.0025461	0.00341403	0.0044311	0.00564217	0.00711927	0.00894061	0.0112152	0.0140724	0.017694	0.022303	0.0282234
Eastern Africa	0	0	0	0	0	0	0	0	0	0	0	0	0	0	0	0	0	0	0	0	0	0	0	0	0	0	0	0	0	0	0	0	0	0	0	0	0	0	0	0	0	2.47544e-05	7.92295e-05	0.000169186	0.000301739	0.000486319	0.000710504	0.000984281	0.00132245
South Africa	0	0	0	0	0	0	0	0	0	0	0	0	0	0	0	0	0	0	0	0	0	0	0	0	0	0	0	0	0	0	0	0	0	0	0	0	0	0	0	1.46196e-05	4.6401e-05	9.84698e-05	0.000174927	0.000280484	0.000406591	0.000558288	0.000743508	0.000972888	0.00126162
Western Europe	0	0	0	0	0	0	0	0	0	0	0	0	0	0	0	0	0	0	0	0	0	0	0	0	0	0	0	0	0	0	0	0	0	0	0	0	0	4.79782e-05	0.000149817	0.000311833	0.000543462	0.000855333	0.00121065	0.00161617	0.00208198	0.00262084	0.00325174	0.00400007	0.00490026
Central Europe	0	0	0	0	0	0	0	0	0	0	0	0	0	0	0	0	0	0	0	0	0	0	0	0	0	0	0	0	0	0	0	0	0	0	0	0	0	0	1.77708e-05	5.48297e-05	0.000113617	0.000197535	0.000311205	0.000442305	0.000596619	0.000781275	0.00100482	0.00127882	0.00161895
Turkey	0	0	0	0	0	0	0	0	0	0	0	0	0	0	0	0	0	0	0	0	0	0	0	0	0	0	0	0	0	0	0	0	0	0	0	0	0	0	0	0	0	0	0	0	0	0	0	0	0
Ukraine region	0	0	0	0	0	0	0	0	0	0	0	0	0	0	0	0	0	0	0	0	0	0	0	0	0	0	0	0	0	0	0	0	0	0	0	0	4.36226e-05	0.000136713	0.000286293	0.000500674	0.000791159	0.00112806	0.00152457	0.00199447	0.00255602	0.00323158	0.00405128	0.00504847	0.00627722
Central Asia	0	0	0	0	0	0	0	0	0	0	0	0	0	0	0	0	0	0	0	0	0	0	0	0	0	0	0	0	0	0	0	0	0	5.87411e-05	0.000184141	0.000386343	0.000675785	0.00106268	0.00150002	0.00199506	0.00255842	0.00320918	0.00397891	0.00490522	0.00603638	0.00743551	0.00918726	0.0114078	0.0142486
Russia Region	0	0	0	0	0	0	0	0	0	0	0	0	0	0	0	0	0	0	0	0	0	0	0	0	0	0	0	0	0	0	0	0	0	0.000255328	0.000803026	0.00168574	0.00295347	0.00466145	0.00661525	0.00886124	0.0114772	0.0145771	0.0183349	0.0229593	0.028721	0.0359657	0.0451608	0.0568864	0.0719032
Middle east	0	0	0	0	0	0	0	0	0	0	0	0	0	0	0	0	0	0	0	0	0	0	0	0	0	0	0	0	0	0	0	0	0	0.000199035	0.000626744	0.00131426	0.00230053	0.00363036	0.00515138	0.00689742	0.00892871	0.0113292	0.0142233	0.0177649	0.0221551	0.0276523	0.034598	0.043429	0.054726
India	0	0	0	0	0	0	0	0	0	0	0	0	0	0	0	0	0	0	0	0	0	0	0	0	0	0	0	0	0	0	0	0	0	0	0	0	0	0	0	0	0	0	0	0	0	0	8.63994e-05	0.000270115	0.000565382
Korea Region	0	0	0	0	0	0	0	0	0	0	0	0	0	0	0	0	0	0	0	0	0	0	0	0	0	0	0	0	0	0	0	0	0	0	0	0	0	0	0	0	0	0	0	0	0	0	0	0	0
China Region	0	0	0	0	0	0	0	0	0	0	0	0	0	0	0	0	0	0	0	0	0	0	0	0	0	0	0	0	0	0	0	0	0	0	0	0	0	0	0	0	0	0	0	0	0	0	8.66404e-05	0.000278118	0.000600008
South Asia	0	0	0	0	0	0	0	0	0	0	0	0	0	0	0	0	0	0	0	0	0	0	0	0	0	0	0	0	0	0	0	0	0	0	0	0	0	0	0	0	0	0	0	1.6983e-05	5.01285e-05	8.32739e-05	0.000116419	0.000149565	0.000165727
Indonesia Region	0	0	0	0	0	0	0	0	0	0	0	0	0	0	0	0	0	0	0	0	0	0	0	0	0	0	0	0	0	0	0	0	0	0	0	0	0	0	0	0	0	0	0	0	0	1.79503e-05	5.62128e-05	0.000117637	0.000205651
Japan	0	0	0	0	0	0	0	0	0	0	0	0	0	0	0	0	0	0	0	0	0	0	0	0	0	0	0	0	0	0	0	0	0	0	0	0	0	0	0	0	0	0	0	0	0	0	7.97407e-06	2.56202e-05	5.52374e-05
Oceania	0	0	0	0	0	0	0	0	0	0	0	0	0	0	0	0	0	0	0	0	0	0	0	0	0	0	0	0	0	0	0	0	0	0.000132943	0.000417182	0.000874413	0.00153204	0.00242112	0.00344367	0.00462594	0.00601018	0.00765085	0.00962821	0.0120405	0.0150101	0.0187007	0.0233288	0.0292037	0.0367378
Rest of South Asia	0	0	0	0	0	0	0	0	0	0	0	0	0	0	0	0	0	0	0	0	0	0	0	0	0	0	0	0	0	0	0	0	0	0	0	3.89607e-05	0.000120945	0.000249851	0.00042991	0.000666954	0.000929904	0.001225	0.001562	0.00195102	0.00240315	0.00293213	0.00355564	0.00429758	0.00519283
Rest of Southern Africa	0	0	0	0	0	0	0	0	0	0	0	0	0	0	0	0	0	0	0	0	0	0	0	0	0	0	0	0	0	0	0	0	0	0	0	5.20237e-05	0.00016076	0.000332817	0.000574746	0.000896942	0.00126041	0.00167969	0.00217236	0.00276158	0.00347317	0.0043453	0.00542288	0.00677329	0.00844565
World	0	0	0	0	0	0	0	0	0	0	0	0	0	0	0	0	0	0	0	0	0	0	0	0	0	0	0	0	0	0	0	0	0	0.00116272	0.0036513	0.00774155	0.0137084	0.0219779	0.0317135	0.0431727	0.0566745	0.0727515	0.0920372	0.115462	0.144202	0.179758	0.224309	0.280499	0.351801
[truncated: 32 more columns]
