# Supplementary material for: Environmental trade-offs of direct air capture technologies in climate change mitigation toward 2100
Source: Nat Commun. 2022 Jun 25;13:3635. doi: 10.1038/s41467-022-31146-1 (PMC9233692; doi:10.1038/s41467-022-31146-1)
Supplement: Supplementary file 3 — Supplementary Data 1 [file 41467_2022_31146_MOESM3_ESM.zip › 6-2. Supplementary Dataset/Code/Python-Code/Python_code_result_export/elec_CO2_summary_SSP2_baseline.xlsx]

## Sheet: Sheet1
	Year	China Region	USA	Western Europe	Russia Region	World
0	2020	4.71849	1.84492	0.716921	0.403138	13.1061
1	2021	4.92719	1.83602	0.715018	0.407793	13.3728
2	2022	5.1328	1.79833	0.703231	0.416093	13.5393
3	2023	5.33103	1.74481	0.679442	0.424385	13.6322
4	2024	5.47698	1.67962	0.639826	0.426663	13.6578
5	2025	5.63848	1.63375	0.623063	0.428573	13.8268
6	2026	5.75439	1.58459	0.608187	0.431724	13.9813
7	2027	5.89044	1.53716	0.589905	0.429888	14.1938
8	2028	6.03635	1.49469	0.578575	0.43354	14.4694
9	2029	6.15886	1.4594	0.570414	0.440813	14.7357
10	2030	6.29206	1.43651	0.567779	0.448201	15.002
11	2031	6.37516	1.41968	0.566122	0.445998	15.1897
12	2032	6.4409	1.41116	0.565052	0.438995	15.3727
13	2033	6.51242	1.41095	0.567521	0.431856	15.5865
14	2034	6.57558	1.41378	0.570673	0.422663	15.7846
15	2035	6.62477	1.42003	0.578921	0.414058	15.9786
16	2036	6.64754	1.42665	0.586329	0.408642	16.1472
17	2037	6.673	1.43176	0.604671	0.402707	16.331
18	2038	6.70365	1.44036	0.620069	0.396566	16.5219
19	2039	6.73923	1.44601	0.652579	0.390466	16.7686
20	2040	6.79517	1.45254	0.681366	0.387455	17.0477
21	2041	6.84013	1.45029	0.716112	0.382105	17.3107
22	2042	6.88981	1.43922	0.755894	0.377908	17.5837
23	2043	6.94179	1.43403	0.803359	0.375161	17.8879
24	2044	6.9865	1.43763	0.855973	0.371988	18.1986
25	2045	7.01257	1.44923	0.89032	0.369792	18.4805
26	2046	7.00254	1.4751	0.941586	0.365216	18.7984
27	2047	6.94928	1.504	0.994939	0.359987	19.0773
28	2048	6.88561	1.53255	1.04256	0.353594	19.3239
29	2049	6.81659	1.56185	1.08388	0.348353	19.5515
30	2050	6.67217	1.5721	1.11879	0.343282	19.6708
31	2051	6.48003	1.5796	1.15182	0.340494	19.7044
32	2052	6.29096	1.57852	1.17766	0.336834	19.7304
33	2053	6.10423	1.57949	1.12114	0.333377	19.6475
34	2054	5.92666	1.56997	1.05745	0.330188	19.561
35	2055	5.80903	1.55772	0.990098	0.329419	19.5059
36	2056	5.67363	1.53996	0.921569	0.328574	19.3994
37	2057	5.54708	1.5105	0.850358	0.327947	19.3382
38	2058	5.40249	1.47793	0.857159	0.327517	19.3803
39	2059	5.27181	1.44565	0.863134	0.328359	19.4574
40	2060	5.18874	1.41582	0.866612	0.330842	19.6257
41	2061	5.09249	1.39179	0.867365	0.333599	19.7949
42	2062	4.99348	1.36658	0.868704	0.335068	19.9262
43	2063	4.88886	1.35101	0.872168	0.336154	20.0433
44	2064	4.79068	1.33563	0.87569	0.337711	20.1931
45	2065	4.66272	1.33318	0.889577	0.340312	20.3495
46	2066	4.53127	1.32737	0.894456	0.344579	20.4716
47	2067	4.41554	1.33088	0.915558	0.349972	20.6318
48	2068	4.30617	1.33049	0.926751	0.355965	20.78
49	2069	4.21931	1.33837	0.92135	0.360989	20.9312
50	2070	4.14466	1.33797	0.910153	0.365357	21.0743
51	2071	4.08647	1.3415	0.898348	0.368862	21.1938
52	2072	4.02713	1.34008	0.900675	0.373815	21.3312
53	2073	3.98227	1.34701	0.912288	0.3805	21.5029
54	2074	3.9531	1.34656	0.915695	0.389065	21.7059
55	2075	3.90214	1.35015	0.919204	0.397999	21.91
56	2076	3.85776	1.34528	0.896662	0.406273	22.0786
57	2077	3.80636	1.34491	0.895679	0.413709	22.2705
58	2078	3.75282	1.336	0.892834	0.420332	22.5382
59	2079	3.69843	1.33449	0.898112	0.427119	22.8148
60	2080	3.64138	1.31999	0.891743	0.432153	23.0489
61	2081	3.59637	1.31674	0.891622	0.435368	23.2507
62	2082	3.54706	1.29713	0.876883	0.437125	23.401
63	2083	3.50074	1.29214	0.869647	0.437414	23.4887
64	2084	3.40994	1.27442	0.863244	0.437714	23.5047
65	2085	3.32253	1.26761	0.851999	0.436328	23.5393
66	2086	3.21653	1.24717	0.83921	0.435549	23.5117
67	2087	3.10931	1.23998	0.82874	0.43224	23.4807
68	2088	2.99138	1.21669	0.809977	0.429722	23.403
69	2089	2.90408	1.20976	0.79636	0.425674	23.4049
70	2090	2.80209	1.18701	0.770982	0.422296	23.3541
71	2091	2.70404	1.18258	0.757148	0.41701	23.331
72	2092	2.5959	1.16027	0.730878	0.412539	23.2562
73	2093	2.50277	1.15578	0.711052	0.408661	23.2548
74	2094	2.42192	1.13793	0.682521	0.404498	23.2503
75	2095	2.35009	1.13401	0.658809	0.398854	23.2881
76	2096	2.27416	1.11325	0.638127	0.395261	23.2213
77	2097	2.20677	1.11331	0.617784	0.39121	23.1594
78	2098	2.13107	1.09539	0.597317	0.387084	23.0638
79	2099	2.06114	1.10061	0.581224	0.383628	22.9415
80	2100	1.98796	1.09267	0.569231	0.382801	22.7763
