# Supplementary material for: Environmental trade-offs of direct air capture technologies in climate change mitigation toward 2100
Source: Nat Commun. 2022 Jun 25;13:3635. doi: 10.1038/s41467-022-31146-1 (PMC9233692; doi:10.1038/s41467-022-31146-1)
Supplement: Supplementary file 3 — Supplementary Data 1 [file 41467_2022_31146_MOESM3_ESM.zip › 6-2. Supplementary Dataset/Code/Python-Code/Python_code_result_export/elec_CO2_summary_SSP2_RCP19.xlsx]

## Sheet: Sheet1
	Year	China Region	USA	Western Europe	Russia Region	World
0	2020	4.71849	1.84492	0.716921	0.403138	13.1061
1	2021	4.87707	1.82937	0.713927	0.407793	13.298
2	2022	5.0177	1.77895	0.699986	0.416093	13.3546
3	2023	5.12039	1.6734	0.662706	0.42438	13.1581
4	2024	5.11054	1.47434	0.592519	0.425783	12.5452
5	2025	4.85403	1.2788	0.526816	0.425661	11.6593
6	2026	4.61403	1.07767	0.462377	0.432671	10.6999
7	2027	4.37952	0.891626	0.395012	0.427933	9.71102
8	2028	4.05642	0.732981	0.337269	0.415147	8.59546
9	2029	3.45857	0.629788	0.292563	0.388113	7.2711
10	2030	2.86632	0.542044	0.26283	0.35886	5.98822
11	2031	2.09193	0.438979	0.231682	0.306514	4.44973
12	2032	1.45009	0.325506	0.194155	0.247801	3.02108
13	2033	0.89803	0.232284	0.147638	0.193645	1.73865
14	2034	0.523615	0.117208	0.0709007	0.156603	0.679081
15	2035	0.284868	0.00982564	-0.0282015	0.131704	-0.178974
16	2036	0.160197	-0.0821399	-0.107286	0.127749	-0.779922
17	2037	0.0740189	-0.152905	-0.172184	0.138155	-1.23753
18	2038	0.0059522	-0.222839	-0.222136	0.150892	-1.60311
19	2039	-0.0503125	-0.271117	-0.232447	0.149886	-1.8805
20	2040	-0.0851607	-0.307341	-0.234503	0.138076	-2.14514
21	2041	-0.101277	-0.337815	-0.24565	0.118109	-2.42352
22	2042	-0.110644	-0.350592	-0.255388	0.0939159	-2.63529
23	2043	-0.117316	-0.355343	-0.260078	0.0676262	-2.85024
24	2044	-0.127527	-0.368409	-0.267219	0.0465234	-3.08297
25	2045	-0.130991	-0.376089	-0.287302	0.0398264	-3.29266
26	2046	-0.135531	-0.374672	-0.303687	0.0466059	-3.4433
27	2047	-0.145579	-0.372019	-0.322902	0.0511384	-3.59856
28	2048	-0.154536	-0.37484	-0.349305	0.0525477	-3.7639
29	2049	-0.161934	-0.3776	-0.37235	0.0454752	-3.88195
30	2050	-0.161385	-0.403638	-0.390906	0.0334872	-3.99944
31	2051	-0.166222	-0.43061	-0.410142	0.0165949	-4.14813
32	2052	-0.165434	-0.449945	-0.428278	0.013831	-4.2827
33	2053	-0.164583	-0.475355	-0.443161	0.0113854	-4.40825
34	2054	-0.16328	-0.49917	-0.456121	0.00923444	-4.53995
35	2055	-0.162809	-0.508674	-0.468048	0.00769248	-4.64942
36	2056	-0.168471	-0.542178	-0.476615	0.00793468	-4.80107
37	2057	-0.176745	-0.572924	-0.486546	0.00605194	-4.96466
38	2058	-0.189253	-0.593437	-0.496227	0.00573535	-5.12123
39	2059	-0.200101	-0.62208	-0.508202	0.00558822	-5.30777
40	2060	-0.209538	-0.640732	-0.521879	0.00572841	-5.50633
41	2061	-0.226914	-0.643833	-0.538985	0.00656615	-5.73086
42	2062	-0.242517	-0.648247	-0.555697	0.00956279	-5.94059
43	2063	-0.263901	-0.655512	-0.570384	0.0128416	-6.16556
44	2064	-0.274938	-0.673852	-0.586398	0.013936	-6.39703
45	2065	-0.286711	-0.705268	-0.600505	0.0132773	-6.61181
46	2066	-0.301228	-0.738893	-0.611417	0.0115045	-6.81871
47	2067	-0.32326	-0.78985	-0.618532	0.00321844	-7.06865
48	2068	-0.355327	-0.846945	-0.598806	-0.00047254	-7.31056
49	2069	-0.386398	-0.880624	-0.589956	-0.00220302	-7.49257
50	2070	-0.4253	-0.905307	-0.59166	-0.00335471	-7.68222
51	2071	-0.47112	-0.907456	-0.58416	-0.00485445	-7.85069
52	2072	-0.556401	-0.905251	-0.575384	-0.00502226	-8.04897
53	2073	-0.625961	-0.892552	-0.56079	-0.00498989	-8.18835
54	2074	-0.716527	-0.883982	-0.56275	-0.00886202	-8.27978
55	2075	-0.784143	-0.867879	-0.549538	-0.0170017	-8.31797
56	2076	-0.842748	-0.857157	-0.546913	-0.023644	-8.38238
57	2077	-0.861345	-0.83248	-0.540531	-0.0303089	-8.378
58	2078	-0.873951	-0.793401	-0.526683	-0.0378945	-8.31647
59	2079	-0.859588	-0.775837	-0.527026	-0.042931	-8.26374
60	2080	-0.832348	-0.772665	-0.531975	-0.0440395	-8.22163
61	2081	-0.812944	-0.778878	-0.526206	-0.0455384	-8.21596
62	2082	-0.791572	-0.781933	-0.514923	-0.0477571	-8.16868
63	2083	-0.780963	-0.795359	-0.511351	-0.0488201	-8.17058
64	2084	-0.781574	-0.796185	-0.507024	-0.0493976	-8.14525
65	2085	-0.795786	-0.788553	-0.516449	-0.0514024	-8.15435
66	2086	-0.826477	-0.769936	-0.52196	-0.0528718	-8.16183
67	2087	-0.841371	-0.750561	-0.534831	-0.0542608	-8.15886
68	2088	-0.848373	-0.72838	-0.542623	-0.0564719	-8.12553
69	2089	-0.859806	-0.715766	-0.54874	-0.0590254	-8.11296
70	2090	-0.86277	-0.709601	-0.552903	-0.0613311	-8.09529
71	2091	-0.863765	-0.713292	-0.538862	-0.0645592	-8.04927
72	2092	-0.877665	-0.706651	-0.532898	-0.0661535	-8.00294
73	2093	-0.893656	-0.698477	-0.527843	-0.0676218	-7.94577
74	2094	-0.905778	-0.687332	-0.53445	-0.0689428	-7.90789
75	2095	-0.922882	-0.677091	-0.528156	-0.0698743	-7.89504
76	2096	-0.943768	-0.657411	-0.536939	-0.0710974	-7.90912
77	2097	-0.95788	-0.642862	-0.540269	-0.0728282	-7.93011
78	2098	-0.957425	-0.632006	-0.534048	-0.0747213	-7.9236
79	2099	-0.970378	-0.625428	-0.523805	-0.0770781	-7.89103
80	2100	-0.994497	-0.618428	-0.514704	-0.080461	-7.88448
