# Supplementary material for: Environmental trade-offs of direct air capture technologies in climate change mitigation toward 2100
Source: Nat Commun. 2022 Jun 25;13:3635. doi: 10.1038/s41467-022-31146-1 (PMC9233692; doi:10.1038/s41467-022-31146-1)
Supplement: Supplementary file 3 — Supplementary Data 1 [file 41467_2022_31146_MOESM3_ESM.zip › 6-2. Supplementary Dataset/Code/Python-Code/Python_code_result_export/elec_CO2_summary_SSP2_RCP19_DAC.xlsx]

## Sheet: Sheet1
	Year	China Region	USA	Western Europe	Russia Region	World
0	2020	4.71849	1.84492	0.716921	0.403138	13.1061
1	2021	4.87707	1.82937	0.713927	0.407793	13.298
2	2022	5.0177	1.77895	0.699986	0.416093	13.3546
3	2023	5.12039	1.6734	0.662706	0.42438	13.1581
4	2024	5.11054	1.47434	0.592519	0.425783	12.5452
5	2025	4.85403	1.2788	0.526816	0.425661	11.6593
6	2026	4.61403	1.07767	0.462377	0.432671	10.6999
7	2027	4.37952	0.891626	0.395012	0.427933	9.71102
8	2028	4.05642	0.732981	0.337269	0.415147	8.59546
9	2029	3.45857	0.629788	0.292563	0.388113	7.2711
10	2030	2.86632	0.542044	0.26283	0.35886	5.98822
11	2031	2.09181	0.438936	0.231676	0.306514	4.44939
12	2032	1.44999	0.325403	0.194147	0.247802	3.02067
13	2033	0.897948	0.232166	0.149622	0.193649	1.74312
14	2034	0.523547	0.117192	0.0753765	0.156596	0.694306
15	2035	0.291274	0.0098699	-0.0220446	0.13168	-0.151226
16	2036	0.169326	-0.0818924	-0.0996044	0.127723	-0.7372
17	2037	0.084142	-0.152451	-0.164328	0.138174	-1.175
18	2038	0.0161163	-0.222057	-0.214208	0.150995	-1.51351
19	2039	-0.0407815	-0.270029	-0.22503	0.150188	-1.76686
20	2040	-0.0783078	-0.305646	-0.227459	0.138552	-1.99067
21	2041	-0.0951317	-0.335248	-0.239687	0.118799	-2.22216
22	2042	-0.103749	-0.347242	-0.250739	0.0946318	-2.41008
23	2043	-0.110543	-0.351476	-0.256178	0.0683968	-2.60698
24	2044	-0.120564	-0.363393	-0.267096	0.0473069	-2.82622
25	2045	-0.123109	-0.370036	-0.293335	0.0400957	-3.01922
26	2046	-0.131008	-0.368141	-0.31503	0.0466736	-3.17013
27	2047	-0.148827	-0.366064	-0.342228	0.05092	-3.33234
28	2048	-0.166054	-0.369454	-0.373479	0.0516337	-3.52074
29	2049	-0.180493	-0.372224	-0.397198	0.0444179	-3.66453
30	2050	-0.185355	-0.410758	-0.414845	0.0331477	-3.8202
31	2051	-0.194513	-0.484325	-0.434063	0.0162912	-4.03978
32	2052	-0.193267	-0.565522	-0.4489	0.0135653	-4.23309
33	2053	-0.193506	-0.663896	-0.463072	0.0110703	-4.44578
34	2054	-0.19371	-0.767306	-0.47797	0.00889817	-4.65575
35	2055	-0.192873	-0.832452	-0.491452	0.00734767	-4.82522
36	2056	-0.197568	-0.866751	-0.503891	0.00630997	-4.96956
37	2057	-0.204408	-0.876902	-0.516602	0.0056675	-5.08229
38	2058	-0.213612	-0.889434	-0.527799	0.00532958	-5.2092
39	2059	-0.220002	-0.903048	-0.540268	0.00511662	-5.36486
40	2060	-0.22477	-0.924653	-0.552998	0.00517964	-5.54194
41	2061	-0.237483	-0.942126	-0.569877	0.00532212	-5.76236
42	2062	-0.248695	-0.976042	-0.584618	0.00784932	-6.00893
43	2063	-0.266525	-1.00646	-0.598939	0.0132698	-6.24956
44	2064	-0.275262	-1.02673	-0.611894	0.0155784	-6.4654
45	2065	-0.284069	-1.04418	-0.625255	0.0153437	-6.62759
46	2066	-0.293938	-1.06623	-0.634582	0.0141835	-6.77094
47	2067	-0.315095	-1.08857	-0.642085	0.00891595	-6.91691
48	2068	-0.341651	-1.11849	-0.63025	0.000569873	-7.0633
49	2069	-0.362417	-1.13305	-0.623641	-0.0024351	-7.17313
50	2070	-0.374295	-1.15729	-0.623867	-0.0046559	-7.31558
51	2071	-0.390899	-1.18121	-0.624445	-0.00672722	-7.45669
52	2072	-0.413633	-1.19372	-0.620568	-0.00689006	-7.59881
53	2073	-0.427913	-1.19605	-0.607857	-0.00553491	-7.72856
54	2074	-0.446361	-1.20491	-0.608465	-0.00625447	-7.87322
55	2075	-0.446775	-1.20891	-0.600784	-0.00728236	-7.95477
56	2076	-0.442262	-1.21935	-0.592367	-0.0101314	-8.04061
57	2077	-0.43257	-1.21242	-0.578929	-0.0127938	-8.04731
58	2078	-0.423609	-1.19708	-0.563142	-0.0159715	-8.00275
59	2079	-0.413878	-1.18097	-0.564921	-0.0148321	-7.92507
60	2080	-0.408756	-1.16977	-0.579028	-0.013657	-7.84708
61	2081	-0.408236	-1.15275	-0.580941	-0.012908	-7.82332
62	2082	-0.413833	-1.13708	-0.591726	-0.0115518	-7.77437
63	2083	-0.425237	-1.13075	-0.606619	-0.0102532	-7.64396
64	2084	-0.438425	-1.10748	-0.618986	-0.00902782	-7.5541
65	2085	-0.44999	-1.10157	-0.625855	-0.00868326	-7.4729
66	2086	-0.458194	-1.08303	-0.615269	-0.00813286	-7.34755
67	2087	-0.458961	-1.06548	-0.613156	-0.00527127	-7.23125
68	2088	-0.439964	-1.01279	-0.595133	-0.00608469	-7.21403
69	2089	-0.419289	-0.972589	-0.595423	-0.00451546	-7.23066
70	2090	-0.408831	-0.920827	-0.590282	-0.00272386	-7.266
71	2091	-0.407961	-0.894745	-0.584372	-0.00104568	-7.347
72	2092	-0.413698	-0.888494	-0.581015	0.000575978	-7.48241
73	2093	-0.419108	-0.888342	-0.584842	0.000856184	-7.56427
74	2094	-0.407057	-0.883084	-0.600654	0.00145907	-7.63744
75	2095	-0.401477	-0.885407	-0.610653	0.00165009	-7.71065
76	2096	-0.394474	-0.861808	-0.623612	0.00141192	-7.74126
77	2097	-0.380977	-0.808961	-0.630481	0.00123862	-7.70932
78	2098	-0.350693	-0.772328	-0.625207	0.00501365	-7.64684
79	2099	-0.346309	-0.736719	-0.614654	0.00988248	-7.57187
80	2100	-0.356011	-0.710489	-0.61356	0.011165	-7.51278
