# Supplementary material for: Environmental trade-offs of direct air capture technologies in climate change mitigation toward 2100
Source: Nat Commun. 2022 Jun 25;13:3635. doi: 10.1038/s41467-022-31146-1 (PMC9233692; doi:10.1038/s41467-022-31146-1)
Supplement: Supplementary file 3 — Supplementary Data 1 [file 41467_2022_31146_MOESM3_ESM.zip › 6-2. Supplementary Dataset/Code/Python-Code/Python_code_result_export/elec_mix_summary_SSP2_baseline.xlsx]

## Sheet: Sheet1
	Year	Tech	China Region	USA	Western Europe	Russia Region	World
0	2020	Solar_PV_cen	0.0255406	0.0111801	0.00883248	0.00167448	0.0131726
1	2020	Solar_PV_decen	0.00698622	0.0119693	0.0360621	0.00343289	0.0142053
2	2020	CSP	0.000157338	0.000774779	0.00169999	0	0.000417568
3	2020	Wind_onshore	0.0511253	0.0679907	0.110782	0.0037173	0.0485839
4	2020	Wind_offshore	0.00178618	1.29249e-05	0.010921	0	0.0017555
5	2020	Wave	7.26967e-09	1.61473e-08	6.52393e-06	0	7.93913e-07
6	2020	Hydro	0.161626	0.0562008	0.157205	0.127261	0.154483
7	2020	Other_renewables	8.49852e-05	0.0048364	0.004437	0.0015801	0.00428438
8	2020	Nuclear	0.0586678	0.177581	0.242656	0.194948	0.105636
9	2020	Coal_ST	0.646823	0.292463	0.163588	9.89602e-05	0.368386
10	2020	Oil_ST	0.0017408	0.00563894	0.00699989	0.00145621	0.0292512
11	2020	Natural_gas_OC	0.000308033	0.00286694	0.000684228	0.000165958	0.00170943
12	2020	Biomass_ST	0.00659475	0.0128284	0.0236492	0.000150805	0.0131553
13	2020	IGCC	0	0	0	0	0
14	2020	Oil_CC	0	0	0	0	0
15	2020	Natural_gas_CC	0.0334821	0.265494	0.0762765	0.0273467	0.166455
16	2020	Biomass_CC	0	0	0	0	0
17	2020	Coal_CCS	0	0	0	0	0
18	2020	Oil_CCS	0	0	0	0	0
19	2020	Natural_gas_CCS	0	0	0	0	0
20	2020	Biomass_CCS	0	0	0	0	0
21	2020	Coal_CHP	0.00504814	0.0185025	0.0214639	0.197082	0.0259449
22	2020	Oil_CHP	2.4338e-05	0.00603104	0.0176678	0.0293669	0.00571461
23	2020	Natural_gas_CHP	3.58337e-06	0.0570253	0.0924437	0.410336	0.0421012
24	2020	Biomass_CHP	0	0.00860393	0.0246256	0.00138359	0.00474391
25	2020	Coal_CHP_CCS	0	0	0	0	0
26	2020	Oil_CHP_CCS	0	0	0	0	0
27	2020	Natural_gas_CHP_CCS	0	0	0	0	0
28	2020	Biomass_CHP_CCS	0	0	0	0	0
29	2021	Solar_PV_cen	0.0262641	0.0176564	0.010335	0.0016457	0.0150737
30	2021	Solar_PV_decen	0.0083817	0.0117445	0.0355524	0.00335769	0.0160656
31	2021	CSP	0.000152068	0.000768976	0.00168214	0	0.000414218
32	2021	Wind_onshore	0.0518845	0.0738621	0.109931	0.00368068	0.050378
33	2021	Wind_offshore	0.00209395	0.00021584	0.0111742	0	0.00190464
34	2021	Wave	8.48266e-09	1.93545e-08	7.8269e-06	0	9.40822e-07
35	2021	Hydro	0.155961	0.0559499	0.156529	0.123665	0.152869
36	2021	Other_renewables	0.000101173	0.0049544	0.00433625	0.00155709	0.00447961
37	2021	Nuclear	0.0564845	0.174619	0.24269	0.188913	0.103351
38	2021	Coal_ST	0.651722	0.285472	0.161032	8.5664e-05	0.371565
39	2021	Oil_ST	0.00154204	0.00600738	0.00684462	0.00139482	0.0277444
40	2021	Natural_gas_OC	0.000297988	0.00285759	0.00068371	0.000159766	0.00170294
41	2021	Biomass_ST	0.00602505	0.0130113	0.0230005	0.000146058	0.0128335
42	2021	IGCC	0	0	0	0	0
43	2021	Oil_CC	0	0	0	0	0
44	2021	Natural_gas_CC	0.0341657	0.267605	0.0766517	0.0286363	0.165166
45	2021	Biomass_CC	0	0	0	0	0
46	2021	Coal_CCS	0	0	0	0	0
47	2021	Oil_CCS	0	0	0	0	0
48	2021	Natural_gas_CCS	0	0	0	0	0
49	2021	Biomass_CCS	0	0	0	0	0
50	2021	Coal_CHP	0.00489784	0.0175113	0.0222415	0.198975	0.0251311
51	2021	Oil_CHP	2.3363e-05	0.00570118	0.0171606	0.0270972	0.00535767
52	2021	Natural_gas_CHP	3.44023e-06	0.0539264	0.0942806	0.419294	0.0412317
53	2021	Biomass_CHP	0	0.00813627	0.025867	0.00139221	0.00473063
54	2021	Coal_CHP_CCS	0	0	0	0	0
55	2021	Oil_CHP_CCS	0	0	0	0	0
56	2021	Natural_gas_CHP_CCS	0	0	0	0	0
57	2021	Biomass_CHP_CCS	0	0	0	0	0
58	2022	Solar_PV_cen	0.0262229	0.0205036	0.010731	0.00158734	0.0158671
59	2022	Solar_PV_decen	0.0122139	0.0117258	0.0355403	0.00322165	0.0186281
60	2022	CSP	0.000147481	0.000777117	0.00167161	0	0.000413847
61	2022	Wind_onshore	0.0517646	0.0768899	0.108141	0.00357425	0.0509699
62	2022	Wind_offshore	0.00221669	0.000294879	0.0112924	0	0.0019793
63	2022	Wave	9.64617e-09	2.29428e-08	9.15503e-06	0	1.08816e-06
64	2022	Hydro	0.150816	0.0565492	0.15599	0.117836	0.152027
65	2022	Other_renewables	0.000116291	0.00515558	0.0042476	0.00150437	0.00460528
66	2022	Nuclear	0.0545138	0.17469	0.242313	0.179361	0.101684
67	2022	Coal_ST	0.655383	0.279285	0.156007	6.82055e-05	0.374255
68	2022	Oil_ST	0.0013641	0.00650537	0.00658849	0.00131028	0.02643
69	2022	Natural_gas_OC	0.000287444	0.00281472	0.000674517	0.000150856	0.00170627
70	2022	Biomass_ST	0.0055075	0.0132227	0.0222662	0.000138752	0.0125758
71	2022	IGCC	0	0	0	0	8.63998e-07
72	2022	Oil_CC	0	0	0	0	2.80944e-08
73	2022	Natural_gas_CC	0.0345033	0.269464	0.0757657	0.0292025	0.162626
74	2022	Biomass_CC	0	0	0	0	0
75	2022	Coal_CCS	0	0	0	0	0
76	2022	Oil_CCS	0	0	0	0	0
77	2022	Natural_gas_CCS	0	0	0	0	0
78	2022	Biomass_CCS	0	0	0	0	0
79	2022	Coal_CHP	0.00491673	0.0166516	0.0242884	0.194021	0.0245243
80	2022	Oil_CHP	2.31983e-05	0.00550706	0.0169161	0.0244996	0.005057
81	2022	Natural_gas_CHP	3.41671e-06	0.0521029	0.100834	0.442171	0.0419432
82	2022	Biomass_CHP	0	0.0078604	0.0267246	0.00135272	0.00470612
83	2022	Coal_CHP_CCS	0	0	0	0	0
84	2022	Oil_CHP_CCS	0	0	0	0	0
85	2022	Natural_gas_CHP_CCS	0	0	0	0	0
86	2022	Biomass_CHP_CCS	0	0	0	0	0
87	2023	Solar_PV_cen	0.0263177	0.0236805	0.0112382	0.00153998	0.0168017
88	2023	Solar_PV_decen	0.013862	0.011755	0.0373131	0.0031077	0.0198418
89	2023	CSP	0.000144091	0.000789727	0.00167485	0	0.000413733
90	2023	Wind_onshore	0.0519639	0.0803065	0.106973	0.00349236	0.0520287
91	2023	Wind_offshore	0.00234971	0.000377182	0.0114993	0	0.00207618
92	2023	Wave	1.08125e-08	2.67643e-08	1.0572e-05	0	1.23699e-06
93	2023	Hydro	0.146613	0.0573374	0.156158	0.112812	0.151959
94	2023	Other_renewables	0.000130972	0.00538626	0.00419943	0.00146032	0.00488572
95	2023	Nuclear	0.0529489	0.175594	0.243862	0.170769	0.100502
96	2023	Coal_ST	0.659379	0.272021	0.150265	4.25812e-05	0.376771
97	2023	Oil_ST	0.00120702	0.00681609	0.0063216	0.00123709	0.0250402
98	2023	Natural_gas_OC	0.000277063	0.00267745	0.000661293	0.000143176	0.00168445
99	2023	Biomass_ST	0.00505634	0.013204	0.0215607	0.000132495	0.0123105
100	2023	IGCC	0	0	0	0	6.87451e-06
101	2023	Oil_CC	0	0	0	0	1.09487e-06
102	2023	Natural_gas_CC	0.0346093	0.270284	0.0745305	0.0296659	0.159934
103	2023	Biomass_CC	0	0	0	0	0
104	2023	Coal_CCS	0	0	0	0	0
105	2023	Oil_CCS	0	0	0	0	0
106	2023	Natural_gas_CCS	0	0	0	0	0
107	2023	Biomass_CCS	0	0	0	0	0
108	2023	Coal_CHP	0.00511376	0.0159657	0.0257543	0.188359	0.0241339
109	2023	Oil_CHP	2.38699e-05	0.00536606	0.0161707	0.0213858	0.00469015
110	2023	Natural_gas_CHP	3.51647e-06	0.0507802	0.104683	0.464553	0.0422767
111	2023	Biomass_CHP	0	0.00765906	0.027125	0.0013008	0.00464105
112	2023	Coal_CHP_CCS	0	0	0	0	0
113	2023	Oil_CHP_CCS	0	0	0	0	0
114	2023	Natural_gas_CHP_CCS	0	0	0	0	0
115	2023	Biomass_CHP_CCS	0	0	0	0	0
116	2024	Solar_PV_cen	0.0266932	0.0304686	0.0114218	0.00151061	0.0183563
117	2024	Solar_PV_decen	0.0140399	0.0117915	0.0389301	0.00302945	0.0200775
118	2024	CSP	0.000142372	0.000802011	0.00171001	0	0.000415902
119	2024	Wind_onshore	0.0527475	0.0838919	0.106854	0.00344819	0.0535204
120	2024	Wind_offshore	0.00243306	0.000466082	0.011838	0	0.00217194
121	2024	Wave	1.20521e-08	3.07725e-08	1.22411e-05	0	1.39514e-06
122	2024	Hydro	0.144794	0.0579566	0.15768	0.109043	0.152867
123	2024	Other_renewables	0.000127632	0.00518715	0.00422926	0.00143072	0.00479072
124	2024	Nuclear	0.0519617	0.176746	0.249316	0.163693	0.099781
125	2024	Coal_ST	0.660414	0.263317	0.144153	0	0.377548
126	2024	Oil_ST	0.00107636	0.00700574	0.00597018	0.0011799	0.0236223
127	2024	Natural_gas_OC	0.000265578	0.00246981	0.000634618	0.000137286	0.0016877
128	2024	Biomass_ST	0.00467985	0.0130709	0.0209493	0.000127828	0.0120384
129	2024	IGCC	0	0	0	0	5.19869e-05
130	2024	Oil_CC	0	4.99913e-08	0	0	1.39597e-05
131	2024	Natural_gas_CC	0.0351028	0.268971	0.0723594	0.0301094	0.158598
132	2024	Biomass_CC	0	0	0	0	0
133	2024	Coal_CCS	0	0	0	0	0
134	2024	Oil_CCS	0	0	0	0	0
135	2024	Natural_gas_CCS	0	0	0	0	0
136	2024	Biomass_CCS	0	0	0	0	0
137	2024	Coal_CHP	0.00549237	0.0153663	0.0265645	0.182129	0.0237131
138	2024	Oil_CHP	2.5379e-05	0.00525482	0.0149829	0.0170421	0.00424503
139	2024	Natural_gas_CHP	3.73948e-06	0.0497342	0.10562	0.485876	0.0420038
140	2024	Biomass_CHP	0	0.00750078	0.026774	0.00124384	0.00449585
141	2024	Coal_CHP_CCS	0	0	0	0	0
142	2024	Oil_CHP_CCS	0	0	0	0	0
143	2024	Natural_gas_CHP_CCS	0	0	0	0	0
144	2024	Biomass_CHP_CCS	0	0	0	0	0
145	2025	Solar_PV_cen	0.0270761	0.0375928	0.0115784	0.00146433	0.0199627
146	2025	Solar_PV_decen	0.0134777	0.0117124	0.0403288	0.00291665	0.0198776
147	2025	CSP	0.000139085	0.00080785	0.00174172	0	0.000414441
148	2025	Wind_onshore	0.0534288	0.0867442	0.106026	0.0033626	0.0546893
149	2025	Wind_offshore	0.00236759	0.000552168	0.0121578	0	0.00223412
150	2025	Wave	1.31043e-08	3.4628e-08	1.3959e-05	0	1.54058e-06
151	2025	Hydro	0.142822	0.0580983	0.158725	0.104616	0.152775
152	2025	Other_renewables	0.000122854	0.00494695	0.0042469	0.00138757	0.00485065
153	2025	Nuclear	0.050372	0.176321	0.254347	0.155928	0.0982163
154	2025	Coal_ST	0.656788	0.25681	0.145284	0	0.378369
155	2025	Oil_ST	0.000941657	0.00770389	0.00560254	0.00111096	0.0230943
156	2025	Natural_gas_OC	0.000253243	0.00244657	0.000606743	0.000129965	0.00176328
157	2025	Biomass_ST	0.00439597	0.0139544	0.0202493	0.000121762	0.0117109
158	2025	IGCC	9.43452e-05	0	0	0	0.000242041
159	2025	Oil_CC	0	2.00352e-07	0	0	4.14759e-05
160	2025	Natural_gas_CC	0.0418706	0.265343	0.0699486	0.0306287	0.159201
161	2025	Biomass_CC	0	0	0	0	0
162	2025	Coal_CCS	0	0	0	0	0
163	2025	Oil_CCS	0	0	0	0	0
164	2025	Natural_gas_CCS	0	0	0	0	0
165	2025	Biomass_CCS	0	0	0	0	0
166	2025	Coal_CHP	0.00576267	0.0149646	0.026683	0.173441	0.0230412
167	2025	Oil_CHP	2.6243e-05	0.00521351	0.0133182	0.0135044	0.00376153
168	2025	Natural_gas_CHP	6.18027e-05	0.0493467	0.10348	0.510205	0.0414541
169	2025	Biomass_CHP	0	0.00744209	0.0256617	0.00118271	0.00429962
170	2025	Coal_CHP_CCS	0	0	0	0	0
171	2025	Oil_CHP_CCS	0	0	0	0	0
172	2025	Natural_gas_CHP_CCS	0	0	0	0	0
173	2025	Biomass_CHP_CCS	0	0	0	0	0
174	2026	Solar_PV_cen	0.0274035	0.044457	0.0117569	0.00143209	0.0215569
175	2026	Solar_PV_decen	0.01301	0.0117033	0.0413406	0.00283381	0.0196299
176	2026	CSP	0.000137047	0.000821907	0.00177832	0	0.00041443
177	2026	Wind_onshore	0.054541	0.0892175	0.105122	0.00333223	0.055899
178	2026	Wind_offshore	0.00250997	0.00066599	0.0125108	0	0.0023565
179	2026	Wave	1.42227e-08	3.86017e-08	1.5789e-05	0	1.68201e-06
180	2026	Hydro	0.141619	0.0582454	0.160129	0.100858	0.152449
181	2026	Other_renewables	0.000201874	0.00606554	0.00425992	0.00135111	0.00557144
182	2026	Nuclear	0.0493431	0.176011	0.25993	0.148986	0.0967306
183	2026	Coal_ST	0.6481	0.250011	0.145295	0	0.376387
184	2026	Oil_ST	0.000815909	0.00822181	0.00523059	0.00105038	0.0227732
185	2026	Natural_gas_OC	0.000240564	0.00241585	0.000578993	0.000123557	0.00184555
186	2026	Biomass_ST	0.00428862	0.0145448	0.0195475	0.000116482	0.0112054
187	2026	IGCC	0.0005059	7.94755e-07	0	0	0.000854181
188	2026	Oil_CC	0	4.73216e-07	0	0	8.57093e-05
189	2026	Natural_gas_CC	0.0510018	0.261989	0.0675817	0.0310277	0.161823
190	2026	Biomass_CC	0	0	0	0	0
191	2026	Coal_CCS	0	0	0	0	0
192	2026	Oil_CCS	0	0	0	0	0
193	2026	Natural_gas_CCS	0	0	0	0	0
194	2026	Biomass_CCS	0	0	0	0	0
195	2026	Coal_CHP	0.00606648	0.0144808	0.0262055	0.163108	0.022219
196	2026	Oil_CHP	2.72431e-05	0.00514129	0.0126832	0.010322	0.0034066
197	2026	Natural_gas_CHP	0.000187705	0.0486668	0.101798	0.534331	0.0407235
198	2026	Biomass_CHP	0	0.00733929	0.0242368	0.00112756	0.00406668
199	2026	Coal_CHP_CCS	0	0	0	0	0
200	2026	Oil_CHP_CCS	0	0	0	0	0
201	2026	Natural_gas_CHP_CCS	0	0	0	0	0
202	2026	Biomass_CHP_CCS	0	0	0	0	0
203	2027	Solar_PV_cen	0.0277774	0.0516526	0.0120167	0.00142015	0.0232685
204	2027	Solar_PV_decen	0.0124427	0.011676	0.0423327	0.00279054	0.0192824
205	2027	CSP	0.000133825	0.000833375	0.00182653	0	0.000412926
206	2027	Wind_onshore	0.0556912	0.0915943	0.104383	0.0033511	0.0571523
207	2027	Wind_offshore	0.00246221	0.000783535	0.012939	0	0.00243952
208	2027	Wave	1.51687e-08	4.27388e-08	1.77998e-05	0	1.81967e-06
209	2027	Hydro	0.139801	0.0585573	0.162272	0.0984817	0.151827
210	2027	Other_renewables	0.000240571	0.00632038	0.00429174	0.0013318	0.00594321
211	2027	Nuclear	0.0480691	0.175989	0.266973	0.143931	0.09508
212	2027	Coal_ST	0.634785	0.243503	0.145364	0	0.373316
213	2027	Oil_ST	0.000711932	0.00863803	0.00487849	0.00100482	0.0226467
214	2027	Natural_gas_OC	0.000227914	0.00236009	0.000553424	0.000118863	0.00194495
215	2027	Biomass_ST	0.00430335	0.0149929	0.0188955	0.000112761	0.0105227
216	2027	IGCC	0.00162552	3.18298e-06	0	0	0.00208087
217	2027	Oil_CC	0	8.63816e-07	0	0	0.000143706
218	2027	Natural_gas_CC	0.0650463	0.259055	0.0654158	0.0316435	0.166442
219	2027	Biomass_CC	0	0	0	0	0
220	2027	Coal_CCS	0	0	0	0	0
221	2027	Oil_CCS	0	0	0	0	0
222	2027	Natural_gas_CCS	0	0	0	0	0
223	2027	Biomass_CCS	0	0	0	0	0
224	2027	Coal_CHP	0.00625764	0.0139432	0.0250795	0.156647	0.0213925
225	2027	Oil_CHP	2.77745e-05	0.00505279	0.0117955	0.00774114	0.00306118
226	2027	Natural_gas_CHP	0.000396037	0.0478317	0.0975788	0.550325	0.039162
227	2027	Biomass_CHP	0	0.0072131	0.0233869	0.00110041	0.0038795
228	2027	Coal_CHP_CCS	0	0	0	0	0
229	2027	Oil_CHP_CCS	0	0	0	0	0
230	2027	Natural_gas_CHP_CCS	0	0	0	0	0
231	2027	Biomass_CHP_CCS	0	0	0	0	0
232	2028	Solar_PV_cen	0.0281624	0.0587793	0.0121828	0.00139042	0.0249992
233	2028	Solar_PV_decen	0.0118308	0.011636	0.0429947	0.00271251	0.0188134
234	2028	CSP	0.000129602	0.000845105	0.00186417	0	0.000408997
235	2028	Wind_onshore	0.0568131	0.0935075	0.102718	0.00333011	0.0581977
236	2028	Wind_offshore	0.00265031	0.000903953	0.0133017	0	0.00261544
237	2028	Wave	1.59331e-08	4.696e-08	1.97611e-05	0	1.94159e-06
238	2028	Hydro	0.137392	0.0588569	0.163569	0.0949294	0.150549
239	2028	Other_renewables	0.000274313	0.00657335	0.00429989	0.00129644	0.00620006
240	2028	Nuclear	0.0466035	0.175877	0.272755	0.137116	0.0930459
241	2028	Coal_ST	0.61546	0.238206	0.146211	0	0.368051
242	2028	Oil_ST	0.000635361	0.00909001	0.00452761	0.000947439	0.0225546
243	2028	Natural_gas_OC	0.000215191	0.0023034	0.000525424	0.000112718	0.00206918
244	2028	Biomass_ST	0.00443367	0.0155113	0.0180671	0.000107607	0.00978836
245	2028	IGCC	0.00377213	7.45739e-06	0	0	0.00410681
246	2028	Oil_CC	0	1.414e-06	0	0	0.000182948
247	2028	Natural_gas_CC	0.0845608	0.25602	0.0627612	0.0318574	0.173423
248	2028	Biomass_CC	0	0	0	0	0
249	2028	Coal_CCS	0	0	0	0	0
250	2028	Oil_CCS	0	0	0	0	0
251	2028	Natural_gas_CCS	0	0	0	0	0
252	2028	Biomass_CCS	0	0	0	0	0
253	2028	Coal_CHP	0.00633631	0.0133107	0.0244339	0.150236	0.0204826
254	2028	Oil_CHP	2.78498e-05	0.00492525	0.011269	0.00553751	0.00276685
255	2028	Natural_gas_CHP	0.000702676	0.0466169	0.0956147	0.56935	0.0380256
256	2028	Biomass_CHP	0	0.00702789	0.022885	0.00107622	0.0037181
257	2028	Coal_CHP_CCS	0	0	0	0	0
258	2028	Oil_CHP_CCS	0	0	0	0	0
259	2028	Natural_gas_CHP_CCS	0	0	0	0	0
260	2028	Biomass_CHP_CCS	0	0	0	0	0
261	2029	Solar_PV_cen	0.0284114	0.0617987	0.0124347	0.00134671	0.0260977
262	2029	Solar_PV_decen	0.0112964	0.0116849	0.043251	0.00260545	0.0183574
263	2029	CSP	0.000125874	0.000856158	0.00188117	0	0.000403936
264	2029	Wind_onshore	0.0577493	0.0935368	0.100287	0.00327606	0.0587935
265	2029	Wind_offshore	0.00265964	0.00100669	0.0136203	0	0.00274299
266	2029	Wave	1.66877e-08	4.96871e-08	2.1718e-05	0	2.06021e-06
267	2029	Hydro	0.134603	0.0595516	0.16468	0.090569	0.149149
268	2029	Other_renewables	0.000305777	0.00645912	0.00428889	0.00125013	0.00633543
269	2029	Nuclear	0.0454028	0.177119	0.277811	0.129108	0.0913609
270	2029	Coal_ST	0.592262	0.235104	0.14688	0	0.361275
271	2029	Oil_ST	0.000568408	0.00971405	0.00420027	0.000881604	0.0227105
272	2029	Natural_gas_OC	0.000201832	0.00224873	0.000499811	0.000105498	0.0023143
273	2029	Biomass_ST	0.00457866	0.0165218	0.0171538	0.000101355	0.00910549
274	2029	IGCC	0.00692363	3.33715e-05	3.14464e-05	0	0.00674936
275	2029	Oil_CC	0	1.53187e-06	0	0	0.000194615
276	2029	Natural_gas_CC	0.107341	0.254714	0.0600906	0.0319288	0.181239
277	2029	Biomass_CC	0	0	0	0	0
278	2029	Coal_CCS	0	0	0	0	0
279	2029	Oil_CCS	0	0	0	0	0
280	2029	Natural_gas_CCS	0	0	0	0	0
281	2029	Biomass_CCS	0	0	0	0	0
282	2029	Coal_CHP	0.0063733	0.012702	0.0240447	0.143968	0.0196708
283	2029	Oil_CHP	2.77876e-05	0.00478922	0.0111583	0.00371314	0.00257702
284	2029	Natural_gas_CHP	0.00116989	0.0453361	0.0950759	0.590089	0.0373468
285	2029	Biomass_CHP	0	0.00682275	0.0225887	0.00105658	0.00357436
286	2029	Coal_CHP_CCS	0	0	0	0	0
287	2029	Oil_CHP_CCS	0	0	0	0	0
288	2029	Natural_gas_CHP_CCS	0	0	0	0	0
289	2029	Biomass_CHP_CCS	0	0	0	0	0
290	2030	Solar_PV_cen	0.0287476	0.0654318	0.0126843	0.00128971	0.0272992
291	2030	Solar_PV_decen	0.0108752	0.0117159	0.0433829	0.00247357	0.0179434
292	2030	CSP	0.000123226	0.000883606	0.00185857	0	0.000399034
293	2030	Wind_onshore	0.0588296	0.093395	0.0974787	0.00319525	0.0593916
294	2030	Wind_offshore	0.00281048	0.00118204	0.013898	0	0.00292474
295	2030	Wave	1.75329e-08	5.64425e-08	2.36322e-05	0	2.17393e-06
296	2030	Hydro	0.13197	0.060328	0.165738	0.0853739	0.147758
297	2030	Other_renewables	0.00033747	0.00716683	0.00426876	0.00119194	0.00670141
298	2030	Nuclear	0.0447419	0.173796	0.280277	0.119167	0.0890592
299	2030	Coal_ST	0.577541	0.234506	0.148288	0	0.356573
300	2030	Oil_ST	0.000509552	0.0105352	0.00386462	0.000812925	0.0222878
301	2030	Natural_gas_OC	0.000189165	0.00232782	0.000476462	9.76581e-05	0.00250988
302	2030	Biomass_ST	0.00472867	0.0180174	0.0161161	9.40246e-05	0.0092229
303	2030	IGCC	0.00923805	9.35004e-05	0.000263045	0	0.0087147
304	2030	Oil_CC	0	1.71279e-06	0	0	0.000204056
305	2030	Natural_gas_CC	0.121094	0.253853	0.0574742	0.0319282	0.186914
306	2030	Biomass_CC	0	0	0	0	0
307	2030	Coal_CCS	0	0	0	0	0
308	2030	Oil_CCS	0	0	0	0	0
309	2030	Natural_gas_CCS	0	0	0	0	0
310	2030	Biomass_CCS	0	0	0	0	0
311	2030	Coal_CHP	0.00643448	0.012011	0.0239948	0.13788	0.0189529
312	2030	Oil_CHP	2.73938e-05	0.00460784	0.0113699	0.00313511	0.00249015
313	2030	Natural_gas_CHP	0.00180225	0.0435893	0.0959066	0.612322	0.0372048
314	2030	Biomass_CHP	0	0.00655866	0.022636	0.00103854	0.00344687
315	2030	Coal_CHP_CCS	0	0	0	0	0
316	2030	Oil_CHP_CCS	0	0	0	0	0
317	2030	Natural_gas_CHP_CCS	0	0	0	0	0
318	2030	Biomass_CHP_CCS	0	0	0	0	0
319	2031	Solar_PV_cen	0.0291479	0.0695201	0.0124927	0.00124327	0.0285368
320	2031	Solar_PV_decen	0.0104776	0.0116868	0.0429006	0.0023622	0.0175424
321	2031	CSP	0.000120968	0.000903921	0.00181875	0	0.000394508
322	2031	Wind_onshore	0.0598607	0.0927612	0.0988595	0.00314032	0.0602248
323	2031	Wind_offshore	0.00297171	0.00139841	0.0140662	0	0.00311385
324	2031	Wave	1.8382e-08	6.15763e-08	2.55007e-05	0	2.29229e-06
325	2031	Hydro	0.129637	0.0610135	0.165725	0.0809844	0.146408
326	2031	Other_renewables	0.000386974	0.00747902	0.00567177	0.00114524	0.00712839
327	2031	Nuclear	0.0442314	0.169634	0.27982	0.110042	0.0868579
328	2031	Coal_ST	0.561744	0.234888	0.149221	0	0.350644
329	2031	Oil_ST	0.000452294	0.0115763	0.00350477	0.000756485	0.0219212
330	2031	Natural_gas_OC	0.000176831	0.00260048	0.000451177	9.08778e-05	0.00273013
331	2031	Biomass_ST	0.00483109	0.0200358	0.0148726	8.74965e-05	0.00949904
332	2031	IGCC	0.0115035	0.000160236	0.000832485	0	0.0106061
333	2031	Oil_CC	0	1.91811e-06	0	0	0.000212348
334	2031	Natural_gas_CC	0.135538	0.252714	0.0544606	0.0324665	0.193323
335	2031	Biomass_CC	0	0	0	0	0
336	2031	Coal_CCS	0	0	0	0	0
337	2031	Oil_CCS	0	0	0	0	0
338	2031	Natural_gas_CCS	0	0	0	0	0
339	2031	Biomass_CCS	0	0	0	0	0
340	2031	Coal_CHP	0.00622045	0.0112974	0.0239881	0.127754	0.0178176
341	2031	Oil_CHP	2.57772e-05	0.00440752	0.0116114	0.00259992	0.00240706
342	2031	Natural_gas_CHP	0.00267311	0.0417049	0.0969511	0.636297	0.0372937
343	2031	Biomass_CHP	0	0.00621771	0.0227278	0.00103039	0.00333587
344	2031	Coal_CHP_CCS	0	0	0	0	0
345	2031	Oil_CHP_CCS	0	0	0	0	0
346	2031	Natural_gas_CHP_CCS	0	0	0	0	0
347	2031	Biomass_CHP_CCS	0	0	0	0	0
348	2032	Solar_PV_cen	0.029553	0.0747466	0.0122595	0.00174077	0.0299657
349	2032	Solar_PV_decen	0.0101312	0.0115655	0.0421809	0.00226065	0.017123
350	2032	CSP	0.000119168	0.000920221	0.00175353	0	0.000388964
351	2032	Wind_onshore	0.0607863	0.0911042	0.101878	0.00607454	0.0611345
352	2032	Wind_offshore	0.00313403	0.00170015	0.0141576	3.551e-05	0.00331459
353	2032	Wave	1.9256e-08	6.64925e-08	2.73252e-05	0	2.40478e-06
354	2032	Hydro	0.127399	0.0615341	0.165583	0.0771077	0.144939
355	2032	Other_renewables	0.000434939	0.00773083	0.00781511	0.0011043	0.00759886
356	2032	Nuclear	0.0438644	0.163644	0.277663	0.101366	0.0844723
357	2032	Coal_ST	0.546294	0.236018	0.15024	0	0.344651
358	2032	Oil_ST	0.000398581	0.0128977	0.00315535	0.000703112	0.0216002
359	2032	Natural_gas_OC	0.000164494	0.00388645	0.000427427	8.89216e-05	0.00300345
360	2032	Biomass_ST	0.004882	0.0227807	0.0135601	8.13234e-05	0.00984873
361	2032	IGCC	0.0135238	0.000244614	0.00192703	0	0.0124993
362	2032	Oil_CC	0	2.193e-06	0	0	0.000224321
363	2032	Natural_gas_CC	0.149549	0.2507	0.0513982	0.035176	0.19991
364	2032	Biomass_CC	0	0	0	0	0
365	2032	Coal_CCS	0	0	0	0	0
366	2032	Oil_CCS	0	0	0	0	0
367	2032	Natural_gas_CCS	0	0	0	0	0
368	2032	Biomass_CCS	0	0	0	0	0
369	2032	Coal_CHP	0.00582028	0.0106025	0.0237714	0.112983	0.0162919
370	2032	Oil_CHP	2.32514e-05	0.00420841	0.0118247	0.00207577	0.00232397
371	2032	Natural_gas_CHP	0.00392202	0.0398311	0.0977207	0.658271	0.0374905
372	2032	Biomass_CHP	0	0.00588305	0.022657	0.000931018	0.0032172
373	2032	Coal_CHP_CCS	0	0	0	0	0
374	2032	Oil_CHP_CCS	0	0	0	0	0
375	2032	Natural_gas_CHP_CCS	0	0	0	0	0
376	2032	Biomass_CHP_CCS	0	0	0	0	0
377	2033	Solar_PV_cen	0.0298802	0.0804762	0.0121	0.00220645	0.0314061
378	2033	Solar_PV_decen	0.00980931	0.0113243	0.0417564	0.00216398	0.0167067
379	2033	CSP	0.000117531	0.000931432	0.0016761	0	0.000383323
380	2033	Wind_onshore	0.0615985	0.089105	0.103237	0.00895137	0.0618106
381	2033	Wind_offshore	0.00325807	0.00208881	0.0142176	0.000143196	0.00351221
382	2033	Wave	2.01171e-08	7.11175e-08	2.91943e-05	0	2.5128e-06
383	2033	Hydro	0.125134	0.0618473	0.165905	0.0734873	0.143403
384	2033	Other_renewables	0.000480813	0.00793398	0.00948109	0.00106672	0.00800138
385	2033	Nuclear	0.0435209	0.156162	0.275232	0.0929892	0.0819339
386	2033	Coal_ST	0.531462	0.237006	0.152416	0	0.338915
387	2033	Oil_ST	0.000347575	0.0142129	0.0028399	0.000643937	0.0213846
388	2033	Natural_gas_OC	0.000152005	0.00589025	0.000404005	8.5905e-05	0.00330323
389	2033	Biomass_ST	0.00485324	0.0260012	0.0122858	7.53098e-05	0.010093
390	2033	IGCC	0.0153274	0.000533988	0.00349271	0	0.0143812
391	2033	Oil_CC	0	2.43747e-06	0	0	0.000239974
392	2033	Natural_gas_CC	0.163193	0.24806	0.0483269	0.0378893	0.206671
393	2033	Biomass_CC	0	0	0	0	0
394	2033	Coal_CCS	0	0	0	0	0
395	2033	Oil_CCS	0	0	0	0	0
396	2033	Natural_gas_CCS	0	0	0	0	0
397	2033	Biomass_CCS	0	0	0	0	0
398	2033	Coal_CHP	0.00517833	0.0102972	0.0234804	0.0949886	0.0144771
399	2033	Oil_CHP	1.95741e-05	0.00396833	0.0117817	0.00156064	0.00221297
400	2033	Natural_gas_CHP	0.00566744	0.0385221	0.0987702	0.682914	0.0380513
401	2033	Biomass_CHP	0	0.00563578	0.022568	0.00083414	0.00311193
402	2033	Coal_CHP_CCS	0	0	0	0	0
403	2033	Oil_CHP_CCS	0	0	0	0	0
404	2033	Natural_gas_CHP_CCS	0	0	0	0	0
405	2033	Biomass_CHP_CCS	0	0	0	0	0
406	2034	Solar_PV_cen	0.0301596	0.0853498	0.0120795	0.00263657	0.0327734
407	2034	Solar_PV_decen	0.00950133	0.0126212	0.041378	0.00206585	0.0164619
408	2034	CSP	0.000116065	0.000941231	0.00164462	0	0.000380844
409	2034	Wind_onshore	0.0621966	0.0869429	0.10559	0.011763	0.0624314
410	2034	Wind_offshore	0.00342187	0.00249716	0.014259	0.000324738	0.00373402
411	2034	Wave	2.09701e-08	7.56169e-08	3.11322e-05	0	2.62067e-06
412	2034	Hydro	0.122937	0.0620816	0.166379	0.0698738	0.141821
413	2034	Other_renewables	0.000524946	0.00811875	0.0116038	0.00449999	0.00851776
414	2034	Nuclear	0.0431959	0.148482	0.271805	0.084425	0.079368
415	2034	Coal_ST	0.51701	0.237289	0.155125	0	0.331901
416	2034	Oil_ST	0.000299615	0.0153367	0.00254564	0.000563718	0.021125
417	2034	Natural_gas_OC	0.000139541	0.0079666	0.000381412	7.99613e-05	0.0036141
418	2034	Biomass_ST	0.00476656	0.029321	0.0110271	6.92418e-05	0.0103691
419	2034	IGCC	0.0169953	0.00103845	0.00485502	0	0.0162181
420	2034	Oil_CC	0	2.67326e-06	0	0	0.000264438
421	2034	Natural_gas_CC	0.176403	0.24562	0.0452327	0.0398323	0.214504
422	2034	Biomass_CC	0	0	0	0	0
423	2034	Coal_CCS	0	0	0	0	0
424	2034	Oil_CCS	0	0	0	0	0
425	2034	Natural_gas_CCS	0	0	0	0	0
426	2034	Biomass_CCS	0	0	0	0	0
427	2034	Coal_CHP	0.00428979	0.0100718	0.0229274	0.0746415	0.0124287
428	2034	Oil_CHP	1.51462e-05	0.00360371	0.0111936	0.00105239	0.00204846
429	2034	Natural_gas_CHP	0.00802728	0.03727	0.0996397	0.707433	0.0390307
430	2034	Biomass_CHP	0	0.00544564	0.0223012	0.000739449	0.00300517
431	2034	Coal_CHP_CCS	0	0	0	0	0
432	2034	Oil_CHP_CCS	0	0	0	0	0
433	2034	Natural_gas_CHP_CCS	0	0	0	0	0
434	2034	Biomass_CHP_CCS	0	0	0	0	0
435	2035	Solar_PV_cen	0.0304278	0.089078	0.012085	0.0031321	0.0340154
436	2035	Solar_PV_decen	0.00922103	0.0159577	0.0435905	0.00195988	0.0166768
437	2035	CSP	0.000114914	0.000948763	0.00152434	0	0.000371962
438	2035	Wind_onshore	0.06253	0.0844925	0.103063	0.0156531	0.0625336
439	2035	Wind_offshore	0.0035935	0.00294371	0.0142391	0.000591677	0.0039658
440	2035	Wave	2.18468e-08	7.98388e-08	3.30863e-05	0	2.71961e-06
441	2035	Hydro	0.120952	0.0622637	0.167766	0.0663726	0.140291
442	2035	Other_renewables	0.000568224	0.00827886	0.0120827	0.0043434	0.00877214
443	2035	Nuclear	0.0429875	0.140392	0.268368	0.0755946	0.0768492
444	2035	Coal_ST	0.502332	0.237725	0.160202	0	0.324792
445	2035	Oil_ST	0.000254442	0.0161943	0.00228926	0.000486651	0.0208167
446	2035	Natural_gas_OC	0.000127185	0.0092081	0.000358343	7.45969e-05	0.00386537
447	2035	Biomass_ST	0.00460621	0.0323673	0.00988777	6.31324e-05	0.0106482
448	2035	IGCC	0.0185432	0.00181917	0.0060878	0	0.0179705
449	2035	Oil_CC	0	2.8466e-06	0	0	0.000297405
450	2035	Natural_gas_CC	0.189339	0.243583	0.0421407	0.0418329	0.222381
451	2035	Biomass_CC	0	0	0	0	0
452	2035	Coal_CCS	0	0	0	0	0
453	2035	Oil_CCS	0	0	0	0	0
454	2035	Natural_gas_CCS	0	0	0	0	0
455	2035	Biomass_CCS	0	0	0	0	0
456	2035	Coal_CHP	0.00338379	0.00993478	0.022522	0.0557803	0.0105422
457	2035	Oil_CHP	1.08185e-05	0.00315095	0.0102481	0.00105409	0.00188373
458	2035	Natural_gas_CHP	0.0110088	0.0363539	0.10132	0.732412	0.0404039
459	2035	Biomass_CHP	0	0.00530475	0.022192	0.000648587	0.00291991
460	2035	Coal_CHP_CCS	0	0	0	0	0
461	2035	Oil_CHP_CCS	0	0	0	0	0
462	2035	Natural_gas_CHP_CCS	0	0	0	0	0
463	2035	Biomass_CHP_CCS	0	0	0	0	0
464	2036	Solar_PV_cen	0.0304873	0.0915398	0.0121764	0.00427577	0.0350547
465	2036	Solar_PV_decen	0.00892444	0.0206504	0.0453123	0.00183502	0.0170041
466	2036	CSP	0.000113957	0.000956806	0.00159006	0	0.000378756
467	2036	Wind_onshore	0.0627095	0.0821679	0.107326	0.0224143	0.0632424
468	2036	Wind_offshore	0.00375132	0.00345252	0.0142279	0.00113891	0.00421991
469	2036	Wave	2.27313e-08	8.40236e-08	3.4331e-05	0	2.77631e-06
470	2036	Hydro	0.11899	0.062622	0.167733	0.0625681	0.138666
471	2036	Other_renewables	0.000619342	0.00843773	0.0154132	0.00415886	0.00933336
472	2036	Nuclear	0.0427628	0.131955	0.259888	0.0659094	0.0740678
473	2036	Coal_ST	0.488671	0.238745	0.16426	0	0.317874
474	2036	Oil_ST	0.000213331	0.0167142	0.00201878	0.000410909	0.0204336
475	2036	Natural_gas_OC	0.000114795	0.00973643	0.000332541	7.32991e-05	0.0037527
476	2036	Biomass_ST	0.00437827	0.0346606	0.00866779	5.64782e-05	0.0106588
477	2036	IGCC	0.0200248	0.00288926	0.00757886	0	0.0197322
478	2036	Oil_CC	0	2.98509e-06	0	0	0.000344803
479	2036	Natural_gas_CC	0.20105	0.241789	0.0386268	0.0454111	0.229534
480	2036	Biomass_CC	0	0	0	0	0
481	2036	Coal_CCS	0	0	0	0	0
482	2036	Oil_CCS	0	0	0	0	0
483	2036	Natural_gas_CCS	0	0	0	0	0
484	2036	Biomass_CCS	0	0	0	0	0
485	2036	Coal_CHP	0.0026266	0.00992045	0.0218963	0.040807	0.00907936
486	2036	Oil_CHP	7.47636e-06	0.00264266	0.00884637	0.00104972	0.00169824
487	2036	Natural_gas_CHP	0.0145546	0.0358874	0.102191	0.749337	0.0420784
488	2036	Biomass_CHP	0	0.00522947	0.0218808	0.00055422	0.00284414
489	2036	Coal_CHP_CCS	0	0	0	0	0
490	2036	Oil_CHP_CCS	0	0	0	0	0
491	2036	Natural_gas_CHP_CCS	0	0	0	0	0
492	2036	Biomass_CHP_CCS	0	0	0	0	0
493	2037	Solar_PV_cen	0.0302469	0.0929425	0.0122959	0.00486918	0.035888
494	2037	Solar_PV_decen	0.00858751	0.0266059	0.047589	0.00170435	0.0174971
495	2037	CSP	0.000113249	0.000964577	0.00151114	0	0.000374635
496	2037	Wind_onshore	0.0627551	0.0802037	0.105215	0.0262432	0.0633573
497	2037	Wind_offshore	0.00389087	0.00406671	0.0140145	0.00136779	0.00445269
498	2037	Wave	2.36396e-08	8.81735e-08	3.50315e-05	0	2.7876e-06
499	2037	Hydro	0.117117	0.0631201	0.168149	0.0591169	0.137112
500	2037	Other_renewables	0.000669596	0.0085868	0.0165862	0.00486008	0.00973786
501	2037	Nuclear	0.0425731	0.123664	0.251153	0.0570386	0.071303
502	2037	Coal_ST	0.476396	0.239651	0.171576	0	0.311431
503	2037	Oil_ST	0.000176391	0.0168606	0.00222582	0.000342627	0.0200081
504	2037	Natural_gas_OC	0.000102353	0.0106073	0.000942226	6.81e-05	0.00368688
505	2037	Biomass_ST	0.00407955	0.0366703	0.00801216	5.01016e-05	0.0106509
506	2037	IGCC	0.0215545	0.0043204	0.00906411	0	0.0215358
507	2037	Oil_CC	0	3.06161e-06	1.28668e-05	0	0.000405838
508	2037	Natural_gas_CC	0.211166	0.238267	0.0364542	0.0476521	0.236257
509	2037	Biomass_CC	0	0	0	0	0
510	2037	Coal_CCS	0	0	0	0	0
511	2037	Oil_CCS	0	0	0	0	0
512	2037	Natural_gas_CCS	0	0	0	0	0
513	2037	Biomass_CCS	0	0	0	0	0
514	2037	Coal_CHP	0.00199225	0.010082	0.0217449	0.0295728	0.00801608
515	2037	Oil_CHP	5.00505e-06	0.00209364	0.00721915	0.00105148	0.00150152
516	2037	Natural_gas_CHP	0.0185744	0.0360451	0.104294	0.765599	0.0439803
517	2037	Biomass_CHP	0	0.00524495	0.0219046	0.000463321	0.00280065
518	2037	Coal_CHP_CCS	0	0	0	0	0
519	2037	Oil_CHP_CCS	0	0	0	0	0
520	2037	Natural_gas_CHP_CCS	0	0	0	0	0
521	2037	Biomass_CHP_CCS	0	0	0	0	0
522	2038	Solar_PV_cen	0.029786	0.0937407	0.0126185	0.00537192	0.0365795
523	2038	Solar_PV_decen	0.0082246	0.0326137	0.0483914	0.00154443	0.017934
524	2038	CSP	0.000112809	0.000972485	0.00163093	0	0.000385429
525	2038	Wind_onshore	0.0626265	0.0786044	0.11015	0.0298975	0.0639645
526	2038	Wind_offshore	0.00400808	0.00475488	0.0140994	0.00159845	0.00470911
527	2038	Wave	2.45823e-08	9.23285e-08	3.66467e-05	0	2.8748e-06
528	2038	Hydro	0.115369	0.0636721	0.167854	0.0557782	0.135492
529	2038	Other_renewables	0.000719529	0.00872908	0.020687	0.00496754	0.0103291
530	2038	Nuclear	0.0423829	0.115018	0.239453	0.048679	0.0682773
531	2038	Coal_ST	0.465489	0.241252	0.177891	0	0.305169
532	2038	Oil_ST	0.000142072	0.0168937	0.00197288	0.000279821	0.0195322
533	2038	Natural_gas_OC	8.99122e-05	0.0122681	0.000941243	6.20964e-05	0.00383364
534	2038	Biomass_ST	0.00372084	0.0380478	0.00678752	4.37099e-05	0.0106627
535	2038	IGCC	0.0231508	0.00583935	0.0109498	0	0.0233843
536	2038	Oil_CC	0	3.11419e-06	1.66667e-05	0	0.000473371
537	2038	Natural_gas_CC	0.219849	0.234081	0.0327333	0.0505886	0.242182
538	2038	Biomass_CC	0	0	0	0	1.76283e-07
539	2038	Coal_CCS	0	0	0	0	0
540	2038	Oil_CCS	0	0	0	0	0
541	2038	Natural_gas_CCS	0	0	0	0	0
542	2038	Biomass_CCS	0	0	0	0	0
543	2038	Coal_CHP	0.00148219	0.0102921	0.0213861	0.0211856	0.00723291
544	2038	Oil_CHP	3.29483e-06	0.0015813	0.00558275	0.00105358	0.00131297
545	2038	Natural_gas_CHP	0.0228438	0.0363542	0.105075	0.778577	0.0457925
546	2038	Biomass_CHP	0	0.00528206	0.0217421	0.000372233	0.0027501
547	2038	Coal_CHP_CCS	0	0	0	0	0
548	2038	Oil_CHP_CCS	0	0	0	0	0
549	2038	Natural_gas_CHP_CCS	0	0	0	0	0
550	2038	Biomass_CHP_CCS	0	0	0	0	0
551	2039	Solar_PV_cen	0.0292066	0.0946862	0.013031	0.00613539	0.037335
552	2039	Solar_PV_decen	0.0078294	0.039255	0.0477647	0.00134091	0.0183636
553	2039	CSP	0.000112485	0.000980502	0.00160703	0	0.000385497
554	2039	Wind_onshore	0.0623102	0.0777352	0.109252	0.0338879	0.0642021
555	2039	Wind_offshore	0.00411457	0.00552629	0.0138621	0.00185271	0.00495282
556	2039	Wave	2.55315e-08	9.64538e-08	3.64443e-05	0	2.82531e-06
557	2039	Hydro	0.113692	0.0642961	0.167564	0.0526504	0.133973
558	2039	Other_renewables	0.000768469	0.00886557	0.0226013	0.00479018	0.0107282
559	2039	Nuclear	0.0421803	0.105368	0.225507	0.040883	0.0649156
560	2039	Coal_ST	0.455071	0.242823	0.188039	1.13959e-05	0.301146
561	2039	Oil_ST	0.000111572	0.0168503	0.00263863	0.000222576	0.0190838
562	2039	Natural_gas_OC	7.73639e-05	0.0143815	0.00233122	5.5993e-05	0.0042617
563	2039	Biomass_ST	0.00331975	0.0394706	0.00669482	3.73143e-05	0.0107591
564	2039	IGCC	0.0248545	0.0073659	0.0129163	0	0.0253081
565	2039	Oil_CC	0	3.14223e-06	6.2455e-05	0	0.000552542
566	2039	Natural_gas_CC	0.228081	0.228853	0.0320951	0.0549143	0.246189
567	2039	Biomass_CC	0	0	0	0	1.30656e-06
568	2039	Coal_CCS	0	0	0	0	0
569	2039	Oil_CCS	0	0	0	0	0
570	2039	Natural_gas_CCS	0	0	0	0	0
571	2039	Biomass_CCS	0	0	0	0	0
572	2039	Coal_CHP	0.00107604	0.0104747	0.0212815	0.0151811	0.00668234
573	2039	Oil_CHP	1.88438e-06	0.00118644	0.00437666	0.00105506	0.00114907
574	2039	Natural_gas_CHP	0.0271927	0.0365719	0.106458	0.786701	0.0472904
575	2039	Biomass_CHP	0	0.00530729	0.0218809	0.000280612	0.00271687
576	2039	Coal_CHP_CCS	0	0	0	0	0
577	2039	Oil_CHP_CCS	0	0	0	0	0
578	2039	Natural_gas_CHP_CCS	0	0	0	0	0
579	2039	Biomass_CHP_CCS	0	0	0	0	0
580	2040	Solar_PV_cen	0.0282965	0.0954757	0.0134908	0.00720577	0.0379545
581	2040	Solar_PV_decen	0.00739376	0.0483068	0.0483915	0.001115	0.0193891
582	2040	CSP	0.000112061	0.000988433	0.00171357	0	0.000395082
583	2040	Wind_onshore	0.0610062	0.0775256	0.112657	0.0381659	0.0644857
584	2040	Wind_offshore	0.00417478	0.00631668	0.0140502	0.00224651	0.00521235
585	2040	Wave	2.64717e-08	1.00506e-07	3.80079e-05	0	2.9062e-06
586	2040	Hydro	0.111821	0.0647864	0.16673	0.0497665	0.132283
587	2040	Other_renewables	0.000814809	0.00899494	0.0262135	0.00461662	0.0111774
588	2040	Nuclear	0.0418527	0.0946296	0.207846	0.0334489	0.0610539
589	2040	Coal_ST	0.44634	0.244008	0.196585	4.34428e-05	0.297497
590	2040	Oil_ST	0.000106328	0.0166982	0.00267405	0.000170695	0.0185062
591	2040	Natural_gas_OC	0.00181729	0.016479	0.00283386	4.95613e-05	0.00532959
592	2040	Biomass_ST	0.00294795	0.0408008	0.00583699	3.08782e-05	0.010816
593	2040	IGCC	0.0265731	0.00877128	0.0150293	0	0.0272818
594	2040	Oil_CC	4.20081e-07	3.1503e-06	9.23473e-05	0	0.000641322
595	2040	Natural_gas_CC	0.234671	0.223413	0.0294775	0.0613883	0.24931
596	2040	Biomass_CC	0	0	0	0	6.65516e-06
597	2040	Coal_CCS	0	0	0	0	0
598	2040	Oil_CCS	0	0	0	0	0
599	2040	Natural_gas_CCS	0	0	0	0	0
600	2040	Biomass_CCS	0	0	0	0	0
601	2040	Coal_CHP	0.000778934	0.0105438	0.0217584	0.0109537	0.00641085
602	2040	Oil_CHP	7.53624e-07	0.000880263	0.00339108	0.00105399	0.000990871
603	2040	Natural_gas_CHP	0.0312921	0.0360631	0.10919	0.789556	0.0485813
604	2040	Biomass_CHP	0	0.00531478	0.0220009	0.00018828	0.00267545
605	2040	Coal_CHP_CCS	0	0	0	0	0
606	2040	Oil_CHP_CCS	0	0	0	0	0
607	2040	Natural_gas_CHP_CCS	0	0	0	0	0
608	2040	Biomass_CHP_CCS	0	0	0	0	0
609	2041	Solar_PV_cen	0.0274125	0.0957832	0.0138004	0.00759284	0.0386221
610	2041	Solar_PV_decen	0.00690599	0.0590493	0.0482042	0.000913663	0.0199241
611	2041	CSP	0.000111828	0.000996514	0.00182513	0	0.000405831
612	2041	Wind_onshore	0.0599204	0.0777551	0.115125	0.0395406	0.0647173
613	2041	Wind_offshore	0.00423129	0.00707968	0.0143367	0.00243928	0.00546905
614	2041	Wave	2.74102e-08	1.04463e-07	4.00025e-05	0	3.01937e-06
615	2041	Hydro	0.110229	0.065139	0.165375	0.0471636	0.1307
616	2041	Other_renewables	0.000803902	0.00901778	0.028642	0.00508381	0.0118362
617	2041	Nuclear	0.0416371	0.0870437	0.189998	0.0272485	0.0577778
618	2041	Coal_ST	0.438056	0.245108	0.207073	0.000155263	0.294578
619	2041	Oil_ST	8.94112e-05	0.0163962	0.00281854	0.000125333	0.0176912
620	2041	Natural_gas_OC	0.00258977	0.0166665	0.00353964	3.98827e-05	0.00572019
621	2041	Biomass_ST	0.00251731	0.0415874	0.00514312	2.46178e-05	0.0109589
622	2041	IGCC	0.0285836	0.0100724	0.017051	0	0.0293268
623	2041	Oil_CC	1.92675e-06	3.12416e-06	0.000135961	0	0.000736257
624	2041	Natural_gas_CC	0.241538	0.217851	0.0276131	0.0671434	0.252334
625	2041	Biomass_CC	0	0	0	0	2.3733e-05
626	2041	Coal_CCS	0	0	0	0	0
627	2041	Oil_CCS	0	0	0	0	0
628	2041	Natural_gas_CCS	0	0	0	0	0
629	2041	Biomass_CCS	0	0	0	0	0
630	2041	Coal_CHP	0.000574702	0.010247	0.0224391	0.00782385	0.00628072
631	2041	Oil_CHP	4.47923e-07	0.000635155	0.00261836	0.00105742	0.000865758
632	2041	Natural_gas_CHP	0.0347827	0.0344477	0.112244	0.793551	0.0494186
633	2041	Biomass_CHP	1.37392e-05	0.00512065	0.0219791	9.65442e-05	0.0026109
634	2041	Coal_CHP_CCS	0	0	0	0	0
635	2041	Oil_CHP_CCS	0	0	0	0	0
636	2041	Natural_gas_CHP_CCS	0	0	0	0	0
637	2041	Biomass_CHP_CCS	0	0	0	0	0
638	2042	Solar_PV_cen	0.0265831	0.0962792	0.0144677	0.00866043	0.0394094
639	2042	Solar_PV_decen	0.00623443	0.0717506	0.0487624	0.00072635	0.0207347
640	2042	CSP	0.000111538	0.00100377	0.00188344	0	0.000412819
641	2042	Wind_onshore	0.0591723	0.0785645	0.115655	0.0420474	0.0649967
642	2042	Wind_offshore	0.00429933	0.00790381	0.014433	0.00270304	0.0057244
643	2042	Wave	2.83109e-08	1.08277e-07	4.12193e-05	0	3.07513e-06
644	2042	Hydro	0.108647	0.0655041	0.163654	0.0448841	0.128969
645	2042	Other_renewables	0.00079259	0.00902885	0.0297302	0.00500699	0.0122938
646	2042	Nuclear	0.0414453	0.079221	0.171524	0.0219107	0.0544286
647	2042	Coal_ST	0.430068	0.246256	0.218371	0.000495462	0.291776
648	2042	Oil_ST	7.48304e-05	0.0159083	0.00349201	0.000107305	0.0168612
649	2042	Natural_gas_OC	0.00336079	0.0156137	0.00519382	0.000500636	0.00621356
650	2042	Biomass_ST	0.00206966	0.0414492	0.005083	1.90395e-05	0.0113064
651	2042	IGCC	0.0306943	0.0112341	0.0189471	0	0.031371
652	2042	Oil_CC	6.30033e-06	3.07438e-06	0.000226047	0	0.000840413
653	2042	Natural_gas_CC	0.248466	0.212744	0.028692	0.0746895	0.255447
654	2042	Biomass_CC	0	0	0	0	5.98841e-05
655	2042	Coal_CCS	0	0	0	0	0
656	2042	Oil_CCS	0	0	0	0	0
657	2042	Natural_gas_CCS	0	0	0	0	0
658	2042	Biomass_CCS	0	0	0	0	0
659	2042	Coal_CHP	0.000441744	0.00981532	0.0233879	0.00544298	0.00624474
660	2042	Oil_CHP	2.62818e-07	0.000452696	0.00201075	0.00105538	0.00075962
661	2042	Natural_gas_CHP	0.037452	0.0323642	0.112878	0.791747	0.0496133
662	2042	Biomass_CHP	8.07725e-05	0.00490399	0.0215675	4.18724e-06	0.00253405
663	2042	Coal_CHP_CCS	0	0	0	0	0
664	2042	Oil_CHP_CCS	0	0	0	0	0
665	2042	Natural_gas_CHP_CCS	0	0	0	0	0
666	2042	Biomass_CHP_CCS	0	0	0	0	0
667	2043	Solar_PV_cen	0.0256824	0.0962819	0.0154947	0.0094933	0.0400988
668	2043	Solar_PV_decen	0.00546495	0.0850237	0.0504818	0.000557296	0.0216511
669	2043	CSP	0.000111229	0.00100799	0.00199701	0	0.00042198
670	2043	Wind_onshore	0.0587123	0.0789863	0.118059	0.0441478	0.0653231
671	2043	Wind_offshore	0.00435603	0.0086462	0.0150294	0.00294765	0.0059958
672	2043	Wave	2.91834e-08	1.11771e-07	4.39293e-05	0	3.23632e-06
673	2043	Hydro	0.107099	0.0656539	0.16119	0.0427489	0.127087
674	2043	Other_renewables	0.000781155	0.00899628	0.0307888	0.00490115	0.012712
675	2043	Nuclear	0.0412874	0.0711503	0.15225	0.0175072	0.0511006
676	2043	Coal_ST	0.422324	0.246089	0.232914	0.00119554	0.289318
677	2043	Oil_ST	6.3857e-05	0.0153429	0.0033851	0.000131579	0.0159059
678	2043	Natural_gas_OC	0.00428417	0.0173214	0.00556824	0.00198823	0.0072949
679	2043	Biomass_ST	0.00159794	0.0405786	0.00426039	1.51332e-05	0.0116058
680	2043	IGCC	0.0328702	0.0122772	0.0214471	0	0.0333666
681	2043	Oil_CC	1.58215e-05	2.9804e-06	0.000258301	0	0.000954544
682	2043	Natural_gas_CC	0.255436	0.207021	0.0281499	0.0827623	0.258168
683	2043	Biomass_CC	1.37261e-05	0	0	0	0.00011647
684	2043	Coal_CCS	0	0	0	0	0
685	2043	Oil_CCS	0	0	0	0	0
686	2043	Natural_gas_CCS	0	0	0	0	0
687	2043	Biomass_CCS	0	0	0	0	0
688	2043	Coal_CHP	0.000361394	0.00957854	0.0243723	0.00421495	0.00630389
689	2043	Oil_CHP	1.61766e-07	0.000319245	0.001516	0.00105208	0.000674275
690	2043	Natural_gas_CHP	0.0393077	0.0309376	0.111909	0.786333	0.0494174
691	2043	Biomass_CHP	0.000231092	0.00478474	0.0208847	4.17414e-06	0.00248033
692	2043	Coal_CHP_CCS	0	0	0	0	0
693	2043	Oil_CHP_CCS	0	0	0	0	0
694	2043	Natural_gas_CHP_CCS	0	0	0	0	0
695	2043	Biomass_CHP_CCS	0	0	0	0	0
696	2044	Solar_PV_cen	0.025015	0.0976638	0.0165495	0.00993564	0.0409177
697	2044	Solar_PV_decen	0.00470068	0.0925534	0.0569435	0.000410665	0.0226071
698	2044	CSP	0.000110875	0.00101523	0.00201824	0	0.000424266
699	2044	Wind_onshore	0.0587238	0.0787085	0.115524	0.0459275	0.0654419
700	2044	Wind_offshore	0.00443513	0.0094786	0.0148167	0.00316478	0.00623799
701	2044	Wave	3.00156e-08	1.15525e-07	4.28752e-05	0	3.13372e-06
702	2044	Hydro	0.10558	0.0661709	0.158471	0.0410657	0.125235
703	2044	Other_renewables	0.000769487	0.00898389	0.0305641	0.00492057	0.0129965
704	2044	Nuclear	0.0412055	0.0640999	0.133636	0.0141184	0.0481302
705	2044	Coal_ST	0.414232	0.247634	0.247549	0.00205872	0.286845
706	2044	Oil_ST	5.00412e-05	0.0148031	0.00335889	0.00019483	0.0147925
707	2044	Natural_gas_OC	0.00473118	0.0189567	0.00611389	0.00424351	0.00831002
708	2044	Biomass_ST	0.00103977	0.0387436	0.0035725	1.32876e-05	0.011651
709	2044	IGCC	0.0351715	0.0135048	0.024141	0	0.0353498
710	2044	Oil_CC	2.91049e-05	2.885e-06	0.000291508	0	0.00107256
711	2044	Natural_gas_CC	0.262755	0.203878	0.0291673	0.0904194	0.261305
712	2044	Biomass_CC	0.000185518	0	0	0	0.00024312
713	2044	Coal_CCS	0	0	0	0	0
714	2044	Oil_CCS	0	0	0	0	0
715	2044	Natural_gas_CCS	0	0	0	0	0
716	2044	Biomass_CCS	0	0	0	0	0
717	2044	Coal_CHP	0.000315545	0.00935564	0.0255736	0.00318737	0.00638456
718	2044	Oil_CHP	7.49645e-08	0.000217183	0.00113058	0.00105183	0.000606173
719	2044	Natural_gas_CHP	0.0404601	0.0295564	0.110488	0.779284	0.0489993
720	2044	Biomass_CHP	0.000490203	0.00467242	0.0200482	4.17314e-06	0.0024471
721	2044	Coal_CHP_CCS	0	0	0	0	0
722	2044	Oil_CHP_CCS	0	0	0	0	0
723	2044	Natural_gas_CHP_CCS	0	0	0	0	0
724	2044	Biomass_CHP_CCS	0	0	0	0	0
725	2045	Solar_PV_cen	0.0245126	0.0999496	0.0177986	0.0105274	0.0419673
726	2045	Solar_PV_decen	0.00509572	0.0984576	0.0623193	0.000363212	0.023877
727	2045	CSP	0.000110546	0.0010277	0.00210474	0	0.000430646
728	2045	Wind_onshore	0.0591206	0.0791797	0.123029	0.0479027	0.0664035
729	2045	Wind_offshore	0.00452052	0.00968363	0.0166849	0.00339427	0.00655758
730	2045	Wave	3.08313e-08	1.19825e-07	5.09513e-05	0	3.65847e-06
731	2045	Hydro	0.103997	0.0670315	0.1557	0.040025	0.123372
732	2045	Other_renewables	0.000758027	0.00900154	0.0319971	0.00489801	0.0134245
733	2045	Nuclear	0.0411692	0.0571601	0.116465	0.0114288	0.0454356
734	2045	Coal_ST	0.405246	0.250926	0.260662	0.00279641	0.284136
735	2045	Oil_ST	3.65135e-05	0.014321	0.00200125	0.000262345	0.0133722
736	2045	Natural_gas_OC	0.00490689	0.020379	0.00403727	0.00616991	0.0092676
737	2045	Biomass_ST	0.00040681	0.0362407	0.00175635	1.18191e-05	0.0116167
738	2045	IGCC	0.0373956	0.0146912	0.0273386	1.09066e-06	0.0372229
739	2045	Oil_CC	4.39174e-05	2.80124e-06	0.000193087	0	0.00117859
740	2045	Natural_gas_CC	0.269851	0.202117	0.0252219	0.0995326	0.263768
741	2045	Biomass_CC	0.000679107	0	0	0	0.000496599
742	2045	Coal_CCS	0	0	0	0	0
743	2045	Oil_CCS	0	0	0	0	0
744	2045	Natural_gas_CCS	0	0	0	0	0
745	2045	Biomass_CCS	0	0	0	0	0
746	2045	Coal_CHP	0.000335138	0.008553	0.026311	0.00228974	0.00640686
747	2045	Oil_CHP	0	0.000154907	0.00082779	0.00104763	0.000553543
748	2045	Natural_gas_CHP	0.0409573	0.0268518	0.106365	0.769345	0.0480913
749	2045	Biomass_CHP	0.00085716	0.00427156	0.0191367	4.15651e-06	0.00241738
750	2045	Coal_CHP_CCS	0	0	0	0	0
751	2045	Oil_CHP_CCS	0	0	0	0	0
752	2045	Natural_gas_CHP_CCS	0	0	0	0	0
753	2045	Biomass_CHP_CCS	0	0	0	0	0
754	2046	Solar_PV_cen	0.0242236	0.10073	0.0189318	0.0117074	0.0426905
755	2046	Solar_PV_decen	0.00573634	0.0999953	0.0605095	0.000307259	0.0239353
756	2046	CSP	0.000109877	0.00103408	0.00209313	0	0.000427944
757	2046	Wind_onshore	0.0595072	0.0792819	0.121239	0.0506996	0.0669331
758	2046	Wind_offshore	0.00430982	0.0104387	0.0165188	0.00362583	0.006692
759	2046	Wave	3.07559e-08	1.20524e-07	5.06868e-05	0	3.61209e-06
760	2046	Hydro	0.103626	0.0678366	0.153426	0.0415295	0.121672
761	2046	Other_renewables	0.000749636	0.00904514	0.0319907	0.00505188	0.0136849
762	2046	Nuclear	0.0413323	0.0510757	0.100639	0.0199348	0.0432904
763	2046	Coal_ST	0.395008	0.253828	0.270366	0.00302256	0.280431
764	2046	Oil_ST	2.15703e-05	0.0133654	0.00256774	0.000276417	0.0119514
765	2046	Natural_gas_OC	0.00310645	0.0210916	0.00542925	0.0061763	0.00880778
766	2046	Biomass_ST	0.000264701	0.0322959	0.00208014	1.21188e-05	0.0115758
767	2046	IGCC	0.0405961	0.0159386	0.030383	2.96234e-06	0.0395071
768	2046	Oil_CC	3.85158e-05	2.6905e-06	0.000253393	0	0.00128439
769	2046	Natural_gas_CC	0.276947	0.20754	0.0333251	0.0981362	0.269581
770	2046	Biomass_CC	0.00182848	0	0	0	0.00100547
771	2046	Coal_CCS	0	0	0	0	0
772	2046	Oil_CCS	0	0	0	0	0
773	2046	Natural_gas_CCS	0	0	0	0	0
774	2046	Biomass_CCS	0	0	0	0	0
775	2046	Coal_CHP	0.000356007	0.00788614	0.0274184	0.00195718	0.00639897
776	2046	Oil_CHP	0	0.00011124	0.000622394	0.00103543	0.000504502
777	2046	Natural_gas_CHP	0.0411894	0.0245649	0.103598	0.75652	0.0472557
778	2046	Biomass_CHP	0.00104888	0.00393851	0.0185572	4.1081e-06	0.00236785
779	2046	Coal_CHP_CCS	0	0	0	0	0
780	2046	Oil_CHP_CCS	0	0	0	0	0
781	2046	Natural_gas_CHP_CCS	0	0	0	0	0
782	2046	Biomass_CHP_CCS	0	0	0	0	0
783	2047	Solar_PV_cen	0.0241985	0.100747	0.0204818	0.012481	0.0434703
784	2047	Solar_PV_decen	0.00838597	0.101248	0.0590953	0.000254699	0.024932
785	2047	CSP	0.000109216	0.00103699	0.00207951	0	0.000424731
786	2047	Wind_onshore	0.0600558	0.0790228	0.119543	0.0528148	0.0674463
787	2047	Wind_offshore	0.0046125	0.0110174	0.0163168	0.00379398	0.00695076
788	2047	Wave	3.06795e-08	1.20817e-07	5.03725e-05	0	3.5653e-06
789	2047	Hydro	0.103158	0.0681412	0.151311	0.0431383	0.119929
790	2047	Other_renewables	0.0007414	0.00905764	0.0319507	0.00519843	0.0139355
791	2047	Nuclear	0.0415976	0.0453866	0.0874511	0.027965	0.0413463
792	2047	Coal_ST	0.381185	0.255642	0.280285	0.00344149	0.275302
793	2047	Oil_ST	3.64838e-06	0.0126493	0.0026402	0.000297144	0.0103919
794	2047	Natural_gas_OC	0.000540654	0.0236444	0.00592736	0.00657231	0.00825703
795	2047	Biomass_ST	4.6766e-05	0.0294668	0.00195202	1.313e-05	0.0113725
796	2047	IGCC	0.0444318	0.0170755	0.0342021	7.28377e-06	0.0421049
797	2047	Oil_CC	8.68753e-06	2.56742e-06	0.000272899	0	0.00138211
798	2047	Natural_gas_CC	0.28422	0.212016	0.0399161	0.0965698	0.27537
799	2047	Biomass_CC	0.00388731	0	0	0	0.00190626
800	2047	Coal_CCS	0	0	0	0	0
801	2047	Oil_CCS	0	0	0	0	0
802	2047	Natural_gas_CCS	0	0	0	0	0
803	2047	Biomass_CCS	0	0	0	0	0
804	2047	Coal_CHP	0.000378283	0.00736732	0.0282179	0.00170953	0.00636766
805	2047	Oil_CHP	0	8.09436e-05	0.000470539	0.00102451	0.000461759
806	2047	Natural_gas_CHP	0.0412315	0.0227187	0.100002	0.744714	0.046339
807	2047	Biomass_CHP	0.00120725	0.00367939	0.0178348	4.06475e-06	0.00230615
808	2047	Coal_CHP_CCS	0	0	0	0	0
809	2047	Oil_CHP_CCS	0	0	0	0	0
810	2047	Natural_gas_CHP_CCS	0	0	0	0	0
811	2047	Biomass_CHP_CCS	0	0	0	0	0
812	2048	Solar_PV_cen	0.0246094	0.10004	0.0217639	0.0139035	0.044354
813	2048	Solar_PV_decen	0.0106161	0.102629	0.0600238	0.000209061	0.0260223
814	2048	CSP	0.000108354	0.00103795	0.00206458	0	0.000421783
815	2048	Wind_onshore	0.0606173	0.078515	0.118762	0.0570021	0.0680476
816	2048	Wind_offshore	0.00448584	0.0115418	0.0165065	0.0040763	0.00710195
817	2048	Wave	3.05458e-08	1.20878e-07	5.00259e-05	0	3.51902e-06
818	2048	Hydro	0.102468	0.0681627	0.149081	0.0456764	0.118196
819	2048	Other_renewables	0.00073183	0.00906261	0.0318863	0.00530747	0.0141876
820	2048	Nuclear	0.041849	0.0397402	0.0751284	0.0354117	0.0394536
821	2048	Coal_ST	0.365158	0.257861	0.287992	0.00394048	0.268999
822	2048	Oil_ST	0	0.0122118	0.00260315	0.000311767	0.00880426
823	2048	Natural_gas_OC	0	0.0251515	0.00616564	0.00715847	0.00794712
824	2048	Biomass_ST	0	0.0269397	0.00177887	1.43227e-05	0.0113023
825	2048	IGCC	0.0487362	0.0180526	0.0373739	2.13573e-05	0.0448789
826	2048	Oil_CC	0	2.47358e-06	0.000283495	0	0.00146919
827	2048	Natural_gas_CC	0.291133	0.217934	0.0462976	0.0971607	0.281482
828	2048	Biomass_CC	0.00589975	0	0	0	0.00298747
829	2048	Coal_CCS	0	0	0	0	0
830	2048	Oil_CCS	0	0	0	0	0
831	2048	Natural_gas_CCS	0	0	0	0	0
832	2048	Biomass_CCS	0	0	0	0	0
833	2048	Coal_CHP	0.000407515	0.00683833	0.0287766	0.00152077	0.00630543
834	2048	Oil_CHP	0	5.88246e-05	0.000361965	0.00101218	0.000420793
835	2048	Natural_gas_CHP	0.0418017	0.0208059	0.0960298	0.727269	0.0453708
836	2048	Biomass_CHP	0.00137795	0.00341519	0.0170707	4.01585e-06	0.00224498
837	2048	Coal_CHP_CCS	0	0	0	0	0
838	2048	Oil_CHP_CCS	0	0	0	0	0
839	2048	Natural_gas_CHP_CCS	0	0	0	0	0
840	2048	Biomass_CHP_CCS	0	0	0	0	0
841	2049	Solar_PV_cen	0.0252699	0.0984429	0.0233415	0.0152378	0.0453314
842	2049	Solar_PV_decen	0.0118652	0.10353	0.0611003	0.000172618	0.0264788
843	2049	CSP	0.000107634	0.00103894	0.00204973	0	0.000419565
844	2049	Wind_onshore	0.061267	0.0771418	0.117383	0.0607734	0.06843
845	2049	Wind_offshore	0.00474154	0.0117481	0.016598	0.00434957	0.00731133
846	2049	Wave	3.04499e-08	1.2094e-07	4.96807e-05	0	3.47292e-06
847	2049	Hydro	0.101842	0.0678504	0.147041	0.0483194	0.116454
848	2049	Other_renewables	0.000723294	0.00906904	0.0318181	0.00549197	0.0144312
849	2049	Nuclear	0.0421101	0.0342896	0.0644889	0.0423042	0.037756
850	2049	Coal_ST	0.34784	0.258472	0.293798	0.00454116	0.261524
851	2049	Oil_ST	0	0.0119358	0.00256116	0.000342082	0.00730835
852	2049	Natural_gas_OC	0	0.0302494	0.00642858	0.00853789	0.00841623
853	2049	Biomass_ST	0	0.0261096	0.00160357	1.69168e-05	0.0115592
854	2049	IGCC	0.053479	0.0187034	0.0404942	4.46202e-05	0.0479003
855	2049	Oil_CC	9.57549e-06	2.41377e-06	0.000294625	0	0.00155547
856	2049	Natural_gas_CC	0.298228	0.221769	0.052579	0.0970598	0.287142
857	2049	Biomass_CC	0.00792072	0	0	0	0.00461571
858	2049	Coal_CCS	0	0	0	0	0
859	2049	Oil_CCS	0	0	0	0	0
860	2049	Natural_gas_CCS	0	0	0	0	0
861	2049	Biomass_CCS	0	0	0	0	0
862	2049	Coal_CHP	0.00042813	0.0064294	0.0292656	0.00137955	0.00624952
863	2049	Oil_CHP	0	4.10536e-05	0.000289248	0.00100124	0.000378411
864	2049	Natural_gas_CHP	0.0426207	0.0199658	0.0928387	0.710424	0.044572
865	2049	Biomass_CHP	0.00154678	0.00321095	0.0159774	3.97245e-06	0.00216267
866	2049	Coal_CHP_CCS	0	0	0	0	0
867	2049	Oil_CHP_CCS	0	0	0	0	0
868	2049	Natural_gas_CHP_CCS	0	0	0	0	0
869	2049	Biomass_CHP_CCS	0	0	0	0	0
870	2050	Solar_PV_cen	0.0261773	0.0974274	0.024738	0.0164628	0.0464589
871	2050	Solar_PV_decen	0.0128569	0.107632	0.0631022	0.000160969	0.0273013
872	2050	CSP	0.000107053	0.00103953	0.00203437	0	0.000417551
873	2050	Wind_onshore	0.0622142	0.0772209	0.116504	0.0646417	0.0689998
874	2050	Wind_offshore	0.00468588	0.0121857	0.016834	0.00457329	0.00745753
875	2050	Wave	3.03911e-08	1.20955e-07	4.93226e-05	0	3.42688e-06
876	2050	Hydro	0.101219	0.0675341	0.14354	0.0514701	0.114575
877	2050	Other_renewables	0.000715778	0.00908406	0.0317389	0.00564903	0.0146603
878	2050	Nuclear	0.0424988	0.0300782	0.0564583	0.0487047	0.0364436
879	2050	Coal_ST	0.323505	0.258016	0.29856	0.00536926	0.251402
880	2050	Oil_ST	0	0.0116468	0.00223766	0.000353013	0.00601167
881	2050	Natural_gas_OC	0	0.030029	0.00596967	0.0103831	0.0084904
882	2050	Biomass_ST	0.00433951	0.0246253	0.00129791	2.18994e-05	0.0129696
883	2050	IGCC	0.0587543	0.0194129	0.0432093	8.4271e-05	0.0512114
884	2050	Oil_CC	0.00138234	2.33488e-06	0.000271577	0	0.00205611
885	2050	Natural_gas_CC	0.305743	0.226361	0.0590863	0.0969674	0.292621
886	2050	Biomass_CC	0.01001	0	0	0	0.00660596
887	2050	Coal_CCS	0	0	0	0	0
888	2050	Oil_CCS	0	0	0	0	0
889	2050	Natural_gas_CCS	0	0	0	0	0
890	2050	Biomass_CCS	0	0	0	0	0
891	2050	Coal_CHP	0.000408563	0.00572937	0.0294653	0.00127165	0.0061223
892	2050	Oil_CHP	0	2.31935e-05	0.000239488	0.000990101	0.000363475
893	2050	Natural_gas_CHP	0.0436549	0.0190905	0.0898186	0.692893	0.0437697
894	2050	Biomass_CHP	0.00172756	0.00286132	0.0148442	3.92825e-06	0.00205908
895	2050	Coal_CHP_CCS	0	0	0	0	0
896	2050	Oil_CHP_CCS	0	0	0	0	0
897	2050	Natural_gas_CHP_CCS	0	0	0	0	0
898	2050	Biomass_CHP_CCS	0	0	0	0	0
899	2051	Solar_PV_cen	0.0273524	0.0965622	0.0267209	0.0180536	0.0477843
900	2051	Solar_PV_decen	0.0138647	0.111966	0.0650253	0.000170875	0.0282814
901	2051	CSP	0.000106581	0.00104062	0.00201937	0	0.000415957
902	2051	Wind_onshore	0.0640099	0.078348	0.1163	0.0701072	0.0698974
903	2051	Wind_offshore	0.00479082	0.0126224	0.0173536	0.00491983	0.00766349
904	2051	Wave	3.03631e-08	1.21039e-07	4.89734e-05	0	3.38966e-06
905	2051	Hydro	0.100662	0.0674493	0.141118	0.055562	0.112987
906	2051	Other_renewables	0.000709102	0.00909425	0.0316632	0.00582662	0.0148994
907	2051	Nuclear	0.0429157	0.0269131	0.0519755	0.0491056	0.0354113
908	2051	Coal_ST	0.29867	0.256735	0.303299	0.00590486	0.240694
909	2051	Oil_ST	0	0.0113684	0.00152495	0.000332123	0.00496463
910	2051	Natural_gas_OC	0	0.0277932	0.00437051	0.0103838	0.00780111
911	2051	Biomass_ST	0.00870317	0.0231273	0.000824292	2.17217e-05	0.0140126
912	2051	IGCC	0.0636528	0.02005	0.0463897	0.00014322	0.054463
913	2051	Oil_CC	0.00304776	2.28134e-06	0.000195216	0	0.00263526
914	2051	Natural_gas_CC	0.312639	0.23015	0.0626985	0.104804	0.297962
915	2051	Biomass_CC	0.0119431	0	0	0	0.00905954
916	2051	Coal_CCS	0	0	0	0	0
917	2051	Oil_CCS	0	0	0	0	0
918	2051	Natural_gas_CCS	0	0	0	0	0
919	2051	Biomass_CCS	0	0	0	0	0
920	2051	Coal_CHP	0.000390682	0.0048767	0.0291639	0.00118456	0.0059467
921	2051	Oil_CHP	0	1.55968e-05	0.00019713	0.000975665	0.000355859
922	2051	Natural_gas_CHP	0.0446444	0.0194826	0.0856769	0.6725	0.042834
923	2051	Biomass_CHP	0.00189777	0.00240255	0.013435	3.87097e-06	0.00192739
924	2051	Coal_CHP_CCS	0	0	0	0	0
925	2051	Oil_CHP_CCS	0	0	0	0	0
926	2051	Natural_gas_CHP_CCS	0	0	0	0	0
927	2051	Biomass_CHP_CCS	0	0	0	0	0
928	2052	Solar_PV_cen	0.0285363	0.0968934	0.0290197	0.0201405	0.0492148
929	2052	Solar_PV_decen	0.0156144	0.116167	0.0666826	0.000183347	0.0296462
930	2052	CSP	0.000106238	0.0010413	0.00200534	0	0.000414728
931	2052	Wind_onshore	0.0655954	0.0802414	0.115795	0.0768527	0.07074
932	2052	Wind_offshore	0.00489756	0.013151	0.0179319	0.00546074	0.00782006
933	2052	Wave	3.03721e-08	1.21086e-07	4.86481e-05	0	3.35216e-06
934	2052	Hydro	0.100186	0.0661173	0.139086	0.0605992	0.111326
935	2052	Other_renewables	0.000703394	0.00910031	0.0315973	0.00603912	0.0151138
936	2052	Nuclear	0.043316	0.0251855	0.0495362	0.0496713	0.0346903
937	2052	Coal_ST	0.274445	0.25336	0.305967	0.00618488	0.229985
938	2052	Oil_ST	0	0.0110724	0.000994633	0.000288128	0.00429267
939	2052	Natural_gas_OC	0	0.0259657	0.00307127	0.00950301	0.00713895
940	2052	Biomass_ST	0.0130393	0.0210948	0.000504718	1.94348e-05	0.0149566
941	2052	IGCC	0.0682423	0.0207051	0.0493078	0.000234544	0.0574853
942	2052	Oil_CC	0.00487323	2.21894e-06	0.000132306	0	0.00323193
943	2052	Natural_gas_CC	0.318831	0.232777	0.0656266	0.112469	0.302655
944	2052	Biomass_CC	0.013741	0	0	0	0.0114663
945	2052	Coal_CCS	0	0	0	0	0
946	2052	Oil_CCS	0	0	0	0	0
947	2052	Natural_gas_CCS	0	0	0	0	0
948	2052	Biomass_CCS	0	0	0	0	0
949	2052	Coal_CHP	0.000384212	0.00397536	0.0287383	0.0011127	0.0057473
950	2052	Oil_CHP	0	1.07443e-05	0.000162046	0.000958087	0.000347271
951	2052	Natural_gas_CHP	0.0454444	0.0211957	0.0816504	0.650279	0.0419259
952	2052	Biomass_CHP	0.00204429	0.00194355	0.0121422	3.80123e-06	0.00179819
953	2052	Coal_CHP_CCS	0	0	0	0	0
954	2052	Oil_CHP_CCS	0	0	0	0	0
955	2052	Natural_gas_CHP_CCS	0	0	0	0	0
956	2052	Biomass_CHP_CCS	0	0	0	0	0
957	2053	Solar_PV_cen	0.029645	0.0976987	0.0314366	0.0215746	0.050725
958	2053	Solar_PV_decen	0.0176935	0.116918	0.0683906	0.00019935	0.0309384
959	2053	CSP	0.000106181	0.00104166	0.00199243	0	0.000413974
960	2053	Wind_onshore	0.0668612	0.0825361	0.114774	0.0815267	0.0712795
961	2053	Wind_offshore	0.00498103	0.0137127	0.0185161	0.0058878	0.00802475
962	2053	Wave	3.04634e-08	1.21102e-07	4.8351e-05	0	3.31476e-06
963	2053	Hydro	0.0999275	0.0646543	0.13762	0.0651008	0.109726
964	2053	Other_renewables	0.00069967	0.00910382	0.0315457	0.00626918	0.0153096
965	2053	Nuclear	0.0437463	0.0244247	0.0481555	0.0503077	0.0342529
966	2053	Coal_ST	0.251106	0.249632	0.25752	0.00663351	0.215335
967	2053	Oil_ST	0	0.0108303	0.000483219	0.000275932	0.00379521
968	2053	Natural_gas_OC	0	0.0253324	0.00162357	0.0111084	0.00653792
969	2053	Biomass_ST	0.0173203	0.0192965	0.000228079	2.08701e-05	0.0158085
970	2053	IGCC	0.0726656	0.0213696	0.0521159	0.000328702	0.060313
971	2053	Oil_CC	0.00672579	2.15449e-06	6.69117e-05	0	0.00379986
972	2053	Natural_gas_CC	0.324518	0.235309	0.115805	0.119068	0.3108
973	2053	Biomass_CC	0.015396	0	0	0	0.0141271
974	2053	Coal_CCS	0	0	0	0	0
975	2053	Oil_CCS	0	0	0	0	0
976	2053	Natural_gas_CCS	0	0	0	0	0
977	2053	Biomass_CCS	0	0	0	0	0
978	2053	Coal_CHP	0.000403515	0.00283152	0.0282703	0.00106744	0.00554849
979	2053	Oil_CHP	0	7.65287e-06	0.000148334	0.000952304	0.000341234
980	2053	Natural_gas_CHP	0.0460395	0.0239144	0.0800394	0.629675	0.0412413
981	2053	Biomass_CHP	0.00216483	0.00138433	0.0112192	3.77829e-06	0.001678
982	2053	Coal_CHP_CCS	0	0	0	0	0
983	2053	Oil_CHP_CCS	0	0	0	0	0
984	2053	Natural_gas_CHP_CCS	0	0	0	0	0
985	2053	Biomass_CHP_CCS	0	0	0	0	0
986	2054	Solar_PV_cen	0.0309383	0.100275	0.0345964	0.0232613	0.0525745
987	2054	Solar_PV_decen	0.0202097	0.116568	0.0690496	0.000218215	0.0322809
988	2054	CSP	0.000105927	0.0010392	0.00198049	0	0.000413012
989	2054	Wind_onshore	0.0679811	0.0859656	0.113393	0.0863881	0.0718643
990	2054	Wind_offshore	0.00499762	0.0144232	0.0191632	0.00639413	0.0081981
991	2054	Wave	3.04992e-08	1.20802e-07	4.80782e-05	0	3.27757e-06
992	2054	Hydro	0.0994878	0.0632026	0.136852	0.0704405	0.108166
993	2054	Other_renewables	0.000694739	0.00907726	0.0315045	0.00648972	0.0154881
994	2054	Nuclear	0.0441214	0.024903	0.0485159	0.0508251	0.034045
995	2054	Coal_ST	0.228712	0.243942	0.207983	0.0069479	0.200941
996	2054	Oil_ST	0	0.0103375	0.00022983	0.000223627	0.00344291
997	2054	Natural_gas_OC	0	0.024799	0.000851602	0.0126572	0.00631153
998	2054	Biomass_ST	0.0214352	0.016959	9.97495e-05	1.96399e-05	0.0167458
999	2054	IGCC	0.0772479	0.022119	0.0549353	0.000457463	0.0629937
1000	2054	Oil_CC	0.00850072	2.06463e-06	3.35175e-05	0	0.00431388
1001	2054	Natural_gas_CC	0.329473	0.238594	0.164536	0.126088	0.318262
1002	2054	Biomass_CC	0.0171364	0	0	0	0.0164278
1003	2054	Coal_CCS	0	0	0	0	0
1004	2054	Oil_CCS	0	0	0	0	0
1005	2054	Natural_gas_CCS	0	0	0	0	0
1006	2054	Biomass_CCS	0	0	0	0	0
1007	2054	Coal_CHP	0.000441429	0.00150067	0.0276063	0.00103413	0.00532606
1008	2054	Oil_CHP	0	4.05598e-06	0.000137756	0.000948755	0.000334616
1009	2054	Natural_gas_CHP	0.0462586	0.0255551	0.0781407	0.607603	0.0403199
1010	2054	Biomass_CHP	0.00225792	0.000733676	0.0103431	3.7642e-06	0.00154715
1011	2054	Coal_CHP_CCS	0	0	0	0	0
1012	2054	Oil_CHP_CCS	0	0	0	0	0
1013	2054	Natural_gas_CHP_CCS	0	0	0	0	0
1014	2054	Biomass_CHP_CCS	0	0	0	0	0
1015	2055	Solar_PV_cen	0.0321836	0.102883	0.0373721	0.0245898	0.0544001
1016	2055	Solar_PV_decen	0.0225265	0.117482	0.0705926	0.000243774	0.0337281
1017	2055	CSP	0.000105985	0.00104034	0.00196904	0	0.000411629
1018	2055	Wind_onshore	0.0688659	0.0892703	0.112125	0.0899118	0.0722498
1019	2055	Wind_offshore	0.00506771	0.0151245	0.0198966	0.00686956	0.0084105
1020	2055	Wave	3.06258e-08	1.20927e-07	4.78182e-05	0	3.24199e-06
1021	2055	Hydro	0.09933	0.0619222	0.136469	0.0751226	0.106652
1022	2055	Other_renewables	0.000691941	0.00907794	0.0314678	0.0065678	0.0156501
1023	2055	Nuclear	0.0445996	0.0255139	0.0491956	0.0515243	0.0339603
1024	2055	Coal_ST	0.21236	0.237897	0.158574	0.00721254	0.187846
1025	2055	Oil_ST	2.92216e-07	0.00950694	3.73864e-05	0.000196537	0.00315338
1026	2055	Natural_gas_OC	0	0.0250783	0.000155444	0.0134527	0.00619499
1027	2055	Biomass_ST	0.0212167	0.0146817	1.51139e-05	1.7063e-05	0.0168636
1028	2055	IGCC	0.0818579	0.0227824	0.057791	0.000574864	0.0657538
1029	2055	Oil_CC	0.00849695	1.97924e-06	5.86146e-06	0	0.00427405
1030	2055	Natural_gas_CC	0.334723	0.241218	0.211342	0.131833	0.32523
1031	2055	Biomass_CC	0.0189016	0	0	0	0.01897
1032	2055	Coal_CCS	0	0	0	0	0
1033	2055	Oil_CCS	0	0	0	0	0
1034	2055	Natural_gas_CCS	0	0	0	0	0
1035	2055	Biomass_CCS	0	0	0	0	0
1036	2055	Coal_CHP	0.00048052	1.11691e-08	0.0269703	0.00100934	0.00509586
1037	2055	Oil_CHP	0	1.58332e-10	0.000129648	0.000946359	0.000329569
1038	2055	Natural_gas_CHP	0.0462746	0.0265186	0.0762662	0.589924	0.0394131
1039	2055	Biomass_CHP	0.00231747	4.14338e-09	0.00957737	3.7547e-06	0.00141031
1040	2055	Coal_CHP_CCS	0	0	0	0	0
1041	2055	Oil_CHP_CCS	0	0	0	0	0
1042	2055	Natural_gas_CHP_CCS	0	0	0	0	0
1043	2055	Biomass_CHP_CCS	0	0	0	0	0
1044	2056	Solar_PV_cen	0.0336761	0.106119	0.0405678	0.0261229	0.0564707
1045	2056	Solar_PV_decen	0.0248345	0.11754	0.0724485	0.000286155	0.0352093
1046	2056	CSP	0.000106232	0.0010351	0.00195965	0	0.000409655
1047	2056	Wind_onshore	0.0698155	0.0925961	0.110181	0.0934736	0.0726688
1048	2056	Wind_offshore	0.00514611	0.0158254	0.0205966	0.00743036	0.00859819
1049	2056	Wave	3.08063e-08	1.20313e-07	4.76088e-05	0	3.21074e-06
1050	2056	Hydro	0.0993439	0.0604446	0.136176	0.0801028	0.105196
1051	2056	Other_renewables	0.000690394	0.00903393	0.0314588	0.00681234	0.0158023
1052	2056	Nuclear	0.0452043	0.0264977	0.0498669	0.0516829	0.0340115
1053	2056	Coal_ST	0.19527	0.228841	0.109986	0.00730344	0.174483
1054	2056	Oil_ST	6.56179e-06	0.00843065	7.82723e-05	0.000155942	0.0028798
1055	2056	Natural_gas_OC	9.34642e-06	0.0251986	0.000374359	0.0137199	0.00596673
1056	2056	Biomass_ST	0.0209665	0.0123528	3.01558e-05	1.31756e-05	0.0171957
1057	2056	IGCC	0.0868082	0.023303	0.0604272	0.000709196	0.068616
1058	2056	Oil_CC	0.00826018	1.83236e-06	1.36018e-05	0	0.00411785
1059	2056	Natural_gas_CC	0.339889	0.242523	0.256332	0.137013	0.331464
1060	2056	Biomass_CC	0.0208763	0	0	0	0.0214713
1061	2056	Coal_CCS	0	0	0	0	0
1062	2056	Oil_CCS	0	0	0	0	0
1063	2056	Natural_gas_CCS	0	0	0	0	0
1064	2056	Biomass_CCS	0	0	0	0	0
1065	2056	Coal_CHP	0.000519976	1.15473e-08	0.0263736	0.000991524	0.00499544
1066	2056	Oil_CHP	0	1.63694e-10	0.000123717	0.000945457	0.000324741
1067	2056	Natural_gas_CHP	0.046219	0.0302565	0.0743438	0.573234	0.0387954
1068	2056	Biomass_CHP	0.00235806	4.28369e-09	0.0086144	3.75112e-06	0.00132028
1069	2056	Coal_CHP_CCS	0	0	0	0	0
1070	2056	Oil_CHP_CCS	0	0	0	0	0
1071	2056	Natural_gas_CHP_CCS	0	0	0	0	0
1072	2056	Biomass_CHP_CCS	0	0	0	0	0
1073	2057	Solar_PV_cen	0.0352764	0.111454	0.0433495	0.0269564	0.0587059
1074	2057	Solar_PV_decen	0.0271055	0.117933	0.0746994	0.000355075	0.0366793
1075	2057	CSP	0.000106466	0.00103093	0.00195178	0	0.000408962
1076	2057	Wind_onshore	0.070685	0.0963147	0.109381	0.0951626	0.0731116
1077	2057	Wind_offshore	0.00519722	0.0164733	0.0213247	0.0078366	0.00874466
1078	2057	Wave	3.09826e-08	1.19825e-07	4.74364e-05	0	3.18001e-06
1079	2057	Hydro	0.0993113	0.0590611	0.135573	0.0842952	0.103663
1080	2057	Other_renewables	0.000688781	0.00899432	0.0314723	0.00695405	0.0159453
1081	2057	Nuclear	0.0457132	0.0274102	0.0507316	0.0518973	0.0340494
1082	2057	Coal_ST	0.179801	0.218816	0.0616349	0.00741897	0.162613
1083	2057	Oil_ST	1.48615e-05	0.00739958	9.66741e-06	0.000115417	0.00258124
1084	2057	Natural_gas_OC	3.92145e-05	0.0251419	5.37652e-05	0.01484	0.00609414
1085	2057	Biomass_ST	0.0206982	0.010124	3.50553e-06	9.56112e-06	0.0177831
1086	2057	IGCC	0.0915156	0.023806	0.0630028	0.000835085	0.0714229
1087	2057	Oil_CC	0.0076752	1.69997e-06	1.88159e-06	0	0.003856
1088	2057	Natural_gas_CC	0.344524	0.243012	0.300544	0.141149	0.336666
1089	2057	Biomass_CC	0.0227661	0	0	0	0.0230956
1090	2057	Coal_CCS	0	0	0	0	0
1091	2057	Oil_CCS	0	0	0	0	0
1092	2057	Natural_gas_CCS	0	0	0	0	0
1093	2057	Biomass_CCS	0	0	0	0	0
1094	2057	Coal_CHP	0.000547291	1.17699e-08	0.0259519	0.00098599	0.00489822
1095	2057	Oil_CHP	0	1.66849e-10	0.000118568	0.000952147	0.000318349
1096	2057	Natural_gas_CHP	0.0459566	0.0330276	0.0727138	0.560233	0.0381456
1097	2057	Biomass_CHP	0.00237851	4.36625e-09	0.0074345	3.77766e-06	0.00121403
1098	2057	Coal_CHP_CCS	0	0	0	0	0
1099	2057	Oil_CHP_CCS	0	0	0	0	0
1100	2057	Natural_gas_CHP_CCS	0	0	0	0	0
1101	2057	Biomass_CHP_CCS	0	0	0	0	0
1102	2058	Solar_PV_cen	0.037311	0.117823	0.0455569	0.0279736	0.0610332
1103	2058	Solar_PV_decen	0.029223	0.117641	0.0781118	0.000444094	0.0380955
1104	2058	CSP	0.000106868	0.00102709	0.00193992	0	0.000409583
1105	2058	Wind_onshore	0.0720052	0.100305	0.108584	0.096626	0.0738321
1106	2058	Wind_offshore	0.00525806	0.017169	0.0218945	0.00826865	0.00891302
1107	2058	Wave	3.12079e-08	1.19383e-07	4.71665e-05	0	3.14213e-06
1108	2058	Hydro	0.0994594	0.0579743	0.133922	0.0892959	0.102113
1109	2058	Other_renewables	0.000688273	0.00894364	0.0314175	0.00707441	0.0160802
1110	2058	Nuclear	0.0462967	0.0283386	0.0516742	0.0519738	0.0341126
1111	2058	Coal_ST	0.163438	0.208236	0.0613282	0.00757043	0.154722
1112	2058	Oil_ST	2.24118e-05	0.00641498	0	6.72062e-05	0.0024285
1113	2058	Natural_gas_OC	0.000113737	0.0250805	0	0.0161785	0.00633076
1114	2058	Biomass_ST	0.0204524	0.00799749	0	4.85199e-06	0.018202
1115	2058	IGCC	0.0965254	0.0242202	0.0652366	0.000998263	0.0744788
1116	2058	Oil_CC	0.00680911	1.57452e-06	0	0	0.00353863
1117	2058	Natural_gas_CC	0.349284	0.243787	0.296879	0.146052	0.33774
1118	2058	Biomass_CC	0.0247142	0	0	0	0.0244272
1119	2058	Coal_CCS	0	0	0	0	0
1120	2058	Oil_CCS	0	0	0	0	0
1121	2058	Natural_gas_CCS	0	0	0	0	0
1122	2058	Biomass_CCS	0	0	0	0	0
1123	2058	Coal_CHP	0.000548421	1.19145e-08	0.0256826	0.000987505	0.00480217
1124	2058	Oil_CHP	0	1.68899e-10	0.00011433	0.000962622	0.000309162
1125	2058	Natural_gas_CHP	0.0453794	0.0350406	0.0713995	0.545518	0.0373283
1126	2058	Biomass_CHP	0.00236507	4.41991e-09	0.00621146	3.81922e-06	0.00110001
1127	2058	Coal_CHP_CCS	0	0	0	0	0
1128	2058	Oil_CHP_CCS	0	0	0	0	0
1129	2058	Natural_gas_CHP_CCS	0	0	0	0	0
1130	2058	Biomass_CHP_CCS	0	0	0	0	0
1131	2059	Solar_PV_cen	0.0393117	0.123758	0.0474836	0.0286395	0.0631446
1132	2059	Solar_PV_decen	0.0315027	0.118045	0.0818158	0.000563531	0.0396005
1133	2059	CSP	0.000107334	0.00102705	0.00193666	0	0.000413069
1134	2059	Wind_onshore	0.0731058	0.103599	0.107983	0.0971373	0.0745205
1135	2059	Wind_offshore	0.00530454	0.017737	0.0225321	0.00857311	0.00905861
1136	2059	Wave	3.14514e-08	1.19386e-07	4.71054e-05	0	3.1159e-06
1137	2059	Hydro	0.0996327	0.0572328	0.131427	0.0934068	0.100506
1138	2059	Other_renewables	0.000688172	0.00893275	0.0314988	0.00719188	0.0162268
1139	2059	Nuclear	0.0468384	0.0291368	0.0530535	0.0523496	0.0342286
1140	2059	Coal_ST	0.149053	0.197974	0.0609265	0.00800655	0.147626
1141	2059	Oil_ST	3.12672e-05	0.00556071	0	2.71865e-05	0.00224782
1142	2059	Natural_gas_OC	0.000242389	0.0254134	0	0.0196745	0.00676158
1143	2059	Biomass_ST	0.0203063	0.00605771	0	0	0.0185141
1144	2059	IGCC	0.100878	0.024507	0.0676483	0.00116985	0.0775081
1145	2059	Oil_CC	0.00573787	1.46453e-06	0	0	0.00315773
1146	2059	Natural_gas_CC	0.353638	0.243758	0.294202	0.151527	0.338702
1147	2059	Biomass_CC	0.0264603	0	0	0	0.0254977
1148	2059	Coal_CCS	0	0	0	0	0
1149	2059	Oil_CCS	0	0	0	0	0
1150	2059	Natural_gas_CCS	0	0	0	0	0
1151	2059	Biomass_CCS	0	0	0	0	0
1152	2059	Coal_CHP	0.000525752	1.19618e-08	0.0252885	0.00100334	0.00470069
1153	2059	Oil_CHP	0	1.69569e-10	0.000111792	0.000984711	0.000299082
1154	2059	Natural_gas_CHP	0.0443245	0.0372582	0.0690011	0.529741	0.0363005
1155	2059	Biomass_CHP	0.00231085	4.43744e-09	0.00504342	3.90686e-06	0.000982661
1156	2059	Coal_CHP_CCS	0	0	0	0	0
1157	2059	Oil_CHP_CCS	0	0	0	0	0
1158	2059	Natural_gas_CHP_CCS	0	0	0	0	0
1159	2059	Biomass_CHP_CCS	0	0	0	0	0
1160	2060	Solar_PV_cen	0.0416744	0.129974	0.0490856	0.0291571	0.0651782
1161	2060	Solar_PV_decen	0.0336359	0.118444	0.0878498	0.000729457	0.0411989
1162	2060	CSP	0.000107673	0.00102469	0.00192835	0	0.00041792
1163	2060	Wind_onshore	0.0743329	0.106968	0.107875	0.0972187	0.075383
1164	2060	Wind_offshore	0.0053613	0.0182115	0.0229555	0.00881484	0.00918054
1165	2060	Wave	3.1658e-08	1.19122e-07	4.69214e-05	0	3.08104e-06
1166	2060	Hydro	0.0997023	0.056581	0.127778	0.0969062	0.0987261
1167	2060	Other_renewables	0.00068727	0.0088851	0.0314952	0.00731642	0.0163646
1168	2060	Nuclear	0.0474737	0.0299579	0.0541877	0.0523409	0.0343323
1169	2060	Coal_ST	0.139181	0.187979	0.0601317	0.00859719	0.142437
1170	2060	Oil_ST	3.93506e-05	0.00469056	0	2.75917e-05	0.00204683
1171	2060	Natural_gas_OC	0.000421561	0.0256108	0	0.0211531	0.00715695
1172	2060	Biomass_ST	0.0165084	0.00430592	0	0	0.0174726
1173	2060	IGCC	0.105171	0.0247687	0.0695616	0.00131777	0.0804216
1174	2060	Oil_CC	0.00450423	1.36494e-06	0	0	0.00271567
1175	2060	Natural_gas_CC	0.357645	0.243956	0.290653	0.157103	0.339804
1176	2060	Biomass_CC	0.0281445	0	0	0	0.0262357
1177	2060	Coal_CCS	0	0	0	0	0
1178	2060	Oil_CCS	0	0	0	0	0
1179	2060	Natural_gas_CCS	0	0	0	0	0
1180	2060	Biomass_CCS	0	0	0	0	0
1181	2060	Coal_CHP	0.00050622	1.16958e-08	0.025093	0.00101894	0.00459205
1182	2060	Oil_CHP	0	1.65799e-10	0.000109601	0.00100489	0.000288577
1183	2060	Natural_gas_CHP	0.0426778	0.0386409	0.0670566	0.51729	0.0351589
1184	2060	Biomass_CHP	0.002225	4.33878e-09	0.00419278	3.98694e-06	0.000885911
1185	2060	Coal_CHP_CCS	0	0	0	0	0
1186	2060	Oil_CHP_CCS	0	0	0	0	0
1187	2060	Natural_gas_CHP_CCS	0	0	0	0	0
1188	2060	Biomass_CHP_CCS	0	0	0	0	0
1189	2061	Solar_PV_cen	0.0441634	0.134864	0.0506584	0.0292863	0.0669355
1190	2061	Solar_PV_decen	0.035961	0.119359	0.0927661	0.000949973	0.042846
1191	2061	CSP	0.00010826	0.001029	0.00192301	0	0.000423995
1192	2061	Wind_onshore	0.0755441	0.109204	0.107028	0.0964018	0.0761607
1193	2061	Wind_offshore	0.0054285	0.0175229	0.0233337	0.00893918	0.00920901
1194	2061	Wave	3.19373e-08	1.19632e-07	4.6809e-05	0	3.05207e-06
1195	2061	Hydro	0.100065	0.0559802	0.125548	0.0998656	0.0971428
1196	2061	Other_renewables	0.000687949	0.0088946	0.0315372	0.00741896	0.0165039
1197	2061	Nuclear	0.048188	0.0307167	0.0554296	0.052394	0.0345002
1198	2061	Coal_ST	0.129974	0.179504	0.0589809	0.00915333	0.138019
1199	2061	Oil_ST	4.53358e-05	0.00394268	0	2.76079e-05	0.0018607
1200	2061	Natural_gas_OC	0.000649205	0.0260164	0	0.0214732	0.00737289
1201	2061	Biomass_ST	0.0127731	0.00292572	0	0	0.0161367
1202	2061	IGCC	0.10915	0.0249863	0.0713705	0.00145791	0.083258
1203	2061	Oil_CC	0.00332321	1.17086e-06	0	0	0.00228145
1204	2061	Natural_gas_CC	0.361168	0.243771	0.28732	0.161652	0.340832
1205	2061	Biomass_CC	0.0296571	0	0	1.65309e-09	0.0267801
1206	2061	Coal_CCS	0	0	0	0	0
1207	2061	Oil_CCS	0	0	0	0	0
1208	2061	Natural_gas_CCS	0	0	0	0	0
1209	2061	Biomass_CCS	0	0	0	0	0
1210	2061	Coal_CHP	0.000480639	1.15593e-08	0.0250492	0.00103479	0.00451152
1211	2061	Oil_CHP	0	1.63863e-10	0.000107897	0.00102398	0.000278302
1212	2061	Natural_gas_CHP	0.0405212	0.0412817	0.0655404	0.508917	0.0341548
1213	2061	Biomass_CHP	0.00211256	4.28812e-09	0.00336134	4.06267e-06	0.000789446
1214	2061	Coal_CHP_CCS	0	0	0	0	0
1215	2061	Oil_CHP_CCS	0	0	0	0	0
1216	2061	Natural_gas_CHP_CCS	0	0	0	0	0
1217	2061	Biomass_CHP_CCS	0	0	0	0	0
1218	2062	Solar_PV_cen	0.0470419	0.13983	0.0521801	0.0292372	0.0686441
1219	2062	Solar_PV_decen	0.0386782	0.120049	0.0971731	0.00120156	0.0446651
1220	2062	CSP	0.000108887	0.00102764	0.00192107	0	0.000430528
1221	2062	Wind_onshore	0.0768567	0.111279	0.106956	0.0947267	0.0769971
1222	2062	Wind_offshore	0.00551241	0.0184533	0.0236172	0.00896259	0.00937493
1223	2062	Wave	3.22291e-08	1.1948e-07	4.6779e-05	0	3.02781e-06
1224	2062	Hydro	0.100469	0.055298	0.123267	0.102666	0.0955703
1225	2062	Other_renewables	0.000688882	0.00884282	0.0316325	0.00753633	0.0166341
1226	2062	Nuclear	0.0489274	0.0314081	0.0565703	0.052494	0.0347009
1227	2062	Coal_ST	0.120764	0.170784	0.058021	0.00973106	0.132852
1228	2062	Oil_ST	5.33866e-05	0.00323125	0	2.72848e-05	0.00168937
1229	2062	Natural_gas_OC	0.000897966	0.0265202	0	0.0208114	0.00736827
1230	2062	Biomass_ST	0.00902758	0.00164796	0	0	0.0146602
1231	2062	IGCC	0.112936	0.0249485	0.0728418	0.00158855	0.0860399
1232	2062	Oil_CC	0.00241571	9.99245e-07	0	0	0.0019068
1233	2062	Natural_gas_CC	0.363878	0.242698	0.283639	0.165791	0.341916
1234	2062	Biomass_CC	0.0312803	0	0	1.1571e-07	0.0279552
1235	2062	Coal_CCS	0	0	0	0	0
1236	2062	Oil_CCS	0	0	0	0	0
1237	2062	Natural_gas_CCS	0	0	0	0	0
1238	2062	Biomass_CCS	0	0	0	0	0
1239	2062	Coal_CHP	0.000449886	1.13276e-08	0.0250251	0.00104801	0.00443982
1240	2062	Oil_CHP	0	1.60579e-10	0.000106694	0.00103965	0.000268063
1241	2062	Natural_gas_CHP	0.0380308	0.0439815	0.0642317	0.503134	0.0331772
1242	2062	Biomass_CHP	0.00198352	4.20219e-09	0.00277051	4.12481e-06	0.00070671
1243	2062	Coal_CHP_CCS	0	0	0	0	0
1244	2062	Oil_CHP_CCS	0	0	0	0	0
1245	2062	Natural_gas_CHP_CCS	0	0	0	0	0
1246	2062	Biomass_CHP_CCS	0	0	0	0	0
1247	2063	Solar_PV_cen	0.0497003	0.143529	0.0536633	0.0289745	0.0700793
1248	2063	Solar_PV_decen	0.0414895	0.120843	0.1001	0.00148522	0.0465049
1249	2063	CSP	0.000109648	0.00103026	0.0019245	0	0.000439066
1250	2063	Wind_onshore	0.0782665	0.112055	0.106445	0.0926011	0.0776193
1251	2063	Wind_offshore	0.00561593	0.0176682	0.0237672	0.00893077	0.00939451
1252	2063	Wave	3.2561e-08	1.19785e-07	4.68789e-05	0	3.0105e-06
1253	2063	Hydro	0.100945	0.0556594	0.121375	0.104831	0.0941142
1254	2063	Other_renewables	0.000690651	0.00883454	0.0318141	0.0076456	0.0167646
1255	2063	Nuclear	0.0497313	0.0319565	0.0576955	0.0530036	0.0349332
1256	2063	Coal_ST	0.112216	0.164402	0.0577164	0.0105324	0.12762
1257	2063	Oil_ST	6.01419e-05	0.00260319	0	2.89522e-05	0.00147432
1258	2063	Natural_gas_OC	0.00112909	0.02738	0	0.0209578	0.00772573
1259	2063	Biomass_ST	0.00531505	0.000903249	0	0	0.0135524
1260	2063	IGCC	0.116368	0.0249556	0.074173	0.00171485	0.0886366
1261	2063	Oil_CC	0.00146916	8.56287e-07	0	0	0.00149242
1262	2063	Natural_gas_CC	0.366163	0.242042	0.280754	0.170248	0.343161
1263	2063	Biomass_CC	0.0328945	0	0	5.79184e-07	0.0290279
1264	2063	Coal_CCS	0	0	0	0	0
1265	2063	Oil_CCS	0	0	0	0	0
1266	2063	Natural_gas_CCS	0	0	0	0	0
1267	2063	Biomass_CCS	0	0	0	0	0
1268	2063	Coal_CHP	0.000418892	1.10862e-08	0.0250888	0.00106199	0.00437899
1269	2063	Oil_CHP	0	1.57157e-10	0.000106047	0.00105572	0.000259781
1270	2063	Natural_gas_CHP	0.0355613	0.0461372	0.0631376	0.496924	0.0321918
1271	2063	Biomass_CHP	0.00185621	4.11263e-09	0.00219314	4.18858e-06	0.000626949
1272	2063	Coal_CHP_CCS	0	0	0	0	0
1273	2063	Oil_CHP_CCS	0	0	0	0	0
1274	2063	Natural_gas_CHP_CCS	0	0	0	0	0
1275	2063	Biomass_CHP_CCS	0	0	0	0	0
1276	2064	Solar_PV_cen	0.0521589	0.147524	0.0554527	0.0284547	0.0713631
1277	2064	Solar_PV_decen	0.0445739	0.121287	0.100945	0.00171823	0.0482268
1278	2064	CSP	0.000110545	0.00103	0.00192924	0	0.000449647
1279	2064	Wind_onshore	0.0797964	0.11253	0.106465	0.0898869	0.0781392
1280	2064	Wind_offshore	0.00573783	0.0180177	0.0238884	0.00885429	0.00950408
1281	2064	Wave	3.2934e-08	1.1975e-07	4.70103e-05	0	2.99411e-06
1282	2064	Hydro	0.10152	0.0559929	0.120177	0.106621	0.0927193
1283	2064	Other_renewables	0.00069326	0.0087868	0.0320159	0.00776091	0.0168975
1284	2064	Nuclear	0.0505975	0.0323058	0.0589872	0.0537217	0.0351706
1285	2064	Coal_ST	0.103841	0.158507	0.0576682	0.0113608	0.122632
1286	2064	Oil_ST	6.27819e-05	0.00200313	0	3.00608e-05	0.0012927
1287	2064	Natural_gas_OC	0.00129151	0.0282087	0	0.0201089	0.00828331
1288	2064	Biomass_ST	0.00167446	0.000317559	0	0	0.0125738
1289	2064	IGCC	0.11931	0.0249245	0.0754094	0.00181794	0.0909901
1290	2064	Oil_CC	0.000874153	7.24633e-07	0	0	0.0011982
1291	2064	Natural_gas_CC	0.367503	0.241135	0.278502	0.17452	0.344251
1292	2064	Biomass_CC	0.0344693	6.16534e-07	0	1.42966e-06	0.0298344
1293	2064	Coal_CCS	0	0	0	0	0
1294	2064	Oil_CCS	0	0	0	0	0
1295	2064	Natural_gas_CCS	0	0	0	0	0
1296	2064	Biomass_CCS	0	0	0	0	0
1297	2064	Coal_CHP	0.00039467	1.06845e-08	0.0250433	0.00106739	0.00431278
1298	2064	Oil_CHP	0	1.51463e-10	0.000105369	0.00106206	0.000251253
1299	2064	Natural_gas_CHP	0.0336331	0.0474275	0.0617489	0.493009	0.0313512
1300	2064	Biomass_CHP	0.00175776	3.96361e-09	0.00161521	4.21375e-06	0.000556462
1301	2064	Coal_CHP_CCS	0	0	0	0	0
1302	2064	Oil_CHP_CCS	0	0	0	0	0
1303	2064	Natural_gas_CHP_CCS	0	0	0	0	0
1304	2064	Biomass_CHP_CCS	0	0	0	0	0
1305	2065	Solar_PV_cen	0.0542805	0.150296	0.0566291	0.0281311	0.0723901
1306	2065	Solar_PV_decen	0.0477576	0.12212	0.103553	0.00194453	0.0501279
1307	2065	CSP	0.000111735	0.00103409	0.00184175	0	0.000461916
1308	2065	Wind_onshore	0.0813825	0.111817	0.10324	0.0882263	0.0783269
1309	2065	Wind_offshore	0.00586931	0.0172619	0.0235454	0.00887392	0.0095043
1310	2065	Wave	3.33966e-08	1.20215e-07	4.50717e-05	0	2.85518e-06
1311	2065	Hydro	0.102298	0.056109	0.118669	0.108193	0.091366
1312	2065	Other_renewables	0.000697707	0.00878931	0.0319298	0.00785184	0.0170159
1313	2065	Nuclear	0.0514505	0.0325007	0.0597235	0.0544188	0.0353702
1314	2065	Coal_ST	0.0926314	0.155141	0.0597934	0.012329	0.117545
1315	2065	Oil_ST	6.96311e-05	0.00154463	6.59713e-05	3.21342e-05	0.00116283
1316	2065	Natural_gas_OC	0.00144774	0.0297003	0.00194273	0.0191929	0.0089457
1317	2065	Biomass_ST	0.00170596	5.92207e-05	5.15539e-06	0	0.012446
1318	2065	IGCC	0.12289	0.0249039	0.0761187	0.00193213	0.0934182
1319	2065	Oil_CC	0.000505283	6.12123e-07	5.36511e-05	0	0.00100665
1320	2065	Natural_gas_CC	0.367845	0.240874	0.276152	0.179211	0.345173
1321	2065	Biomass_CC	0.0344478	2.45592e-06	0	3.96795e-06	0.0301089
1322	2065	Coal_CCS	0	0	0	0	0
1323	2065	Oil_CCS	0	0	0	0	0
1324	2065	Natural_gas_CCS	0	0	0	0	0
1325	2065	Biomass_CCS	0	0	0	0	0
1326	2065	Coal_CHP	0.000380423	1.01781e-08	0.0250492	0.00106723	0.00425205
1327	2065	Oil_CHP	0	1.44284e-10	0.00010518	0.00106231	0.000243245
1328	2065	Natural_gas_CHP	0.0325262	0.0478456	0.0604787	0.487527	0.0306323
1329	2065	Biomass_CHP	0.00170295	3.77574e-09	0.00105961	4.21472e-06	0.00049992
1330	2065	Coal_CHP_CCS	0	0	0	0	0
1331	2065	Oil_CHP_CCS	0	0	0	0	0
1332	2065	Natural_gas_CHP_CCS	0	0	0	0	0
1333	2065	Biomass_CHP_CCS	0	0	0	0	0
1334	2066	Solar_PV_cen	0.0561164	0.154012	0.05724	0.0275548	0.0734021
1335	2066	Solar_PV_decen	0.0508708	0.122326	0.105123	0.00216817	0.0519613
1336	2066	CSP	0.000113101	0.00103407	0.00193167	0	0.000487126
1337	2066	Wind_onshore	0.0831043	0.110969	0.105983	0.0859201	0.0788034
1338	2066	Wind_offshore	0.00601193	0.0174884	0.022908	0.00881173	0.00954609
1339	2066	Wave	3.39143e-08	1.20201e-07	4.70992e-05	0	2.9514e-06
1340	2066	Hydro	0.103185	0.0562347	0.116846	0.108664	0.0900945
1341	2066	Other_renewables	0.000703238	0.00874642	0.0322932	0.00795462	0.0171516
1342	2066	Nuclear	0.0522831	0.0325203	0.0601415	0.0553293	0.0355511
1343	2066	Coal_ST	0.0817963	0.151774	0.0609391	0.0134604	0.112955
1344	2066	Oil_ST	7.46485e-05	0.00137114	6.9889e-05	3.57886e-05	0.00107977
1345	2066	Natural_gas_OC	0.00157062	0.0308132	0.00243297	0.0204246	0.00940549
1346	2066	Biomass_ST	0.00172688	5.99816e-05	1.42152e-06	5.61925e-08	0.0124568
1347	2066	IGCC	0.126113	0.0248048	0.0763733	0.00203424	0.0956636
1348	2066	Oil_CC	0.000277041	5.16304e-07	6.65188e-05	0	0.000880733
1349	2066	Natural_gas_CC	0.367645	0.241011	0.273142	0.184287	0.345381
1350	2066	Biomass_CC	0.0339768	5.4373e-06	0	6.96144e-06	0.0302347
1351	2066	Coal_CCS	0	0	0	0	0
1352	2066	Oil_CCS	0	0	0	0	0
1353	2066	Natural_gas_CCS	0	0	0	0	0
1354	2066	Biomass_CCS	0	0	0	0	0
1355	2066	Coal_CHP	0.000377506	9.60791e-09	0.0249379	0.00106716	0.00419717
1356	2066	Oil_CHP	0	1.36201e-10	0.00010492	0.0010625	0.000236288
1357	2066	Natural_gas_CHP	0.0323561	0.0468295	0.0589133	0.481214	0.0300542
1358	2066	Biomass_CHP	0.00169857	3.56422e-09	0.000504889	4.21547e-06	0.000455923
1359	2066	Coal_CHP_CCS	0	0	0	0	0
1360	2066	Oil_CHP_CCS	0	0	0	0	0
1361	2066	Natural_gas_CHP_CCS	0	0	0	0	0
1362	2066	Biomass_CHP_CCS	0	0	0	0	0
1363	2067	Solar_PV_cen	0.0574012	0.156943	0.0576159	0.0270206	0.0741988
1364	2067	Solar_PV_decen	0.054174	0.123327	0.108867	0.00237465	0.0541145
1365	2067	CSP	0.000114593	0.00103831	0.00181172	0	0.000502486
1366	2067	Wind_onshore	0.0844789	0.109061	0.100235	0.0833787	0.0785864
1367	2067	Wind_offshore	0.00612162	0.0171696	0.0220951	0.00876598	0.00956658
1368	2067	Wave	3.44723e-08	1.20677e-07	4.34553e-05	0	2.71623e-06
1369	2067	Hydro	0.104121	0.056172	0.114991	0.10928	0.0888586
1370	2067	Other_renewables	0.000709522	0.00875164	0.0318661	0.00803768	0.0172599
1371	2067	Nuclear	0.0529885	0.0324336	0.0602663	0.0561634	0.0356597
1372	2067	Coal_ST	0.0734757	0.15004	0.0651044	0.0146605	0.109318
1373	2067	Oil_ST	7.59276e-05	0.00138394	0.000136352	4.078e-05	0.00104022
1374	2067	Natural_gas_OC	0.00167009	0.0321362	0.0047648	0.0221537	0.00999004
1375	2067	Biomass_ST	0.00176469	6.0941e-05	2.75818e-06	4.65808e-07	0.0124453
1376	2067	IGCC	0.128766	0.0247656	0.0763343	0.00219376	0.0976491
1377	2067	Oil_CC	0.000107752	4.21124e-07	0.000129284	0	0.000778363
1378	2067	Natural_gas_CC	0.366161	0.241556	0.272306	0.190337	0.345368
1379	2067	Biomass_CC	0.0329329	9.76833e-06	4.54041e-09	1.10073e-05	0.0302302
1380	2067	Coal_CCS	0	0	0	0	0
1381	2067	Oil_CCS	0	0	0	0	0
1382	2067	Natural_gas_CCS	0	0	0	0	0
1383	2067	Biomass_CCS	0	0	0	0	0
1384	2067	Coal_CHP	0.000382467	9.1232e-09	0.0250472	0.00106595	0.00416478
1385	2067	Oil_CHP	0	1.2933e-10	0.000105447	0.00106155	0.000230205
1386	2067	Natural_gas_CHP	0.032824	0.0451501	0.0580729	0.473449	0.0296012
1387	2067	Biomass_CHP	0.00172976	3.38441e-09	0.00020443	4.21172e-06	0.000434767
1388	2067	Coal_CHP_CCS	0	0	0	0	0
1389	2067	Oil_CHP_CCS	0	0	0	0	0
1390	2067	Natural_gas_CHP_CCS	0	0	0	0	0
1391	2067	Biomass_CHP_CCS	0	0	0	0	0
1392	2068	Solar_PV_cen	0.0588229	0.161667	0.0584091	0.0264915	0.075167
1393	2068	Solar_PV_decen	0.057422	0.12356	0.114397	0.00261064	0.0562212
1394	2068	CSP	0.000116345	0.00103893	0.0017206	0	0.000523569
1395	2068	Wind_onshore	0.085692	0.107551	0.0960234	0.0814064	0.0785115
1396	2068	Wind_offshore	0.00620392	0.0171796	0.0212678	0.00874512	0.00963807
1397	2068	Wave	3.51119e-08	1.20734e-07	4.03492e-05	0	2.5146e-06
1398	2068	Hydro	0.105266	0.0557647	0.113813	0.109756	0.0877491
1399	2068	Other_renewables	0.000717385	0.00872041	0.0314569	0.00810605	0.0173679
1400	2068	Nuclear	0.0537056	0.0323453	0.0603022	0.0566169	0.0357891
1401	2068	Coal_ST	0.066037	0.147675	0.0679893	0.015816	0.105822
1402	2068	Oil_ST	7.93208e-05	0.00138829	0.000144748	4.50794e-05	0.00100528
1403	2068	Natural_gas_OC	0.00181011	0.0331177	0.00508299	0.0245271	0.0104397
1404	2068	Biomass_ST	0.00185936	6.17983e-05	3.02949e-06	3.76308e-06	0.0124129
1405	2068	IGCC	0.131236	0.0246156	0.0762442	0.00237604	0.0995435
1406	2068	Oil_CC	0.000111498	3.18432e-07	0.000136423	0	0.00073414
1407	2068	Natural_gas_CC	0.363541	0.242083	0.27089	0.196985	0.344901
1408	2068	Biomass_CC	0.0314387	1.52843e-05	2.42434e-07	1.51153e-05	0.030211
1409	2068	Coal_CCS	0	0	0	0	0
1410	2068	Oil_CCS	0	0	0	0	0
1411	2068	Natural_gas_CCS	0	0	0	0	0
1412	2068	Biomass_CCS	0	0	0	0	0
1413	2068	Coal_CHP	0.000393416	8.66751e-09	0.0249586	0.00106526	0.00412095
1414	2068	Oil_CHP	0	1.2287e-10	0.000105579	0.00106107	0.000224338
1415	2068	Natural_gas_CHP	0.0337592	0.0432164	0.0569031	0.464369	0.0291704
1416	2068	Biomass_CHP	0.00178851	3.21536e-09	0.000110899	4.2098e-06	0.000444755
1417	2068	Coal_CHP_CCS	0	0	0	0	0
1418	2068	Oil_CHP_CCS	0	0	0	0	0
1419	2068	Natural_gas_CHP_CCS	0	0	0	0	0
1420	2068	Biomass_CHP_CCS	0	0	0	0	0
1421	2069	Solar_PV_cen	0.0601092	0.164927	0.0599831	0.0262312	0.0760552
1422	2069	Solar_PV_decen	0.0605246	0.124021	0.123188	0.00282263	0.0587667
1423	2069	CSP	0.00011807	0.00104071	0.00168343	0	0.0005518
1424	2069	Wind_onshore	0.086529	0.105142	0.0939444	0.0807898	0.0784852
1425	2069	Wind_offshore	0.00624923	0.0169304	0.0204471	0.00890225	0.00970098
1426	2069	Wave	3.5746e-08	1.20924e-07	3.83706e-05	0	2.37694e-06
1427	2069	Hydro	0.106326	0.0550595	0.113998	0.110373	0.0867562
1428	2069	Other_renewables	0.00072503	0.00870617	0.0310769	0.0081542	0.0174342
1429	2069	Nuclear	0.0541854	0.0323225	0.0601977	0.0565942	0.0358677
1430	2069	Coal_ST	0.0614525	0.146273	0.0682564	0.0169082	0.102979
1431	2069	Oil_ST	8.60425e-05	0.00140295	8.33068e-05	4.92008e-05	0.000977906
1432	2069	Natural_gas_OC	0.00200945	0.0354378	0.00294736	0.0259214	0.0105904
1433	2069	Biomass_ST	0.00201294	6.28965e-05	1.883e-06	8.8854e-06	0.0125212
1434	2069	IGCC	0.133663	0.0245197	0.0759957	0.00262955	0.101334
1435	2069	Oil_CC	0.000119989	2.15329e-07	8.40068e-05	0	0.00070287
1436	2069	Natural_gas_CC	0.35934	0.242456	0.268046	0.202435	0.343504
1437	2069	Biomass_CC	0.029624	1.54166e-05	6.54226e-07	2.7728e-05	0.030304
1438	2069	Coal_CCS	0	0	0	0	0
1439	2069	Oil_CCS	0	0	0	0	0
1440	2069	Natural_gas_CCS	0	0	0	0	0
1441	2069	Biomass_CCS	0	0	0	0	0
1442	2069	Coal_CHP	0.000404874	8.35997e-09	0.0246102	0.00106291	0.00404312
1443	2069	Oil_CHP	0	1.1851e-10	0.000105173	0.00105873	0.000219871
1444	2069	Natural_gas_CHP	0.0346706	0.0416831	0.0552141	0.456027	0.0287328
1445	2069	Biomass_CHP	0.00185019	3.10128e-09	9.82397e-05	4.20055e-06	0.00047165
1446	2069	Coal_CHP_CCS	0	0	0	0	0
1447	2069	Oil_CHP_CCS	0	0	0	0	0
1448	2069	Natural_gas_CHP_CCS	0	0	0	0	0
1449	2069	Biomass_CHP_CCS	0	0	0	0	0
1450	2070	Solar_PV_cen	0.0612875	0.169307	0.0613763	0.0258784	0.0769984
1451	2070	Solar_PV_decen	0.0649149	0.124292	0.130165	0.0032194	0.0615586
1452	2070	CSP	0.000120011	0.00104123	0.00169856	0	0.000586858
1453	2070	Wind_onshore	0.0869498	0.103519	0.0943777	0.0798506	0.0785619
1454	2070	Wind_offshore	0.00625454	0.0170723	0.019621	0.00909359	0.00976876
1455	2070	Wave	3.64482e-08	1.21009e-07	3.82071e-05	0	2.35124e-06
1456	2070	Hydro	0.107442	0.054411	0.1147	0.111235	0.0857703
1457	2070	Other_renewables	0.000733934	0.00868511	0.0309062	0.00820611	0.0175778
1458	2070	Nuclear	0.0544438	0.0324266	0.0600511	0.055752	0.0359055
1459	2070	Coal_ST	0.0579378	0.144041	0.066929	0.0177608	0.100175
1460	2070	Oil_ST	9.02012e-05	0.00139605	0	5.12395e-05	0.000951883
1461	2070	Natural_gas_OC	0.0022723	0.0356528	0	0.0242278	0.0106024
1462	2070	Biomass_ST	0.00221368	6.26352e-05	0	1.58109e-05	0.0126661
1463	2070	IGCC	0.139475	0.0244257	0.0757131	0.00290764	0.103753
1464	2070	Oil_CC	0.000129031	1.0721e-07	1.38481e-05	0	0.000721504
1465	2070	Natural_gas_CC	0.348574	0.24332	0.264242	0.207926	0.340504
1466	2070	Biomass_CC	0.0293279	4.30313e-05	0	4.98428e-05	0.0306961
1467	2070	Coal_CCS	0	0	0	0	0
1468	2070	Oil_CCS	0	0	0	0	0
1469	2070	Natural_gas_CCS	0	0	0	0	0
1470	2070	Biomass_CCS	0	0	0	0	0
1471	2070	Coal_CHP	0.000416544	8.08365e-09	0.0246235	0.00104937	0.00399214
1472	2070	Oil_CHP	0	1.14593e-10	0.000104221	0.00104524	0.000218198
1473	2070	Natural_gas_CHP	0.0355035	0.0403053	0.055335	0.451727	0.028478
1474	2070	Biomass_CHP	0.00191349	2.99877e-09	0.00010485	4.14701e-06	0.00051163
1475	2070	Coal_CHP_CCS	0	0	0	0	0
1476	2070	Oil_CHP_CCS	0	0	0	0	0
1477	2070	Natural_gas_CHP_CCS	0	0	0	0	0
1478	2070	Biomass_CHP_CCS	0	0	0	0	0
1479	2071	Solar_PV_cen	0.0623115	0.172017	0.0622108	0.0259104	0.0777328
1480	2071	Solar_PV_decen	0.0696168	0.124563	0.126667	0.00357688	0.0637689
1481	2071	CSP	0.000121711	0.00104215	0.00192622	0	0.000642599
1482	2071	Wind_onshore	0.0871953	0.101497	0.105788	0.0799264	0.0792897
1483	2071	Wind_offshore	0.00625086	0.0170027	0.018723	0.00945886	0.00980114
1484	2071	Wave	3.70801e-08	1.21173e-07	4.69771e-05	0	2.82489e-06
1485	2071	Hydro	0.108291	0.053784	0.114897	0.112504	0.0849028
1486	2071	Other_renewables	0.000741276	0.00868113	0.0324372	0.0082463	0.0177836
1487	2071	Nuclear	0.0542883	0.0326518	0.0594529	0.0541028	0.0358909
1488	2071	Coal_ST	0.0557008	0.142225	0.0658647	0.0188545	0.0971322
1489	2071	Oil_ST	9.67796e-05	0.00139594	0	5.28657e-05	0.000898107
1490	2071	Natural_gas_OC	0.00346905	0.0371379	0	0.0232969	0.0110355
1491	2071	Biomass_ST	0.00246004	6.26748e-05	0	2.12315e-05	0.0128338
1492	2071	IGCC	0.145715	0.0243172	0.0748014	0.00332117	0.106093
1493	2071	Oil_CC	0.000141425	0	1.72419e-05	0	0.000757307
1494	2071	Natural_gas_CC	0.335936	0.244084	0.25778	0.215727	0.337707
1495	2071	Biomass_CC	0.0291059	0.000125376	0	9.91667e-05	0.0309759
1496	2071	Coal_CCS	0	0	0	0	0
1497	2071	Oil_CCS	0	0	0	0	0
1498	2071	Natural_gas_CCS	0	0	0	0	0
1499	2071	Biomass_CCS	0	0	0	0	0
1500	2071	Coal_CHP	0.000427695	7.90472e-09	0.0243696	0.00103524	0.00393152
1501	2071	Oil_CHP	0	1.12057e-10	0.000102694	0.00103117	0.000217521
1502	2071	Natural_gas_CHP	0.0361559	0.0394132	0.054807	0.442831	0.0280476
1503	2071	Biomass_CHP	0.00197506	2.9324e-09	0.000109043	4.09118e-06	0.000555818
1504	2071	Coal_CHP_CCS	0	0	0	0	0
1505	2071	Oil_CHP_CCS	0	0	0	0	0
1506	2071	Natural_gas_CHP_CCS	0	0	0	0	0
1507	2071	Biomass_CHP_CCS	0	0	0	0	0
1508	2072	Solar_PV_cen	0.0631602	0.174344	0.0641979	0.0259019	0.0784468
1509	2072	Solar_PV_decen	0.0764016	0.12476	0.125793	0.0039702	0.0664378
1510	2072	CSP	0.000123333	0.00104269	0.00191339	0	0.000692504
1511	2072	Wind_onshore	0.0872771	0.100545	0.103487	0.0797478	0.0792525
1512	2072	Wind_offshore	0.00623521	0.0170783	0.0182999	0.00984861	0.00997528
1513	2072	Wave	3.769e-08	1.21318e-07	4.46887e-05	0	2.67545e-06
1514	2072	Hydro	0.109021	0.0534771	0.117139	0.113125	0.0841955
1515	2072	Other_renewables	0.000748108	0.00867759	0.0316327	0.00828737	0.0178553
1516	2072	Nuclear	0.0536898	0.0331215	0.0601102	0.0510472	0.0358161
1517	2072	Coal_ST	0.0543418	0.140141	0.065943	0.0203027	0.0945167
1518	2072	Oil_ST	0.000103336	0.00138342	5.39405e-06	5.38735e-05	0.000843352
1519	2072	Natural_gas_OC	0.00396156	0.0367472	4.09147e-05	0.0247834	0.0112192
1520	2072	Biomass_ST	0.00274297	6.22317e-05	3.13605e-08	2.60801e-05	0.0129887
1521	2072	IGCC	0.152219	0.0242005	0.0754469	0.00384005	0.108558
1522	2072	Oil_CC	0.0001536	0	3.0258e-05	0	0.000823925
1523	2072	Natural_gas_CC	0.321968	0.245875	0.256451	0.225431	0.334957
1524	2072	Biomass_CC	0.0289503	0.000298797	5.12659e-07	0.000180673	0.0312003
1525	2072	Coal_CCS	0	0	0	0	0
1526	2072	Oil_CCS	0	0	0	0	0
1527	2072	Natural_gas_CCS	0	0	0	0	0
1528	2072	Biomass_CCS	0	0	0	0	0
1529	2072	Coal_CHP	0.000436337	7.6706e-09	0.0243927	0.00102568	0.00387949
1530	2072	Oil_CHP	0	1.08738e-10	0.000102792	0.00102164	0.000216874
1531	2072	Natural_gas_CHP	0.0364406	0.0382458	0.054859	0.431403	0.0275195
1532	2072	Biomass_CHP	0.00202564	2.84555e-09	0.000109146	4.05339e-06	0.000602535
1533	2072	Coal_CHP_CCS	0	0	0	0	0
1534	2072	Oil_CHP_CCS	0	0	0	0	0
1535	2072	Natural_gas_CHP_CCS	0	0	0	0	0
1536	2072	Biomass_CHP_CCS	0	0	0	0	0
1537	2073	Solar_PV_cen	0.0637853	0.174016	0.0648975	0.0262513	0.0788447
1538	2073	Solar_PV_decen	0.0827237	0.124843	0.125292	0.00435045	0.0691783
1539	2073	CSP	0.000124977	0.00104343	0.00189964	0	0.00075314
1540	2073	Wind_onshore	0.0872622	0.0992057	0.101991	0.0803563	0.079286
1541	2073	Wind_offshore	0.00621077	0.0170332	0.0176845	0.0103846	0.0101135
1542	2073	Wave	3.8309e-08	1.21482e-07	4.28242e-05	0	2.55153e-06
1543	2073	Hydro	0.109716	0.0533316	0.117891	0.113565	0.0834479
1544	2073	Other_renewables	0.000755033	0.00869209	0.030525	0.00833898	0.0179159
1545	2073	Nuclear	0.0527259	0.0335831	0.0602786	0.0470412	0.035609
1546	2073	Coal_ST	0.0538227	0.138591	0.0680917	0.022162	0.0923385
1547	2073	Oil_ST	0.000109097	0.00138415	0.000124108	5.46346e-05	0.000792786
1548	2073	Natural_gas_OC	0.00428714	0.0385803	0.00381021	0.0274391	0.0117517
1549	2073	Biomass_ST	0.00304998	6.21263e-05	3.33802e-06	2.66371e-05	0.0131461
1550	2073	IGCC	0.159163	0.024119	0.0752808	0.00449646	0.110969
1551	2073	Oil_CC	0.000168894	0	0.000149358	0	0.000899336
1552	2073	Natural_gas_CC	0.30803	0.247563	0.252668	0.234753	0.331885
1553	2073	Biomass_CC	0.0289206	0.00050115	8.74907e-06	0.000299522	0.0314447
1554	2073	Coal_CCS	0	0	0	0	0
1555	2073	Oil_CCS	0	0	0	0	0
1556	2073	Natural_gas_CCS	0	0	0	0	0
1557	2073	Biomass_CCS	0	0	0	0	0
1558	2073	Coal_CHP	0.000447335	7.51101e-09	0.0243614	0.00101904	0.00382174
1559	2073	Oil_CHP	0	1.06475e-10	0.00010266	0.00101504	0.000216933
1560	2073	Natural_gas_CHP	0.0366164	0.0374501	0.0547885	0.418443	0.0269447
1561	2073	Biomass_CHP	0.00208091	2.78634e-09	0.000109006	4.02718e-06	0.000638649
1562	2073	Coal_CHP_CCS	0	0	0	0	0
1563	2073	Oil_CHP_CCS	0	0	0	0	0
1564	2073	Natural_gas_CHP_CCS	0	0	0	0	0
1565	2073	Biomass_CHP_CCS	0	0	0	0	0
1566	2074	Solar_PV_cen	0.0645259	0.174	0.0647758	0.0264968	0.0791593
1567	2074	Solar_PV_decen	0.0871273	0.1249	0.125986	0.00475691	0.0714418
1568	2074	CSP	0.000126667	0.00104412	0.00192597	0	0.000823577
1569	2074	Wind_onshore	0.0873332	0.0989997	0.103509	0.080489	0.0795185
1570	2074	Wind_offshore	0.00617708	0.0171254	0.0172035	0.0109022	0.0102972
1571	2074	Wave	3.89448e-08	1.21638e-07	4.45124e-05	0	2.6233e-06
1572	2074	Hydro	0.110432	0.0535475	0.117578	0.113004	0.0826751
1573	2074	Other_renewables	0.000762167	0.00871382	0.0310531	0.0083745	0.0180675
1574	2074	Nuclear	0.0514669	0.0341766	0.0605506	0.0426334	0.0353329
1575	2074	Coal_ST	0.0539176	0.136323	0.069427	0.024221	0.0904737
1576	2074	Oil_ST	0.000120261	0.00137896	0.000191731	5.51912e-05	0.000744551
1577	2074	Natural_gas_OC	0.00535085	0.0387194	0.00512396	0.0301315	0.0122634
1578	2074	Biomass_ST	0.00341711	6.1682e-05	4.96308e-06	2.71593e-05	0.0131647
1579	2074	IGCC	0.166375	0.0239652	0.0750719	0.00521632	0.113439
1580	2074	Oil_CC	0.000190127	0	0.000197236	0	0.000972745
1581	2074	Natural_gas_CC	0.294092	0.249937	0.248849	0.245058	0.329028
1582	2074	Biomass_CC	0.0290163	0.000808564	1.42477e-05	0.000449231	0.0315417
1583	2074	Coal_CCS	0	0	0	0	0
1584	2074	Oil_CCS	0	0	0	0	0
1585	2074	Natural_gas_CCS	0	0	0	0	0
1586	2074	Biomass_CCS	0	0	0	0	0
1587	2074	Coal_CHP	0.000464278	7.28003e-09	0.0240949	0.00101253	0.0037769
1588	2074	Oil_CHP	0	1.03201e-10	0.000101537	0.00100855	0.000218484
1589	2074	Natural_gas_CHP	0.0369448	0.0362984	0.0541893	0.406159	0.0263897
1590	2074	Biomass_CHP	0.00215973	2.70066e-09	0.000107814	4.00144e-06	0.000669007
1591	2074	Coal_CHP_CCS	0	0	0	0	0
1592	2074	Oil_CHP_CCS	0	0	0	0	0
1593	2074	Natural_gas_CHP_CCS	0	0	0	0	0
1594	2074	Biomass_CHP_CCS	0	0	0	0	0
1595	2075	Solar_PV_cen	0.06537	0.173039	0.0644243	0.0272332	0.0793724
1596	2075	Solar_PV_decen	0.0910778	0.125096	0.131547	0.0052617	0.0738188
1597	2075	CSP	0.0001284	0.00104541	0.00192238	0	0.000894551
1598	2075	Wind_onshore	0.0877635	0.0983808	0.102488	0.0815977	0.0798093
1599	2075	Wind_offshore	0.00615016	0.0171565	0.0167177	0.0115657	0.0104536
1600	2075	Wave	3.95958e-08	1.21814e-07	4.3586e-05	0	2.55181e-06
1601	2075	Hydro	0.111038	0.0537065	0.117462	0.111996	0.0818242
1602	2075	Other_renewables	0.000769495	0.00875236	0.0300517	0.00840241	0.0181433
1603	2075	Nuclear	0.0498681	0.0345559	0.0608064	0.0371825	0.0350317
1604	2075	Coal_ST	0.0540259	0.134185	0.0713482	0.0262966	0.089123
1605	2075	Oil_ST	0.000130067	0.00138786	0.000236822	5.50768e-05	0.000674275
1606	2075	Natural_gas_OC	0.00633868	0.0408393	0.00572598	0.0314993	0.0127349
1607	2075	Biomass_ST	0.00381877	6.19374e-05	5.49817e-06	2.72643e-05	0.0131795
1608	2075	IGCC	0.16884	0.0237243	0.074687	0.00599105	0.115104
1609	2075	Oil_CC	0.000210122	0	0.000220829	0	0.00100371
1610	2075	Natural_gas_CC	0.285261	0.251623	0.244835	0.25586	0.326626
1611	2075	Biomass_CC	0.0291526	0.00114481	1.89283e-05	0.00062411	0.031695
1612	2075	Coal_CCS	0	0	0	0	0
1613	2075	Oil_CCS	0	0	0	0	0
1614	2075	Natural_gas_CCS	0	0	0	0	0
1615	2075	Biomass_CCS	0	0	0	0	0
1616	2075	Coal_CHP	0.00048573	7.08003e-09	0.0237772	0.00100775	0.00372336
1617	2075	Oil_CHP	0	1.00366e-10	0.000100198	0.00100378	0.000221239
1618	2075	Natural_gas_CHP	0.0373129	0.0353012	0.0534747	0.394391	0.0258741
1619	2075	Biomass_CHP	0.00225952	2.62646e-09	0.000106392	3.98253e-06	0.000690925
1620	2075	Coal_CHP_CCS	0	0	0	0	0
1621	2075	Oil_CHP_CCS	0	0	0	0	0
1622	2075	Natural_gas_CHP_CCS	0	0	0	0	0
1623	2075	Biomass_CHP_CCS	0	0	0	0	0
1624	2076	Solar_PV_cen	0.066243	0.172749	0.0651465	0.0279189	0.0796526
1625	2076	Solar_PV_decen	0.0939267	0.125419	0.135778	0.00582641	0.0760514
1626	2076	CSP	0.000130182	0.00104737	0.00196924	0	0.0009676
1627	2076	Wind_onshore	0.0879838	0.0988318	0.107126	0.0823736	0.0804641
1628	2076	Wind_offshore	0.00608445	0.017314	0.0168328	0.0121897	0.0105952
1629	2076	Wave	4.02644e-08	1.22032e-07	4.81549e-05	0	2.7782e-06
1630	2076	Hydro	0.111652	0.0541196	0.118082	0.111096	0.0810563
1631	2076	Other_renewables	0.000777048	0.00879314	0.0332236	0.00844053	0.0184162
1632	2076	Nuclear	0.0482543	0.035045	0.0612126	0.0320984	0.0347562
1633	2076	Coal_ST	0.0541762	0.13142	0.0695683	0.0283882	0.0877078
1634	2076	Oil_ST	0.000139715	0.00138782	0.000117803	5.50869e-05	0.000633608
1635	2076	Natural_gas_OC	0.00759227	0.0408364	0.000146217	0.0322302	0.0126818
1636	2076	Biomass_ST	0.00425939	6.19457e-05	3.24157e-06	2.73709e-05	0.0131284
1637	2076	IGCC	0.171006	0.0234935	0.0746491	0.00679578	0.116797
1638	2076	Oil_CC	0.000220884	0	0.000113324	0	0.00102103
1639	2076	Natural_gas_CC	0.277252	0.254105	0.240753	0.266383	0.324248
1640	2076	Biomass_CC	0.0293348	0.00159836	1.74553e-05	0.000817297	0.0318194
1641	2076	Coal_CCS	0	0	0	0	0
1642	2076	Oil_CCS	0	0	0	0	0
1643	2076	Natural_gas_CCS	0	0	0	0	0
1644	2076	Biomass_CCS	0	0	0	0	0
1645	2076	Coal_CHP	0.000633145	6.77441e-09	0.0230876	0.00100706	0.00369693
1646	2076	Oil_CHP	0	9.60334e-11	9.72921e-05	0.0010031	0.00022491
1647	2076	Natural_gas_CHP	0.0379512	0.0337774	0.0519239	0.383345	0.0253629
1648	2076	Biomass_CHP	0.0023827	2.51309e-09	0.000103307	3.9798e-06	0.000715071
1649	2076	Coal_CHP_CCS	0	0	0	0	0
1650	2076	Oil_CHP_CCS	0	0	0	0	0
1651	2076	Natural_gas_CHP_CCS	0	0	0	0	0
1652	2076	Biomass_CHP_CCS	0	0	0	0	0
1653	2077	Solar_PV_cen	0.0666538	0.172061	0.0656481	0.0287935	0.0797607
1654	2077	Solar_PV_decen	0.0977344	0.125928	0.139273	0.00650804	0.0785004
1655	2077	CSP	0.000132018	0.00104967	0.00196159	0	0.00104326
1656	2077	Wind_onshore	0.0879922	0.0988196	0.10749	0.0833573	0.0809019
1657	2077	Wind_offshore	0.00600333	0.0173385	0.0169012	0.01285	0.0107782
1658	2077	Wave	4.0951e-08	1.22255e-07	4.78648e-05	0	2.74018e-06
1659	2077	Hydro	0.112163	0.0542895	0.118669	0.110307	0.0802335
1660	2077	Other_renewables	0.000784852	0.00884056	0.0320424	0.00846513	0.0184702
1661	2077	Nuclear	0.0466296	0.0353144	0.0617435	0.027033	0.0345101
1662	2077	Coal_ST	0.0540652	0.129001	0.0703991	0.0304558	0.0865277
1663	2077	Oil_ST	0.000144669	0.00140056	0.000151089	5.49145e-05	0.000597251
1664	2077	Natural_gas_OC	0.00842917	0.042787	0.000554975	0.0321768	0.0129603
1665	2077	Biomass_ST	0.00467704	6.3001e-05	4.30014e-06	2.72861e-05	0.0129609
1666	2077	IGCC	0.172798	0.0232027	0.0746481	0.00768418	0.118422
1667	2077	Oil_CC	0.000215588	0	0.000125579	0	0.00102277
1668	2077	Natural_gas_CC	0.269459	0.255433	0.236647	0.275225	0.321734
1669	2077	Biomass_CC	0.0295908	0.00210975	2.33855e-05	0.001022	0.0319505
1670	2077	Coal_CCS	0	0	0	0	0
1671	2077	Oil_CCS	0	0	0	0	0
1672	2077	Natural_gas_CCS	0	0	0	0	0
1673	2077	Biomass_CCS	0	0	0	0	0
1674	2077	Coal_CHP	0.00105163	6.49047e-09	0.0226518	0.00100817	0.00370049
1675	2077	Oil_CHP	0	9.20084e-11	9.62604e-05	0.0010042	0.000229616
1676	2077	Natural_gas_CHP	0.0389034	0.0323617	0.0508193	0.374024	0.0249456
1677	2077	Biomass_CHP	0.00257223	2.40776e-09	0.000102211	3.98419e-06	0.000747888
1678	2077	Coal_CHP_CCS	0	0	0	0	0
1679	2077	Oil_CHP_CCS	0	0	0	0	0
1680	2077	Natural_gas_CHP_CCS	0	0	0	0	0
1681	2077	Biomass_CHP_CCS	0	0	0	0	0
1682	2078	Solar_PV_cen	0.0669753	0.172403	0.0671158	0.0296656	0.0798816
1683	2078	Solar_PV_decen	0.101326	0.126364	0.139281	0.00720872	0.0808063
1684	2078	CSP	0.000147398	0.00105152	0.00197965	0	0.00112926
1685	2078	Wind_onshore	0.0883358	0.100092	0.107506	0.0844243	0.0814479
1686	2078	Wind_offshore	0.00594245	0.0175488	0.0171324	0.013302	0.0110048
1687	2078	Wave	4.16518e-08	1.22436e-07	4.84558e-05	0	2.74953e-06
1688	2078	Hydro	0.112678	0.0546729	0.119463	0.109347	0.0794422
1689	2078	Other_renewables	0.000792862	0.00887807	0.0335334	0.00848566	0.0186464
1690	2078	Nuclear	0.0451142	0.0357203	0.0625077	0.0223835	0.0343343
1691	2078	Coal_ST	0.0535379	0.126018	0.0706034	0.0323146	0.087108
1692	2078	Oil_ST	0.000138087	0.00139265	0.000176337	5.46863e-05	0.000561258
1693	2078	Natural_gas_OC	0.00804062	0.0421661	0.00120658	0.031618	0.0130142
1694	2078	Biomass_ST	0.00500014	6.34213e-05	4.93068e-06	2.71738e-05	0.0127327
1695	2078	IGCC	0.175041	0.0229137	0.0747328	0.00857021	0.120357
1696	2078	Oil_CC	0.000193166	0	0.00012337	0	0.00101077
1697	2078	Natural_gas_CC	0.262729	0.257613	0.232562	0.283272	0.317249
1698	2078	Biomass_CC	0.0297603	0.00274193	4.74201e-05	0.00121165	0.0320229
1699	2078	Coal_CCS	0	0	0	0	0
1700	2078	Oil_CCS	0	0	0	0	0
1701	2078	Natural_gas_CCS	0	0	0	0	0
1702	2078	Biomass_CCS	0	0	0	0	0
1703	2078	Coal_CHP	0.00169537	6.08916e-09	0.0221875	0.00100974	0.00376037
1704	2078	Oil_CHP	0	8.63193e-11	9.55264e-05	0.00100577	0.000234198
1705	2078	Natural_gas_CHP	0.0397658	0.0303607	0.0495912	0.366096	0.0244733
1706	2078	Biomass_CHP	0.00278632	2.25888e-09	0.000101432	3.99042e-06	0.000780895
1707	2078	Coal_CHP_CCS	0	0	0	0	0
1708	2078	Oil_CHP_CCS	0	0	0	0	0
1709	2078	Natural_gas_CHP_CCS	0	0	0	0	0
1710	2078	Biomass_CHP_CCS	0	0	0	0	0
1711	2079	Solar_PV_cen	0.0668707	0.171621	0.0692027	0.0306742	0.0799603
1712	2079	Solar_PV_decen	0.105351	0.126807	0.137946	0.00815151	0.0832114
1713	2079	CSP	0.000163186	0.00105863	0.0019746	0	0.00122479
1714	2079	Wind_onshore	0.0884257	0.100499	0.108109	0.0855844	0.0819464
1715	2079	Wind_offshore	0.00603503	0.0176013	0.0172037	0.0127015	0.0111803
1716	2079	Wave	4.23627e-08	1.22606e-07	4.84887e-05	0	2.72964e-06
1717	2079	Hydro	0.113015	0.0549548	0.119476	0.108434	0.0785945
1718	2079	Other_renewables	0.000800926	0.00891765	0.0332062	0.00850287	0.0187263
1719	2079	Nuclear	0.0435963	0.0360221	0.0629801	0.0177656	0.0341687
1720	2079	Coal_ST	0.0529238	0.123291	0.0720261	0.0340475	0.0876459
1721	2079	Oil_ST	0.000125248	0.00139032	0.000228718	5.488e-05	0.000523884
1722	2079	Natural_gas_OC	0.00832884	0.0447539	0.00387883	0.0314478	0.0135515
1723	2079	Biomass_ST	0.0052893	6.45121e-05	5.81519e-06	2.72698e-05	0.0124678
1724	2079	IGCC	0.176656	0.0225182	0.0743565	0.00961909	0.122037
1725	2079	Oil_CC	0.000161402	0	0.000149981	0	0.00098777
1726	2079	Natural_gas_CC	0.255973	0.258243	0.22822	0.289321	0.312674
1727	2079	Biomass_CC	0.0299456	0.00339837	9.90689e-05	0.00139445	0.0320931
1728	2079	Coal_CCS	0	0	0	0	0
1729	2079	Oil_CCS	0	0	0	0	0
1730	2079	Natural_gas_CCS	0	0	0	0	0
1731	2079	Biomass_CCS	0	0	0	0	0
1732	2079	Coal_CHP	0.00259439	5.78805e-09	0.0218634	0.00101352	0.00384516
1733	2079	Oil_CHP	0	8.20509e-11	9.55983e-05	0.00100954	0.000237384
1734	2079	Natural_gas_CHP	0.040756	0.0288594	0.0488277	0.360247	0.0241144
1735	2079	Biomass_CHP	0.00298838	2.14718e-09	0.000101508	4.00537e-06	0.000806578
1736	2079	Coal_CHP_CCS	0	0	0	0	0
1737	2079	Oil_CHP_CCS	0	0	0	0	0
1738	2079	Natural_gas_CHP_CCS	0	0	0	0	0
1739	2079	Biomass_CHP_CCS	0	0	0	0	0
1740	2080	Solar_PV_cen	0.0667711	0.172412	0.0726571	0.0315504	0.0803463
1741	2080	Solar_PV_decen	0.109034	0.127124	0.139415	0.00929391	0.0855769
1742	2080	CSP	0.000178682	0.00106519	0.00198713	0	0.00134323
1743	2080	Wind_onshore	0.0894573	0.102888	0.108035	0.0866748	0.0827233
1744	2080	Wind_offshore	0.00592375	0.0179129	0.0174209	0.0132826	0.011422
1745	2080	Wave	4.30896e-08	1.22732e-07	4.8692e-05	0	2.71826e-06
1746	2080	Hydro	0.112895	0.0556317	0.119447	0.107644	0.077747
1747	2080	Other_renewables	0.000809234	0.00894015	0.0337061	0.00851663	0.0188482
1748	2080	Nuclear	0.0424523	0.0365665	0.0635418	0.0132284	0.0340807
1749	2080	Coal_ST	0.0518313	0.119522	0.0717931	0.0353274	0.087531
1750	2080	Oil_ST	0.000104949	0.00135721	0.00023554	5.42459e-05	0.000502326
1751	2080	Natural_gas_OC	0.00721546	0.0437712	0.00471002	0.0294856	0.0135353
1752	2080	Biomass_ST	0.00545523	6.45658e-05	2.97889e-05	2.6958e-05	0.0121607
1753	2080	IGCC	0.179027	0.0221818	0.0736861	0.0106744	0.12378
1754	2080	Oil_CC	0.000123966	0	0.000144034	0	0.000952632
1755	2080	Natural_gas_CC	0.250649	0.259731	0.2232	0.296363	0.308653
1756	2080	Biomass_CC	0.0299894	0.00402907	0.000148694	0.00154557	0.0321602
1757	2080	Coal_CCS	0	0	0	0	0
1758	2080	Oil_CCS	0	0	0	0	0
1759	2080	Natural_gas_CCS	0	0	0	0	0
1760	2080	Biomass_CCS	0	0	0	0	0
1761	2080	Coal_CHP	0.00366364	5.37549e-09	0.0214849	0.00101312	0.00396076
1762	2080	Oil_CHP	0	7.62024e-11	9.54493e-05	0.00100914	0.000239579
1763	2080	Natural_gas_CHP	0.0413006	0.0268023	0.0480923	0.354306	0.0236187
1764	2080	Biomass_CHP	0.00311913	1.99413e-09	0.000121926	4.00378e-06	0.000815279
1765	2080	Coal_CHP_CCS	0	0	0	0	0
1766	2080	Oil_CHP_CCS	0	0	0	0	0
1767	2080	Natural_gas_CHP_CCS	0	0	0	0	0
1768	2080	Biomass_CHP_CCS	0	0	0	0	0
1769	2081	Solar_PV_cen	0.0660882	0.17115	0.0767509	0.0327175	0.0807567
1770	2081	Solar_PV_decen	0.111911	0.12752	0.139381	0.0103947	0.0879122
1771	2081	CSP	0.00019447	0.00105177	0.00199158	0	0.0014781
1772	2081	Wind_onshore	0.090304	0.103696	0.107925	0.088799	0.0834022
1773	2081	Wind_offshore	0.006172	0.0179541	0.0173712	0.0126905	0.0115747
1774	2081	Wave	4.3834e-08	1.22953e-07	4.88266e-05	0	2.70701e-06
1775	2081	Hydro	0.112374	0.0561843	0.118795	0.107318	0.0769899
1776	2081	Other_renewables	0.000817701	0.0089736	0.0337514	0.00852921	0.0189564
1777	2081	Nuclear	0.0414988	0.0370077	0.0638195	0.00915903	0.0340932
1778	2081	Coal_ST	0.0509754	0.116095	0.0736425	0.0362472	0.0875323
1779	2081	Oil_ST	8.95515e-05	0.0013337	0.000262098	5.31819e-05	0.000481621
1780	2081	Natural_gas_OC	0.0076336	0.047557	0.00669214	0.0266452	0.0136879
1781	2081	Biomass_ST	0.00560687	6.54654e-05	8.33805e-05	2.6434e-05	0.0117287
1782	2081	IGCC	0.180955	0.0217746	0.0722759	0.0117997	0.125242
1783	2081	Oil_CC	9.78377e-05	0	0.000148933	0	0.000899786
1784	2081	Natural_gas_CC	0.245829	0.259306	0.217614	0.302378	0.304834
1785	2081	Biomass_CC	0.0300142	0.0045856	0.000213774	0.00165763	0.0321409
1786	2081	Coal_CCS	0	0	0	0	0
1787	2081	Oil_CCS	0	0	0	0	0
1788	2081	Natural_gas_CCS	0	0	0	0	0
1789	2081	Biomass_CCS	0	0	0	0	0
1790	2081	Coal_CHP	0.00473695	5.16362e-09	0.0212128	0.00100937	0.00405196
1791	2081	Oil_CHP	0	7.31991e-11	9.5891e-05	0.0010054	0.000237001
1792	2081	Natural_gas_CHP	0.0414915	0.025746	0.0477607	0.349567	0.0231836
1793	2081	Biomass_CHP	0.00320922	1.91554e-09	0.0001637	3.98893e-06	0.000814255
1794	2081	Coal_CHP_CCS	0	0	0	0	0
1795	2081	Oil_CHP_CCS	0	0	0	0	0
1796	2081	Natural_gas_CHP_CCS	0	0	0	0	0
1797	2081	Biomass_CHP_CCS	0	0	0	0	0
1798	2082	Solar_PV_cen	0.0658328	0.17214	0.0833995	0.0334337	0.0816195
1799	2082	Solar_PV_decen	0.114356	0.127914	0.141433	0.0117757	0.0902093
1800	2082	CSP	0.000209741	0.00106427	0.00199568	0	0.00162653
1801	2082	Wind_onshore	0.0924106	0.106972	0.109038	0.0901902	0.0845134
1802	2082	Wind_offshore	0.00597655	0.0183565	0.0176041	0.0129109	0.0117872
1803	2082	Wave	4.44923e-08	1.23131e-07	4.89555e-05	0	2.69491e-06
1804	2082	Hydro	0.111708	0.0568822	0.118382	0.107098	0.0762157
1805	2082	Other_renewables	0.000824472	0.00899293	0.0337551	0.00854625	0.0190528
1806	2082	Nuclear	0.0410166	0.037734	0.0641478	0.00581229	0.0342677
1807	2082	Coal_ST	0.0495481	0.11163	0.0740481	0.0370922	0.0869418
1808	2082	Oil_ST	7.3117e-05	0.00127603	0.000215228	5.28562e-05	0.000460755
1809	2082	Natural_gas_OC	0.00765836	0.0464906	0.00522022	0.0257824	0.0135031
1810	2082	Biomass_ST	0.00564632	6.49726e-05	0.000179324	2.62732e-05	0.0113429
1811	2082	IGCC	0.183668	0.0214737	0.0703936	0.0129209	0.126683
1812	2082	Oil_CC	0.000105466	0	0.000114167	0	0.000847056
1813	2082	Natural_gas_CC	0.241604	0.259981	0.211624	0.3047	0.301195
1814	2082	Biomass_CC	0.0297798	0.004995	0.000266568	0.0017595	0.0319896
1815	2082	Coal_CCS	0	0	0	0	0
1816	2082	Oil_CCS	0	0	0	0	0
1817	2082	Natural_gas_CCS	0	0	0	0	0
1818	2082	Biomass_CCS	0	0	0	0	0
1819	2082	Coal_CHP	0.00556985	4.82015e-09	0.0207206	0.0010066	0.00410671
1820	2082	Oil_CHP	0	6.83299e-11	9.53385e-05	0.00100264	0.000232354
1821	2082	Natural_gas_CHP	0.0408305	0.0240334	0.0470899	0.345886	0.0226089
1822	2082	Biomass_CHP	0.00318255	1.78812e-09	0.000227443	3.97801e-06	0.000793826
1823	2082	Coal_CHP_CCS	0	0	0	0	0
1824	2082	Oil_CHP_CCS	0	0	0	0	0
1825	2082	Natural_gas_CHP_CCS	0	0	0	0	0
1826	2082	Biomass_CHP_CCS	0	0	0	0	0
1827	2083	Solar_PV_cen	0.065155	0.170983	0.0888161	0.0343627	0.0823527
1828	2083	Solar_PV_decen	0.116635	0.128349	0.144007	0.0131414	0.0924746
1829	2083	CSP	0.000212842	0.00105084	0.00199911	0	0.00178576
1830	2083	Wind_onshore	0.0938978	0.108434	0.108554	0.0925058	0.0853162
1831	2083	Wind_offshore	0.00643236	0.0184576	0.0176584	0.0129514	0.0120261
1832	2083	Wave	4.53549e-08	1.23321e-07	4.90726e-05	0	2.68239e-06
1833	2083	Hydro	0.111185	0.0571952	0.117926	0.107122	0.0754526
1834	2083	Other_renewables	0.000834909	0.00902122	0.0337578	0.00856869	0.0191587
1835	2083	Nuclear	0.0409181	0.0382345	0.0641347	0.00375106	0.0346104
1836	2083	Coal_ST	0.0482734	0.107781	0.0761513	0.0377358	0.084653
1837	2083	Oil_ST	6.81095e-05	0.00124159	0.000203812	5.24781e-05	0.000443826
1838	2083	Natural_gas_OC	0.00808377	0.0505809	0.00549426	0.0240823	0.0139031
1839	2083	Biomass_ST	0.00570963	6.58484e-05	0.000296926	2.60878e-05	0.0109516
1840	2083	IGCC	0.185743	0.0211164	0.0680618	0.0141292	0.127528
1841	2083	Oil_CC	0.000110588	0	0.000102134	0	0.00078452
1842	2083	Natural_gas_CC	0.237627	0.258666	0.205109	0.306705	0.299518
1843	2083	Biomass_CC	0.02959	0.00535809	0.000311885	0.00184113	0.031806
1844	2083	Coal_CCS	0	0	0	0	0
1845	2083	Oil_CCS	0	0	0	0	0
1846	2083	Natural_gas_CCS	0	0	0	0	0
1847	2083	Biomass_CCS	0	0	0	0	0
1848	2083	Coal_CHP	0.00631103	4.70612e-09	0.0202734	0.000998758	0.00412688
1849	2083	Oil_CHP	0	6.67136e-11	9.49992e-05	0.000994831	0.000227966
1850	2083	Natural_gas_CHP	0.0401176	0.0234649	0.046681	0.341028	0.0221119
1851	2083	Biomass_CHP	0.00309342	1.74582e-09	0.000317475	3.94701e-06	0.000765558
1852	2083	Coal_CHP_CCS	0	0	0	0	0
1853	2083	Oil_CHP_CCS	0	0	0	0	0
1854	2083	Natural_gas_CHP_CCS	0	0	0	0	0
1855	2083	Biomass_CHP_CCS	0	0	0	0	0
1856	2084	Solar_PV_cen	0.0649156	0.172125	0.096928	0.034976	0.0835098
1857	2084	Solar_PV_decen	0.118878	0.128821	0.143683	0.0146123	0.0946583
1858	2084	CSP	0.000237438	0.00105937	0.00200221	0	0.00196259
1859	2084	Wind_onshore	0.0969116	0.112301	0.10741	0.0945336	0.0864888
1860	2084	Wind_offshore	0.00613756	0.0177269	0.0180009	0.0132212	0.0122253
1861	2084	Wave	4.60753e-08	1.23464e-07	4.91855e-05	0	2.66928e-06
1862	2084	Hydro	0.110213	0.0575935	0.117507	0.106548	0.0745759
1863	2084	Other_renewables	0.000841558	0.00903731	0.0337816	0.00859314	0.0192377
1864	2084	Nuclear	0.0414179	0.0389764	0.0641222	0.00251913	0.0351518
1865	2084	Coal_ST	0.0454883	0.10329	0.0785649	0.0381633	0.0818435
1866	2084	Oil_ST	6.55799e-05	0.00117857	0.00019864	5.20141e-05	0.000426417
1867	2084	Natural_gas_OC	0.00844176	0.0503935	0.00612326	0.0228283	0.0140684
1868	2084	Biomass_ST	0.00567757	6.57744e-05	0.000467673	2.58593e-05	0.0105102
1869	2084	IGCC	0.18051	0.020892	0.065391	0.015151	0.127161
1870	2084	Oil_CC	0.000113836	0	0.000118069	0	0.000728509
1871	2084	Natural_gas_CC	0.241902	0.258614	0.19877	0.309154	0.299317
1872	2084	Biomass_CC	0.0290328	0.00558885	0.000418551	0.00190172	0.0314535
1873	2084	Coal_CCS	0	0	0	0	0
1874	2084	Oil_CCS	0	0	0	0	0
1875	2084	Natural_gas_CCS	0	0	0	0	0
1876	2084	Biomass_CCS	0	0	0	0	0
1877	2084	Coal_CHP	0.00696168	4.48003e-09	0.019745	0.000987924	0.00414888
1878	2084	Oil_CHP	0	6.35085e-11	9.44624e-05	0.00098404	0.000223402
1879	2084	Natural_gas_CHP	0.039283	0.0223375	0.0461858	0.335745	0.021571
1880	2084	Biomass_CHP	0.00297069	1.66194e-09	0.000438622	3.9042e-06	0.000735872
1881	2084	Coal_CHP_CCS	0	0	0	0	0
1882	2084	Oil_CHP_CCS	0	0	0	0	0
1883	2084	Natural_gas_CHP_CCS	0	0	0	0	0
1884	2084	Biomass_CHP_CCS	0	0	0	0	0
1885	2085	Solar_PV_cen	0.0642616	0.170922	0.103179	0.0358866	0.0844644
1886	2085	Solar_PV_decen	0.121326	0.129232	0.144766	0.0161152	0.0967064
1887	2085	CSP	0.000263063	0.00105979	0.00200008	0	0.00215839
1888	2085	Wind_onshore	0.0986146	0.11398	0.10897	0.0973338	0.0874664
1889	2085	Wind_offshore	0.00665251	0.0187784	0.018331	0.0135939	0.0125991
1890	2085	Wave	4.69777e-08	1.23624e-07	4.92422e-05	0	2.6537e-06
1891	2085	Hydro	0.109104	0.0577008	0.116842	0.107038	0.073675
1892	2085	Other_renewables	0.000851349	0.0090579	0.033801	0.00861607	0.0193369
1893	2085	Nuclear	0.0421016	0.0394265	0.0639861	0.00178749	0.0357818
1894	2085	Coal_ST	0.0431511	0.0995201	0.080619	0.038395	0.0794252
1895	2085	Oil_ST	6.2944e-05	0.00112927	0.000238002	5.18232e-05	0.000410229
1896	2085	Natural_gas_OC	0.0101404	0.0538381	0.00602288	0.0216963	0.0147253
1897	2085	Biomass_ST	0.00571967	6.70665e-05	0.000689309	2.5766e-05	0.0100597
1898	2085	IGCC	0.174164	0.0205688	0.0624148	0.0161883	0.126463
1899	2085	Oil_CC	0.000112904	0	0.00012275	0	0.00067237
1900	2085	Natural_gas_CC	0.245224	0.256814	0.192086	0.309231	0.2988
1901	2085	Biomass_CC	0.0285458	0.00580718	0.000654583	0.00195561	0.0309504
1902	2085	Coal_CCS	0	0	0	0	0
1903	2085	Oil_CCS	0	0	0	0	0
1904	2085	Natural_gas_CCS	0	0	0	0	0
1905	2085	Biomass_CCS	0	0	0	0	0
1906	2085	Coal_CHP	0.00771476	4.43175e-09	0.0191132	0.00097413	0.00416814
1907	2085	Oil_CHP	0	6.28241e-11	9.35033e-05	0.000970301	0.000218698
1908	2085	Natural_gas_CHP	0.0391317	0.0220969	0.0454542	0.330136	0.0212049
1909	2085	Biomass_CHP	0.00285858	1.64404e-09	0.000568446	3.84969e-06	0.000710865
1910	2085	Coal_CHP_CCS	0	0	0	0	0
1911	2085	Oil_CHP_CCS	0	0	0	0	0
1912	2085	Natural_gas_CHP_CCS	0	0	0	0	0
1913	2085	Biomass_CHP_CCS	0	0	0	0	0
1914	2086	Solar_PV_cen	0.0650326	0.172046	0.112109	0.0364798	0.0859164
1915	2086	Solar_PV_decen	0.123186	0.12961	0.144306	0.0173733	0.0984902
1916	2086	CSP	0.000362032	0.00106277	0.00200873	0	0.00239233
1917	2086	Wind_onshore	0.102483	0.118569	0.108285	0.0994604	0.0889815
1918	2086	Wind_offshore	0.00643348	0.0183717	0.0191161	0.0130581	0.012855
1919	2086	Wave	4.76317e-08	1.23787e-07	4.94223e-05	0	2.64525e-06
1920	2086	Hydro	0.10789	0.0579676	0.116328	0.107568	0.0727547
1921	2086	Other_renewables	0.00085549	0.00906331	0.033946	0.00863601	0.0194241
1922	2086	Nuclear	0.043428	0.0402873	0.064284	0.0020392	0.0366437
1923	2086	Coal_ST	0.0396309	0.0952453	0.0820604	0.0387802	0.0767956
1924	2086	Oil_ST	5.34511e-05	0.00105273	0.000303666	5.21522e-05	0.0003913
1925	2086	Natural_gas_OC	0.00930886	0.0523457	0.0059518	0.0218506	0.0147377
1926	2086	Biomass_ST	0.00558816	6.69656e-05	0.00112443	2.59668e-05	0.00967497
1927	2086	IGCC	0.167888	0.0204053	0.0595942	0.0171267	0.125775
1928	2086	Oil_CC	9.1396e-05	0	0.000132159	0	0.000630591
1929	2086	Natural_gas_CC	0.250424	0.257048	0.185885	0.30828	0.29825
1930	2086	Biomass_CC	0.0274023	0.00585711	0.000943262	0.00201635	0.0304253
1931	2086	Coal_CCS	0	0	0	0	0
1932	2086	Oil_CCS	0	0	0	0	0
1933	2086	Natural_gas_CCS	0	0	0	0	0
1934	2086	Biomass_CCS	0	0	0	0	0
1935	2086	Coal_CHP	0.00840799	4.25424e-09	0.0183724	0.000959959	0.00419947
1936	2086	Oil_CHP	0	6.03077e-11	9.24928e-05	0.000956185	0.000214695
1937	2086	Natural_gas_CHP	0.0388403	0.0210003	0.0444138	0.325334	0.0207671
1938	2086	Biomass_CHP	0.0026944	1.57819e-09	0.000694153	3.79368e-06	0.000678564
1939	2086	Coal_CHP_CCS	0	0	0	0	0
1940	2086	Oil_CHP_CCS	0	0	0	0	0
1941	2086	Natural_gas_CHP_CCS	0	0	0	0	0
1942	2086	Biomass_CHP_CCS	0	0	0	0	0
1943	2087	Solar_PV_cen	0.0654045	0.170723	0.118361	0.0376776	0.0873306
1944	2087	Solar_PV_decen	0.125927	0.129945	0.145945	0.0188201	0.100696
1945	2087	CSP	0.000464326	0.00106591	0.00195488	0	0.0026569
1946	2087	Wind_onshore	0.104959	0.120649	0.108041	0.102563	0.0902266
1947	2087	Wind_offshore	0.00707795	0.0192481	0.0197151	0.0138805	0.0133184
1948	2087	Wave	4.85154e-08	1.23947e-07	4.8753e-05	0	2.59448e-06
1949	2087	Hydro	0.106738	0.0579811	0.115531	0.108403	0.0718264
1950	2087	Other_renewables	0.000863593	0.00907187	0.0335833	0.00863746	0.0194836
1951	2087	Nuclear	0.0446242	0.04085	0.0642172	0.00235376	0.0374675
1952	2087	Coal_ST	0.0361735	0.0914005	0.0836464	0.0387865	0.0743264
1953	2087	Oil_ST	4.62365e-05	0.00100241	0.000377211	5.21925e-05	0.000366386
1954	2087	Natural_gas_OC	0.00987765	0.055824	0.00693375	0.0217535	0.0152729
1955	2087	Biomass_ST	0.00557259	6.80132e-05	0.0019115	2.59864e-05	0.00932252
1956	2087	IGCC	0.160396	0.0200971	0.0566849	0.0181119	0.124895
1957	2087	Oil_CC	6.16324e-05	0	0.000149476	0	0.000586335
1958	2087	Natural_gas_CC	0.254638	0.254981	0.179688	0.305673	0.296821
1959	2087	Biomass_CC	0.0263395	0.0059808	0.00136507	0.00207585	0.0298454
1960	2087	Coal_CCS	0	0	0	0	0
1961	2087	Oil_CCS	0	0	0	0	0
1962	2087	Natural_gas_CCS	0	0	0	0	0
1963	2087	Biomass_CCS	0	0	0	0	0
1964	2087	Coal_CHP	0.00918587	4.36071e-09	0.0176446	0.000942159	0.00422821
1965	2087	Oil_CHP	0	6.1817e-11	9.19039e-05	0.000938455	0.000209872
1966	2087	Natural_gas_CHP	0.0391217	0.0211115	0.0432965	0.319301	0.0204697
1967	2087	Biomass_CHP	0.00252871	1.61768e-09	0.000813078	3.72334e-06	0.000647376
1968	2087	Coal_CHP_CCS	0	0	0	0	0
1969	2087	Oil_CHP_CCS	0	0	0	0	0
1970	2087	Natural_gas_CHP_CCS	0	0	0	0	0
1971	2087	Biomass_CHP_CCS	0	0	0	0	0
1972	2088	Solar_PV_cen	0.0677407	0.171972	0.126295	0.0387531	0.0893948
1973	2088	Solar_PV_decen	0.127472	0.130185	0.145949	0.0204606	0.102741
1974	2088	CSP	0.000635574	0.00106676	0.00201593	0	0.00296528
1975	2088	Wind_onshore	0.109135	0.125825	0.10785	0.105612	0.0919742
1976	2088	Wind_offshore	0.00693988	0.019206	0.0211537	0.013349	0.0136156
1977	2088	Wave	4.90443e-08	1.24074e-07	4.96753e-05	0	2.62267e-06
1978	2088	Hydro	0.105447	0.0582211	0.115113	0.108265	0.0709141
1979	2088	Other_renewables	0.000865306	0.0090557	0.0339823	0.00867754	0.0195832
1980	2088	Nuclear	0.0458928	0.0417133	0.0647295	0.00261342	0.0383747
1981	2088	Coal_ST	0.0325361	0.0867389	0.0834535	0.0388192	0.0716895
1982	2088	Oil_ST	3.51904e-05	0.000925757	0.000380699	5.22146e-05	0.000328167
1983	2088	Natural_gas_OC	0.0101777	0.0538316	0.00574912	0.0217393	0.0153169
1984	2088	Biomass_ST	0.00547674	6.75363e-05	0.00291309	2.59974e-05	0.00897922
1985	2088	IGCC	0.15213	0.0198784	0.0542229	0.0190012	0.12393
1986	2088	Oil_CC	3.74316e-05	0	0.000151238	0	0.000552543
1987	2088	Natural_gas_CC	0.258943	0.254652	0.174097	0.304416	0.295357
1988	2088	Biomass_CC	0.0246841	0.00594005	0.00177813	0.00213698	0.0290327
1989	2088	Coal_CCS	0	0	0	0	0
1990	2088	Oil_CCS	0	0	0	0	0
1991	2088	Natural_gas_CCS	0	0	0	0	0
1992	2088	Biomass_CCS	0	0	0	0	0
1993	2088	Coal_CHP	0.00999226	4.40842e-09	0.0169366	0.000927178	0.00427822
1994	2088	Oil_CHP	0	6.24933e-11	9.07985e-05	0.000923533	0.000205318
1995	2088	Natural_gas_CHP	0.0395351	0.0207202	0.042189	0.314224	0.0201533
1996	2088	Biomass_CHP	0.00232334	1.63538e-09	0.000899941	3.66413e-06	0.000611128
1997	2088	Coal_CHP_CCS	0	0	0	0	0
1998	2088	Oil_CHP_CCS	0	0	0	0	0
[truncated: 350 more rows]
