# Supplementary material for: Environmental trade-offs of direct air capture technologies in climate change mitigation toward 2100
Source: Nat Commun. 2022 Jun 25;13:3635. doi: 10.1038/s41467-022-31146-1 (PMC9233692; doi:10.1038/s41467-022-31146-1)
Supplement: Supplementary file 3 — Supplementary Data 1 [file 41467_2022_31146_MOESM3_ESM.zip › 6-2. Supplementary Dataset/Code/Python-Code/Python_code_result_export/elec_mix_summary_SSP2_RCP19.xlsx]

## Sheet: Sheet1
	Year	Tech	China Region	USA	Western Europe	Russia Region	World
0	2020	Solar_PV_cen	0.0255406	0.0111801	0.00883248	0.00167448	0.0131726
1	2020	Solar_PV_decen	0.00698622	0.0119693	0.0360621	0.00343289	0.0142053
2	2020	CSP	0.000157338	0.000774779	0.00169999	0	0.000417568
3	2020	Wind_onshore	0.0511253	0.0679907	0.110782	0.0037173	0.0485839
4	2020	Wind_offshore	0.00178618	1.29249e-05	0.010921	0	0.0017555
5	2020	Wave	7.26967e-09	1.61473e-08	6.52393e-06	0	7.93913e-07
6	2020	Hydro	0.161626	0.0562008	0.157205	0.127261	0.154483
7	2020	Other_renewables	8.49852e-05	0.0048364	0.004437	0.0015801	0.00428438
8	2020	Nuclear	0.0586678	0.177581	0.242656	0.194948	0.105636
9	2020	Coal_ST	0.646823	0.292463	0.163588	9.89602e-05	0.368386
10	2020	Oil_ST	0.0017408	0.00563894	0.00699989	0.00145621	0.0292512
11	2020	Natural_gas_OC	0.000308033	0.00286694	0.000684228	0.000165958	0.00170943
12	2020	Biomass_ST	0.00659475	0.0128284	0.0236492	0.000150805	0.0131553
13	2020	IGCC	0	0	0	0	0
14	2020	Oil_CC	0	0	0	0	0
15	2020	Natural_gas_CC	0.0334821	0.265494	0.0762765	0.0273467	0.166455
16	2020	Biomass_CC	0	0	0	0	0
17	2020	Coal_CCS	0	0	0	0	0
18	2020	Oil_CCS	0	0	0	0	0
19	2020	Natural_gas_CCS	0	0	0	0	0
20	2020	Biomass_CCS	0	0	0	0	0
21	2020	Coal_CHP	0.00504814	0.0185025	0.0214639	0.197082	0.0259449
22	2020	Oil_CHP	2.4338e-05	0.00603104	0.0176678	0.0293669	0.00571461
23	2020	Natural_gas_CHP	3.58337e-06	0.0570253	0.0924437	0.410336	0.0421012
24	2020	Biomass_CHP	0	0.00860393	0.0246256	0.00138359	0.00474391
25	2020	Coal_CHP_CCS	0	0	0	0	0
26	2020	Oil_CHP_CCS	0	0	0	0	0
27	2020	Natural_gas_CHP_CCS	0	0	0	0	0
28	2020	Biomass_CHP_CCS	0	0	0	0	0
29	2021	Solar_PV_cen	0.0262998	0.0176704	0.0103374	0.0016457	0.0150655
30	2021	Solar_PV_decen	0.00839308	0.0117538	0.0355608	0.00335769	0.0160891
31	2021	CSP	0.000152274	0.000769585	0.00168254	0	0.000414946
32	2021	Wind_onshore	0.0519548	0.0739206	0.109957	0.00368068	0.0504063
33	2021	Wind_offshore	0.00209679	0.000216011	0.0111768	0	0.00190649
34	2021	Wave	8.49417e-09	1.93699e-08	7.82874e-06	0	9.42507e-07
35	2021	Hydro	0.156171	0.0559942	0.156566	0.123665	0.153017
36	2021	Other_renewables	0.00010131	0.00495833	0.00433726	0.00155709	0.00448885
37	2021	Nuclear	0.0565611	0.174757	0.242742	0.188913	0.103482
38	2021	Coal_ST	0.649129	0.28539	0.160898	8.5664e-05	0.369954
39	2021	Oil_ST	0.00154413	0.00596082	0.00684623	0.00139482	0.0277895
40	2021	Natural_gas_OC	0.000298392	0.00285368	0.000683871	0.000159766	0.00169761
41	2021	Biomass_ST	0.00603322	0.0129428	0.0230059	0.000146058	0.0128582
42	2021	IGCC	0	0	0	0	0
43	2021	Oil_CC	0	0	0	0	0
44	2021	Natural_gas_CC	0.0363734	0.267817	0.0766697	0.0286363	0.166268
45	2021	Biomass_CC	0	0	0	0	0
46	2021	Coal_CCS	0	0	0	0	0
47	2021	Oil_CCS	0	0	0	0	0
48	2021	Natural_gas_CCS	0	0	0	0	0
49	2021	Biomass_CCS	0	0	0	0	0
50	2021	Coal_CHP	0.00486488	0.0174537	0.0222388	0.198975	0.0251773
51	2021	Oil_CHP	2.32103e-05	0.00568247	0.0171582	0.0270972	0.00535879
52	2021	Natural_gas_CHP	3.41774e-06	0.0537493	0.0942689	0.419294	0.041291
53	2021	Biomass_CHP	0	0.00810955	0.0258637	0.00139221	0.00473476
54	2021	Coal_CHP_CCS	0	0	0	0	0
55	2021	Oil_CHP_CCS	0	0	0	0	0
56	2021	Natural_gas_CHP_CCS	0	0	0	0	0
57	2021	Biomass_CHP_CCS	0	0	0	0	0
58	2022	Solar_PV_cen	0.0263309	0.0205557	0.0107397	0.00158737	0.0158672
59	2022	Solar_PV_decen	0.0122642	0.0117556	0.0355688	0.00322171	0.0186798
60	2022	CSP	0.000148088	0.000779092	0.00167296	0	0.000415531
61	2022	Wind_onshore	0.0519777	0.0770854	0.108228	0.00357432	0.0510651
62	2022	Wind_offshore	0.00222582	0.000295628	0.0113015	0	0.00198452
63	2022	Wave	9.68591e-09	2.30011e-08	9.1624e-06	0	1.09295e-06
64	2022	Hydro	0.151435	0.056693	0.156117	0.117837	0.152486
65	2022	Other_renewables	0.00011677	0.00516868	0.00425102	0.00150433	0.00462717
66	2022	Nuclear	0.0547381	0.175134	0.242493	0.179363	0.102002
67	2022	Coal_ST	0.648729	0.278851	0.155494	6.82068e-05	0.370057
68	2022	Oil_ST	0.00136971	0.00580179	0.00659379	0.0013103	0.0264219
69	2022	Natural_gas_OC	0.000288626	0.00279093	0.000675059	0.000150859	0.00169202
70	2022	Biomass_ST	0.00553016	0.0134704	0.0222841	0.000138754	0.0128204
71	2022	IGCC	0	0	0	0	8.70708e-07
72	2022	Oil_CC	0	0	0	0	2.83301e-08
73	2022	Natural_gas_CC	0.0399751	0.270149	0.0758266	0.0292014	0.165413
74	2022	Biomass_CC	0	0	0	0	0
75	2022	Coal_CCS	0	0	0	0	0
76	2022	Oil_CCS	0	0	0	0	0
77	2022	Natural_gas_CCS	0	0	0	0	0
78	2022	Biomass_CCS	0	0	0	0	0
79	2022	Coal_CHP	0.00484428	0.016519	0.024286	0.194021	0.0246214
80	2022	Oil_CHP	2.28645e-05	0.00546335	0.0169142	0.0244995	0.00505925
81	2022	Natural_gas_CHP	3.36752e-06	0.0516892	0.100824	0.44217	0.0420733
82	2022	Biomass_CHP	0	0.00779801	0.0267216	0.00135271	0.00471344
83	2022	Coal_CHP_CCS	0	0	0	0	0
84	2022	Oil_CHP_CCS	0	0	0	0	0
85	2022	Natural_gas_CHP_CCS	0	0	0	0	0
86	2022	Biomass_CHP_CCS	0	0	0	0	0
87	2023	Solar_PV_cen	0.026551	0.024024	0.0112593	0.00154015	0.0168987
88	2023	Solar_PV_decen	0.0139849	0.0119255	0.0373831	0.00310805	0.0200565
89	2023	CSP	0.000145368	0.000801181	0.00167799	0	0.000418833
90	2023	Wind_onshore	0.0524244	0.0814712	0.107174	0.00349275	0.0525606
91	2023	Wind_offshore	0.00237053	0.000382653	0.0115208	0	0.00209683
92	2023	Wave	1.09084e-08	2.71525e-08	1.05919e-05	0	1.2536e-06
93	2023	Hydro	0.147911	0.058169	0.156453	0.11282	0.153769
94	2023	Other_renewables	0.000132132	0.00546438	0.00420731	0.00146041	0.004962
95	2023	Nuclear	0.0534179	0.178141	0.244288	0.170777	0.101596
96	2023	Coal_ST	0.646903	0.263651	0.14253	4.25859e-05	0.365323
97	2023	Oil_ST	0.00121771	0.00526826	0.00633345	0.00123723	0.0247798
98	2023	Natural_gas_OC	0.000279517	0.00264624	0.000662534	0.000143192	0.00167244
99	2023	Biomass_ST	0.00510113	0.0139203	0.0216011	0.00013251	0.0129934
100	2023	IGCC	0	0	0	0	4.14152e-06
101	2023	Oil_CC	0	0	0	0	1.03627e-06
102	2023	Natural_gas_CC	0.0445437	0.274202	0.0812378	0.0296586	0.166292
103	2023	Biomass_CC	0	0	0	0	0
104	2023	Coal_CCS	0	0	0	0	0
105	2023	Oil_CCS	0	0	0	0	0
106	2023	Natural_gas_CCS	0	0	0	0	1.23782e-06
107	2023	Biomass_CCS	0	0	0	0	0
108	2023	Coal_CHP	0.00499147	0.015998	0.0257434	0.188356	0.0243837
109	2023	Oil_CHP	2.33092e-05	0.00537699	0.0161643	0.0213855	0.00474105
110	2023	Natural_gas_CHP	3.43387e-06	0.0508836	0.104641	0.464545	0.0427595
111	2023	Biomass_CHP	0	0.00767465	0.0271121	0.00130079	0.00468257
112	2023	Coal_CHP_CCS	0	0	0	0	4.64175e-06
113	2023	Oil_CHP_CCS	0	0	0	0	5.49865e-08
114	2023	Natural_gas_CHP_CCS	0	0	0	0	1.97038e-06
115	2023	Biomass_CHP_CCS	0	0	0	0	0
116	2024	Solar_PV_cen	0.0269651	0.0266246	0.0115212	0.00151309	0.0181385
117	2024	Solar_PV_decen	0.0143869	0.0123948	0.039269	0.00303442	0.0208024
118	2024	CSP	0.000145891	0.000843045	0.0017249	0	0.000430995
119	2024	Wind_onshore	0.0535541	0.0860348	0.107784	0.00345384	0.0549511
120	2024	Wind_offshore	0.00248473	0.000417744	0.011941	0	0.00224037
121	2024	Wave	1.23501e-08	3.23469e-08	1.23476e-05	0	1.4454e-06
122	2024	Hydro	0.147178	0.0607757	0.159058	0.109208	0.158571
123	2024	Other_renewables	0.000130786	0.00545254	0.00426608	0.00143298	0.00500868
124	2024	Nuclear	0.0532456	0.185789	0.251433	0.164019	0.10335
125	2024	Coal_ST	0.640703	0.227671	0.122181	0	0.350517
126	2024	Oil_ST	0.00109741	0.00455392	0.00602215	0.00118184	0.0224167
127	2024	Natural_gas_OC	0.000269345	0.00242655	0.000640142	0.000137511	0.00168289
128	2024	Biomass_ST	0.00519663	0.0234717	0.0211317	0.000128037	0.0149277
129	2024	IGCC	0	0	0	0	1.51139e-05
130	2024	Oil_CC	0	0	0	0	4.97394e-06
131	2024	Natural_gas_CC	0.0492561	0.282084	0.0884177	0.0287555	0.16982
132	2024	Biomass_CC	0	0	0	0	0
133	2024	Coal_CCS	0	0	0	0	4.65819e-07
134	2024	Oil_CCS	0	0	0	0	6.48683e-09
135	2024	Natural_gas_CCS	0	0	0	0	0.000191312
136	2024	Biomass_CCS	0	0	0	0	1.07961e-06
137	2024	Coal_CHP	0.00535874	0.016078	0.0266636	0.182355	0.0243956
138	2024	Oil_CHP	2.4772e-05	0.0054981	0.0150416	0.0170636	0.00440427
139	2024	Natural_gas_CHP	3.65004e-06	0.0520368	0.106021	0.486472	0.0434642
140	2024	Biomass_CHP	0	0.00784805	0.0268712	0.00124539	0.00462793
141	2024	Coal_CHP_CCS	0	0	0	0	2.57324e-05
142	2024	Oil_CHP_CCS	0	0	0	0	2.42839e-07
143	2024	Natural_gas_CHP_CCS	0	0	0	0	1.00409e-05
144	2024	Biomass_CHP_CCS	0	0	0	0	7.35351e-07
145	2025	Solar_PV_cen	0.0283923	0.0295611	0.011842	0.00147202	0.0198896
146	2025	Solar_PV_decen	0.0147441	0.0128393	0.0411829	0.00293197	0.0215259
147	2025	CSP	0.000152255	0.000885577	0.00178137	0	0.000448131
148	2025	Wind_onshore	0.0567777	0.0905316	0.10844	0.00338026	0.0583635
149	2025	Wind_offshore	0.00255248	0.000453692	0.0124346	0	0.00240542
150	2025	Wave	1.43454e-08	3.79597e-08	1.42768e-05	0	1.65951e-06
151	2025	Hydro	0.15206	0.0633486	0.162346	0.105129	0.166197
152	2025	Other_renewables	0.000134486	0.00542291	0.00434358	0.00139402	0.0051824
153	2025	Nuclear	0.0551414	0.193285	0.260054	0.157106	0.106317
154	2025	Coal_ST	0.620394	0.185474	0.101068	0	0.325387
155	2025	Oil_ST	0.00100982	0.00437816	0.00573008	0.00111679	0.0201952
156	2025	Natural_gas_OC	0.000268162	0.00243315	0.000620555	0.000130648	0.00227918
157	2025	Biomass_ST	0.00558462	0.0365893	0.0207102	0.000122402	0.0182229
158	2025	IGCC	0	0	0	0	3.86929e-05
159	2025	Oil_CC	0	0	0	0	1.61287e-05
160	2025	Natural_gas_CC	0.0568386	0.289279	0.0981547	0.0259584	0.174969
161	2025	Biomass_CC	0	0	0	0	0
162	2025	Coal_CCS	0	0	0	0	9.16597e-06
163	2025	Oil_CCS	0	0	0	0	1.22253e-06
164	2025	Natural_gas_CCS	0	0	0	0	0.00070731
165	2025	Biomass_CCS	0	0	0	0	3.98254e-05
166	2025	Coal_CHP	0.00591222	0.0166267	0.027016	0.174173	0.024452
167	2025	Oil_CHP	2.70621e-05	0.00579277	0.0134934	0.0135634	0.00406967
168	2025	Natural_gas_CHP	9.23233e-06	0.0548298	0.10479	0.512334	0.0445743
169	2025	Biomass_CHP	0	0.00826898	0.0259791	0.00118773	0.00457743
170	2025	Coal_CHP_CCS	0	0	0	0	9.31875e-05
171	2025	Oil_CHP_CCS	0	0	0	0	6.28556e-07
172	2025	Natural_gas_CHP_CCS	1.38326e-06	0	0	0	3.41177e-05
173	2025	Biomass_CHP_CCS	0	0	0	0	3.14595e-06
174	2026	Solar_PV_cen	0.0298236	0.0365239	0.0121982	0.00143246	0.0237768
175	2026	Solar_PV_decen	0.0153024	0.0133675	0.0428527	0.00283453	0.0220608
176	2026	CSP	0.000161484	0.000938725	0.00184508	0	0.00047524
177	2026	Wind_onshore	0.0608929	0.095484	0.109068	0.00333308	0.0631612
178	2026	Wind_offshore	0.00284613	0.0006803	0.0129805	0	0.00293891
179	2026	Wave	1.70363e-08	4.40874e-08	1.63817e-05	0	1.87403e-06
180	2026	Hydro	0.158432	0.0662782	0.16615	0.100812	0.173627
181	2026	Other_renewables	0.000140378	0.00692751	0.00441983	0.00135016	0.00620196
182	2026	Nuclear	0.057972	0.201024	0.269582	0.149963	0.111342
183	2026	Coal_ST	0.597518	0.138488	0.0758345	0	0.291368
184	2026	Oil_ST	0.000970251	0.00416554	0.00542694	0.00105065	0.0174671
185	2026	Natural_gas_OC	0.00293129	0.00273434	0.000600728	0.000123589	0.00438467
186	2026	Biomass_ST	0.00618047	0.0522145	0.0202814	0.000116511	0.0219923
187	2026	IGCC	0	0	0	0	9.36852e-05
188	2026	Oil_CC	0	0	0	0	6.20007e-05
189	2026	Natural_gas_CC	0.0599651	0.290423	0.110533	0.022787	0.17903
190	2026	Biomass_CC	0	0	0	0	0
191	2026	Coal_CCS	0	0	0	0	0.000225565
192	2026	Oil_CCS	0	0	0	0	1.16749e-05
193	2026	Natural_gas_CCS	0	4.17549e-06	0	0	0.00317098
194	2026	Biomass_CCS	0	0	0	0	0.000286632
195	2026	Coal_CHP	0.00676155	0.017373	0.0267222	0.162562	0.0241525
196	2026	Oil_CHP	3.0736e-05	0.00616917	0.0129463	0.0295723	0.00458661
197	2026	Natural_gas_CHP	3.91901e-05	0.058397	0.103829	0.522939	0.0448209
198	2026	Biomass_CHP	1.17473e-08	0.00880664	0.0247135	0.00112387	0.00446677
199	2026	Coal_CHP_CCS	0	0	0	0	0.00020349
200	2026	Oil_CHP_CCS	0	0	0	0	2.68774e-06
201	2026	Natural_gas_CHP_CCS	3.27202e-05	0	0	0	8.1772e-05
202	2026	Biomass_CHP_CCS	1.28695e-07	0	0	0	7.3232e-06
203	2027	Solar_PV_cen	0.0303676	0.0497611	0.0127325	0.00141868	0.0291056
204	2027	Solar_PV_decen	0.0149485	0.0136631	0.0446121	0.00278765	0.0220068
205	2027	CSP	0.000161726	0.000975593	0.00192635	0	0.000511351
206	2027	Wind_onshore	0.063819	0.0997147	0.110155	0.00334763	0.0685108
207	2027	Wind_offshore	0.00366622	0.0012733	0.0136568	0	0.00383473
208	2027	Wave	1.9596e-08	5.02754e-08	1.87726e-05	0	2.06745e-06
209	2027	Hydro	0.17743	0.069054	0.171379	0.098338	0.184465
210	2027	Other_renewables	0.000137666	0.00739606	0.00452629	0.00133001	0.00671924
211	2027	Nuclear	0.062424	0.206038	0.281538	0.145959	0.117038
212	2027	Coal_ST	0.550155	0.091497	0.0507281	0	0.250182
213	2027	Oil_ST	0.00106752	0.00522589	0.0051452	0.00100378	0.0149445
214	2027	Natural_gas_OC	0.0131495	0.00547013	0.000584882	0.00011874	0.00860323
215	2027	Biomass_ST	0.00651039	0.0689781	0.0199281	0.000112644	0.0245631
216	2027	IGCC	0	0	0	0	0.000181292
217	2027	Oil_CC	0	0	0	0	0.000225177
218	2027	Natural_gas_CC	0.0657508	0.283971	0.120807	0.0199625	0.180764
219	2027	Biomass_CC	0	0	0	0	0
220	2027	Coal_CCS	0.000276173	0	0	0	0.000984152
221	2027	Oil_CCS	0	0	0	0	5.92756e-05
222	2027	Natural_gas_CCS	0.00234151	3.31074e-05	1.03355e-05	0	0.00921172
223	2027	Biomass_CCS	0	0	0	0	0.00117592
224	2027	Coal_CHP	0.00749189	0.0182537	0.0257757	0.154875	0.0234487
225	2027	Oil_CHP	3.39131e-05	0.00661644	0.0121334	0.0426748	0.00486532
226	2027	Natural_gas_CHP	8.49327e-05	0.0626341	0.100305	0.521291	0.0434082
227	2027	Biomass_CHP	5.32319e-08	0.0094453	0.0240364	0.00678112	0.00458874
228	2027	Coal_CHP_CCS	0	0	0	0	0.000389098
229	2027	Oil_CHP_CCS	0	0	0	0	9.94135e-06
230	2027	Natural_gas_CHP_CCS	0.000137629	0	0	0	0.000172639
231	2027	Biomass_CHP_CCS	4.62632e-05	0	0	0	3.02542e-05
232	2028	Solar_PV_cen	0.0332768	0.0672119	0.0144406	0.00186838	0.036224
233	2028	Solar_PV_decen	0.0141146	0.0135953	0.0450099	0.00271171	0.0212108
234	2028	CSP	0.000459949	0.000988219	0.00195588	0	0.000678565
235	2028	Wind_onshore	0.0697396	0.105948	0.110198	0.00695452	0.0757209
236	2028	Wind_offshore	0.00536372	0.00236257	0.0144576	5.16776e-05	0.00538437
237	2028	Wave	2.03677e-08	5.53956e-08	2.07333e-05	0	2.18246e-06
238	2028	Hydro	0.190103	0.0755322	0.186906	0.10292	0.193656
239	2028	Other_renewables	0.000130296	0.00768043	0.00451142	0.00130157	0.00703013
240	2028	Nuclear	0.0771298	0.212994	0.291712	0.141448	0.12716
241	2028	Coal_ST	0.468584	0.0547689	0.0316933	4.61766e-06	0.20148
242	2028	Oil_ST	0.000878841	0.00669784	0.00475053	0.00094716	0.0117918
243	2028	Natural_gas_OC	0.0141227	0.00881497	0.000562426	0.000112757	0.00856286
244	2028	Biomass_ST	0.00618865	0.0849255	0.0189559	0.000107575	0.0257202
245	2028	IGCC	0	0	0	0	0.000271471
246	2028	Oil_CC	0	0	0	0	0.000488393
247	2028	Natural_gas_CC	0.0818621	0.253093	0.116724	0.0169851	0.179034
248	2028	Biomass_CC	0	0	0	0	0
249	2028	Coal_CCS	0.00442306	0.000515809	0	0	0.00409505
250	2028	Oil_CCS	0	2.08641e-05	0	0	0.00023366
251	2028	Natural_gas_CCS	0.0253658	0.00360824	0.0016495	0	0.0251715
252	2028	Biomass_CCS	0	0	0	0	0.00284916
253	2028	Coal_CHP	0.00753295	0.0187432	0.0248062	0.140878	0.0215094
254	2028	Oil_CHP	3.40652e-05	0.00693735	0.0114345	0.0531251	0.00491315
255	2028	Natural_gas_CHP	0.00012952	0.0656645	0.0969985	0.518499	0.0412463
256	2028	Biomass_CHP	1.10758e-07	0.00989777	0.0232125	0.0120848	0.00460734
257	2028	Coal_CHP_CCS	0	0	0	0	0.000543375
258	2028	Oil_CHP_CCS	0	0	0	0	3.67049e-05
259	2028	Natural_gas_CHP_CCS	0.000433362	0	0	0	0.000303438
260	2028	Biomass_CHP_CCS	0.00012794	0	0	0	7.58423e-05
261	2029	Solar_PV_cen	0.0362132	0.0845342	0.0162856	0.00317821	0.0427252
262	2029	Solar_PV_decen	0.0130688	0.0135932	0.0444787	0.00260569	0.0201084
263	2029	CSP	0.000762181	0.000998275	0.00195398	0	0.000865338
264	2029	Wind_onshore	0.0767963	0.111471	0.10944	0.0184003	0.0828909
265	2029	Wind_offshore	0.007224	0.00351178	0.0152463	0.000408713	0.00701414
266	2029	Wave	2.01586e-08	6.04048e-08	2.24034e-05	0	2.25759e-06
267	2029	Hydro	0.197426	0.0818473	0.199512	0.121543	0.199564
268	2029	Other_renewables	0.000354047	0.00793855	0.00472445	0.00126899	0.00721725
269	2029	Nuclear	0.0949632	0.219679	0.300768	0.136332	0.137261
270	2029	Coal_ST	0.360719	0.0366864	0.0176782	4.95565e-06	0.151687
271	2029	Oil_ST	0.000605008	0.00835415	0.00433268	0.00088168	0.00919847
272	2029	Natural_gas_OC	0.00995623	0.0125505	0.00054001	0.000105756	0.00795873
273	2029	Biomass_ST	0.00521054	0.0863486	0.0176803	0.000101364	0.0245206
274	2029	IGCC	0	0	0	0	0.000315928
275	2029	Oil_CC	0	0	0	0	0.000744124
276	2029	Natural_gas_CC	0.0986562	0.214931	0.107576	0.0152368	0.171548
277	2029	Biomass_CC	0	0	0	0	0
278	2029	Coal_CCS	0.0135468	0.00211266	0.000135054	0	0.00937566
279	2029	Oil_CCS	1.79719e-05	0.000107321	0	0	0.00047262
280	2029	Natural_gas_CCS	0.0764326	0.0100859	0.0075967	0	0.052932
281	2029	Biomass_CCS	0	0	0	0	0.00505383
282	2029	Coal_CHP	0.00654563	0.0191732	0.0239873	0.118216	0.018899
283	2029	Oil_CHP	2.96299e-05	0.00724086	0.0110426	0.0623956	0.00491777
284	2029	Natural_gas_CHP	0.000170338	0.0685367	0.094645	0.502195	0.0385588
285	2029	Biomass_CHP	1.79983e-07	0.0102987	0.0223544	0.0171259	0.00458489
286	2029	Coal_CHP_CCS	0	0	0	0	0.000746285
287	2029	Oil_CHP_CCS	0	0	0	0	0.000109515
288	2029	Natural_gas_CHP_CCS	0.00106853	0	0	0	0.000596794
289	2029	Biomass_CHP_CCS	0.000233646	0	0	0	0.000131549
290	2030	Solar_PV_cen	0.0379853	0.102099	0.0179571	0.00436714	0.0481451
291	2030	Solar_PV_decen	0.0112131	0.0161466	0.0425076	0.00246827	0.0188543
292	2030	CSP	0.0012699	0.000999126	0.00195177	0	0.00114238
293	2030	Wind_onshore	0.0816503	0.117458	0.117593	0.0296988	0.0895868
294	2030	Wind_offshore	0.00860146	0.00494854	0.0157737	0.00107234	0.00835872
295	2030	Wave	1.80899e-08	6.44339e-08	2.36813e-05	0	2.35907e-06
296	2030	Hydro	0.188866	0.0873787	0.204798	0.137399	0.197967
297	2030	Other_renewables	0.000348182	0.00812262	0.010396	0.00388782	0.00774135
298	2030	Nuclear	0.112599	0.222127	0.302211	0.129401	0.145274
299	2030	Coal_ST	0.251086	0.026381	0.0100046	5.23286e-06	0.107158
300	2030	Oil_ST	0.000285547	0.00903255	0.00380112	0.000811171	0.00665052
301	2030	Natural_gas_OC	0.000566859	0.0129339	0.000510596	9.78455e-05	0.00515002
302	2030	Biomass_ST	0.00387017	0.085034	0.0158203	9.38217e-05	0.0223894
303	2030	IGCC	0	0	0	0	0.00032645
304	2030	Oil_CC	0	0	0	0	0.000845339
305	2030	Natural_gas_CC	0.109298	0.172576	0.0934965	0.0146138	0.158367
306	2030	Biomass_CC	0	0	0	0	0
307	2030	Coal_CCS	0.0212382	0.00549872	0.000844761	0	0.014769
308	2030	Oil_CCS	4.01502e-05	0.000394622	0	0	0.000688675
309	2030	Natural_gas_CCS	0.163942	0.0222814	0.0161403	0	0.0951002
310	2030	Biomass_CCS	0	8.05471e-06	0	0	0.00799238
311	2030	Coal_CHP	0.00489574	0.0191166	0.0229014	0.0942008	0.0160775
312	2030	Oil_CHP	2.21123e-05	0.00736113	0.0106953	0.0744312	0.00497341
313	2030	Natural_gas_CHP	0.000183807	0.0696641	0.0912811	0.485592	0.0355564
314	2030	Biomass_CHP	2.3882e-07	0.0104387	0.0212928	0.02186	0.00445743
315	2030	Coal_CHP_CCS	0	0	0	0	0.000970169
316	2030	Oil_CHP_CCS	0	0	0	0	0.000244889
317	2030	Natural_gas_CHP_CCS	0.00170678	0	0	0	0.00101114
318	2030	Biomass_CHP_CCS	0.000330519	0	0	0	0.000200173
319	2031	Solar_PV_cen	0.0384751	0.116916	0.0195467	0.00622378	0.052474
320	2031	Solar_PV_decen	0.00954816	0.0197129	0.0414355	0.00238441	0.0184016
321	2031	CSP	0.00162878	0.00100905	0.00190109	0	0.00142014
322	2031	Wind_onshore	0.0840824	0.124655	0.116819	0.0565802	0.0959375
323	2031	Wind_offshore	0.00928112	0.00652779	0.0166127	0.00249267	0.00969707
324	2031	Wave	1.67621e-08	6.90742e-08	2.50966e-05	0	2.49714e-06
325	2031	Hydro	0.177791	0.0932425	0.213877	0.154598	0.195582
326	2031	Other_renewables	0.000352863	0.00834662	0.0119457	0.00424935	0.00791998
327	2031	Nuclear	0.123156	0.22812	0.306622	0.125066	0.153078
328	2031	Coal_ST	0.152326	0.019179	0.00597502	5.62943e-06	0.0677086
329	2031	Oil_ST	0.000166387	0.00885814	0.00338696	0.000763565	0.00455367
330	2031	Natural_gas_OC	0.000528377	0.013229	0.000491063	9.22622e-05	0.00450611
331	2031	Biomass_ST	0.00288358	0.0827419	0.0143304	8.83155e-05	0.020475
332	2031	IGCC	0	0	0	0	0.000230561
333	2031	Oil_CC	0	3.76139e-06	0	0	0.000698839
334	2031	Natural_gas_CC	0.106506	0.124148	0.0772695	0.0109607	0.138089
335	2031	Biomass_CC	0	0	0	0	0
336	2031	Coal_CCS	0.0290815	0.0111957	0.00172387	0	0.0191738
337	2031	Oil_CCS	6.59938e-05	0.000950177	0	0	0.00102826
338	2031	Natural_gas_CCS	0.257897	0.0346201	0.0278957	0	0.140554
339	2031	Biomass_CCS	0	0.00126979	0	0	0.0107056
340	2031	Coal_CHP	0.00331097	0.0185262	0.0216739	0.0684399	0.0130667
341	2031	Oil_CHP	1.49012e-05	0.00726605	0.0102572	0.071903	0.00444768
342	2031	Natural_gas_CHP	0.000168766	0.0687615	0.0870883	0.469821	0.0321942
343	2031	Biomass_CHP	2.10679e-07	0.0107208	0.0211232	0.0263309	0.00444518
344	2031	Coal_CHP_CCS	0	0	0	0	0.00125121
345	2031	Oil_CHP_CCS	0	0	0	0	0.000451192
346	2031	Natural_gas_CHP_CCS	0.00237173	0	0	0	0.00163479
347	2031	Biomass_CHP_CCS	0.00036389	0	0	0	0.000272559
348	2032	Solar_PV_cen	0.0430456	0.127279	0.0213408	0.00809408	0.0576605
349	2032	Solar_PV_decen	0.00896885	0.0249648	0.041459	0.00232667	0.0187712
350	2032	CSP	0.00206302	0.00101865	0.00186153	0	0.00173053
351	2032	Wind_onshore	0.0928002	0.131555	0.117353	0.0847662	0.104477
352	2032	Wind_offshore	0.0103068	0.00802541	0.0178278	0.00455185	0.0111771
353	2032	Wave	1.70571e-08	7.38042e-08	2.70646e-05	0	2.70354e-06
354	2032	Hydro	0.169723	0.0985006	0.227142	0.174824	0.195125
355	2032	Other_renewables	0.000385263	0.00854818	0.0137289	0.00476004	0.00830917
356	2032	Nuclear	0.142811	0.234349	0.314712	0.123618	0.164607
357	2032	Coal_ST	0.0866281	0.0129789	0.00370747	6.10407e-06	0.0385234
358	2032	Oil_ST	9.71648e-05	0.00809537	0.00307031	0.000723581	0.00317357
359	2032	Natural_gas_OC	0.000522817	0.0135392	0.00047935	8.75818e-05	0.00460115
360	2032	Biomass_ST	0.0021372	0.0787603	0.0131495	8.46351e-05	0.0191328
361	2032	IGCC	0	0	0	0	0.000129621
362	2032	Oil_CC	0	1.77264e-05	0	0	0.000454511
363	2032	Natural_gas_CC	0.0996613	0.0794402	0.062107	0.00730308	0.113715
364	2032	Biomass_CC	0	0	0	0	0
365	2032	Coal_CCS	0.0257266	0.0194663	0.00261351	0	0.0193986
366	2032	Oil_CCS	9.97525e-05	0.00183745	0	0	0.00122118
367	2032	Natural_gas_CCS	0.308928	0.0485521	0.029722	0	0.169974
368	2032	Biomass_CCS	0	0.00447254	0.000105217	0	0.014703
369	2032	Coal_CHP	0.00219404	0.0165898	0.0193091	0.0426353	0.0101025
370	2032	Oil_CHP	9.80448e-06	0.00664325	0.00924676	0.0696619	0.00405882
371	2032	Natural_gas_CHP	0.000165652	0.0628748	0.0779113	0.450961	0.0292121
372	2032	Biomass_CHP	2.07188e-07	0.0111578	0.021433	0.0255962	0.00442788
373	2032	Coal_CHP_CCS	0	0	0.00019454	0	0.00144837
374	2032	Oil_CHP_CCS	0	8.92333e-05	0.000298249	0	0.000678123
375	2032	Natural_gas_CHP_CCS	0.00315718	0.00124403	0.00120031	0	0.00277773
376	2032	Biomass_CHP_CCS	0.000569067	1.78526e-07	0	0	0.000407633
377	2033	Solar_PV_cen	0.048098	0.134133	0.0223762	0.00953736	0.0626686
378	2033	Solar_PV_decen	0.00904615	0.0312122	0.0432279	0.00227943	0.0201006
379	2033	CSP	0.00242531	0.0010326	0.00198387	0	0.00198943
380	2033	Wind_onshore	0.10292	0.135011	0.123081	0.11047	0.113517
381	2033	Wind_offshore	0.0116462	0.00924374	0.0191413	0.0058482	0.0124833
382	2033	Wave	1.72967e-08	7.9284e-08	3.00533e-05	0	3.03318e-06
383	2033	Hydro	0.172921	0.0987544	0.234058	0.194468	0.198757
384	2033	Other_renewables	0.000391818	0.0087633	0.0160426	0.00550511	0.009197
385	2033	Nuclear	0.163267	0.234758	0.325683	0.125849	0.175663
386	2033	Coal_ST	0.041983	0.00853947	0.0024762	3.17157e-05	0.0186227
387	2033	Oil_ST	5.62074e-05	0.00685796	0.00286861	0.000845556	0.00227171
388	2033	Natural_gas_OC	0.000403774	0.0179511	0.00047347	8.24964e-05	0.00500823
389	2033	Biomass_ST	0.00200279	0.0779375	0.0123623	9.21485e-05	0.0190331
390	2033	IGCC	0	0	0	0	5.64572e-05
391	2033	Oil_CC	0	4.4716e-05	0	0	0.000236932
392	2033	Natural_gas_CC	0.0828853	0.0485986	0.0455354	0.00438776	0.0864561
393	2033	Biomass_CC	0	0	0	0	0
394	2033	Coal_CCS	0.0184454	0.0228557	0.00358968	0	0.0168104
395	2033	Oil_CCS	0.000139343	0.00243251	0	0	0.00133665
396	2033	Natural_gas_CCS	0.336436	0.057954	0.0230513	0	0.18519
397	2033	Biomass_CCS	0	0.00971578	0.00153236	0	0.0199236
398	2033	Coal_CHP	0.00129061	0.0144095	0.0165347	0.0225883	0.00766054
399	2033	Oil_CHP	5.6429e-06	0.00576093	0.0079867	0.066745	0.00371132
400	2033	Natural_gas_CHP	0.000194257	0.0545277	0.0668558	0.426662	0.0264054
401	2033	Biomass_CHP	2.43851e-07	0.0119041	0.0224128	0.0246079	0.00456831
402	2033	Coal_CHP_CCS	0	6.37137e-05	0.00120595	0	0.00172585
403	2033	Oil_CHP_CCS	0	0.000514518	0.00165173	0	0.0010317
404	2033	Natural_gas_CHP_CCS	0.00452371	0.00700238	0.00582886	0	0.00495256
405	2033	Biomass_CHP_CCS	0.000918345	2.16637e-05	1.05666e-05	0	0.00061938
406	2034	Solar_PV_cen	0.054129	0.141176	0.0233104	0.0101763	0.067758
407	2034	Solar_PV_decen	0.00939944	0.0362062	0.0475996	0.00223875	0.0220115
408	2034	CSP	0.0028589	0.00104395	0.00210837	0	0.00225053
409	2034	Wind_onshore	0.114877	0.138136	0.128437	0.12948	0.122274
410	2034	Wind_offshore	0.0130537	0.0105197	0.0203228	0.00671034	0.0138886
411	2034	Wave	2.07567e-08	8.36611e-08	3.33921e-05	0	3.42845e-06
412	2034	Hydro	0.181052	0.0981617	0.242085	0.208037	0.202818
413	2034	Other_renewables	0.00051956	0.00887857	0.0185752	0.00649837	0.00995898
414	2034	Nuclear	0.185157	0.233489	0.326041	0.133599	0.185155
415	2034	Coal_ST	0.0159057	0.0054456	0.00173985	0.00179332	0.00752591
416	2034	Oil_ST	2.8112e-05	0.0048167	0.00267674	0.00194114	0.00162388
417	2034	Natural_gas_OC	0.00013701	0.0177285	0.000459305	7.49807e-05	0.00471054
418	2034	Biomass_ST	0.00188921	0.0742534	0.011566	0.000118155	0.0183241
419	2034	IGCC	0	0	0	0	1.65571e-05
420	2034	Oil_CC	0	8.29563e-05	0	0	0.00010823
421	2034	Natural_gas_CC	0.06152	0.0267304	0.0307444	0.00260979	0.060605
422	2034	Biomass_CC	0	0	0	0	0
423	2034	Coal_CCS	0.00680991	0.0258603	0.00233645	0	0.0125006
424	2034	Oil_CCS	0	0.00293914	0	0	0.00149859
425	2034	Natural_gas_CCS	0.343356	0.0663923	0.00973618	0	0.18999
426	2034	Biomass_CCS	0	0.0178021	0.014669	0	0.0274643
427	2034	Coal_CHP	0.000784435	0.0110396	0.0128726	0.0113738	0.00548772
428	2034	Oil_CHP	3.31577e-06	0.00440609	0.00627652	0.0620747	0.00326142
429	2034	Natural_gas_CHP	0.000233521	0.0417194	0.0521003	0.40031	0.0229212
430	2034	Biomass_CHP	2.88573e-07	0.0123201	0.0233341	0.0229647	0.00467038
431	2034	Coal_CHP_CCS	0	0.000239375	0.0034432	0	0.00207523
432	2034	Oil_CHP_CCS	0	0.00125066	0.00448094	0	0.00152413
433	2034	Natural_gas_CHP_CCS	0.00690481	0.0169295	0.0149341	0	0.00838535
434	2034	Biomass_CHP_CCS	0.00138094	0.00243214	0.000117431	0	0.00118783
435	2035	Solar_PV_cen	0.0599133	0.148393	0.0232694	0.0106811	0.0723785
436	2035	Solar_PV_decen	0.0099936	0.0408164	0.0521242	0.00216755	0.0239304
437	2035	CSP	0.00310074	0.00108171	0.00199009	0	0.00243529
438	2035	Wind_onshore	0.124699	0.140166	0.126489	0.147353	0.128795
439	2035	Wind_offshore	0.0143078	0.0111816	0.020777	0.00755187	0.014891
440	2035	Wave	2.20742e-08	8.78407e-08	3.61506e-05	0	3.69422e-06
441	2035	Hydro	0.193068	0.097292	0.246852	0.222131	0.206765
442	2035	Other_renewables	0.000557666	0.00894796	0.0189351	0.00708964	0.0100907
443	2035	Nuclear	0.203787	0.229683	0.312758	0.149557	0.191394
444	2035	Coal_ST	0.00459745	0.00336691	0.00140842	0.00851141	0.00271033
445	2035	Oil_ST	1.28254e-05	0.00304809	0.00245244	0.00390844	0.00121277
446	2035	Natural_gas_OC	0.000133338	0.0174188	0.000428084	0.000902086	0.00418645
447	2035	Biomass_ST	0.00182011	0.0698791	0.010585	0.000161488	0.0175098
448	2035	IGCC	0	0	0	0	3.22758e-06
449	2035	Oil_CC	0	0.000126611	0	0	4.94789e-05
450	2035	Natural_gas_CC	0.0374954	0.0108163	0.0188622	0.00204785	0.037809
451	2035	Biomass_CC	0	0	0	0	0
452	2035	Coal_CCS	0.00686111	0.0276743	0.000780454	0	0.0123693
453	2035	Oil_CCS	0	0.00319867	0	0	0.00182205
454	2035	Natural_gas_CCS	0.324491	0.0720168	0.0104459	0	0.186306
455	2035	Biomass_CCS	0	0.024569	0.0368053	0	0.0355891
456	2035	Coal_CHP	0.000476418	0.00703918	0.00828802	0.00564644	0.00347696
457	2035	Oil_CHP	1.91858e-06	0.00280257	0.00409776	0.0554089	0.00271403
458	2035	Natural_gas_CHP	0.000268291	0.0265507	0.0334419	0.356453	0.0184083
459	2035	Biomass_CHP	3.4367e-07	0.012763	0.0240722	0.0204297	0.00475861
460	2035	Coal_CHP_CCS	0	0.000539275	0.00697066	0	0.00252735
461	2035	Oil_CHP_CCS	0	0.00233592	0.00888881	0	0.00215353
462	2035	Natural_gas_CHP_CCS	0.0116966	0.0315297	0.0289055	0	0.0133902
463	2035	Biomass_CHP_CCS	0.00271722	0.00676379	0.000336028	0	0.00232014
464	2036	Solar_PV_cen	0.0650848	0.154004	0.0233316	0.0109912	0.0759863
465	2036	Solar_PV_decen	0.01043	0.04566	0.0560322	0.00199078	0.0259824
466	2036	CSP	0.00331542	0.0010968	0.00182774	0	0.00257178
467	2036	Wind_onshore	0.133041	0.140015	0.123396	0.148297	0.132618
468	2036	Wind_offshore	0.0153679	0.012027	0.0214763	0.00838957	0.0157387
469	2036	Wave	2.23517e-08	9.10358e-08	3.71041e-05	0	3.83609e-06
470	2036	Hydro	0.202897	0.0957924	0.247224	0.228009	0.20897
471	2036	Other_renewables	0.000589963	0.00893244	0.018958	0.00741672	0.0106898
472	2036	Nuclear	0.220818	0.222105	0.29841	0.162396	0.195469
473	2036	Coal_ST	0.00162481	0.00273658	0.00116027	0.01954	0.00183195
474	2036	Oil_ST	6.40441e-06	0.00187225	0.00218815	0.00689728	0.00104737
475	2036	Natural_gas_OC	0.00012662	0.010985	0.000396052	0.00686805	0.003987
476	2036	Biomass_ST	0.00151672	0.0633187	0.00940491	0.000229646	0.0163756
477	2036	IGCC	0	0	0	0	3.63085e-06
478	2036	Oil_CC	0	0.000122005	0	0	6.11064e-05
479	2036	Natural_gas_CC	0.0227527	0.0068408	0.0116189	0.00277972	0.0241584
480	2036	Biomass_CC	0	0	0	0	0
481	2036	Coal_CCS	0.00260411	0.0280869	0.000138114	1.88324e-05	0.0109758
482	2036	Oil_CCS	0	0.00323598	0	0	0.00193808
483	2036	Natural_gas_CCS	0.291716	0.0744438	0.00418699	0.00482328	0.172981
484	2036	Biomass_CCS	0	0.0306916	0.055528	0	0.0433344
485	2036	Coal_CHP	0.000285477	0.00358873	0.00438297	0.00312105	0.00199244
486	2036	Oil_CHP	1.08747e-06	0.00142532	0.00224139	0.0498699	0.0023008
487	2036	Natural_gas_CHP	0.000281859	0.0135201	0.0176837	0.320036	0.0148199
488	2036	Biomass_CHP	4.06585e-07	0.0127726	0.0246371	0.0183253	0.00484101
489	2036	Coal_CHP_CCS	0	0.000932698	0.0119007	0	0.00314485
490	2036	Oil_CHP_CCS	0	0.00367499	0.0150104	0	0.00293672
491	2036	Natural_gas_CHP_CCS	0.0218996	0.0495247	0.0481494	0	0.021069
492	2036	Biomass_CHP_CCS	0.00563939	0.0125949	0.000680009	0	0.00417179
493	2037	Solar_PV_cen	0.0668249	0.158823	0.0234246	0.0129725	0.0777811
494	2037	Solar_PV_decen	0.0105677	0.051446	0.060254	0.00172935	0.0281888
495	2037	CSP	0.0034688	0.00106266	0.00171649	0	0.00267258
496	2037	Wind_onshore	0.137461	0.13858	0.120947	0.149671	0.134219
497	2037	Wind_offshore	0.0159954	0.0127059	0.0220009	0.00970064	0.0164246
498	2037	Wave	2.18315e-08	9.43283e-08	3.78415e-05	0	3.91203e-06
499	2037	Hydro	0.208367	0.0939323	0.245788	0.221952	0.208411
500	2037	Other_renewables	0.000610527	0.0088812	0.0197449	0.00729904	0.0110125
501	2037	Nuclear	0.228614	0.212379	0.283731	0.16682	0.194488
502	2037	Coal_ST	0.000236102	0.00240474	0.000989423	0.0314036	0.00173024
503	2037	Oil_ST	2.89919e-06	0.00123359	0.00211097	0.00962757	0.000983088
504	2037	Natural_gas_OC	0.000115717	0.0106276	0.000653056	0.0157455	0.00506737
505	2037	Biomass_ST	0.00134366	0.058032	0.00833711	0.000300316	0.0155851
506	2037	IGCC	0	0	0	0	2.06168e-06
507	2037	Oil_CC	0	0.000110791	6.63618e-07	0	5.03225e-05
508	2037	Natural_gas_CC	0.0136095	0.00419106	0.00708153	0.00561419	0.0156975
509	2037	Biomass_CC	0	0	0	0	0
510	2037	Coal_CCS	0.00194578	0.0274031	3.69732e-05	0.000176463	0.0105942
511	2037	Oil_CCS	0	0.00309348	2.52263e-05	0	0.00197067
512	2037	Natural_gas_CCS	0.260202	0.0747092	0.000787227	0.0271347	0.161639
513	2037	Biomass_CCS	0	0.0381231	0.0738042	0.00015987	0.0504767
514	2037	Coal_CHP	0.000150759	0.00186367	0.00258344	0.00191715	0.00125744
515	2037	Oil_CHP	5.64006e-07	0.000741178	0.00128466	0.0425467	0.00196373
516	2037	Natural_gas_CHP	0.000241393	0.00703414	0.00978602	0.279254	0.0124228
517	2037	Biomass_CHP	4.586e-07	0.0130365	0.0257793	0.015975	0.00497149
518	2037	Coal_CHP_CCS	0	0.00148259	0.0146025	0	0.00365409
519	2037	Oil_CHP_CCS	0	0.00419953	0.0179351	0	0.00336021
520	2037	Natural_gas_CHP_CCS	0.0399238	0.0563095	0.0553793	0	0.028932
521	2037	Biomass_CHP_CCS	0.010319	0.0175946	0.00117938	0	0.00644078
522	2038	Solar_PV_cen	0.0665079	0.16344	0.0233207	0.0160431	0.0787437
523	2038	Solar_PV_decen	0.0106896	0.0584895	0.0613943	0.00146706	0.0301106
524	2038	CSP	0.00352721	0.00103768	0.00222467	0	0.00279356
525	2038	Wind_onshore	0.138608	0.13698	0.132836	0.154927	0.135875
526	2038	Wind_offshore	0.0161829	0.0133567	0.022121	0.0108288	0.0167979
527	2038	Wave	2.0407e-08	9.80345e-08	4.24807e-05	0	4.39338e-06
528	2038	Hydro	0.208281	0.0925292	0.237179	0.210803	0.205074
529	2038	Other_renewables	0.000615386	0.00882363	0.0290609	0.00899775	0.0119819
530	2038	Nuclear	0.230128	0.20155	0.256685	0.167278	0.190128
531	2038	Coal_ST	0.000129392	0.00215101	0.000815141	0.0405835	0.00202345
532	2038	Oil_ST	2.05491e-06	0.000838393	0.00161632	0.0113651	0.000918589
533	2038	Natural_gas_OC	0.000101557	0.0100595	0.000326789	0.0221322	0.00617996
534	2038	Biomass_ST	0.00111146	0.049111	0.00665703	0.000347614	0.0136983
535	2038	IGCC	0	0	0	0	2.09919e-06
536	2038	Oil_CC	0	9.73568e-05	0	0	5.41552e-05
537	2038	Natural_gas_CC	0.00857385	0.00308185	0.00441254	0.00911735	0.0107559
538	2038	Biomass_CC	0	0	0	0	0
539	2038	Coal_CCS	0.000286167	0.0258658	0	0.000607746	0.00959712
540	2038	Oil_CCS	0	0.00284915	0	0	0.00171089
541	2038	Natural_gas_CCS	0.230457	0.0729546	0.000413161	0.0706869	0.153028
542	2038	Biomass_CCS	3.22077e-05	0.0459544	0.0873438	0.00090422	0.056024
543	2038	Coal_CHP	7.54536e-05	0.0010057	0.0015495	0.00126262	0.000854478
544	2038	Oil_CHP	3.27338e-07	0.00039692	0.000768245	0.032351	0.00157277
545	2038	Natural_gas_CHP	0.000177705	0.00376905	0.0052312	0.227288	0.0100518
546	2038	Biomass_CHP	4.64945e-07	0.0138409	0.0267497	0.0130094	0.00512072
547	2038	Coal_CHP_CCS	0	0.00165165	0.0165368	0	0.00410165
548	2038	Oil_CHP_CCS	0	0.00460586	0.0198941	0	0.00370284
549	2038	Natural_gas_CHP_CCS	0.0681232	0.0616937	0.0613147	0	0.0398369
550	2038	Biomass_CHP_CCS	0.016389	0.0238659	0.00150778	0	0.00925779
551	2039	Solar_PV_cen	0.0645907	0.166689	0.0236226	0.0203969	0.0790962
552	2039	Solar_PV_decen	0.0119569	0.0681206	0.062782	0.0012031	0.0324616
553	2039	CSP	0.0035089	0.00100223	0.00222337	0	0.00285416
554	2039	Wind_onshore	0.136693	0.133931	0.132512	0.165136	0.135321
555	2039	Wind_offshore	0.0160409	0.0137023	0.0224071	0.0117791	0.0171292
556	2039	Wave	3.21833e-08	1.01216e-07	4.41914e-05	0	4.71304e-06
557	2039	Hydro	0.203848	0.0907063	0.232385	0.194157	0.200086
558	2039	Other_renewables	0.000968047	0.0087202	0.0314148	0.00892492	0.0128572
559	2039	Nuclear	0.226718	0.187768	0.240098	0.163967	0.184239
560	2039	Coal_ST	7.52408e-05	0.00193463	0.000685069	0.043985	0.00214093
561	2039	Oil_ST	1.51838e-06	0.000603701	0.00135502	0.0115305	0.000867536
562	2039	Natural_gas_OC	8.53917e-05	0.00975094	0.000291636	0.0224719	0.0066617
563	2039	Biomass_ST	0.00090351	0.0423071	0.00540127	0.000367556	0.0123223
564	2039	IGCC	0	0	0	0	1.90866e-06
565	2039	Oil_CC	0	8.40851e-05	0	0	5.36504e-05
566	2039	Natural_gas_CC	0.00540921	0.00236682	0.00300718	0.0140613	0.0075732
567	2039	Biomass_CC	0	0	0	0	0
568	2039	Coal_CCS	3.07561e-05	0.0240446	0	0.00200608	0.00851
569	2039	Oil_CCS	0	0.00255725	0	0	0.00167265
570	2039	Natural_gas_CCS	0.206629	0.0704031	0.000460861	0.143158	0.148463
571	2039	Biomass_CCS	0.000127033	0.0524077	0.0885168	0.00214392	0.0594344
572	2039	Coal_CHP	3.68349e-05	0.000538618	0.000979379	0.000768932	0.000608898
573	2039	Oil_CHP	1.57586e-07	0.000206798	0.000510407	0.0211965	0.00114068
574	2039	Natural_gas_CHP	0.000109947	0.00196471	0.00263087	0.163199	0.00727816
575	2039	Biomass_CHP	4.4719e-07	0.0143992	0.0282496	0.00954794	0.00519806
576	2039	Coal_CHP_CCS	0	0.00219834	0.0206333	0	0.00483391
577	2039	Oil_CHP_CCS	0	0.00537705	0.0229523	0	0.00417495
578	2039	Natural_gas_CHP_CCS	0.100152	0.072355	0.0751007	0	0.0535135
579	2039	Biomass_CHP_CCS	0.0221136	0.025861	0.00173669	0	0.011502
580	2040	Solar_PV_cen	0.0618935	0.167531	0.0236405	0.022692	0.0786068
581	2040	Solar_PV_decen	0.0131752	0.079808	0.0651524	0.003222	0.0351785
582	2040	CSP	0.00345885	0.00100359	0.00220392	0	0.00288364
583	2040	Wind_onshore	0.132703	0.128772	0.130131	0.165498	0.132757
584	2040	Wind_offshore	0.015725	0.0140196	0.0223601	0.0120343	0.0172049
585	2040	Wave	3.3097e-08	1.03212e-07	4.54907e-05	0	5.19965e-06
586	2040	Hydro	0.19779	0.0878883	0.225716	0.170245	0.193695
587	2040	Other_renewables	0.00101966	0.00851271	0.0333811	0.00840439	0.0135462
588	2040	Nuclear	0.221456	0.170062	0.221143	0.145743	0.175748
589	2040	Coal_ST	4.83573e-05	0.00177705	0.00055544	0.0397592	0.00195989
590	2040	Oil_ST	1.14835e-06	0.000523799	0.00109329	0.0100981	0.000780567
591	2040	Natural_gas_OC	6.90691e-05	0.0099358	0.000250072	0.0236837	0.00724417
592	2040	Biomass_ST	0.000674496	0.0369743	0.00418395	0.000352653	0.0109791
593	2040	IGCC	0	0	0	0	3.7064e-06
594	2040	Oil_CC	0	7.98543e-05	0	0	6.58073e-05
595	2040	Natural_gas_CC	0.00357827	0.0020031	0.00192647	0.0176043	0.00540038
596	2040	Biomass_CC	0	0	0	0	0
597	2040	Coal_CCS	0	0.0219896	0	0.00353837	0.00764592
598	2040	Oil_CCS	0	0.00229345	0	0	0.00174003
599	2040	Natural_gas_CCS	0.18626	0.0673097	0.00071401	0.222559	0.145873
600	2040	Biomass_CCS	0.000274627	0.0567429	0.0867032	0.00415413	0.0628346
601	2040	Coal_CHP	1.74765e-05	0.000284663	0.000749405	0.000545355	0.000505922
602	2040	Oil_CHP	2.69678e-08	0.000106632	0.00036819	0.0149251	0.000880414
603	2040	Natural_gas_CHP	5.64649e-05	0.00100949	0.00146382	0.127021	0.00565608
604	2040	Biomass_CHP	4.08001e-07	0.014323	0.0290904	0.00791982	0.00516952
605	2040	Coal_CHP_CCS	0	0.003242	0.026355	0	0.0058093
606	2040	Oil_CHP_CCS	0	0.00648108	0.0262768	0	0.00469391
607	2040	Natural_gas_CHP_CCS	0.135728	0.089262	0.0937139	0	0.0697243
608	2040	Biomass_CHP_CCS	0.0260701	0.0280643	0.00278187	0	0.0134081
609	2041	Solar_PV_cen	0.0599246	0.168738	0.0233277	0.0261243	0.0785227
610	2041	Solar_PV_decen	0.0155505	0.0897878	0.0668545	0.0108015	0.0381516
611	2041	CSP	0.00344909	0.00106889	0.00208396	0	0.0029513
612	2041	Wind_onshore	0.130307	0.125707	0.123447	0.172332	0.130739
613	2041	Wind_offshore	0.0155657	0.0147435	0.0219368	0.0115511	0.017366
614	2041	Wave	3.12408e-08	1.0373e-07	4.71838e-05	0	5.55562e-06
615	2041	Hydro	0.194095	0.0840332	0.221248	0.157563	0.188097
616	2041	Other_renewables	0.00100903	0.00807789	0.0327174	0.00796896	0.0137617
617	2041	Nuclear	0.21885	0.154028	0.205062	0.135521	0.168751
618	2041	Coal_ST	3.13056e-05	0.00162065	0.000437412	0.0325991	0.0016343
619	2041	Oil_ST	8.59245e-07	0.000465847	0.000853467	0.00808971	0.000657005
620	2041	Natural_gas_OC	5.40683e-05	0.0103597	0.000204863	0.0218764	0.00715404
621	2041	Biomass_ST	0.000494119	0.0320644	0.00311554	0.000317299	0.00981432
622	2041	IGCC	0	0	0	0	4.00912e-06
623	2041	Oil_CC	0	7.49377e-05	0	0	6.17957e-05
624	2041	Natural_gas_CC	0.00220263	0.0016866	0.0011929	0.020987	0.0038114
625	2041	Biomass_CC	0	0	0	0	0
626	2041	Coal_CCS	0	0.0202272	0	0.00515965	0.00694363
627	2041	Oil_CCS	0	0.00212159	0	0	0.001942
628	2041	Natural_gas_CCS	0.175103	0.0663518	0.00168197	0.262559	0.145184
629	2041	Biomass_CCS	0.000475872	0.0617557	0.0857536	0.00678256	0.0664682
630	2041	Coal_CHP	7.98964e-06	0.000155642	0.00062659	0.000424552	0.000440271
631	2041	Oil_CHP	1.06753e-08	5.6358e-05	0.000293085	0.0105683	0.000689583
632	2041	Natural_gas_CHP	2.62641e-05	0.00054548	0.0008565	0.101711	0.0044856
633	2041	Biomass_CHP	3.65763e-07	0.0134831	0.0290843	0.00706268	0.00497852
634	2041	Coal_CHP_CCS	0	0.00413706	0.0319346	0	0.00683016
635	2041	Oil_CHP_CCS	0	0.00730616	0.0291272	0	0.00511789
636	2041	Natural_gas_CHP_CCS	0.153928	0.102295	0.111594	0	0.080201
637	2041	Biomass_CHP_CCS	0.0289244	0.0291072	0.00651989	0	0.0152361
638	2042	Solar_PV_cen	0.0585782	0.169712	0.0232506	0.0285059	0.078502
639	2042	Solar_PV_decen	0.0188889	0.099012	0.0687653	0.0215825	0.0415519
640	2042	CSP	0.00347726	0.00113089	0.00201953	0	0.00303115
641	2042	Wind_onshore	0.129285	0.123487	0.118312	0.18006	0.129333
642	2042	Wind_offshore	0.0155753	0.0154251	0.0213495	0.0114742	0.0175923
643	2042	Wave	2.94635e-08	1.05122e-07	4.95059e-05	0	5.99688e-06
644	2042	Hydro	0.192508	0.0812027	0.217185	0.152194	0.183783
645	2042	Other_renewables	0.00100932	0.00771247	0.0322129	0.00788728	0.0138753
646	2042	Nuclear	0.218728	0.139301	0.19256	0.130884	0.163282
647	2042	Coal_ST	2.01722e-05	0.00152741	0.000323902	0.0246529	0.00127969
648	2042	Oil_ST	6.2511e-07	0.000456842	0.000627145	0.00583208	0.000543517
649	2042	Natural_gas_OC	3.99183e-05	0.0112282	0.000156004	0.0155477	0.0067177
650	2042	Biomass_ST	0.000340812	0.0284042	0.00218498	0.000274604	0.00888305
651	2042	IGCC	0	0	0	0	4.63308e-06
652	2042	Oil_CC	0	7.26003e-05	0	0	6.57386e-05
653	2042	Natural_gas_CC	0.00125108	0.00144198	0.000712667	0.0203631	0.00265974
654	2042	Biomass_CC	0	0	0	0	0
655	2042	Coal_CCS	0	0.019146	0	0.00597355	0.00656701
656	2042	Oil_CCS	0	0.00204774	0	0	0.00233041
657	2042	Natural_gas_CCS	0.170201	0.0657852	0.00415475	0.287741	0.146019
658	2042	Biomass_CCS	0.000702635	0.0643723	0.0849442	0.00805515	0.0687122
659	2042	Coal_CHP	3.83427e-06	9.42611e-05	0.00054344	0.000365828	0.000389556
660	2042	Oil_CHP	4.46454e-09	3.36214e-05	0.000247986	0.00775853	0.000562005
661	2042	Natural_gas_CHP	1.29352e-05	0.000328887	0.000542114	0.0840194	0.00370026
662	2042	Biomass_CHP	3.22982e-07	0.01245	0.0273918	0.00682935	0.00463689
663	2042	Coal_CHP_CCS	0	0.00484336	0.0361774	0	0.00775046
664	2042	Oil_CHP_CCS	0	0.00795206	0.0307702	0	0.00538367
665	2042	Natural_gas_CHP_CCS	0.158475	0.113575	0.124811	0	0.0861242
666	2042	Biomass_CHP_CCS	0.0309013	0.0292572	0.0107082	0	0.0167137
667	2043	Solar_PV_cen	0.0575662	0.171558	0.0230515	0.0306738	0.0790852
668	2043	Solar_PV_decen	0.0220522	0.103045	0.0720448	0.0307366	0.0443609
669	2043	CSP	0.00353866	0.00119823	0.00202773	0	0.00314331
670	2043	Wind_onshore	0.129268	0.127665	0.116928	0.188987	0.129417
671	2043	Wind_offshore	0.0157041	0.0167071	0.0208493	0.0115871	0.0179954
672	2043	Wave	2.76569e-08	1.06716e-07	5.1162e-05	0	6.29607e-06
673	2043	Hydro	0.19267	0.0789182	0.21216	0.149429	0.179772
674	2043	Other_renewables	0.00101892	0.00736871	0.0320543	0.00793615	0.014256
675	2043	Nuclear	0.220862	0.12698	0.185523	0.127634	0.159484
676	2043	Coal_ST	1.20433e-05	0.00144332	0.000228938	0.0158934	0.000887886
677	2043	Oil_ST	4.11465e-07	0.000451091	0.000639958	0.00364296	0.00044231
678	2043	Natural_gas_OC	2.62853e-05	0.0122744	0.000581076	0.0075968	0.00566929
679	2043	Biomass_ST	0.000754956	0.0254633	0.00159441	0.000218965	0.00813572
680	2043	IGCC	0	0	0	0	4.89886e-06
681	2043	Oil_CC	0	6.60468e-05	1.41157e-06	0	6.41195e-05
682	2043	Natural_gas_CC	0.00063379	0.00123019	0.000448839	0.017809	0.00181288
683	2043	Biomass_CC	0	0	0	0	0
684	2043	Coal_CCS	0	0.0193016	0.00010475	0.00625318	0.00617939
685	2043	Oil_CCS	0	0.00220594	6.34693e-05	0	0.00271105
686	2043	Natural_gas_CCS	0.172737	0.0704653	0.00916867	0.30777	0.150019
687	2043	Biomass_CCS	0.00074013	0.0659181	0.0836964	0.00879539	0.0707119
688	2043	Coal_CHP	2.00839e-06	6.14243e-05	0.000477545	0.000360286	0.000341691
689	2043	Oil_CHP	2.50805e-09	2.09429e-05	0.00021486	0.00623142	0.000481473
690	2043	Natural_gas_CHP	7.02694e-06	0.00020869	0.00037801	0.0712157	0.00314039
691	2043	Biomass_CHP	2.80016e-07	0.0108412	0.0247486	0.00722946	0.0041565
692	2043	Coal_CHP_CCS	0	0.00511908	0.0380744	0	0.00837763
693	2043	Oil_CHP_CCS	0	0.00798562	0.0307022	0	0.00536043
694	2043	Natural_gas_CHP_CCS	0.151541	0.115857	0.130161	0	0.0866356
695	2043	Biomass_CHP_CCS	0.0308648	0.0276459	0.0140257	0	0.0173484
696	2044	Solar_PV_cen	0.0563768	0.175644	0.0228691	0.0320843	0.0797559
697	2044	Solar_PV_decen	0.0247187	0.101457	0.0780383	0.0345828	0.0466393
698	2044	CSP	0.00358687	0.00132999	0.00206484	0	0.00326418
699	2044	Wind_onshore	0.128884	0.133864	0.112899	0.197612	0.129448
700	2044	Wind_offshore	0.0157712	0.0182108	0.0205011	0.0119085	0.018339
701	2044	Wave	2.81358e-08	1.10236e-07	5.27576e-05	0	6.79344e-06
702	2044	Hydro	0.191996	0.0780814	0.207028	0.149798	0.175547
703	2044	Other_renewables	0.00102427	0.00707357	0.0313505	0.00815461	0.0147379
704	2044	Nuclear	0.222256	0.118148	0.181581	0.125208	0.156159
705	2044	Coal_ST	5.51225e-06	0.00139915	0.000215298	0.00875071	0.000575349
706	2044	Oil_ST	2.03901e-07	0.000450662	0.00171398	0.00196102	0.000425631
707	2044	Natural_gas_OC	1.28891e-05	0.0135403	0.0032837	0.00322619	0.00537758
708	2044	Biomass_ST	0.0011536	0.0229011	0.00210313	0.000165088	0.00753447
709	2044	IGCC	0	0	0	0	4.34309e-06
710	2044	Oil_CC	0	5.56497e-05	9.37533e-06	7.43924e-09	5.67928e-05
711	2044	Natural_gas_CC	0.000246866	0.00103981	0.000444101	0.013765	0.00118032
712	2044	Biomass_CC	0	0	0	0	1.30179e-07
713	2044	Coal_CCS	0	0.0196269	0.000724794	0.00561623	0.00637095
714	2044	Oil_CCS	0	0.00235249	0.000429955	0	0.00275747
715	2044	Natural_gas_CCS	0.17695	0.0758601	0.0186496	0.319983	0.154288
716	2044	Biomass_CCS	0.000744047	0.0682307	0.0854673	0.00962703	0.0734478
717	2044	Coal_CHP	1.20793e-06	3.93845e-05	0.000419782	0.000393383	0.000295102
718	2044	Oil_CHP	1.09586e-09	1.24402e-05	0.000185479	0.00552259	0.000430301
719	2044	Natural_gas_CHP	4.61174e-06	0.000127261	0.00025918	0.0632266	0.00279299
720	2044	Biomass_CHP	2.45031e-07	0.00948341	0.0219725	0.0084139	0.00373388
721	2044	Coal_CHP_CCS	0	0.00501013	0.0368311	0	0.00865861
722	2044	Oil_CHP_CCS	0	0.00763931	0.0289858	0	0.00513471
723	2044	Natural_gas_CHP_CCS	0.145531	0.112326	0.125433	0	0.0853343
724	2044	Biomass_CHP_CCS	0.0307358	0.0260964	0.0164875	0	0.0177029
725	2045	Solar_PV_cen	0.0546935	0.17937	0.0228017	0.0328079	0.0804332
726	2045	Solar_PV_decen	0.0267809	0.103148	0.0808322	0.0337488	0.0485582
727	2045	CSP	0.00359965	0.00153546	0.00212728	0	0.00340056
728	2045	Wind_onshore	0.127792	0.142441	0.123084	0.202791	0.130939
729	2045	Wind_offshore	0.0156906	0.0195696	0.0204986	0.0118652	0.018697
730	2045	Wave	2.8276e-08	1.13181e-07	5.41877e-05	0	7.17731e-06
731	2045	Hydro	0.189415	0.0770693	0.20161	0.147155	0.170827
732	2045	Other_renewables	0.00101916	0.00692114	0.0325074	0.00820676	0.0150202
733	2045	Nuclear	0.221427	0.110057	0.177137	0.120685	0.152571
734	2045	Coal_ST	1.25217e-06	0.00127265	0.000125005	0.00518219	0.000397526
735	2045	Oil_ST	3.22989e-07	0.000427864	0.0016641	0.00106763	0.000331621
736	2045	Natural_gas_OC	0.00136486	0.0140039	0.00373423	0.00600121	0.00552675
737	2045	Biomass_ST	0.00151515	0.019977	0.00152522	0.000115895	0.00679226
738	2045	IGCC	0	0	0	0	4.10704e-06
739	2045	Oil_CC	1.41639e-06	4.12566e-05	1.0451e-05	3.73599e-08	5.22619e-05
740	2045	Natural_gas_CC	4.33229e-05	0.000817287	0.000300765	0.00994744	0.000703969
741	2045	Biomass_CC	0	0	0	0	1.30783e-06
742	2045	Coal_CCS	0.000471277	0.019739	0.000863044	0.00478819	0.00657159
743	2045	Oil_CCS	0.00012074	0.00259252	0.00049662	0	0.00281152
744	2045	Natural_gas_CCS	0.181802	0.0847142	0.0271592	0.328239	0.159219
745	2045	Biomass_CCS	0.00074868	0.0692349	0.0896286	0.00968358	0.0758456
746	2045	Coal_CHP	8.1962e-07	2.60008e-05	0.000373744	0.000475807	0.000253994
747	2045	Oil_CHP	0	7.97683e-06	0.000161498	0.0054109	0.000401682
748	2045	Natural_gas_CHP	3.19873e-06	8.31093e-05	0.000178887	0.061053	0.00270921
749	2045	Biomass_CHP	2.26606e-07	0.00779377	0.0196162	0.0107748	0.00337555
750	2045	Coal_CHP_CCS	0	0.00456067	0.0338813	0	0.00870219
751	2045	Oil_CHP_CCS	0	0.0070206	0.0265798	0	0.00481243
752	2045	Natural_gas_CHP_CCS	0.141933	0.10382	0.115336	0	0.0830255
753	2045	Biomass_CHP_CCS	0.0315759	0.0237554	0.0177131	0	0.0180082
754	2046	Solar_PV_cen	0.0525575	0.180721	0.0227762	0.0338039	0.0806888
755	2046	Solar_PV_decen	0.0288701	0.105536	0.0774448	0.0327656	0.0499422
756	2046	CSP	0.00356829	0.00166699	0.00218006	0	0.00352313
757	2046	Wind_onshore	0.125089	0.147862	0.127246	0.203988	0.131495
758	2046	Wind_offshore	0.0154519	0.0210109	0.0205627	0.0116718	0.0186579
759	2046	Wave	2.73021e-08	1.13282e-07	5.26085e-05	0	7.45697e-06
760	2046	Hydro	0.187482	0.0763342	0.196947	0.142962	0.166532
761	2046	Other_renewables	0.00100878	0.00673495	0.0328646	0.00804347	0.0152682
762	2046	Nuclear	0.219283	0.104691	0.172741	0.114034	0.149167
763	2046	Coal_ST	2.12141e-06	0.00126571	0.000179251	0.00480008	0.000383297
764	2046	Oil_ST	7.60465e-07	0.00040658	0.00235704	0.0006995	0.00035572
765	2046	Natural_gas_OC	0.00235836	0.0139763	0.00560123	0.0158283	0.00586987
766	2046	Biomass_ST	0.00192108	0.017077	0.00200899	9.23921e-05	0.00615085
767	2046	IGCC	0	0	0	0	2.80763e-06
768	2046	Oil_CC	2.69691e-06	2.99574e-05	1.49891e-05	1.06365e-07	4.57679e-05
769	2046	Natural_gas_CC	6.69041e-05	0.000805428	0.000470288	0.00788033	0.000642815
770	2046	Biomass_CC	0	0	0	0	3.28125e-06
771	2046	Coal_CCS	0.000834813	0.0196104	0.00133833	0.004404	0.00662045
772	2046	Oil_CCS	0.000214187	0.0027726	0.00074384	0	0.00291785
773	2046	Natural_gas_CCS	0.185942	0.0914643	0.0385039	0.327612	0.164384
774	2046	Biomass_CCS	0.000795918	0.0678361	0.0950526	0.00949756	0.0773956
775	2046	Coal_CHP	5.66511e-07	1.75318e-05	0.000344123	0.000616806	0.000224793
776	2046	Oil_CHP	0	5.22803e-06	0.00014623	0.00553648	0.000383837
777	2046	Natural_gas_CHP	2.28279e-06	5.54531e-05	0.000128658	0.06144	0.00273009
778	2046	Biomass_CHP	2.15625e-07	0.00655815	0.0179894	0.0143232	0.00319607
779	2046	Coal_CHP_CCS	0	0.00430051	0.0318248	0	0.00881145
780	2046	Oil_CHP_CCS	0	0.00668291	0.0249665	0	0.00459403
781	2046	Natural_gas_CHP_CCS	0.142034	0.100179	0.108335	0	0.0819133
782	2046	Biomass_CHP_CCS	0.0325127	0.0224002	0.0171793	0	0.0180922
783	2047	Solar_PV_cen	0.0506934	0.183268	0.0229563	0.0350096	0.0811689
784	2047	Solar_PV_decen	0.0326271	0.105183	0.0748284	0.0320707	0.0519554
785	2047	CSP	0.00353537	0.00186267	0.00221895	0	0.003672
786	2047	Wind_onshore	0.123107	0.154002	0.124986	0.205594	0.131886
787	2047	Wind_offshore	0.0152184	0.0231459	0.0211401	0.0114789	0.01923
788	2047	Wave	4.13471e-08	1.11334e-07	5.21229e-05	0	8.1177e-06
789	2047	Hydro	0.18543	0.0743377	0.192319	0.138748	0.16201
790	2047	Other_renewables	0.000997998	0.00664487	0.0327062	0.00787872	0.0154739
791	2047	Nuclear	0.217052	0.0999415	0.168395	0.108774	0.146109
792	2047	Coal_ST	1.9769e-06	0.00115711	0.000220777	0.00406316	0.000341703
793	2047	Oil_ST	9.12435e-07	0.000355134	0.00285389	0.000504937	0.000347071
794	2047	Natural_gas_OC	0.00222162	0.0129926	0.00730413	0.0223956	0.0058159
795	2047	Biomass_ST	0.00227444	0.0144343	0.00224025	7.47908e-05	0.00549625
796	2047	IGCC	0	0	0	0	2.07017e-06
797	2047	Oil_CC	2.77354e-06	1.86666e-05	1.84626e-05	1.86153e-07	4.30721e-05
798	2047	Natural_gas_CC	6.22817e-05	0.000730108	0.00063773	0.00693862	0.000628484
799	2047	Biomass_CC	0	0	0	0	1.03821e-05
800	2047	Coal_CCS	0.000802602	0.0190928	0.0018225	0.0042242	0.00643128
801	2047	Oil_CCS	0.000206221	0.00295366	0.000972383	0	0.0029403
802	2047	Natural_gas_CCS	0.188218	0.100963	0.0508993	0.329468	0.169036
803	2047	Biomass_CCS	0.000969834	0.065394	0.101098	0.0092732	0.0786345
804	2047	Coal_CHP	3.89222e-07	1.16664e-05	0.000325225	0.000757967	0.000199493
805	2047	Oil_CHP	0	3.40418e-06	0.000136516	0.00537965	0.00035302
806	2047	Natural_gas_CHP	1.65324e-06	3.65988e-05	9.57886e-05	0.0584261	0.00260886
807	2047	Biomass_CHP	2.08213e-07	0.00548194	0.0168431	0.0179436	0.00307744
808	2047	Coal_CHP_CCS	0	0.00408786	0.0305371	0	0.00893518
809	2047	Oil_CHP_CCS	0	0.00635245	0.0239563	0	0.00442835
810	2047	Natural_gas_CHP_CCS	0.143647	0.0962556	0.103952	0.000994732	0.0812387
811	2047	Biomass_CHP_CCS	0.0329289	0.0212926	0.0164842	0	0.0179188
812	2048	Solar_PV_cen	0.0492356	0.18474	0.0231404	0.0357665	0.0809464
813	2048	Solar_PV_decen	0.0349624	0.105095	0.0728209	0.0312563	0.0526692
814	2048	CSP	0.00352082	0.00200017	0.00224583	0	0.0038397
815	2048	Wind_onshore	0.12159	0.155944	0.123868	0.205561	0.131553
816	2048	Wind_offshore	0.0149918	0.0248131	0.0217806	0.0112931	0.019238
817	2048	Wave	4.12208e-08	1.10739e-07	5.16326e-05	0	8.84482e-06
818	2048	Hydro	0.183262	0.0730558	0.187759	0.134636	0.157564
819	2048	Other_renewables	0.000986484	0.00655884	0.032547	0.00771812	0.0156235
820	2048	Nuclear	0.214607	0.0962285	0.162911	0.10384	0.143177
821	2048	Coal_ST	2.03039e-06	0.00106341	0.000222826	0.00320787	0.000294292
822	2048	Oil_ST	1.44851e-06	0.000321483	0.00283277	0.00037143	0.00033892
823	2048	Natural_gas_OC	0.00228687	0.0120564	0.00777956	0.026849	0.00626241
824	2048	Biomass_ST	0.00198239	0.0125242	0.0020754	6.22034e-05	0.0047843
825	2048	IGCC	0	0	0	0	1.48794e-06
826	2048	Oil_CC	3.31716e-06	1.23548e-05	1.86324e-05	1.37965e-06	4.64319e-05
827	2048	Natural_gas_CC	7.08506e-05	0.000669683	0.000706084	0.00678686	0.000659758
828	2048	Biomass_CC	0	0	0	0	1.65151e-05
829	2048	Coal_CCS	0.00084167	0.0182491	0.00202025	0.00453094	0.00673136
830	2048	Oil_CCS	0.000216691	0.00300315	0.00103955	0	0.00315878
831	2048	Natural_gas_CCS	0.191164	0.107694	0.0622158	0.331142	0.174296
832	2048	Biomass_CCS	0.00136297	0.0640971	0.108062	0.00905393	0.0802394
833	2048	Coal_CHP	2.77665e-07	7.7607e-06	0.000311486	0.000884746	0.000179476
834	2048	Oil_CHP	0	2.25978e-06	0.000129633	0.00498986	0.000315201
835	2048	Natural_gas_CHP	1.21101e-06	2.43052e-05	7.26911e-05	0.0527165	0.00237663
836	2048	Biomass_CHP	2.03356e-07	0.00464712	0.0159125	0.021255	0.00299884
837	2048	Coal_CHP_CCS	0	0.00401622	0.0295851	0	0.00913438
838	2048	Oil_CHP_CCS	0	0.0061878	0.0232095	0	0.00433859
839	2048	Natural_gas_CHP_CCS	0.145534	0.0959489	0.100711	0.00807623	0.081463
840	2048	Biomass_CHP_CCS	0.0333761	0.0210389	0.0159703	8.93537e-08	0.0177447
841	2049	Solar_PV_cen	0.0478334	0.185303	0.0234151	0.0369901	0.0804787
842	2049	Solar_PV_decen	0.0364602	0.104009	0.0729114	0.0305029	0.0527424
843	2049	CSP	0.00353734	0.00214587	0.00228057	0	0.00402328
844	2049	Wind_onshore	0.1199	0.160254	0.123366	0.206675	0.131236
845	2049	Wind_offshore	0.0144998	0.0261654	0.0227997	0.0111195	0.0193445
846	2049	Wave	4.10844e-08	1.0976e-07	5.11866e-05	0	9.46832e-06
847	2049	Hydro	0.181105	0.0715762	0.183443	0.130493	0.153355
848	2049	Other_renewables	0.000974959	0.00652913	0.0324078	0.00755453	0.015792
849	2049	Nuclear	0.212058	0.0929394	0.157384	0.0997403	0.140659
850	2049	Coal_ST	2.27194e-06	0.000940273	0.000200907	0.00217246	0.00023575
851	2049	Oil_ST	2.59288e-06	0.000281367	0.00249885	0.000240627	0.000298081
852	2049	Natural_gas_OC	0.00255056	0.0105518	0.00740529	0.0247547	0.00677875
853	2049	Biomass_ST	0.0016991	0.0110163	0.00169415	4.89902e-05	0.00414338
854	2049	IGCC	0	0	0	0	1.44624e-06
855	2049	Oil_CC	4.37941e-06	9.29766e-06	1.67979e-05	5.35108e-06	5.87952e-05
856	2049	Natural_gas_CC	9.20665e-05	0.000594386	0.000690903	0.00589474	0.000679501
857	2049	Biomass_CC	0	0	0	0	1.75127e-05
858	2049	Coal_CCS	0.000953484	0.017217	0.00201235	0.00470918	0.00729667
859	2049	Oil_CCS	0.000246329	0.00305227	0.000998524	0	0.00339364
860	2049	Natural_gas_CCS	0.194532	0.114048	0.0723179	0.333913	0.179808
861	2049	Biomass_CCS	0.00195475	0.0625983	0.113082	0.00883411	0.0808622
862	2049	Coal_CHP	1.94984e-07	5.06674e-06	0.000301975	0.000965573	0.000163993
863	2049	Oil_CHP	0	1.39111e-06	0.000125019	0.00436249	0.000272932
864	2049	Natural_gas_CHP	8.91572e-07	1.55594e-05	5.75987e-05	0.0445382	0.00204393
865	2049	Biomass_CHP	1.99621e-07	0.00385289	0.0148214	0.0234572	0.00286201
866	2049	Coal_CHP_CCS	0	0.00395919	0.0289289	0	0.00931516
867	2049	Oil_CHP_CCS	0	0.00593374	0.0226947	0	0.0042517
868	2049	Natural_gas_CHP_CCS	0.147872	0.0961431	0.0984774	0.0230273	0.0822712
869	2049	Biomass_CHP_CCS	0.0337197	0.020858	0.0156161	5.73143e-07	0.017604
870	2050	Solar_PV_cen	0.0453227	0.185807	0.0229875	0.0380767	0.0796724
871	2050	Solar_PV_decen	0.0377993	0.104249	0.0749267	0.0299305	0.0530396
872	2050	CSP	0.00342951	0.00224519	0.00230524	0	0.00416547
873	2050	Wind_onshore	0.115733	0.159703	0.121107	0.206983	0.129084
874	2050	Wind_offshore	0.0136779	0.026169	0.023703	0.0108912	0.0190938
875	2050	Wave	4.09536e-08	1.0862e-07	5.07734e-05	0	1.01328e-05
876	2050	Hydro	0.17888	0.0705359	0.177861	0.126767	0.149398
877	2050	Other_renewables	0.000963685	0.00639811	0.032303	0.00740972	0.0159176
878	2050	Nuclear	0.209645	0.0905334	0.154141	0.0964981	0.138857
879	2050	Coal_ST	3.49944e-06	0.000839942	0.000176368	0.00133778	0.000185814
880	2050	Oil_ST	6.21396e-06	0.000250171	0.00214188	0.000147635	0.000265481
881	2050	Natural_gas_OC	0.0039243	0.00938592	0.0068203	0.0182853	0.00737374
882	2050	Biomass_ST	0.00142976	0.00965953	0.00135643	3.8752e-05	0.00358801
883	2050	IGCC	0	0	0	0	1.22272e-06
884	2050	Oil_CC	7.45196e-06	6.68009e-06	1.47444e-05	7.80095e-06	6.3694e-05
885	2050	Natural_gas_CC	0.000174598	0.000528617	0.000639102	0.00466272	0.00069343
886	2050	Biomass_CC	0	0	0	0	2.38579e-05
887	2050	Coal_CCS	0.00148447	0.0164486	0.0019427	0.00462082	0.00798381
888	2050	Oil_CCS	0.000384344	0.00301954	0.000931166	0	0.00366877
889	2050	Natural_gas_CCS	0.200744	0.118481	0.0831841	0.335419	0.18624
890	2050	Biomass_CCS	0.00270349	0.0657122	0.116547	0.00864137	0.0815066
891	2050	Coal_CHP	1.35297e-07	3.14607e-06	0.000294388	0.00100915	0.000151216
892	2050	Oil_CHP	0	7.08022e-07	0.000121515	0.00369346	0.000232449
893	2050	Natural_gas_CHP	6.59405e-07	9.10578e-06	4.80432e-05	0.0361705	0.00169727
894	2050	Biomass_CHP	1.96852e-07	0.00309087	0.0138167	0.024724	0.00268917
895	2050	Coal_CHP_CCS	0	0.00391641	0.0283813	0	0.00946849
896	2050	Oil_CHP_CCS	0	0.00561407	0.0222651	0	0.00417348
897	2050	Natural_gas_CHP_CCS	0.149604	0.0966438	0.0966132	0.0446825	0.0832899
898	2050	Biomass_CHP_CCS	0.0340817	0.0207491	0.0153204	2.35154e-06	0.017466
899	2051	Solar_PV_cen	0.0430023	0.185843	0.0225335	0.0394784	0.0787587
900	2051	Solar_PV_decen	0.0398396	0.104029	0.0768996	0.0295289	0.0536003
901	2051	CSP	0.00332026	0.00233682	0.0023221	0	0.00429042
902	2051	Wind_onshore	0.111835	0.161257	0.119679	0.207246	0.127307
903	2051	Wind_offshore	0.0127914	0.0271615	0.0246005	0.0105632	0.0189115
904	2051	Wave	4.09985e-08	1.08698e-07	5.04413e-05	0	1.06748e-05
905	2051	Hydro	0.177442	0.0695669	0.173264	0.123846	0.146081
906	2051	Other_renewables	0.000956782	0.00649069	0.032244	0.00727628	0.0161454
907	2051	Nuclear	0.208264	0.0885474	0.152702	0.0945107	0.137692
908	2051	Coal_ST	3.84163e-06	0.00073476	0.000135554	0.000693167	0.00014208
909	2051	Oil_ST	1.021e-05	0.000216143	0.00160416	9.0032e-05	0.000208478
910	2051	Natural_gas_OC	0.00430597	0.00789103	0.00547809	0.00655345	0.00700985
911	2051	Biomass_ST	0.00127751	0.00824385	0.000954578	2.92063e-05	0.00305085
912	2051	IGCC	0	0	0	0	1.17644e-06
913	2051	Oil_CC	8.95846e-06	4.3612e-06	1.1331e-05	7.70791e-06	6.17049e-05
914	2051	Natural_gas_CC	0.000243238	0.000457096	0.000509845	0.00300523	0.000679448
915	2051	Biomass_CC	0	0	0	0	2.54061e-05
916	2051	Coal_CCS	0.00164475	0.0156262	0.00163358	0.00401732	0.0085312
917	2051	Oil_CCS	0.000426771	0.00292882	0.000756755	0	0.0038482
918	2051	Natural_gas_CCS	0.207416	0.121868	0.0926752	0.335251	0.192213
919	2051	Biomass_CCS	0.0035488	0.0687332	0.119731	0.008482	0.082488
920	2051	Coal_CHP	9.19265e-08	1.8603e-06	0.000286871	0.00101305	0.000139709
921	2051	Oil_CHP	0	4.28891e-07	0.000118033	0.00304609	0.000195099
922	2051	Natural_gas_CHP	4.86125e-07	5.39144e-06	4.03121e-05	0.0283902	0.00137058
923	2051	Biomass_CHP	1.93497e-07	0.00233569	0.0125711	0.0249791	0.00246134
924	2051	Coal_CHP_CCS	0	0.00385891	0.0277909	0	0.0094788
925	2051	Oil_CHP_CCS	0	0.00527985	0.0218019	0	0.00407525
926	2051	Natural_gas_CHP_CCS	0.14956	0.0960233	0.0946035	0.0719885	0.0839738
927	2051	Biomass_CHP_CCS	0.0341009	0.0205593	0.0150018	4.82652e-06	0.0172489
928	2052	Solar_PV_cen	0.0399057	0.189214	0.0219428	0.0402489	0.0784989
929	2052	Solar_PV_decen	0.0430332	0.104011	0.0790689	0.0289106	0.0547241
930	2052	CSP	0.00304663	0.00233278	0.00232084	0	0.00436668
931	2052	Wind_onshore	0.104852	0.161224	0.118081	0.205134	0.124691
932	2052	Wind_offshore	0.0115868	0.0278138	0.0251956	0.0101554	0.0185533
933	2052	Wave	4.10419e-08	1.07985e-07	5.01427e-05	0	1.12222e-05
934	2052	Hydro	0.176043	0.0672913	0.168645	0.120298	0.142726
935	2052	Other_renewables	0.000949933	0.00645861	0.0321907	0.00708361	0.0163249
936	2052	Nuclear	0.206997	0.0867991	0.151736	0.0923748	0.136837
937	2052	Coal_ST	4.66818e-06	0.000687566	0.000106885	0.000510984	0.000123385
938	2052	Oil_ST	1.75804e-05	0.000201012	0.00122898	8.38056e-05	0.000177127
939	2052	Natural_gas_OC	0.00523434	0.00705226	0.00448478	0.00712034	0.00673421
940	2052	Biomass_ST	0.00113501	0.00696292	0.000691686	2.30782e-05	0.00255522
941	2052	IGCC	0	0	0	0	8.53653e-07
942	2052	Oil_CC	1.1901e-05	2.95574e-06	8.93334e-06	9.77296e-06	5.37091e-05
943	2052	Natural_gas_CC	0.000366687	0.000430079	0.000413173	0.00255067	0.000696805
944	2052	Biomass_CC	0	0	0	0	2.40891e-05
945	2052	Coal_CCS	0.00201406	0.0149351	0.00139328	0.00403513	0.00866239
946	2052	Oil_CCS	0.000523804	0.00281503	0.000626052	0	0.00402196
947	2052	Natural_gas_CCS	0.216809	0.124146	0.100948	0.33316	0.199124
948	2052	Biomass_CCS	0.00440883	0.0716941	0.12281	0.00825828	0.0833828
949	2052	Coal_CHP	5.9571e-08	1.16444e-06	0.000280485	0.00100364	0.000130143
950	2052	Oil_CHP	0	2.68074e-07	0.000115017	0.00252061	0.000164796
951	2052	Natural_gas_CHP	3.59225e-07	3.34045e-06	3.41247e-05	0.0222133	0.00110892
952	2052	Biomass_CHP	1.90647e-07	0.00171199	0.0113966	0.0248668	0.00224524
953	2052	Coal_CHP_CCS	0	0.00380026	0.027273	0	0.00939658
954	2052	Oil_CHP_CCS	0	0.00495164	0.0213956	0	0.00397143
955	2052	Natural_gas_CHP_CCS	0.149065	0.0951	0.0928406	0.0894305	0.083707
956	2052	Biomass_CHP_CCS	0.0339945	0.02036	0.0147222	8.25217e-06	0.0169857
957	2053	Solar_PV_cen	0.0368134	0.192315	0.021186	0.0413215	0.0778927
958	2053	Solar_PV_decen	0.0464713	0.103674	0.0813464	0.0287249	0.0559801
959	2053	CSP	0.00275376	0.00232763	0.00229459	0	0.00440147
960	2053	Wind_onshore	0.0980884	0.161163	0.116222	0.201917	0.122121
961	2053	Wind_offshore	0.0105214	0.0282956	0.0254593	0.00974157	0.01825
962	2053	Wave	4.1099e-08	1.07459e-07	4.98739e-05	0	1.2003e-05
963	2053	Hydro	0.174676	0.064989	0.163989	0.118656	0.13968
964	2053	Other_renewables	0.000943327	0.00642915	0.0321482	0.00700048	0.016505
965	2053	Nuclear	0.205833	0.0856189	0.150254	0.0916347	0.136052
966	2053	Coal_ST	5.3116e-06	0.000647315	9.85836e-05	0.000363102	0.000111245
967	2053	Oil_ST	2.64911e-05	0.000185712	0.00108778	8.45959e-05	0.000160644
968	2053	Natural_gas_OC	0.00598259	0.00630514	0.00424368	0.00732442	0.0066986
969	2053	Biomass_ST	0.000994884	0.0058904	0.000573853	1.81618e-05	0.00213418
970	2053	IGCC	0	0	0	0	7.72472e-07
971	2053	Oil_CC	1.41736e-05	1.85649e-06	8.23858e-06	1.13631e-05	4.91124e-05
972	2053	Natural_gas_CC	0.000503475	0.000402718	0.000386628	0.002104	0.000755313
973	2053	Biomass_CC	0	0	0	0	2.34654e-05
974	2053	Coal_CCS	0.00230721	0.0143	0.00134288	0.00384882	0.0090991
975	2053	Oil_CCS	0.000601189	0.00267839	0.000598287	0	0.00419131
976	2053	Natural_gas_CCS	0.227249	0.126108	0.108225	0.332194	0.205767
977	2053	Biomass_CCS	0.00519554	0.0746529	0.125451	0.00816381	0.0841293
978	2053	Coal_CHP	3.67059e-08	7.71009e-07	0.000275755	0.000996032	0.000122772
979	2053	Oil_CHP	0	1.77151e-07	0.000113105	0.00212841	0.00014182
980	2053	Natural_gas_CHP	2.65252e-07	2.2022e-06	3.10108e-05	0.0175815	0.000910515
981	2053	Biomass_CHP	1.87698e-07	0.0011292	0.0106147	0.0247696	0.00206252
982	2053	Coal_CHP_CCS	0	0.0037599	0.0268837	0	0.00926999
983	2053	Oil_CHP_CCS	0	0.00470363	0.0210902	0	0.00387388
984	2053	Natural_gas_CHP_CCS	0.147289	0.0942758	0.0915151	0.101406	0.0829081
985	2053	Biomass_CHP_CCS	0.0337304	0.0201437	0.014512	1.03575e-05	0.0166963
986	2054	Solar_PV_cen	0.032968	0.194232	0.0203753	0.0421571	0.0772928
987	2054	Solar_PV_decen	0.0500355	0.10303	0.0829132	0.0287538	0.0572551
988	2054	CSP	0.00243846	0.00231977	0.00225589	0	0.00445173
989	2054	Wind_onshore	0.0907744	0.161543	0.115389	0.198511	0.119838
990	2054	Wind_offshore	0.00933395	0.028627	0.025672	0.00952141	0.0178241
991	2054	Wave	4.1177e-08	1.06502e-07	4.96303e-05	0	1.26384e-05
992	2054	Hydro	0.173421	0.0627065	0.159291	0.117871	0.136933
993	2054	Other_renewables	0.000937311	0.00637128	0.0321282	0.00697158	0.0166794
994	2054	Nuclear	0.204816	0.085201	0.150221	0.0914174	0.13555
995	2054	Coal_ST	5.86917e-06	0.000606475	8.56516e-05	0.000252911	9.95117e-05
996	2054	Oil_ST	3.54363e-05	0.000173626	0.000893977	9.46058e-05	0.000151998
997	2054	Natural_gas_OC	0.00669792	0.00568356	0.00377415	0.00726098	0.00642907
998	2054	Biomass_ST	0.000851119	0.00489109	0.000437278	1.39457e-05	0.00173817
999	2054	IGCC	0	0	0	0	6.10143e-07
1000	2054	Oil_CC	1.59225e-05	1.03751e-06	7.15713e-06	1.11177e-05	4.24526e-05
1001	2054	Natural_gas_CC	0.000651143	0.000379923	0.000339697	0.00169091	0.000782778
1002	2054	Biomass_CC	0	0	0	0	2.32315e-05
1003	2054	Coal_CCS	0.00256355	0.0136784	0.00121829	0.00352771	0.0088829
1004	2054	Oil_CCS	0.000668279	0.002574	0.000539241	0	0.00438915
1005	2054	Natural_gas_CCS	0.238961	0.128536	0.115536	0.328902	0.212781
1006	2054	Biomass_CCS	0.00596492	0.0772109	0.127344	0.00812583	0.0848112
1007	2054	Coal_CHP	2.11928e-08	3.86325e-07	0.000270377	0.000998811	0.000117088
1008	2054	Oil_CHP	0	8.82489e-08	0.00011092	0.001852	0.000124386
1009	2054	Natural_gas_CHP	1.96349e-07	1.08922e-06	2.85236e-05	0.0142355	0.00076546
1010	2054	Biomass_CHP	1.85253e-07	0.000559364	0.00982024	0.0249087	0.00189593
1011	2054	Coal_CHP_CCS	0	0.003725	0.026412	0	0.00909801
1012	2054	Oil_CHP_CCS	0	0.00457446	0.0207202	0	0.00378444
1013	2054	Natural_gas_CHP_CCS	0.145483	0.0934177	0.0899096	0.11291	0.0818667
1014	2054	Biomass_CHP_CCS	0.0333769	0.0199568	0.0142574	1.20356e-05	0.0163795
1015	2055	Solar_PV_cen	0.0291287	0.193668	0.0195181	0.042712	0.0762255
1016	2055	Solar_PV_decen	0.0526772	0.102693	0.08515	0.028707	0.0584232
1017	2055	CSP	0.00212573	0.00231287	0.00221134	0	0.00449692
1018	2055	Wind_onshore	0.0838336	0.160573	0.11552	0.194021	0.117664
1019	2055	Wind_offshore	0.00815072	0.0289779	0.0256699	0.00926032	0.0174758
1020	2055	Wave	4.12845e-08	1.00782e-07	4.93882e-05	0	1.35568e-05
1021	2055	Hydro	0.172306	0.0605628	0.154711	0.116802	0.134199
1022	2055	Other_renewables	0.000932072	0.0061664	0.0321024	0.00692407	0.0168239
1023	2055	Nuclear	0.203923	0.084892	0.149488	0.0913155	0.134924
1024	2055	Coal_ST	6.29035e-06	0.000598713	7.88221e-05	0.000211348	9.80899e-05
1025	2055	Oil_ST	4.30225e-05	0.000173446	0.000759419	0.00010913	0.000142891
1026	2055	Natural_gas_OC	0.00731656	0.00702458	0.00353303	0.00702158	0.00664849
1027	2055	Biomass_ST	0.000697394	0.00405813	0.00035008	1.02132e-05	0.00139702
1028	2055	IGCC	0	0	0	0	5.49804e-07
1029	2055	Oil_CC	1.73388e-05	8.05757e-07	6.58579e-06	1.08459e-05	4.13437e-05
1030	2055	Natural_gas_CC	0.000788766	0.000377199	0.000314282	0.00132587	0.000847929
1031	2055	Biomass_CC	0	0	0	0	2.25016e-05
1032	2055	Coal_CCS	0.00276132	0.0133203	0.00114972	0.00317368	0.00909242
1033	2055	Oil_CCS	0.000721283	0.00251969	0.000511254	0	0.00458699
1034	2055	Natural_gas_CCS	0.250996	0.130475	0.121355	0.323377	0.218788
1035	2055	Biomass_CCS	0.00676947	0.0778047	0.12903	0.00806554	0.085334
1036	2055	Coal_CHP	1.25357e-08	8.88144e-09	0.00026582	0.00100313	0.000112745
1037	2055	Oil_CHP	0	1.00036e-09	0.000109061	0.00164629	0.000110342
1038	2055	Natural_gas_CHP	1.45571e-07	0	2.66573e-05	0.0118081	0.000658272
1039	2055	Biomass_CHP	1.83124e-07	2.97372e-09	0.00912843	0.0250697	0.0017399
1040	2055	Coal_CHP_CCS	0	0.00376123	0.0260041	0	0.0089313
1041	2055	Oil_CHP_CCS	0	0.00467941	0.0204002	0	0.00372526
1042	2055	Natural_gas_CHP_CCS	0.143812	0.0951961	0.0885211	0.127414	0.0813663
1043	2055	Biomass_CHP_CCS	0.0329934	0.0201653	0.0140372	1.22583e-05	0.0161101
1044	2056	Solar_PV_cen	0.0253262	0.196485	0.0187244	0.0427159	0.075712
1045	2056	Solar_PV_decen	0.0551009	0.101753	0.0864919	0.0285128	0.0594199
1046	2056	CSP	0.00181703	0.00228472	0.00217495	0	0.00455752
1047	2056	Wind_onshore	0.0773971	0.161519	0.113715	0.187312	0.116057
1048	2056	Wind_offshore	0.00712557	0.0297181	0.0256747	0.00900592	0.0170828
1049	2056	Wave	4.14662e-08	1.04678e-07	4.91954e-05	0	1.44813e-05
1050	2056	Hydro	0.171471	0.0582864	0.150353	0.115178	0.131655
1051	2056	Other_renewables	0.000928641	0.00625365	0.0321093	0.0068555	0.0170299
1052	2056	Nuclear	0.203364	0.0842714	0.149064	0.090079	0.134391
1053	2056	Coal_ST	6.07996e-06	0.000542622	8.72712e-05	0.000187408	9.18653e-05
1054	2056	Oil_ST	4.53249e-05	0.000157423	0.000748721	0.000117506	0.000145516
1055	2056	Natural_gas_OC	0.0071967	0.00470185	0.00396789	0.00812295	0.0061317
1056	2056	Biomass_ST	0.000535243	0.00322496	0.000334626	7.33233e-06	0.00111209
1057	2056	IGCC	0	0	0	0	4.15889e-07
1058	2056	Oil_CC	1.70625e-05	5.79682e-07	7.29091e-06	1.09272e-05	3.94499e-05
1059	2056	Natural_gas_CC	0.000835569	0.000342517	0.000348483	0.00108675	0.000856681
1060	2056	Biomass_CC	0	0	0	0	2.14674e-05
1061	2056	Coal_CCS	0.00268913	0.0122793	0.00130761	0.00310885	0.0086557
1062	2056	Oil_CCS	0.00070525	0.00235677	0.000584663	1.63287e-09	0.00473745
1063	2056	Natural_gas_CCS	0.263257	0.131354	0.127816	0.316406	0.224507
1064	2056	Biomass_CCS	0.00768057	0.0798874	0.13022	0.00796404	0.0861883
1065	2056	Coal_CHP	7.0655e-09	8.78601e-09	0.000263052	0.00100443	0.000109223
1066	2056	Oil_CHP	0	9.89608e-10	0.000107932	0.00148737	9.86446e-05
1067	2056	Natural_gas_CHP	1.07757e-07	0	2.53495e-05	0.00995995	0.000576017
1068	2056	Biomass_CHP	1.80737e-07	2.94177e-09	0.00825502	0.0251429	0.00163543
1069	2056	Coal_CHP_CCS	0	0.00372081	0.0257609	0	0.00877493
1070	2056	Oil_CHP_CCS	0	0.00468895	0.0202094	0	0.0036759
1071	2056	Natural_gas_CHP_CCS	0.141937	0.0950339	0.0876931	0.145722	0.080792
1072	2056	Biomass_CHP_CCS	0.0325634	0.0211381	0.0139059	1.24928e-05	0.0159309
1073	2057	Solar_PV_cen	0.0214371	0.193152	0.0179318	0.0427547	0.0741758
1074	2057	Solar_PV_decen	0.0575741	0.102128	0.0876689	0.0283049	0.0605784
1075	2057	CSP	0.00150942	0.00227006	0.00213378	0	0.00459252
1076	2057	Wind_onshore	0.0709821	0.159848	0.11401	0.180713	0.11397
1077	2057	Wind_offshore	0.00602278	0.0298943	0.0255806	0.00874647	0.0167607
1078	2057	Wave	4.16905e-08	1.04471e-07	4.90286e-05	0	1.53881e-05
1079	2057	Hydro	0.170771	0.0566624	0.145951	0.11351	0.129234
1080	2057	Other_renewables	0.000926231	0.00623888	0.0321272	0.00678713	0.0171974
1081	2057	Nuclear	0.202816	0.0842792	0.148465	0.0887592	0.133788
1082	2057	Coal_ST	5.69469e-06	0.000520165	8.66267e-05	0.000158045	8.87968e-05
1083	2057	Oil_ST	4.49593e-05	0.000149699	0.000652831	0.000115349	0.000133592
1084	2057	Natural_gas_OC	0.00688032	0.00425255	0.00398678	0.00696075	0.00588983
1085	2057	Biomass_ST	0.000363049	0.00254659	0.000280627	4.69804e-06	0.000863871
1086	2057	IGCC	0	0	0	0	5.04333e-07
1087	2057	Oil_CC	1.62016e-05	4.61985e-07	7.23624e-06	1.00091e-05	4.00314e-05
1088	2057	Natural_gas_CC	0.000843849	0.000323696	0.000345883	0.000828153	0.000883517
1089	2057	Biomass_CC	0	0	0	0	2.15427e-05
1090	2057	Coal_CCS	0.00254139	0.0116224	0.00135047	0.00306816	0.00891668
1091	2057	Oil_CCS	0.000669904	0.00227448	0.000596662	1.76705e-08	0.00490149
1092	2057	Natural_gas_CCS	0.275738	0.131806	0.133165	0.310388	0.229442
1093	2057	Biomass_CCS	0.00872467	0.0827751	0.131573	0.00785946	0.0874268
1094	2057	Coal_CHP	3.95257e-09	8.83502e-09	0.000260843	0.000997576	0.000106052
1095	2057	Oil_CHP	0	9.95128e-10	0.00010703	0.0013569	8.85439e-05
1096	2057	Natural_gas_CHP	7.97277e-08	0	2.43707e-05	0.00849396	0.000509998
1097	2057	Biomass_CHP	1.78299e-07	2.95818e-09	0.00719765	0.0250015	0.00151526
1098	2057	Coal_CHP_CCS	0	0.00374157	0.025565	0	0.00863115
1099	2057	Oil_CHP_CCS	0	0.00488683	0.0200557	0	0.00364828
1100	2057	Natural_gas_CHP_CCS	0.140008	0.098016	0.0870263	0.16517	0.0807493
1101	2057	Biomass_CHP_CCS	0.0321241	0.0226119	0.0138002	1.26601e-05	0.0158301
1102	2058	Solar_PV_cen	0.0190628	0.192538	0.0170494	0.0426358	0.0737573
1103	2058	Solar_PV_decen	0.0599668	0.101336	0.0894447	0.028039	0.0615115
1104	2058	CSP	0.00120197	0.00223003	0.00204354	0	0.00466272
1105	2058	Wind_onshore	0.0648321	0.159465	0.112609	0.17318	0.111767
1106	2058	Wind_offshore	0.00479171	0.0304468	0.0252476	0.00828511	0.0162907
1107	2058	Wave	4.16493e-08	1.03324e-07	4.88785e-05	0	1.59649e-05
1108	2058	Hydro	0.170236	0.0551869	0.141579	0.111707	0.12685
1109	2058	Other_renewables	0.000919931	0.00616544	0.0321543	0.0067077	0.0173344
1110	2058	Nuclear	0.202379	0.0837194	0.148474	0.0873063	0.133166
1111	2058	Coal_ST	4.93689e-06	0.000470385	8.93372e-05	0.000139975	8.28301e-05
1112	2058	Oil_ST	3.9966e-05	0.000138656	0.000585407	0.000115619	0.000127975
1113	2058	Natural_gas_OC	0.00607845	0.00360157	0.00418291	0.00709534	0.00582042
1114	2058	Biomass_ST	0.000189807	0.00189238	0.00024455	2.30886e-06	0.000651527
1115	2058	IGCC	0	0	0	0	5.35951e-07
1116	2058	Oil_CC	1.42002e-05	3.74973e-07	7.46173e-06	9.48674e-06	3.29766e-05
1117	2058	Natural_gas_CC	0.000773614	0.000299025	0.000357691	0.000659861	0.0008318
1118	2058	Biomass_CC	0	0	0	0	2.2234e-05
1119	2058	Coal_CCS	0.00222858	0.0107253	0.00146222	0.0032383	0.00866275
1120	2058	Oil_CCS	0.000591016	0.00215684	0.000633981	1.6616e-07	0.00504887
1121	2058	Natural_gas_CCS	0.287754	0.132377	0.138479	0.305914	0.234561
1122	2058	Biomass_CCS	0.00985606	0.0848164	0.132886	0.00773974	0.0886997
1123	2058	Coal_CHP	9.18451e-10	8.73473e-09	0.00025977	0.000981875	0.000102998
1124	2058	Oil_CHP	0	9.83832e-10	0.000106594	0.00124653	7.9562e-05
1125	2058	Natural_gas_CHP	5.87408e-08	0	2.37006e-05	0.00731624	0.000453947
1126	2058	Biomass_CHP	1.75152e-07	2.9246e-09	0.00609893	0.0246304	0.00138864
1127	2058	Coal_CHP_CCS	0	0.00369909	0.0254751	0	0.00845656
1128	2058	Oil_CHP_CCS	0	0.00504815	0.0199852	0	0.00361605
1129	2058	Natural_gas_CHP_CCS	0.137522	0.0999907	0.0867202	0.183037	0.0803335
1130	2058	Biomass_CHP_CCS	0.0315571	0.0236956	0.0137516	1.271e-05	0.01567
1131	2059	Solar_PV_cen	0.0161705	0.192569	0.0160723	0.0422297	0.0736555
1132	2059	Solar_PV_decen	0.0624197	0.101312	0.092705	0.0278905	0.06304
1133	2059	CSP	0.000893344	0.00217121	0.00200799	0	0.00470469
1134	2059	Wind_onshore	0.0581111	0.157907	0.111719	0.164799	0.10948
1135	2059	Wind_offshore	0.00357604	0.0307543	0.0247018	0.0075679	0.015815
1136	2059	Wave	4.01585e-08	9.44243e-08	4.86025e-05	0	1.68575e-05
1137	2059	Hydro	0.169828	0.0538492	0.136627	0.1102	0.124361
1138	2059	Other_renewables	0.000913067	0.00592747	0.0321295	0.00666052	0.0174512
1139	2059	Nuclear	0.202028	0.0830511	0.148472	0.0863673	0.132457
1140	2059	Coal_ST	4.44604e-06	0.00043642	8.70167e-05	0.000124828	7.85482e-05
1141	2059	Oil_ST	3.69247e-05	0.000128585	0.000484751	0.000109681	0.000114322
1142	2059	Natural_gas_OC	0.00555998	0.00313514	0.00413129	0.00725731	0.00561493
1143	2059	Biomass_ST	0.000189965	0.0013676	0.000194493	0	0.000506692
1144	2059	IGCC	0	0	0	0	5.47549e-07
1145	2059	Oil_CC	1.29652e-05	2.94645e-07	7.26703e-06	8.96492e-06	3.03167e-05
1146	2059	Natural_gas_CC	0.000724703	0.00027775	0.000348215	0.000556759	0.00081655
1147	2059	Biomass_CC	0	0	0	0	2.32211e-05
1148	2059	Coal_CCS	0.00202909	0.00994331	0.00150082	0.0035005	0.00858321
1149	2059	Oil_CCS	0.00054161	0.00203241	0.0006317	5.6945e-07	0.00512058
1150	2059	Natural_gas_CCS	0.299944	0.132158	0.142132	0.30387	0.238794
1151	2059	Biomass_CCS	0.0110745	0.0873063	0.134707	0.00765807	0.0903045
1152	2059	Coal_CHP	0	8.59883e-09	0.000259616	0.000961875	0.000100059
1153	2059	Oil_CHP	0	9.68524e-10	0.000106534	0.00115562	7.20778e-05
1154	2059	Natural_gas_CHP	4.32422e-08	0	2.32493e-05	0.00642382	0.000409957
1155	2059	Biomass_CHP	1.71917e-07	2.87909e-09	0.00499025	0.0241447	0.00125944
1156	2059	Coal_CHP_CCS	0	0.00364154	0.0254718	0	0.008304
1157	2059	Oil_CHP_CCS	0	0.00521369	0.0199825	0	0.0035913
1158	2059	Natural_gas_CHP_CCS	0.134968	0.10191	0.0867088	0.198499	0.0797607
1159	2059	Biomass_CHP_CCS	0.0309742	0.0249081	0.0137498	1.26634e-05	0.0155345
1160	2060	Solar_PV_cen	0.0130285	0.194674	0.0152482	0.0416457	0.0753533
1161	2060	Solar_PV_decen	0.0646425	0.101495	0.0966038	0.0277553	0.0643045
1162	2060	CSP	0.000584769	0.00211382	0.00201183	0	0.0047822
1163	2060	Wind_onshore	0.0518462	0.157587	0.111648	0.155878	0.107593
1164	2060	Wind_offshore	0.0026188	0.0312567	0.0241571	0.00690321	0.0155952
1165	2060	Wave	3.84673e-08	1.02507e-07	4.86431e-05	0	1.74289e-05
1166	2060	Hydro	0.16951	0.0526563	0.13145	0.108987	0.121799
1167	2060	Other_renewables	0.000906868	0.00609936	0.032207	0.0066491	0.0176197
1168	2060	Nuclear	0.201869	0.0824566	0.14882	0.0855008	0.131659
1169	2060	Coal_ST	4.08854e-06	0.000400365	6.77332e-05	0.000124	7.35843e-05
1170	2060	Oil_ST	3.46072e-05	0.000115633	0.000315205	0.000108933	9.83439e-05
1171	2060	Natural_gas_OC	0.00517841	0.0025612	0.00327932	0.00755371	0.00532984
1172	2060	Biomass_ST	0.000189998	0.000904124	0.00012179	0	0.000377618
1173	2060	IGCC	0	0	0	0	5.84371e-07
1174	2060	Oil_CC	1.20838e-05	2.20649e-07	5.65588e-06	8.57277e-06	2.70264e-05
1175	2060	Natural_gas_CC	0.000683955	0.000250565	0.000272141	0.000484893	0.00078433
1176	2060	Biomass_CC	0	0	0	0	2.42674e-05
1177	2060	Coal_CCS	0.00188599	0.0091039	0.00129953	0.0038664	0.00798882
1178	2060	Oil_CCS	0.000539371	0.00189356	0.000503967	1.18706e-06	0.00510086
1179	2060	Natural_gas_CCS	0.311417	0.131616	0.14512	0.304316	0.241997
1180	2060	Biomass_CCS	0.0122501	0.0884294	0.136503	0.00760612	0.0920343
1181	2060	Coal_CHP	0	8.37229e-09	0.000259236	0.000940418	9.71939e-05
1182	2060	Oil_CHP	0	9.43008e-10	0.000106379	0.00108173	6.62124e-05
1183	2060	Natural_gas_CHP	3.18198e-08	0	2.2877e-05	0.0057376	0.000377434
1184	2060	Biomass_CHP	1.68673e-07	2.80324e-09	0.00417856	0.0236176	0.00116062
1185	2060	Coal_CHP_CCS	0	0.0035456	0.0254434	0	0.00813108
1186	2060	Oil_CHP_CCS	0	0.00525809	0.0199603	0	0.00354716
1187	2060	Natural_gas_CHP_CCS	0.132407	0.101804	0.0866121	0.211221	0.0786979
1188	2060	Biomass_CHP_CCS	0.0303898	0.0257776	0.0137345	1.25444e-05	0.0153631
1189	2061	Solar_PV_cen	0.0112766	0.19652	0.0153316	0.0406372	0.0785014
1190	2061	Solar_PV_decen	0.0667309	0.101779	0.0996283	0.0273015	0.0655756
1191	2061	CSP	0.000403319	0.00206655	0.00197245	0	0.00489697
1192	2061	Wind_onshore	0.0479146	0.15867	0.111821	0.146222	0.10673
1193	2061	Wind_offshore	0.00204683	0.0320854	0.0238646	0.00636201	0.0154999
1194	2061	Wave	3.65773e-08	9.37618e-08	5.12473e-05	0	1.80665e-05
1195	2061	Hydro	0.16946	0.0519307	0.128176	0.107978	0.119538
1196	2061	Other_renewables	0.000900683	0.0058233	0.0322352	0.0066521	0.0177332
1197	2061	Nuclear	0.201932	0.0821805	0.148931	0.0847593	0.130894
1198	2061	Coal_ST	3.02551e-06	0.000364281	3.93681e-05	0.000136134	6.68475e-05
1199	2061	Oil_ST	2.5964e-05	0.000106582	0.000147731	0.000117083	7.71389e-05
1200	2061	Natural_gas_OC	0.00385637	0.0021944	0.00194361	0.00860213	0.00426657
1201	2061	Biomass_ST	0.000190239	0.000574309	5.44505e-05	0	0.000265855
1202	2061	IGCC	0	0	0	0	4.23587e-07
1203	2061	Oil_CC	9.06465e-06	1.63116e-07	3.3051e-06	8.49767e-06	2.01415e-05
1204	2061	Natural_gas_CC	0.000514725	0.000232223	0.000159062	0.000469089	0.000696021
1205	2061	Biomass_CC	0	0	0	0	2.53795e-05
1206	2061	Coal_CCS	0.00140773	0.00849964	0.000943205	0.00446455	0.00746133
1207	2061	Oil_CCS	0.000460983	0.00177275	0.000298425	1.84371e-06	0.00489462
1208	2061	Natural_gas_CCS	0.320272	0.131873	0.146211	0.30669	0.243488
1209	2061	Biomass_CCS	0.0133419	0.0883306	0.139035	0.00762822	0.0938925
1210	2061	Coal_CHP	0	8.09894e-09	0.000258548	0.000920685	9.441e-05
1211	2061	Oil_CHP	0	9.12219e-10	0.000106098	0.00102366	6.16431e-05
1212	2061	Natural_gas_CHP	2.33478e-08	0	2.25554e-05	0.00522248	0.000352617
1213	2061	Biomass_CHP	1.65016e-07	2.71171e-09	0.00336438	0.0231301	0.0010735
1214	2061	Coal_CHP_CCS	0	0.00342984	0.0253826	0	0.00797641
1215	2061	Oil_CHP_CCS	0	0.00526223	0.0199126	0	0.00349131
1216	2061	Natural_gas_CHP_CCS	0.129522	0.100976	0.0864054	0.221555	0.0773652
1217	2061	Biomass_CHP_CCS	0.0297309	0.0253287	0.0137017	0.000118838	0.0150435
1218	2062	Solar_PV_cen	0.00976985	0.198342	0.0157586	0.0394427	0.0836309
1219	2062	Solar_PV_decen	0.0683988	0.102388	0.102485	0.0260689	0.0666173
1220	2062	CSP	0.000239916	0.00202052	0.00195476	0	0.00502155
1221	2062	Wind_onshore	0.0455936	0.1605	0.110477	0.137355	0.106473
1222	2062	Wind_offshore	0.00160859	0.0329964	0.0236241	0.0059452	0.0156015
1223	2062	Wave	3.4721e-08	1.02587e-07	5.38641e-05	0	1.82565e-05
1224	2062	Hydro	0.169483	0.0513458	0.125115	0.106421	0.117176
1225	2062	Other_renewables	0.000895137	0.00606556	0.0322538	0.00662503	0.0179282
1226	2062	Nuclear	0.201998	0.0821105	0.148872	0.0836007	0.129663
1227	2062	Coal_ST	2.03322e-06	0.000322745	2.2967e-05	0.000164157	6.20202e-05
1228	2062	Oil_ST	1.75982e-05	9.65089e-05	6.63236e-05	0.000138999	6.04486e-05
1229	2062	Natural_gas_OC	0.00259931	0.00172762	0.0011543	0.0114832	0.00375277
1230	2062	Biomass_ST	0.000190589	0.000298951	2.30167e-05	0	0.000184447
1231	2062	IGCC	0	0	0	0	3.26061e-07
1232	2062	Oil_CC	6.16945e-06	1.08711e-07	1.94122e-06	9.02765e-06	1.55864e-05
1233	2062	Natural_gas_CC	0.000348389	0.000211103	9.32102e-05	0.000496132	0.00062487
1234	2062	Biomass_CC	0	0	0	0	2.55681e-05
1235	2062	Coal_CCS	0.000951872	0.00785146	0.000783313	0.00531307	0.00662745
1236	2062	Oil_CCS	0.000420769	0.00160843	0.000176832	2.69317e-06	0.0045118
1237	2062	Natural_gas_CCS	0.32737	0.131906	0.147044	0.309012	0.243091
1238	2062	Biomass_CCS	0.0142399	0.0884872	0.141826	0.00760846	0.0956464
1239	2062	Coal_CHP	0	7.82359e-09	0.00025787	0.000901305	9.19331e-05
1240	2062	Oil_CHP	0	8.81206e-10	0.00010582	0.000976115	5.84381e-05
1241	2062	Natural_gas_CHP	1.71145e-08	0	2.23237e-05	0.00482151	0.000332178
1242	2062	Biomass_CHP	1.61521e-07	2.61952e-09	0.00278081	0.022649	0.00100753
1243	2062	Coal_CHP_CCS	0	0.00331323	0.0253206	0	0.00781969
1244	2062	Oil_CHP_CCS	0	0.00515437	0.019864	0	0.00342537
1245	2062	Natural_gas_CHP_CCS	0.126765	0.0985482	0.0861943	0.230691	0.0758278
1246	2062	Biomass_CHP_CCS	0.0291011	0.0247055	0.0136683	0.00027459	0.0147048
1247	2063	Solar_PV_cen	0.00942387	0.19711	0.0164379	0.0378647	0.0909773
1248	2063	Solar_PV_decen	0.0700224	0.103686	0.10342	0.0241567	0.0672616
1249	2063	CSP	0.000243475	0.00195794	0.00198193	0	0.00511845
1250	2063	Wind_onshore	0.0465679	0.159876	0.109524	0.127938	0.106894
1251	2063	Wind_offshore	0.00177071	0.0334614	0.023376	0.00559066	0.015797
1252	2063	Wave	3.26624e-08	1.03595e-07	5.30618e-05	0	1.83498e-05
1253	2063	Hydro	0.169472	0.0517857	0.122406	0.104834	0.114955
1254	2063	Other_renewables	0.000890169	0.0061231	0.0322734	0.00660126	0.0180268
1255	2063	Nuclear	0.202097	0.0829002	0.148427	0.0825352	0.128029
1256	2063	Coal_ST	4.28351e-07	0.00031433	2.46458e-05	0.00019462	6.15929e-05
1257	2063	Oil_ST	3.73712e-06	9.26437e-05	5.13415e-05	0.000159151	4.76571e-05
1258	2063	Natural_gas_OC	0.000549458	0.00159219	0.00125544	0.0145313	0.00313987
1259	2063	Biomass_ST	0.000190991	0.000156068	1.67794e-05	0	0.000124468
1260	2063	IGCC	0	0	0	0	2.65668e-07
1261	2063	Oil_CC	1.31552e-06	7.31108e-08	2.0971e-06	8.95917e-06	1.12721e-05
1262	2063	Natural_gas_CC	7.40905e-05	0.000200775	0.000100302	0.000531708	0.000545069
1263	2063	Biomass_CC	0	0	0	0	2.54375e-05
1264	2063	Coal_CCS	0.000201613	0.00755227	0.000957472	0.0064045	0.00592051
1265	2063	Oil_CCS	0.000247308	0.00154876	0.000191834	3.40765e-06	0.00393657
1266	2063	Natural_gas_CCS	0.331156	0.133225	0.147602	0.313196	0.240405
1267	2063	Biomass_CCS	0.0149654	0.0893974	0.14468	0.00758517	0.0975308
1268	2063	Coal_CHP	0	7.62396e-09	0.000257107	0.000884509	8.96578e-05
1269	2063	Oil_CHP	0	8.5872e-10	0.000105507	0.000937639	5.68063e-05
1270	2063	Natural_gas_CHP	1.23598e-08	0	2.21374e-05	0.00451791	0.000317288
1271	2063	Biomass_CHP	1.4334e-07	2.55268e-09	0.0021992	0.0222314	0.00094603
1272	2063	Coal_CHP_CCS	0	0.00322869	0.0252487	0	0.00766287
1273	2063	Oil_CHP_CCS	0	0.00505103	0.0198076	0	0.00335742
1274	2063	Natural_gas_CHP_CCS	0.123714	0.0964345	0.0859496	0.238792	0.0743421
1275	2063	Biomass_CHP_CCS	0.0284079	0.0243069	0.0136295	0.000501243	0.0144016
1276	2064	Solar_PV_cen	0.00927949	0.195486	0.017964	0.0362633	0.0977651
1277	2064	Solar_PV_decen	0.0725876	0.104259	0.104024	0.0218091	0.0679813
1278	2064	CSP	0.000246423	0.00188354	0.00199375	0	0.0052264
1279	2064	Wind_onshore	0.0477015	0.159132	0.110561	0.121653	0.107834
1280	2064	Wind_offshore	0.00202985	0.0338447	0.0231986	0.00535289	0.0161272
1281	2064	Wave	3.05296e-08	9.7643e-08	5.23416e-05	0	1.81177e-05
1282	2064	Hydro	0.169062	0.0520489	0.121272	0.103176	0.112759
1283	2064	Other_renewables	0.000867732	0.00586122	0.0323235	0.00650369	0.0180015
1284	2064	Nuclear	0.201659	0.0831924	0.148027	0.0814485	0.12672
1285	2064	Coal_ST	0	0.000314997	4.054e-06	0.00022687	6.11572e-05
1286	2064	Oil_ST	0	9.37345e-05	5.70269e-06	0.000178248	4.11024e-05
1287	2064	Natural_gas_OC	0	0.00229578	0.000209971	0.0167298	0.00296369
1288	2064	Biomass_ST	0.000190885	5.20439e-05	1.77868e-06	0	9.52019e-05
1289	2064	IGCC	0	0	0	0	2.08538e-07
1290	2064	Oil_CC	0	5.67058e-08	3.47249e-07	8.51406e-06	8.75842e-06
1291	2064	Natural_gas_CC	0	0.000200478	1.65519e-05	0.00058968	0.000510493
1292	2064	Biomass_CC	0	0	0	0	2.5079e-05
1293	2064	Coal_CCS	0	0.00734311	0.000739201	0.00751246	0.00524478
1294	2064	Oil_CCS	0.000194834	0.00151172	3.18493e-05	4.12321e-06	0.00323619
1295	2064	Natural_gas_CCS	0.33012	0.134453	0.147206	0.316648	0.236391
1296	2064	Biomass_CCS	0.0155908	0.0924385	0.147353	0.0081132	0.0996552
1297	2064	Coal_CHP	0	7.42113e-09	0.00025423	0.000870443	8.75655e-05
1298	2064	Oil_CHP	0	8.35875e-10	0.000104327	0.000907425	5.64089e-05
1299	2064	Natural_gas_CHP	8.89672e-09	0	2.18092e-05	0.00430294	0.000305244
1300	2064	Biomass_CHP	1.27663e-07	2.48477e-09	0.00160742	0.0198913	0.000818356
1301	2064	Coal_CHP_CCS	0	0.00314279	0.0249683	0	0.00750809
1302	2064	Oil_CHP_CCS	0	0.00491666	0.0195876	0	0.00327758
1303	2064	Natural_gas_CHP_CCS	0.122382	0.093869	0.0849951	0.246986	0.0731215
1304	2064	Biomass_CHP_CCS	0.0280877	0.0236603	0.0134781	0.000825075	0.0141602
1305	2065	Solar_PV_cen	0.0107936	0.193672	0.0190989	0.0344618	0.104297
1306	2065	Solar_PV_decen	0.075479	0.104609	0.107155	0.0192684	0.0688997
1307	2065	CSP	0.000248309	0.00178032	0.00194163	0	0.00534919
1308	2065	Wind_onshore	0.0507828	0.156288	0.109073	0.114909	0.108931
1309	2065	Wind_offshore	0.00251597	0.0339835	0.0226466	0.00512977	0.0163424
1310	2065	Wave	2.99272e-08	1.03889e-07	5.16686e-05	0	1.79923e-05
1311	2065	Hydro	0.169356	0.0520873	0.120169	0.101609	0.110931
1312	2065	Other_renewables	0.000851595	0.0061705	0.032047	0.00653768	0.0180873
1313	2065	Nuclear	0.201982	0.0836266	0.147484	0.0801518	0.12592
1314	2065	Coal_ST	0	0.000314451	5.51145e-06	0.000277233	6.20756e-05
1315	2065	Oil_ST	0	9.47452e-05	4.75753e-06	0.000196416	3.97036e-05
1316	2065	Natural_gas_OC	0	0.00303841	0.000287697	0.0184566	0.00312276
1317	2065	Biomass_ST	0.000191591	9.3514e-06	1.44025e-06	0	7.92586e-05
1318	2065	IGCC	0	0	0	0	1.52685e-07
1319	2065	Oil_CC	0	3.98373e-08	4.75199e-07	7.73006e-06	7.33246e-06
1320	2065	Natural_gas_CC	0	0.000205399	2.24893e-05	0.000656402	0.00049581
1321	2065	Biomass_CC	0	0	0	0	2.43289e-05
1322	2065	Coal_CCS	0	0.0071485	0.000899118	0.00862724	0.00478043
1323	2065	Oil_CCS	0.000268427	0.00147727	4.34969e-05	4.84606e-06	0.00255107
1324	2065	Natural_gas_CCS	0.321096	0.135505	0.146258	0.320394	0.230484
1325	2065	Biomass_CCS	0.0163797	0.0975008	0.150144	0.00910222	0.101645
1326	2065	Coal_CHP	0	7.23799e-09	0.000251078	0.000858847	8.56916e-05
1327	2065	Oil_CHP	0	8.15247e-10	0.000103034	0.000883708	5.69691e-05
1328	2065	Natural_gas_CHP	6.32544e-09	0	2.14837e-05	0.00414763	0.000292372
1329	2065	Biomass_CHP	1.13241e-07	2.42345e-09	0.00102724	0.017665	0.00069792
1330	2065	Coal_CHP_CCS	0	0.00306523	0.0246602	0	0.00732525
1331	2065	Oil_CHP_CCS	0	0.00479532	0.0193459	0	0.00319108
1332	2065	Natural_gas_CHP_CCS	0.122051	0.0915524	0.0839462	0.255308	0.0722941
1333	2065	Biomass_CHP_CCS	0.0280045	0.0230764	0.0133118	0.00134645	0.0139889
1334	2066	Solar_PV_cen	0.0122354	0.193191	0.0206927	0.0325251	0.110332
1335	2066	Solar_PV_decen	0.0793298	0.105247	0.109368	0.0173448	0.0701498
1336	2066	CSP	0.0002606	0.00167437	0.00199524	0	0.00549874
1337	2066	Wind_onshore	0.0551874	0.152436	0.10953	0.108177	0.110432
1338	2066	Wind_offshore	0.00299125	0.0336281	0.0221423	0.00493181	0.0165622
1339	2066	Wave	2.96304e-08	1.04206e-07	4.86365e-05	0	1.76743e-05
1340	2066	Hydro	0.169859	0.0517507	0.120002	0.100397	0.109349
1341	2066	Other_renewables	0.000835372	0.00621789	0.0324646	0.00652346	0.0181225
1342	2066	Nuclear	0.202509	0.084026	0.146908	0.0791341	0.125329
1343	2066	Coal_ST	3.17883e-07	0.000316302	0	0.000315799	6.31765e-05
1344	2066	Oil_ST	2.82062e-06	9.62438e-05	0	0.000194753	3.80708e-05
1345	2066	Natural_gas_OC	0.000408345	0.00341192	0	0.0186345	0.00319396
1346	2066	Biomass_ST	0.000192525	9.36477e-06	0	0	7.12186e-05
1347	2066	IGCC	0	0	0	0	1.32396e-07
1348	2066	Oil_CC	9.97795e-07	3.28357e-08	0	6.58265e-06	6.59565e-06
1349	2066	Natural_gas_CC	5.74857e-05	0.00022165	0	0.000695505	0.000484792
1350	2066	Biomass_CC	0	0	0	0	2.30964e-05
1351	2066	Coal_CCS	0.000136753	0.00699132	0.000943915	0.00952973	0.00443487
1352	2066	Oil_CCS	0.000513482	0.00145618	0	7.99416e-06	0.00197031
1353	2066	Natural_gas_CCS	0.307503	0.135945	0.144352	0.323882	0.223514
1354	2066	Biomass_CCS	0.0174699	0.10358	0.152004	0.0100418	0.103599
1355	2066	Coal_CHP	0	7.07914e-09	0.00024655	0.00084852	8.44855e-05
1356	2066	Oil_CHP	0	7.97355e-10	0.000101176	0.000864182	5.84715e-05
1357	2066	Natural_gas_CHP	4.38548e-09	0	2.10575e-05	0.00402893	0.000280567
1358	2066	Biomass_CHP	9.9497e-08	2.37026e-09	0.000458493	0.0155143	0.00058116
1359	2066	Coal_CHP_CCS	0	0.00299796	0.0242165	0	0.00715489
1360	2066	Oil_CHP_CCS	0	0.00469008	0.0189978	0	0.00311378
1361	2066	Natural_gas_CHP_CCS	0.122411	0.0895432	0.0824359	0.264644	0.0716868
1362	2066	Biomass_CHP_CCS	0.0280962	0.0225699	0.0130723	0.00175809	0.0138481
1363	2067	Solar_PV_cen	0.0186397	0.192712	0.0220448	0.0308483	0.116412
1364	2067	Solar_PV_decen	0.0842746	0.105935	0.113127	0.0199771	0.0721124
1365	2067	CSP	0.000773755	0.00155259	0.00190214	0	0.00574779
1366	2067	Wind_onshore	0.0627236	0.147622	0.106272	0.103299	0.112167
1367	2067	Wind_offshore	0.00360398	0.0330189	0.0215217	0.00498066	0.0167217
1368	2067	Wave	2.94215e-08	1.04576e-07	4.57147e-05	0	1.74511e-05
1369	2067	Hydro	0.170632	0.0515594	0.119852	0.099805	0.107978
1370	2067	Other_renewables	0.000825433	0.00625802	0.031815	0.00654357	0.0181387
1371	2067	Nuclear	0.204197	0.0841447	0.146637	0.0787552	0.125387
1372	2067	Coal_ST	2.79859e-07	0.000310463	1.90613e-05	0.000326617	6.33531e-05
1373	2067	Oil_ST	2.50509e-06	9.29994e-05	1.01833e-05	0.000170902	3.53083e-05
1374	2067	Natural_gas_OC	0.000362298	0.00322369	0.00100188	0.0136605	0.00285199
1375	2067	Biomass_ST	0.000193163	9.43827e-06	2.57066e-06	0	6.52886e-05
1376	2067	IGCC	0	0	0	0	1.06445e-07
1377	2067	Oil_CC	8.80828e-07	2.4954e-08	1.54258e-06	5.1249e-06	5.6848e-06
1378	2067	Natural_gas_CC	5.15742e-05	0.00023626	7.62604e-05	0.000689333	0.00046199
1379	2067	Biomass_CC	0	0	0	0	2.20185e-05
1380	2067	Coal_CCS	0.000328492	0.0067392	0.00146911	0.00992019	0.00416854
1381	2067	Oil_CCS	0.000844589	0.0014322	0.000150658	1.0992e-05	0.00152827
1382	2067	Natural_gas_CCS	0.283685	0.135258	0.143271	0.326883	0.214838
1383	2067	Biomass_CCS	0.018713	0.111447	0.153677	0.0111678	0.105888
1384	2067	Coal_CHP	0	6.99918e-09	0.000242766	0.000835942	8.24533e-05
1385	2067	Oil_CHP	0	7.88348e-10	9.96233e-05	0.00084513	5.67537e-05
1386	2067	Natural_gas_CHP	2.94071e-09	0	2.07134e-05	0.00391973	0.000271474
1387	2067	Biomass_CHP	8.52175e-08	2.34349e-09	0.000143759	0.0133746	0.000479721
1388	2067	Coal_CHP_CCS	0	0.0029641	0.0238453	0	0.00695054
1389	2067	Oil_CHP_CCS	0	0.0046371	0.0187066	0	0.00302905
1390	2067	Natural_gas_CHP_CCS	0.122098	0.0885317	0.0811723	0.271835	0.0708171
1391	2067	Biomass_CHP_CCS	0.02805	0.022315	0.0128719	0.00214631	0.0137029
1392	2068	Solar_PV_cen	0.0286555	0.194958	0.0247206	0.0286528	0.121485
1393	2068	Solar_PV_decen	0.0882268	0.106533	0.116411	0.0259334	0.0743452
1394	2068	CSP	0.001426	0.0014401	0.00194457	0	0.00603036
1395	2068	Wind_onshore	0.0707686	0.144846	0.1075	0.0966282	0.114145
1396	2068	Wind_offshore	0.00358152	0.0326386	0.0208423	0.00489192	0.0168839
1397	2068	Wave	3.07349e-08	1.04951e-07	4.71787e-05	0	1.74714e-05
1398	2068	Hydro	0.171188	0.0515288	0.120627	0.0986336	0.106684
1399	2068	Other_renewables	0.000826691	0.00626814	0.0319967	0.00651502	0.0181955
1400	2068	Nuclear	0.205972	0.0839522	0.144491	0.077678	0.125892
1401	2068	Coal_ST	0	0.000280609	7.28344e-05	0.000335462	6.37733e-05
1402	2068	Oil_ST	0	8.31434e-05	3.82747e-05	0.00014654	3.286e-05
1403	2068	Natural_gas_OC	0	0.00166335	0.00385976	0.0128711	0.00267964
1404	2068	Biomass_ST	0.00019238	9.31523e-06	9.82076e-06	0	6.15029e-05
1405	2068	IGCC	0	0	0	0	6.28896e-08
1406	2068	Oil_CC	0	1.5975e-08	5.65363e-06	3.95026e-06	4.60346e-06
1407	2068	Natural_gas_CC	0	0.000238194	0.00028719	0.000693156	0.000427158
1408	2068	Biomass_CC	0	0	0	0	3.3491e-05
1409	2068	Coal_CCS	0.000754323	0.00616036	0.00278587	0.0101443	0.00397976
1410	2068	Oil_CCS	0.00124665	0.00131505	0.000604875	1.42833e-05	0.0012666
1411	2068	Natural_gas_CCS	0.258194	0.132878	0.142726	0.325912	0.206161
1412	2068	Biomass_CCS	0.0205986	0.119445	0.147712	0.012206	0.107975
1413	2068	Coal_CHP	0	6.84044e-09	0.000236248	0.000826674	8.03988e-05
1414	2068	Oil_CHP	0	7.70469e-10	9.69487e-05	0.000831456	5.52759e-05
1415	2068	Natural_gas_CHP	1.91021e-09	0	2.01416e-05	0.00383599	0.000264241
1416	2068	Biomass_CHP	7.03278e-08	2.29034e-09	3.34141e-05	0.0113376	0.000395869
1417	2068	Coal_CHP_CCS	0	0.00289688	0.0232056	0	0.00678553
1418	2068	Oil_CHP_CCS	0	0.00453193	0.0182047	0	0.00294502
1419	2068	Natural_gas_CHP_CCS	0.120614	0.0865239	0.0789944	0.279447	0.0696403
1420	2068	Biomass_CHP_CCS	0.0277544	0.0218089	0.0125265	0.00246076	0.0134701
1421	2069	Solar_PV_cen	0.0443184	0.195069	0.0272979	0.0265854	0.126178
1422	2069	Solar_PV_decen	0.0901639	0.107081	0.123784	0.0309726	0.075988
1423	2069	CSP	0.00232232	0.00129092	0.0019077	0	0.00629096
1424	2069	Wind_onshore	0.0820501	0.139805	0.106969	0.0913243	0.115955
1425	2069	Wind_offshore	0.00425872	0.0317344	0.0209527	0.00507939	0.0171569
1426	2069	Wave	4.56957e-08	1.05325e-07	7.36901e-05	0	1.92081e-05
1427	2069	Hydro	0.170626	0.0511654	0.121822	0.0977384	0.1052
1428	2069	Other_renewables	0.000925937	0.00629959	0.0312602	0.00650437	0.0182348
1429	2069	Nuclear	0.206961	0.0840956	0.144404	0.0767702	0.126374
1430	2069	Coal_ST	0	0.000301315	6.61267e-05	0.000337717	6.57064e-05
1431	2069	Oil_ST	0	9.09117e-05	3.41502e-05	0.000116306	3.83277e-05
1432	2069	Natural_gas_OC	0	0.00318588	0.00352207	0.0126915	0.00332079
1433	2069	Biomass_ST	0.000188823	9.33268e-06	8.91457e-06	0	5.81846e-05
1434	2069	IGCC	0	0	0	0	1.41389e-07
1435	2069	Oil_CC	0	1.34919e-08	4.90481e-06	2.81107e-06	6.84961e-06
1436	2069	Natural_gas_CC	0	0.000284036	0.000257772	0.000658961	0.000546462
1437	2069	Biomass_CC	0	0	0	0	8.04161e-05
1438	2069	Coal_CCS	0.00138318	0.00615183	0.0032808	0.010121	0.00418482
1439	2069	Oil_CCS	0.00173443	0.00140089	0.000640816	1.63821e-05	0.00163098
1440	2069	Natural_gas_CCS	0.227155	0.13262	0.143101	0.324251	0.197147
1441	2069	Biomass_CCS	0.0227134	0.125268	0.144302	0.0127467	0.109907
1442	2069	Coal_CHP	0	6.83507e-09	0.00022955	0.000819612	7.86567e-05
1443	2069	Oil_CHP	0	7.69864e-10	9.42e-05	0.000821456	5.40455e-05
1444	2069	Natural_gas_CHP	1.20421e-09	0	1.95575e-05	0.00377337	0.000261018
1445	2069	Biomass_CHP	5.52099e-08	2.28854e-09	1.81967e-06	0.00936785	0.000321496
1446	2069	Coal_CHP_CCS	0	0.0028946	0.0221803	0	0.00663386
1447	2069	Oil_CHP_CCS	0	0.00447644	0.0171252	0	0.00283086
1448	2069	Natural_gas_CHP_CCS	0.118057	0.0849846	0.0744875	0.286611	0.068218
1449	2069	Biomass_CHP_CCS	0.0271411	0.0217916	0.0121716	0.0026898	0.0132184
1450	2070	Solar_PV_cen	0.0625001	0.198548	0.0310544	0.0249219	0.131406
1451	2070	Solar_PV_decen	0.0914511	0.107459	0.127852	0.0337134	0.0772414
1452	2070	CSP	0.00323514	0.00116682	0.0019682	0	0.00652474
1453	2070	Wind_onshore	0.0927992	0.137097	0.111292	0.0878533	0.117992
1454	2070	Wind_offshore	0.00501002	0.0312903	0.0224616	0.00555072	0.0176638
1455	2070	Wave	4.56351e-08	1.05667e-07	0.000119588	0	2.20137e-05
1456	2070	Hydro	0.170473	0.0519658	0.124427	0.0975921	0.104019
1457	2070	Other_renewables	0.000913529	0.00630046	0.0320931	0.0065269	0.018305
1458	2070	Nuclear	0.207613	0.0843729	0.146008	0.0758951	0.126816
1459	2070	Coal_ST	0	0.000292613	0	0.00030792	6.0555e-05
1460	2070	Oil_ST	0	8.97818e-05	0	8.27049e-05	4.02279e-05
1461	2070	Natural_gas_OC	0	0.00278779	0	0.0121026	0.00362811
1462	2070	Biomass_ST	0.00018326	9.01166e-06	0	0	5.45522e-05
1463	2070	IGCC	0	0	0	0	1.66306e-07
1464	2070	Oil_CC	0	9.45653e-09	0	1.78009e-06	9.35848e-06
1465	2070	Natural_gas_CC	2.83663e-05	0.000322792	0	0.00059818	0.000647555
1466	2070	Biomass_CC	0	0	0	0	0.000154234
1467	2070	Coal_CCS	0.00200709	0.00581535	0.00261888	0.0098891	0.00430664
1468	2070	Oil_CCS	0.00211874	0.00139773	0.000198232	1.76233e-05	0.00212662
1469	2070	Natural_gas_CCS	0.193	0.131748	0.141402	0.322313	0.187801
1470	2070	Biomass_CCS	0.0260361	0.12873	0.141329	0.0128911	0.111705
1471	2070	Coal_CHP	0	6.78188e-09	0.000221089	0.00081605	7.69877e-05
1472	2070	Oil_CHP	0	7.63873e-10	9.07277e-05	0.000816043	5.291e-05
1473	2070	Natural_gas_CHP	7.57162e-10	0	1.88366e-05	0.0037438	0.000260755
1474	2070	Biomass_CHP	4.07865e-08	2.27073e-09	1.7526e-06	0.00746236	0.000252924
1475	2070	Coal_CHP_CCS	0	0.00280732	0.0206699	0	0.00645071
1476	2070	Oil_CHP_CCS	0	0.00435046	0.0156029	0	0.00269437
1477	2070	Natural_gas_CHP_CCS	0.11599	0.0818381	0.0688665	0.294172	0.0667311
1478	2070	Biomass_CHP_CCS	0.0266414	0.02161	0.0117047	0.00273229	0.0129569
1479	2071	Solar_PV_cen	0.0947015	0.197557	0.0339279	0.0233234	0.139894
1480	2071	Solar_PV_decen	0.0905375	0.107484	0.124769	0.0324389	0.0774998
1481	2071	CSP	0.004205	0.00103751	0.00196933	0	0.00674061
1482	2071	Wind_onshore	0.107881	0.133227	0.111954	0.0845546	0.120673
1483	2071	Wind_offshore	0.00632403	0.0297962	0.0238903	0.00593949	0.0183201
1484	2071	Wave	4.48782e-08	1.05707e-07	0.000160026	0	2.4881e-05
1485	2071	Hydro	0.16784	0.0525838	0.126429	0.0983119	0.102475
1486	2071	Other_renewables	0.000879832	0.00631154	0.0321113	0.00659908	0.018324
1487	2071	Nuclear	0.203534	0.0848102	0.148103	0.0751818	0.126704
1488	2071	Coal_ST	0	0.000346085	1.43182e-05	0.000288732	6.57285e-05
1489	2071	Oil_ST	0	0.000102262	7.13486e-06	5.97911e-05	3.85151e-05
1490	2071	Natural_gas_OC	0	0.00601495	0.000808877	0.0113548	0.00406359
1491	2071	Biomass_ST	0.000167542	8.92683e-06	1.9295e-06	0	4.95145e-05
1492	2071	IGCC	0	0	0	0	1.13016e-07
1493	2071	Oil_CC	0	6.65418e-09	9.63291e-07	1.08092e-06	8.39468e-06
1494	2071	Natural_gas_CC	2.79276e-05	0.000398645	5.65518e-05	0.000554774	0.000618551
1495	2071	Biomass_CC	0	0	0	0	0.000239674
1496	2071	Coal_CCS	0.00224651	0.00598438	0.00334425	0.00964429	0.00439113
1497	2071	Oil_CCS	0.00235031	0.00161301	0.000381213	1.64861e-05	0.00240843
1498	2071	Natural_gas_CCS	0.153712	0.132878	0.141994	0.321952	0.177656
1499	2071	Biomass_CCS	0.029131	0.130562	0.138813	0.0131341	0.112869
1500	2071	Coal_CHP	0	6.92322e-09	0.000219408	0.000818845	8.13814e-05
1501	2071	Oil_CHP	0	7.79793e-10	9.00381e-05	0.000817771	5.80543e-05
1502	2071	Natural_gas_CHP	4.69156e-10	0	1.86934e-05	0.00374739	0.00026257
1503	2071	Biomass_CHP	2.6116e-08	2.31806e-09	1.73928e-06	0.00561675	0.000188363
1504	2071	Coal_CHP_CCS	0	0.00279972	0.0196797	0	0.00626737
1505	2071	Oil_CHP_CCS	0	0.0043481	0.014471	0	0.00258262
1506	2071	Natural_gas_CHP_CCS	0.110963	0.0810066	0.0652449	0.302848	0.0649305
1507	2071	Biomass_CHP_CCS	0.025499	0.0211298	0.0115391	0.00279601	0.0125662
1508	2072	Solar_PV_cen	0.123102	0.199413	0.0375208	0.0219586	0.147174
1509	2072	Solar_PV_decen	0.092476	0.107469	0.122211	0.0310332	0.0802051
1510	2072	CSP	0.00473337	0.000984587	0.00196187	0	0.00689185
1511	2072	Wind_onshore	0.119376	0.131532	0.113705	0.0829239	0.122855
1512	2072	Wind_offshore	0.00752328	0.0293415	0.0258678	0.00628547	0.0189692
1513	2072	Wave	4.48581e-08	5.41127e-05	0.000208125	0	3.42182e-05
1514	2072	Hydro	0.166727	0.0538999	0.128002	0.0987869	0.101329
1515	2072	Other_renewables	0.000854438	0.00630749	0.0319978	0.00634233	0.0183533
1516	2072	Nuclear	0.196365	0.0861621	0.150938	0.0732033	0.125655
1517	2072	Coal_ST	0	0.000363263	1.74494e-05	0.000275293	6.73837e-05
1518	2072	Oil_ST	0	0.000107039	8.53542e-06	4.35611e-05	3.16104e-05
1519	2072	Natural_gas_OC	0	0.00657428	0.00102684	0.0114156	0.00408533
1520	2072	Biomass_ST	0.000151868	8.79837e-06	2.35099e-06	0	4.46646e-05
1521	2072	IGCC	0	0	0	0	4.3137e-08
1522	2072	Oil_CC	0	4.32094e-09	1.11253e-06	5.86545e-07	6.48261e-06
1523	2072	Natural_gas_CC	2.77085e-05	0.000433644	6.93068e-05	0.000521591	0.000499015
1524	2072	Biomass_CC	0	0	0	0	0.000330254
1525	2072	Coal_CCS	0.00224744	0.00559199	0.00380656	0.00957275	0.00431292
1526	2072	Oil_CCS	0.00236696	0.00173248	0.000478285	2.06056e-05	0.00246095
1527	2072	Natural_gas_CCS	0.117514	0.134595	0.141446	0.321958	0.168223
1528	2072	Biomass_CCS	0.0351142	0.130103	0.135006	0.013207	0.114073
1529	2072	Coal_CHP	0	6.90889e-09	0.000218338	0.0008209	8.97398e-05
1530	2072	Oil_CHP	0	7.78179e-10	8.95989e-05	0.000818752	6.72249e-05
1531	2072	Natural_gas_CHP	2.49098e-10	0	1.86023e-05	0.00375055	0.000266353
1532	2072	Biomass_CHP	1.26698e-08	2.31326e-09	1.73079e-06	0.00375497	0.000125177
1533	2072	Coal_CHP_CCS	0	0.00272615	0.0187546	0	0.00606445
1534	2072	Oil_CHP_CCS	0	0.00424483	0.013392	0	0.00246467
1535	2072	Natural_gas_CHP_CCS	0.1069	0.0782822	0.0618435	0.310491	0.063173
1536	2072	Biomass_CHP_CCS	0.0245212	0.0200734	0.0114065	0.00281549	0.0121492
1537	2073	Solar_PV_cen	0.161283	0.199229	0.0391294	0.0205616	0.155673
1538	2073	Solar_PV_decen	0.0914441	0.107497	0.121066	0.0301385	0.0819243
1539	2073	CSP	0.00508968	0.00102793	0.0019164	0	0.00710301
1540	2073	Wind_onshore	0.132434	0.128574	0.114713	0.0842353	0.125816
1541	2073	Wind_offshore	0.00829735	0.0286819	0.0275938	0.00705399	0.019835
1542	2073	Wave	4.47671e-08	0.000111842	0.000258865	0	4.53703e-05
1543	2073	Hydro	0.164392	0.0547192	0.127437	0.0988222	0.100019
1544	2073	Other_renewables	0.000814639	0.00633882	0.0305136	0.00594743	0.0182969
1545	2073	Nuclear	0.182777	0.0876621	0.153951	0.0704611	0.123878
1546	2073	Coal_ST	0	0.000399441	6.11233e-05	0.000277919	7.44545e-05
1547	2073	Oil_ST	0	0.000117346	2.91668e-05	3.38508e-05	2.74336e-05
1548	2073	Natural_gas_OC	0	0.00818531	0.0037163	0.0128707	0.00400061
1549	2073	Biomass_ST	0.000132745	9.0153e-06	8.64993e-06	0	3.9793e-05
1550	2073	IGCC	0	0	0	0	1.49415e-08
1551	2073	Oil_CC	0	1.9603e-09	3.53799e-06	2.61704e-07	2.96767e-06
1552	2073	Natural_gas_CC	2.74341e-05	0.000495105	0.000243182	0.000512549	0.000380606
1553	2073	Biomass_CC	0	0	0	0	0.000297382
1554	2073	Coal_CCS	0.00190277	0.00539015	0.00479065	0.00978695	0.00405477
1555	2073	Oil_CCS	0.00229779	0.00192637	0.000883405	4.80988e-05	0.00249601
1556	2073	Natural_gas_CCS	0.0843371	0.137158	0.13792	0.319591	0.159865
1557	2073	Biomass_CCS	0.040566	0.129394	0.132857	0.0138795	0.114569
1558	2073	Coal_CHP	0	7.01011e-09	0.000223064	0.000821492	0.000103783
1559	2073	Oil_CHP	0	7.8958e-10	9.15383e-05	0.000818272	8.26387e-05
1560	2073	Natural_gas_CHP	6.271e-11	0	1.90049e-05	0.00374898	0.000275894
1561	2073	Biomass_CHP	9.17323e-15	2.34715e-09	1.76826e-06	0.00188046	6.29879e-05
1562	2073	Coal_CHP_CCS	0	0.00269732	0.0183134	0	0.00589913
1563	2073	Oil_CHP_CCS	0	0.00421136	0.0126516	0	0.0023678
1564	2073	Natural_gas_CHP_CCS	0.10109	0.0768349	0.0600322	0.31568	0.0611299
1565	2073	Biomass_CHP_CCS	0.0231142	0.01934	0.0115755	0.00282998	0.0116789
1566	2074	Solar_PV_cen	0.197889	0.202301	0.0407911	0.0196852	0.163183
1567	2074	Solar_PV_decen	0.0884486	0.107568	0.121955	0.0301295	0.0827239
1568	2074	CSP	0.00518974	0.00109787	0.00195501	0	0.00733652
1569	2074	Wind_onshore	0.143966	0.129595	0.117244	0.0887069	0.128556
1570	2074	Wind_offshore	0.00990708	0.0282983	0.029618	0.00806401	0.0207545
1571	2074	Wave	4.52722e-08	0.000266333	0.000321913	3.02275e-06	6.92082e-05
1572	2074	Hydro	0.16275	0.0558864	0.126788	0.098421	0.0988222
1573	2074	Other_renewables	0.00077848	0.00632845	0.0318885	0.00668559	0.0184617
1574	2074	Nuclear	0.166071	0.0894723	0.157518	0.067589	0.121342
1575	2074	Coal_ST	0	0.000377688	4.54711e-05	0.000280111	7.46017e-05
1576	2074	Oil_ST	0	0.000109992	2.1098e-05	2.91283e-05	2.62745e-05
1577	2074	Natural_gas_OC	0	0.00628566	0.00288964	0.0126347	0.00421084
1578	2074	Biomass_ST	0.000102332	9.13758e-06	6.52281e-06	0	3.16856e-05
1579	2074	IGCC	0	0	0	0	8.17761e-09
1580	2074	Oil_CC	0	1.17091e-09	2.34639e-06	1.09311e-07	3.4228e-06
1581	2074	Natural_gas_CC	2.78748e-05	0.000480166	0.000179969	0.000509608	0.000389565
1582	2074	Biomass_CC	0	0	0	0	0.000246371
1583	2074	Coal_CCS	0.00139381	0.00466244	0.00450082	0.0100708	0.00386009
1584	2074	Oil_CCS	0.00214036	0.00194261	0.00076023	8.62048e-05	0.00266261
1585	2074	Natural_gas_CCS	0.0564591	0.138496	0.131549	0.3146	0.153627
1586	2074	Biomass_CCS	0.0477369	0.127069	0.130634	0.0153887	0.114413
1587	2074	Coal_CHP	0	6.98376e-09	0.000227075	0.000820502	0.000125217
1588	2074	Oil_CHP	0	7.86611e-10	9.31843e-05	0.000817285	0.000108061
1589	2074	Natural_gas_CHP	4.6787e-12	0	1.93466e-05	0.0037419	0.000289479
1590	2074	Biomass_CHP	6.84508e-15	2.33833e-09	1.80005e-06	3.23782e-06	2.44366e-06
1591	2074	Coal_CHP_CCS	0	0.00261866	0.0181108	0	0.00576881
1592	2074	Oil_CHP_CCS	0	0.00416707	0.0121232	0	0.00228974
1593	2074	Natural_gas_CHP_CCS	0.095381	0.0747245	0.0590526	0.318907	0.0594171
1594	2074	Biomass_CHP_CCS	0.0217596	0.0182437	0.0117043	0.00282657	0.0112054
1595	2075	Solar_PV_cen	0.235221	0.202575	0.0414131	0.0189315	0.170617
1596	2075	Solar_PV_decen	0.0851942	0.107855	0.125108	0.0314276	0.0832619
1597	2075	CSP	0.00529504	0.00114659	0.001953	0	0.00769598
1598	2075	Wind_onshore	0.155912	0.128585	0.11657	0.0958596	0.131578
1599	2075	Wind_offshore	0.0106716	0.0275095	0.0301363	0.00913073	0.0215027
1600	2075	Wave	4.59769e-08	0.000421154	0.000370487	1.99619e-05	9.43536e-05
1601	2075	Hydro	0.160152	0.0559894	0.125393	0.0977209	0.0971853
1602	2075	Other_renewables	0.000739487	0.00636517	0.0319022	0.00668163	0.0184891
1603	2075	Nuclear	0.145359	0.091089	0.158937	0.0640716	0.118102
1604	2075	Coal_ST	0	0.000401822	7.19328e-05	0.00028526	7.91408e-05
1605	2075	Oil_ST	0	0.000117026	3.23538e-05	2.74068e-05	2.76154e-05
1606	2075	Natural_gas_OC	0	0.00659394	0.00464474	0.0114365	0.00433665
1607	2075	Biomass_ST	7.36385e-05	9.56549e-06	8.4103e-06	0	2.4419e-05
1608	2075	IGCC	0	0	0	0	3.86326e-09
1609	2075	Oil_CC	0	5.50453e-10	3.19231e-06	4.46922e-08	3.15827e-06
1610	2075	Natural_gas_CC	1.24083e-05	0.000491474	0.000298844	0.000512277	0.000381753
1611	2075	Biomass_CC	0	0	0	0	0.000191859
1612	2075	Coal_CCS	0.00083045	0.0042142	0.00532058	0.0104585	0.00371819
1613	2075	Oil_CCS	0.00190522	0.00207032	0.00102734	0.000136972	0.00269753
1614	2075	Natural_gas_CCS	0.0357676	0.14075	0.126623	0.307791	0.149408
1615	2075	Biomass_CCS	0.0542441	0.124864	0.127213	0.0183832	0.113729
1616	2075	Coal_CHP	0	7.05413e-09	0.000233227	0.000814857	0.000155603
1617	2075	Oil_CHP	0	7.94538e-10	9.5709e-05	0.000811663	0.000145078
1618	2075	Natural_gas_CHP	4.51369e-12	0	1.98708e-05	0.00371437	0.000303175
1619	2075	Biomass_CHP	4.52416e-15	2.36189e-09	1.84882e-06	3.21554e-06	4.78724e-06
1620	2075	Coal_CHP_CCS	0	0.00256816	0.0184518	0	0.00566748
1621	2075	Oil_CHP_CCS	0	0.00426955	0.0120698	0	0.00225364
1622	2075	Natural_gas_CHP_CCS	0.0884088	0.0746321	0.0599644	0.318974	0.0576074
1623	2075	Biomass_CHP_CCS	0.0202127	0.0174824	0.0121373	0.00280712	0.0107391
1624	2076	Solar_PV_cen	0.259962	0.209067	0.0427227	0.0186457	0.175506
1625	2076	Solar_PV_decen	0.0843569	0.107765	0.129284	0.0334012	0.0839247
1626	2076	CSP	0.00539655	0.00130628	0.0019629	0	0.00811065
1627	2076	Wind_onshore	0.164356	0.133068	0.119182	0.106842	0.13429
1628	2076	Wind_offshore	0.0118947	0.0276356	0.0310085	0.0102714	0.0223995
1629	2076	Wave	4.74596e-08	0.000753883	0.000493448	7.14332e-05	0.000145013
1630	2076	Hydro	0.158312	0.0564132	0.124925	0.0969145	0.0958508
1631	2076	Other_renewables	0.000715478	0.00632942	0.0320419	0.00663514	0.0185507
1632	2076	Nuclear	0.125753	0.0927597	0.161424	0.060969	0.115301
1633	2076	Coal_ST	0	0.000335816	2.28619e-05	0.000284223	7.08746e-05
1634	2076	Oil_ST	0	9.83924e-05	1.13992e-05	2.64138e-05	2.64275e-05
1635	2076	Natural_gas_OC	0	0.00218906	0.00151924	0.0116472	0.0040447
1636	2076	Biomass_ST	5.27415e-05	9.33031e-06	4.04089e-06	0	1.88624e-05
1637	2076	IGCC	0	0	0	0	2.10417e-09
1638	2076	Oil_CC	0	3.12911e-10	1.08041e-06	1.95571e-08	3.67365e-06
1639	2076	Natural_gas_CC	3.44759e-05	0.000401959	0.000130353	0.000507445	0.0003896
1640	2076	Biomass_CC	0	0	0	0	0.000152637
1641	2076	Coal_CCS	0.000550419	0.00327596	0.00485464	0.0108232	0.0035022
1642	2076	Oil_CCS	0.00167463	0.00189282	0.00070364	0.000204471	0.00273115
1643	2076	Natural_gas_CCS	0.0242379	0.140611	0.121421	0.296384	0.146848
1644	2076	Biomass_CCS	0.0601218	0.121509	0.124553	0.0213738	0.113399
1645	2076	Coal_CHP	0	6.8876e-09	0.000236425	0.000807234	0.000194428
1646	2076	Oil_CHP	0	7.75781e-10	9.70212e-05	0.000804069	0.000194275
1647	2076	Natural_gas_CHP	4.47908e-12	0	2.01433e-05	0.00367897	0.000323474
1648	2076	Biomass_CHP	2.27122e-15	2.30613e-09	1.87417e-06	3.18546e-06	7.58379e-06
1649	2076	Coal_CHP_CCS	0	0.00235445	0.0186088	0	0.00553385
1650	2076	Oil_CHP_CCS	0	0.00423543	0.0121886	0	0.00221201
1651	2076	Natural_gas_CHP_CCS	0.0833784	0.071861	0.0601806	0.316925	0.055954
1652	2076	Biomass_CHP_CCS	0.0192026	0.0161265	0.0124014	0.00278086	0.0103135
1653	2077	Solar_PV_cen	0.28586	0.211963	0.0434896	0.0186752	0.180128
1654	2077	Solar_PV_decen	0.0825394	0.107913	0.133596	0.0357194	0.0847225
1655	2077	CSP	0.00544781	0.00139606	0.00194837	0	0.00860009
1656	2077	Wind_onshore	0.172608	0.134856	0.12028	0.120189	0.137157
1657	2077	Wind_offshore	0.0130767	0.0273513	0.0311678	0.010599	0.0228882
1658	2077	Wave	4.87465e-08	0.00103373	0.000609583	0.000182738	0.000189858
1659	2077	Hydro	0.154463	0.0561056	0.124317	0.0962342	0.0940367
1660	2077	Other_renewables	0.000687346	0.0062331	0.0312708	0.00658473	0.0185259
1661	2077	Nuclear	0.106773	0.0939991	0.162617	0.0580499	0.112846
1662	2077	Coal_ST	0	0.000333844	1.80373e-05	0.000279305	7.05082e-05
1663	2077	Oil_ST	0	9.7814e-05	9.09012e-06	2.5831e-05	2.88371e-05
1664	2077	Natural_gas_OC	0	0.00212707	0.000794825	0.0116471	0.00397986
1665	2077	Biomass_ST	3.60227e-05	9.18718e-06	5.52934e-06	0	1.48109e-05
1666	2077	IGCC	0	0	0	0	1.35218e-09
1667	2077	Oil_CC	0	1.63746e-10	7.68117e-07	1.47318e-08	4.4021e-06
1668	2077	Natural_gas_CC	3.4949e-05	0.000381628	0.000125617	0.000501295	0.000424548
1669	2077	Biomass_CC	0	0	0	0	0.000115479
1670	2077	Coal_CCS	0.000335762	0.00264702	0.00521209	0.0110075	0.0033131
1671	2077	Oil_CCS	0.00132703	0.00192075	0.00068857	0.000283514	0.00283863
1672	2077	Natural_gas_CCS	0.0168289	0.141319	0.117027	0.284184	0.145137
1673	2077	Biomass_CCS	0.0625993	0.118397	0.122156	0.0242586	0.112237
1674	2077	Coal_CHP	0	6.91846e-09	0.000239713	0.000798738	0.000234943
1675	2077	Oil_CHP	0	7.79257e-10	9.83708e-05	0.000795607	0.000246695
1676	2077	Natural_gas_CHP	4.47402e-12	0	2.04234e-05	0.00364014	0.000332674
1677	2077	Biomass_CHP	0	2.31647e-09	1.90024e-06	3.15193e-06	1.12981e-05
1678	2077	Coal_CHP_CCS	7.1494e-05	0.00209865	0.0186862	0	0.00540646
1679	2077	Oil_CHP_CCS	0	0.00431536	0.0125026	0	0.0021991
1680	2077	Natural_gas_CHP_CCS	0.0791172	0.0705008	0.0600871	0.31359	0.0544015
1681	2077	Biomass_CHP_CCS	0.0181951	0.015	0.0130305	0.00275159	0.00990933
1682	2078	Solar_PV_cen	0.298505	0.216693	0.0441243	0.0188883	0.18201
1683	2078	Solar_PV_decen	0.0832387	0.10773	0.136701	0.0378599	0.0860225
1684	2078	CSP	0.00558883	0.00154667	0.00198255	0	0.00908884
1685	2078	Wind_onshore	0.178438	0.137928	0.121001	0.135172	0.138936
1686	2078	Wind_offshore	0.0138095	0.0273702	0.0312497	0.0111289	0.0235183
1687	2078	Wave	5.02097e-08	0.00144748	0.000725639	0.00040862	0.000256725
1688	2078	Hydro	0.151675	0.0558149	0.12378	0.0957424	0.0924534
1689	2078	Other_renewables	0.000644768	0.00631399	0.0323526	0.00653976	0.0186491
1690	2078	Nuclear	0.092756	0.0951985	0.163491	0.0555176	0.111291
1691	2078	Coal_ST	0	0.000313163	2.52314e-05	0.000269938	6.88908e-05
1692	2078	Oil_ST	0	9.23147e-05	1.19605e-05	2.48789e-05	3.32559e-05
1693	2078	Natural_gas_OC	0	0.00187217	0.000884608	0.0115301	0.00437044
1694	2078	Biomass_ST	2.28427e-05	8.70207e-06	6.00502e-06	0	1.63572e-05
1695	2078	IGCC	0	0	0	0	4.32814e-10
1696	2078	Oil_CC	0	5.72332e-11	8.58449e-07	9.75883e-09	8.73338e-06
1697	2078	Natural_gas_CC	3.59587e-05	0.000340965	0.000192835	0.000485974	0.000461602
1698	2078	Biomass_CC	0	0	0	0	0.000100962
1699	2078	Coal_CCS	0.000224209	0.00203593	0.00583002	0.0109576	0.00328379
1700	2078	Oil_CCS	0.00111282	0.00189813	0.000742961	0.000369904	0.00304151
1701	2078	Natural_gas_CCS	0.0139799	0.140715	0.113725	0.26942	0.144117
1702	2078	Biomass_CCS	0.0651215	0.112915	0.118286	0.0272398	0.110744
1703	2078	Coal_CHP	0	6.91826e-09	0.000240823	0.000790955	0.000275385
1704	2078	Oil_CHP	0	7.79234e-10	9.88261e-05	0.000787854	0.000299716
1705	2078	Natural_gas_CHP	4.52804e-12	0	2.0518e-05	0.00360467	0.000320497
1706	2078	Biomass_CHP	0	2.3164e-09	1.90904e-06	3.12122e-06	1.55038e-05
1707	2078	Coal_CHP_CCS	0.000417855	0.00183224	0.0185937	0	0.00530504
1708	2078	Oil_CHP_CCS	0	0.00445542	0.0127526	0	0.00220647
1709	2078	Natural_gas_CHP_CCS	0.077092	0.0696763	0.0594228	0.310534	0.0535374
1710	2078	Biomass_CHP_CCS	0.0173363	0.0138008	0.013755	0.00272478	0.00956796
1711	2079	Solar_PV_cen	0.309283	0.21841	0.04445	0.0200709	0.183648
1712	2079	Solar_PV_decen	0.0843713	0.108584	0.137627	0.0398263	0.0874718
1713	2079	CSP	0.00573286	0.00163314	0.00199114	0	0.00962265
1714	2079	Wind_onshore	0.181434	0.139421	0.120377	0.15164	0.140446
1715	2079	Wind_offshore	0.0141561	0.0270875	0.030745	0.011505	0.0237719
1716	2079	Wave	5.16681e-08	0.00177899	0.000890031	0.000647476	0.000322169
1717	2079	Hydro	0.14939	0.05594	0.123097	0.0953716	0.0909212
1718	2079	Other_renewables	0.000608345	0.00622723	0.0325357	0.00647333	0.0186795
1719	2079	Nuclear	0.0826678	0.0963756	0.163666	0.0531403	0.110427
1720	2079	Coal_ST	0	0.000300764	6.72135e-05	0.000254441	6.92097e-05
1721	2079	Oil_ST	0	8.89147e-05	2.91243e-05	2.35224e-05	3.96159e-05
1722	2079	Natural_gas_OC	0	0.00168005	0.00253576	0.0112737	0.00470741
1723	2079	Biomass_ST	2.43619e-05	8.35503e-06	7.23449e-06	0	1.90908e-05
1724	2079	IGCC	0	0	0	0	6.49734e-13
1725	2079	Oil_CC	0	1.91545e-11	1.69104e-06	4.89543e-09	1.44274e-05
1726	2079	Natural_gas_CC	3.64013e-05	0.000311028	0.000344424	0.000465886	0.000510289
1727	2079	Biomass_CC	0	0	0	0	9.85283e-05
1728	2079	Coal_CCS	0.000159194	0.00151548	0.00707487	0.0107163	0.00323268
1729	2079	Oil_CCS	0.00104504	0.00186448	0.000960253	0.000467967	0.00323414
1730	2079	Natural_gas_CCS	0.0125118	0.139775	0.11183	0.254197	0.143215
1731	2079	Biomass_CCS	0.0659295	0.110639	0.118514	0.029131	0.109446
1732	2079	Coal_CHP	0	7.00322e-09	0.000241308	0.000781889	0.000311949
1733	2079	Oil_CHP	0	7.88803e-10	9.90251e-05	0.000778824	0.000347917
1734	2079	Natural_gas_CHP	4.54542e-12	0	2.05593e-05	0.00356335	0.000302027
1735	2079	Biomass_CHP	0	2.34484e-09	1.91288e-06	3.08544e-06	1.97012e-05
1736	2079	Coal_CHP_CCS	0.00116704	0.00158512	0.0181008	0	0.00520406
1737	2079	Oil_CHP_CCS	0	0.00462345	0.0126596	0	0.00219933
1738	2079	Natural_gas_CHP_CCS	0.0752501	0.069106	0.0573788	0.306974	0.0524626
1739	2079	Biomass_CHP_CCS	0.0162339	0.013044	0.014754	0.00269355	0.00925589
1740	2080	Solar_PV_cen	0.31718	0.221809	0.0447108	0.0223509	0.184203
1741	2080	Solar_PV_decen	0.0851762	0.108251	0.139526	0.0422957	0.0890292
1742	2080	CSP	0.00586243	0.00174392	0.00199997	0	0.0100849
1743	2080	Wind_onshore	0.182771	0.142674	0.119765	0.169643	0.141026
1744	2080	Wind_offshore	0.0144863	0.0271445	0.0303561	0.0118852	0.0241366
1745	2080	Wave	5.29289e-08	0.00231283	0.00105946	0.000935229	0.000416939
1746	2080	Hydro	0.147232	0.0558509	0.122377	0.0951047	0.0895218
1747	2080	Other_renewables	0.000585839	0.00629962	0.0327257	0.00640628	0.0187099
1748	2080	Nuclear	0.0772879	0.0964034	0.16385	0.05085	0.110094
1749	2080	Coal_ST	0	0.000269001	9.52721e-05	0.000232603	6.69184e-05
1750	2080	Oil_ST	0	7.82573e-05	4.01275e-05	2.14697e-05	4.08592e-05
1751	2080	Natural_gas_OC	0	0.00127241	0.00328086	0.0108319	0.00550645
1752	2080	Biomass_ST	2.66611e-05	7.53705e-06	8.3291e-06	0	2.28596e-05
1753	2080	IGCC	0	0	0	0	5.97529e-13
1754	2080	Oil_CC	0	8.55637e-12	1.91868e-06	2.55048e-09	1.58963e-05
1755	2080	Natural_gas_CC	2.40028e-05	0.00025835	0.000424102	0.00042821	0.000566198
1756	2080	Biomass_CC	0	0	0	0	9.85824e-05
1757	2080	Coal_CCS	0.000168194	0.00102533	0.00797877	0.0102118	0.00319381
1758	2080	Oil_CCS	0.00113187	0.00175958	0.00103208	0.000578589	0.00352484
1759	2080	Natural_gas_CCS	0.0124003	0.136055	0.10874	0.237801	0.142399
1760	2080	Biomass_CCS	0.0659955	0.109146	0.119425	0.0293162	0.108457
1761	2080	Coal_CHP	0	7.02452e-09	0.00024017	0.000772729	0.000346278
1762	2080	Oil_CHP	0	7.91203e-10	9.85583e-05	0.0007697	0.000393328
1763	2080	Natural_gas_CHP	4.54218e-12	0	2.04624e-05	0.00352161	0.000267722
1764	2080	Biomass_CHP	0	2.35198e-09	1.90386e-06	3.0493e-06	2.27234e-05
1765	2080	Coal_CHP_CCS	0.00227323	0.0013195	0.0176116	0	0.00515717
1766	2080	Oil_CHP_CCS	0	0.0047064	0.0128576	0	0.00221265
1767	2080	Natural_gas_CHP_CCS	0.0724037	0.0682923	0.0562641	0.303378	0.051466
1768	2080	Biomass_CHP_CCS	0.0149942	0.0133217	0.0155077	0.00266199	0.00901893
1769	2081	Solar_PV_cen	0.322541	0.221242	0.0448091	0.0252157	0.186377
1770	2081	Solar_PV_decen	0.0873519	0.109302	0.138348	0.0444085	0.0908507
1771	2081	CSP	0.005961	0.00178182	0.00199486	1.49322e-06	0.0106176
1772	2081	Wind_onshore	0.183832	0.142637	0.117896	0.18721	0.141907
1773	2081	Wind_offshore	0.0147402	0.0267993	0.0301973	0.0120201	0.0244546
1774	2081	Wave	5.39122e-08	0.00269611	0.00128012	0.0012249	0.000506536
1775	2081	Hydro	0.145154	0.0560988	0.121008	0.0948535	0.0881511
1776	2081	Other_renewables	0.000563373	0.00634305	0.0327452	0.00633313	0.018672
1777	2081	Nuclear	0.0734534	0.0968339	0.163365	0.0488464	0.109741
1778	2081	Coal_ST	0	0.000257333	0.00017582	0.000211591	6.98413e-05
1779	2081	Oil_ST	0	7.5002e-05	7.04935e-05	1.95314e-05	3.94574e-05
1780	2081	Natural_gas_OC	0	0.00112841	0.00789298	0.0103201	0.00559079
1781	2081	Biomass_ST	2.87935e-05	7.33835e-06	9.39562e-06	0	2.64308e-05
1782	2081	IGCC	0	0	0	0	1.03609e-07
1783	2081	Oil_CC	0	3.96765e-12	2.61521e-06	1.49599e-09	1.40627e-05
1784	2081	Natural_gas_CC	0	0.000234881	0.000689636	0.000414544	0.000493427
1785	2081	Biomass_CC	0	0	0	0	9.84198e-05
1786	2081	Coal_CCS	0.000123192	0.000659989	0.0101925	0.00959783	0.00301063
1787	2081	Oil_CCS	0.00103869	0.00170614	0.00154508	0.000686797	0.00350896
1788	2081	Natural_gas_CCS	0.0124346	0.133535	0.107376	0.221569	0.140832
1789	2081	Biomass_CCS	0.0664197	0.109231	0.118937	0.0294022	0.107554
1790	2081	Coal_CHP	0	7.14403e-09	0.000239292	0.000764172	0.000373953
1791	2081	Oil_CHP	0	8.04663e-10	9.81981e-05	0.000761176	0.000429338
1792	2081	Natural_gas_CHP	4.51429e-12	0	2.03876e-05	0.00348261	0.000226469
1793	2081	Biomass_CHP	0	2.39199e-09	1.8969e-06	3.01553e-06	2.52421e-05
1794	2081	Coal_CHP_CCS	0.00377557	0.00113512	0.0170446	0	0.00513647
1795	2081	Oil_CHP_CCS	0	0.00488972	0.0129909	0	0.00223927
1796	2081	Natural_gas_CHP_CCS	0.069022	0.0694044	0.0545223	0.300021	0.0502211
1797	2081	Biomass_CHP_CCS	0.0135618	0.0140012	0.0165474	0.00263251	0.00883247
1798	2082	Solar_PV_cen	0.322446	0.223152	0.0448867	0.0290445	0.187431
1799	2082	Solar_PV_decen	0.0899322	0.10922	0.137265	0.0461971	0.0925679
1800	2082	CSP	0.00596709	0.0018212	0.00199096	9.57032e-06	0.0110989
1801	2082	Wind_onshore	0.181485	0.14485	0.115961	0.205256	0.142125
1802	2082	Wind_offshore	0.0147121	0.0267366	0.0294849	0.0122908	0.0246795
1803	2082	Wave	5.38073e-08	0.0033452	0.0015005	0.00151937	0.00062984
1804	2082	Hydro	0.142871	0.0558395	0.119923	0.0945856	0.0869512
1805	2082	Other_renewables	0.000539392	0.00630655	0.0327965	0.00621246	0.0186958
1806	2082	Nuclear	0.0737102	0.0964561	0.163185	0.0472354	0.109841
1807	2082	Coal_ST	2.47281e-06	0.000237949	0.00024695	0.000186317	7.12826e-05
1808	2082	Oil_ST	2.25947e-05	7.09694e-05	9.65951e-05	1.74068e-05	4.02651e-05
1809	2082	Natural_gas_OC	0.00260215	0.0009598	0.0123949	0.00988295	0.00649394
1810	2082	Biomass_ST	2.83369e-05	6.9423e-06	8.94364e-06	0	3.19291e-05
1811	2082	IGCC	0	0	0	0	2.1052e-07
1812	2082	Oil_CC	4.66737e-06	3.53337e-12	2.66591e-06	9.99847e-10	1.21017e-05
1813	2082	Natural_gas_CC	0.000453117	0.000212927	0.000912169	0.000524776	0.000534983
1814	2082	Biomass_CC	0	0	0	0	9.87753e-05
1815	2082	Coal_CCS	0.000260875	0.000531752	0.0128312	0.00896705	0.00298632
1816	2082	Oil_CCS	0.00127932	0.00162313	0.00222292	0.000770936	0.00359776
1817	2082	Natural_gas_CCS	0.0138166	0.129588	0.106634	0.20458	0.139535
1818	2082	Biomass_CCS	0.0661271	0.108337	0.117553	0.0299601	0.106228
1819	2082	Coal_CHP	0	7.15663e-09	0.000239224	0.000751983	0.00040403
1820	2082	Oil_CHP	0	8.06083e-10	9.81699e-05	0.000749035	0.000468437
1821	2082	Natural_gas_CHP	4.6848e-12	0	2.03817e-05	0.00342706	0.000201842
1822	2082	Biomass_CHP	5.29617e-16	2.39621e-09	1.89636e-06	2.96743e-06	2.80023e-05
1823	2082	Coal_CHP_CCS	0.00448703	0.000929936	0.0165519	0	0.00499924
1824	2082	Oil_CHP_CCS	0	0.00499655	0.0131595	0	0.00225977
1825	2082	Natural_gas_CHP_CCS	0.0666307	0.0694543	0.0527999	0.295238	0.0492016
1826	2082	Biomass_CHP_CCS	0.0126219	0.0153243	0.0172316	0.00259053	0.00878573
1827	2083	Solar_PV_cen	0.323439	0.222377	0.0459982	0.0332186	0.189744
1828	2083	Solar_PV_decen	0.0940706	0.109996	0.137841	0.048558	0.0946224
1829	2083	CSP	0.00598715	0.0018233	0.00198702	2.42441e-05	0.0116627
1830	2083	Wind_onshore	0.179993	0.145191	0.116651	0.220651	0.143034
1831	2083	Wind_offshore	0.0147064	0.0264345	0.0301805	0.0125103	0.0247926
1832	2083	Wave	5.37736e-08	0.00387792	0.00217877	0.00178677	0.000777139
1833	2083	Hydro	0.140292	0.0558409	0.119578	0.0945359	0.0856613
1834	2083	Other_renewables	0.000511986	0.00619875	0.0328154	0.00612051	0.0186143
1835	2083	Nuclear	0.0730863	0.096399	0.164638	0.0464264	0.109412
1836	2083	Coal_ST	3.5187e-06	0.000237726	0.000238028	0.000165396	6.95351e-05
1837	2083	Oil_ST	3.19752e-05	7.04032e-05	9.06684e-05	1.54057e-05	4.23512e-05
1838	2083	Natural_gas_OC	0.00367962	0.000907343	0.0114487	0.00957109	0.00641324
1839	2083	Biomass_ST	2.78426e-05	6.60564e-06	1.0256e-05	0	3.25104e-05
1840	2083	IGCC	0	0	0	0	3.11047e-07
1841	2083	Oil_CC	6.2664e-06	3.22766e-12	1.60797e-06	6.6343e-10	1.56912e-05
1842	2083	Natural_gas_CC	0.000644632	0.000196048	0.000866928	0.000624438	0.000594956
1843	2083	Biomass_CC	0	0	0	0	9.77552e-05
1844	2083	Coal_CCS	0.000317751	0.000437597	0.0143895	0.00843758	0.00293042
1845	2083	Oil_CCS	0.00126914	0.00159698	0.00246183	0.000828935	0.00363895
1846	2083	Natural_gas_CCS	0.0140995	0.126892	0.105385	0.188104	0.137591
1847	2083	Biomass_CCS	0.0658129	0.108716	0.115605	0.0299328	0.105085
1848	2083	Coal_CHP	0	7.20502e-09	0.000236348	0.000741366	0.000440735
1849	2083	Oil_CHP	0	8.11533e-10	9.69898e-05	0.00073846	0.000516075
1850	2083	Natural_gas_CHP	4.96461e-12	0	2.01367e-05	0.00337867	0.000185243
1851	2083	Biomass_CHP	7.5339e-16	2.41241e-09	1.87356e-06	2.92553e-06	3.17521e-05
1852	2083	Coal_CHP_CCS	0.00532376	0.000729518	0.0160476	0	0.00487616
1853	2083	Oil_CHP_CCS	0	0.00514388	0.0133468	0	0.00228357
1854	2083	Natural_gas_CHP_CCS	0.0646589	0.0698033	0.051026	0.291073	0.0480375
1855	2083	Biomass_CHP_CCS	0.0120374	0.0171246	0.016859	0.00255395	0.00879651
1856	2084	Solar_PV_cen	0.325734	0.224238	0.0466184	0.0383958	0.191817
1857	2084	Solar_PV_decen	0.0978862	0.109854	0.13914	0.0504429	0.0965037
1858	2084	CSP	0.00603305	0.00181012	0.00188779	6.33067e-05	0.0121587
1859	2084	Wind_onshore	0.179346	0.148815	0.115722	0.237718	0.143712
1860	2084	Wind_offshore	0.0147471	0.0264929	0.0293237	0.0126418	0.0250447
1861	2084	Wave	5.392e-08	0.00471717	0.00279766	0.00205045	0.000962015
1862	2084	Hydro	0.137103	0.0554079	0.118461	0.0931444	0.0839818
1863	2084	Other_renewables	0.000484929	0.00626605	0.0318079	0.00600017	0.0184131
1864	2084	Nuclear	0.0703231	0.0956385	0.164852	0.0455807	0.108343
1865	2084	Coal_ST	2.75828e-06	0.00022642	0.000271929	0.000146916	6.92263e-05
1866	2084	Oil_ST	2.49271e-05	6.80666e-05	0.000105576	1.35353e-05	4.35494e-05
1867	2084	Natural_gas_OC	0.0028547	0.000798597	0.0127156	0.00940405	0.00685499
1868	2084	Biomass_ST	2.69522e-05	6.22477e-06	1.20355e-05	0	3.26971e-05
1869	2084	IGCC	0	0	0	0	7.97679e-07
1870	2084	Oil_CC	4.6183e-06	2.90944e-12	1.40869e-06	4.32318e-10	1.28667e-05
1871	2084	Natural_gas_CC	0.000503674	0.000178427	0.00101209	0.00079073	0.000700567
1872	2084	Biomass_CC	0	0	0	0	9.52227e-05
1873	2084	Coal_CCS	0.000232836	0.000389276	0.0166349	0.00788331	0.00321804
1874	2084	Oil_CCS	0.000923827	0.00153184	0.00318052	0.000824229	0.0040207
1875	2084	Natural_gas_CCS	0.0129948	0.122816	0.105556	0.174257	0.136102
1876	2084	Biomass_CCS	0.0654801	0.107062	0.114204	0.029885	0.103505
1877	2084	Coal_CHP	0	7.14178e-09	0.000233146	0.000724181	0.000477198
1878	2084	Oil_CHP	0	8.0441e-10	9.56757e-05	0.000721342	0.000563553
1879	2084	Natural_gas_CHP	5.28905e-12	0	1.98639e-05	0.00330035	0.000174912
1880	2084	Biomass_CHP	5.90394e-16	2.39124e-09	1.84818e-06	2.85772e-06	3.51893e-05
1881	2084	Coal_CHP_CCS	0.00733688	0.000518224	0.0156991	0	0.00489738
1882	2084	Oil_CHP_CCS	0	0.00526045	0.0136783	0	0.00230983
1883	2084	Natural_gas_CHP_CCS	0.0661328	0.0695411	0.049863	0.283514	0.0471829
1884	2084	Biomass_CHP_CCS	0.0118234	0.0183633	0.0161041	0.00249475	0.00876635
1885	2085	Solar_PV_cen	0.327726	0.226254	0.0478426	0.0429135	0.194277
1886	2085	Solar_PV_decen	0.0983493	0.11031	0.142635	0.052733	0.0982318
1887	2085	CSP	0.00607631	0.0018092	0.00196196	0.000118102	0.0128174
1888	2085	Wind_onshore	0.178445	0.151312	0.116642	0.25165	0.145176
1889	2085	Wind_offshore	0.0147203	0.0265193	0.0306229	0.0126741	0.0251699
1890	2085	Wave	5.39447e-08	0.00536556	0.00378468	0.00226495	0.00115832
1891	2085	Hydro	0.133628	0.0551762	0.117777	0.0926133	0.0825405
1892	2085	Other_renewables	0.000480028	0.00616642	0.0325502	0.00590153	0.0182241
1893	2085	Nuclear	0.0664085	0.094179	0.165059	0.0448448	0.10721
1894	2085	Coal_ST	2.08547e-06	0.000229096	0.00023804	0.000135874	6.62964e-05
1895	2085	Oil_ST	1.85795e-05	6.78822e-05	9.12386e-05	1.2534e-05	4.18654e-05
1896	2085	Natural_gas_OC	0.00213409	0.000853327	0.00818104	0.00939715	0.00630789
1897	2085	Biomass_ST	2.59543e-05	6.151e-06	1.49678e-05	0	3.25694e-05
1898	2085	IGCC	0	0	0	0	1.37186e-06
1899	2085	Oil_CC	3.27161e-06	2.69103e-12	8.66815e-07	2.93535e-10	1.26621e-05
1900	2085	Natural_gas_CC	0.000377694	0.000170986	0.000902462	0.000950719	0.000737214
1901	2085	Biomass_CC	0	0	0	0	9.2552e-05
1902	2085	Coal_CCS	0.000131419	0.000358739	0.0177105	0.00742406	0.00333864
1903	2085	Oil_CCS	0.000518222	0.00154839	0.00343677	0.000820177	0.00418285
1904	2085	Natural_gas_CCS	0.0119351	0.120085	0.105378	0.16259	0.134234
1905	2085	Biomass_CCS	0.065023	0.105187	0.11304	0.0304951	0.102068
1906	2085	Coal_CHP	0	7.10647e-09	0.000227751	0.000710966	0.000520512
1907	2085	Oil_CHP	0	8.00433e-10	9.34617e-05	0.000708179	0.00062011
1908	2085	Natural_gas_CHP	5.61929e-12	0	1.94042e-05	0.00324013	0.000170796
1909	2085	Biomass_CHP	4.46245e-16	2.37942e-09	1.80541e-06	2.80557e-06	3.96742e-05
1910	2085	Coal_CHP_CCS	0.0101157	0.000311785	0.01502	0	0.00497994
1911	2085	Oil_CHP_CCS	0	0.00545115	0.0136736	0	0.00232114
1912	2085	Natural_gas_CHP_CCS	0.0700949	0.0701101	0.0477412	0.275348	0.0464943
1913	2085	Biomass_CHP_CCS	0.013786	0.0185278	0.0153542	0.00245127	0.0089321
1914	2086	Solar_PV_cen	0.32975	0.231291	0.0489049	0.05011	0.196884
1915	2086	Solar_PV_decen	0.0968143	0.109623	0.140987	0.0543314	0.0995063
1916	2086	CSP	0.00612109	0.00178843	0.00196212	0.000149167	0.0133528
1917	2086	Wind_onshore	0.177644	0.157452	0.118456	0.268113	0.14704
1918	2086	Wind_offshore	0.0146435	0.0270329	0.030162	0.0126772	0.025508
1919	2086	Wave	1.45107e-06	0.00643891	0.00508051	0.00255022	0.00141783
1920	2086	Hydro	0.130237	0.054387	0.117677	0.0915233	0.081329
1921	2086	Other_renewables	0.000478639	0.00619468	0.0326157	0.00576817	0.0179024
1922	2086	Nuclear	0.062618	0.091589	0.165609	0.0439399	0.106947
1923	2086	Coal_ST	9.85083e-07	0.00020438	0.000235911	0.000119913	6.11125e-05
1924	2086	Oil_ST	8.56089e-06	6.36885e-05	8.90957e-05	1.10891e-05	3.51534e-05
1925	2086	Natural_gas_OC	0.000995923	0.000761557	0.00579875	0.00930796	0.00549507
1926	2086	Biomass_ST	2.49751e-05	5.69569e-06	1.84069e-05	0	3.29953e-05
1927	2086	IGCC	0	0	0	0	1.92364e-06
1928	2086	Oil_CC	1.40576e-06	2.52477e-12	6.98935e-07	1.84394e-10	1.06823e-05
1929	2086	Natural_gas_CC	0.000175693	0.000154097	0.000875588	0.0011468	0.000660921
1930	2086	Biomass_CC	0	0	0	0	9.0615e-05
1931	2086	Coal_CCS	6.19814e-05	0.00035389	0.0187159	0.00667801	0.00323385
1932	2086	Oil_CCS	0.000271934	0.00147354	0.0039019	0.00077573	0.00425507
1933	2086	Natural_gas_CCS	0.0109458	0.116072	0.106281	0.149565	0.131796
1934	2086	Biomass_CCS	0.0645519	0.102089	0.113267	0.0309317	0.100666
1935	2086	Coal_CHP	0	6.9772e-09	0.000225852	0.000694789	0.00056946
1936	2086	Oil_CHP	0	7.85873e-10	9.26824e-05	0.000692065	0.00068464
1937	2086	Natural_gas_CHP	5.81003e-12	0	1.92424e-05	0.00316641	0.000171327
1938	2086	Biomass_CHP	2.10722e-16	2.33613e-09	1.79036e-06	2.74174e-06	4.59183e-05
1939	2086	Coal_CHP_CCS	0.0128585	0.000113553	0.0144991	0	0.00505955
1940	2086	Oil_CHP_CCS	0	0.00551483	0.0137463	0	0.00232455
1941	2086	Natural_gas_CHP_CCS	0.0738809	0.0691491	0.0461627	0.265341	0.0455977
1942	2086	Biomass_CHP_CCS	0.0179137	0.0182479	0.0146138	0.0024041	0.00931977
1943	2087	Solar_PV_cen	0.334784	0.235301	0.0500966	0.0570195	0.200918
1944	2087	Solar_PV_decen	0.0942525	0.109998	0.141554	0.0557991	0.100764
1945	2087	CSP	0.00615304	0.00178614	0.00196297	0.000171874	0.0138067
1946	2087	Wind_onshore	0.179146	0.161581	0.120593	0.282302	0.149318
1947	2087	Wind_offshore	0.0148087	0.0275176	0.0309124	0.0126727	0.0258207
1948	2087	Wave	4.49333e-05	0.00728304	0.0064299	0.00280986	0.00167066
1949	2087	Hydro	0.126115	0.0541188	0.117435	0.0902208	0.0799451
1950	2087	Other_renewables	0.000476595	0.00607669	0.0326485	0.0056691	0.0174932
1951	2087	Nuclear	0.0574665	0.0890591	0.164548	0.0424488	0.10622
1952	2087	Coal_ST	0	0.000188607	0.000226406	0.000111031	5.62878e-05
1953	2087	Oil_ST	0	6.02203e-05	8.43349e-05	1.00993e-05	3.04598e-05
1954	2087	Natural_gas_OC	0	0.000725437	0.00251724	0.00909339	0.00472336
1955	2087	Biomass_ST	2.31958e-05	5.41915e-06	2.16023e-05	0	3.32096e-05
1956	2087	IGCC	0	0	0	0	4.96323e-06
1957	2087	Oil_CC	0	2.38728e-12	5.18475e-07	1.14647e-10	1.0024e-05
1958	2087	Natural_gas_CC	0	0.000140406	0.000818429	0.00123363	0.0006156
1959	2087	Biomass_CC	0	0	0	0	8.90722e-05
1960	2087	Coal_CCS	0	0.000353108	0.0173135	0.00590853	0.00298171
1961	2087	Oil_CCS	0.000134057	0.001436	0.00542724	0.000701811	0.0044244
1962	2087	Natural_gas_CCS	0.0102374	0.112429	0.105171	0.137996	0.128573
1963	2087	Biomass_CCS	0.0638295	0.098844	0.114537	0.0313106	0.0993396
1964	2087	Coal_CHP	0	6.91453e-09	0.000223453	0.000684224	0.000613427
1965	2087	Oil_CHP	0	7.78814e-10	9.1698e-05	0.000681542	0.000744148
1966	2087	Natural_gas_CHP	5.77661e-12	0	1.90381e-05	0.00311826	0.000175052
1967	2087	Biomass_CHP	0	2.31515e-09	1.77134e-06	2.70005e-06	5.25491e-05
1968	2087	Coal_CHP_CCS	0.0151701	5.91369e-10	0.0142615	0	0.0050911
1969	2087	Oil_CHP_CCS	0	0.00564141	0.0138119	0	0.00233678
1970	2087	Natural_gas_CHP_CCS	0.0758379	0.0692445	0.0455125	0.257652	0.044517
1971	2087	Biomass_CHP_CCS	0.021521	0.0182095	0.0137808	0.00238316	0.00963241
1972	2088	Solar_PV_cen	0.338922	0.239342	0.0502629	0.0652789	0.203881
1973	2088	Solar_PV_decen	0.0914143	0.110016	0.141183	0.057034	0.101873
1974	2088	CSP	0.00615704	0.00178973	0.00196008	0.000194936	0.0141374
1975	2088	Wind_onshore	0.181877	0.16663	0.12121	0.297377	0.151343
1976	2088	Wind_offshore	0.0150363	0.0282162	0.0314554	0.0126512	0.0262212
1977	2088	Wave	7.35176e-05	0.00835336	0.00781627	0.00310744	0.00193629
1978	2088	Hydro	0.121531	0.0538017	0.116669	0.0877558	0.0785295
1979	2088	Other_renewables	0.000672648	0.00615389	0.0326272	0.00553558	0.0171567
1980	2088	Nuclear	0.0535289	0.0857271	0.162881	0.0402814	0.105645
1981	2088	Coal_ST	0	0.000164024	0.00025691	0.000101259	5.3857e-05
1982	2088	Oil_ST	0	5.33145e-05	9.56099e-05	9.13392e-06	3.05047e-05
1983	2088	Natural_gas_OC	0	0.000634779	0.00239671	0.00863165	0.00458761
1984	2088	Biomass_ST	1.8492e-05	4.99818e-06	2.45197e-05	0	3.49014e-05
1985	2088	IGCC	0	0	0	0	8.12802e-06
1986	2088	Oil_CC	0	2.11351e-12	4.48211e-07	6.90932e-11	9.90412e-06
1987	2088	Natural_gas_CC	0	0.000122986	0.000816076	0.00128387	0.000645007
1988	2088	Biomass_CC	0	0	0	0	8.81646e-05
1989	2088	Coal_CCS	0	0.000352636	0.0160006	0.00498414	0.00285174
1990	2088	Oil_CCS	0.000220414	0.00135271	0.00705505	0.000614256	0.00470585
1991	2088	Natural_gas_CCS	0.0104968	0.108456	0.103772	0.124317	0.125677
1992	2088	Biomass_CCS	0.0636764	0.0952281	0.116208	0.0319345	0.0981366
1993	2088	Coal_CHP	0	6.79652e-09	0.000221479	0.000675141	0.000651842
1994	2088	Oil_CHP	0	7.65522e-10	9.0888e-05	0.000672494	0.000798706
1995	2088	Natural_gas_CHP	5.54813e-12	0	1.88699e-05	0.00307686	0.000181263
1996	2088	Biomass_CHP	0	2.27563e-09	1.7557e-06	2.6642e-06	5.94832e-05
1997	2088	Coal_CHP_CCS	0.0164967	5.81276e-10	0.0142677	0	0.00504639
1998	2088	Oil_CHP_CCS	0	0.00575735	0.0138629	0	0.00236511
[truncated: 350 more rows]
