# Supplementary material for: Environmental trade-offs of direct air capture technologies in climate change mitigation toward 2100
Source: Nat Commun. 2022 Jun 25;13:3635. doi: 10.1038/s41467-022-31146-1 (PMC9233692; doi:10.1038/s41467-022-31146-1)
Supplement: Supplementary file 3 — Supplementary Data 1 [file 41467_2022_31146_MOESM3_ESM.zip › 6-2. Supplementary Dataset/Code/Python-Code/Python_code_result_export/elec_mix_summary_SSP2_RCP19_DAC.xlsx]

## Sheet: Sheet1
	Year	Tech	China Region	USA	Western Europe	Russia Region	World
0	2020	Solar_PV_cen	0.0255406	0.0111801	0.00883248	0.00167448	0.0131726
1	2020	Solar_PV_decen	0.00698622	0.0119693	0.0360621	0.00343289	0.0142053
2	2020	CSP	0.000157338	0.000774779	0.00169999	0	0.000417568
3	2020	Wind_onshore	0.0511253	0.0679907	0.110782	0.0037173	0.0485839
4	2020	Wind_offshore	0.00178618	1.29249e-05	0.010921	0	0.0017555
5	2020	Wave	7.26967e-09	1.61473e-08	6.52393e-06	0	7.93913e-07
6	2020	Hydro	0.161626	0.0562008	0.157205	0.127261	0.154483
7	2020	Other_renewables	8.49852e-05	0.0048364	0.004437	0.0015801	0.00428438
8	2020	Nuclear	0.0586678	0.177581	0.242656	0.194948	0.105636
9	2020	Coal_ST	0.646823	0.292463	0.163588	9.89602e-05	0.368386
10	2020	Oil_ST	0.0017408	0.00563894	0.00699989	0.00145621	0.0292512
11	2020	Natural_gas_OC	0.000308033	0.00286694	0.000684228	0.000165958	0.00170943
12	2020	Biomass_ST	0.00659475	0.0128284	0.0236492	0.000150805	0.0131553
13	2020	IGCC	0	0	0	0	0
14	2020	Oil_CC	0	0	0	0	0
15	2020	Natural_gas_CC	0.0334821	0.265494	0.0762765	0.0273467	0.166455
16	2020	Biomass_CC	0	0	0	0	0
17	2020	Coal_CCS	0	0	0	0	0
18	2020	Oil_CCS	0	0	0	0	0
19	2020	Natural_gas_CCS	0	0	0	0	0
20	2020	Biomass_CCS	0	0	0	0	0
21	2020	Coal_CHP	0.00504814	0.0185025	0.0214639	0.197082	0.0259449
22	2020	Oil_CHP	2.4338e-05	0.00603104	0.0176678	0.0293669	0.00571461
23	2020	Natural_gas_CHP	3.58337e-06	0.0570253	0.0924437	0.410336	0.0421012
24	2020	Biomass_CHP	0	0.00860393	0.0246256	0.00138359	0.00474391
25	2020	Coal_CHP_CCS	0	0	0	0	0
26	2020	Oil_CHP_CCS	0	0	0	0	0
27	2020	Natural_gas_CHP_CCS	0	0	0	0	0
28	2020	Biomass_CHP_CCS	0	0	0	0	0
29	2021	Solar_PV_cen	0.0262998	0.0176704	0.0103374	0.0016457	0.0150655
30	2021	Solar_PV_decen	0.00839308	0.0117538	0.0355608	0.00335769	0.0160891
31	2021	CSP	0.000152274	0.000769585	0.00168254	0	0.000414946
32	2021	Wind_onshore	0.0519548	0.0739206	0.109957	0.00368068	0.0504063
33	2021	Wind_offshore	0.00209679	0.000216011	0.0111768	0	0.00190649
34	2021	Wave	8.49417e-09	1.93699e-08	7.82874e-06	0	9.42507e-07
35	2021	Hydro	0.156171	0.0559942	0.156566	0.123665	0.153017
36	2021	Other_renewables	0.00010131	0.00495833	0.00433726	0.00155709	0.00448885
37	2021	Nuclear	0.0565611	0.174757	0.242742	0.188913	0.103482
38	2021	Coal_ST	0.649129	0.28539	0.160898	8.5664e-05	0.369954
39	2021	Oil_ST	0.00154413	0.00596082	0.00684623	0.00139482	0.0277895
40	2021	Natural_gas_OC	0.000298392	0.00285368	0.000683871	0.000159766	0.00169761
41	2021	Biomass_ST	0.00603322	0.0129428	0.0230059	0.000146058	0.0128582
42	2021	IGCC	0	0	0	0	0
43	2021	Oil_CC	0	0	0	0	0
44	2021	Natural_gas_CC	0.0363734	0.267817	0.0766697	0.0286363	0.166268
45	2021	Biomass_CC	0	0	0	0	0
46	2021	Coal_CCS	0	0	0	0	0
47	2021	Oil_CCS	0	0	0	0	0
48	2021	Natural_gas_CCS	0	0	0	0	0
49	2021	Biomass_CCS	0	0	0	0	0
50	2021	Coal_CHP	0.00486488	0.0174537	0.0222388	0.198975	0.0251773
51	2021	Oil_CHP	2.32103e-05	0.00568247	0.0171582	0.0270972	0.00535879
52	2021	Natural_gas_CHP	3.41774e-06	0.0537493	0.0942689	0.419294	0.041291
53	2021	Biomass_CHP	0	0.00810955	0.0258637	0.00139221	0.00473476
54	2021	Coal_CHP_CCS	0	0	0	0	0
55	2021	Oil_CHP_CCS	0	0	0	0	0
56	2021	Natural_gas_CHP_CCS	0	0	0	0	0
57	2021	Biomass_CHP_CCS	0	0	0	0	0
58	2022	Solar_PV_cen	0.0263309	0.0205557	0.0107397	0.00158737	0.0158672
59	2022	Solar_PV_decen	0.0122642	0.0117556	0.0355688	0.00322171	0.0186798
60	2022	CSP	0.000148088	0.000779092	0.00167296	0	0.000415531
61	2022	Wind_onshore	0.0519777	0.0770854	0.108228	0.00357432	0.0510651
62	2022	Wind_offshore	0.00222582	0.000295628	0.0113015	0	0.00198452
63	2022	Wave	9.68591e-09	2.30011e-08	9.1624e-06	0	1.09295e-06
64	2022	Hydro	0.151435	0.056693	0.156117	0.117837	0.152486
65	2022	Other_renewables	0.00011677	0.00516868	0.00425102	0.00150433	0.00462717
66	2022	Nuclear	0.0547381	0.175134	0.242493	0.179363	0.102002
67	2022	Coal_ST	0.648729	0.278851	0.155494	6.82068e-05	0.370057
68	2022	Oil_ST	0.00136971	0.00580179	0.00659379	0.0013103	0.0264219
69	2022	Natural_gas_OC	0.000288626	0.00279093	0.000675059	0.000150859	0.00169202
70	2022	Biomass_ST	0.00553016	0.0134704	0.0222841	0.000138754	0.0128204
71	2022	IGCC	0	0	0	0	8.70708e-07
72	2022	Oil_CC	0	0	0	0	2.83301e-08
73	2022	Natural_gas_CC	0.0399751	0.270149	0.0758266	0.0292014	0.165413
74	2022	Biomass_CC	0	0	0	0	0
75	2022	Coal_CCS	0	0	0	0	0
76	2022	Oil_CCS	0	0	0	0	0
77	2022	Natural_gas_CCS	0	0	0	0	0
78	2022	Biomass_CCS	0	0	0	0	0
79	2022	Coal_CHP	0.00484428	0.016519	0.024286	0.194021	0.0246214
80	2022	Oil_CHP	2.28645e-05	0.00546335	0.0169142	0.0244995	0.00505925
81	2022	Natural_gas_CHP	3.36752e-06	0.0516892	0.100824	0.44217	0.0420733
82	2022	Biomass_CHP	0	0.00779801	0.0267216	0.00135271	0.00471344
83	2022	Coal_CHP_CCS	0	0	0	0	0
84	2022	Oil_CHP_CCS	0	0	0	0	0
85	2022	Natural_gas_CHP_CCS	0	0	0	0	0
86	2022	Biomass_CHP_CCS	0	0	0	0	0
87	2023	Solar_PV_cen	0.026551	0.024024	0.0112593	0.00154015	0.0168987
88	2023	Solar_PV_decen	0.0139849	0.0119255	0.0373831	0.00310805	0.0200565
89	2023	CSP	0.000145368	0.000801181	0.00167799	0	0.000418833
90	2023	Wind_onshore	0.0524244	0.0814712	0.107174	0.00349275	0.0525606
91	2023	Wind_offshore	0.00237053	0.000382653	0.0115208	0	0.00209683
92	2023	Wave	1.09084e-08	2.71525e-08	1.05919e-05	0	1.2536e-06
93	2023	Hydro	0.147911	0.058169	0.156453	0.11282	0.153769
94	2023	Other_renewables	0.000132132	0.00546438	0.00420731	0.00146041	0.004962
95	2023	Nuclear	0.0534179	0.178141	0.244288	0.170777	0.101596
96	2023	Coal_ST	0.646903	0.263651	0.14253	4.25859e-05	0.365323
97	2023	Oil_ST	0.00121771	0.00526826	0.00633345	0.00123723	0.0247798
98	2023	Natural_gas_OC	0.000279517	0.00264624	0.000662534	0.000143192	0.00167244
99	2023	Biomass_ST	0.00510113	0.0139203	0.0216011	0.00013251	0.0129934
100	2023	IGCC	0	0	0	0	4.14152e-06
101	2023	Oil_CC	0	0	0	0	1.03627e-06
102	2023	Natural_gas_CC	0.0445437	0.274202	0.0812378	0.0296586	0.166292
103	2023	Biomass_CC	0	0	0	0	0
104	2023	Coal_CCS	0	0	0	0	0
105	2023	Oil_CCS	0	0	0	0	0
106	2023	Natural_gas_CCS	0	0	0	0	1.23782e-06
107	2023	Biomass_CCS	0	0	0	0	0
108	2023	Coal_CHP	0.00499147	0.015998	0.0257434	0.188356	0.0243837
109	2023	Oil_CHP	2.33092e-05	0.00537699	0.0161643	0.0213855	0.00474105
110	2023	Natural_gas_CHP	3.43387e-06	0.0508836	0.104641	0.464545	0.0427595
111	2023	Biomass_CHP	0	0.00767465	0.0271121	0.00130079	0.00468257
112	2023	Coal_CHP_CCS	0	0	0	0	4.64175e-06
113	2023	Oil_CHP_CCS	0	0	0	0	5.49865e-08
114	2023	Natural_gas_CHP_CCS	0	0	0	0	1.97038e-06
115	2023	Biomass_CHP_CCS	0	0	0	0	0
116	2024	Solar_PV_cen	0.0269651	0.0266246	0.0115212	0.00151309	0.0181385
117	2024	Solar_PV_decen	0.0143869	0.0123948	0.039269	0.00303442	0.0208024
118	2024	CSP	0.000145891	0.000843045	0.0017249	0	0.000430995
119	2024	Wind_onshore	0.0535541	0.0860348	0.107784	0.00345384	0.0549511
120	2024	Wind_offshore	0.00248473	0.000417744	0.011941	0	0.00224037
121	2024	Wave	1.23501e-08	3.23469e-08	1.23476e-05	0	1.4454e-06
122	2024	Hydro	0.147178	0.0607757	0.159058	0.109208	0.158571
123	2024	Other_renewables	0.000130786	0.00545254	0.00426608	0.00143298	0.00500868
124	2024	Nuclear	0.0532456	0.185789	0.251433	0.164019	0.10335
125	2024	Coal_ST	0.640703	0.227671	0.122181	0	0.350517
126	2024	Oil_ST	0.00109741	0.00455392	0.00602215	0.00118184	0.0224167
127	2024	Natural_gas_OC	0.000269345	0.00242655	0.000640142	0.000137511	0.00168289
128	2024	Biomass_ST	0.00519663	0.0234717	0.0211317	0.000128037	0.0149277
129	2024	IGCC	0	0	0	0	1.51139e-05
130	2024	Oil_CC	0	0	0	0	4.97394e-06
131	2024	Natural_gas_CC	0.0492561	0.282084	0.0884177	0.0287555	0.16982
132	2024	Biomass_CC	0	0	0	0	0
133	2024	Coal_CCS	0	0	0	0	4.65819e-07
134	2024	Oil_CCS	0	0	0	0	6.48683e-09
135	2024	Natural_gas_CCS	0	0	0	0	0.000191312
136	2024	Biomass_CCS	0	0	0	0	1.07961e-06
137	2024	Coal_CHP	0.00535874	0.016078	0.0266636	0.182355	0.0243956
138	2024	Oil_CHP	2.4772e-05	0.0054981	0.0150416	0.0170636	0.00440427
139	2024	Natural_gas_CHP	3.65004e-06	0.0520368	0.106021	0.486472	0.0434642
140	2024	Biomass_CHP	0	0.00784805	0.0268712	0.00124539	0.00462793
141	2024	Coal_CHP_CCS	0	0	0	0	2.57324e-05
142	2024	Oil_CHP_CCS	0	0	0	0	2.42839e-07
143	2024	Natural_gas_CHP_CCS	0	0	0	0	1.00409e-05
144	2024	Biomass_CHP_CCS	0	0	0	0	7.35351e-07
145	2025	Solar_PV_cen	0.0283923	0.0295611	0.011842	0.00147202	0.0198896
146	2025	Solar_PV_decen	0.0147441	0.0128393	0.0411829	0.00293197	0.0215259
147	2025	CSP	0.000152255	0.000885577	0.00178137	0	0.000448131
148	2025	Wind_onshore	0.0567777	0.0905316	0.10844	0.00338026	0.0583635
149	2025	Wind_offshore	0.00255248	0.000453692	0.0124346	0	0.00240542
150	2025	Wave	1.43454e-08	3.79597e-08	1.42768e-05	0	1.65951e-06
151	2025	Hydro	0.15206	0.0633486	0.162346	0.105129	0.166197
152	2025	Other_renewables	0.000134486	0.00542291	0.00434358	0.00139402	0.0051824
153	2025	Nuclear	0.0551414	0.193285	0.260054	0.157106	0.106317
154	2025	Coal_ST	0.620394	0.185474	0.101068	0	0.325387
155	2025	Oil_ST	0.00100982	0.00437816	0.00573008	0.00111679	0.0201952
156	2025	Natural_gas_OC	0.000268162	0.00243315	0.000620555	0.000130648	0.00227918
157	2025	Biomass_ST	0.00558462	0.0365893	0.0207102	0.000122402	0.0182229
158	2025	IGCC	0	0	0	0	3.86929e-05
159	2025	Oil_CC	0	0	0	0	1.61287e-05
160	2025	Natural_gas_CC	0.0568386	0.289279	0.0981547	0.0259584	0.174969
161	2025	Biomass_CC	0	0	0	0	0
162	2025	Coal_CCS	0	0	0	0	9.16597e-06
163	2025	Oil_CCS	0	0	0	0	1.22253e-06
164	2025	Natural_gas_CCS	0	0	0	0	0.00070731
165	2025	Biomass_CCS	0	0	0	0	3.98254e-05
166	2025	Coal_CHP	0.00591222	0.0166267	0.027016	0.174173	0.024452
167	2025	Oil_CHP	2.70621e-05	0.00579277	0.0134934	0.0135634	0.00406967
168	2025	Natural_gas_CHP	9.23233e-06	0.0548298	0.10479	0.512334	0.0445743
169	2025	Biomass_CHP	0	0.00826898	0.0259791	0.00118773	0.00457743
170	2025	Coal_CHP_CCS	0	0	0	0	9.31875e-05
171	2025	Oil_CHP_CCS	0	0	0	0	6.28556e-07
172	2025	Natural_gas_CHP_CCS	1.38326e-06	0	0	0	3.41177e-05
173	2025	Biomass_CHP_CCS	0	0	0	0	3.14595e-06
174	2026	Solar_PV_cen	0.0298236	0.0365239	0.0121982	0.00143246	0.0237768
175	2026	Solar_PV_decen	0.0153024	0.0133675	0.0428527	0.00283453	0.0220608
176	2026	CSP	0.000161484	0.000938725	0.00184508	0	0.00047524
177	2026	Wind_onshore	0.0608929	0.095484	0.109068	0.00333308	0.0631612
178	2026	Wind_offshore	0.00284613	0.0006803	0.0129805	0	0.00293891
179	2026	Wave	1.70363e-08	4.40874e-08	1.63817e-05	0	1.87403e-06
180	2026	Hydro	0.158432	0.0662782	0.16615	0.100812	0.173627
181	2026	Other_renewables	0.000140378	0.00692751	0.00441983	0.00135016	0.00620196
182	2026	Nuclear	0.057972	0.201024	0.269582	0.149963	0.111342
183	2026	Coal_ST	0.597518	0.138488	0.0758345	0	0.291368
184	2026	Oil_ST	0.000970251	0.00416554	0.00542694	0.00105065	0.0174671
185	2026	Natural_gas_OC	0.00293129	0.00273434	0.000600728	0.000123589	0.00438467
186	2026	Biomass_ST	0.00618047	0.0522145	0.0202814	0.000116511	0.0219923
187	2026	IGCC	0	0	0	0	9.36852e-05
188	2026	Oil_CC	0	0	0	0	6.20007e-05
189	2026	Natural_gas_CC	0.0599651	0.290423	0.110533	0.022787	0.17903
190	2026	Biomass_CC	0	0	0	0	0
191	2026	Coal_CCS	0	0	0	0	0.000225565
192	2026	Oil_CCS	0	0	0	0	1.16749e-05
193	2026	Natural_gas_CCS	0	4.17549e-06	0	0	0.00317098
194	2026	Biomass_CCS	0	0	0	0	0.000286632
195	2026	Coal_CHP	0.00676155	0.017373	0.0267222	0.162562	0.0241525
196	2026	Oil_CHP	3.0736e-05	0.00616917	0.0129463	0.0295723	0.00458661
197	2026	Natural_gas_CHP	3.91901e-05	0.058397	0.103829	0.522939	0.0448209
198	2026	Biomass_CHP	1.17473e-08	0.00880664	0.0247135	0.00112387	0.00446677
199	2026	Coal_CHP_CCS	0	0	0	0	0.00020349
200	2026	Oil_CHP_CCS	0	0	0	0	2.68774e-06
201	2026	Natural_gas_CHP_CCS	3.27202e-05	0	0	0	8.1772e-05
202	2026	Biomass_CHP_CCS	1.28695e-07	0	0	0	7.3232e-06
203	2027	Solar_PV_cen	0.0303676	0.0497611	0.0127325	0.00141868	0.0291056
204	2027	Solar_PV_decen	0.0149485	0.0136631	0.0446121	0.00278765	0.0220068
205	2027	CSP	0.000161726	0.000975593	0.00192635	0	0.000511351
206	2027	Wind_onshore	0.063819	0.0997147	0.110155	0.00334763	0.0685108
207	2027	Wind_offshore	0.00366622	0.0012733	0.0136568	0	0.00383473
208	2027	Wave	1.9596e-08	5.02754e-08	1.87726e-05	0	2.06745e-06
209	2027	Hydro	0.17743	0.069054	0.171379	0.098338	0.184465
210	2027	Other_renewables	0.000137666	0.00739606	0.00452629	0.00133001	0.00671924
211	2027	Nuclear	0.062424	0.206038	0.281538	0.145959	0.117038
212	2027	Coal_ST	0.550155	0.091497	0.0507281	0	0.250182
213	2027	Oil_ST	0.00106752	0.00522589	0.0051452	0.00100378	0.0149445
214	2027	Natural_gas_OC	0.0131495	0.00547013	0.000584882	0.00011874	0.00860323
215	2027	Biomass_ST	0.00651039	0.0689781	0.0199281	0.000112644	0.0245631
216	2027	IGCC	0	0	0	0	0.000181292
217	2027	Oil_CC	0	0	0	0	0.000225177
218	2027	Natural_gas_CC	0.0657508	0.283971	0.120807	0.0199625	0.180764
219	2027	Biomass_CC	0	0	0	0	0
220	2027	Coal_CCS	0.000276173	0	0	0	0.000984152
221	2027	Oil_CCS	0	0	0	0	5.92756e-05
222	2027	Natural_gas_CCS	0.00234151	3.31074e-05	1.03355e-05	0	0.00921172
223	2027	Biomass_CCS	0	0	0	0	0.00117592
224	2027	Coal_CHP	0.00749189	0.0182537	0.0257757	0.154875	0.0234487
225	2027	Oil_CHP	3.39131e-05	0.00661644	0.0121334	0.0426748	0.00486532
226	2027	Natural_gas_CHP	8.49327e-05	0.0626341	0.100305	0.521291	0.0434082
227	2027	Biomass_CHP	5.32319e-08	0.0094453	0.0240364	0.00678112	0.00458874
228	2027	Coal_CHP_CCS	0	0	0	0	0.000389098
229	2027	Oil_CHP_CCS	0	0	0	0	9.94135e-06
230	2027	Natural_gas_CHP_CCS	0.000137629	0	0	0	0.000172639
231	2027	Biomass_CHP_CCS	4.62632e-05	0	0	0	3.02542e-05
232	2028	Solar_PV_cen	0.0332768	0.0672119	0.0144406	0.00186838	0.036224
233	2028	Solar_PV_decen	0.0141146	0.0135953	0.0450099	0.00271171	0.0212108
234	2028	CSP	0.000459949	0.000988219	0.00195588	0	0.000678565
235	2028	Wind_onshore	0.0697396	0.105948	0.110198	0.00695452	0.0757209
236	2028	Wind_offshore	0.00536372	0.00236257	0.0144576	5.16776e-05	0.00538437
237	2028	Wave	2.03677e-08	5.53956e-08	2.07333e-05	0	2.18246e-06
238	2028	Hydro	0.190103	0.0755322	0.186906	0.10292	0.193656
239	2028	Other_renewables	0.000130296	0.00768043	0.00451142	0.00130157	0.00703013
240	2028	Nuclear	0.0771298	0.212994	0.291712	0.141448	0.12716
241	2028	Coal_ST	0.468584	0.0547689	0.0316933	4.61766e-06	0.20148
242	2028	Oil_ST	0.000878841	0.00669784	0.00475053	0.00094716	0.0117918
243	2028	Natural_gas_OC	0.0141227	0.00881497	0.000562426	0.000112757	0.00856286
244	2028	Biomass_ST	0.00618865	0.0849255	0.0189559	0.000107575	0.0257202
245	2028	IGCC	0	0	0	0	0.000271471
246	2028	Oil_CC	0	0	0	0	0.000488393
247	2028	Natural_gas_CC	0.0818621	0.253093	0.116724	0.0169851	0.179034
248	2028	Biomass_CC	0	0	0	0	0
249	2028	Coal_CCS	0.00442306	0.000515809	0	0	0.00409505
250	2028	Oil_CCS	0	2.08641e-05	0	0	0.00023366
251	2028	Natural_gas_CCS	0.0253658	0.00360824	0.0016495	0	0.0251715
252	2028	Biomass_CCS	0	0	0	0	0.00284916
253	2028	Coal_CHP	0.00753295	0.0187432	0.0248062	0.140878	0.0215094
254	2028	Oil_CHP	3.40652e-05	0.00693735	0.0114345	0.0531251	0.00491315
255	2028	Natural_gas_CHP	0.00012952	0.0656645	0.0969985	0.518499	0.0412463
256	2028	Biomass_CHP	1.10758e-07	0.00989777	0.0232125	0.0120848	0.00460734
257	2028	Coal_CHP_CCS	0	0	0	0	0.000543375
258	2028	Oil_CHP_CCS	0	0	0	0	3.67049e-05
259	2028	Natural_gas_CHP_CCS	0.000433362	0	0	0	0.000303438
260	2028	Biomass_CHP_CCS	0.00012794	0	0	0	7.58423e-05
261	2029	Solar_PV_cen	0.0362132	0.0845342	0.0162856	0.00317821	0.0427252
262	2029	Solar_PV_decen	0.0130688	0.0135932	0.0444787	0.00260569	0.0201084
263	2029	CSP	0.000762181	0.000998275	0.00195398	0	0.000865338
264	2029	Wind_onshore	0.0767963	0.111471	0.10944	0.0184003	0.0828909
265	2029	Wind_offshore	0.007224	0.00351178	0.0152463	0.000408713	0.00701414
266	2029	Wave	2.01586e-08	6.04048e-08	2.24034e-05	0	2.25759e-06
267	2029	Hydro	0.197426	0.0818473	0.199512	0.121543	0.199564
268	2029	Other_renewables	0.000354047	0.00793855	0.00472445	0.00126899	0.00721725
269	2029	Nuclear	0.0949632	0.219679	0.300768	0.136332	0.137261
270	2029	Coal_ST	0.360719	0.0366864	0.0176782	4.95565e-06	0.151687
271	2029	Oil_ST	0.000605008	0.00835415	0.00433268	0.00088168	0.00919847
272	2029	Natural_gas_OC	0.00995623	0.0125505	0.00054001	0.000105756	0.00795873
273	2029	Biomass_ST	0.00521054	0.0863486	0.0176803	0.000101364	0.0245206
274	2029	IGCC	0	0	0	0	0.000315928
275	2029	Oil_CC	0	0	0	0	0.000744124
276	2029	Natural_gas_CC	0.0986562	0.214931	0.107576	0.0152368	0.171548
277	2029	Biomass_CC	0	0	0	0	0
278	2029	Coal_CCS	0.0135468	0.00211266	0.000135054	0	0.00937566
279	2029	Oil_CCS	1.79719e-05	0.000107321	0	0	0.00047262
280	2029	Natural_gas_CCS	0.0764326	0.0100859	0.0075967	0	0.052932
281	2029	Biomass_CCS	0	0	0	0	0.00505383
282	2029	Coal_CHP	0.00654563	0.0191732	0.0239873	0.118216	0.018899
283	2029	Oil_CHP	2.96299e-05	0.00724086	0.0110426	0.0623956	0.00491777
284	2029	Natural_gas_CHP	0.000170338	0.0685367	0.094645	0.502195	0.0385588
285	2029	Biomass_CHP	1.79983e-07	0.0102987	0.0223544	0.0171259	0.00458489
286	2029	Coal_CHP_CCS	0	0	0	0	0.000746285
287	2029	Oil_CHP_CCS	0	0	0	0	0.000109515
288	2029	Natural_gas_CHP_CCS	0.00106853	0	0	0	0.000596794
289	2029	Biomass_CHP_CCS	0.000233646	0	0	0	0.000131549
290	2030	Solar_PV_cen	0.0379853	0.102099	0.0179571	0.00436714	0.0481451
291	2030	Solar_PV_decen	0.0112131	0.0161466	0.0425076	0.00246827	0.0188543
292	2030	CSP	0.0012699	0.000999126	0.00195177	0	0.00114238
293	2030	Wind_onshore	0.0816503	0.117458	0.117593	0.0296988	0.0895868
294	2030	Wind_offshore	0.00860146	0.00494854	0.0157737	0.00107234	0.00835872
295	2030	Wave	1.80899e-08	6.44339e-08	2.36813e-05	0	2.35907e-06
296	2030	Hydro	0.188866	0.0873787	0.204798	0.137399	0.197967
297	2030	Other_renewables	0.000348182	0.00812262	0.010396	0.00388782	0.00774135
298	2030	Nuclear	0.112599	0.222127	0.302211	0.129401	0.145274
299	2030	Coal_ST	0.251086	0.026381	0.0100046	5.23286e-06	0.107158
300	2030	Oil_ST	0.000285547	0.00903255	0.00380112	0.000811171	0.00665052
301	2030	Natural_gas_OC	0.000566859	0.0129339	0.000510596	9.78455e-05	0.00515002
302	2030	Biomass_ST	0.00387017	0.085034	0.0158203	9.38217e-05	0.0223894
303	2030	IGCC	0	0	0	0	0.00032645
304	2030	Oil_CC	0	0	0	0	0.000845339
305	2030	Natural_gas_CC	0.109298	0.172576	0.0934965	0.0146138	0.158367
306	2030	Biomass_CC	0	0	0	0	0
307	2030	Coal_CCS	0.0212382	0.00549872	0.000844761	0	0.014769
308	2030	Oil_CCS	4.01502e-05	0.000394622	0	0	0.000688675
309	2030	Natural_gas_CCS	0.163942	0.0222814	0.0161403	0	0.0951002
310	2030	Biomass_CCS	0	8.05471e-06	0	0	0.00799238
311	2030	Coal_CHP	0.00489574	0.0191166	0.0229014	0.0942008	0.0160775
312	2030	Oil_CHP	2.21123e-05	0.00736113	0.0106953	0.0744312	0.00497341
313	2030	Natural_gas_CHP	0.000183807	0.0696641	0.0912811	0.485592	0.0355564
314	2030	Biomass_CHP	2.3882e-07	0.0104387	0.0212928	0.02186	0.00445743
315	2030	Coal_CHP_CCS	0	0	0	0	0.000970169
316	2030	Oil_CHP_CCS	0	0	0	0	0.000244889
317	2030	Natural_gas_CHP_CCS	0.00170678	0	0	0	0.00101114
318	2030	Biomass_CHP_CCS	0.000330519	0	0	0	0.000200173
319	2031	Solar_PV_cen	0.0384754	0.11692	0.0195468	0.00622378	0.0524754
320	2031	Solar_PV_decen	0.00954824	0.0197136	0.0414358	0.00238441	0.0184018
321	2031	CSP	0.00162879	0.00100909	0.0019011	0	0.00142017
322	2031	Wind_onshore	0.0840831	0.124659	0.11682	0.0565802	0.0959394
323	2031	Wind_offshore	0.0092812	0.006528	0.0166129	0.00249267	0.00969718
324	2031	Wave	1.67622e-08	6.90747e-08	2.50969e-05	0	2.49718e-06
325	2031	Hydro	0.177793	0.0932453	0.213879	0.154598	0.19559
326	2031	Other_renewables	0.000352867	0.00834689	0.0119458	0.00424935	0.00792026
327	2031	Nuclear	0.123157	0.228128	0.30662	0.125066	0.153078
328	2031	Coal_ST	0.152325	0.0191789	0.00597507	5.62943e-06	0.0677071
329	2031	Oil_ST	0.000166389	0.00885648	0.00338699	0.000763565	0.00455293
330	2031	Natural_gas_OC	0.000528382	0.0132135	0.000491068	9.22622e-05	0.00450196
331	2031	Biomass_ST	0.0028836	0.0827388	0.0143305	8.83155e-05	0.0204745
332	2031	IGCC	0	0	0	0	0.000230555
333	2031	Oil_CC	0	3.76009e-06	0	0	0.000698837
334	2031	Natural_gas_CC	0.106503	0.124151	0.077268	0.0109607	0.138087
335	2031	Biomass_CC	0	0	0	0	0
336	2031	Coal_CCS	0.0290814	0.011196	0.00172388	0	0.019173
337	2031	Oil_CCS	6.59944e-05	0.000950201	0	0	0.00102822
338	2031	Natural_gas_CCS	0.257897	0.034621	0.0278942	0	0.140552
339	2031	Biomass_CCS	0	0.00126979	0	0	0.0107058
340	2031	Coal_CHP	0.003311	0.0185256	0.0216741	0.0684399	0.0130661
341	2031	Oil_CHP	1.49013e-05	0.0072658	0.0102573	0.071903	0.00444766
342	2031	Natural_gas_CHP	0.000168767	0.0687591	0.0870891	0.469821	0.0321945
343	2031	Biomass_CHP	2.10681e-07	0.0107204	0.0211234	0.0263309	0.00444521
344	2031	Coal_CHP_CCS	0	0	0	0	0.0012512
345	2031	Oil_CHP_CCS	0	0	0	0	0.000451155
346	2031	Natural_gas_CHP_CCS	0.00237175	0	0	0	0.00163441
347	2031	Biomass_CHP_CCS	0.000363893	0	0	0	0.000272562
348	2032	Solar_PV_cen	0.0430466	0.12729	0.0213415	0.00809375	0.0576634
349	2032	Solar_PV_decen	0.00896906	0.0249669	0.0414606	0.00232657	0.0187712
350	2032	CSP	0.00206307	0.00101873	0.0018616	0	0.00173061
351	2032	Wind_onshore	0.0928024	0.131565	0.117357	0.0847627	0.104481
352	2032	Wind_offshore	0.010307	0.00802604	0.0178285	0.00455167	0.0111773
353	2032	Wave	1.70575e-08	7.38065e-08	2.70656e-05	0	2.70352e-06
354	2032	Hydro	0.169727	0.0985081	0.227151	0.174825	0.195136
355	2032	Other_renewables	0.000385272	0.00854891	0.0137294	0.00476002	0.00830958
356	2032	Nuclear	0.142814	0.234368	0.314703	0.123626	0.164608
357	2032	Coal_ST	0.0866286	0.0129774	0.0037076	6.10382e-06	0.0385229
358	2032	Oil_ST	9.71671e-05	0.00809279	0.00307042	0.000723551	0.00317292
359	2032	Natural_gas_OC	0.000522829	0.0135016	0.000479368	8.75782e-05	0.00459537
360	2032	Biomass_ST	0.00213705	0.0787501	0.0131499	8.46316e-05	0.0191312
361	2032	IGCC	0	0	0	0	0.000129603
362	2032	Oil_CC	0	1.76169e-05	0	0	0.000454498
363	2032	Natural_gas_CC	0.0996572	0.0794451	0.0621071	0.00730316	0.113711
364	2032	Biomass_CC	0	0	0	0	0
365	2032	Coal_CCS	0.025726	0.0194673	0.00261334	0	0.0193964
366	2032	Oil_CCS	9.97549e-05	0.00183747	0	0	0.00122092
367	2032	Natural_gas_CCS	0.308921	0.0485546	0.0297113	0	0.169965
368	2032	Biomass_CCS	0	0.00447281	0.00010387	0	0.0147034
369	2032	Coal_CHP	0.00219409	0.0165887	0.0193098	0.042635	0.0101023
370	2032	Oil_CHP	9.8047e-06	0.0066428	0.00924708	0.0696613	0.00405932
371	2032	Natural_gas_CHP	0.000165655	0.0628705	0.077914	0.450957	0.0292151
372	2032	Biomass_CHP	2.07193e-07	0.0111571	0.0214337	0.025596	0.00442795
373	2032	Coal_CHP_CCS	0	0	0.000194545	0	0.00144828
374	2032	Oil_CHP_CCS	0	8.91668e-05	0.000298257	0	0.000678101
375	2032	Natural_gas_CHP_CCS	0.00315725	0.0012431	0.00120035	0	0.00277751
376	2032	Biomass_CHP_CCS	0.000569079	1.78393e-07	0	0	0.000407643
377	2033	Solar_PV_cen	0.0481	0.134134	0.0223341	0.00953658	0.0626479
378	2033	Solar_PV_decen	0.00904653	0.031217	0.0431464	0.00227924	0.0200918
379	2033	CSP	0.00242541	0.00103276	0.00198013	0	0.00198893
380	2033	Wind_onshore	0.102924	0.13502	0.122849	0.110461	0.113469
381	2033	Wind_offshore	0.0116466	0.00924351	0.0191052	0.00584773	0.0124783
382	2033	Wave	1.72974e-08	7.92923e-08	2.99966e-05	0	3.02968e-06
383	2033	Hydro	0.172928	0.0987678	0.233617	0.194475	0.198688
384	2033	Other_renewables	0.000391834	0.00876464	0.0160124	0.00550526	0.00919448
385	2033	Nuclear	0.163274	0.234774	0.325008	0.125864	0.175575
386	2033	Coal_ST	0.0419837	0.00853739	0.00247153	3.24247e-05	0.0186199
387	2033	Oil_ST	5.62097e-05	0.00685584	0.0028632	0.00084681	0.00227128
388	2033	Natural_gas_OC	0.000403791	0.0179103	0.000472578	8.24896e-05	0.00499232
389	2033	Biomass_ST	0.00200266	0.0779245	0.012339	9.2141e-05	0.0190227
390	2033	IGCC	0	0	0	0	5.64266e-05
391	2033	Oil_CC	0	4.46581e-05	0	0	0.000237189
392	2033	Natural_gas_CC	0.0828816	0.0486042	0.0474335	0.00439079	0.0868223
393	2033	Biomass_CC	0	0	0	0	0
394	2033	Coal_CCS	0.0184424	0.022867	0.00358255	0	0.0168015
395	2033	Oil_CCS	0.000139349	0.00243167	0	0	0.00133525
396	2033	Natural_gas_CCS	0.336421	0.0579502	0.0229889	0	0.185126
397	2033	Biomass_CCS	0	0.00971769	0.00151405	0	0.0199192
398	2033	Coal_CHP	0.00129066	0.0144096	0.0165035	0.0225876	0.00765742
399	2033	Oil_CHP	5.64312e-06	0.00576098	0.00797166	0.066743	0.00371061
400	2033	Natural_gas_CHP	0.000194264	0.0545282	0.0667299	0.426649	0.0263987
401	2033	Biomass_CHP	2.4386e-07	0.0119043	0.0223706	0.0246072	0.00456551
402	2033	Coal_CHP_CCS	0	6.42219e-05	0.00120828	0	0.00172561
403	2033	Oil_CHP_CCS	0	0.00051426	0.00164729	0	0.00103123
404	2033	Natural_gas_CHP_CCS	0.00452388	0.0069998	0.00581063	0	0.0049501
405	2033	Biomass_CHP_CCS	0.00091838	2.16587e-05	1.05468e-05	0	0.000619335
406	2034	Solar_PV_cen	0.0541324	0.141139	0.0232112	0.0101752	0.0676696
407	2034	Solar_PV_decen	0.00940004	0.0362145	0.047397	0.00223851	0.0219797
408	2034	CSP	0.00285908	0.00104415	0.0020994	0	0.00224841
409	2034	Wind_onshore	0.114884	0.138136	0.12789	0.129466	0.122121
410	2034	Wind_offshore	0.0130545	0.0105156	0.0202362	0.00670961	0.0138691
411	2034	Wave	2.0758e-08	8.36714e-08	3.325e-05	0	3.41877e-06
412	2034	Hydro	0.181063	0.0981799	0.241055	0.208053	0.202592
413	2034	Other_renewables	0.000519593	0.00888058	0.0184962	0.00649837	0.00994752
414	2034	Nuclear	0.185169	0.23349	0.324497	0.133648	0.184883
415	2034	Coal_ST	0.0159062	0.00544703	0.00173547	0.00180833	0.00752552
416	2034	Oil_ST	2.81138e-05	0.00484304	0.00266535	0.00194727	0.00162583
417	2034	Natural_gas_OC	0.000137019	0.0176252	0.00045735	7.49725e-05	0.00463336
418	2034	Biomass_ST	0.0018891	0.0742228	0.0115168	0.000118307	0.0182866
419	2034	IGCC	0	0	0	0	1.6681e-05
420	2034	Oil_CC	0	8.34431e-05	0	0	0.000109337
421	2034	Natural_gas_CC	0.0615168	0.0268304	0.0351054	0.00261361	0.0618612
422	2034	Biomass_CC	0	0	0	0	0
423	2034	Coal_CCS	0.00680522	0.0258985	0.00232606	0	0.012482
424	2034	Oil_CCS	0	0.00293817	0	0	0.00149247
425	2034	Natural_gas_CCS	0.343328	0.0663857	0.00966851	0	0.189763
426	2034	Biomass_CCS	0	0.0178028	0.0145631	0	0.0274288
427	2034	Coal_CHP	0.000784483	0.0110386	0.0128181	0.0113722	0.00548112
428	2034	Oil_CHP	3.31597e-06	0.0044057	0.00624991	0.0620656	0.00325902
429	2034	Natural_gas_CHP	0.000233535	0.0417157	0.0518794	0.400251	0.0229015
430	2034	Biomass_CHP	2.8859e-07	0.012319	0.0232352	0.0229614	0.00466248
431	2034	Coal_CHP_CCS	0	0.000241266	0.00344571	0	0.0020746
432	2034	Oil_CHP_CCS	0	0.00124981	0.00445182	0	0.00152135
433	2034	Natural_gas_CHP_CCS	0.00690522	0.0169208	0.0148501	0	0.00837437
434	2034	Biomass_CHP_CCS	0.00138102	0.00243135	0.000116937	0	0.00118722
435	2035	Solar_PV_cen	0.0598173	0.148241	0.0231229	0.0106799	0.0722022
436	2035	Solar_PV_decen	0.0099776	0.0408283	0.0518533	0.0021673	0.0238804
437	2035	CSP	0.00309578	0.00108167	0.00197975	0	0.00242787
438	2035	Wind_onshore	0.1245	0.140143	0.125795	0.147336	0.128519
439	2035	Wind_offshore	0.0142849	0.0111703	0.0206399	0.00755102	0.0148515
440	2035	Wave	2.20389e-08	8.78614e-08	3.59627e-05	0	3.68046e-06
441	2035	Hydro	0.192759	0.0973158	0.245573	0.222148	0.206383
442	2035	Other_renewables	0.000556773	0.00895064	0.0188367	0.00708959	0.0100737
443	2035	Nuclear	0.203461	0.229648	0.310707	0.149673	0.190906
444	2035	Coal_ST	0.00459935	0.00337044	0.00140604	0.0085587	0.0027166
445	2035	Oil_ST	1.28746e-05	0.00309934	0.00243966	0.00392816	0.0012171
446	2035	Natural_gas_OC	0.000133125	0.0173292	0.000425104	0.000917869	0.00407551
447	2035	Biomass_ST	0.00181695	0.0698508	0.01053	0.000161729	0.0174539
448	2035	IGCC	0	0	0	0	3.25207e-06
449	2035	Oil_CC	0	0.000133863	0	0	5.08624e-05
450	2035	Natural_gas_CC	0.0391159	0.0109632	0.0246884	0.00205599	0.0401343
451	2035	Biomass_CC	0	0	0	0	0
452	2035	Coal_CCS	0.00684397	0.027767	0.000769822	0	0.0123448
453	2035	Oil_CCS	0	0.00319324	0	0	0.00180477
454	2035	Natural_gas_CCS	0.32389	0.0720136	0.0102593	0	0.185756
455	2035	Biomass_CCS	0	0.0245666	0.0365589	0	0.0355229
456	2035	Coal_CHP	0.000475654	0.00704009	0.00824534	0.0056438	0.00347123
457	2035	Oil_CHP	1.91551e-06	0.00280294	0.00407666	0.055383	0.00271133
458	2035	Natural_gas_CHP	0.000267861	0.0265542	0.0332697	0.356286	0.0183876
459	2035	Biomass_CHP	3.43119e-07	0.0127647	0.0239483	0.0204201	0.0047479
460	2035	Coal_CHP_CCS	0	0.000543354	0.00697244	0	0.00252512
461	2035	Oil_CHP_CCS	0	0.00233436	0.00881758	0	0.00214707
462	2035	Natural_gas_CHP_CCS	0.0116778	0.0315201	0.0287146	0	0.0133631
463	2035	Biomass_CHP_CCS	0.00271284	0.00677416	0.000334312	0	0.00231909
464	2036	Solar_PV_cen	0.0649334	0.153685	0.0230313	0.0109991	0.0757602
465	2036	Solar_PV_decen	0.0104058	0.0456801	0.0559687	0.00199027	0.0259639
466	2036	CSP	0.0033077	0.00109631	0.00182163	0	0.00256096
467	2036	Wind_onshore	0.132732	0.139959	0.122304	0.148313	0.132228
468	2036	Wind_offshore	0.0153322	0.0120052	0.0209681	0.00839491	0.0156653
469	2036	Wave	2.22997e-08	9.10751e-08	3.698e-05	0	3.82495e-06
470	2036	Hydro	0.202425	0.0958275	0.246401	0.227994	0.208708
471	2036	Other_renewables	0.00058859	0.0089363	0.0188946	0.00741562	0.010679
472	2036	Nuclear	0.220303	0.222037	0.295036	0.16252	0.194822
473	2036	Coal_ST	0.00163605	0.00274044	0.00116234	0.0196405	0.00184508
474	2036	Oil_ST	6.53806e-06	0.00193701	0.00218067	0.00694951	0.00105679
475	2036	Natural_gas_OC	0.000126326	0.0109451	0.000391351	0.00692703	0.00387065
476	2036	Biomass_ST	0.00151293	0.0633118	0.00937344	0.0002305	0.0163477
477	2036	IGCC	0	0	0	0	3.66815e-06
478	2036	Oil_CC	0	0.000135467	0	0	6.35086e-05
479	2036	Natural_gas_CC	0.0251716	0.00700282	0.0189452	0.00278987	0.0270434
480	2036	Biomass_CC	0	0	0	0	0
481	2036	Coal_CCS	0.00259228	0.0282385	0.00011733	1.91846e-05	0.0109672
482	2036	Oil_CCS	0	0.00322523	0	0	0.00191435
483	2036	Natural_gas_CCS	0.290886	0.0744536	0.00384242	0.00487798	0.172257
484	2036	Biomass_CCS	0	0.0306921	0.0552865	0	0.043036
485	2036	Coal_CHP	0.000284812	0.00359073	0.00436915	0.00311776	0.00198969
486	2036	Oil_CHP	1.08494e-06	0.00142611	0.00223432	0.0498172	0.002299
487	2036	Natural_gas_CHP	0.000281202	0.0135276	0.017628	0.319698	0.0148068
488	2036	Biomass_CHP	4.05638e-07	0.0127797	0.0245595	0.0183059	0.00483377
489	2036	Coal_CHP_CCS	0	0.000939877	0.0119303	0	0.00314309
490	2036	Oil_CHP_CCS	0	0.00367347	0.0149149	0	0.00292813
491	2036	Natural_gas_CHP_CCS	0.0218484	0.0495277	0.0479249	0	0.0210315
492	2036	Biomass_CHP_CCS	0.00562624	0.0126261	0.000677903	0	0.00417151
493	2037	Solar_PV_cen	0.0666628	0.158294	0.0230251	0.0129729	0.0775401
494	2037	Solar_PV_decen	0.0105425	0.0515099	0.0606405	0.00172908	0.0282464
495	2037	CSP	0.00346054	0.0010618	0.00165413	0	0.00265729
496	2037	Wind_onshore	0.137026	0.138527	0.118028	0.149677	0.133604
497	2037	Wind_offshore	0.0159573	0.0126723	0.0211331	0.00970535	0.0163339
498	2037	Wave	2.17795e-08	9.43911e-08	3.74447e-05	0	3.87218e-06
499	2037	Hydro	0.207871	0.0939864	0.246093	0.221947	0.208359
500	2037	Other_renewables	0.000609073	0.00888883	0.0189097	0.00729839	0.0109412
501	2037	Nuclear	0.228065	0.212284	0.280491	0.16694	0.193893
502	2037	Coal_ST	0.000253799	0.00240927	0.000986222	0.031603	0.00174997
503	2037	Oil_ST	3.10334e-06	0.0013042	0.00194603	0.00969014	0.000986753
504	2037	Natural_gas_OC	0.000115315	0.0105803	0.000392211	0.015875	0.00495371
505	2037	Biomass_ST	0.00134046	0.058046	0.0081371	0.000301127	0.0155886
506	2037	IGCC	0	0	0	0	2.09293e-06
507	2037	Oil_CC	0	0.000132497	7.92174e-08	0	5.41797e-05
508	2037	Natural_gas_CC	0.0163319	0.00434522	0.015647	0.00562737	0.0187036
509	2037	Biomass_CC	0	0	0	0	0
510	2037	Coal_CCS	0.00193612	0.0276408	3.47391e-06	0.000176713	0.010702
511	2037	Oil_CCS	0	0.00307548	2.27731e-06	0	0.00194417
512	2037	Natural_gas_CCS	0.259311	0.0747986	0.000570824	0.0272299	0.161069
513	2037	Biomass_CCS	0	0.0380852	0.0738158	0.000160907	0.0497022
514	2037	Coal_CHP	0.000150383	0.0018653	0.00258407	0.00191361	0.00125755
515	2037	Oil_CHP	5.62662e-07	0.000741826	0.00128497	0.0424682	0.00196186
516	2037	Natural_gas_CHP	0.000240818	0.00704028	0.00978841	0.278739	0.0124126
517	2037	Biomass_CHP	4.57508e-07	0.0130479	0.0257856	0.0159455	0.00497162
518	2037	Coal_CHP_CCS	0	0.00149401	0.0146982	0	0.00365176
519	2037	Oil_CHP_CCS	0	0.00419799	0.0178712	0	0.00336244
520	2037	Natural_gas_CHP_CCS	0.0398262	0.0563228	0.0552954	0	0.0289036
521	2037	Biomass_CHP_CCS	0.0102963	0.0176477	0.00117968	0	0.00644253
522	2038	Solar_PV_cen	0.0663479	0.162637	0.0228443	0.0160615	0.0784995
523	2038	Solar_PV_decen	0.0106955	0.0586037	0.0621077	0.00146693	0.0302111
524	2038	CSP	0.00351987	0.00103647	0.00198794	0	0.00276411
525	2038	Wind_onshore	0.137867	0.13695	0.127108	0.155003	0.134899
526	2038	Wind_offshore	0.0161492	0.013308	0.0209498	0.010833	0.016695
527	2038	Wave	2.03645e-08	9.81261e-08	4.07303e-05	0	4.22563e-06
528	2038	Hydro	0.207847	0.092605	0.238456	0.210799	0.205227
529	2038	Other_renewables	0.000614104	0.00883488	0.025838	0.00899695	0.0117111
530	2038	Nuclear	0.229647	0.201454	0.255688	0.16741	0.189805
531	2038	Coal_ST	0.000148159	0.0021563	0.000825493	0.0408555	0.00204775
532	2038	Oil_ST	2.29797e-06	0.000910831	0.00162843	0.0114331	0.000947762
533	2038	Natural_gas_OC	0.000100863	0.0100084	0.000324065	0.0223264	0.00617895
534	2038	Biomass_ST	0.00110915	0.0491523	0.00669258	0.000349178	0.0137766
535	2038	IGCC	0	0	0	0	2.1744e-06
536	2038	Oil_CC	0	0.000123892	0	0	6.09999e-05
537	2038	Natural_gas_CC	0.0114562	0.00323334	0.012831	0.00912788	0.0136933
538	2038	Biomass_CC	0	0	0	0	0
539	2038	Coal_CCS	0.000283716	0.0261663	0	0.000612708	0.00981885
540	2038	Oil_CCS	0	0.00282455	0	0	0.0016983
541	2038	Natural_gas_CCS	0.229604	0.0730969	0.000522588	0.0709182	0.152721
542	2038	Biomass_CCS	0	0.0458843	0.0877593	0.000883539	0.054703
543	2038	Coal_CHP	7.52626e-05	0.00102209	0.00157217	0.00125807	0.00086035
544	2038	Oil_CHP	3.26657e-07	0.000402655	0.000782914	0.0322343	0.00157187
545	2038	Natural_gas_CHP	0.000177335	0.00382435	0.00533815	0.226468	0.0100575
546	2038	Biomass_CHP	4.63976e-07	0.013858	0.0269177	0.0129625	0.00513246
547	2038	Coal_CHP_CCS	0	0.00165972	0.0167699	0	0.00410091
548	2038	Oil_CHP_CCS	0	0.00459017	0.0199003	0	0.0037102
549	2038	Natural_gas_CHP_CCS	0.0678683	0.0617071	0.0616093	0	0.0397998
550	2038	Biomass_CHP_CCS	0.0164855	0.0239496	0.00150546	0	0.009302
551	2039	Solar_PV_cen	0.0644504	0.165591	0.022912	0.0204069	0.0788347
552	2039	Solar_PV_decen	0.0119785	0.068287	0.0630793	0.0012044	0.0325556
553	2039	CSP	0.00350342	0.00100077	0.00206848	0	0.00282797
554	2039	Wind_onshore	0.135679	0.133934	0.128912	0.165187	0.134538
555	2039	Wind_offshore	0.0160159	0.013636	0.0207682	0.0117827	0.0169934
556	2039	Wave	3.21331e-08	1.01346e-07	4.21759e-05	0	4.51668e-06
557	2039	Hydro	0.203529	0.0908105	0.233011	0.194148	0.200395
558	2039	Other_renewables	0.000966537	0.00873425	0.0292488	0.0089245	0.0126782
559	2039	Nuclear	0.226375	0.187701	0.239123	0.164075	0.184063
560	2039	Coal_ST	9.30965e-05	0.00193953	0.000690672	0.0443281	0.00216613
561	2039	Oil_ST	1.78478e-06	0.000657339	0.00136457	0.0116048	0.000902027
562	2039	Natural_gas_OC	8.4536e-05	0.00972097	0.000288144	0.022762	0.00676213
563	2039	Biomass_ST	0.0009021	0.0423839	0.00541546	0.000369967	0.0124659
564	2039	IGCC	0	0	0	0	2.05646e-06
565	2039	Oil_CC	0	0.000113971	0	0	6.29895e-05
566	2039	Natural_gas_CC	0.00816129	0.0024709	0.0102136	0.0140698	0.00997242
567	2039	Biomass_CC	0	0	0	0	0
568	2039	Coal_CCS	3.00175e-05	0.0243916	0	0.00201062	0.00886109
569	2039	Oil_CCS	0	0.00252798	0	0	0.00167215
570	2039	Natural_gas_CCS	0.205966	0.0705928	0.000718313	0.143413	0.148508
571	2039	Biomass_CCS	0	0.0522854	0.088703	0.00208077	0.0574416
572	2039	Coal_CHP	3.7255e-05	0.000567706	0.00100759	0.000764663	0.000619219
573	2039	Oil_CHP	1.5734e-07	0.000216904	0.000531005	0.0210789	0.00114086
574	2039	Natural_gas_CHP	0.00011166	0.00206223	0.00278042	0.162293	0.00729743
575	2039	Biomass_CHP	4.46496e-07	0.0144243	0.0283544	0.00949494	0.00520745
576	2039	Coal_CHP_CCS	0	0.00218575	0.0209984	0	0.00485484
577	2039	Oil_CHP_CCS	0	0.00524872	0.022698	0	0.00413343
578	2039	Natural_gas_CHP_CCS	0.0997042	0.0725501	0.0753477	0	0.0534888
579	2039	Biomass_CHP_CCS	0.0224084	0.0259656	0.00172344	0	0.0115512
580	2040	Solar_PV_cen	0.0618257	0.166245	0.0226748	0.0227053	0.0784133
581	2040	Solar_PV_decen	0.0131902	0.0800468	0.0649287	0.00324939	0.035228
582	2040	CSP	0.00345825	0.00100497	0.00219874	0	0.00287317
583	2040	Wind_onshore	0.131531	0.128805	0.130187	0.165545	0.132355
584	2040	Wind_offshore	0.0157223	0.0139333	0.02023	0.0120358	0.0170594
585	2040	Wave	3.0083e-08	1.03364e-07	4.53839e-05	0	5.12168e-06
586	2040	Hydro	0.197756	0.0880101	0.225203	0.170223	0.194116
587	2040	Other_renewables	0.000947044	0.00852847	0.0333168	0.0084033	0.0135386
588	2040	Nuclear	0.221448	0.170003	0.219294	0.145784	0.175751
589	2040	Coal_ST	5.9358e-05	0.00178223	0.000556449	0.0400827	0.0019806
590	2040	Oil_ST	1.37761e-06	0.000569027	0.00109804	0.0101736	0.000829514
591	2040	Natural_gas_OC	6.82112e-05	0.00993241	0.000245218	0.0239866	0.00736583
592	2040	Biomass_ST	0.000674379	0.0370905	0.00417406	0.00035479	0.011163
593	2040	IGCC	0	0	0	0	4.28878e-06
594	2040	Oil_CC	0	0.000111686	0	0	7.79908e-05
595	2040	Natural_gas_CC	0.00535818	0.00207869	0.00752329	0.0176256	0.00708369
596	2040	Biomass_CC	0	0	0	0	0
597	2040	Coal_CCS	0	0.0223117	0	0.00354588	0.00812015
598	2040	Oil_CCS	0	0.00226155	0	0	0.00174577
599	2040	Natural_gas_CCS	0.186068	0.0675023	0.00120468	0.22291	0.146712
600	2040	Biomass_CCS	0	0.0565402	0.0864305	0.00400951	0.0597312
601	2040	Coal_CHP	1.82873e-05	0.000322814	0.000782185	0.000541564	0.000519285
602	2040	Oil_CHP	2.6964e-08	0.000119643	0.000393429	0.0148213	0.000881884
603	2040	Natural_gas_CHP	5.95935e-05	0.00113639	0.00165345	0.126138	0.00568891
604	2040	Biomass_CHP	4.07945e-07	0.0143535	0.0290488	0.00786475	0.00517056
605	2040	Coal_CHP_CCS	0	0.00318244	0.0268341	0	0.00587389
606	2040	Oil_CHP_CCS	0	0.0061502	0.0255736	0	0.00455953
607	2040	Natural_gas_CHP_CCS	0.135259	0.089821	0.0936483	0	0.0697193
608	2040	Biomass_CHP_CCS	0.0265544	0.0281562	0.00275618	0	0.0134337
609	2041	Solar_PV_cen	0.0598868	0.167793	0.0222758	0.0261303	0.0784571
610	2041	Solar_PV_decen	0.0155615	0.0900667	0.0666062	0.0108979	0.038218
611	2041	CSP	0.00345123	0.00107036	0.00206391	0	0.00293908
612	2041	Wind_onshore	0.128872	0.125819	0.123523	0.172368	0.130521
613	2041	Wind_offshore	0.0155754	0.0146582	0.0196142	0.0115503	0.0172275
614	2041	Wave	3.43883e-08	1.0383e-07	4.30499e-05	0	5.12681e-06
615	2041	Hydro	0.194215	0.0840888	0.220741	0.157596	0.188589
616	2041	Other_renewables	0.00100966	0.00808884	0.0326607	0.00797066	0.0137028
617	2041	Nuclear	0.219049	0.153848	0.204595	0.135582	0.168986
618	2041	Coal_ST	3.78789e-05	0.00162635	0.000437754	0.0329032	0.00165027
619	2041	Oil_ST	1.0411e-06	0.000506081	0.000859199	0.00814879	0.000718232
620	2041	Natural_gas_OC	5.32291e-05	0.0103989	0.000200172	0.0221681	0.00725205
621	2041	Biomass_ST	0.000494426	0.032197	0.00310809	0.000318981	0.0100059
622	2041	IGCC	0	0	0	0	4.83686e-06
623	2041	Oil_CC	0	0.000108891	0	0	7.38606e-05
624	2041	Natural_gas_CC	0.00327896	0.00174496	0.00539071	0.0210484	0.0049757
625	2041	Biomass_CC	0	0	0	0	0
626	2041	Coal_CCS	0	0.0204804	0	0.0051628	0.00751295
627	2041	Oil_CCS	0	0.00205205	0	0	0.00192693
628	2041	Natural_gas_CCS	0.175432	0.0665042	0.00265466	0.26275	0.147151
629	2041	Biomass_CCS	0	0.0613854	0.0854087	0.00653295	0.062206
630	2041	Coal_CHP	8.95404e-06	0.000198775	0.000666211	0.000421377	0.000455076
631	2041	Oil_CHP	1.06828e-08	7.0913e-05	0.00032356	0.0104893	0.000691713
632	2041	Natural_gas_CHP	2.99383e-05	0.000688363	0.00108475	0.100951	0.00452729
633	2041	Biomass_CHP	3.6602e-07	0.0135063	0.0290332	0.00700986	0.0049777
634	2041	Coal_CHP_CCS	0	0.00403133	0.0326168	0	0.00696236
635	2041	Oil_CHP_CCS	0	0.00678492	0.0280693	0	0.00487509
636	2041	Natural_gas_CHP_CCS	0.153482	0.10312	0.111538	0	0.0802213
637	2041	Biomass_CHP_CCS	0.0295603	0.0291614	0.00648585	0	0.0151671
638	2042	Solar_PV_cen	0.0585437	0.169115	0.0222023	0.0285109	0.0783944
639	2042	Solar_PV_decen	0.0189105	0.0993478	0.0683949	0.0217776	0.0416097
640	2042	CSP	0.00348062	0.00113217	0.00197505	0	0.00301199
641	2042	Wind_onshore	0.127613	0.123645	0.117795	0.180099	0.129042
642	2042	Wind_offshore	0.0155904	0.0153411	0.0189565	0.0114738	0.0174442
643	2042	Wave	3.2769e-08	1.05164e-07	4.1193e-05	0	5.18861e-06
644	2042	Hydro	0.192693	0.0811925	0.217017	0.152235	0.184166
645	2042	Other_renewables	0.0010103	0.00771978	0.0321341	0.00788944	0.013906
646	2042	Nuclear	0.219046	0.139014	0.192876	0.130942	0.163667
647	2042	Coal_ST	2.38972e-05	0.00153619	0.000324397	0.0248674	0.00128997
648	2042	Oil_ST	7.60861e-07	0.000494078	0.000633792	0.00587591	0.000623525
649	2042	Natural_gas_OC	3.91958e-05	0.0113331	0.000152531	0.0157467	0.00688624
650	2042	Biomass_ST	0.000341142	0.0285584	0.00218302	0.000276328	0.00908779
651	2042	IGCC	0	0	0	0	5.48312e-06
652	2042	Oil_CC	0	0.000106981	0	0	8.14827e-05
653	2042	Natural_gas_CC	0.00185719	0.00148965	0.0036296	0.0204278	0.00350219
654	2042	Biomass_CC	0	0	0	0	0
655	2042	Coal_CCS	0	0.0193254	0	0.00597898	0.00712053
656	2042	Oil_CCS	0	0.00195214	0	0	0.00232145
657	2042	Natural_gas_CCS	0.17117	0.0658666	0.00588134	0.287912	0.148883
658	2042	Biomass_CCS	0	0.0638737	0.0846573	0.00772632	0.0639199
659	2042	Coal_CHP	4.82634e-06	0.000139324	0.000587351	0.000363195	0.000404789
660	2042	Oil_CHP	4.46899e-09	4.86977e-05	0.00028123	0.0077027	0.000564992
661	2042	Natural_gas_CHP	1.66872e-05	0.000477652	0.000790249	0.0834149	0.00374738
662	2042	Biomass_CHP	3.23304e-07	0.0124627	0.0273691	0.00678021	0.004636
663	2042	Coal_CHP_CCS	0	0.0046961	0.037077	0	0.00797226
664	2042	Oil_CHP_CCS	0	0.00726548	0.0294386	0	0.00501974
665	2042	Natural_gas_CHP_CCS	0.158011	0.114601	0.124914	0	0.0860951
666	2042	Biomass_CHP_CCS	0.0316474	0.0292653	0.0106878	0	0.016592
667	2043	Solar_PV_cen	0.0575107	0.171366	0.0220576	0.0306713	0.0789807
668	2043	Solar_PV_decen	0.0220694	0.103019	0.0715594	0.0310378	0.044361
669	2043	CSP	0.00354046	0.00119687	0.00199232	0	0.00311575
670	2043	Wind_onshore	0.127536	0.127851	0.113075	0.188986	0.128962
671	2043	Wind_offshore	0.0157176	0.0165753	0.0185388	0.0115896	0.0177879
672	2043	Wave	3.11281e-08	1.06782e-07	3.96216e-05	0	5.19818e-06
673	2043	Hydro	0.192768	0.0789046	0.21248	0.149512	0.180106
674	2043	Other_renewables	0.00101944	0.00738338	0.0316002	0.00794056	0.0142666
675	2043	Nuclear	0.221129	0.126704	0.185816	0.127695	0.159857
676	2043	Coal_ST	1.39339e-05	0.00145737	0.000248925	0.0160293	0.000896246
677	2043	Oil_ST	6.92322e-07	0.000488214	0.000919457	0.00367451	0.000544824
678	2043	Natural_gas_OC	2.57946e-05	0.0124947	0.00110952	0.00770091	0.00586857
679	2043	Biomass_ST	0.000209375	0.0256889	0.00187086	0.000220043	0.00815935
680	2043	IGCC	0	0	0	0	5.67782e-06
681	2043	Oil_CC	0	0.000100807	3.7121e-06	0	8.10045e-05
682	2043	Natural_gas_CC	0.000939255	0.00126872	0.00261829	0.0178896	0.00238875
683	2043	Biomass_CC	0	0	0	0	0
684	2043	Coal_CCS	0	0.0194702	0.000202814	0.00624479	0.0068713
685	2043	Oil_CCS	0	0.00209091	9.60802e-05	0	0.00272553
686	2043	Natural_gas_CCS	0.174939	0.0704788	0.0124874	0.307768	0.153983
687	2043	Biomass_CCS	0	0.0653576	0.0838997	0.00843158	0.0656022
688	2043	Coal_CHP	2.94338e-06	9.12176e-05	0.00050972	0.000358472	0.000352046
689	2043	Oil_CHP	2.5086e-09	3.0642e-05	0.000238389	0.00620003	0.000483544
690	2043	Natural_gas_CHP	1.05427e-05	0.000306063	0.000549468	0.070857	0.00317331
691	2043	Biomass_CHP	2.80078e-07	0.0108495	0.0248075	0.00719305	0.00416079
692	2043	Coal_CHP_CCS	0	0.00495024	0.0392039	0	0.00870259
693	2043	Oil_CHP_CCS	0	0.00721535	0.0292854	0	0.00490263
694	2043	Natural_gas_CHP_CCS	0.151002	0.117035	0.130719	0	0.0864874
695	2043	Biomass_CHP_CCS	0.0315654	0.0276251	0.0140706	0	0.0171698
696	2044	Solar_PV_cen	0.0563055	0.175859	0.0218717	0.0320852	0.0798003
697	2044	Solar_PV_decen	0.0247069	0.101524	0.0777085	0.0349429	0.0466439
698	2044	CSP	0.00358618	0.00132567	0.00202789	0	0.00324148
699	2044	Wind_onshore	0.12727	0.134057	0.110215	0.197657	0.129191
700	2044	Wind_offshore	0.0157794	0.0180319	0.0182455	0.0119212	0.0181638
701	2044	Wave	3.17567e-08	1.10298e-07	3.70741e-05	0	5.24736e-06
702	2044	Hydro	0.191959	0.0780459	0.207266	0.150012	0.175925
703	2044	Other_renewables	0.00102408	0.00708757	0.0310706	0.00816625	0.0147743
704	2044	Nuclear	0.222418	0.117815	0.18074	0.125321	0.156643
705	2044	Coal_ST	6.22886e-06	0.00141435	0.000224706	0.00879752	0.000578281
706	2044	Oil_ST	7.71151e-07	0.000483885	0.00185868	0.00197757	0.000486677
707	2044	Natural_gas_OC	1.26526e-05	0.0138395	0.00348019	0.00322654	0.00536137
708	2044	Biomass_ST	9.76723e-05	0.0231524	0.00222379	0.000165324	0.0073107
709	2044	IGCC	0	0	0	0	5.05773e-06
710	2044	Oil_CC	0	9.11029e-05	1.22272e-05	0	6.89188e-05
711	2044	Natural_gas_CC	0.000365699	0.00107185	0.00241957	0.0138383	0.00158845
712	2044	Biomass_CC	0	0	0	0	0
713	2044	Coal_CCS	0	0.0197898	0.000750452	0.00558802	0.00714865
714	2044	Oil_CCS	0	0.0022336	0.000329292	0	0.00274415
715	2044	Natural_gas_CCS	0.180354	0.0757835	0.0222978	0.319547	0.159006
716	2044	Biomass_CCS	6.9897e-06	0.0676031	0.0866046	0.0092332	0.0679907
717	2044	Coal_CHP	1.80881e-06	5.90151e-05	0.000441141	0.000393204	0.000301685
718	2044	Oil_CHP	1.09442e-09	1.86419e-05	0.000200859	0.00552008	0.000431667
719	2044	Natural_gas_CHP	6.90854e-06	0.00019071	0.000372844	0.0631978	0.00281892
720	2044	Biomass_CHP	2.44709e-07	0.00947447	0.0219815	0.00841007	0.00373297
721	2044	Coal_CHP_CCS	0	0.00483069	0.037843	0	0.00905207
722	2044	Oil_CHP_CCS	0	0.00686964	0.0275459	0	0.00459837
723	2044	Natural_gas_CHP_CCS	0.144781	0.113326	0.125711	0	0.0848599
724	2044	Biomass_CHP_CCS	0.0313177	0.0260231	0.0165199	0	0.0175278
725	2045	Solar_PV_cen	0.054583	0.179947	0.0218459	0.0329044	0.0804789
726	2045	Solar_PV_decen	0.0267115	0.103066	0.0804167	0.0340227	0.0484998
727	2045	CSP	0.00359416	0.00153052	0.00210315	0	0.00337096
728	2045	Wind_onshore	0.1263	0.142835	0.12264	0.203218	0.130905
729	2045	Wind_offshore	0.0156874	0.0193819	0.0184122	0.011906	0.0182287
730	2045	Wave	4.14017e-08	1.13185e-07	4.82715e-05	0	6.27507e-06
731	2045	Hydro	0.189132	0.0769582	0.201748	0.147705	0.171083
732	2045	Other_renewables	0.00101761	0.00693188	0.0324455	0.00823846	0.0150645
733	2045	Nuclear	0.221326	0.109725	0.17564	0.121149	0.153102
734	2045	Coal_ST	1.5419e-06	0.00128734	0.000109997	0.00507838	0.000391531
735	2045	Oil_ST	1.638e-06	0.000457992	0.00148095	0.00106235	0.000375096
736	2045	Natural_gas_OC	0.00149113	0.0143631	0.00325131	0.00544225	0.00563622
737	2045	Biomass_ST	0.000522318	0.0202096	0.00134124	0.000115229	0.00656772
738	2045	IGCC	0	0	0	0	4.77467e-06
739	2045	Oil_CC	1.97528e-06	7.45062e-05	1.1167e-05	0	6.48327e-05
740	2045	Natural_gas_CC	7.13412e-05	0.000840383	0.00131368	0.00990719	0.000957974
741	2045	Biomass_CC	0	0	0	0	1.57597e-07
742	2045	Coal_CCS	0.000523566	0.0200032	0.00083364	0.00474923	0.00761778
743	2045	Oil_CCS	0.000134163	0.00249311	0.00031515	0	0.0028585
744	2045	Natural_gas_CCS	0.186031	0.0847777	0.0313735	0.327303	0.164484
745	2045	Biomass_CCS	7.41652e-05	0.0685485	0.0918945	0.00931324	0.0702099
746	2045	Coal_CHP	1.2265e-06	3.88152e-05	0.000386427	0.000476853	0.000257453
747	2045	Oil_CHP	0	1.19091e-05	0.000170711	0.0054228	0.000401851
748	2045	Natural_gas_CHP	4.78151e-06	0.000124085	0.00025251	0.0611873	0.00272662
749	2045	Biomass_CHP	2.25823e-07	0.00775772	0.0195291	0.0107985	0.00336118
750	2045	Coal_CHP_CCS	0	0.00438112	0.0346319	0	0.00913149
751	2045	Oil_CHP_CCS	0	0.00629474	0.0251322	0	0.00420514
752	2045	Natural_gas_CHP_CCS	0.140778	0.104359	0.115005	0	0.0821931
753	2045	Biomass_CHP_CCS	0.0320119	0.0236012	0.0176669	0	0.0178154
754	2046	Solar_PV_cen	0.0525735	0.181357	0.0220704	0.0339158	0.0807079
755	2046	Solar_PV_decen	0.0288316	0.105514	0.0773973	0.0332093	0.0499567
756	2046	CSP	0.0035678	0.00166273	0.00218139	0	0.00349182
757	2046	Wind_onshore	0.124088	0.148567	0.127834	0.204591	0.131457
758	2046	Wind_offshore	0.0154796	0.0208108	0.0188657	0.0117422	0.0187203
759	2046	Wave	4.14004e-08	1.1336e-07	5.26987e-05	0	6.74049e-06
760	2046	Hydro	0.187447	0.0762601	0.197247	0.143856	0.167008
761	2046	Other_renewables	0.00100866	0.00685059	0.0329713	0.00809283	0.0153326
762	2046	Nuclear	0.219488	0.104498	0.170532	0.114742	0.150119
763	2046	Coal_ST	2.02956e-06	0.00127876	0.000133979	0.00464518	0.000372015
764	2046	Oil_ST	3.30612e-06	0.000429259	0.00178407	0.000690524	0.000332571
765	2046	Natural_gas_OC	0.00203907	0.0143139	0.0042054	0.0150492	0.00558632
766	2046	Biomass_ST	0.000984009	0.0172823	0.00150132	9.16765e-05	0.0059121
767	2046	IGCC	0	0	0	0	2.90867e-06
768	2046	Oil_CC	3.69993e-06	5.95083e-05	1.3915e-05	0	5.64121e-05
769	2046	Natural_gas_CC	8.75168e-05	0.00082209	0.00163713	0.00777214	0.000903549
770	2046	Biomass_CC	0	0	0	0	5.97532e-07
771	2046	Coal_CCS	0.000732625	0.0199602	0.00124417	0.00430962	0.00762014
772	2046	Oil_CCS	0.000188401	0.00271768	0.000412001	0	0.00289109
773	2046	Natural_gas_CCS	0.190232	0.0917596	0.0427319	0.325325	0.169311
774	2046	Biomass_CCS	0.000245373	0.0672011	0.0985206	0.00916127	0.0717622
775	2046	Coal_CHP	8.45676e-07	2.60795e-05	0.000350441	0.000623505	0.000226725
776	2046	Oil_CHP	0	7.77775e-06	0.00015125	0.00559661	0.000384926
777	2046	Natural_gas_CHP	3.40321e-06	8.25032e-05	0.00017729	0.0621074	0.00275864
778	2046	Biomass_CHP	2.14304e-07	0.00650502	0.0177991	0.0144788	0.00317674
779	2046	Coal_CHP_CCS	0	0.00411678	0.0323294	0	0.00929925
780	2046	Oil_CHP_CCS	0	0.00598518	0.0234613	0	0.00392687
781	2046	Natural_gas_CHP_CCS	0.140214	0.0997548	0.107359	0	0.0807786
782	2046	Biomass_CHP_CCS	0.0327792	0.0221772	0.0170359	0	0.0178968
783	2047	Solar_PV_cen	0.0507895	0.183626	0.0225149	0.0351045	0.0811159
784	2047	Solar_PV_decen	0.0325645	0.105672	0.0747318	0.0325966	0.0519899
785	2047	CSP	0.00353752	0.0018477	0.00222354	0	0.0036292
786	2047	Wind_onshore	0.122483	0.154688	0.125475	0.206267	0.131939
787	2047	Wind_offshore	0.0152666	0.0227931	0.0196222	0.0115764	0.018829
788	2047	Wave	4.13477e-08	1.11894e-07	5.22603e-05	0	7.21692e-06
789	2047	Hydro	0.185527	0.0745482	0.192772	0.14	0.162608
790	2047	Other_renewables	0.000998635	0.00668615	0.0328358	0.00794181	0.0155123
791	2047	Nuclear	0.217402	0.100071	0.165325	0.109581	0.146993
792	2047	Coal_ST	1.64543e-06	0.00117479	0.000160067	0.00392917	0.000329362
793	2047	Oil_ST	3.87213e-06	0.000373017	0.00209888	0.000500374	0.000331665
794	2047	Natural_gas_OC	0.00169009	0.0133494	0.00537456	0.0215432	0.00561289
795	2047	Biomass_ST	0.00139172	0.0146892	0.00162475	7.3791e-05	0.00527544
796	2047	IGCC	0	0	0	0	1.94853e-06
797	2047	Oil_CC	4.1162e-06	4.29257e-05	1.711e-05	0	5.25745e-05
798	2047	Natural_gas_CC	7.31972e-05	0.000746312	0.00201206	0.00683615	0.000899488
799	2047	Biomass_CC	0	0	0	0	3.92679e-06
800	2047	Coal_CCS	0.000620476	0.0195499	0.00738469	0.00407974	0.00814396
801	2047	Oil_CCS	0.000160211	0.00292697	0.000534421	0	0.00300262
802	2047	Natural_gas_CCS	0.192479	0.100823	0.049192	0.325831	0.173381
803	2047	Biomass_CCS	0.00106461	0.0650668	0.106889	0.00897166	0.0734956
804	2047	Coal_CHP	5.79654e-07	1.7358e-05	0.000327157	0.000769404	0.000200434
805	2047	Oil_CHP	0	5.06568e-06	0.000138764	0.00546083	0.00035419
806	2047	Natural_gas_CHP	2.458e-06	5.44669e-05	0.000128384	0.0593077	0.00263695
807	2047	Biomass_CHP	2.06377e-07	0.00543915	0.0165776	0.0182143	0.00305533
808	2047	Coal_CHP_CCS	0	0.00391437	0.0308588	0	0.00950112
809	2047	Oil_CHP_CCS	0	0.005703	0.0223941	0	0.0036927
810	2047	Natural_gas_CHP_CCS	0.140939	0.0951049	0.102475	0.00141534	0.0797023
811	2047	Biomass_CHP_CCS	0.0329997	0.0210869	0.0162609	0	0.0177033
812	2048	Solar_PV_cen	0.0494161	0.184905	0.022976	0.035876	0.0807707
813	2048	Solar_PV_decen	0.0348537	0.10599	0.0721368	0.0318173	0.0526867
814	2048	CSP	0.00350527	0.00197818	0.00224416	0	0.00377412
815	2048	Wind_onshore	0.121316	0.156726	0.12443	0.206331	0.131666
816	2048	Wind_offshore	0.0150584	0.0243708	0.0201134	0.0114168	0.0191345
817	2048	Wave	4.12656e-08	1.1173e-07	5.18183e-05	0	7.81982e-06
818	2048	Hydro	0.183537	0.0735179	0.188388	0.136217	0.158326
819	2048	Other_renewables	0.000988108	0.00654163	0.0326914	0.00779471	0.0156754
820	2048	Nuclear	0.215145	0.0966594	0.158197	0.104744	0.144237
821	2048	Coal_ST	1.63407e-06	0.00108974	0.000171308	0.00311014	0.000284549
822	2048	Oil_ST	5.17766e-06	0.000335169	0.00221275	0.000368393	0.000306733
823	2048	Natural_gas_OC	0.00169361	0.0124315	0.00609703	0.0257602	0.00590775
824	2048	Biomass_ST	0.00160684	0.0128318	0.00159663	6.08001e-05	0.00474484
825	2048	IGCC	0	0	0	0	1.4311e-06
826	2048	Oil_CC	5.09169e-06	3.0413e-05	1.88275e-05	0	5.67821e-05
827	2048	Natural_gas_CC	8.23219e-05	0.000685176	0.00221709	0.00667262	0.000935836
828	2048	Biomass_CC	0	0	0	0	8.55839e-06
829	2048	Coal_CCS	0.000634626	0.0187965	0.0148122	0.0043094	0.00902819
830	2048	Oil_CCS	0.00016447	0.00299244	0.000610286	0	0.00318316
831	2048	Natural_gas_CCS	0.194683	0.107386	0.0528875	0.326337	0.177206
832	2048	Biomass_CCS	0.00214846	0.0640238	0.115701	0.00878339	0.0757837
833	2048	Coal_CHP	4.13234e-07	1.15611e-05	0.000310997	0.000896506	0.000180149
834	2048	Oil_CHP	0	3.36709e-06	0.000130289	0.00505619	0.000315171
835	2048	Natural_gas_CHP	1.79861e-06	3.62201e-05	9.44943e-05	0.0534172	0.0023873
836	2048	Biomass_CHP	2.01352e-07	0.00461715	0.0156293	0.0215375	0.00297602
837	2048	Coal_CHP_CCS	0	0.00385103	0.0298348	0	0.0098111
838	2048	Oil_CHP_CCS	0	0.00555406	0.021651	0	0.0035201
839	2048	Natural_gas_CHP_CCS	0.141804	0.0938563	0.0990749	0.00949315	0.0796091
840	2048	Biomass_CHP_CCS	0.0333481	0.0207788	0.0157214	1.25623e-07	0.017476
841	2049	Solar_PV_cen	0.048065	0.185578	0.023554	0.0371125	0.0803829
842	2049	Solar_PV_decen	0.0362917	0.104995	0.0712325	0.0311408	0.0526923
843	2049	CSP	0.00348654	0.00210769	0.00227015	0	0.00392092
844	2049	Wind_onshore	0.119628	0.161284	0.123537	0.207304	0.131354
845	2049	Wind_offshore	0.0145731	0.025688	0.0209233	0.0112663	0.0190841
846	2049	Wave	4.11682e-08	1.10854e-07	5.14142e-05	0	8.24021e-06
847	2049	Hydro	0.181545	0.0721052	0.184232	0.132379	0.154308
848	2049	Other_renewables	0.000977424	0.0065953	0.0325673	0.00764564	0.015868
849	2049	Nuclear	0.212745	0.0935145	0.151397	0.100789	0.141567
850	2049	Coal_ST	2.04565e-06	0.000966404	0.000167777	0.00212385	0.000228934
851	2049	Oil_ST	7.87069e-06	0.000293506	0.002124	0.000240989	0.000296042
852	2049	Natural_gas_OC	0.00211626	0.0109451	0.0063158	0.0237536	0.00640499
853	2049	Biomass_ST	0.00171157	0.0113572	0.00141578	4.74584e-05	0.00425883
854	2049	IGCC	0	0	0	0	1.38966e-06
855	2049	Oil_CC	7.16054e-06	2.04324e-05	1.90906e-05	0	6.87913e-05
856	2049	Natural_gas_CC	0.000119106	0.000609072	0.00222383	0.00580674	0.000948017
857	2049	Biomass_CC	0	0	0	0	1.24561e-05
858	2049	Coal_CCS	0.000808427	0.0178008	0.023647	0.0044283	0.00991087
859	2049	Oil_CCS	0.000210191	0.00304612	0.000641302	0	0.0034629
860	2049	Natural_gas_CCS	0.19732	0.113974	0.0545063	0.327655	0.181838
861	2049	Biomass_CCS	0.00339999	0.0625989	0.121567	0.0085925	0.0772007
862	2049	Coal_CHP	2.90687e-07	7.55335e-06	0.000300194	0.000980081	0.000164411
863	2049	Oil_CHP	0	2.07446e-06	0.000124808	0.00442804	0.000272754
864	2049	Natural_gas_CHP	1.32578e-06	2.32079e-05	7.25208e-05	0.0452074	0.00204807
865	2049	Biomass_CHP	1.97893e-07	0.00383161	0.0145541	0.0238096	0.0028426
866	2049	Coal_CHP_CCS	0	0.00379989	0.0291661	0	0.0101077
867	2049	Oil_CHP_CCS	0	0.0054244	0.0211657	0	0.00338414
868	2049	Natural_gas_CHP_CCS	0.143331	0.0928966	0.0968542	0.0252879	0.080072
869	2049	Biomass_CHP_CCS	0.0336529	0.0205356	0.015369	6.8576e-07	0.0172903
870	2050	Solar_PV_cen	0.0455916	0.183869	0.0233667	0.0381376	0.0790793
871	2050	Solar_PV_decen	0.0375866	0.105586	0.0730038	0.0306481	0.0530076
872	2050	CSP	0.00334361	0.00219277	0.00228064	0	0.00402258
873	2050	Wind_onshore	0.115334	0.161641	0.120465	0.207231	0.129013
874	2050	Wind_offshore	0.0137532	0.0253852	0.0214569	0.0110561	0.0187215
875	2050	Wave	4.10778e-08	1.10032e-07	5.10356e-05	0	8.73823e-06
876	2050	Hydro	0.179489	0.0712096	0.178782	0.128921	0.150436
877	2050	Other_renewables	0.000967	0.00648188	0.0324906	0.00750232	0.0160405
878	2050	Nuclear	0.210484	0.0909442	0.146717	0.0975408	0.139523
879	2050	Coal_ST	3.58051e-06	0.000876954	0.000162481	0.00133747	0.000185725
880	2050	Oil_ST	1.63691e-05	0.000262581	0.00201229	0.0001461	0.000278375
881	2050	Natural_gas_OC	0.00370079	0.00992403	0.0063986	0.0178636	0.00736773
882	2050	Biomass_ST	0.00143312	0.010134	0.00125051	3.76984e-05	0.00373725
883	2050	IGCC	0	0	0	0	1.53158e-06
884	2050	Oil_CC	1.32846e-05	1.34867e-05	1.90212e-05	0	8.10578e-05
885	2050	Natural_gas_CC	0.000249874	0.000549738	0.00218221	0.00465107	0.000987865
886	2050	Biomass_CC	0	0	0	0	1.28189e-05
887	2050	Coal_CCS	0.00143659	0.0170375	0.0340404	0.00428606	0.0113606
888	2050	Oil_CCS	0.000373943	0.00302849	0.000659325	0	0.00373769
889	2050	Natural_gas_CCS	0.202939	0.117342	0.0556204	0.327653	0.186792
890	2050	Biomass_CCS	0.00466623	0.068071	0.125353	0.00842453	0.0790889
891	2050	Coal_CHP	2.02478e-07	4.7171e-06	0.000292043	0.00102998	0.000152004
892	2050	Oil_CHP	0	1.06197e-06	0.000120888	0.00376971	0.000232789
893	2050	Natural_gas_CHP	9.8361e-07	1.36647e-05	5.8737e-05	0.0369173	0.00170234
894	2050	Biomass_CHP	1.95758e-07	0.00309269	0.0135808	0.0252344	0.00268142
895	2050	Coal_CHP_CCS	0	0.00378192	0.0286422	0	0.0103435
896	2050	Oil_CHP_CCS	0	0.00534311	0.0207855	0	0.0032799
897	2050	Natural_gas_CHP_CCS	0.144552	0.0927424	0.0951144	0.0476105	0.0810094
898	2050	Biomass_CHP_CCS	0.0340645	0.0204711	0.0150929	2.42051e-06	0.0171149
899	2051	Solar_PV_cen	0.0432586	0.181337	0.0230228	0.0395175	0.0778671
900	2051	Solar_PV_decen	0.0396958	0.105138	0.0753091	0.0303459	0.0535914
901	2051	CSP	0.00319617	0.00225868	0.00228592	0	0.00411614
902	2051	Wind_onshore	0.111061	0.160303	0.118984	0.207038	0.126674
903	2051	Wind_offshore	0.0128561	0.0267473	0.022073	0.0107404	0.0185423
904	2051	Wave	4.1134e-08	1.09814e-07	5.07077e-05	0	9.24458e-06
905	2051	Hydro	0.17807	0.0699648	0.174179	0.126425	0.14708
906	2051	Other_renewables	0.000960127	0.0065566	0.0324356	0.00738838	0.016232
907	2051	Nuclear	0.209095	0.0881851	0.144425	0.0956256	0.138034
908	2051	Coal_ST	4.21556e-06	0.000771624	0.000122912	0.000690155	0.000142973
909	2051	Oil_ST	2.32377e-05	0.000228488	0.0014857	7.57702e-05	0.000226165
910	2051	Natural_gas_OC	0.00434531	0.00854199	0.00505258	0.00577222	0.00711991
911	2051	Biomass_ST	0.00126819	0.00874763	0.000866053	2.83752e-05	0.00321008
912	2051	IGCC	0	0	0	0	1.5926e-06
913	2051	Oil_CC	1.65152e-05	8.19033e-06	1.47999e-05	4.3532e-07	7.84538e-05
914	2051	Natural_gas_CC	0.000357972	0.000478973	0.00167079	0.00300661	0.000953834
915	2051	Biomass_CC	0	0	0	0	1.63551e-05
916	2051	Coal_CCS	0.0017137	0.0161544	0.0460191	0.00359977	0.0125895
917	2051	Oil_CCS	0.000446588	0.00293883	0.00052952	0	0.00395437
918	2051	Natural_gas_CCS	0.209166	0.119073	0.0542611	0.325686	0.19162
919	2051	Biomass_CCS	0.00595712	0.0794723	0.12846	0.00829772	0.0817354
920	2051	Coal_CHP	1.38256e-07	2.79062e-06	0.000283298	0.0010393	0.000140556
921	2051	Oil_CHP	0	6.43779e-07	0.000116713	0.00312501	0.000195923
922	2051	Natural_gas_CHP	7.27964e-07	8.09962e-06	4.7487e-05	0.0291257	0.00137556
923	2051	Biomass_CHP	1.93172e-07	0.00233976	0.0123298	0.0256262	0.00245866
924	2051	Coal_CHP_CCS	0	0.00373069	0.0279857	0	0.0104213
925	2051	Oil_CHP_CCS	0	0.00520706	0.0203091	0	0.0031718
926	2051	Natural_gas_CHP_CCS	0.144328	0.0915794	0.0929344	0.0768408	0.0815771
927	2051	Biomass_CHP_CCS	0.0341804	0.0202259	0.014747	4.86113e-06	0.0168645
928	2052	Solar_PV_cen	0.0400465	0.176261	0.0225322	0.0402458	0.0761719
929	2052	Solar_PV_decen	0.0427841	0.105432	0.0781847	0.0297642	0.0547718
930	2052	CSP	0.00288397	0.00225775	0.00227545	0	0.00415953
931	2052	Wind_onshore	0.10365	0.158084	0.118186	0.204271	0.12347
932	2052	Wind_offshore	0.0116274	0.0258772	0.0224439	0.0103265	0.018004
933	2052	Wave	4.11898e-08	1.09305e-07	5.04263e-05	0	9.44183e-06
934	2052	Hydro	0.176691	0.0677073	0.16959	0.123001	0.143718
935	2052	Other_renewables	0.000953322	0.00653865	0.0323952	0.00720636	0.0164306
936	2052	Nuclear	0.207839	0.0858253	0.142875	0.0935416	0.136803
937	2052	Coal_ST	5.33586e-06	0.000750173	9.41849e-05	0.000508419	0.000130079
938	2052	Oil_ST	3.50313e-05	0.000220852	0.00110764	5.64394e-05	0.000201917
939	2052	Natural_gas_OC	0.00550182	0.0089382	0.00400768	0.00627585	0.00757191
940	2052	Biomass_ST	0.00111075	0.00753628	0.000609666	2.2679e-05	0.00273516
941	2052	IGCC	0	0	0	0	1.35563e-06
942	2052	Oil_CC	2.1315e-05	4.97227e-06	1.16349e-05	1.62693e-06	8.21445e-05
943	2052	Natural_gas_CC	0.000539819	0.000468294	0.00128389	0.0025867	0.00101645
944	2052	Biomass_CC	0	0	0	0	1.51059e-05
945	2052	Coal_CCS	0.00219275	0.0156569	0.05128	0.00362135	0.0134625
946	2052	Oil_CCS	0.000571783	0.00287488	0.000426457	0	0.0041714
947	2052	Natural_gas_CCS	0.218494	0.11861	0.0576939	0.322059	0.197304
948	2052	Biomass_CCS	0.00684689	0.094732	0.130467	0.00809209	0.0843968
949	2052	Coal_CHP	9.01837e-08	1.76806e-06	0.000276169	0.00103632	0.000131495
950	2052	Oil_CHP	0	4.07437e-07	0.000113206	0.00260266	0.000166317
951	2052	Natural_gas_CHP	5.40452e-07	5.08424e-06	3.85597e-05	0.0229364	0.001116
952	2052	Biomass_CHP	1.91219e-07	0.00173757	0.0111649	0.0256763	0.00225179
953	2052	Coal_CHP_CCS	0	0.00372241	0.0274324	0	0.0103774
954	2052	Oil_CHP_CCS	0	0.00512924	0.0199076	0	0.00308947
955	2052	Natural_gas_CHP_CCS	0.14398	0.0914147	0.0910968	0.0961596	0.0816154
956	2052	Biomass_CHP_CCS	0.0342245	0.0202131	0.0144554	8.27754e-06	0.0166257
957	2053	Solar_PV_cen	0.0369756	0.175466	0.0218286	0.0411643	0.0751754
958	2053	Solar_PV_decen	0.0462762	0.10488	0.0807325	0.0295952	0.056077
959	2053	CSP	0.00257332	0.00224434	0.00224799	0	0.00419287
960	2053	Wind_onshore	0.0964625	0.156849	0.116611	0.199957	0.120595
961	2053	Wind_offshore	0.0105291	0.0259591	0.0227185	0.0100374	0.0174572
962	2053	Wave	4.12491e-08	1.08425e-07	5.01713e-05	0	9.49364e-06
963	2053	Hydro	0.175332	0.0650274	0.164951	0.121323	0.140651
964	2053	Other_renewables	0.000946732	0.00647685	0.0323625	0.00712057	0.0166062
965	2053	Nuclear	0.206668	0.0831684	0.141503	0.0926014	0.135749
966	2053	Coal_ST	6.05552e-06	0.000690794	7.85727e-05	0.000356177	0.000114624
967	2053	Oil_ST	4.64046e-05	0.000204069	0.000888229	4.16564e-05	0.000184842
968	2053	Natural_gas_OC	0.00627172	0.00710266	0.00343843	0.00646204	0.0073384
969	2053	Biomass_ST	0.000960822	0.0063277	0.000457468	1.80408e-05	0.00233199
970	2053	IGCC	0	0	0	0	1.19972e-06
971	2053	Oil_CC	2.47139e-05	3.49243e-06	9.99345e-06	3.46041e-06	7.52335e-05
972	2053	Natural_gas_CC	0.000716996	0.000438692	0.00106208	0.00214941	0.00108277
973	2053	Biomass_CC	0	0	0	0	1.56311e-05
974	2053	Coal_CCS	0.00251253	0.0147872	0.056097	0.00350143	0.0141513
975	2053	Oil_CCS	0.00065527	0.00269727	0.000371825	0	0.00435679
976	2053	Natural_gas_CCS	0.228791	0.116586	0.0607606	0.318965	0.203028
977	2053	Biomass_CCS	0.00770334	0.111096	0.132597	0.00800005	0.0869556
978	2053	Coal_CHP	5.59446e-08	1.16568e-06	0.000270669	0.00103614	0.000124286
979	2053	Oil_CHP	0	2.68227e-07	0.000110991	0.00221411	0.000143609
980	2053	Natural_gas_CHP	4.00411e-07	3.34165e-06	3.40874e-05	0.0182894	0.000918773
981	2053	Biomass_CHP	1.88894e-07	0.00114269	0.0103801	0.025767	0.00207447
982	2053	Coal_CHP_CCS	0	0.00367199	0.0269918	0	0.0102306
983	2053	Oil_CHP_CCS	0	0.00505976	0.0195878	0	0.00301996
984	2053	Natural_gas_CHP_CCS	0.142516	0.0901764	0.0896338	0.111386	0.081005
985	2053	Biomass_CHP_CCS	0.0340313	0.0199393	0.0142232	1.03159e-05	0.0163344
986	2054	Solar_PV_cen	0.0331556	0.172462	0.0210284	0.0418132	0.0736629
987	2054	Solar_PV_decen	0.0497721	0.104745	0.0825533	0.0295596	0.0574095
988	2054	CSP	0.00225725	0.0022182	0.00220769	0	0.00424208
989	2054	Wind_onshore	0.0887851	0.154367	0.116515	0.195103	0.117808
990	2054	Wind_offshore	0.00930471	0.0255843	0.022963	0.00967712	0.0170132
991	2054	Wave	4.13283e-08	1.07834e-07	4.99402e-05	0	1.04552e-05
992	2054	Hydro	0.174073	0.0624519	0.160255	0.120304	0.137762
993	2054	Other_renewables	0.000940716	0.0064356	0.0323463	0.00707462	0.0168225
994	2054	Nuclear	0.205636	0.080813	0.141532	0.091972	0.134955
995	2054	Coal_ST	6.59934e-06	0.000664513	5.28303e-05	0.000243039	0.000104075
996	2054	Oil_ST	5.80372e-05	0.000198625	0.00056607	3.10375e-05	0.000162105
997	2054	Natural_gas_OC	0.0069275	0.00659221	0.00237363	0.00645842	0.00715728
998	2054	Biomass_ST	0.000811352	0.00532829	0.000269825	1.38041e-05	0.00195729
999	2054	IGCC	0	0	0	0	9.64895e-07
1000	2054	Oil_CC	2.73477e-05	2.64366e-06	6.86607e-06	5.97179e-06	6.94841e-05
1001	2054	Natural_gas_CC	0.000898844	0.000425199	0.000700035	0.00173931	0.00113897
1002	2054	Biomass_CC	0	0	0	0	1.62025e-05
1003	2054	Coal_CCS	0.00276019	0.0141068	0.0608194	0.00329351	0.0150164
1004	2054	Oil_CCS	0.000719861	0.00249507	0.000261355	0	0.00451924
1005	2054	Natural_gas_CCS	0.240553	0.113462	0.0634814	0.313907	0.208379
1006	2054	Biomass_CCS	0.0085383	0.127926	0.134598	0.007949	0.0893293
1007	2054	Coal_CHP	3.26107e-08	5.86267e-07	0.000264482	0.00104018	0.00011883
1008	2054	Oil_CHP	0	1.34309e-07	0.000108486	0.0019287	0.000125981
1009	2054	Natural_gas_CHP	2.97111e-07	1.6651e-06	3.05643e-05	0.014825	0.000770536
1010	2054	Biomass_CHP	1.86884e-07	0.000570379	0.00957977	0.0259403	0.00190678
1011	2054	Coal_CHP_CCS	0	0.00366578	0.0264536	0	0.0100565
1012	2054	Oil_CHP_CCS	0	0.00507915	0.0191973	0	0.00295375
1013	2054	Natural_gas_CHP_CCS	0.141035	0.0904994	0.0878467	0.127109	0.0805063
1014	2054	Biomass_CHP_CCS	0.0337387	0.0199056	0.0139397	1.18787e-05	0.0160257
1015	2055	Solar_PV_cen	0.0293355	0.177765	0.0202274	0.0421794	0.0732863
1016	2055	Solar_PV_decen	0.0526509	0.103914	0.0845761	0.0294304	0.0585907
1017	2055	CSP	0.00194365	0.00217141	0.00216814	0	0.00428974
1018	2055	Wind_onshore	0.0815468	0.153623	0.116103	0.18923	0.115696
1019	2055	Wind_offshore	0.00807501	0.025888	0.0231301	0.00942301	0.0166051
1020	2055	Wave	4.14375e-08	1.06618e-07	4.97137e-05	0	1.13298e-05
1021	2055	Hydro	0.172956	0.0594955	0.155691	0.118933	0.134985
1022	2055	Other_renewables	0.000935499	0.0063338	0.0323236	0.00702034	0.0169847
1023	2055	Nuclear	0.204733	0.0775075	0.141327	0.0914387	0.134032
1024	2055	Coal_ST	6.91288e-06	0.000617646	4.15414e-05	0.000194916	9.53789e-05
1025	2055	Oil_ST	6.8275e-05	0.000184416	0.000411953	2.77696e-05	0.00015173
1026	2055	Natural_gas_OC	0.00739901	0.00593181	0.00191116	0.00633181	0.00679896
1027	2055	Biomass_ST	0.000658187	0.00429466	0.000184654	1.00672e-05	0.00161288
1028	2055	IGCC	0	0	0	0	8.57677e-07
1029	2055	Oil_CC	2.91583e-05	1.96508e-06	5.48467e-06	8.93869e-06	6.40614e-05
1030	2055	Natural_gas_CC	0.0010586	0.000399323	0.00053454	0.00136311	0.00120218
1031	2055	Biomass_CC	0	0	0	0	1.75024e-05
1032	2055	Coal_CCS	0.00291252	0.0131549	0.0646081	0.00304517	0.0155125
1033	2055	Oil_CCS	0.000760287	0.0022852	0.000214389	0	0.00466733
1034	2055	Natural_gas_CCS	0.252719	0.109361	0.0655241	0.30699	0.213346
1035	2055	Biomass_CCS	0.0092103	0.137268	0.136578	0.00787235	0.0907365
1036	2055	Coal_CHP	1.95514e-08	8.76931e-09	0.000259723	0.00103701	0.00011415
1037	2055	Oil_CHP	0	8.38906e-10	0.000106548	0.0017019	0.000111398
1038	2055	Natural_gas_CHP	2.20572e-07	0	2.79933e-05	0.0122069	0.000658098
1039	2055	Biomass_CHP	1.84988e-07	2.98534e-09	0.00890092	0.0259165	0.00174494
1040	2055	Coal_CHP_CCS	0	0.00364413	0.0260334	0	0.00989369
1041	2055	Oil_CHP_CCS	0	0.00512538	0.0188924	0	0.0029007
1042	2055	Natural_gas_CHP_CCS	0.139605	0.0912452	0.0864513	0.145626	0.080154
1043	2055	Biomass_CHP_CCS	0.0333965	0.019788	0.0137182	1.21179e-05	0.0157356
1044	2056	Solar_PV_cen	0.0255611	0.182816	0.0194275	0.0422122	0.0727873
1045	2056	Solar_PV_decen	0.0551768	0.103687	0.0857659	0.0292545	0.0597315
1046	2056	CSP	0.00163374	0.00213007	0.0021297	0	0.00434649
1047	2056	Wind_onshore	0.0747578	0.15307	0.11454	0.18229	0.113563
1048	2056	Wind_offshore	0.00699061	0.025921	0.023166	0.0091978	0.0162011
1049	2056	Wave	4.1622e-08	1.06046e-07	4.95334e-05	0	1.22299e-05
1050	2056	Hydro	0.172122	0.0569604	0.151343	0.117301	0.132453
1051	2056	Other_renewables	0.000932109	0.00625971	0.0323312	0.00695924	0.0171808
1052	2056	Nuclear	0.204191	0.0749804	0.140944	0.0901491	0.133293
1053	2056	Coal_ST	6.60906e-06	0.000593346	4.75449e-05	0.000163855	9.2969e-05
1054	2056	Oil_ST	7.12199e-05	0.000175577	0.00042152	2.39609e-05	0.000153267
1055	2056	Natural_gas_OC	0.00720341	0.00553006	0.00222485	0.006354	0.00646237
1056	2056	Biomass_ST	0.00050073	0.00352183	0.000182601	7.06534e-06	0.00132022
1057	2056	IGCC	0	0	0	0	6.84758e-07
1058	2056	Oil_CC	2.84145e-05	1.56876e-06	6.35338e-06	8.32363e-06	6.01231e-05
1059	2056	Natural_gas_CC	0.0011147	0.0003826	0.000579761	0.00104789	0.00124113
1060	2056	Biomass_CC	0	0	0	0	1.83567e-05
1061	2056	Coal_CCS	0.00281005	0.0123933	0.0545461	0.00297194	0.0150767
1062	2056	Oil_CCS	0.000735233	0.00212506	0.000254948	0	0.00487993
1063	2056	Natural_gas_CCS	0.265209	0.105904	0.0810779	0.300098	0.218829
1064	2056	Biomass_CCS	0.00997714	0.140749	0.138657	0.00777918	0.0916441
1065	2056	Coal_CHP	1.12909e-08	8.77683e-09	0.000257098	0.00102723	0.000110535
1066	2056	Oil_CHP	0	8.39625e-10	0.000105481	0.00152113	9.9255e-05
1067	2056	Natural_gas_CHP	1.63494e-07	0	2.62054e-05	0.0101861	0.000572301
1068	2056	Biomass_CHP	1.82826e-07	2.9879e-09	0.00805608	0.0257137	0.00163335
1069	2056	Coal_CHP_CCS	0	0.00364725	0.0258117	0	0.00973465
1070	2056	Oil_CHP_CCS	0	0.00528357	0.0187315	0	0.00287192
1071	2056	Natural_gas_CHP_CCS	0.137973	0.0938803	0.085715	0.165722	0.0801458
1072	2056	Biomass_CHP_CCS	0.0330061	0.0199877	0.0136014	1.23051e-05	0.0154847
1073	2057	Solar_PV_cen	0.021792	0.188632	0.0186936	0.0422224	0.072552
1074	2057	Solar_PV_decen	0.0576756	0.103445	0.0864514	0.0290307	0.0608199
1075	2057	CSP	0.00132488	0.00213209	0.00209765	0	0.00439462
1076	2057	Wind_onshore	0.0682506	0.153656	0.114442	0.175231	0.111569
1077	2057	Wind_offshore	0.00580623	0.0264573	0.0232323	0.0089565	0.0157836
1078	2057	Wave	4.18549e-08	5.60512e-06	4.93833e-05	0	1.36397e-05
1079	2057	Hydro	0.171448	0.0548842	0.146971	0.115561	0.130051
1080	2057	Other_renewables	0.000929869	0.00616099	0.0323567	0.00689396	0.017381
1081	2057	Nuclear	0.203698	0.0725306	0.14077	0.0886501	0.132466
1082	2057	Coal_ST	6.13629e-06	0.000556974	4.86444e-05	0.000142836	8.88652e-05
1083	2057	Oil_ST	7.04118e-05	0.000164758	0.000380845	2.15187e-05	0.000147421
1084	2057	Natural_gas_OC	0.00683766	0.00502947	0.00231688	0.00648192	0.00625986
1085	2057	Biomass_ST	0.000337434	0.00278701	0.00015801	4.47277e-06	0.00104961
1086	2057	IGCC	0	0	0	0	7.45177e-07
1087	2057	Oil_CC	2.69112e-05	1.28832e-06	6.57933e-06	7.87572e-06	5.48877e-05
1088	2057	Natural_gas_CC	0.00112163	0.000355696	0.000560311	0.00079808	0.00127361
1089	2057	Biomass_CC	0	0	0	0	1.95226e-05
1090	2057	Coal_CCS	0.00263586	0.0115905	0.0433665	0.00301926	0.0144601
1091	2057	Oil_CCS	0.000691957	0.00199635	0.000270736	0	0.00508572
1092	2057	Natural_gas_CCS	0.277613	0.103286	0.096724	0.294156	0.224424
1093	2057	Biomass_CCS	0.0108494	0.140143	0.140654	0.00767617	0.0920639
1094	2057	Coal_CHP	6.58092e-09	8.71706e-09	0.000255305	0.00101208	0.000107068
1095	2057	Oil_CHP	0	8.33908e-10	0.000104752	0.00137663	8.88031e-05
1096	2057	Natural_gas_CHP	1.21118e-07	0	2.4901e-05	0.00861747	0.000504592
1097	2057	Biomass_CHP	1.80586e-07	2.96755e-09	0.00703703	0.025365	0.00150744
1098	2057	Coal_CHP_CCS	0	0.00362241	0.0256623	0	0.00957254
1099	2057	Oil_CHP_CCS	0	0.0054784	0.018623	0	0.00285442
1100	2057	Natural_gas_CHP_CCS	0.136283	0.0970514	0.0852188	0.184761	0.0801637
1101	2057	Biomass_CHP_CCS	0.0326018	0.0200331	0.0135227	1.32408e-05	0.0152418
1102	2058	Solar_PV_cen	0.0189288	0.190369	0.0179427	0.0422672	0.0720333
1103	2058	Solar_PV_decen	0.0601552	0.103702	0.0881679	0.0288549	0.062012
1104	2058	CSP	0.00101583	0.0021444	0.00203924	0	0.00446687
1105	2058	Wind_onshore	0.0617343	0.153408	0.113869	0.167909	0.109179
1106	2058	Wind_offshore	0.00460469	0.0267746	0.0231821	0.00842473	0.0153511
1107	2058	Wave	4.17833e-08	1.10999e-05	4.92571e-05	0	1.50383e-05
1108	2058	Hydro	0.170934	0.0533083	0.142642	0.114094	0.12774
1109	2058	Other_renewables	0.000923103	0.00590582	0.0323949	0.00684521	0.0175563
1110	2058	Nuclear	0.203328	0.0708904	0.141187	0.0874457	0.131833
1111	2058	Coal_ST	5.39967e-06	0.00053626	4.90279e-05	0.000126618	8.60344e-05
1112	2058	Oil_ST	6.5098e-05	0.000157468	0.000335955	1.97287e-05	0.000139509
1113	2058	Natural_gas_OC	0.00614973	0.00470581	0.00238527	0.0066784	0.00615143
1114	2058	Biomass_ST	0.000169051	0.00217637	0.000134705	2.09151e-06	0.000826489
1115	2058	IGCC	0	0	0	0	6.27385e-07
1116	2058	Oil_CC	2.41909e-05	1.06485e-06	6.71773e-06	7.616e-06	5.0191e-05
1117	2058	Natural_gas_CC	0.0010585	0.000336225	0.000533831	0.000628391	0.00127187
1118	2058	Biomass_CC	0	0	0	0	1.99898e-05
1119	2058	Coal_CCS	0.0023546	0.0109641	0.0310942	0.00315459	0.0135511
1120	2058	Oil_CCS	0.000620626	0.00192638	0.000283109	0	0.00531779
1121	2058	Natural_gas_CCS	0.289925	0.101437	0.11248	0.290292	0.230333
1122	2058	Biomass_CCS	0.0117721	0.140412	0.142177	0.00758752	0.0927608
1123	2058	Coal_CHP	1.97771e-09	8.65154e-09	0.00025448	0.000991613	0.000104089
1124	2058	Oil_CHP	0	8.2764e-10	0.000104419	0.00125889	7.98392e-05
1125	2058	Natural_gas_CHP	8.94111e-08	0	2.39847e-05	0.0073888	0.000450182
1126	2058	Biomass_CHP	1.7775e-07	2.94525e-09	0.00596991	0.0248746	0.00137833
1127	2058	Coal_CHP_CCS	0	0.00359519	0.0256024	0	0.00941314
1128	2058	Oil_CHP_CCS	0	0.00570577	0.0185796	0	0.00284301
1129	2058	Natural_gas_CHP_CCS	0.134142	0.10074	0.0850199	0.201132	0.0799783
1130	2058	Biomass_CHP_CCS	0.0320897	0.0207937	0.0134911	1.61384e-05	0.0150585
1131	2059	Solar_PV_cen	0.0158993	0.194508	0.0170845	0.0419069	0.0722498
1132	2059	Solar_PV_decen	0.0624674	0.103005	0.0918293	0.0288389	0.0635006
1133	2059	CSP	0.000707334	0.00218451	0.00202957	0	0.0045291
1134	2059	Wind_onshore	0.0548748	0.154657	0.113442	0.159529	0.107148
1135	2059	Wind_offshore	0.00325504	0.0273643	0.0229228	0.00774428	0.0149042
1136	2059	Wave	4.02769e-08	1.64293e-05	4.91584e-05	0	1.55472e-05
1137	2059	Hydro	0.170562	0.0520446	0.137731	0.113015	0.125372
1138	2059	Other_renewables	0.000916337	0.00599271	0.0324275	0.00683454	0.0177269
1139	2059	Nuclear	0.203052	0.0687174	0.141464	0.08685	0.131027
1140	2059	Coal_ST	4.94632e-06	0.000511881	4.72747e-05	0.00011536	8.33459e-05
1141	2059	Oil_ST	6.15756e-05	0.000146819	0.000277787	1.83511e-05	0.000127189
1142	2059	Natural_gas_OC	0.00574108	0.00431065	0.00233971	0.00684683	0.00577731
1143	2059	Biomass_ST	0.00016922	0.00156474	0.000106176	0	0.000649748
1144	2059	IGCC	0	0	0	0	6.08846e-07
1145	2059	Oil_CC	2.25339e-05	8.35973e-07	6.56095e-06	7.40244e-06	4.64226e-05
1146	2059	Natural_gas_CC	0.00102491	0.000312768	0.000484258	0.00053959	0.00127611
1147	2059	Biomass_CC	0	0	0	0	2.06022e-05
1148	2059	Coal_CCS	0.00218818	0.0102176	0.0176725	0.00335352	0.0123911
1149	2059	Oil_CCS	0.000579236	0.00188684	0.000280909	0	0.00552711
1150	2059	Natural_gas_CCS	0.302366	0.100008	0.127687	0.288366	0.235829
1151	2059	Biomass_CCS	0.0127115	0.139987	0.143974	0.00754874	0.093747
1152	2059	Coal_CHP	0	8.39133e-09	0.000254619	0.000971503	0.000101142
1153	2059	Oil_CHP	0	8.02747e-10	0.000104481	0.00116719	7.24391e-05
1154	2059	Natural_gas_CHP	6.59143e-08	0	2.33556e-05	0.00648812	0.000408409
1155	2059	Biomass_CHP	1.74718e-07	2.85666e-09	0.00489139	0.0243864	0.00125097
1156	2059	Coal_CHP_CCS	0	0.00348705	0.0256342	0	0.00924724
1157	2059	Oil_CHP_CCS	0	0.00576805	0.0186026	0	0.00282415
1158	2059	Natural_gas_CHP_CCS	0.131854	0.101542	0.0851254	0.21545	0.0792273
1159	2059	Biomass_CHP_CCS	0.0315424	0.0217651	0.0135078	2.16448e-05	0.0149206
1160	2060	Solar_PV_cen	0.0126796	0.193209	0.0163458	0.0413797	0.0723015
1161	2060	Solar_PV_decen	0.0645547	0.10362	0.0960941	0.0287914	0.0649402
1162	2060	CSP	0.000398612	0.00224661	0.00202971	0	0.00463262
1163	2060	Wind_onshore	0.0485259	0.154204	0.112352	0.15059	0.105103
1164	2060	Wind_offshore	0.00219025	0.027634	0.0226398	0.00704088	0.0145146
1165	2060	Wave	3.88309e-08	2.19245e-05	4.90971e-05	0	1.61318e-05
1166	2060	Hydro	0.170275	0.0513147	0.132639	0.112074	0.122904
1167	2060	Other_renewables	0.000910024	0.0059798	0.0324616	0.00683941	0.017901
1168	2060	Nuclear	0.202982	0.068214	0.141999	0.0861354	0.130449
1169	2060	Coal_ST	4.55959e-06	0.000507358	4.14447e-05	0.0001199	8.31311e-05
1170	2060	Oil_ST	5.79339e-05	0.000143701	0.000205772	1.90839e-05	0.000114989
1171	2060	Natural_gas_OC	0.0053772	0.00412539	0.00209847	0.00709231	0.00559044
1172	2060	Biomass_ST	0.000169281	0.00109178	7.49862e-05	0	0.000494075
1173	2060	IGCC	0	0	0	0	5.6468e-07
1174	2060	Oil_CC	2.10492e-05	6.57422e-07	5.8249e-06	7.69833e-06	4.13594e-05
1175	2060	Natural_gas_CC	0.000987187	0.000305495	0.000401439	0.000524829	0.00129045
1176	2060	Biomass_CC	0	0	0	0	2.08211e-05
1177	2060	Coal_CCS	0.00204566	0.00979991	0.00348859	0.00365815	0.0109753
1178	2060	Oil_CCS	0.000615831	0.00186694	0.000253436	0	0.00576593
1179	2060	Natural_gas_CCS	0.314297	0.100264	0.143394	0.288763	0.240982
1180	2060	Biomass_CCS	0.0135754	0.14176	0.145779	0.00752935	0.0953187
1181	2060	Coal_CHP	0	8.16438e-09	0.000254996	0.00095296	9.85442e-05
1182	2060	Oil_CHP	0	7.81036e-10	0.000104638	0.00109616	6.64187e-05
1183	2060	Natural_gas_CHP	4.85087e-08	0	2.28914e-05	0.00581412	0.000375258
1184	2060	Biomass_CHP	1.71442e-07	2.7794e-09	0.00410856	0.0239326	0.00115519
1185	2060	Coal_CHP_CCS	0	0.00339275	0.0256855	0	0.00906648
1186	2060	Oil_CHP_CCS	0	0.0057945	0.0186399	0	0.00279817
1187	2060	Natural_gas_CHP_CCS	0.129382	0.101773	0.0852958	0.227611	0.0782175
1188	2060	Biomass_CHP_CCS	0.030951	0.0227301	0.0135349	2.86112e-05	0.0147832
1189	2061	Solar_PV_cen	0.0108454	0.193598	0.0165027	0.0403521	0.0737927
1190	2061	Solar_PV_decen	0.0664852	0.103844	0.0996799	0.0284177	0.0663636
1191	2061	CSP	0.000217337	0.0022952	0.00207209	0	0.00477871
1192	2061	Wind_onshore	0.0446671	0.156339	0.113115	0.140638	0.104545
1193	2061	Wind_offshore	0.00151858	0.0280801	0.02262	0.0064345	0.0143836
1194	2061	Wave	3.65716e-08	2.73473e-05	4.90882e-05	0	1.65911e-05
1195	2061	Hydro	0.170279	0.0505707	0.12933	0.11148	0.120638
1196	2061	Other_renewables	0.000904041	0.00595241	0.0324932	0.00686473	0.0180364
1197	2061	Nuclear	0.203135	0.0675432	0.142334	0.0856744	0.129819
1198	2061	Coal_ST	3.4024e-06	0.000496363	1.01888e-05	0.00013053	7.91713e-05
1199	2061	Oil_ST	4.41217e-05	0.000140488	4.14634e-05	2.07774e-05	8.6733e-05
1200	2061	Natural_gas_OC	0.0040549	0.00381218	0.000527629	0.00741843	0.00460301
1201	2061	Biomass_ST	0.000169548	0.000706661	1.42065e-05	0	0.000350595
1202	2061	IGCC	0	0	0	0	5.17313e-07
1203	2061	Oil_CC	1.59329e-05	4.93929e-07	1.44492e-06	8.3831e-06	3.26409e-05
1204	2061	Natural_gas_CC	0.0007631	0.000297069	9.34348e-05	0.000572293	0.00121894
1205	2061	Biomass_CC	0	0	0	0	2.13716e-05
1206	2061	Coal_CCS	0.00154646	0.00931753	0.00289395	0.00404371	0.0101382
1207	2061	Oil_CCS	0.000590852	0.00180047	6.37608e-05	0	0.0057716
1208	2061	Natural_gas_CCS	0.323778	0.100449	0.143639	0.290672	0.243637
1209	2061	Biomass_CCS	0.0143539	0.143088	0.148155	0.00758415	0.0971873
1210	2061	Coal_CHP	0	7.84651e-09	0.000254043	0.00093864	9.58007e-05
1211	2061	Oil_CHP	0	7.50627e-10	0.000104248	0.00104362	6.16324e-05
1212	2061	Natural_gas_CHP	3.55406e-08	0	2.24216e-05	0.00532433	0.000348793
1213	2061	Biomass_CHP	1.6748e-07	2.67119e-09	0.00330487	0.0235812	0.0010705
1214	2061	Coal_CHP_CCS	0	0.00326065	0.0255998	0	0.00888719
1215	2061	Oil_CHP_CCS	0	0.00567498	0.0185777	0	0.00274873
1216	2061	Natural_gas_CHP_CCS	0.126392	0.0995317	0.0850113	0.238744	0.0767228
1217	2061	Biomass_CHP_CCS	0.0302356	0.023175	0.0134897	5.67335e-05	0.0145652
1218	2062	Solar_PV_cen	0.00931292	0.193628	0.0171183	0.0390801	0.0761349
1219	2062	Solar_PV_decen	0.0679654	0.104446	0.102745	0.0272021	0.0674354
1220	2062	CSP	5.39965e-05	0.00228839	0.00199273	0	0.0049426
1221	2062	Wind_onshore	0.0423062	0.15706	0.111569	0.131297	0.104052
1222	2062	Wind_offshore	0.0010346	0.028359	0.0226743	0.00594697	0.0143089
1223	2062	Wave	3.43409e-08	2.73936e-05	4.90851e-05	0	1.63942e-05
1224	2062	Hydro	0.170353	0.0498609	0.126418	0.110155	0.118341
1225	2062	Other_renewables	0.000898627	0.00570436	0.0325249	0.00685187	0.0181604
1226	2062	Nuclear	0.203269	0.067175	0.142436	0.0845629	0.129093
1227	2062	Coal_ST	2.31397e-06	0.000489483	0	0.000154881	7.82888e-05
1228	2062	Oil_ST	3.05033e-05	0.000137719	0	2.50968e-05	7.12506e-05
1229	2062	Natural_gas_OC	0.00277558	0.00356674	0	0.00986759	0.00410851
1230	2062	Biomass_ST	0.000169908	0.000385049	0	0	0.000235494
1231	2062	IGCC	0	0	0	0	4.24913e-07
1232	2062	Oil_CC	1.09814e-05	3.38507e-07	0	9.99409e-06	2.64622e-05
1233	2062	Natural_gas_CC	0.000533308	0.000291378	0	0.000711823	0.00117432
1234	2062	Biomass_CC	0	0	0	0	2.14832e-05
1235	2062	Coal_CCS	0.00106284	0.00891104	0.00265274	0.0047617	0.00913106
1236	2062	Oil_CCS	0.000636356	0.00171577	0	0	0.00569769
1237	2062	Natural_gas_CCS	0.331748	0.100688	0.143842	0.292784	0.245
1238	2062	Biomass_CCS	0.014966	0.146915	0.150709	0.00758373	0.0996279
1239	2062	Coal_CHP	0	7.53904e-09	0.000253053	0.000923526	9.32812e-05
1240	2062	Oil_CHP	0	7.21214e-10	0.000103843	0.00100018	5.78531e-05
1241	2062	Natural_gas_CHP	2.59767e-08	0	2.20802e-05	0.00494038	0.000326589
1242	2062	Biomass_CHP	1.63465e-07	2.56652e-09	0.00272837	0.0232074	0.00100728
1243	2062	Coal_CHP_CCS	0	0.00313288	0.0255068	0	0.00870232
1244	2062	Oil_CHP_CCS	0	0.00548701	0.0185102	0	0.00268821
1245	2062	Natural_gas_CHP_CCS	0.123359	0.0961858	0.0847025	0.248786	0.0751245
1246	2062	Biomass_CHP_CCS	0.0295108	0.0235445	0.0134407	0.000147699	0.0143423
1247	2063	Solar_PV_cen	0.00914509	0.192861	0.0177808	0.0371145	0.0796265
1248	2063	Solar_PV_decen	0.0694279	0.105163	0.104029	0.02516	0.0685352
1249	2063	CSP	6.01068e-05	0.00225441	0.00196599	0	0.00512857
1250	2063	Wind_onshore	0.0434962	0.156875	0.111246	0.120199	0.104423
1251	2063	Wind_offshore	0.00112088	0.0285155	0.0227482	0.0054157	0.0144324
1252	2063	Wave	3.1913e-08	2.74976e-05	4.91213e-05	0	1.62661e-05
1253	2063	Hydro	0.170383	0.0502032	0.123709	0.108373	0.116231
1254	2063	Other_renewables	0.000893808	0.00598936	0.0325827	0.00681331	0.0182964
1255	2063	Nuclear	0.203421	0.0671593	0.141962	0.0831023	0.128405
1256	2063	Coal_ST	5.62607e-07	0.000478707	0	0.000196567	7.78707e-05
1257	2063	Oil_ST	7.52685e-06	0.000135282	0	3.07245e-05	5.66768e-05
1258	2063	Natural_gas_OC	0.000680348	0.00332088	0	0.0148608	0.00360214
1259	2063	Biomass_ST	0.000170304	0.000203693	0	0	0.000154039
1260	2063	IGCC	0	0	0	0	3.47904e-07
1261	2063	Oil_CC	2.71143e-06	2.49109e-07	0	1.17449e-05	2.13605e-05
1262	2063	Natural_gas_CC	0.000133135	0.000286333	0	0.000960868	0.00112076
1263	2063	Biomass_CC	0	0	0	0	2.13121e-05
1264	2063	Coal_CCS	0.00026094	0.00853588	0.00263911	0.00602607	0.00808148
1265	2063	Oil_CCS	0.000547229	0.00164189	5.70964e-06	0	0.00543593
1266	2063	Natural_gas_CCS	0.33623	0.101397	0.143864	0.296749	0.244404
1267	2063	Biomass_CCS	0.0154369	0.150528	0.153574	0.0075464	0.101848
1268	2063	Coal_CHP	0	7.27207e-09	0.000251508	0.000910396	9.088e-05
1269	2063	Oil_CHP	0	6.95674e-10	0.00010321	0.000965081	5.5018e-05
1270	2063	Natural_gas_CHP	1.86797e-08	0	2.1769e-05	0.00465014	0.000309709
1271	2063	Biomass_CHP	1.44456e-07	2.47563e-09	0.00215105	0.022882	0.000950817
1272	2063	Coal_CHP_CCS	0	0.00302194	0.0253557	0	0.00849643
1273	2063	Oil_CHP_CCS	0	0.0052927	0.0184006	0	0.00262335
1274	2063	Natural_gas_CHP_CCS	0.119896	0.0927797	0.0842008	0.257723	0.0734992
1275	2063	Biomass_CHP_CCS	0.0286868	0.0233288	0.0133611	0.000310085	0.0140553
1276	2064	Solar_PV_cen	0.00912857	0.193906	0.0192067	0.035375	0.0855784
1277	2064	Solar_PV_decen	0.0718558	0.105872	0.103924	0.0227039	0.0694427
1278	2064	CSP	6.40379e-05	0.00216716	0.00201035	0	0.00530652
1279	2064	Wind_onshore	0.0448029	0.155666	0.111377	0.113398	0.105053
1280	2064	Wind_offshore	0.00135246	0.0285933	0.0228579	0.00513072	0.0146146
1281	2064	Wave	2.94174e-08	2.75604e-05	4.91281e-05	0	1.61129e-05
1282	2064	Hydro	0.170054	0.0503674	0.122329	0.106617	0.114085
1283	2064	Other_renewables	0.00087167	0.0060195	0.0326367	0.00671734	0.0183951
1284	2064	Nuclear	0.203092	0.067334	0.141912	0.0817984	0.127203
1285	2064	Coal_ST	0	0.000471114	0	0.000241933	7.76593e-05
1286	2064	Oil_ST	0	0.000134562	0	3.62339e-05	4.78248e-05
1287	2064	Natural_gas_OC	0	0.00321704	0	0.0175524	0.00339685
1288	2064	Biomass_ST	0.000170304	7.12647e-05	0	0	0.000107621
1289	2064	IGCC	0	0	0	0	2.66268e-07
1290	2064	Oil_CC	0	1.75552e-07	0	1.29705e-05	1.73285e-05
1291	2064	Natural_gas_CC	0	0.000284884	0	0.00129209	0.00111024
1292	2064	Biomass_CC	0	0	0	0	2.08574e-05
1293	2064	Coal_CCS	0	0.00827584	0.00261502	0.00724702	0.00727738
1294	2064	Oil_CCS	0.000564406	0.0015803	1.51871e-05	0	0.00502702
1295	2064	Natural_gas_CCS	0.335863	0.102219	0.143411	0.300991	0.241238
1296	2064	Biomass_CCS	0.0158774	0.153427	0.156144	0.00786811	0.103854
1297	2064	Coal_CHP	0	7.03491e-09	0.000248364	0.000897299	8.85978e-05
1298	2064	Oil_CHP	0	6.72987e-10	0.00010192	0.000935422	5.27425e-05
1299	2064	Natural_gas_CHP	1.33817e-08	0	2.13792e-05	0.0044357	0.000296283
1300	2064	Biomass_CHP	1.28066e-07	2.3949e-09	0.00157022	0.020505	0.00082442
1301	2064	Coal_CHP_CCS	0	0.00292339	0.025042	0	0.0082926
1302	2064	Oil_CHP_CCS	0	0.00512009	0.0181729	0	0.00255157
1303	2064	Natural_gas_CHP_CCS	0.11807	0.0897539	0.083159	0.265649	0.0722451
1304	2064	Biomass_CHP_CCS	0.0282333	0.022568	0.0131958	0.000596246	0.0137793
1305	2065	Solar_PV_cen	0.0101645	0.194758	0.0203217	0.0334703	0.0932334
1306	2065	Solar_PV_decen	0.074503	0.106292	0.10654	0.0200665	0.0701405
1307	2065	CSP	7.09832e-05	0.0020522	0.00193906	0	0.00544577
1308	2065	Wind_onshore	0.0479525	0.153155	0.109414	0.106497	0.10616
1309	2065	Wind_offshore	0.00206226	0.0285189	0.0225318	0.00489379	0.0149941
1310	2065	Wave	2.77306e-08	2.76075e-05	4.71367e-05	0	1.57772e-05
1311	2065	Hydro	0.170524	0.0506085	0.121306	0.105035	0.112197
1312	2065	Other_renewables	0.000856434	0.00604428	0.0322316	0.00675532	0.0185054
1313	2065	Nuclear	0.203628	0.0673656	0.141754	0.0804594	0.125972
1314	2065	Coal_ST	0	0.000481821	6.07471e-06	0.000290788	7.96589e-05
1315	2065	Oil_ST	0	0.000137661	7.20539e-06	4.08119e-05	4.47794e-05
1316	2065	Natural_gas_OC	0	0.00411113	0.000336267	0.0191882	0.00359736
1317	2065	Biomass_ST	0.000171111	1.30717e-05	1.65697e-06	0	9.09293e-05
1318	2065	IGCC	0	0	0	0	2.10933e-07
1319	2065	Oil_CC	0	1.42741e-07	8.67224e-07	1.30878e-05	1.55259e-05
1320	2065	Natural_gas_CC	0	0.000289188	4.57257e-05	0.00165736	0.00113152
1321	2065	Biomass_CC	0	0	0	0	2.03371e-05
1322	2065	Coal_CCS	4.19485e-06	0.00809605	0.00278917	0.00847921	0.00673268
1323	2065	Oil_CCS	0.000742871	0.00156252	7.63975e-05	0	0.00451631
1324	2065	Natural_gas_CCS	0.327363	0.102816	0.142521	0.305862	0.235422
1325	2065	Biomass_CCS	0.0165137	0.156203	0.159028	0.00878776	0.10504
1326	2065	Coal_CHP	0	6.86551e-09	0.000245075	0.000885217	8.63143e-05
1327	2065	Oil_CHP	0	6.56781e-10	0.000100571	0.000910841	5.08475e-05
1328	2065	Natural_gas_CHP	9.48148e-09	0	2.10155e-05	0.00427498	0.000283233
1329	2065	Biomass_CHP	1.13249e-07	2.33723e-09	0.00100263	0.0182074	0.000703208
1330	2065	Coal_CHP_CCS	0	0.00285299	0.0247125	0	0.00808794
1331	2065	Oil_CHP_CCS	0	0.00499679	0.0179337	0	0.00248834
1332	2065	Natural_gas_CHP_CCS	0.11738	0.0875926	0.0820647	0.273191	0.0713569
1333	2065	Biomass_CHP_CCS	0.0280631	0.0220245	0.0130222	0.00103437	0.0135872
1334	2066	Solar_PV_cen	0.0125479	0.196123	0.0218388	0.0314661	0.100383
1335	2066	Solar_PV_decen	0.0780479	0.106753	0.108412	0.0174697	0.0710287
1336	2066	CSP	7.83205e-05	0.00196463	0.00202369	0	0.00559152
1337	2066	Wind_onshore	0.0522007	0.150705	0.111059	0.0996841	0.10751
1338	2066	Wind_offshore	0.00278854	0.0285275	0.0221907	0.00470801	0.0154079
1339	2066	Wave	2.62632e-08	2.76524e-05	4.93307e-05	0	1.58007e-05
1340	2066	Hydro	0.170934	0.051207	0.120932	0.103569	0.110637
1341	2066	Other_renewables	0.000839448	0.00606403	0.0328718	0.00673465	0.0186231
1342	2066	Nuclear	0.204054	0.0674004	0.141319	0.0791962	0.125333
1343	2066	Coal_ST	5.15057e-07	0.000463257	0	0.00033266	7.80747e-05
1344	2066	Oil_ST	7.90325e-06	0.00013632	0	4.31656e-05	4.51673e-05
1345	2066	Natural_gas_OC	0.000634365	0.00389631	0	0.0201048	0.00375685
1346	2066	Biomass_ST	0.000171855	1.3091e-05	0	0	8.25432e-05
1347	2066	IGCC	0	0	0	0	1.5347e-07
1348	2066	Oil_CC	3.45381e-06	1.0472e-07	0	1.17376e-05	1.48365e-05
1349	2066	Natural_gas_CC	0.000135412	0.0003033	0	0.0020356	0.00116594
1350	2066	Biomass_CC	0	0	0	0	2.22558e-05
1351	2066	Coal_CCS	0.000323541	0.00777446	0.00285095	0.00970036	0.00645999
1352	2066	Oil_CCS	0.00105631	0.00153936	6.42852e-05	0	0.00392596
1353	2066	Natural_gas_CCS	0.313156	0.102902	0.14035	0.311096	0.228489
1354	2066	Biomass_CCS	0.0174255	0.158928	0.160508	0.00988887	0.105987
1355	2066	Coal_CHP	0	6.73714e-09	0.000239708	0.000873069	8.45339e-05
1356	2066	Oil_CHP	0	6.44501e-10	9.83683e-05	0.000889184	4.93197e-05
1357	2066	Natural_gas_CHP	6.55683e-09	0	2.04988e-05	0.0041452	0.000271567
1358	2066	Biomass_CHP	9.93144e-08	2.29353e-09	0.000445756	0.0159631	0.000586424
1359	2066	Coal_CHP_CCS	0	0.00279965	0.0241728	0	0.00788149
1360	2066	Oil_CHP_CCS	0	0.00490337	0.0175421	0	0.00242413
1361	2066	Natural_gas_CHP_CCS	0.117493	0.0859549	0.0802724	0.280588	0.0707179
1362	2066	Biomass_CHP_CCS	0.0281013	0.0216127	0.0127378	0.00150136	0.0134279
1363	2067	Solar_PV_cen	0.0197168	0.196484	0.0229485	0.0296294	0.107921
1364	2067	Solar_PV_decen	0.0826442	0.107262	0.111689	0.018798	0.0725342
1365	2067	CSP	0.000440589	0.00187298	0.00191782	0	0.00581309
1366	2067	Wind_onshore	0.059808	0.147277	0.107201	0.0941801	0.109528
1367	2067	Wind_offshore	0.00372102	0.0281847	0.0216431	0.00471998	0.0157187
1368	2067	Wave	2.65067e-08	3.06246e-05	4.60228e-05	0	1.57673e-05
1369	2067	Hydro	0.171514	0.0517995	0.120379	0.102414	0.109138
1370	2067	Other_renewables	0.000829454	0.00582829	0.0321334	0.00672348	0.0186096
1371	2067	Nuclear	0.205968	0.0676065	0.14118	0.0783832	0.12524
1372	2067	Coal_ST	5.88066e-07	0.000455349	2.89645e-05	0.000357231	7.8907e-05
1373	2067	Oil_ST	9.95414e-06	0.000137935	2.48471e-05	4.24426e-05	4.64445e-05
1374	2067	Natural_gas_OC	0.000734523	0.00442657	0.00162024	0.0176054	0.00367159
1375	2067	Biomass_ST	0.000172501	1.31847e-05	5.26263e-06	0	7.62029e-05
1376	2067	IGCC	0	0	0	0	1.02898e-07
1377	2067	Oil_CC	4.93668e-06	8.9797e-08	3.9777e-06	9.32344e-06	1.36284e-05
1378	2067	Natural_gas_CC	0.000163017	0.000335411	0.000206646	0.00233403	0.00119432
1379	2067	Biomass_CC	0	0	0	0	2.57241e-05
1380	2067	Coal_CCS	0.000786182	0.00755508	0.00379787	0.0105849	0.00642729
1381	2067	Oil_CCS	0.00132809	0.00155236	0.000324493	2.84592e-08	0.00333164
1382	2067	Natural_gas_CCS	0.28838	0.103098	0.138959	0.316105	0.219847
1383	2067	Biomass_CCS	0.0187435	0.162018	0.162668	0.0111382	0.10681
1384	2067	Coal_CHP	0	6.66651e-09	0.000236152	0.000858772	8.26152e-05
1385	2067	Oil_CHP	0	6.37744e-10	9.69094e-05	0.000868211	4.79362e-05
1386	2067	Natural_gas_CHP	4.38605e-09	0	2.01646e-05	0.00402606	0.000261294
1387	2067	Biomass_CHP	8.49445e-08	2.26948e-09	0.00013984	0.0137399	0.000486211
1388	2067	Coal_CHP_CCS	0	0.0027703	0.023815	0	0.00767645
1389	2067	Oil_CHP_CCS	0	0.00485196	0.0172825	0	0.00236789
1390	2067	Natural_gas_CHP_CCS	0.117018	0.0850537	0.0790845	0.285551	0.0697772
1391	2067	Biomass_CHP_CCS	0.0280168	0.0213861	0.0125493	0.00193108	0.0132585
1392	2068	Solar_PV_cen	0.0296451	0.198656	0.025585	0.0278415	0.115267
1393	2068	Solar_PV_decen	0.0866875	0.10775	0.116143	0.0233821	0.0742495
1394	2068	CSP	0.000950404	0.00181017	0.00195916	0	0.00607412
1395	2068	Wind_onshore	0.0680936	0.145294	0.108635	0.0892978	0.111807
1396	2068	Wind_offshore	0.00396585	0.0280726	0.0211809	0.00482236	0.0160614
1397	2068	Wave	2.82471e-08	3.6525e-05	4.73611e-05	0	1.66337e-05
1398	2068	Hydro	0.172335	0.0525557	0.121324	0.101642	0.107975
1399	2068	Other_renewables	0.000831344	0.00610745	0.0323941	0.00673089	0.0187543
1400	2068	Nuclear	0.208685	0.0676298	0.139998	0.077838	0.125292
1401	2068	Coal_ST	0	0.000420362	4.41128e-05	0.000365754	7.66667e-05
1402	2068	Oil_ST	0	0.000129841	3.74735e-05	4.09574e-05	4.47972e-05
1403	2068	Natural_gas_OC	0	0.00316148	0.00249677	0.0131639	0.00338224
1404	2068	Biomass_ST	0.000172792	1.31009e-05	7.9481e-06	0	7.24067e-05
1405	2068	IGCC	0	0	0	0	7.85348e-08
1406	2068	Oil_CC	0	6.8658e-08	5.91172e-06	7.19546e-06	1.2537e-05
1407	2068	Natural_gas_CC	0	0.000365061	0.00032944	0.00252996	0.00116274
1408	2068	Biomass_CC	0	0	0	0	3.04955e-05
1409	2068	Coal_CCS	0.00140894	0.00704774	0.00478759	0.0109031	0.0064785
1410	2068	Oil_CCS	0.00162429	0.00150135	0.000526893	1.57744e-06	0.00282534
1411	2068	Natural_gas_CCS	0.26265	0.102367	0.136841	0.319054	0.210875
1412	2068	Biomass_CCS	0.0200161	0.165478	0.15837	0.0126374	0.107447
1413	2068	Coal_CHP	0	6.52283e-09	0.000229347	0.000846658	8.07726e-05
1414	2068	Oil_CHP	0	6.23999e-10	9.41169e-05	0.000851557	4.6668e-05
1415	2068	Natural_gas_CHP	2.83712e-09	0	1.95608e-05	0.00392758	0.000251158
1416	2068	Biomass_CHP	6.99235e-08	2.22057e-09	3.24378e-05	0.0116117	0.000401142
1417	2068	Coal_CHP_CCS	0	0.00271059	0.0231294	0	0.00751703
1418	2068	Oil_CHP_CCS	0	0.00474739	0.0167849	0	0.00230593
1419	2068	Natural_gas_CHP_CCS	0.115283	0.0832206	0.0768075	0.290193	0.0685051
1420	2068	Biomass_CHP_CCS	0.0276508	0.0209252	0.012188	0.00231185	0.0129881
1421	2069	Solar_PV_cen	0.0452166	0.196461	0.0280448	0.025939	0.122042
1422	2069	Solar_PV_decen	0.0887718	0.108348	0.124114	0.0280036	0.0762081
1423	2069	CSP	0.0017214	0.00174613	0.00192219	0	0.00639692
1424	2069	Wind_onshore	0.0797158	0.141309	0.108214	0.0852671	0.114622
1425	2069	Wind_offshore	0.00493134	0.0274113	0.0211234	0.00521154	0.0164499
1426	2069	Wave	4.62235e-08	4.90786e-05	4.54974e-05	0	1.78793e-05
1427	2069	Hydro	0.171681	0.0530638	0.122602	0.100184	0.10667
1428	2069	Other_renewables	0.000936476	0.00615863	0.0317541	0.00668233	0.0187847
1429	2069	Nuclear	0.210411	0.0682336	0.139605	0.0766375	0.125596
1430	2069	Coal_ST	0	0.00043995	3.78981e-05	0.000361817	7.84018e-05
1431	2069	Oil_ST	0	0.000136881	3.18584e-05	3.84296e-05	4.52933e-05
1432	2069	Natural_gas_OC	0	0.00505738	0.0021621	0.0131603	0.0034189
1433	2069	Biomass_ST	0.000170005	1.31939e-05	8.83527e-06	0	7.00063e-05
1434	2069	IGCC	0	0	0	0	5.75038e-08
1435	2069	Oil_CC	0	5.56624e-08	4.94767e-06	5.24077e-06	1.20102e-05
1436	2069	Natural_gas_CC	5.24867e-05	0.00044698	0.000335269	0.00253791	0.00117683
1437	2069	Biomass_CC	0	0	0	0	3.55327e-05
1438	2069	Coal_CCS	0.00233634	0.00697195	0.0057231	0.0111896	0.00670825
1439	2069	Oil_CCS	0.00201984	0.00158937	0.000599117	6.34067e-06	0.00243078
1440	2069	Natural_gas_CCS	0.230965	0.103265	0.135212	0.318906	0.201377
1441	2069	Biomass_CCS	0.0213784	0.168856	0.155744	0.0138361	0.108019
1442	2069	Coal_CHP	0	6.54398e-09	0.000223262	0.000835988	7.91076e-05
1443	2069	Oil_CHP	0	6.26023e-10	9.16201e-05	0.00083787	4.56508e-05
1444	2069	Natural_gas_CHP	1.78189e-09	0	1.9023e-05	0.00384808	0.000241938
1445	2069	Biomass_CHP	5.48262e-08	2.22777e-09	1.76983e-06	0.00955502	0.000325378
1446	2069	Coal_CHP_CCS	0	0.00271938	0.0221587	0	0.00735946
1447	2069	Oil_CHP_CCS	0	0.0046729	0.0157918	0	0.00221363
1448	2069	Natural_gas_CHP_CCS	0.112686	0.0820582	0.0725654	0.294366	0.0668568
1449	2069	Biomass_CHP_CCS	0.0270073	0.0209929	0.0118649	0.00259061	0.0127176
1450	2070	Solar_PV_cen	0.0635195	0.196718	0.0315698	0.0243655	0.127289
1451	2070	Solar_PV_decen	0.0899336	0.10883	0.12877	0.0306139	0.0778478
1452	2070	CSP	0.0025338	0.0017265	0.00201539	0	0.00670039
1453	2070	Wind_onshore	0.0910551	0.139132	0.111818	0.0825368	0.117309
1454	2070	Wind_offshore	0.00575505	0.0270351	0.0219956	0.00580442	0.0168456
1455	2070	Wave	4.62528e-08	7.88063e-05	4.91905e-05	0	2.15662e-05
1456	2070	Hydro	0.171604	0.0537606	0.12528	0.0995534	0.105747
1457	2070	Other_renewables	0.00092933	0.00619987	0.0327293	0.00667286	0.0189384
1458	2070	Nuclear	0.211623	0.0688271	0.139996	0.0754516	0.126089
1459	2070	Coal_ST	0	0.000425727	0	0.000343831	7.48951e-05
1460	2070	Oil_ST	0	0.00013516	0	3.50879e-05	4.49107e-05
1461	2070	Natural_gas_OC	0	0.00509317	0	0.0127769	0.00349444
1462	2070	Biomass_ST	0.000165267	1.2708e-05	7.61236e-06	0	6.71483e-05
1463	2070	IGCC	0	0	0	0	7.42119e-08
1464	2070	Oil_CC	0	4.41135e-08	0	3.66323e-06	1.43045e-05
1465	2070	Natural_gas_CC	0.000319621	0.000538371	0.000113161	0.00238099	0.00128348
1466	2070	Biomass_CC	0	0	0	0	4.04183e-05
1467	2070	Coal_CCS	0.00316385	0.00643998	0.00588217	0.011268	0.0068578
1468	2070	Oil_CCS	0.0022574	0.00160668	0.000462792	1.33324e-05	0.00222189
1469	2070	Natural_gas_CCS	0.197275	0.103447	0.131341	0.318341	0.192379
1470	2070	Biomass_CCS	0.0225664	0.172609	0.153385	0.0145176	0.109014
1471	2070	Coal_CHP	0	6.52054e-09	0.000216436	0.000830186	7.7928e-05
1472	2070	Oil_CHP	0	6.2378e-10	8.88186e-05	0.000830179	4.49507e-05
1473	2070	Natural_gas_CHP	1.11705e-09	0	1.84413e-05	0.00380848	0.000236378
1474	2070	Biomass_CHP	4.05303e-08	2.21979e-09	1.71572e-06	0.00759162	0.00025651
1475	2070	Coal_CHP_CCS	0	0.0026458	0.020799	0	0.00716461
1476	2070	Oil_CHP_CCS	0	0.00449784	0.0144378	0	0.00209484
1477	2070	Natural_gas_CHP_CCS	0.11077	0.0793353	0.0675379	0.299514	0.0653842
1478	2070	Biomass_CHP_CCS	0.026528	0.0209059	0.0114843	0.00274669	0.0124603
1479	2071	Solar_PV_cen	0.0947335	0.195393	0.0347676	0.0228778	0.133352
1480	2071	Solar_PV_decen	0.0892687	0.109164	0.126239	0.0296304	0.0778784
1481	2071	CSP	0.0035063	0.00169198	0.00202065	0	0.00698267
1482	2071	Wind_onshore	0.106417	0.136026	0.112291	0.0801363	0.120304
1483	2071	Wind_offshore	0.00714503	0.0263832	0.0228865	0.00632553	0.0173043
1484	2071	Wave	4.55662e-08	0.000112043	4.93344e-05	0	2.52283e-05
1485	2071	Hydro	0.169136	0.0540007	0.127657	0.0997446	0.104285
1486	2071	Other_renewables	0.000901259	0.00624375	0.0327729	0.00670903	0.0189985
1487	2071	Nuclear	0.208626	0.0695958	0.141122	0.0743735	0.125546
1488	2071	Coal_ST	0	0.00044996	1.40899e-05	0.000327946	7.91951e-05
1489	2071	Oil_ST	0	0.000140712	1.15918e-05	3.24553e-05	6.21308e-05
1490	2071	Natural_gas_OC	0	0.00668501	0.000841153	0.0122258	0.00444826
1491	2071	Biomass_ST	0.000154115	1.23603e-05	1.09942e-05	0	6.36423e-05
1492	2071	IGCC	0	0	0	0	1.50232e-07
1493	2071	Oil_CC	0	3.30574e-08	1.74197e-06	2.5421e-06	1.9082e-05
1494	2071	Natural_gas_CC	0.000489295	0.000638734	0.000244696	0.00218999	0.00161023
1495	2071	Biomass_CC	0	0	0	0	4.26051e-05
1496	2071	Coal_CCS	0.00363065	0.00606514	0.00697142	0.0112639	0.00690663
1497	2071	Oil_CCS	0.00240815	0.00168648	0.000646863	2.31395e-05	0.00263602
1498	2071	Natural_gas_CCS	0.158777	0.104366	0.129265	0.31866	0.18382
1499	2071	Biomass_CCS	0.0232581	0.177127	0.152712	0.0150572	0.110296
1500	2071	Coal_CHP	0	6.54411e-09	0.000216118	0.00083085	7.77402e-05
1501	2071	Oil_CHP	0	6.26035e-10	8.86883e-05	0.000829759	4.47814e-05
1502	2071	Natural_gas_CHP	6.89553e-10	0	1.84143e-05	0.00380267	0.000233891
1503	2071	Biomass_CHP	2.59933e-08	2.22782e-09	1.7132e-06	0.00569909	0.000191412
1504	2071	Coal_CHP_CCS	0	0.00259129	0.0199426	0	0.00701859
1505	2071	Oil_CHP_CCS	0	0.00435522	0.0134228	0	0.00199381
1506	2071	Natural_gas_CHP_CCS	0.106117	0.0771844	0.0643921	0.306393	0.063695
1507	2071	Biomass_CHP_CCS	0.0254312	0.0200871	0.0113919	0.00286504	0.0120855
1508	2072	Solar_PV_cen	0.124748	0.196061	0.0379222	0.0217562	0.138855
1509	2072	Solar_PV_decen	0.091404	0.109451	0.124291	0.0283178	0.0790235
1510	2072	CSP	0.00417106	0.00170057	0.00201998	0	0.00717338
1511	2072	Wind_onshore	0.118658	0.133923	0.113139	0.0808301	0.122423
1512	2072	Wind_offshore	0.00761142	0.0259081	0.0246023	0.0069851	0.0176701
1513	2072	Wave	4.56102e-08	0.000168296	6.11278e-05	0	3.20941e-05
1514	2072	Hydro	0.168532	0.0544262	0.129956	0.0993961	0.103258
1515	2072	Other_renewables	0.000880029	0.00627838	0.0327179	0.0063883	0.0191055
1516	2072	Nuclear	0.203226	0.0704587	0.143062	0.0719034	0.124489
1517	2072	Coal_ST	0	0.000469092	2.15256e-05	0.000314662	8.34738e-05
1518	2072	Oil_ST	0	0.000142812	1.75141e-05	3.05934e-05	7.32488e-05
1519	2072	Natural_gas_OC	0	0.00743959	0.00133213	0.0129961	0.00525385
1520	2072	Biomass_ST	0.00014085	1.19899e-05	1.12006e-05	0	5.94838e-05
1521	2072	IGCC	0	0	0	0	1.2892e-07
1522	2072	Oil_CC	0	2.50076e-08	2.58685e-06	1.75273e-06	2.22012e-05
1523	2072	Natural_gas_CC	0.000775088	0.000759325	0.000314497	0.00200737	0.00187061
1524	2072	Biomass_CC	0	0	0	0	4.30642e-05
1525	2072	Coal_CCS	0.00372762	0.00555453	0.00765641	0.0113537	0.00682328
1526	2072	Oil_CCS	0.0023815	0.00173924	0.000750692	2.91499e-05	0.0031043
1527	2072	Natural_gas_CCS	0.12292	0.10526	0.126488	0.31822	0.175872
1528	2072	Biomass_CCS	0.023876	0.179271	0.15044	0.0153602	0.111427
1529	2072	Coal_CHP	0	6.57174e-09	0.000217485	0.000828981	8.04148e-05
1530	2072	Oil_CHP	0	6.28678e-10	8.92492e-05	0.000826812	4.69198e-05
1531	2072	Natural_gas_CHP	3.6244e-10	0	1.85307e-05	0.00378831	0.000233518
1532	2072	Biomass_CHP	1.26406e-08	2.23722e-09	1.72403e-06	0.00379194	0.000127182
1533	2072	Coal_CHP_CCS	0	0.0025363	0.0192375	0	0.00685757
1534	2072	Oil_CHP_CCS	0	0.00421219	0.0125075	0	0.00189993
1535	2072	Natural_gas_CHP_CCS	0.102433	0.0750397	0.0617333	0.311939	0.0623404
1536	2072	Biomass_CHP_CCS	0.0245153	0.0191898	0.011388	0.0029349	0.0117528
1537	2073	Solar_PV_cen	0.167333	0.196725	0.0397227	0.0205821	0.147105
1538	2073	Solar_PV_decen	0.0902951	0.109825	0.123138	0.0282197	0.0799373
1539	2073	CSP	0.00464183	0.00170698	0.00202135	0	0.00734261
1540	2073	Wind_onshore	0.130857	0.131233	0.112946	0.0830643	0.125005
1541	2073	Wind_offshore	0.00935281	0.0253578	0.0258724	0.00784172	0.0184133
1542	2073	Wave	4.53976e-08	0.000226245	7.29938e-05	0	3.94111e-05
1543	2073	Hydro	0.166143	0.054721	0.130219	0.0987286	0.101796
1544	2073	Other_renewables	0.000838519	0.00631655	0.0327067	0.00606239	0.0191496
1545	2073	Nuclear	0.190182	0.0714848	0.145032	0.0687069	0.122593
1546	2073	Coal_ST	0	0.000497358	5.87753e-05	0.00031739	8.92956e-05
1547	2073	Oil_ST	0	0.000147757	4.7143e-05	3.02791e-05	7.37555e-05
1548	2073	Natural_gas_OC	0	0.00830384	0.00373487	0.0154584	0.00540541
1549	2073	Biomass_ST	0.000123788	1.16536e-05	1.24584e-05	0	5.13273e-05
1550	2073	IGCC	0	0	0	0	5.87791e-08
1551	2073	Oil_CC	0	1.7225e-08	6.73113e-06	1.2661e-06	2.16458e-05
1552	2073	Natural_gas_CC	0.00110241	0.000870286	0.000558218	0.00189299	0.00197208
1553	2073	Biomass_CC	0	0	0	0	4.8486e-05
1554	2073	Coal_CCS	0.00337763	0.00508855	0.00852591	0.0118202	0.00657733
1555	2073	Oil_CCS	0.00227602	0.0018131	0.000995371	3.24358e-05	0.00336894
1556	2073	Natural_gas_CCS	0.0892828	0.106398	0.122329	0.315322	0.168061
1557	2073	Biomass_CCS	0.0243981	0.180815	0.148899	0.0158675	0.112154
1558	2073	Coal_CHP	0	6.65007e-09	0.000223739	0.000826443	8.76962e-05
1559	2073	Oil_CHP	0	6.36171e-10	9.18154e-05	0.000823204	5.28029e-05
1560	2073	Natural_gas_CHP	8.41499e-11	0	1.90635e-05	0.00377292	0.000235723
1561	2073	Biomass_CHP	9.13407e-15	2.26388e-09	1.77361e-06	0.0018918	6.37979e-05
1562	2073	Coal_CHP_CCS	0	0.00249982	0.0189356	0	0.0067023
1563	2073	Oil_CHP_CCS	0	0.00409905	0.0118383	0	0.00180937
1564	2073	Natural_gas_CHP_CCS	0.0967081	0.0734343	0.0603542	0.315765	0.0604662
1565	2073	Biomass_CHP_CCS	0.0230877	0.0184247	0.0116372	0.00297207	0.0113776
1566	2074	Solar_PV_cen	0.207044	0.200034	0.0410803	0.0200585	0.154512
1567	2074	Solar_PV_decen	0.0869451	0.110129	0.12356	0.0286844	0.0812895
1568	2074	CSP	0.00481554	0.00176863	0.00202395	0	0.00742159
1569	2074	Wind_onshore	0.143201	0.131216	0.113654	0.0888417	0.127273
1570	2074	Wind_offshore	0.0113778	0.0251708	0.0273475	0.00862718	0.0191944
1571	2074	Wave	5.6943e-06	0.000320435	8.89203e-05	0	5.18574e-05
1572	2074	Hydro	0.164295	0.0550107	0.130046	0.0973893	0.100363
1573	2074	Other_renewables	0.000806104	0.00632648	0.032735	0.00661669	0.0192297
1574	2074	Nuclear	0.175325	0.0721439	0.147266	0.0653254	0.120114
1575	2074	Coal_ST	0	0.000487373	6.1451e-05	0.00033309	9.152e-05
1576	2074	Oil_ST	0	0.000141982	4.84833e-05	3.13477e-05	6.80893e-05
1577	2074	Natural_gas_OC	0	0.00713442	0.00403442	0.017026	0.00566179
1578	2074	Biomass_ST	9.63079e-05	1.14147e-05	1.1907e-05	0	4.08999e-05
1579	2074	IGCC	0	0	0	0	4.58995e-08
1580	2074	Oil_CC	0	1.09725e-08	6.60755e-06	9.94441e-07	2.46247e-05
1581	2074	Natural_gas_CC	0.00134945	0.00095585	0.000563318	0.00183298	0.00203265
1582	2074	Biomass_CC	0	0	0	0	6.56617e-05
1583	2074	Coal_CCS	0.00286404	0.00441908	0.00861465	0.0125247	0.00615426
1584	2074	Oil_CCS	0.00221211	0.00180612	0.00101169	3.27502e-05	0.00359529
1585	2074	Natural_gas_CCS	0.061988	0.106192	0.117706	0.310489	0.161426
1586	2074	Biomass_CCS	0.0248418	0.181597	0.147258	0.0168512	0.112821
1587	2074	Coal_CHP	0	6.65013e-09	0.000229609	0.000820333	0.000105827
1588	2074	Oil_CHP	0	6.36177e-10	9.42246e-05	0.000817117	6.83322e-05
1589	2074	Natural_gas_CHP	0	0	1.95638e-05	0.00374211	0.000242625
1590	2074	Biomass_CHP	6.81214e-15	2.26391e-09	1.82015e-06	3.23715e-06	1.104e-06
1591	2074	Coal_CHP_CCS	0	0.00243313	0.0190549	0	0.00656889
1592	2074	Oil_CHP_CCS	0	0.00396039	0.0114039	0	0.00173916
1593	2074	Natural_gas_CHP_CCS	0.0911055	0.0713105	0.0602151	0.316983	0.0588125
1594	2074	Biomass_CHP_CCS	0.0217275	0.0174311	0.0118624	0.00296919	0.0110306
1595	2075	Solar_PV_cen	0.244784	0.19926	0.0414098	0.0198342	0.16255
1596	2075	Solar_PV_decen	0.0838034	0.110464	0.12715	0.030064	0.0825258
1597	2075	CSP	0.00501175	0.00179234	0.00203135	0	0.00755234
1598	2075	Wind_onshore	0.156524	0.128766	0.112712	0.097518	0.129834
1599	2075	Wind_offshore	0.0123733	0.0245549	0.0278412	0.00949115	0.0198698
1600	2075	Wave	9.22233e-06	0.00040114	0.000105399	2.78805e-06	6.34486e-05
1601	2075	Hydro	0.16321	0.0550525	0.129178	0.0957551	0.0988208
1602	2075	Other_renewables	0.000763987	0.00634578	0.0329205	0.00653792	0.0192716
1603	2075	Nuclear	0.157196	0.0728396	0.14854	0.0613607	0.117013
1604	2075	Coal_ST	0	0.000513648	7.2651e-05	0.000347537	9.77282e-05
1605	2075	Oil_ST	0	0.000146992	5.51817e-05	3.24369e-05	6.40606e-05
1606	2075	Natural_gas_OC	0	0.00848517	0.00439233	0.0179795	0.00576403
1607	2075	Biomass_ST	7.12094e-05	1.15693e-05	1.17225e-05	0	3.13858e-05
1608	2075	IGCC	0	0	0	0	4.08656e-08
1609	2075	Oil_CC	0	7.81738e-09	7.13363e-06	7.91931e-07	2.60481e-05
1610	2075	Natural_gas_CC	0.00137914	0.00108139	0.000627308	0.0017915	0.00196966
1611	2075	Biomass_CC	0	0	0	0	9.14477e-05
1612	2075	Coal_CCS	0.00233731	0.00414084	0.00914139	0.0134961	0.00578322
1613	2075	Oil_CCS	0.00214174	0.00193805	0.00102703	3.33379e-05	0.00374269
1614	2075	Natural_gas_CCS	0.0406136	0.107104	0.113664	0.30468	0.155806
1615	2075	Biomass_CCS	0.0252337	0.182885	0.144847	0.0177429	0.112798
1616	2075	Coal_CHP	0	6.74265e-09	0.000235705	0.00080938	0.000134465
1617	2075	Oil_CHP	0	6.45027e-10	9.67261e-05	0.000806207	9.3039e-05
1618	2075	Natural_gas_CHP	0	0	2.00831e-05	0.00368996	0.000253999
1619	2075	Biomass_CHP	4.51611e-15	2.2954e-09	1.86847e-06	3.19393e-06	1.12583e-06
1620	2075	Coal_CHP_CCS	0	0.00239271	0.0194561	0	0.00644209
1621	2075	Oil_CHP_CCS	0	0.00394248	0.0111457	0	0.00168873
1622	2075	Natural_gas_CHP_CCS	0.0843628	0.0711351	0.0609136	0.315094	0.0569923
1623	2075	Biomass_CHP_CCS	0.0201843	0.0167469	0.0123961	0.00292955	0.0107192
1624	2076	Solar_PV_cen	0.272857	0.203687	0.0420339	0.0206326	0.168874
1625	2076	Solar_PV_decen	0.082447	0.110764	0.130932	0.0313379	0.0838417
1626	2076	CSP	0.00510459	0.00189933	0.00203954	0	0.00767646
1627	2076	Wind_onshore	0.164882	0.132689	0.114124	0.111059	0.132047
1628	2076	Wind_offshore	0.0139909	0.0247089	0.0288903	0.0103912	0.0204497
1629	2076	Wave	1.40654e-05	0.000585843	0.000149351	2.71742e-05	9.04736e-05
1630	2076	Hydro	0.162804	0.0555664	0.128512	0.0944106	0.0976036
1631	2076	Other_renewables	0.000738266	0.00632537	0.0330953	0.00644019	0.019291
1632	2076	Nuclear	0.13969	0.07322	0.14997	0.0581645	0.114035
1633	2076	Coal_ST	0	0.00046596	6.09826e-05	0.000354207	9.51253e-05
1634	2076	Oil_ST	0	0.000130913	4.4511e-05	3.28661e-05	6.00938e-05
1635	2076	Natural_gas_OC	0	0.00457962	0.003255	0.0175779	0.00560347
1636	2076	Biomass_ST	5.01811e-05	1.14287e-05	1.1216e-05	0	2.36356e-05
1637	2076	IGCC	0	0	0	0	3.97395e-08
1638	2076	Oil_CC	0	5.16397e-09	5.41676e-06	6.33396e-07	3.31552e-05
1639	2076	Natural_gas_CC	0.0017014	0.00103422	0.000571238	0.0016852	0.00199849
1640	2076	Biomass_CC	0	0	0	0	0.000125018
1641	2076	Coal_CCS	0.0021152	0.00350388	0.009366	0.0145086	0.00564616
1642	2076	Oil_CCS	0.00204759	0.00180516	0.000910978	3.33166e-05	0.00384811
1643	2076	Natural_gas_CCS	0.0286528	0.10652	0.110169	0.296082	0.151868
1644	2076	Biomass_CCS	0.0255233	0.182764	0.141642	0.0186831	0.112829
1645	2076	Coal_CHP	0	6.6066e-09	0.000239272	0.000794968	0.000180322
1646	2076	Oil_CHP	0	6.32013e-10	9.81899e-05	0.000791852	0.000132818
1647	2076	Natural_gas_CHP	0	0	2.03871e-05	0.00362321	0.000272735
1648	2076	Biomass_CHP	2.26865e-15	2.24909e-09	1.89674e-06	3.13706e-06	1.15512e-06
1649	2076	Coal_CHP_CCS	0	0.00219896	0.0195587	0	0.00628808
1650	2076	Oil_CHP_CCS	0	0.00377465	0.0108545	0	0.00162244
1651	2076	Natural_gas_CHP_CCS	0.0784577	0.0680261	0.0606598	0.310489	0.055028
1652	2076	Biomass_CHP_CCS	0.0189246	0.0157388	0.0127843	0.00287738	0.0104351
1653	2077	Solar_PV_cen	0.299725	0.201402	0.0422743	0.0216101	0.174265
1654	2077	Solar_PV_decen	0.0806197	0.111217	0.136295	0.0325783	0.0848268
1655	2077	CSP	0.00516507	0.00195587	0.0020091	0	0.0078559
1656	2077	Wind_onshore	0.173271	0.132805	0.113954	0.125623	0.133962
1657	2077	Wind_offshore	0.01548	0.0242158	0.028948	0.0103205	0.0212737
1658	2077	Wave	1.91199e-05	0.000745652	0.000182427	9.4189e-05	0.000116976
1659	2077	Hydro	0.160378	0.0556793	0.127577	0.0929512	0.0959681
1660	2077	Other_renewables	0.000672122	0.00635184	0.0316832	0.00633222	0.0192428
1661	2077	Nuclear	0.122543	0.073936	0.150117	0.0550753	0.111241
1662	2077	Coal_ST	0	0.000485959	9.64956e-05	0.00036316	0.00010145
1663	2077	Oil_ST	0	0.000136018	6.81495e-05	3.33931e-05	6.64607e-05
1664	2077	Natural_gas_OC	0	0.00624396	0.0044076	0.0176152	0.00611468
1665	2077	Biomass_ST	3.32763e-05	1.15173e-05	1.1904e-05	0	1.75787e-05
1666	2077	IGCC	0	0	0	0	3.73489e-08
1667	2077	Oil_CC	0	3.56375e-09	7.87359e-06	5.2771e-07	4.06495e-05
1668	2077	Natural_gas_CC	0.00185397	0.00110844	0.000730881	0.00157266	0.00205065
1669	2077	Biomass_CC	0	0	0	0	0.000162309
1670	2077	Coal_CCS	0.00200001	0.00322137	0.0106222	0.0156481	0.00567585
1671	2077	Oil_CCS	0.00199536	0.00192803	0.00102808	5.8072e-05	0.00395454
1672	2077	Natural_gas_CCS	0.0211313	0.108074	0.107822	0.287987	0.149424
1673	2077	Biomass_CCS	0.0255149	0.182848	0.138295	0.0196091	0.112064
1674	2077	Coal_CHP	0	6.72292e-09	0.000242891	0.000779868	0.000230023
1675	2077	Oil_CHP	0	6.4314e-10	9.96752e-05	0.000776811	0.000175984
1676	2077	Natural_gas_CHP	0	0	2.06955e-05	0.00355414	0.000290963
1677	2077	Biomass_CHP	0	2.28868e-09	1.92543e-06	3.07747e-06	1.1768e-06
1678	2077	Coal_CHP_CCS	2.78245e-05	0.00198369	0.0195335	0	0.00611437
1679	2077	Oil_CHP_CCS	0	0.00373424	0.0106189	0	0.00157243
1680	2077	Natural_gas_CHP_CCS	0.0720107	0.0667497	0.0598663	0.304591	0.0529882
1681	2077	Biomass_CHP_CCS	0.0175587	0.0151664	0.0134855	0.00282273	0.0102029
1682	2078	Solar_PV_cen	0.310596	0.203529	0.0425643	0.0231762	0.176661
1683	2078	Solar_PV_decen	0.0814463	0.111639	0.13995	0.0334578	0.0860507
1684	2078	CSP	0.00533118	0.00209181	0.00205532	0	0.0080523
1685	2078	Wind_onshore	0.180673	0.13723	0.113853	0.142231	0.135782
1686	2078	Wind_offshore	0.0163568	0.0245958	0.0292915	0.0106156	0.0219635
1687	2078	Wave	2.47115e-05	0.00101761	0.000231513	0.000243232	0.000160036
1688	2078	Hydro	0.159365	0.0558148	0.126811	0.0915723	0.0945895
1689	2078	Other_renewables	0.000633615	0.00635408	0.0334565	0.00621798	0.0194278
1690	2078	Nuclear	0.110974	0.0743469	0.150368	0.0525277	0.109297
1691	2078	Coal_ST	0	0.000464678	0.000114962	0.000361293	0.000103379
1692	2078	Oil_ST	0	0.000130002	7.87893e-05	3.3078e-05	7.31062e-05
1693	2078	Natural_gas_OC	0	0.00472439	0.00446104	0.016738	0.00690986
1694	2078	Biomass_ST	1.9515e-05	1.14386e-05	1.20433e-05	0	1.45338e-05
1695	2078	IGCC	0	0	0	0	3.27154e-08
1696	2078	Oil_CC	0	2.23729e-09	8.69288e-06	3.93646e-07	5.05717e-05
1697	2078	Natural_gas_CC	0.00181138	0.00107414	0.000798572	0.00139106	0.00213622
1698	2078	Biomass_CC	0	0	0	0	0.000138165
1699	2078	Coal_CCS	0.00211888	0.00267536	0.0118295	0.0165704	0.00580201
1700	2078	Oil_CCS	0.00209367	0.001883	0.00106373	0.000115404	0.00412516
1701	2078	Natural_gas_CCS	0.0185291	0.107775	0.10694	0.278268	0.148002
1702	2078	Biomass_CCS	0.0256757	0.17979	0.133615	0.0201929	0.110821
1703	2078	Coal_CHP	0	6.72388e-09	0.000244036	0.000763024	0.000282614
1704	2078	Oil_CHP	0	6.43233e-10	0.000100145	0.000760032	0.000221546
1705	2078	Natural_gas_CHP	0	0	2.07929e-05	0.00347737	0.000302542
1706	2078	Biomass_CHP	0	2.28901e-09	1.9345e-06	3.011e-06	1.18416e-06
1707	2078	Coal_CHP_CCS	0.000116995	0.00172997	0.0192871	0	0.00593566
1708	2078	Oil_CHP_CCS	0	0.00368623	0.0102753	0	0.00153121
1709	2078	Natural_gas_CHP_CCS	0.0676591	0.0651171	0.0583582	0.298522	0.0515436
1710	2078	Biomass_CHP_CCS	0.0165741	0.0143189	0.0142092	0.00276176	0.0100215
1711	2079	Solar_PV_cen	0.321019	0.202275	0.0426826	0.0253683	0.178918
1712	2079	Solar_PV_decen	0.0822678	0.112129	0.140848	0.0339007	0.0870359
1713	2079	CSP	0.00550049	0.00215129	0.00203808	0	0.00837562
1714	2079	Wind_onshore	0.183898	0.138408	0.112775	0.158348	0.137191
1715	2079	Wind_offshore	0.0168182	0.0242615	0.0293373	0.0108774	0.0226089
1716	2079	Wave	2.55515e-05	0.00124456	0.00030432	0.000501161	0.000206225
1717	2079	Hydro	0.159108	0.0558435	0.125936	0.090099	0.0933312
1718	2079	Other_renewables	0.000595	0.00624369	0.0329123	0.00607461	0.0194961
1719	2079	Nuclear	0.10187	0.0748433	0.15044	0.0500541	0.108088
1720	2079	Coal_ST	0	0.00048178	0.000158445	0.000349718	0.000108355
1721	2079	Oil_ST	0	0.000134847	0.00010543	3.20615e-05	7.85162e-05
1722	2079	Natural_gas_OC	0	0.00617229	0.00631002	0.0174102	0.00758449
1723	2079	Biomass_ST	1.96465e-05	1.14178e-05	1.20829e-05	0	1.35298e-05
1724	2079	IGCC	0	0	0	0	3.36761e-08
1725	2079	Oil_CC	0	1.4155e-09	1.10812e-05	2.8703e-07	4.75554e-05
1726	2079	Natural_gas_CC	0.00174716	0.00108208	0.000996091	0.00120505	0.00212748
1727	2079	Biomass_CC	0	0	0	0	0.00012323
1728	2079	Coal_CCS	0.0021619	0.00225102	0.0136179	0.0174957	0.00601266
1729	2079	Oil_CCS	0.00211125	0.00197255	0.00128729	0.000171239	0.00426274
1730	2079	Natural_gas_CCS	0.0164649	0.108613	0.106388	0.267833	0.147106
1731	2079	Biomass_CCS	0.0257434	0.177886	0.133931	0.0198839	0.108995
1732	2079	Coal_CHP	0	6.87393e-09	0.000246196	0.000746722	0.000333644
1733	2079	Oil_CHP	0	6.57587e-10	0.000101031	0.000743795	0.000265335
1734	2079	Natural_gas_CHP	0	0	2.09771e-05	0.00340308	0.000303678
1735	2079	Biomass_CHP	0	2.34009e-09	1.95163e-06	2.94667e-06	1.17615e-06
1736	2079	Coal_CHP_CCS	0.000334056	0.00150889	0.0186885	0	0.00574477
1737	2079	Oil_CHP_CCS	0	0.00372452	0.009706	0	0.00149765
1738	2079	Natural_gas_CHP_CCS	0.0647303	0.0647364	0.0557449	0.292796	0.050252
1739	2079	Biomass_CHP_CCS	0.0155844	0.0140245	0.0153978	0.0027028	0.00989239
1740	2080	Solar_PV_cen	0.328047	0.206535	0.0428514	0.0282311	0.179919
1741	2080	Solar_PV_decen	0.0833177	0.112201	0.142676	0.0349983	0.0882902
1742	2080	CSP	0.00562713	0.00228464	0.00206863	0	0.00870465
1743	2080	Wind_onshore	0.184953	0.144941	0.112791	0.175124	0.138418
1744	2080	Wind_offshore	0.0172269	0.0249349	0.0294923	0.0110799	0.0230963
1745	2080	Wave	2.61143e-05	0.00163397	0.000379222	0.000713835	0.000266173
1746	2080	Hydro	0.156736	0.0558139	0.124976	0.0885761	0.0918865
1747	2080	Other_renewables	0.000572406	0.00632928	0.03378	0.00593656	0.0197303
1748	2080	Nuclear	0.0961033	0.0745438	0.150441	0.0477901	0.107565
1749	2080	Coal_ST	0	0.000436806	0.000151475	0.000333861	0.00010367
1750	2080	Oil_ST	0	0.00012288	9.76095e-05	3.05365e-05	7.88817e-05
1751	2080	Natural_gas_OC	0	0.00336886	0.0050853	0.0177079	0.00810012
1752	2080	Biomass_ST	2.13589e-05	1.1069e-05	1.2036e-05	0	1.31377e-05
1753	2080	IGCC	0	0	0	0	4.41248e-08
1754	2080	Oil_CC	0	8.61397e-10	9.72833e-06	2.05483e-07	4.56518e-05
1755	2080	Natural_gas_CC	0.00148452	0.000941685	0.000909529	0.00101547	0.00214303
1756	2080	Biomass_CC	0	0	0	0	0.000104703
1757	2080	Coal_CCS	0.00207993	0.00163317	0.0144659	0.0180924	0.00624274
1758	2080	Oil_CCS	0.00215784	0.001792	0.00127946	0.000248967	0.00445255
1759	2080	Natural_gas_CCS	0.0160169	0.105939	0.104187	0.256268	0.146529
1760	2080	Biomass_CCS	0.0258289	0.174186	0.135535	0.0194041	0.107005
1761	2080	Coal_CHP	0	6.85809e-09	0.000246077	0.000728555	0.000381698
1762	2080	Oil_CHP	0	6.56071e-10	0.000100983	0.000725699	0.00030635
1763	2080	Natural_gas_CHP	0	0	2.09669e-05	0.00332029	0.000293
1764	2080	Biomass_CHP	0	2.3347e-09	1.95069e-06	2.87498e-06	1.15834e-06
1765	2080	Coal_CHP_CCS	0.000942836	0.00124633	0.0180852	0	0.00558908
1766	2080	Oil_CHP_CCS	0	0.00374858	0.00950802	0	0.00149275
1767	2080	Natural_gas_CHP_CCS	0.0639565	0.0639239	0.0543765	0.287035	0.0494749
1768	2080	Biomass_CHP_CCS	0.0149017	0.0134317	0.0164713	0.00263709	0.00976601
1769	2081	Solar_PV_cen	0.332229	0.205256	0.0428008	0.0311658	0.180713
1770	2081	Solar_PV_decen	0.0852391	0.112901	0.140786	0.0359817	0.0897283
1771	2081	CSP	0.00569902	0.00234601	0.00205995	0	0.00913875
1772	2081	Wind_onshore	0.185474	0.145265	0.110401	0.191117	0.139827
1773	2081	Wind_offshore	0.01752	0.0245835	0.0294389	0.0111512	0.0233928
1774	2081	Wave	2.65889e-05	0.00192465	0.000468194	0.000910631	0.000321209
1775	2081	Hydro	0.153756	0.0557588	0.123311	0.0870738	0.0904603
1776	2081	Other_renewables	0.000545344	0.00636567	0.0337426	0.00581283	0.0198495
1777	2081	Nuclear	0.0909031	0.074916	0.149399	0.0459162	0.106934
1778	2081	Coal_ST	3.84556e-08	0.00044829	0.0002196	0.000315729	0.000107781
1779	2081	Oil_ST	9.34034e-07	0.000126129	0.000136718	2.88205e-05	7.75402e-05
1780	2081	Natural_gas_OC	4.07443e-05	0.00434931	0.009362	0.0177563	0.00811763
1781	2081	Biomass_ST	2.26815e-05	1.10336e-05	1.26769e-05	0	1.3059e-05
1782	2081	IGCC	0	0	0	0	4.49864e-08
1783	2081	Oil_CC	6.9361e-07	4.95338e-10	1.29295e-05	1.45627e-07	3.98485e-05
1784	2081	Natural_gas_CC	0.000993057	0.000917182	0.00127082	0.000860362	0.00195889
1785	2081	Biomass_CC	0	0	0	0	8.96892e-05
1786	2081	Coal_CCS	0.00171045	0.00126769	0.0168781	0.0184357	0.00638807
1787	2081	Oil_CCS	0.00207606	0.00185311	0.00192602	0.000357322	0.00453828
1788	2081	Natural_gas_CCS	0.0153843	0.105718	0.103474	0.245052	0.14593
1789	2081	Biomass_CCS	0.0259221	0.17182	0.136062	0.0188658	0.105502
1790	2081	Coal_CHP	0	7.01997e-09	0.000247057	0.000710284	0.000426629
1791	2081	Oil_CHP	0	6.71558e-10	0.000101385	0.0007075	0.000344395
1792	2081	Natural_gas_CHP	0	0	2.10504e-05	0.00323702	0.000273511
1793	2081	Biomass_CHP	8.23871e-18	2.38981e-09	1.95846e-06	2.80288e-06	1.13043e-06
1794	2081	Coal_CHP_CCS	0.00234579	0.00107929	0.017509	0	0.00555015
1795	2081	Oil_CHP_CCS	0	0.00395712	0.00945525	0	0.00152023
1796	2081	Natural_gas_CHP_CCS	0.0654498	0.0659461	0.052712	0.28197	0.048986
1797	2081	Biomass_CHP_CCS	0.0146623	0.0131895	0.0181895	0.00257104	0.00976968
1798	2082	Solar_PV_cen	0.334187	0.20849	0.0427713	0.034845	0.180859
1799	2082	Solar_PV_decen	0.0883405	0.112754	0.139893	0.0375607	0.0913482
1800	2082	CSP	0.00574094	0.00244548	0.0020604	0	0.00953805
1801	2082	Wind_onshore	0.184613	0.150339	0.111672	0.207055	0.141042
1802	2082	Wind_offshore	0.0176781	0.0250766	0.0295367	0.011411	0.0238106
1803	2082	Wave	2.69081e-05	0.00242362	0.000558782	0.00110798	0.000396918
1804	2082	Hydro	0.150706	0.0552573	0.122354	0.0858884	0.0890894
1805	2082	Other_renewables	0.000515938	0.00632369	0.0338364	0.00567743	0.0200553
1806	2082	Nuclear	0.0863692	0.0743759	0.149188	0.0446308	0.106338
1807	2082	Coal_ST	0	0.000425834	0.000223787	0.000296675	0.000105211
1808	2082	Oil_ST	0	0.000120228	0.000133299	2.70381e-05	7.62729e-05
1809	2082	Natural_gas_OC	0	0.00331774	0.00996474	0.0177363	0.00846974
1810	2082	Biomass_ST	2.33896e-05	1.07799e-05	1.41065e-05	0	1.31631e-05
1811	2082	IGCC	0	0	0	0	5.84296e-08
1812	2082	Oil_CC	0	2.43847e-10	1.18072e-05	1.02535e-07	4.26631e-05
1813	2082	Natural_gas_CC	0.000517121	0.000818726	0.00137413	0.000734514	0.00188112
1814	2082	Biomass_CC	0	0	0	0	7.89053e-05
1815	2082	Coal_CCS	0.00126078	0.000876591	0.0182027	0.0185348	0.00649114
1816	2082	Oil_CCS	0.00174608	0.00175987	0.00234419	0.000429445	0.00461757
1817	2082	Natural_gas_CCS	0.0146792	0.102633	0.10129	0.232935	0.145266
1818	2082	Biomass_CCS	0.0257822	0.167992	0.137424	0.0181584	0.103855
1819	2082	Coal_CHP	0	7.00622e-09	0.00024755	0.000689899	0.000475211
1820	2082	Oil_CHP	0	6.70242e-10	0.000101587	0.000687194	0.000385412
1821	2082	Natural_gas_CHP	0	0	2.10924e-05	0.00314412	0.000254665
1822	2082	Biomass_CHP	0	2.38513e-09	1.96237e-06	2.72244e-06	1.09672e-06
1823	2082	Coal_CHP_CCS	0.0042985	0.000881093	0.0168666	0	0.00553217
1824	2082	Oil_CHP_CCS	0	0.00406836	0.00939193	0	0.00153767
1825	2082	Natural_gas_CHP_CCS	0.0680052	0.0662451	0.0507706	0.27595	0.0485295
1826	2082	Biomass_CHP_CCS	0.0155099	0.0133651	0.0197457	0.00249734	0.00991027
1827	2083	Solar_PV_cen	0.335148	0.20873	0.0438054	0.0382836	0.182331
1828	2083	Solar_PV_decen	0.0923855	0.113465	0.140785	0.0397915	0.0932061
1829	2083	CSP	0.0057567	0.0025026	0.00206074	0	0.0100562
1830	2083	Wind_onshore	0.183482	0.151901	0.111666	0.220675	0.142512
1831	2083	Wind_offshore	0.0177902	0.024734	0.030523	0.0116468	0.024031
1832	2083	Wave	2.71447e-05	0.00282467	0.000855803	0.00127225	0.000483395
1833	2083	Hydro	0.146712	0.0550707	0.122204	0.0850269	0.0876762
1834	2083	Other_renewables	0.000483893	0.00622547	0.0339012	0.00557956	0.0201766
1835	2083	Nuclear	0.0815785	0.0743881	0.149699	0.0442758	0.105296
1836	2083	Coal_ST	0	0.000425175	0.000191893	0.000280366	0.000101483
1837	2083	Oil_ST	0	0.000120042	0.000108506	2.55189e-05	7.62244e-05
1838	2083	Natural_gas_OC	0	0.00346564	0.00806714	0.0178406	0.00852093
1839	2083	Biomass_ST	2.40129e-05	1.08416e-05	1.66197e-05	0	1.37984e-05
1840	2083	IGCC	0	0	0	0	8.90073e-08
1841	2083	Oil_CC	0	1.16322e-10	8.84833e-06	7.26006e-08	5.39352e-05
1842	2083	Natural_gas_CC	0.00024248	0.000755435	0.00133859	0.000648273	0.00179932
1843	2083	Biomass_CC	0	0	0	0	7.26882e-05
1844	2083	Coal_CCS	0.000806733	0.000628322	0.0189444	0.0185797	0.00645214
1845	2083	Oil_CCS	0.00131058	0.00176687	0.00265195	0.000486967	0.00453448
1846	2083	Natural_gas_CCS	0.0137048	0.100892	0.0990568	0.22079	0.145168
1847	2083	Biomass_CCS	0.0253879	0.16605	0.138728	0.0174565	0.100948
1848	2083	Coal_CHP	0	7.0509e-09	0.000246318	0.000672341	0.000536356
1849	2083	Oil_CHP	0	6.74516e-10	0.000101081	0.000669705	0.000437312
1850	2083	Natural_gas_CHP	0	0	2.09874e-05	0.0030641	0.000237984
1851	2083	Biomass_CHP	0	2.40034e-09	1.95259e-06	2.65315e-06	1.06724e-06
1852	2083	Coal_CHP_CCS	0.00682737	0.000691075	0.0162009	0	0.00557451
1853	2083	Oil_CHP_CCS	0	0.00421914	0.00933068	0	0.00156043
1854	2083	Natural_gas_CHP_CCS	0.0705047	0.0670629	0.0488131	0.270497	0.0479001
1855	2083	Biomass_CHP_CCS	0.0178273	0.0140704	0.0206724	0.00243386	0.0102416
1856	2084	Solar_PV_cen	0.336618	0.212262	0.0444696	0.0419798	0.18379
1857	2084	Solar_PV_decen	0.0951706	0.112793	0.143553	0.0413576	0.0951695
1858	2084	CSP	0.00577004	0.00257788	0.00204002	0	0.0105163
1859	2084	Wind_onshore	0.183203	0.158532	0.112879	0.234514	0.144352
1860	2084	Wind_offshore	0.017967	0.0253316	0.0312362	0.0118296	0.0243602
1861	2084	Wave	2.75175e-05	0.0035736	0.00112223	0.00141705	0.000600902
1862	2084	Hydro	0.143056	0.0543466	0.121886	0.0833515	0.0862112
1863	2084	Other_renewables	0.000455596	0.00625469	0.0336837	0.00548471	0.0202652
1864	2084	Nuclear	0.0768751	0.0732223	0.149399	0.044502	0.103762
1865	2084	Coal_ST	0	0.000413534	0.000159258	0.000271146	9.68127e-05
1866	2084	Oil_ST	0	0.000116772	9.3354e-05	2.45202e-05	7.20261e-05
1867	2084	Natural_gas_OC	0	0.00342494	0.00555119	0.0180203	0.00866891
1868	2084	Biomass_ST	2.02991e-05	1.05542e-05	2.04664e-05	0	1.4232e-05
1869	2084	IGCC	0	0	0	0	9.49462e-08
1870	2084	Oil_CC	0	4.43341e-07	7.35575e-06	5.23312e-08	6.34481e-05
1871	2084	Natural_gas_CC	2.29254e-05	0.000672088	0.00132311	0.000582719	0.00172687
1872	2084	Biomass_CC	0	0	0	0	7.04304e-05
1873	2084	Coal_CCS	0.000352471	0.00045092	0.01937	0.0183686	0.00683561
1874	2084	Oil_CCS	0.00087063	0.00170487	0.00295591	0.00057338	0.00423973
1875	2084	Natural_gas_CCS	0.0126141	0.0973082	0.0965182	0.211878	0.144553
1876	2084	Biomass_CCS	0.0247874	0.161266	0.139276	0.0168774	0.0985415
1877	2084	Coal_CHP	0	6.9527e-09	0.000243492	0.000652	0.000602891
1878	2084	Oil_CHP	0	6.65122e-10	9.99215e-05	0.000649444	0.000494016
1879	2084	Natural_gas_CHP	0	0	2.07466e-05	0.0029714	0.000224894
1880	2084	Biomass_CHP	0	2.36691e-09	1.93019e-06	2.57289e-06	1.03044e-06
1881	2084	Coal_CHP_CCS	0.00926444	0.000488538	0.015807	0	0.00558568
1882	2084	Oil_CHP_CCS	0	0.00430379	0.00947628	0	0.001582
1883	2084	Natural_gas_CHP_CCS	0.0716833	0.0667174	0.0478246	0.262332	0.0469905
1884	2084	Biomass_CHP_CCS	0.021242	0.0142283	0.0209825	0.00236028	0.0106092
1885	2085	Solar_PV_cen	0.340756	0.213616	0.0459194	0.0449613	0.186397
1886	2085	Solar_PV_decen	0.0953532	0.113404	0.14879	0.0433013	0.096644
1887	2085	CSP	0.00584241	0.00263545	0.00205984	0	0.0110615
1888	2085	Wind_onshore	0.184016	0.161331	0.113656	0.245669	0.146528
1889	2085	Wind_offshore	0.0182061	0.0251022	0.0322768	0.0119565	0.0246329
1890	2085	Wave	2.80872e-05	0.00419502	0.00160818	0.00154508	0.000727636
1891	2085	Hydro	0.140166	0.0542865	0.121777	0.0825163	0.0848186
1892	2085	Other_renewables	0.000454351	0.00616053	0.0339328	0.00541411	0.0202967
1893	2085	Nuclear	0.0721639	0.071774	0.148603	0.0449314	0.101868
1894	2085	Coal_ST	0	0.000420883	0.000133071	0.000265821	9.48733e-05
1895	2085	Oil_ST	0	0.000118415	7.93497e-05	2.40145e-05	7.36686e-05
1896	2085	Natural_gas_OC	0	0.00370878	0.00220568	0.0184977	0.00878215
1897	2085	Biomass_ST	1.50908e-05	1.06308e-05	2.53914e-05	0	1.53051e-05
1898	2085	IGCC	0	0	0	0	2.45723e-07
1899	2085	Oil_CC	0	8.98971e-07	6.04914e-06	3.84419e-08	7.75317e-05
1900	2085	Natural_gas_CC	0	0.000607381	0.00126953	0.000545122	0.00170213
1901	2085	Biomass_CC	0	0	0	0	7.23744e-05
1902	2085	Coal_CCS	5.0257e-05	0.000313362	0.0195336	0.018178	0.00714213
1903	2085	Oil_CCS	0.000438352	0.00171502	0.00321974	0.000658077	0.00384939
1904	2085	Natural_gas_CCS	0.0117511	0.0953053	0.0943717	0.205053	0.143725
1905	2085	Biomass_CCS	0.0242977	0.159247	0.138093	0.0167903	0.0963312
1906	2085	Coal_CHP	0	6.92455e-09	0.000240447	0.000637432	0.000683676
1907	2085	Oil_CHP	0	6.62429e-10	9.8672e-05	0.000634933	0.00056307
1908	2085	Natural_gas_CHP	0	0	2.04872e-05	0.00290501	0.000215453
1909	2085	Biomass_CHP	0	2.35733e-09	1.90606e-06	2.5154e-06	9.98782e-07
1910	2085	Coal_CHP_CCS	0.0112241	0.00029443	0.0152343	0	0.00550766
1911	2085	Oil_CHP_CCS	0	0.0044054	0.0094968	0	0.00159924
1912	2085	Natural_gas_CHP_CCS	0.0706687	0.0666994	0.0462658	0.253206	0.0456103
1913	2085	Biomass_CHP_CCS	0.024569	0.014649	0.0210819	0.00230746	0.0109791
1914	2086	Solar_PV_cen	0.346775	0.217765	0.0468458	0.0484223	0.188734
1915	2086	Solar_PV_decen	0.094163	0.112841	0.148078	0.0449059	0.09783
1916	2086	CSP	0.00594998	0.0027061	0.00206171	0	0.0115561
1917	2086	Wind_onshore	0.185585	0.168313	0.113337	0.25715	0.14855
1918	2086	Wind_offshore	0.018452	0.0255689	0.0312826	0.0120036	0.0248956
1919	2086	Wave	2.87671e-05	0.00517441	0.00205488	0.00172525	0.000893997
1920	2086	Hydro	0.137788	0.0536797	0.121695	0.0816789	0.0834893
1921	2086	Other_renewables	0.000454774	0.00614925	0.034007	0.00533268	0.0203621
1922	2086	Nuclear	0.0681673	0.0693095	0.146532	0.0459198	0.100418
1923	2086	Coal_ST	0	0.000410296	0.000207651	0.000262938	9.74552e-05
1924	2086	Oil_ST	0	0.000117829	0.000114588	2.37425e-05	8.54871e-05
1925	2086	Natural_gas_OC	0	0.00374831	0.00547269	0.0192553	0.00951407
1926	2086	Biomass_ST	9.87948e-06	1.05118e-05	3.15161e-05	0	1.70743e-05
1927	2086	IGCC	0	0	0	0	5.06706e-07
1928	2086	Oil_CC	0	3.78136e-06	8.512e-06	2.85162e-08	9.56475e-05
1929	2086	Natural_gas_CC	0	0.000538856	0.00170533	0.000515791	0.00177554
1930	2086	Biomass_CC	0	0	0	0	7.61622e-05
1931	2086	Coal_CCS	0	0.000232316	0.020415	0.0178803	0.00756432
1932	2086	Oil_CCS	0.000116104	0.0016696	0.00381005	0.000738416	0.00357748
1933	2086	Natural_gas_CCS	0.0112035	0.0920138	0.0931115	0.197823	0.142526
1934	2086	Biomass_CCS	0.0238531	0.155424	0.137233	0.0167915	0.0940722
1935	2086	Coal_CHP	0	6.8014e-09	0.000242511	0.000622894	0.000767538
1936	2086	Oil_CHP	0	6.50648e-10	9.9519e-05	0.000620452	0.000634738
1937	2086	Natural_gas_CHP	0	0	2.0663e-05	0.00283875	0.000206882
1938	2086	Biomass_CHP	0	2.3154e-09	1.92242e-06	2.45803e-06	9.84427e-07
1939	2086	Coal_CHP_CCS	0.0124339	0.000107169	0.0150156	0	0.0053326
1940	2086	Oil_CHP_CCS	0	0.00440151	0.00971468	0	0.00161449
1941	2086	Natural_gas_CHP_CCS	0.0679111	0.0652228	0.0457675	0.243232	0.0440998
1942	2086	Biomass_CHP_CCS	0.0271088	0.0145937	0.0211345	0.00225456	0.0112124
1943	2087	Solar_PV_cen	0.35402	0.219663	0.0490658	0.0512862	0.19081
1944	2087	Solar_PV_decen	0.0924512	0.113605	0.148418	0.0459179	0.0989365
1945	2087	CSP	0.00608893	0.00275962	0.00206389	0	0.0122085
1946	2087	Wind_onshore	0.187521	0.171722	0.115217	0.264667	0.150855
1947	2087	Wind_offshore	0.018645	0.0258303	0.0340622	0.0119002	0.0252602
1948	2087	Wave	2.95627e-05	0.00599515	0.00292022	0.00189186	0.00108742
1949	2087	Hydro	0.136165	0.0537482	0.121795	0.0803885	0.0823719
1950	2087	Other_renewables	0.000462638	0.00600717	0.0340076	0.00526061	0.0202643
1951	2087	Nuclear	0.064457	0.0672845	0.144028	0.0465871	0.0992337
1952	2087	Coal_ST	2.51865e-07	0.000416958	0.000215802	0.000262725	9.74433e-05
1953	2087	Oil_ST	5.44097e-06	0.0001216	0.000116233	2.37196e-05	9.04432e-05
1954	2087	Natural_gas_OC	0.000253957	0.00404395	0.0037721	0.0215051	0.00988035
1955	2087	Biomass_ST	6.07172e-06	1.07439e-05	3.67843e-05	0	2.05357e-05
1956	2087	IGCC	0	0	0	0	7.35199e-07
1957	2087	Oil_CC	4.04192e-06	6.68164e-06	8.38402e-06	2.13768e-08	0.000106749
1958	2087	Natural_gas_CC	8.22781e-05	0.000490956	0.00173981	0.000502063	0.00183606
1959	2087	Biomass_CC	0	0	0	0	8.2825e-05
1960	2087	Coal_CCS	3.06178e-05	0.000196627	0.0201854	0.0177578	0.00796641
1961	2087	Oil_CCS	6.55989e-05	0.00168341	0.00395376	0.000834283	0.00336652
1962	2087	Natural_gas_CCS	0.0112685	0.0902521	0.0910428	0.192579	0.141251
1963	2087	Biomass_CCS	0.0235641	0.151883	0.135689	0.0167739	0.0918741
1964	2087	Coal_CHP	0	6.76323e-09	0.000240855	0.000612239	0.000855762
1965	2087	Oil_CHP	0	6.46996e-10	9.88395e-05	0.000609839	0.000710534
1966	2087	Natural_gas_CHP	0	0	2.05219e-05	0.00279019	0.000198917
1967	2087	Biomass_CHP	5.38599e-17	2.30241e-09	1.90929e-06	2.41598e-06	9.91611e-07
1968	2087	Coal_CHP_CCS	0.0128316	0	0.0149982	0	0.00509745
1969	2087	Oil_CHP_CCS	0	0.00445855	0.00989643	0	0.00164275
1970	2087	Natural_gas_CHP_CCS	0.0636497	0.0650425	0.0458408	0.235632	0.0425799
1971	2087	Biomass_CHP_CCS	0.0283979	0.014778	0.0205653	0.00221539	0.0113134
1972	2088	Solar_PV_cen	0.356871	0.22791	0.0495529	0.0558028	0.191294
1973	2088	Solar_PV_decen	0.0893329	0.11217	0.148868	0.0467169	0.0999361
1974	2088	CSP	0.00615927	0.00275008	0.00206626	0	0.0127699
1975	2088	Wind_onshore	0.187116	0.180218	0.114574	0.274959	0.152817
1976	2088	Wind_offshore	0.0186271	0.026945	0.0330138	0.0118006	0.0254459
1977	2088	Wave	3.0066e-05	0.00729683	0.00356465	0.00213904	0.0013189
1978	2088	Hydro	0.133835	0.0527273	0.12127	0.0786393	0.0809792
1979	2088	Other_renewables	0.000469664	0.0059855	0.0340818	0.00519061	0.0201649
1980	2088	Nuclear	0.062751	0.063349	0.140985	0.0474157	0.0981771
1981	2088	Coal_ST	2.66686e-06	0.000410183	0.000331626	0.000254072	0.000103285
1982	2088	Oil_ST	5.55353e-05	0.000121879	0.000169357	2.30815e-05	0.000113717
1983	2088	Natural_gas_OC	0.0026408	0.00400286	0.0077358	0.0209723	0.0109939
1984	2088	Biomass_ST	4.25471e-06	1.04767e-05	4.20513e-05	0	2.38374e-05
1985	2088	IGCC	0	0	0	0	1.0155e-06
1986	2088	Oil_CC	4.18248e-05	1.06564e-05	1.18191e-05	1.52907e-08	0.000125501
1987	2088	Natural_gas_CC	0.000850291	0.000434184	0.00217288	0.000477847	0.00219569
1988	2088	Biomass_CC	0	0	0	0	8.99355e-05
1989	2088	Coal_CCS	0.000323714	0.000200116	0.0208053	0.0172525	0.00854261
1990	2088	Oil_CCS	0.000419134	0.00164207	0.00441323	0.000905442	0.00346091
1991	2088	Natural_gas_CCS	0.012876	0.0875936	0.0889096	0.185959	0.138452
1992	2088	Biomass_CCS	0.0232308	0.14307	0.133781	0.0166492	0.0915322
1993	2088	Coal_CHP	0	6.5503e-09	0.00024156	0.000599971	0.000933571
1994	2088	Oil_CHP	0	6.26627e-10	9.91288e-05	0.000597619	0.000777493
1995	2088	Natural_gas_CHP	0	0	2.0582e-05	0.00273428	0.000190936
1996	2088	Biomass_CHP	5.70119e-16	2.22992e-09	1.91488e-06	2.36757e-06	1.00135e-06
1997	2088	Coal_CHP_CCS	0.0132109	0	0.015488	0	0.00491426
1998	2088	Oil_CHP_CCS	0	0.00442306	0.0102666	0	0.00167968
[truncated: 350 more rows]
