# Supplementary material for: Environmental trade-offs of direct air capture technologies in climate change mitigation toward 2100
Source: Nat Commun. 2022 Jun 25;13:3635. doi: 10.1038/s41467-022-31146-1 (PMC9233692; doi:10.1038/s41467-022-31146-1)
Supplement: Supplementary file 3 — Supplementary Data 1 [file 41467_2022_31146_MOESM3_ESM.zip › 6-2. Supplementary Dataset/Code/Python-Code/Python_code_result_export/elec_prod_summary_SSP2_RCP19.xlsx]

## Sheet: Sheet1
	Year	Tech	China Region	USA	Western Europe	Russia Region	World
0	2020	Solar_PV_cen	206.041	50.5738	28.4333	2.01122	375.648
1	2020	Solar_PV_decen	56.3592	54.1439	116.09	4.12324	405.097
2	2020	CSP	1.26928	3.50477	5.47258	0	11.908
3	2020	Wind_onshore	412.438	307.561	356.626	4.46484	1385.49
4	2020	Wind_offshore	14.4095	0.0584667	35.1565	0	50.0624
5	2020	Wave	5.86459e-05	7.30435e-05	0.0210017	0	0.0226403
6	2020	Hydro	1303.87	254.228	506.069	152.853	4405.45
7	2020	Other_renewables	0.685592	21.8778	14.2835	1.89785	122.179
8	2020	Nuclear	473.285	803.3	781.152	234.151	3012.45
9	2020	Coal_ST	5218.05	1322.98	526.618	0.118861	10505.4
10	2020	Oil_ST	14.0434	25.5081	22.5339	1.74905	834.169
11	2020	Natural_gas_OC	2.48496	12.9688	2.20265	0.199332	48.7486
12	2020	Biomass_ST	53.2011	58.0304	76.1309	0.181132	375.156
13	2020	IGCC	0	0	0	0	0
14	2020	Oil_CC	0	0	0	0	0
15	2020	Natural_gas_CC	270.107	1200.98	245.547	32.8461	4746.85
16	2020	Biomass_CC	0	0	0	0	0
17	2020	Coal_CCS	0	0	0	0	0
18	2020	Oil_CCS	0	0	0	0	0
19	2020	Natural_gas_CCS	0	0	0	0	0
20	2020	Biomass_CCS	0	0	0	0	0
21	2020	Coal_CHP	40.7244	83.6974	69.096	236.714	739.88
22	2020	Oil_CHP	0.196339	27.2818	56.8757	35.2725	162.966
23	2020	Natural_gas_CHP	0.0289077	257.958	297.592	492.853	1200.62
24	2020	Biomass_CHP	0	38.9205	79.2742	1.66182	135.284
25	2020	Coal_CHP_CCS	0	0	0	0	0
26	2020	Oil_CHP_CCS	0	0	0	0	0
27	2020	Natural_gas_CHP_CCS	0	0	0	0	0
28	2020	Biomass_CHP_CCS	0	0	0	0	0
29	2021	Solar_PV_cen	218.556	81.0712	33.5931	1.94866	438.65
30	2021	Solar_PV_decen	69.7481	53.9262	115.56	3.97581	468.453
31	2021	CSP	1.26543	3.53083	5.46767	0	12.0816
32	2021	Wind_onshore	431.755	339.145	357.323	4.35826	1467.64
33	2021	Wind_offshore	17.4247	0.991053	36.3209	0	55.5096
34	2021	Wave	7.05882e-05	8.88683e-05	0.0254407	0	0.0274422
35	2021	Hydro	1297.81	256.9	508.785	146.431	4455.26
36	2021	Other_renewables	0.841907	22.7487	14.0946	1.84374	130.698
37	2021	Nuclear	470.033	801.781	788.826	223.691	3012.99
38	2021	Coal_ST	5394.38	1309.36	522.862	0.101434	10771.6
39	2021	Oil_ST	12.832	27.3481	22.2479	1.65159	809.123
40	2021	Natural_gas_OC	2.4797	13.0926	2.22234	0.189178	49.4277
41	2021	Biomass_ST	50.1372	59.3813	74.7613	0.172946	374.381
42	2021	IGCC	0	0	0	0	0
43	2021	Oil_CC	0	0	0	0	0
44	2021	Natural_gas_CC	302.27	1228.74	249.15	33.908	4841.09
45	2021	Biomass_CC	0	0	0	0	0
46	2021	Coal_CCS	0	0	0	0	0
47	2021	Oil_CCS	0	0	0	0	0
48	2021	Natural_gas_CCS	0	0	0	0	0
49	2021	Biomass_CCS	0	0	0	0	0
50	2021	Coal_CHP	40.4281	80.0771	72.2684	235.604	733.066
51	2021	Oil_CHP	0.192882	26.071	55.7584	32.0856	156.027
52	2021	Natural_gas_CHP	0.0284021	246.6	306.341	496.483	1202.23
53	2021	Biomass_CHP	0	37.2064	84.0482	1.6485	137.858
54	2021	Coal_CHP_CCS	0	0	0	0	0
55	2021	Oil_CHP_CCS	0	0	0	0	0
56	2021	Natural_gas_CHP_CCS	0	0	0	0	0
57	2021	Biomass_CHP_CCS	0	0	0	0	0
58	2022	Solar_PV_cen	224.84	93.6439	34.9587	1.88075	467.498
59	2022	Solar_PV_decen	104.724	53.5539	115.78	3.81716	550.367
60	2022	CSP	1.26453	3.54924	5.44563	0	12.2429
61	2022	Wind_onshore	443.838	351.171	352.291	4.23493	1504.54
62	2022	Wind_offshore	19.0063	1.34677	36.7873	0	58.4702
63	2022	Wave	8.27081e-05	0.000104784	0.0298245	0	0.0322017
64	2022	Hydro	1293.11	258.271	508.175	139.616	4492.71
65	2022	Other_renewables	0.997099	23.5465	13.8375	1.78237	136.331
66	2022	Nuclear	467.409	797.841	789.338	212.513	3005.3
67	2022	Coal_ST	5539.51	1270.34	506.149	0.0808129	10903
68	2022	Oil_ST	11.696	26.4307	21.4634	1.55247	778.472
69	2022	Natural_gas_OC	2.46458	12.7144	2.19738	0.178741	49.8523
70	2022	Biomass_ST	47.2221	61.366	72.5368	0.164399	377.73
71	2022	IGCC	0	0	0	0	0.0256538
72	2022	Oil_CC	0	0	0	0	0.000834695
73	2022	Natural_gas_CC	341.348	1230.69	246.823	34.5985	4873.58
74	2022	Biomass_CC	0	0	0	0	0
75	2022	Coal_CCS	0	0	0	0	0
76	2022	Oil_CCS	0	0	0	0	0
77	2022	Natural_gas_CCS	0	0	0	0	0
78	2022	Biomass_CCS	0	0	0	0	0
79	2022	Coal_CHP	41.3654	75.254	79.0531	229.88	725.424
80	2022	Oil_CHP	0.19524	24.8889	55.0572	29.0275	149.061
81	2022	Natural_gas_CHP	0.0287553	235.476	328.191	523.893	1239.61
82	2022	Biomass_CHP	0	35.5247	86.9813	1.60272	138.873
83	2022	Coal_CHP_CCS	0	0	0	0	0
84	2022	Oil_CHP_CCS	0	0	0	0	0
85	2022	Natural_gas_CHP_CCS	0	0	0	0	0
86	2022	Biomass_CHP_CCS	0	0	0	0	0
87	2023	Solar_PV_cen	231.684	106.736	36.386	1.8112	498.35
88	2023	Solar_PV_decen	122.032	52.9838	120.809	3.65504	591.475
89	2023	CSP	1.26848	3.55956	5.42267	0	12.3515
90	2023	Wind_onshore	457.454	361.968	346.347	4.10744	1550.03
91	2023	Wind_offshore	20.6852	1.70009	37.2312	0	61.8364
92	2023	Wave	9.51862e-05	0.000120636	0.0342291	0	0.0369692
93	2023	Hydro	1290.67	258.439	505.6	132.675	4534.69
94	2023	Other_renewables	1.15298	24.2777	13.5965	1.71743	146.331
95	2023	Nuclear	466.124	791.46	789.45	200.832	2996.09
96	2023	Coal_ST	5644.87	1171.38	460.606	0.0500806	10773.5
97	2023	Oil_ST	10.6258	23.4063	20.4674	1.45497	730.765
98	2023	Natural_gas_OC	2.43906	11.757	2.14107	0.168393	49.3209
99	2023	Biomass_ST	44.5124	61.8464	69.807	0.155831	383.181
100	2023	IGCC	0	0	0	0	0.122135
101	2023	Oil_CC	0	0	0	0	0.0305599
102	2023	Natural_gas_CC	388.687	1218.25	262.531	34.8782	4904.01
103	2023	Biomass_CC	0	0	0	0	0
104	2023	Coal_CCS	0	0	0	0	0
105	2023	Oil_CCS	0	0	0	0	0
106	2023	Natural_gas_CCS	0	0	0	0	0.0365036
107	2023	Biomass_CCS	0	0	0	0	0
108	2023	Coal_CHP	43.5555	71.0774	83.1932	221.505	719.084
109	2023	Oil_CHP	0.203396	23.8894	52.2371	25.1492	139.815
110	2023	Natural_gas_CHP	0.0299639	226.07	338.161	546.301	1260.99
111	2023	Biomass_CHP	0	34.0976	87.6165	1.52971	138.091
112	2023	Coal_CHP_CCS	0	0	0	0	0.136887
113	2023	Oil_CHP_CCS	0	0	0	0	0.00162157
114	2023	Natural_gas_CHP_CCS	0	0	0	0	0.0581073
115	2023	Biomass_CHP_CCS	0	0	0	0	0
116	2024	Solar_PV_cen	236.329	113.181	36.299	1.74658	527.606
117	2024	Solar_PV_decen	126.091	52.6907	123.722	3.50267	605.094
118	2024	CSP	1.27863	3.58379	5.43451	0	12.5366
119	2024	Wind_onshore	469.361	365.735	339.588	3.98682	1598.4
120	2024	Wind_offshore	21.7768	1.77584	37.6218	0	65.1669
121	2024	Wave	0.000108239	0.000137507	0.0389028	0	0.0420433
122	2024	Hydro	1289.9	258.358	501.131	126.061	4612.45
123	2024	Other_renewables	1.14624	23.1788	13.4408	1.65411	145.691
124	2024	Nuclear	466.658	789.791	792.171	189.329	3006.2
125	2024	Coal_ST	5615.28	967.832	384.946	0	10195.7
126	2024	Oil_ST	9.61801	19.3588	18.9735	1.36421	652.05
127	2024	Natural_gas_OC	2.36061	10.3153	2.01685	0.158731	48.9512
128	2024	Biomass_ST	45.5446	99.7785	66.578	0.147795	434.212
129	2024	IGCC	0	0	0	0	0.439628
130	2024	Oil_CC	0	0	0	0	0.14468
131	2024	Natural_gas_CC	431.693	1199.14	278.571	33.1928	4939.65
132	2024	Biomass_CC	0	0	0	0	0
133	2024	Coal_CCS	0	0	0	0	0.0135496
134	2024	Oil_CCS	0	0	0	0	0.000188687
135	2024	Natural_gas_CCS	0	0	0	0	5.56482
136	2024	Biomass_CCS	0	0	0	0	0.0314033
137	2024	Coal_CHP	46.9653	68.3478	84.0069	210.494	709.611
138	2024	Oil_CHP	0.217108	23.3725	47.3905	19.6967	128.11
139	2024	Natural_gas_CHP	0.0319899	221.209	334.034	561.541	1264.27
140	2024	Biomass_CHP	0	33.3622	84.6611	1.43757	134.615
141	2024	Coal_CHP_CCS	0	0	0	0	0.748496
142	2024	Oil_CHP_CCS	0	0	0	0	0.00706361
143	2024	Natural_gas_CHP_CCS	0	0	0	0	0.292066
144	2024	Biomass_CHP_CCS	0	0	0	0	0.0213896
145	2025	Solar_PV_cen	242.534	120.672	36.2751	1.67941	567.242
146	2025	Solar_PV_decen	125.948	52.4114	126.154	3.34506	613.909
147	2025	CSP	1.3006	3.61501	5.45679	0	12.7805
148	2025	Wind_onshore	485.01	369.559	332.178	3.85651	1664.5
149	2025	Wind_offshore	21.8039	1.85202	38.0904	0	68.6015
150	2025	Wave	0.000122542	0.000154955	0.0437335	0	0.0473286
151	2025	Hydro	1298.94	258.595	497.306	119.941	4739.87
152	2025	Other_renewables	1.14881	22.1369	13.3055	1.59042	147.8
153	2025	Nuclear	471.032	789.01	796.613	179.241	3032.11
154	2025	Coal_ST	5299.57	757.124	309.597	0	9279.89
155	2025	Oil_ST	8.62618	17.8721	17.5527	1.27414	575.958
156	2025	Natural_gas_OC	2.29071	9.93236	1.90092	0.149055	65.0013
157	2025	Biomass_ST	47.7053	149.361	63.4407	0.139647	519.71
158	2025	IGCC	0	0	0	0	1.1035
159	2025	Oil_CC	0	0	0	0	0.459983
160	2025	Natural_gas_CC	485.53	1180.86	300.673	29.6157	4990.05
161	2025	Biomass_CC	0	0	0	0	0
162	2025	Coal_CCS	0	0	0	0	0.26141
163	2025	Oil_CCS	0	0	0	0	0.034866
164	2025	Natural_gas_CCS	0	0	0	0	20.1722
165	2025	Biomass_CCS	0	0	0	0	1.1358
166	2025	Coal_CHP	50.5037	67.8719	82.757	198.712	697.361
167	2025	Oil_CHP	0.231172	23.6467	41.3336	15.4744	116.065
168	2025	Natural_gas_CHP	0.078865	223.821	320.999	584.517	1271.24
169	2025	Biomass_CHP	0	33.7548	79.5806	1.35507	130.546
170	2025	Coal_CHP_CCS	0	0	0	0	2.65767
171	2025	Oil_CHP_CCS	0	0	0	0	0.0179262
172	2025	Natural_gas_CHP_CCS	0.0118162	0	0	0	0.973024
173	2025	Biomass_CHP_CCS	0	0	0	0	0.0897213
174	2026	Solar_PV_cen	249.396	144.309	36.3997	1.61993	671.955
175	2026	Solar_PV_decen	127.964	52.8158	127.873	3.2055	623.459
176	2026	CSP	1.35039	3.70898	5.50577	0	13.4307
177	2026	Wind_onshore	509.21	377.264	325.461	3.76929	1784.99
178	2026	Wind_offshore	23.8004	2.68792	38.734	0	83.0561
179	2026	Wave	0.000142464	0.000174193	0.0488833	0	0.0529617
180	2026	Hydro	1324.87	261.87	495.796	114.006	4906.85
181	2026	Other_renewables	1.1739	27.3711	13.1889	1.52686	175.273
182	2026	Nuclear	484.783	794.262	804.44	169.59	3146.61
183	2026	Coal_ST	4996.67	547.178	226.292	0	8234.32
184	2026	Oil_ST	8.1136	16.4584	16.1941	1.18815	493.635
185	2026	Natural_gas_OC	24.5125	10.8036	1.79259	0.139763	123.915
186	2026	Biomass_ST	51.6834	206.303	60.52	0.13176	621.521
187	2026	IGCC	0	0	0	0	2.64763
188	2026	Oil_CC	0	0	0	0	1.7522
189	2026	Natural_gas_CC	501.45	1147.48	329.832	25.7693	5059.55
190	2026	Biomass_CC	0	0	0	0	0
191	2026	Coal_CCS	0	0	0	0	6.37468
192	2026	Oil_CCS	0	0	0	0	0.329944
193	2026	Natural_gas_CCS	0	0.0164977	0	0	89.6148
194	2026	Biomass_CCS	0	0	0	0	8.10047
195	2026	Coal_CHP	56.5426	68.6422	79.7395	183.837	682.571
196	2026	Oil_CHP	0.257026	24.3749	38.6321	33.4426	129.622
197	2026	Natural_gas_CHP	0.327722	230.731	309.828	591.378	1266.68
198	2026	Biomass_CHP	9.82352e-05	34.7957	73.7455	1.27095	126.235
199	2026	Coal_CHP_CCS	0	0	0	0	5.7508
200	2026	Oil_CHP_CCS	0	0	0	0	0.0759579
201	2026	Natural_gas_CHP_CCS	0.273619	0	0	0	2.31095
202	2026	Biomass_CHP_CCS	0.00107619	0	0	0	0.20696
203	2027	Solar_PV_cen	257.015	192.626	36.9616	1.57399	830.212
204	2027	Solar_PV_decen	126.516	52.8899	129.506	3.09282	627.723
205	2027	CSP	1.36876	3.77653	5.59206	0	14.5858
206	2027	Wind_onshore	540.129	385.997	319.773	3.71411	1954.21
207	2027	Wind_offshore	31.0289	4.92896	39.6448	0	109.382
208	2027	Wave	0.000165849	0.000194617	0.0544955	0	0.0589723
209	2027	Hydro	1501.67	267.309	497.503	109.103	5261.69
210	2027	Other_renewables	1.16513	28.6302	13.1395	1.47561	191.66
211	2027	Nuclear	528.323	797.575	817.287	161.938	3338.41
212	2027	Coal_ST	4656.21	354.186	147.26	0	7136.21
213	2027	Oil_ST	9.03487	20.2295	14.9362	1.11367	426.279
214	2027	Natural_gas_OC	111.29	21.1749	1.69787	0.131739	245.4
215	2027	Biomass_ST	55.1004	267.015	57.8501	0.124975	700.64
216	2027	IGCC	0	0	0	0	5.17119
217	2027	Oil_CC	0	0	0	0	6.42296
218	2027	Natural_gas_CC	556.479	1099.26	350.696	22.1479	5156.12
219	2027	Biomass_CC	0	0	0	0	0
220	2027	Coal_CCS	2.33738	0	0	0	28.0721
221	2027	Oil_CCS	0	0	0	0	1.69078
222	2027	Natural_gas_CCS	19.8173	0.128159	0.0300032	0	262.756
223	2027	Biomass_CCS	0	0	0	0	33.5422
224	2027	Coal_CHP	63.4072	70.6602	74.8252	171.829	668.855
225	2027	Oil_CHP	0.287022	25.6123	35.2226	47.3465	138.779
226	2027	Natural_gas_CHP	0.718824	242.458	291.179	578.358	1238.18
227	2027	Biomass_CHP	0.000450526	36.5629	69.776	7.52346	130.89
228	2027	Coal_CHP_CCS	0	0	0	0	11.0987
229	2027	Oil_CHP_CCS	0	0	0	0	0.283568
230	2027	Natural_gas_CHP_CCS	1.16482	0	0	0	4.92438
231	2027	Biomass_CHP_CCS	0.391547	0	0	0	0.862975
232	2028	Solar_PV_cen	295.58	259.623	41.5576	2.05356	1068.21
233	2028	Solar_PV_decen	125.372	52.5153	129.531	2.98048	625.485
234	2028	CSP	4.08547	3.81724	5.62869	0	20.0102
235	2028	Wind_onshore	619.458	409.251	317.131	7.6438	2232.93
236	2028	Wind_offshore	47.643	9.12601	41.6065	0.0567995	158.78
237	2028	Wave	0.000180915	0.000213979	0.0596669	0	0.0643586
238	2028	Hydro	1688.58	291.762	537.885	113.12	5710.71
239	2028	Other_renewables	1.15735	29.6676	12.9831	1.43057	207.311
240	2028	Nuclear	685.101	822.742	839.499	155.468	3749.82
241	2028	Coal_ST	4162.17	211.558	91.2081	0.00507532	5941.44
242	2028	Oil_ST	7.80626	25.8721	13.6712	1.04103	347.727
243	2028	Natural_gas_OC	125.444	34.05	1.61857	0.123932	252.51
244	2028	Biomass_ST	54.9704	328.046	54.5519	0.118237	758.464
245	2028	IGCC	0	0	0	0	8.00539
246	2028	Oil_CC	0	0	0	0	14.4022
247	2028	Natural_gas_CC	727.136	977.634	335.913	18.6685	5279.52
248	2028	Biomass_CC	0	0	0	0	0
249	2028	Coal_CCS	39.2876	1.99244	0	0	120.759
250	2028	Oil_CCS	0	0.0805928	0	0	6.89039
251	2028	Natural_gas_CCS	225.31	13.9377	4.74699	0	742.281
252	2028	Biomass_CCS	0	0	0	0	84.0187
253	2028	Coal_CHP	66.911	72.4004	71.3882	154.841	634.29
254	2028	Oil_CHP	0.302582	26.7972	32.9067	58.3904	144.884
255	2028	Natural_gas_CHP	1.15045	253.645	279.146	569.888	1216.31
256	2028	Biomass_CHP	0.000983804	38.2326	66.8017	13.2826	135.866
257	2028	Coal_CHP_CCS	0	0	0	0	16.0236
258	2028	Oil_CHP_CCS	0	0	0	0	1.08239
259	2028	Natural_gas_CHP_CCS	3.84931	0	0	0	8.94807
260	2028	Biomass_CHP_CCS	1.13642	0	0	0	2.23651
261	2029	Solar_PV_cen	344.629	326.937	46.9425	3.4905	1315.08
262	2029	Solar_PV_decen	124.372	52.5718	128.208	2.86172	618.936
263	2029	CSP	7.25342	3.86084	5.63226	0	26.6351
264	2029	Wind_onshore	730.845	431.116	315.457	20.2083	2551.38
265	2029	Wind_offshore	68.7484	13.5818	43.9467	0.448873	215.895
266	2029	Wave	0.000191843	0.000233616	0.0645769	0	0.0694884
267	2029	Hydro	1878.83	316.545	575.084	133.486	6142.57
268	2029	Other_renewables	3.36935	30.7024	13.618	1.39368	222.147
269	2029	Nuclear	903.733	849.612	866.948	149.728	4224.87
270	2029	Coal_ST	3432.85	141.885	50.9565	0.00544259	4668.92
271	2029	Oil_ST	5.75766	32.3097	12.4887	0.968313	283.128
272	2029	Natural_gas_OC	94.7501	48.5392	1.55655	0.116147	244.969
273	2029	Biomass_ST	49.587	333.954	50.9627	0.111324	754.741
274	2029	IGCC	0	0	0	0	9.72425
275	2029	Oil_CC	0	0	0	0	22.9041
276	2029	Natural_gas_CC	938.879	831.248	310.084	16.734	5280.24
277	2029	Biomass_CC	0	0	0	0	0
278	2029	Coal_CCS	128.921	8.17073	0.389288	0	288.582
279	2029	Oil_CCS	0.171032	0.415067	0	0	14.5472
280	2029	Natural_gas_CCS	727.383	39.0072	21.8971	0	1629.24
281	2029	Biomass_CCS	0	0	0	0	155.557
282	2029	Coal_CHP	62.2925	74.1525	69.1424	129.831	581.71
283	2029	Oil_CHP	0.281978	28.0041	31.8299	68.5265	151.369
284	2029	Natural_gas_CHP	1.62105	265.066	272.81	551.54	1186.84
285	2029	Biomass_CHP	0.00171284	39.8304	64.4355	18.8087	141.123
286	2029	Coal_CHP_CCS	0	0	0	0	22.9706
287	2029	Oil_CHP_CCS	0	0	0	0	3.37086
288	2029	Natural_gas_CHP_CCS	10.1688	0	0	0	18.3693
289	2029	Biomass_CHP_CCS	2.22353	0	0	0	4.04907
290	2030	Solar_PV_cen	404.97	398.944	52.81	4.83543	1574.07
291	2030	Solar_PV_decen	119.546	63.0918	125.01	2.73294	616.427
292	2030	CSP	13.5387	3.90401	5.73994	0	37.3493
293	2030	Wind_onshore	870.492	458.958	345.828	32.8834	2928.97
294	2030	Wind_offshore	91.7021	19.3361	46.3888	1.18733	273.282
295	2030	Wave	0.000192861	0.000251771	0.0696443	0	0.077128
296	2030	Hydro	2013.55	341.426	602.289	152.132	6472.39
297	2030	Other_renewables	3.71204	31.7386	30.5735	4.30471	253.098
298	2030	Nuclear	1200.45	867.944	888.77	143.276	4749.61
299	2030	Coal_ST	2676.88	103.082	29.4225	0.00579398	3503.45
300	2030	Oil_ST	3.04428	35.294	11.1787	0.898152	217.434
301	2030	Natural_gas_OC	6.04341	50.5383	1.50161	0.108337	168.376
302	2030	Biomass_ST	41.2608	332.264	46.5258	0.103882	732.006
303	2030	IGCC	0	0	0	0	10.673
304	2030	Oil_CC	0	0	0	0	27.6377
305	2030	Natural_gas_CC	1165.25	674.329	274.963	16.1809	5177.69
306	2030	Biomass_CC	0	0	0	0	0
307	2030	Coal_CCS	226.425	21.4859	2.48435	0	482.862
308	2030	Oil_CCS	0.42805	1.54196	0	0	22.5157
309	2030	Natural_gas_CCS	1747.82	87.0628	47.4668	0	3109.23
310	2030	Biomass_CCS	0	0.0314732	0	0	261.305
311	2030	Coal_CHP	52.1945	74.6968	67.3507	104.302	525.643
312	2030	Oil_CHP	0.235745	28.7631	31.4536	82.4124	162.602
313	2030	Natural_gas_CHP	1.95961	272.208	268.448	537.662	1162.49
314	2030	Biomass_CHP	0.00254612	40.7885	62.6199	24.2041	145.732
315	2030	Coal_CHP_CCS	0	0	0	0	31.719
316	2030	Oil_CHP_CCS	0	0	0	0	8.00647
317	2030	Natural_gas_CHP_CCS	18.1964	0	0	0	33.0586
318	2030	Biomass_CHP_CCS	3.52374	0	0	0	6.54452
319	2031	Solar_PV_cen	439.424	457.668	57.0617	6.39885	1748.91
320	2031	Solar_PV_decen	109.05	77.1664	120.961	2.45149	613.31
321	2031	CSP	18.6023	3.94995	5.54976	0	47.332
322	2031	Wind_onshore	960.305	487.963	341.026	58.1718	3197.51
323	2031	Wind_offshore	106	25.5531	48.4968	2.56279	323.194
324	2031	Wave	0.000191439	0.000270392	0.0732635	0	0.0832274
325	2031	Hydro	2030.55	364.999	624.362	158.947	6518.58
326	2031	Other_renewables	4.03005	32.6729	34.8726	4.36888	263.966
327	2031	Nuclear	1406.56	892.979	895.107	128.584	5101.95
328	2031	Coal_ST	1739.72	75.0765	17.4426	0.00578779	2256.67
329	2031	Oil_ST	1.90031	34.6753	9.88741	0.785044	151.77
330	2031	Natural_gas_OC	6.0346	51.7849	1.43354	0.0948575	150.185
331	2031	Biomass_ST	32.9333	323.894	41.8341	0.0907998	682.413
332	2031	IGCC	0	0	0	0	7.68439
333	2031	Oil_CC	0	0.014724	0	0	23.2917
334	2031	Natural_gas_CC	1216.4	485.978	225.569	11.269	4602.37
335	2031	Biomass_CC	0	0	0	0	0
336	2031	Coal_CCS	332.14	43.8259	5.03241	0	639.045
337	2031	Oil_CCS	0.753716	3.71948	0	0	34.2711
338	2031	Natural_gas_CCS	2945.44	135.521	81.4346	0	4684.54
339	2031	Biomass_CCS	0	4.97062	0	0	356.807
340	2031	Coal_CHP	37.8146	72.5211	63.2717	70.3651	435.502
341	2031	Oil_CHP	0.170186	28.443	29.9434	73.9256	148.237
342	2031	Natural_gas_CHP	1.92747	269.168	254.233	483.037	1073
343	2031	Biomass_CHP	0.00240617	41.9666	61.6641	27.0716	148.154
344	2031	Coal_CHP_CCS	0	0	0	0	41.7018
345	2031	Oil_CHP_CCS	0	0	0	0	15.0378
346	2031	Natural_gas_CHP_CCS	27.0876	0	0	0	54.4859
347	2031	Biomass_CHP_CCS	4.15598	0	0	0	9.08413
348	2032	Solar_PV_cen	501.57	499.724	61.2982	8.21002	1933.43
349	2032	Solar_PV_decen	104.506	98.0169	119.085	2.35999	629.42
350	2032	CSP	24.0385	3.99942	5.34697	0	58.0267
351	2032	Wind_onshore	1081.32	516.511	337.079	85.9804	3503.25
352	2032	Wind_offshore	120.096	31.5094	51.2079	4.61705	374.781
353	2032	Wave	0.000198751	0.000289771	0.077739	0	0.0906529
354	2032	Hydro	1977.63	386.733	652.433	177.328	6542.77
355	2032	Other_renewables	4.48912	33.5619	39.4344	4.82822	278.616
356	2032	Nuclear	1664.04	920.102	903.965	125.389	5519.49
357	2032	Coal_ST	1009.4	50.9578	10.6492	0.0061915	1291.74
358	2032	Oil_ST	1.13217	31.7841	8.81901	0.733946	106.414
359	2032	Natural_gas_OC	6.0919	53.1577	1.37686	0.0888363	154.282
360	2032	Biomass_ST	24.9028	309.229	37.7699	0.0858474	641.545
361	2032	IGCC	0	0	0	0	4.34634
362	2032	Oil_CC	0	0.0695975	0	0	15.2403
363	2032	Natural_gas_CC	1161.26	311.898	178.393	7.40769	3813
364	2032	Biomass_CC	0	0	0	0	0
365	2032	Coal_CCS	299.768	76.4287	7.50693	0	650.46
366	2032	Oil_CCS	1.16232	7.21421	0	0	40.9476
367	2032	Natural_gas_CCS	3599.65	190.625	85.3722	0	5699.42
368	2032	Biomass_CCS	0	17.5601	0.302219	0	493.009
369	2032	Coal_CHP	25.5651	65.1349	55.4626	43.246	338.748
370	2032	Oil_CHP	0.114243	26.0827	26.56	70.6597	136.097
371	2032	Natural_gas_CHP	1.93019	246.859	223.789	457.42	979.518
372	2032	Biomass_CHP	0.00241417	43.8079	61.5632	25.9628	148.472
373	2032	Coal_CHP_CCS	0	0	0.558787	0	48.5656
374	2032	Oil_CHP_CCS	0	0.350348	0.856677	0	22.7383
375	2032	Natural_gas_CHP_CCS	36.7878	4.88432	3.44772	0	93.1407
376	2032	Biomass_CHP_CCS	6.63081	0.000700929	0	0	13.6684
377	2033	Solar_PV_cen	550.497	526.795	62.5889	9.70755	2078.16
378	2033	Solar_PV_decen	103.536	122.584	120.913	2.32011	666.557
379	2033	CSP	27.7585	4.05547	5.54912	0	65.9714
380	2033	Wind_onshore	1177.95	530.244	344.272	112.442	3764.34
381	2033	Wind_offshore	133.294	36.304	53.5405	5.95257	413.958
382	2033	Wave	0.000197967	0.000311381	0.0840625	0	0.100583
383	2033	Hydro	1979.13	387.85	654.687	197.938	6590.98
384	2033	Other_renewables	4.48448	34.4171	44.8732	5.60335	304.982
385	2033	Nuclear	1868.65	921.993	910.974	128.095	5825.16
386	2033	Coal_ST	480.509	33.5381	6.92621	0.0322817	617.546
387	2033	Oil_ST	0.643312	26.9341	8.02383	0.860645	75.332
388	2033	Natural_gas_OC	4.62133	70.5016	1.32435	0.0839685	166.078
389	2033	Biomass_ST	22.9225	306.093	34.5789	0.0937929	631.156
390	2033	IGCC	0	0	0	0	1.87218
391	2033	Oil_CC	0	0.175618	0	0	7.8569
392	2033	Natural_gas_CC	948.649	190.867	127.368	4.46606	2866.97
393	2033	Biomass_CC	0	0	0	0	0
394	2033	Coal_CCS	211.113	89.7639	10.0407	0	557.451
395	2033	Oil_CCS	1.59483	9.55348	0	0	44.3245
396	2033	Natural_gas_CCS	3850.62	227.61	64.4773	0	6141.09
397	2033	Biomass_CCS	0	38.1579	4.28619	0	660.685
398	2033	Coal_CHP	14.7715	56.5921	46.2494	22.9914	254.031
399	2033	Oil_CHP	0.0645848	22.6256	22.3397	67.9361	123.071
400	2033	Natural_gas_CHP	2.22333	214.153	187.004	434.276	875.63
401	2033	Biomass_CHP	0.00279095	46.7526	62.6914	25.047	151.49
402	2033	Coal_CHP_CCS	0	0.25023	3.3732	0	57.2309
403	2033	Oil_CHP_CCS	0	2.02073	4.62008	0	34.2122
404	2033	Natural_gas_CHP_CCS	51.7753	27.5013	16.304	0	164.232
405	2033	Biomass_CHP_CCS	10.5108	0.0850825	0.0295561	0	20.5393
406	2034	Solar_PV_cen	601.525	559.28	63.8976	10.4727	2226.33
407	2034	Solar_PV_decen	104.454	143.433	130.478	2.30395	723.231
408	2034	CSP	31.7704	4.1357	5.77938	0	73.9458
409	2034	Wind_onshore	1276.6	547.235	352.065	133.25	4017.56
410	2034	Wind_offshore	145.063	41.6746	55.7079	6.90576	456.338
411	2034	Wave	0.000230665	0.000331429	0.0915331	0	0.112649
412	2034	Hydro	2011.99	388.875	663.595	214.095	6664
413	2034	Other_renewables	5.77377	35.1731	50.9177	6.68762	327.222
414	2034	Nuclear	2057.62	924.985	893.731	137.49	6083.65
415	2034	Coal_ST	176.757	21.5732	4.7692	1.84555	247.279
416	2034	Oil_ST	0.312403	19.0817	7.33738	1.99767	53.356
417	2034	Natural_gas_OC	1.52257	70.2328	1.25903	0.0771643	154.774
418	2034	Biomass_ST	20.9944	294.16	31.7043	0.121596	602.076
419	2034	IGCC	0	0	0	0	0.544016
420	2034	Oil_CC	0	0.328637	0	0	3.5561
421	2034	Natural_gas_CC	683.66	105.895	84.2753	2.68579	1991.3
422	2034	Biomass_CC	0	0	0	0	0
423	2034	Coal_CCS	75.6772	102.447	6.40458	0	410.731
424	2034	Oil_CCS	0	11.6436	0	0	49.2393
425	2034	Natural_gas_CCS	3815.65	263.018	26.6884	0	6242.51
426	2034	Biomass_CCS	0	70.5242	40.2102	0	902.395
427	2034	Coal_CHP	8.71727	43.7342	35.286	11.7051	180.31
428	2034	Oil_CHP	0.0368475	17.455	17.2049	63.8825	107.16
429	2034	Natural_gas_CHP	2.59507	165.274	142.815	411.968	753.121
430	2034	Biomass_CHP	0.00320685	48.8071	63.9625	23.6335	153.455
431	2034	Coal_CHP_CCS	0	0.9483	9.43836	0	68.1857
432	2034	Oil_CHP_CCS	0	4.95457	12.283	0	50.0783
433	2034	Natural_gas_CHP_CCS	76.7317	67.0673	40.9368	0	275.518
434	2034	Biomass_CHP_CCS	15.3461	9.63509	0.321896	0	39.0286
435	2035	Solar_PV_cen	643.376	594.374	63.187	11.2833	2367.8
436	2035	Solar_PV_decen	107.316	163.486	141.541	2.28975	782.862
437	2035	CSP	33.2972	4.33268	5.40401	0	79.6683
438	2035	Wind_onshore	1339.08	561.424	343.476	155.66	4213.41
439	2035	Wind_offshore	153.644	44.787	56.4189	7.97763	487.144
440	2035	Wave	0.000237043	0.000351838	0.0981653	0	0.120853
441	2035	Hydro	2073.25	389.694	670.317	234.654	6764.12
442	2035	Other_renewables	5.98847	35.8403	51.4175	7.48933	330.11
443	2035	Nuclear	2188.36	919.974	849.279	157.989	6261.28
444	2035	Coal_ST	49.3695	13.4858	3.82449	8.99126	88.6659
445	2035	Oil_ST	0.137725	12.2089	6.65949	4.12879	39.6746
446	2035	Natural_gas_OC	1.43185	69.7695	1.16244	0.952944	136.956
447	2035	Biomass_ST	19.5451	279.895	28.7431	0.170592	572.816
448	2035	IGCC	0	0	0	0	0.105587
449	2035	Oil_CC	0	0.507131	0	0	1.61866
450	2035	Natural_gas_CC	402.643	43.3236	51.2193	2.1633	1236.89
451	2035	Biomass_CC	0	0	0	0	0
452	2035	Coal_CCS	73.6778	110.847	2.11929	0	404.649
453	2035	Oil_CCS	0	12.812	0	0	59.6065
454	2035	Natural_gas_CCS	3484.53	288.457	28.3653	0	6094.82
455	2035	Biomass_CCS	0	98.4089	99.9431	0	1164.27
456	2035	Coal_CHP	5.11599	28.1948	22.5058	5.96477	113.745
457	2035	Oil_CHP	0.0206026	11.2255	11.1273	58.5327	88.7869
458	2035	Natural_gas_CHP	2.88103	106.347	90.8101	376.549	602.21
459	2035	Biomass_CHP	0.00369048	51.1212	65.3671	21.5815	155.674
460	2035	Coal_CHP_CCS	0	2.16002	18.9285	0	82.6801
461	2035	Oil_CHP_CCS	0	9.35632	24.1372	0	70.4508
462	2035	Natural_gas_CHP_CCS	125.603	126.289	78.4917	0	438.05
463	2035	Biomass_CHP_CCS	29.1787	27.0918	0.91247	0	75.9011
464	2036	Solar_PV_cen	677.821	626.524	63.4264	12.2465	2489.18
465	2036	Solar_PV_decen	108.623	185.756	152.322	2.21815	851.137
466	2036	CSP	34.5281	4.46205	4.96867	0	84.247
467	2036	Wind_onshore	1385.54	569.614	335.448	165.235	4344.33
468	2036	Wind_offshore	160.048	48.9286	58.3828	9.34778	515.573
469	2036	Wave	0.00023278	0.000370355	0.100867	0	0.125663
470	2036	Hydro	2113.05	389.706	672.072	254.052	6845.47
471	2036	Other_renewables	6.14412	36.3393	51.537	8.26381	350.179
472	2036	Nuclear	2299.69	903.575	811.22	180.944	6403.2
473	2036	Coal_ST	16.9214	11.133	3.15415	21.7718	60.0114
474	2036	Oil_ST	0.0666982	7.61676	5.94844	7.68505	34.3099
475	2036	Natural_gas_OC	1.31868	44.6897	1.07666	7.65249	130.607
476	2036	Biomass_ST	15.7958	257.596	25.567	0.255875	536.434
477	2036	IGCC	0	0	0	0	0.11894
478	2036	Oil_CC	0	0.496346	0	0	2.00174
479	2036	Natural_gas_CC	236.956	27.83	31.5856	3.09721	791.385
480	2036	Biomass_CC	0	0	0	0	0
481	2036	Coal_CCS	27.1203	114.264	0.375461	0.0209833	359.546
482	2036	Oil_CCS	0	13.1648	0	0	63.4879
483	2036	Natural_gas_CCS	3038.06	302.855	11.3822	5.37417	5666.56
484	2036	Biomass_CCS	0	124.861	150.951	0	1419.56
485	2036	Coal_CHP	2.97307	14.5998	11.915	3.47752	65.2688
486	2036	Oil_CHP	0.0113253	5.79853	6.09315	55.5657	75.37
487	2036	Natural_gas_CHP	2.93539	55.003	48.0727	356.589	485.473
488	2036	Biomass_CHP	0.00423434	51.962	66.9754	20.4183	158.583
489	2036	Coal_CHP_CCS	0	3.79444	32.3517	0	103.02
490	2036	Oil_CHP_CCS	0	14.9507	40.8054	0	96.2017
491	2036	Natural_gas_CHP_CCS	228.072	201.478	130.893	0	690.183
492	2036	Biomass_CHP_CCS	58.7309	51.2391	1.84859	0	136.66
493	2037	Solar_PV_cen	686.973	656.633	64.1308	15.4858	2579.24
494	2037	Solar_PV_decen	108.638	212.697	164.96	2.0644	934.747
495	2037	CSP	35.6599	4.39346	4.69933	0	88.6232
496	2037	Wind_onshore	1413.12	572.941	331.122	178.669	4450.73
497	2037	Wind_offshore	164.436	52.5311	60.233	11.5801	544.643
498	2037	Wave	0.000224432	0.000389989	0.103601	0	0.129724
499	2037	Hydro	2142.05	388.351	672.906	264.953	6910.95
500	2037	Other_renewables	6.27634	36.7182	54.0565	8.71317	365.176
501	2037	Nuclear	2350.19	878.053	776.783	199.14	6449.25
502	2037	Coal_ST	2.42717	9.94211	2.70879	37.4878	57.3752
503	2037	Oil_ST	0.0298042	5.10013	5.77932	11.4928	32.5994
504	2037	Natural_gas_OC	1.18959	43.9385	1.7879	18.7961	168.035
505	2037	Biomass_ST	13.8131	239.926	22.8249	0.3585	516.806
506	2037	IGCC	0	0	0	0	0.0683658
507	2037	Oil_CC	0	0.458051	0.00181682	0	1.6687
508	2037	Natural_gas_CC	139.908	17.3274	19.3875	6.70189	520.532
509	2037	Biomass_CC	0	0	0	0	0
510	2037	Coal_CCS	20.003	113.295	0.101223	0.210651	351.307
511	2037	Oil_CCS	0	12.7896	0.0690634	0	65.3477
512	2037	Natural_gas_CCS	2674.92	308.876	2.15523	32.3919	5359.98
513	2037	Biomass_CCS	0	157.615	202.057	0.190844	1673.82
514	2037	Coal_CHP	1.54983	7.70513	7.07281	2.28858	41.6971
515	2037	Oil_CHP	0.00579809	3.06431	3.51708	50.7898	65.1176
516	2037	Natural_gas_CHP	2.48156	29.0818	26.7917	333.357	411.944
517	2037	Biomass_CHP	0.0047145	53.898	70.5773	19.07	164.856
518	2037	Coal_CHP_CCS	0	6.1296	39.978	0	121.17
519	2037	Oil_CHP_CCS	0	17.3625	49.1018	0	111.425
520	2037	Natural_gas_CHP_CCS	410.424	232.805	151.615	0	959.39
521	2037	Biomass_CHP_CCS	106.081	72.7429	3.22885	0	213.578
522	2038	Solar_PV_cen	683.872	687.405	64.9787	20.518	2662.61
523	2038	Solar_PV_decen	109.917	245.998	171.064	1.87626	1018.15
524	2038	CSP	36.2688	4.36433	6.19862	0	94.4606
525	2038	Wind_onshore	1425.24	576.119	370.122	198.141	4594.44
526	2038	Wind_offshore	166.402	56.1764	61.6361	13.8493	567.998
527	2038	Wave	0.000209836	0.000412319	0.118365	0	0.148556
528	2038	Hydro	2141.67	389.164	660.854	269.601	6934.3
529	2038	Other_renewables	6.32775	37.1109	80.9728	11.5075	405.15
530	2038	Nuclear	2366.31	847.691	715.204	213.937	6428.92
531	2038	Coal_ST	1.33048	9.04684	2.27124	51.9035	68.4204
532	2038	Oil_ST	0.0211297	3.52616	4.50357	14.5352	31.0609
533	2038	Natural_gas_OC	1.04427	42.3089	0.910537	28.3055	208.967
534	2038	Biomass_ST	11.4287	206.554	18.5486	0.444573	463.188
535	2038	IGCC	0	0	0	0	0.0709813
536	2038	Oil_CC	0	0.409468	0	0	1.83119
537	2038	Natural_gas_CC	88.1612	12.9618	12.2947	11.6604	363.698
538	2038	Biomass_CC	0	0	0	0	0
539	2038	Coal_CCS	2.94253	108.788	0	0.777265	324.514
540	2038	Oil_CCS	0	11.9831	0	0	57.8514
541	2038	Natural_gas_CCS	2369.69	306.836	1.1512	90.4036	5174.42
542	2038	Biomass_CCS	0.331178	193.278	243.367	1.15643	1894.38
543	2038	Coal_CHP	0.775857	4.22982	4.31739	1.61481	28.893
544	2038	Oil_CHP	0.00336588	1.66939	2.14057	41.3746	53.1812
545	2038	Natural_gas_CHP	1.82726	15.8521	14.5758	290.685	339.888
546	2038	Biomass_CHP	0.00478083	58.2126	74.533	16.6381	173.15
547	2038	Coal_CHP_CCS	0	6.94658	46.0767	0	138.692
548	2038	Oil_CHP_CCS	0	19.3716	55.4313	0	125.206
549	2038	Natural_gas_CHP_CCS	700.481	259.475	170.842	0	1347.03
550	2038	Biomass_CHP_CCS	168.521	100.377	4.20116	0	313.04
551	2039	Solar_PV_cen	670.821	714.378	66.8254	27.8181	2741.73
552	2039	Solar_PV_decen	124.181	291.944	177.603	1.64084	1125.22
553	2039	CSP	36.4424	4.29527	6.28964	0	98.9345
554	2039	Wind_onshore	1419.66	573.987	374.86	225.218	4690.66
555	2039	Wind_offshore	166.596	58.7239	63.3869	16.0648	593.754
556	2039	Wave	0.000334246	0.000433781	0.125012	0	0.163369
557	2039	Hydro	2117.1	388.74	657.387	264.799	6935.61
558	2039	Other_renewables	10.0539	37.3721	88.8686	12.1722	445.672
559	2039	Nuclear	2354.63	804.716	679.209	223.625	6386.32
560	2039	Coal_ST	0.781428	8.29122	1.93798	59.9885	74.2116
561	2039	Oil_ST	0.0157694	2.58728	3.83317	15.7258	30.0716
562	2039	Natural_gas_OC	0.886853	41.7896	0.825003	30.6481	230.916
563	2039	Biomass_ST	9.38359	181.315	15.2795	0.501288	427.129
564	2039	IGCC	0	0	0	0	0.0661601
565	2039	Oil_CC	0	0.360363	0	0	1.8597
566	2039	Natural_gas_CC	56.1784	10.1435	8.50695	19.1774	262.511
567	2039	Biomass_CC	0	0	0	0	0
568	2039	Coal_CCS	0.319424	103.048	0	2.73598	294.984
569	2039	Oil_CCS	0	10.9596	0	0	57.9795
570	2039	Natural_gas_CCS	2145.99	301.726	1.30372	195.245	5146.19
571	2039	Biomass_CCS	1.31932	224.604	250.403	2.92397	2060.19
572	2039	Coal_CHP	0.382557	2.30835	2.77054	1.0487	21.1063
573	2039	Oil_CHP	0.00163664	0.886272	1.44388	28.9087	39.5396
574	2039	Natural_gas_CHP	1.14188	8.42017	7.44242	222.578	252.284
575	2039	Biomass_CHP	0.00464438	61.7106	79.9147	13.0219	180.181
576	2039	Coal_CHP_CCS	0	9.42142	58.369	0	167.559
577	2039	Oil_CHP_CCS	0	23.0444	64.9293	0	144.717
578	2039	Natural_gas_CHP_CCS	1040.15	310.092	212.451	0	1854.95
579	2039	Biomass_CHP_CCS	229.666	110.832	4.91287	0	398.697
580	2040	Solar_PV_cen	650.491	733.901	68.0042	32.6271	2799.4
581	2040	Solar_PV_decen	138.469	349.614	187.417	4.63267	1252.8
582	2040	CSP	36.352	4.39644	6.33979	0	102.694
583	2040	Wind_onshore	1394.68	564.111	374.336	237.957	4727.83
584	2040	Wind_offshore	165.268	61.4156	64.3212	17.3032	612.714
585	2040	Wave	0.000347844	0.000452141	0.130859	0	0.185174
586	2040	Hydro	2078.74	385.012	649.296	244.782	6898
587	2040	Other_renewables	10.7165	37.2916	96.0242	12.084	482.419
588	2040	Nuclear	2327.47	744.989	636.139	209.553	6258.87
589	2040	Coal_ST	0.508227	7.78469	1.59778	57.1667	69.797
590	2040	Oil_ST	0.012069	2.2946	3.14495	14.5193	27.7981
591	2040	Natural_gas_OC	0.725906	43.5257	0.719357	34.0529	257.985
592	2040	Biomass_ST	7.08884	161.973	12.0355	0.507052	390.997
593	2040	IGCC	0	0	0	0	0.131995
594	2040	Oil_CC	0	0.349817	0	0	2.34358
595	2040	Natural_gas_CC	37.6071	8.77496	5.54167	25.3118	192.322
596	2040	Biomass_CC	0	0	0	0	0
597	2040	Coal_CCS	0	96.3296	0	5.08755	272.292
598	2040	Oil_CCS	0	10.0469	0	0	61.9674
599	2040	Natural_gas_CCS	1957.57	294.863	2.05392	320.001	5194.95
600	2040	Biomass_CCS	2.88629	248.573	249.41	5.9729	2237.71
601	2040	Coal_CHP	0.183675	1.24702	2.15574	0.784125	18.0173
602	2040	Oil_CHP	0.000283427	0.467123	1.05914	21.4596	31.3539
603	2040	Natural_gas_CHP	0.593437	4.42226	4.21081	182.634	201.428
604	2040	Biomass_CHP	0.00428803	62.7448	83.6814	11.3873	184.101
605	2040	Coal_CHP_CCS	0	14.2022	75.8129	0	206.885
606	2040	Oil_CHP_CCS	0	28.3916	75.5879	0	167.163
607	2040	Natural_gas_CHP_CCS	1426.48	391.029	269.577	0	2483.07
608	2040	Biomass_CHP_CCS	273.992	122.941	8.00234	0	477.5
609	2041	Solar_PV_cen	634.722	755.651	68.2224	38.8009	2869.04
610	2041	Solar_PV_decen	164.711	402.091	195.517	16.043	1393.97
611	2041	CSP	36.5328	4.78675	6.09457	0	107.833
612	2041	Wind_onshore	1380.21	562.948	361.023	255.956	4776.91
613	2041	Wind_offshore	164.872	66.0249	64.1547	17.1562	634.515
614	2041	Wave	0.000330903	0.000464526	0.13799	0	0.202989
615	2041	Hydro	2055.86	376.321	647.043	234.019	6872.62
616	2041	Other_renewables	10.6877	36.1747	95.6825	11.8359	502.82
617	2041	Nuclear	2318.06	689.774	599.709	201.283	6165.75
618	2041	Coal_ST	0.331589	7.25765	1.27922	48.4177	59.7137
619	2041	Oil_ST	0.00910113	2.08618	2.49598	12.0152	24.0054
620	2041	Natural_gas_OC	0.572692	46.3931	0.599127	32.4918	261.392
621	2041	Biomass_ST	5.23371	143.592	9.11145	0.471266	358.592
622	2041	IGCC	0	0	0	0	0.146484
623	2041	Oil_CC	0	0.335589	0	0	2.25787
624	2041	Natural_gas_CC	23.3302	7.553	3.48867	31.1709	139.26
625	2041	Biomass_CC	0	0	0	0	0
626	2041	Coal_CCS	0	90.5821	0	7.66336	253.704
627	2041	Oil_CCS	0	9.50097	0	0	70.9562
628	2041	Natural_gas_CCS	1854.69	297.139	4.91894	389.965	5304.7
629	2041	Biomass_CCS	5.04044	276.557	250.788	10.0738	2428.59
630	2041	Coal_CHP	0.0846263	0.697001	1.83247	0.630564	16.0865
631	2041	Oil_CHP	0.000113073	0.252385	0.857132	15.6965	25.1957
632	2041	Natural_gas_CHP	0.27819	2.44279	2.50485	151.067	163.893
633	2041	Biomass_CHP	0.00387416	60.3805	85.0577	10.4898	181.903
634	2041	Coal_CHP_CCS	0	18.5267	93.3933	0	249.558
635	2041	Oil_CHP_CCS	0	32.7187	85.183	0	186.996
636	2041	Natural_gas_CHP_CCS	1630.41	458.104	326.358	0	2930.36
637	2041	Biomass_CHP_CCS	306.368	130.349	19.0675	0	556.692
638	2042	Solar_PV_cen	625.415	775.321	69.0912	43.5019	2942.49
639	2042	Solar_PV_decen	201.669	452.331	204.342	32.9364	1557.49
640	2042	CSP	37.1253	5.16642	6.0012	0	113.616
641	2042	Wind_onshore	1380.32	564.145	351.574	274.783	4847.79
642	2042	Wind_offshore	166.291	70.4687	63.4419	17.5103	659.413
643	2042	Wave	0.00031457	0.000480244	0.147111	0	0.224781
644	2042	Hydro	2055.33	370.971	645.386	232.257	6888.75
645	2042	Other_renewables	10.7761	35.234	95.7235	12.0365	520.086
646	2042	Nuclear	2335.27	636.388	572.209	199.738	6120.29
647	2042	Coal_ST	0.215371	6.97792	0.962505	37.6219	47.9667
648	2042	Oil_ST	0.00667405	2.08706	1.86362	8.90014	20.3727
649	2042	Natural_gas_OC	0.426192	51.2954	0.463581	23.7268	251.799
650	2042	Biomass_ST	3.63871	129.763	6.49285	0.419064	332.963
651	2042	IGCC	0	0	0	0	0.173661
652	2042	Oil_CC	0	0.331671	0	0	2.46408
653	2042	Natural_gas_CC	13.3572	6.58761	2.11775	31.0754	99.695
654	2042	Biomass_CC	0	0	0	0	0
655	2042	Coal_CCS	0	87.4678	0	9.11602	246.151
656	2042	Oil_CCS	0	9.355	0	0	87.3508
657	2042	Natural_gas_CCS	1817.17	300.537	12.3462	439.111	5473.22
658	2042	Biomass_CCS	7.50175	294.082	252.419	12.2927	2575.54
659	2042	Coal_CHP	0.040937	0.430627	1.61488	0.558277	14.6017
660	2042	Oil_CHP	4.7666e-05	0.153598	0.736912	11.84	21.0656
661	2042	Natural_gas_CHP	0.138104	1.50251	1.61094	128.219	138.697
662	2042	Biomass_CHP	0.00344835	56.8773	81.3973	10.422	173.804
663	2042	Coal_CHP_CCS	0	22.1267	107.504	0	290.51
664	2042	Oil_CHP_CCS	0	36.3286	91.4365	0	201.796
665	2042	Natural_gas_CHP_CCS	1691.97	518.862	370.887	0	3228.19
666	2042	Biomass_CHP_CCS	329.921	133.66	31.8205	0	626.48
667	2043	Solar_PV_cen	620.807	799.757	69.6981	47.7677	3044.62
668	2043	Solar_PV_decen	237.816	480.369	217.833	47.8655	1707.8
669	2043	CSP	38.1618	5.58582	6.13102	0	121.011
670	2043	Wind_onshore	1394.06	595.137	353.542	294.305	4982.29
671	2043	Wind_offshore	169.357	77.884	63.0396	18.0443	692.787
672	2043	Wave	0.000298258	0.000497479	0.154692	0	0.242386
673	2043	Hydro	2077.79	367.894	641.482	232.702	6920.85
674	2043	Other_renewables	10.9882	34.3508	96.9188	12.3588	548.826
675	2043	Nuclear	2381.83	591.947	560.943	198.762	6139.79
676	2043	Coal_ST	0.129878	6.72834	0.692213	24.7504	34.1818
677	2043	Oil_ST	0.00443733	2.10286	1.93497	5.6731	17.028
678	2043	Natural_gas_OC	0.283467	57.2199	1.75693	11.8303	218.256
679	2043	Biomass_ST	8.14162	118.703	4.82084	0.34099	313.208
680	2043	IGCC	0	0	0	0	0.188596
681	2043	Oil_CC	0	0.307892	0.00426801	0	2.46847
682	2043	Natural_gas_CC	6.83493	5.73482	1.3571	27.7336	69.7922
683	2043	Biomass_CC	0	0	0	0	0
684	2043	Coal_CCS	0	89.9785	0.316719	9.73794	237.894
685	2043	Oil_CCS	0	10.2835	0.191905	0	104.37
686	2043	Natural_gas_CCS	1862.83	328.489	27.7222	479.284	5775.41
687	2043	Biomass_CCS	7.98172	307.292	253.063	13.6969	2722.26
688	2043	Coal_CHP	0.021659	0.286343	1.4439	0.561066	13.1544
689	2043	Oil_CHP	2.70473e-05	0.0976297	0.649646	9.70405	18.5357
690	2043	Natural_gas_CHP	0.0757801	0.972856	1.14294	110.903	120.899
691	2043	Biomass_CHP	0.00301976	50.5387	74.8295	11.2583	160.017
692	2043	Coal_CHP_CCS	0	23.8637	115.121	0	322.521
693	2043	Oil_CHP_CCS	0	37.2267	92.8306	0	206.366
694	2043	Natural_gas_CHP_CCS	1634.26	540.091	393.554	0	3335.29
695	2043	Biomass_CHP_CCS	332.853	128.877	42.4079	0	667.879
696	2044	Solar_PV_cen	615.529	838.765	70.3372	50.9742	3161.38
697	2044	Solar_PV_decen	269.881	484.495	240.018	54.9437	1848.7
698	2044	CSP	39.1618	6.35119	6.35071	0	129.386
699	2044	Wind_onshore	1407.17	639.25	347.237	313.957	5131.1
700	2044	Wind_offshore	172.192	86.9633	63.0541	18.9197	726.924
701	2044	Wave	0.00030719	0.000526417	0.162263	0	0.26928
702	2044	Hydro	2096.23	372.868	636.743	237.993	6958.38
703	2044	Other_renewables	11.1831	33.7789	96.4227	12.9557	584.183
704	2044	Nuclear	2426.62	564.202	558.476	198.926	6189.87
705	2044	Coal_ST	0.0601834	6.68146	0.66218	13.9028	22.8058
706	2044	Oil_ST	0.00222621	2.15208	5.27158	3.11558	16.8712
707	2044	Natural_gas_OC	0.140725	64.6598	10.0995	5.12564	213.158
708	2044	Biomass_ST	12.5952	109.361	6.46848	0.262285	298.653
709	2044	IGCC	0	0	0	0	0.172152
710	2044	Oil_CC	0	0.265748	0.0288351	1.18191e-05	2.25117
711	2044	Natural_gas_CC	2.69531	4.9655	1.36589	21.8692	46.7859
712	2044	Biomass_CC	0	0	0	0	0.00516005
713	2044	Coal_CCS	0	93.7257	2.2292	8.92282	252.533
714	2044	Oil_CCS	0	11.234	1.32239	0	109.301
715	2044	Natural_gas_CCS	1931.96	362.26	57.3595	508.375	6115.7
716	2044	Biomass_CCS	8.12359	325.827	262.867	15.295	2911.34
717	2044	Coal_CHP	0.0131884	0.188076	1.2911	0.62499	11.6973
718	2044	Oil_CHP	1.19647e-05	0.0594067	0.570466	8.77406	17.0564
719	2044	Natural_gas_CHP	0.0503515	0.60772	0.797143	100.452	110.709
720	2044	Biomass_CHP	0.00267527	45.2868	67.5794	13.3676	148.004
721	2044	Coal_CHP_CCS	0	23.9252	113.279	0	343.212
722	2044	Oil_CHP_CCS	0	36.4806	89.1498	0	203.531
723	2044	Natural_gas_CHP_CCS	1588.93	536.398	385.787	0	3382.5
724	2044	Biomass_CHP_CCS	335.577	124.62	50.7097	0	701.712
725	2045	Solar_PV_cen	605.729	875.541	71.4421	53.4387	3282.85
726	2045	Solar_PV_decen	296.597	503.487	253.263	54.9714	1981.88
727	2045	CSP	39.866	7.49486	6.66518	0	138.792
728	2045	Wind_onshore	1415.29	695.285	385.646	330.314	5344.23
729	2045	Wind_offshore	173.773	95.5229	64.2261	19.3265	763.108
730	2045	Wave	0.000313156	0.000552457	0.169781	0	0.292939
731	2045	Hydro	2097.77	376.19	631.682	239.691	6972.22
732	2045	Other_renewables	11.2872	33.7835	101.852	13.3675	613.045
733	2045	Nuclear	2452.3	537.21	555.006	196.576	6227.11
734	2045	Coal_ST	0.0138678	6.21204	0.391666	8.44095	16.2248
735	2045	Oil_ST	0.0035771	2.08849	5.21396	1.73899	13.535
736	2045	Natural_gas_OC	15.1158	68.3559	11.7001	9.77501	225.572
737	2045	Biomass_ST	16.7802	97.5115	4.7788	0.188774	277.223
738	2045	IGCC	0	0	0	0	0.167627
739	2045	Oil_CC	0.0156864	0.201382	0.0327451	6.08532e-05	2.13305
740	2045	Natural_gas_CC	0.4798	3.98934	0.942354	16.2028	28.7322
741	2045	Biomass_CC	0	0	0	0	0.0533785
742	2045	Coal_CCS	5.21938	96.35	2.70409	7.79918	268.216
743	2045	Oil_CCS	1.33719	12.6546	1.55601	0	114.751
744	2045	Natural_gas_CCS	2013.45	413.507	85.095	534.649	6498.47
745	2045	Biomass_CCS	8.29161	337.949	280.824	15.773	3095.61
746	2045	Coal_CHP	0.00907727	0.126915	1.17101	0.775012	10.3667
747	2045	Oil_CHP	0	0.0389365	0.506005	8.81348	16.3945
748	2045	Natural_gas_CHP	0.0354259	0.405673	0.560488	99.4455	110.575
749	2045	Biomass_CHP	0.00250966	38.0429	61.4615	17.5505	137.772
750	2045	Coal_CHP_CCS	0	22.2616	106.157	0	355.176
751	2045	Oil_CHP_CCS	0	34.2689	83.2798	0	196.417
752	2045	Natural_gas_CHP_CCS	1571.9	506.764	361.37	0	3388.65
753	2045	Biomass_CHP_CCS	349.703	115.955	55.4986	0	734.996
754	2046	Solar_PV_cen	588.059	900.503	72.6469	56.4847	3383.13
755	2046	Solar_PV_decen	323.024	525.87	247.017	54.7497	2093.98
756	2046	CSP	39.9251	8.30634	6.95349	0	147.718
757	2046	Wind_onshore	1399.61	736.772	405.863	340.854	5513.34
758	2046	Wind_offshore	172.89	104.694	65.5865	19.503	782.29
759	2046	Wave	0.00030548	0.000564464	0.1678	0	0.312657
760	2046	Hydro	2097.71	380.361	628.18	238.882	6982.37
761	2046	Other_renewables	11.2871	33.5592	104.825	13.4403	640.166
762	2046	Nuclear	2453.52	521.659	550.974	190.546	6254.29
763	2046	Coal_ST	0.0237362	6.30684	0.571736	8.0207	16.0709
764	2046	Oil_ST	0.00850874	2.02592	7.518	1.16883	14.9147
765	2046	Natural_gas_OC	26.3874	69.6416	17.8656	26.4483	246.113
766	2046	Biomass_ST	21.4947	85.0918	6.40787	0.154383	257.893
767	2046	IGCC	0	0	0	0	0.117719
768	2046	Oil_CC	0.0301754	0.149273	0.047809	0.000177731	1.91896
769	2046	Natural_gas_CC	0.74858	4.01332	1.50003	13.1677	26.952
770	2046	Biomass_CC	0	0	0	0	0.137577
771	2046	Coal_CCS	9.34061	97.7154	4.26871	7.35888	277.583
772	2046	Oil_CCS	2.39651	13.8154	2.37254	0	122.34
773	2046	Natural_gas_CCS	2080.48	455.752	122.812	547.425	6892.33
774	2046	Biomass_CCS	8.90542	338.017	303.179	15.87	3245.05
775	2046	Coal_CHP	0.00633861	0.0873582	1.09761	1.03065	9.42514
776	2046	Oil_CHP	0	0.0260505	0.466415	9.2512	16.0936
777	2046	Natural_gas_CHP	0.0255418	0.276314	0.410366	102.663	114.467
778	2046	Biomass_CHP	0.0024126	32.6782	57.379	23.9334	134.005
779	2046	Coal_CHP_CCS	0	21.4288	101.508	0	369.448
780	2046	Oil_CHP_CCS	0	33.2999	79.633	0	192.619
781	2046	Natural_gas_CHP_CCS	1589.2	499.175	345.546	0	3434.47
782	2046	Biomass_CHP_CCS	363.78	111.617	54.7949	0	758.572
783	2047	Solar_PV_cen	573.325	931.674	74.5605	60.0289	3498.43
784	2047	Solar_PV_decen	369.001	534.715	243.038	54.9897	2239.31
785	2047	CSP	39.9838	9.46918	7.20699	0	158.265
786	2047	Wind_onshore	1392.29	782.896	405.945	352.52	5684.37
787	2047	Wind_offshore	172.115	117.666	68.6615	19.6822	828.822
788	2047	Wave	0.000467621	0.000565984	0.169292	0	0.349878
789	2047	Hydro	2097.15	377.907	624.639	237.903	6982.7
790	2047	Other_renewables	11.287	33.7802	106.228	13.5092	666.933
791	2047	Nuclear	2454.78	508.068	546.936	186.509	6297.37
792	2047	Coal_ST	0.022358	5.88236	0.717069	6.96684	14.7276
793	2047	Oil_ST	0.0103193	1.80538	9.26926	0.865784	14.959
794	2047	Natural_gas_OC	25.1258	66.0498	23.7233	38.4003	250.669
795	2047	Biomass_ST	25.7231	73.3788	7.2762	0.128239	236.891
796	2047	IGCC	0	0	0	0	0.0892254
797	2047	Oil_CC	0.0313678	0.0948946	0.0599654	0.000319184	1.85643
798	2047	Natural_gas_CC	0.704384	3.71162	2.07131	11.8972	27.088
799	2047	Biomass_CC	0	0	0	0	0.447476
800	2047	Coal_CCS	9.07714	97.0613	5.91937	7.24298	277.192
801	2047	Oil_CCS	2.33229	15.0154	3.15824	0	126.729
802	2047	Natural_gas_CCS	2128.68	513.261	165.318	564.919	7285.57
803	2047	Biomass_CCS	10.9685	332.441	328.361	15.9002	3389.19
804	2047	Coal_CHP	0.00440196	0.0593077	1.05631	1.29964	8.59828
805	2047	Oil_CHP	0	0.0173057	0.443396	9.22416	15.2154
806	2047	Natural_gas_CHP	0.0186975	0.186056	0.311115	100.18	112.443
807	2047	Biomass_CHP	0.00235481	27.8683	54.7051	30.7667	132.639
808	2047	Coal_CHP_CCS	0	20.7813	99.1826	0	385.112
809	2047	Oil_CHP_CCS	0	32.2937	77.8086	0	190.864
810	2047	Natural_gas_CHP_CCS	1624.59	489.331	337.629	1.70561	3501.43
811	2047	Biomass_CHP_CCS	372.414	108.244	53.5395	0	772.312
812	2048	Solar_PV_cen	563.335	957.835	76.5331	62.9172	3587.02
813	2048	Solar_PV_decen	400.026	544.892	240.843	54.9832	2333.96
814	2048	CSP	40.2839	10.3704	7.4277	0	170.151
815	2048	Wind_onshore	1391.19	808.535	409.673	361.605	5829.56
816	2048	Wind_offshore	171.53	128.65	72.0355	19.8659	852.504
817	2048	Wave	0.000471633	0.000574156	0.170766	0	0.391945
818	2048	Hydro	2096.82	378.777	620.979	236.839	6982.23
819	2048	Other_renewables	11.287	34.0061	107.644	13.577	692.331
820	2048	Nuclear	2455.46	498.922	538.801	182.667	6344.7
821	2048	Coal_ST	0.023231	5.51352	0.736958	5.643	13.0411
822	2048	Oil_ST	0.0165733	1.66682	9.36889	0.653387	15.0187
823	2048	Natural_gas_OC	26.1655	62.5095	25.7296	47.2304	277.51
824	2048	Biomass_ST	22.6817	64.9353	6.86402	0.109423	212.009
825	2048	IGCC	0	0	0	0	0.065936
826	2048	Oil_CC	0.0379537	0.0640569	0.0616234	0.00242695	2.05756
827	2048	Natural_gas_CC	0.810646	3.47215	2.33525	11.9388	29.2362
828	2048	Biomass_CC	0	0	0	0	0.731844
829	2048	Coal_CCS	9.63007	94.6175	6.68161	7.97043	298.29
830	2048	Oil_CCS	2.4793	15.5706	3.43814	0	139.977
831	2048	Natural_gas_CCS	2187.23	558.367	205.768	582.516	7723.65
832	2048	Biomass_CCS	15.5946	332.329	357.398	15.9269	3555.69
833	2048	Coal_CHP	0.00317694	0.0402374	1.03019	1.55637	7.9532
834	2048	Oil_CHP	0	0.0117164	0.428738	8.77771	13.9677
835	2048	Natural_gas_CHP	0.0138559	0.126017	0.240413	92.7341	105.317
836	2048	Biomass_CHP	0.00232672	24.0942	52.6278	37.3898	132.889
837	2048	Coal_CHP_CCS	0	20.8231	97.8477	0	404.777
838	2048	Oil_CHP_CCS	0	32.0823	76.7613	0	192.258
839	2048	Natural_gas_CHP_CCS	1665.14	497.473	333.085	14.207	3609.91
840	2048	Biomass_CHP_CCS	381.876	109.082	52.819	0.000157183	786.329
841	2049	Solar_PV_cen	553.764	977.971	78.7851	66.7606	3666.46
842	2049	Solar_PV_decen	422.097	548.929	245.326	55.0523	2402.84
843	2049	CSP	40.9515	11.3252	7.67345	0	183.293
844	2049	Wind_onshore	1388.07	845.769	415.092	373.012	5978.88
845	2049	Wind_offshore	167.863	138.093	76.7145	20.0687	881.302
846	2049	Wave	0.000475631	0.000579282	0.172228	0	0.431359
847	2049	Hydro	2096.64	377.757	617.233	235.516	6986.58
848	2049	Other_renewables	11.287	34.4587	109.043	13.6346	719.456
849	2049	Nuclear	2454.98	490.506	529.553	180.013	6408.18
850	2049	Coal_ST	0.0263021	4.96247	0.675994	3.92089	10.7403
851	2049	Oil_ST	0.0300176	1.48497	8.40791	0.434288	13.58
852	2049	Natural_gas_OC	29.5276	55.6891	24.9167	44.6777	308.827
853	2049	Biomass_ST	19.6703	58.1406	5.70033	0.0884184	188.765
854	2049	IGCC	0	0	0	0	0.0658881
855	2049	Oil_CC	0.0507	0.0490702	0.0565201	0.00965773	2.6786
856	2049	Natural_gas_CC	1.06585	3.13699	2.32469	10.639	30.9568
857	2049	Biomass_CC	0	0	0	0	0.797845
858	2049	Coal_CCS	11.0384	90.8661	6.771	8.49923	332.423
859	2049	Oil_CCS	2.85173	16.1089	3.35975	0	154.608
860	2049	Natural_gas_CCS	2252.08	601.912	243.329	602.653	8191.72
861	2049	Biomass_CCS	22.63	330.375	380.49	15.944	3683.93
862	2049	Coal_CHP	0.00225732	0.0267407	1.01606	1.74269	7.47121
863	2049	Oil_CHP	0	0.00734188	0.420654	7.87352	12.4343
864	2049	Natural_gas_CHP	0.0103217	0.0821176	0.193803	80.3835	93.1176
865	2049	Biomass_CHP	0.00231099	20.3344	49.8698	42.336	130.388
866	2049	Coal_CHP_CCS	0	20.8954	97.3376	0	424.381
867	2049	Oil_CHP_CCS	0	31.3165	76.3611	0	193.699
868	2049	Natural_gas_CHP_CCS	1711.91	507.414	331.349	41.5601	3748.13
869	2049	Biomass_CHP_CCS	390.371	110.082	52.5436	0.00103442	802.005
870	2050	Solar_PV_cen	530.837	996.981	78.6371	70.3243	3730.13
871	2050	Solar_PV_decen	442.72	559.37	256.314	55.2791	2483.23
872	2050	CSP	40.1678	12.047	7.88592	0	195.02
873	2050	Wind_onshore	1355.52	856.917	414.292	382.279	6043.48
874	2050	Wind_offshore	160.201	140.415	81.0848	20.1152	893.94
875	2050	Wave	0.000479665	0.000582822	0.173689	0	0.474402
876	2050	Hydro	2095.12	378.474	608.438	234.128	6994.56
877	2050	Other_renewables	11.2871	34.3303	110.504	13.6851	745.235
878	2050	Nuclear	2455.44	485.774	527.297	178.224	6501.06
879	2050	Coal_ST	0.0409869	4.50687	0.603332	2.47076	8.69949
880	2050	Oil_ST	0.0727804	1.34234	7.3271	0.272669	12.4294
881	2050	Natural_gas_OC	45.9629	50.362	23.3313	33.7713	345.226
882	2050	Biomass_ST	16.7459	51.8301	4.64016	0.0715715	167.985
883	2050	IGCC	0	0	0	0	0.0572456
884	2050	Oil_CC	0.0872802	0.0358433	0.0504387	0.0144077	2.98205
885	2050	Natural_gas_CC	2.04496	2.83639	2.18628	8.61163	32.4653
886	2050	Biomass_CC	0	0	0	0	1.11699
887	2050	Coal_CCS	17.3866	88.2581	6.64573	8.53424	373.789
888	2050	Oil_CCS	4.50159	16.2019	3.18539	0	171.766
889	2050	Natural_gas_CCS	2351.19	635.733	284.562	619.49	8719.47
890	2050	Biomass_CCS	31.6643	352.592	398.692	15.9599	3816.01
891	2050	Coal_CHP	0.00158465	0.0168808	1.00706	1.86381	7.07971
892	2050	Oil_CHP	0	0.00379903	0.415685	6.82149	10.8829
893	2050	Natural_gas_CHP	0.0077232	0.0488588	0.164349	66.8038	79.4633
894	2050	Biomass_CHP	0.00230561	16.5847	47.2649	45.663	125.903
895	2050	Coal_CHP_CCS	0	21.0142	97.0886	0	443.3
896	2050	Oil_CHP_CCS	0	30.1234	76.1658	0	195.396
897	2050	Natural_gas_CHP_CCS	1752.22	518.561	330.501	82.5247	3899.5
898	2050	Biomass_CHP_CCS	399.178	111.334	52.4092	0.00434308	817.732
899	2051	Solar_PV_cen	507.294	1012.43	78.2403	74.1216	3778.81
900	2051	Solar_PV_decen	469.984	566.726	267.009	55.4411	2571.72
901	2051	CSP	39.1687	12.7305	8.06271	0	205.853
902	2051	Wind_onshore	1319.31	878.494	415.546	389.109	6108.14
903	2051	Wind_offshore	150.899	147.97	85.4172	19.8326	907.367
904	2051	Wave	0.000483655	0.000592162	0.175141	0	0.512175
905	2051	Hydro	2093.27	378.985	601.601	232.523	7008.92
906	2051	Other_renewables	11.2871	35.3598	111.957	13.6614	774.648
907	2051	Nuclear	2456.87	482.386	530.209	177.446	6606.4
908	2051	Coal_ST	0.0453193	4.00281	0.470668	1.30144	6.81694
909	2051	Oil_ST	0.120446	1.1775	5.5699	0.169037	10.0027
910	2051	Natural_gas_OC	50.797	42.9885	19.0209	12.3042	336.33
911	2051	Biomass_ST	15.0706	44.9106	3.31446	0.0548355	146.378
912	2051	IGCC	0	0	0	0	0.056445
913	2051	Oil_CC	0.105682	0.0237589	0.0393432	0.0144718	2.96057
914	2051	Natural_gas_CC	2.86946	2.49016	1.77027	5.64239	32.5996
915	2051	Biomass_CC	0	0	0	0	1.21897
916	2051	Coal_CCS	19.4029	85.1278	5.67208	7.5426	409.323
917	2051	Oil_CCS	5.03458	15.9555	2.62758	0	184.635
918	2051	Natural_gas_CCS	2446.87	663.907	321.784	629.441	9222.29
919	2051	Biomass_CCS	41.8648	374.443	415.727	15.9251	3957.74
920	2051	Coal_CHP	0.00108445	0.0101345	0.996065	1.90203	6.7032
921	2051	Oil_CHP	0	0.0023365	0.40983	5.7191	9.36079
922	2051	Natural_gas_CHP	0.00573477	0.0293714	0.139971	53.3032	65.7599
923	2051	Biomass_CHP	0.00228266	12.7243	43.6491	46.8987	118.094
924	2051	Coal_CHP_CCS	0	21.0225	96.4949	0	454.789
925	2051	Oil_CHP_CCS	0	28.7634	75.7	0	195.529
926	2051	Natural_gas_CHP_CCS	1764.35	523.113	328.48	135.16	4029.03
927	2051	Biomass_CHP_CCS	402.285	112.003	52.0887	0.00906189	827.597
928	2052	Solar_PV_cen	474.16	1047.31	77.2806	76.8687	3857.3
929	2052	Solar_PV_decen	511.321	575.707	278.474	55.2145	2689.05
930	2052	CSP	36.2001	12.912	8.17382	0	214.571
931	2052	Wind_onshore	1245.85	892.381	415.871	391.772	6127.13
932	2052	Wind_offshore	137.674	153.951	88.7369	19.3951	911.681
933	2052	Wave	0.00048766	0.000597702	0.176599	0	0.551442
934	2052	Hydro	2091.75	372.461	593.954	229.749	7013.33
935	2052	Other_renewables	11.2871	35.7487	113.373	13.5285	802.177
936	2052	Nuclear	2459.55	480.438	534.403	176.421	6723.95
937	2052	Coal_ST	0.0554674	3.80571	0.376439	0.975895	6.06293
938	2052	Oil_ST	0.20889	1.11261	4.32837	0.160055	8.70374
939	2052	Natural_gas_OC	62.1945	39.0346	15.795	13.5987	330.908
940	2052	Biomass_ST	13.4862	38.5401	2.43606	0.0440755	125.559
941	2052	IGCC	0	0	0	0	0.0419471
942	2052	Oil_CC	0.141408	0.0163602	0.0314625	0.0186647	2.63918
943	2052	Natural_gas_CC	4.35698	2.38051	1.45516	4.87136	34.2398
944	2052	Biomass_CC	0	0	0	0	1.1837
945	2052	Coal_CCS	23.9311	82.6668	4.90703	7.70643	425.656
946	2052	Oil_CCS	6.22385	15.5813	2.20491	0	197.632
947	2052	Natural_gas_CCS	2576.12	687.155	355.531	636.281	9784.62
948	2052	Biomass_CCS	52.3858	396.831	432.526	15.772	4097.29
949	2052	Coal_CHP	0.000707824	0.00644525	0.987847	1.91679	6.39503
950	2052	Oil_CHP	0	0.0014838	0.405081	4.81395	8.09782
951	2052	Natural_gas_CHP	0.00426832	0.0184896	0.120185	42.4237	54.4905
952	2052	Biomass_CHP	0.00226527	9.47594	40.1379	47.4915	110.327
953	2052	Coal_CHP_CCS	0	21.0346	96.0535	0	461.733
954	2052	Oil_CHP_CCS	0	27.4076	75.3537	0	195.15
955	2052	Natural_gas_CHP_CCS	1771.2	526.383	326.977	170.797	4113.22
956	2052	Biomass_CHP_CCS	403.923	112.693	51.8504	0.0157603	834.648
957	2053	Solar_PV_cen	440.48	1080.67	75.6411	80.0165	3917.29
958	2053	Solar_PV_decen	556.04	582.57	290.433	55.6239	2815.29
959	2053	CSP	32.9494	13.0796	8.19244	0	221.353
960	2053	Wind_onshore	1173.65	905.62	414.949	391	6141.59
961	2053	Wind_offshore	125.891	159.001	90.898	18.864	917.81
962	2053	Wave	0.000491758	0.00060384	0.178066	0	0.603641
963	2053	Hydro	2090.04	365.191	585.493	229.77	7024.62
964	2053	Other_renewables	11.2871	36.1271	114.78	13.556	830.049
965	2053	Nuclear	2462.84	481.115	536.455	177.445	6842.15
966	2053	Coal_ST	0.0635545	3.63744	0.351976	0.703124	5.59462
967	2053	Oil_ST	0.316972	1.04357	3.88374	0.163815	8.07892
968	2053	Natural_gas_OC	71.583	35.4303	15.1513	14.1833	336.878
969	2053	Biomass_ST	11.904	33.0997	2.04884	0.0351692	107.329
970	2053	IGCC	0	0	0	0	0.0388482
971	2053	Oil_CC	0.16959	0.0104321	0.0294144	0.0220039	2.4699
972	2053	Natural_gas_CC	6.02418	2.26298	1.38039	4.07427	37.9853
973	2053	Biomass_CC	0	0	0	0	1.18009
974	2053	Coal_CCS	27.6063	80.3553	4.79451	7.45301	457.601
975	2053	Oil_CCS	7.19335	15.0506	2.13608	0	210.784
976	2053	Natural_gas_CCS	2719.08	708.632	386.398	643.272	10348.2
977	2053	Biomass_CCS	62.1657	419.495	447.902	15.8087	4230.93
978	2053	Coal_CHP	0.000439195	0.00433251	0.984535	1.92875	6.17428
979	2053	Oil_CHP	0	0.00099546	0.40382	4.12154	7.13225
980	2053	Natural_gas_CHP	0.0031738	0.0123747	0.110719	34.0454	45.7905
981	2053	Biomass_CHP	0.00224584	6.3453	37.8981	47.9648	103.726
982	2053	Coal_CHP_CCS	0	21.1279	95.9834	0	466.195
983	2053	Oil_CHP_CCS	0	26.431	75.2988	0	194.82
984	2053	Natural_gas_CHP_CCS	1762.34	529.761	326.739	196.366	4169.51
985	2053	Biomass_CHP_CCS	403.591	113.193	51.8126	0.0200566	839.668
986	2054	Solar_PV_cen	397	1106.41	73.7052	82.6958	3974.99
987	2054	Solar_PV_decen	602.527	586.893	299.928	56.4037	2944.5
988	2054	CSP	29.3639	13.2142	8.16038	0	228.943
989	2054	Wind_onshore	1093.11	920.204	417.404	389.4	6162.99
990	2054	Wind_offshore	112.399	163.069	92.8652	18.6773	916.653
991	2054	Wave	0.000495853	0.000606668	0.179531	0	0.649966
992	2054	Hydro	2088.33	357.197	576.213	231.217	7042.15
993	2054	Other_renewables	11.2871	36.2929	116.22	13.6755	857.783
994	2054	Nuclear	2466.39	485.333	543.406	179.325	6971.02
995	2054	Coal_ST	0.0706766	3.45468	0.309834	0.496113	5.11766
996	2054	Oil_ST	0.426724	0.989033	3.23385	0.18558	7.8169
997	2054	Natural_gas_OC	80.6564	32.3754	13.6525	14.2432	330.633
998	2054	Biomass_ST	10.2492	27.8612	1.5818	0.027356	89.3903
999	2054	IGCC	0	0	0	0	0.0313783
1000	2054	Oil_CC	0.191739	0.00590998	0.02589	0.0218087	2.18324
1001	2054	Natural_gas_CC	7.84106	2.16417	1.22881	3.31691	40.2565
1002	2054	Biomass_CC	0	0	0	0	1.19475
1003	2054	Coal_CCS	30.8702	77.9166	4.40701	6.91999	456.827
1004	2054	Oil_CCS	8.04741	14.6624	1.95063	0	225.724
1005	2054	Natural_gas_CCS	2877.56	732.182	417.938	645.178	10942.9
1006	2054	Biomass_CCS	71.8295	439.819	460.652	15.9397	4361.65
1007	2054	Coal_CHP	0.000255204	0.00220063	0.978053	1.95928	6.02155
1008	2054	Oil_CHP	0	0.000502695	0.40124	3.6329	6.39691
1009	2054	Natural_gas_CHP	0.00236444	0.00620453	0.103181	27.9244	39.3659
1010	2054	Biomass_CHP	0.00223081	3.18632	35.5234	48.8612	97.5033
1011	2054	Coal_CHP_CCS	0	21.2188	95.5421	0	467.89
1012	2054	Oil_CHP_CCS	0	26.0576	74.9526	0	194.625
1013	2054	Natural_gas_CHP_CCS	1751.91	532.138	325.236	221.486	4210.22
1014	2054	Biomass_CHP_CCS	401.925	113.68	51.5743	0.0236092	842.36
1015	2055	Solar_PV_cen	352.739	1123.01	71.5306	84.7487	4008.05
1016	2055	Solar_PV_decen	637.904	595.482	312.06	56.9601	3071.98
1017	2055	CSP	25.7418	13.4116	8.1042	0	236.455
1018	2055	Wind_onshore	1015.2	931.108	423.36	384.974	6186.94
1019	2055	Wind_offshore	98.7025	168.033	94.076	18.3742	918.903
1020	2055	Wave	0.000499941	0.000584401	0.180999	0	0.71284
1021	2055	Hydro	2086.57	351.183	566.989	231.757	7056.38
1022	2055	Other_renewables	11.2871	35.7569	117.65	13.7387	884.628
1023	2055	Nuclear	2469.43	492.26	547.847	181.187	7094.52
1024	2055	Coal_ST	0.076174	3.47173	0.28887	0.419354	5.15772
1025	2055	Oil_ST	0.520988	1.00576	2.78314	0.216534	7.51342
1026	2055	Natural_gas_OC	88.6011	40.7331	12.948	13.9322	349.588
1027	2055	Biomass_ST	8.44521	23.5317	1.28298	0.020265	73.4572
1028	2055	IGCC	0	0	0	0	0.0289095
1029	2055	Oil_CC	0.209966	0.00467231	0.0241358	0.0215203	2.17392
1030	2055	Natural_gas_CC	9.55169	2.18725	1.15179	2.63077	44.5854
1031	2055	Biomass_CC	0	0	0	0	1.18317
1032	2055	Coal_CCS	33.4387	77.2398	4.21353	6.29719	478.093
1033	2055	Oil_CCS	8.7345	14.6108	1.87366	0	241.191
1034	2055	Natural_gas_CCS	3039.48	756.578	444.746	641.642	11504.2
1035	2055	Biomass_CCS	81.976	451.163	472.873	16.0036	4486.99
1036	2055	Coal_CHP	0.000151803	5.15005e-05	0.974185	1.99039	5.92832
1037	2055	Oil_CHP	0	5.80073e-06	0.399689	3.26656	5.80196
1038	2055	Natural_gas_CHP	0.00176282	0	0.0976946	23.4295	34.6129
1039	2055	Biomass_CHP	0.00221757	1.72436e-05	33.4542	49.743	91.4869
1040	2055	Coal_CHP_CCS	0	21.8101	95.3007	0	469.622
1041	2055	Oil_CHP_CCS	0	27.1343	74.7632	0	195.88
1042	2055	Natural_gas_CHP_CCS	1741.51	552.01	324.415	252.814	4278.37
1043	2055	Biomass_CHP_CCS	399.539	116.932	51.4441	0.0243229	847.093
1044	2056	Solar_PV_cen	307.825	1155.86	69.4524	85.8824	4064.64
1045	2056	Solar_PV_decen	669.718	598.582	320.816	57.3265	3189.99
1046	2056	CSP	22.0848	13.4403	8.06731	0	244.673
1047	2056	Wind_onshore	940.715	950.169	421.793	376.601	6230.58
1048	2056	Wind_offshore	86.607	174.823	95.2325	18.1069	917.101
1049	2056	Wave	0.000503997	0.000615788	0.182476	0	0.777437
1050	2056	Hydro	2084.12	342.882	557.691	231.571	7067.98
1051	2056	Other_renewables	11.2871	36.7883	119.1	13.7833	914.26
1052	2056	Nuclear	2471.77	495.743	552.908	181.109	7214.84
1053	2056	Coal_ST	0.0738983	3.19209	0.323707	0.376793	4.93184
1054	2056	Oil_ST	0.550897	0.926071	2.77716	0.236252	7.81214
1055	2056	Natural_gas_OC	87.4716	27.6596	14.7177	16.3316	329.184
1056	2056	Biomass_ST	6.50556	18.9715	1.24119	0.014742	59.7034
1057	2056	IGCC	0	0	0	0	0.0223272
1058	2056	Oil_CC	0.207385	0.0034101	0.0270435	0.0219698	2.11789
1059	2056	Natural_gas_CC	10.1558	2.01493	1.29259	2.18497	45.9914
1060	2056	Biomass_CC	0	0	0	0	1.15249
1061	2056	Coal_CCS	32.6847	72.2353	4.85018	6.2505	464.686
1062	2056	Oil_CCS	8.57189	13.8642	2.16863	3.28296e-06	254.333
1063	2056	Natural_gas_CCS	3199.74	772.714	474.096	636.151	12052.8
1064	2056	Biomass_CCS	93.3526	469.954	483.011	16.0121	4627.07
1065	2056	Coal_CHP	8.58769e-05	5.16855e-05	0.975712	2.01945	5.86373
1066	2056	Oil_CHP	0	5.82157e-06	0.400341	2.99043	5.29579
1067	2056	Natural_gas_CHP	0.00130972	0	0.0940265	20.025	30.9238
1068	2056	Biomass_CHP	0.00219675	1.73055e-05	30.6196	50.551	87.7992
1069	2056	Coal_CHP_CCS	0	21.8884	95.5524	0	471.087
1070	2056	Oil_CHP_CCS	0	27.5837	74.9606	0	197.343
1071	2056	Natural_gas_CHP_CCS	1725.16	559.056	325.271	292.981	4337.37
1072	2056	Biomass_CHP_CCS	395.788	124.349	51.5799	0.0251173	855.261
1073	2057	Solar_PV_cen	261.233	1153.02	67.2771	87.1137	4063.14
1074	2057	Solar_PV_decen	701.599	609.65	328.919	57.6719	3318.31
1075	2057	CSP	18.3938	13.5511	8.00559	0	251.565
1076	2057	Wind_onshore	864.989	954.212	427.746	368.207	6242.96
1077	2057	Wind_offshore	73.3936	178.453	95.974	17.8211	918.105
1078	2057	Wave	0.000508041	0.000623639	0.183947	0	0.842916
1079	2057	Hydro	2081.02	338.246	547.584	231.278	7079.05
1080	2057	Other_renewables	11.2871	37.2429	120.536	13.8289	942.023
1081	2057	Nuclear	2471.52	503.103	557.018	180.849	7328.55
1082	2057	Coal_ST	0.0693956	3.10512	0.325009	0.322019	4.86403
1083	2057	Oil_ST	0.547874	0.893627	2.44931	0.235026	7.31776
1084	2057	Natural_gas_OC	83.8437	25.3855	14.9577	14.1827	322.628
1085	2057	Biomass_ST	4.42413	15.2019	1.05287	0.00957237	47.3204
1086	2057	IGCC	0	0	0	0	0.0276259
1087	2057	Oil_CC	0.197433	0.00275781	0.0271492	0.0203938	2.19281
1088	2057	Natural_gas_CC	10.2832	1.9323	1.2977	1.68738	48.3965
1089	2057	Biomass_CC	0	0	0	0	1.18005
1090	2057	Coal_CCS	30.9694	69.3796	5.06674	6.25144	488.43
1091	2057	Oil_CCS	8.16346	13.5775	2.23858	3.6004e-05	268.49
1092	2057	Natural_gas_CCS	3360.15	786.811	499.611	632.422	12568.2
1093	2057	Biomass_CCS	106.319	494.125	493.642	16.0138	4788.99
1094	2057	Coal_CHP	4.81661e-05	5.27405e-05	0.978641	2.03258	5.80923
1095	2057	Oil_CHP	0	5.9404e-06	0.40156	2.7647	4.85018
1096	2057	Natural_gas_CHP	0.000971563	0	0.091435	17.3066	27.9362
1097	2057	Biomass_CHP	0.00217275	1.76588e-05	27.0044	50.941	83.0018
1098	2057	Coal_CHP_CCS	0	22.3352	95.9158	0	472.79
1099	2057	Oil_CHP_CCS	0	29.1719	75.2457	0	199.842
1100	2057	Natural_gas_CHP_CCS	1706.14	585.105	326.508	336.537	4423.22
1101	2057	Biomass_CHP_CCS	391.465	134.981	51.7761	0.0257952	867.129
1102	2058	Solar_PV_cen	232.641	1159.41	64.6766	87.7675	4118.37
1103	2058	Solar_PV_decen	731.832	610.217	339.308	57.7194	3434.6
1104	2058	CSP	14.6688	13.4286	7.75216	0	260.351
1105	2058	Wind_onshore	791.208	960.248	427.18	356.499	6240.69
1106	2058	Wind_offshore	58.4778	183.341	95.7768	17.0552	909.619
1107	2058	Wave	0.000508286	0.000622182	0.18542	0	0.891426
1108	2058	Hydro	2077.55	332.319	537.081	229.953	7082.91
1109	2058	Other_renewables	11.2268	37.1264	121.977	13.8081	967.897
1110	2058	Nuclear	2469.83	504.132	563.236	179.724	7435.58
1111	2058	Coal_ST	0.0602496	2.83251	0.3389	0.288145	4.62496
1112	2058	Oil_ST	0.487743	0.834943	2.22074	0.238007	7.14571
1113	2058	Natural_gas_OC	74.1812	21.6875	15.8678	14.6061	324.994
1114	2058	Biomass_ST	2.3164	11.3953	0.9277	0.0047529	36.3792
1115	2058	IGCC	0	0	0	0	0.0299258
1116	2058	Oil_CC	0.173299	0.00225797	0.0283061	0.0195289	1.8413
1117	2058	Natural_gas_CC	9.44115	1.80064	1.3569	1.35835	46.445
1118	2058	Biomass_CC	0	0	0	0	1.24148
1119	2058	Coal_CCS	27.1975	64.5844	5.54693	6.66617	483.7
1120	2058	Oil_CCS	7.21274	12.9878	2.40501	0.000342047	281.912
1121	2058	Natural_gas_CCS	3511.74	797.134	525.318	629.737	13097.2
1122	2058	Biomass_CCS	120.283	510.738	504.103	15.9326	4952.7
1123	2058	Coal_CHP	1.12087e-05	5.25978e-05	0.985436	2.02123	5.7511
1124	2058	Oil_CHP	0	5.92433e-06	0.404362	2.56604	4.44248
1125	2058	Natural_gas_CHP	0.00071687	0	0.0899082	15.0608	25.3469
1126	2058	Biomass_CHP	0.00213755	1.7611e-05	23.1362	50.7026	77.5374
1127	2058	Coal_CHP_CCS	0	22.2748	96.6396	0	472.187
1128	2058	Oil_CHP_CCS	0	30.3984	75.8136	0	201.909
1129	2058	Natural_gas_CHP_CCS	1678.31	602.113	328.972	376.789	4485.57
1130	2058	Biomass_CHP_CCS	385.121	142.688	52.1668	0.0261642	874.962
1131	2059	Solar_PV_cen	197.486	1174.44	61.6177	87.7862	4192.9
1132	2059	Solar_PV_decen	762.316	617.884	355.412	57.9783	3588.6
1133	2059	CSP	10.9102	13.2418	7.69821	0	267.818
1134	2059	Wind_onshore	709.696	963.045	428.307	342.58	6232.21
1135	2059	Wind_offshore	43.6733	187.565	94.7017	15.732	900.283
1136	2059	Wave	0.000490446	0.000575877	0.186332	0	0.959626
1137	2059	Hydro	2074.07	328.417	523.8	229.083	7079.32
1138	2059	Other_renewables	11.1511	36.1506	123.178	13.8458	993.423
1139	2059	Nuclear	2467.31	506.514	569.211	179.539	7540.23
1140	2059	Coal_ST	0.0542983	2.66165	0.333604	0.25949	4.47142
1141	2059	Oil_ST	0.450953	0.784217	1.85844	0.228002	6.50788
1142	2059	Natural_gas_OC	67.9026	19.1207	15.8385	15.0863	319.634
1143	2059	Biomass_ST	2.32	8.34073	0.745647	0	28.8438
1144	2059	IGCC	0	0	0	0	0.0311696
1145	2059	Oil_CC	0.15834	0.00179699	0.0278603	0.0186361	1.7258
1146	2059	Natural_gas_CC	8.85061	1.69395	1.33499	1.15738	46.4828
1147	2059	Biomass_CC	0	0	0	0	1.32188
1148	2059	Coal_CCS	24.7808	60.6425	5.75385	7.27676	488.606
1149	2059	Oil_CCS	6.61455	12.3953	2.42181	0.00118376	291.493
1150	2059	Natural_gas_CCS	3663.14	806.007	544.903	631.68	13593.5
1151	2059	Biomass_CCS	135.25	532.466	516.44	15.9194	5140.65
1152	2059	Coal_CHP	0	5.24427e-05	0.995314	1.99953	5.69592
1153	2059	Oil_CHP	0	5.90686e-06	0.408428	2.40228	4.10309
1154	2059	Natural_gas_CHP	0.000528106	0	0.0891331	13.3537	23.3371
1155	2059	Biomass_CHP	0.00209958	1.75591e-05	19.1316	50.1915	71.6944
1156	2059	Coal_CHP_CCS	0	22.2091	97.6535	0	472.712
1157	2059	Oil_CHP_CCS	0	31.7974	76.6089	0	204.438
1158	2059	Natural_gas_CHP_CCS	1648.32	621.531	332.424	412.636	4540.44
1159	2059	Biomass_CHP_CCS	378.28	151.91	52.7141	0.0263245	884.314
1160	2060	Solar_PV_cen	159.152	1199.49	59.0376	87.349	4369.16
1161	2060	Solar_PV_decen	789.649	625.365	374.027	58.2148	3728.53
1162	2060	CSP	7.14332	13.0244	7.78932	0	277.283
1163	2060	Wind_onshore	633.334	970.977	432.275	326.945	6238.49
1164	2060	Wind_offshore	31.9903	192.589	93.5305	14.479	904.244
1165	2060	Wave	0.000469903	0.000631603	0.188335	0	1.01057
1166	2060	Hydro	2070.68	324.444	508.943	228.593	7062.18
1167	2060	Other_renewables	11.078	37.5814	124.698	13.946	1021.63
1168	2060	Nuclear	2465.96	508.06	576.195	179.332	7633.9
1169	2060	Coal_ST	0.049944	2.46687	0.262247	0.260082	4.26659
1170	2060	Oil_ST	0.422748	0.712479	1.2204	0.22848	5.70221
1171	2060	Natural_gas_OC	63.2575	15.7809	12.6968	15.8434	309.036
1172	2060	Biomass_ST	2.32094	5.57079	0.471541	0	21.8952
1173	2060	IGCC	0	0	0	0	0.0338832
1174	2060	Oil_CC	0.147612	0.00135954	0.0218982	0.0179808	1.56706
1175	2060	Natural_gas_CC	8.35495	1.54387	1.05367	1.01703	45.4773
1176	2060	Biomass_CC	0	0	0	0	1.40708
1177	2060	Coal_CCS	23.0385	56.094	5.03146	8.10952	463.21
1178	2060	Oil_CCS	6.58876	11.6672	1.95124	0.00248979	295.76
1179	2060	Natural_gas_CCS	3804.16	810.959	561.871	638.283	14031.5
1180	2060	Biomass_CCS	149.643	544.861	528.506	15.9533	5336.36
1181	2060	Coal_CHP	0	5.15862e-05	1.0037	1.97246	5.63553
1182	2060	Oil_CHP	0	5.81038e-06	0.411875	2.26886	3.83915
1183	2060	Natural_gas_CHP	0.000388699	0	0.0885743	12.0342	21.8845
1184	2060	Biomass_CHP	0.00206045	1.72723e-05	16.1784	49.5363	67.2956
1185	2060	Coal_CHP_CCS	0	21.8464	98.5106	0	471.459
1186	2060	Oil_CHP_CCS	0	32.3979	77.2814	0	205.673
1187	2060	Natural_gas_CHP_CCS	1617.43	627.272	335.342	443.021	4563.09
1188	2060	Biomass_CHP_CCS	371.23	158.83	53.1768	0.0263111	890.789
1189	2061	Solar_PV_cen	137.632	1220.48	59.8843	86.0676	4627.91
1190	2061	Solar_PV_decen	814.457	632.098	389.141	57.8233	3865.89
1191	2061	CSP	4.92255	12.8342	7.70424	0	288.692
1192	2061	Wind_onshore	584.802	985.412	436.764	309.691	6292.07
1193	2061	Wind_offshore	24.9817	199.265	93.2134	13.4744	913.769
1194	2061	Wave	0.000446429	0.000582304	0.200168	0	1.06508
1195	2061	Hydro	2068.27	322.514	500.645	228.692	7047.13
1196	2061	Other_renewables	10.9929	36.1654	125.909	14.0888	1045.43
1197	2061	Nuclear	2464.6	510.379	581.713	179.516	7716.61
1198	2061	Coal_ST	0.0369266	2.26235	0.153769	0.288325	3.94088
1199	2061	Oil_ST	0.316894	0.661921	0.577027	0.247977	4.54758
1200	2061	Natural_gas_OC	47.0674	13.6282	7.59159	18.2189	251.528
1201	2061	Biomass_ST	2.32188	3.56673	0.21268	0	15.673
1202	2061	IGCC	0	0	0	0	0.0249718
1203	2061	Oil_CC	0.110635	0.00101303	0.0129095	0.0179977	1.1874
1204	2061	Natural_gas_CC	6.28226	1.44221	0.621283	0.993509	41.0326
1205	2061	Biomass_CC	0	0	0	0	1.4962
1206	2061	Coal_CCS	17.1815	52.7867	3.68409	9.45571	439.869
1207	2061	Oil_CCS	5.62634	11.0096	1.16563	0.00390489	288.554
1208	2061	Natural_gas_CCS	3908.95	818.995	571.091	649.556	14354.4
1209	2061	Biomass_CCS	162.84	548.574	543.061	16.1562	5535.26
1210	2061	Coal_CHP	0	5.02982e-05	1.00987	1.94997	5.56577
1211	2061	Oil_CHP	0	5.6653e-06	0.41441	2.16806	3.63406
1212	2061	Natural_gas_CHP	0.000284962	0	0.0880997	11.061	20.7879
1213	2061	Biomass_CHP	0.00201404	1.6841e-05	13.141	48.9885	63.2864
1214	2061	Coal_CHP_CCS	0	21.3009	99.1428	0	470.235
1215	2061	Oil_CHP_CCS	0	32.6809	77.7773	0	205.824
1216	2061	Natural_gas_CHP_CCS	1580.83	627.106	337.493	469.242	4560.93
1217	2061	Biomass_CHP_CCS	362.868	157.303	53.518	0.251693	886.86
1218	2062	Solar_PV_cen	119.071	1240.53	62.0673	84.4529	5013.72
1219	2062	Solar_PV_decen	833.616	640.385	403.651	55.8176	3993.75
1220	2062	CSP	2.924	12.6373	7.69906	0	301.045
1221	2062	Wind_onshore	555.676	1003.84	435.13	294.098	6383.11
1222	2062	Wind_offshore	19.6048	206.376	93.0464	12.7296	935.322
1223	2062	Wave	0.000423165	0.000641628	0.212151	0	1.09449
1224	2062	Hydro	2065.59	321.142	492.782	227.864	7024.78
1225	2062	Other_renewables	10.9096	37.937	127.036	14.1852	1074.81
1226	2062	Nuclear	2461.87	513.56	586.351	179.002	7773.38
1227	2062	Coal_ST	0.0247801	2.0186	0.0904583	0.351486	3.71815
1228	2062	Oil_ST	0.21448	0.603614	0.261224	0.297619	3.62393
1229	2062	Natural_gas_OC	31.6793	10.8054	4.54635	24.5872	224.981
1230	2062	Biomass_ST	2.32282	1.86978	0.090654	0	11.0577
1231	2062	IGCC	0	0	0	0	0.0195476
1232	2062	Oil_CC	0.0751907	0.00067993	0.00764573	0.0193296	0.934416
1233	2062	Natural_gas_CC	4.24602	1.32034	0.367121	1.0623	37.4614
1234	2062	Biomass_CC	0	0	0	0	1.53282
1235	2062	Coal_CCS	11.601	49.1069	3.08518	11.3761	397.32
1236	2062	Oil_CCS	5.12816	10.0599	0.696477	0.0057665	270.485
1237	2062	Natural_gas_CCS	3989.85	825.004	579.151	661.643	14573.5
1238	2062	Biomass_CCS	173.55	553.442	558.599	16.2909	5734.06
1239	2062	Coal_CHP	0	4.89326e-05	1.01566	1.92983	5.51145
1240	2062	Oil_CHP	0	5.51149e-06	0.416788	2.09001	3.5034
1241	2062	Natural_gas_CHP	0.000208585	0	0.0879248	10.3236	19.9143
1242	2062	Biomass_CHP	0.00196855	1.63838e-05	10.9526	48.495	60.4023
1243	2062	Coal_CHP_CCS	0	20.7226	99.7285	0	468.795
1244	2062	Oil_CHP_CCS	0	32.2379	78.2368	0	205.353
1245	2062	Natural_gas_CHP_CCS	1544.96	616.369	339.487	493.945	4545.93
1246	2062	Biomass_CHP_CCS	354.673	154.52	53.8342	0.587939	881.561
1247	2063	Solar_PV_cen	114.659	1241.76	65.2662	81.9953	5541.57
1248	2063	Solar_PV_decen	851.952	653.203	410.625	52.3109	4097
1249	2063	CSP	2.96233	12.3347	7.8692	0	311.772
1250	2063	Wind_onshore	566.585	1007.19	434.863	277.047	6511.07
1251	2063	Wind_offshore	21.544	210.801	92.8137	12.1065	962.216
1252	2063	Wave	0.000397399	0.000652631	0.21068	0	1.11771
1253	2063	Hydro	2061.94	326.241	486.01	227.015	7002.09
1254	2063	Other_renewables	10.8306	38.5745	128.141	14.2949	1098.04
1255	2063	Nuclear	2458.88	522.258	589.324	178.728	7798.46
1256	2063	Coal_ST	0.00521168	1.98023	0.0978552	0.421445	3.75172
1257	2063	Oil_ST	0.045469	0.58364	0.20385	0.344637	2.90286
1258	2063	Natural_gas_OC	6.68517	10.0305	4.98469	31.4672	191.254
1259	2063	Biomass_ST	2.32375	0.983202	0.0666221	0	7.58153
1260	2063	IGCC	0	0	0	0	0.0161822
1261	2063	Oil_CC	0.0160057	0.000460586	0.00832646	0.0194009	0.686601
1262	2063	Natural_gas_CC	0.901448	1.26485	0.398247	1.1514	33.2009
1263	2063	Biomass_CC	0	0	0	0	1.54944
1264	2063	Coal_CCS	2.453	47.5781	3.80161	13.8688	360.627
1265	2063	Oil_CCS	3.00896	9.75693	0.761673	0.00737921	239.782
1266	2063	Natural_gas_CCS	4029.13	839.294	586.048	678.221	14643.4
1267	2063	Biomass_CCS	182.081	563.189	574.447	16.4256	5940.75
1268	2063	Coal_CHP	0	4.80297e-05	1.02083	1.91539	5.46119
1269	2063	Oil_CHP	0	5.4098e-06	0.418914	2.03044	3.46016
1270	2063	Natural_gas_CHP	0.00015038	0	0.0878957	9.78345	19.3265
1271	2063	Biomass_CHP	0.001744	1.60815e-05	8.73185	48.1416	57.6241
1272	2063	Coal_CHP_CCS	0	20.3402	100.249	0	466.757
1273	2063	Oil_CHP_CCS	0	31.8207	78.6454	0	204.505
1274	2063	Natural_gas_CHP_CCS	1505.22	607.522	341.26	517.101	4528.29
1275	2063	Biomass_CHP_CCS	345.635	153.13	54.1154	1.08543	877.223
1276	2064	Solar_PV_cen	112.681	1239.67	71.8282	79.491	6048.9
1277	2064	Solar_PV_decen	881.435	661.157	415.934	47.8067	4206.13
1278	2064	CSP	2.99233	11.9444	7.97192	0	323.367
1279	2064	Wind_onshore	579.242	1009.13	442.073	266.669	6671.86
1280	2064	Wind_offshore	24.6486	214.625	92.7584	11.7338	997.822
1281	2064	Wave	0.000370723	0.000619199	0.209286	0	1.12098
1282	2064	Hydro	2052.93	330.066	484.899	226.167	6976.58
1283	2064	Other_renewables	10.5369	37.1687	129.244	14.2564	1113.79
1284	2064	Nuclear	2448.76	527.562	591.88	178.539	7840.38
1285	2064	Coal_ST	0	1.99754	0.0162097	0.497312	3.78391
1286	2064	Oil_ST	0	0.594414	0.0228019	0.390728	2.54308
1287	2064	Natural_gas_OC	0	14.5586	0.839558	36.6726	183.369
1288	2064	Biomass_ST	2.31793	0.330035	0.00711196	0	5.89031
1289	2064	IGCC	0	0	0	0	0.0129026
1290	2064	Oil_CC	0	0.000359598	0.00138846	0.0186633	0.541899
1291	2064	Natural_gas_CC	0	1.27132	0.0661819	1.29261	31.5851
1292	2064	Biomass_CC	0	0	0	0	1.55168
1293	2064	Coal_CCS	0	46.5661	2.95566	16.4677	324.504
1294	2064	Oil_CCS	2.36588	9.58649	0.127348	0.0090383	200.229
1295	2064	Natural_gas_CCS	4008.66	852.627	588.595	694.109	14626
1296	2064	Biomass_CCS	189.32	586.196	589.182	17.7846	6165.85
1297	2064	Coal_CHP	0	4.70608e-05	1.01653	1.90806	5.41783
1298	2064	Oil_CHP	0	5.30067e-06	0.417148	1.98912	3.49012
1299	2064	Natural_gas_CHP	0.000108033	0	0.0872031	9.43228	18.886
1300	2064	Biomass_CHP	0.00155022	1.57571e-05	6.42721	43.6028	50.6332
1301	2064	Coal_CHP_CCS	0	19.9299	99.8347	0	464.539
1302	2064	Oil_CHP_CCS	0	31.1788	78.3201	0	202.79
1303	2064	Natural_gas_CHP_CCS	1486.09	595.267	339.849	541.408	4524.16
1304	2064	Biomass_CHP_CCS	341.07	150.041	53.8915	1.80861	876.119
1305	2065	Solar_PV_cen	130.788	1236.23	76.8847	76.423	6552.27
1306	2065	Solar_PV_decen	914.593	667.731	431.365	42.73	4328.49
1307	2065	CSP	3.00881	11.364	7.81624	0	336.053
1308	2065	Wind_onshore	615.344	997.604	439.083	254.825	6843.37
1309	2065	Wind_offshore	30.4865	216.921	91.1661	11.3759	1026.68
1310	2065	Wave	0.000362634	0.000663135	0.207997	0	1.13033
1311	2065	Hydro	2052.12	332.479	483.75	225.331	6969.02
1312	2065	Other_renewables	10.3189	39.387	129.008	14.4981	1136.3
1313	2065	Nuclear	2447.45	533.799	593.709	177.746	7910.65
1314	2065	Coal_ST	0	2.00718	0.0221869	0.614796	3.89978
1315	2065	Oil_ST	0	0.60477	0.0191519	0.435575	2.4943
1316	2065	Natural_gas_OC	0	19.3945	1.15815	40.9297	196.181
1317	2065	Biomass_ST	2.32155	0.0596911	0.00579786	0	4.97927
1318	2065	IGCC	0	0	0	0	0.00959213
1319	2065	Oil_CC	0	0.000254286	0.00191296	0.0171423	0.460648
1320	2065	Natural_gas_CC	0	1.31109	0.090533	1.45565	31.1483
1321	2065	Biomass_CC	0	0	0	0	1.52841
1322	2065	Coal_CCS	0	45.6297	3.61949	19.1319	300.322
1323	2065	Oil_CCS	3.25257	9.42962	0.175101	0.0107467	160.266
1324	2065	Natural_gas_CCS	3890.78	864.945	588.775	710.511	14479.7
1325	2065	Biomass_CCS	198.475	622.359	604.421	20.1852	6385.66
1326	2065	Coal_CHP	0	4.6201e-05	1.01074	1.90459	5.38341
1327	2065	Oil_CHP	0	5.20382e-06	0.414774	1.95972	3.57898
1328	2065	Natural_gas_CHP	7.66466e-05	0	0.0864848	9.19786	18.3677
1329	2065	Biomass_CHP	0.00137216	1.54692e-05	4.13526	39.1741	43.8455
1330	2065	Coal_CHP_CCS	0	19.5658	99.2721	0	460.195
1331	2065	Oil_CHP_CCS	0	30.6091	77.8788	0	200.473
1332	2065	Natural_gas_CHP_CCS	1478.91	584.39	337.934	566.175	4541.74
1333	2065	Biomass_CHP_CCS	339.336	147.299	53.5878	2.98592	878.827
1334	2066	Solar_PV_cen	147.861	1238.99	83.784	72.7264	7028.16
1335	2066	Solar_PV_decen	958.675	674.979	442.826	38.7831	4468.56
1336	2066	CSP	3.14927	10.7382	8.07864	0	350.272
1337	2066	Wind_onshore	666.921	977.611	443.481	241.885	7034.54
1338	2066	Wind_offshore	36.1483	215.666	89.6533	11.0276	1055.02
1339	2066	Wave	0.000358073	0.0006683	0.196927	0	1.12586
1340	2066	Hydro	2052.69	331.891	485.883	224.489	6965.58
1341	2066	Other_renewables	10.0952	39.877	131.448	14.5865	1154.41
1342	2066	Nuclear	2447.25	538.882	594.823	176.945	7983.51
1343	2066	Coal_ST	0.00384151	2.02853	0	0.70613	4.02436
1344	2066	Oil_ST	0.0340863	0.617238	0	0.435469	2.42512
1345	2066	Natural_gas_OC	4.93472	21.8816	0	41.6669	203.456
1346	2066	Biomass_ST	2.32661	0.0600588	0	0	4.53665
1347	2066	IGCC	0	0	0	0	0.00843366
1348	2066	Oil_CC	0.012058	0.000210584	0	0.0147189	0.420145
1349	2066	Natural_gas_CC	0.694697	1.4215	0	1.55516	30.8814
1350	2066	Biomass_CC	0	0	0	0	1.47125
1351	2066	Coal_CCS	1.65262	44.8373	3.82187	21.3086	282.503
1352	2066	Oil_CCS	6.20526	9.33885	0	0.017875	125.51
1353	2066	Natural_gas_CCS	3716.07	871.851	584.473	724.203	14237.9
1354	2066	Biomass_CCS	211.118	664.289	615.459	22.4535	6599.27
1355	2066	Coal_CHP	0	4.54005e-05	0.998272	1.8973	5.38176
1356	2066	Oil_CHP	0	5.11365e-06	0.409659	1.93232	3.72465
1357	2066	Natural_gas_CHP	5.29971e-05	0	0.0852609	9.00873	17.8722
1358	2066	Biomass_CHP	0.00120239	1.52011e-05	1.85642	34.6901	37.0201
1359	2066	Coal_CHP_CCS	0	19.2268	98.0517	0	455.769
1360	2066	Oil_CHP_CCS	0	30.0787	76.9214	0	198.349
1361	2066	Natural_gas_CHP_CCS	1479.3	574.265	333.779	591.747	4566.47
1362	2066	Biomass_CHP_CCS	339.533	144.747	52.9291	3.9311	882.125
1363	2067	Solar_PV_cen	224.603	1241.31	89.7791	69.1422	7515.85
1364	2067	Solar_PV_decen	1015.49	682.355	460.72	44.7761	4655.75
1365	2067	CSP	9.32355	10.0007	7.74663	0	371.091
1366	2067	Wind_onshore	755.803	950.874	432.8	231.531	7241.74
1367	2067	Wind_offshore	43.4271	212.684	87.6489	11.1635	1079.59
1368	2067	Wave	0.000354522	0.000673605	0.186177	0	1.12668
1369	2067	Hydro	2056.07	332.108	488.109	223.699	6971.29
1370	2067	Other_renewables	9.94625	40.3096	129.569	14.6665	1171.08
1371	2067	Nuclear	2460.52	541.999	597.193	176.519	8095.3
1372	2067	Coal_ST	0.00337222	1.99978	0.0776285	0.732067	4.09023
1373	2067	Oil_ST	0.0301857	0.599035	0.0414723	0.383053	2.27959
1374	2067	Natural_gas_OC	4.3656	20.7647	4.08023	30.6182	184.131
1375	2067	Biomass_ST	2.32756	0.0607944	0.0104692	0	4.21519
1376	2067	IGCC	0	0	0	0	0.00687236
1377	2067	Oil_CC	0.0106137	0.000160735	0.00628228	0.0114868	0.367024
1378	2067	Natural_gas_CC	0.621455	1.52181	0.310577	1.54505	29.8272
1379	2067	Biomass_CC	0	0	0	0	1.42157
1380	2067	Coal_CCS	3.95824	43.409	5.98307	22.2348	269.131
1381	2067	Oil_CCS	10.1771	9.2252	0.613565	0.024637	98.6685
1382	2067	Natural_gas_CCS	3418.33	871.234	583.482	732.664	13870.4
1383	2067	Biomass_CCS	225.486	717.86	625.862	25.031	6836.4
1384	2067	Coal_CHP	0	4.50836e-05	0.988684	1.87365	5.32338
1385	2067	Oil_CHP	0	5.07796e-06	0.405724	1.89424	3.66416
1386	2067	Natural_gas_CHP	3.54348e-05	0	0.0843571	8.78555	17.527
1387	2067	Biomass_CHP	0.00102685	1.5095e-05	0.585469	29.9774	30.9719
1388	2067	Coal_CHP_CCS	0	19.0926	97.1121	0	448.743
1389	2067	Oil_CHP_CCS	0	29.8688	76.1842	0	195.563
1390	2067	Natural_gas_CHP_CCS	1471.25	570.257	330.581	609.282	4572.12
1391	2067	Biomass_CHP_CCS	337.995	143.737	52.4218	4.81066	884.694
1392	2068	Solar_PV_cen	343.564	1260.85	102.572	64.2712	7953.14
1393	2068	Solar_PV_decen	1057.79	688.984	483.02	58.1714	4867.06
1394	2068	CSP	17.0969	9.31356	8.06855	0	394.782
1395	2068	Wind_onshore	848.478	936.765	446.045	216.747	7472.57
1396	2068	Wind_offshore	42.9405	211.084	86.4803	10.9731	1105.32
1397	2068	Wave	0.000368495	0.000678753	0.195757	0	1.14377
1398	2068	Hydro	2052.46	333.253	500.512	221.245	6984.16
1399	2068	Other_renewables	9.91159	40.538	132.763	14.6139	1191.18
1400	2068	Nuclear	2469.49	542.945	599.532	174.24	8241.6
1401	2068	Coal_ST	0	1.81479	0.302209	0.752476	4.17496
1402	2068	Oil_ST	0	0.537714	0.158812	0.328704	2.1512
1403	2068	Natural_gas_OC	0	10.7574	16.0152	28.8711	175.425
1404	2068	Biomass_ST	2.30653	0.0602445	0.0407489	0	4.02633
1405	2068	IGCC	0	0	0	0	0.00411711
1406	2068	Oil_CC	0	0.000103316	0.0234584	0.00886083	0.301369
1407	2068	Natural_gas_CC	0	1.54047	1.19163	1.55482	27.9642
1408	2068	Biomass_CC	0	0	0	0	2.19251
1409	2068	Coal_CCS	9.04393	39.841	11.5593	22.7546	260.538
1410	2068	Oil_CCS	14.9467	8.50483	2.50979	0.032039	82.919
1411	2068	Natural_gas_CCS	3095.61	859.361	592.208	731.055	13496.5
1412	2068	Biomass_CCS	246.966	772.489	612.897	27.3793	7068.63
1413	2068	Coal_CHP	0	4.42393e-05	0.980256	1.85431	5.26337
1414	2068	Oil_CHP	0	4.98286e-06	0.402266	1.86504	3.61868
1415	2068	Natural_gas_CHP	2.29024e-05	0	0.0835729	8.60452	17.2987
1416	2068	Biomass_CHP	0.000843193	1.48123e-05	0.138644	25.4315	25.9158
1417	2068	Coal_CHP_CCS	0	18.735	96.286	0	444.22
1418	2068	Oil_CHP_CCS	0	29.3094	75.5362	0	192.798
1419	2068	Natural_gas_CHP_CCS	1446.1	559.577	327.769	626.829	4559.05
1420	2068	Biomass_CHP_CCS	332.761	141.045	51.9759	5.51975	881.829
1421	2069	Solar_PV_cen	528.125	1266.98	114.24	59.6637	8366.29
1422	2069	Solar_PV_decen	1074.45	695.498	518.03	69.5096	5038.41
1423	2069	CSP	27.6742	8.38464	7.98365	0	417.125
1424	2069	Wind_onshore	977.757	908.04	447.66	204.952	7688.45
1425	2069	Wind_offshore	50.7494	206.117	87.6859	11.3993	1137.59
1426	2069	Wave	0.000544537	0.00068409	0.30839	0	1.2736
1427	2069	Hydro	2033.28	332.323	509.819	219.347	6975.31
1428	2069	Other_renewables	11.034	40.9162	130.822	14.5973	1209.06
1429	2069	Nuclear	2466.27	546.207	604.325	172.29	8379.3
1430	2069	Coal_ST	0	1.95706	0.276737	0.757913	4.35669
1431	2069	Oil_ST	0	0.590478	0.142917	0.261018	2.54133
1432	2069	Natural_gas_OC	0	20.6925	14.7397	28.4826	220.186
1433	2069	Biomass_ST	2.25012	0.0606164	0.0373071	0	3.85795
1434	2069	IGCC	0	0	0	0	0.00937487
1435	2069	Oil_CC	0	8.76306e-05	0.0205264	0.00630867	0.454166
1436	2069	Natural_gas_CC	0	1.84483	1.07876	1.47886	36.2334
1437	2069	Biomass_CC	0	0	0	0	5.33202
1438	2069	Coal_CCS	16.4828	39.9565	13.73	22.7139	277.476
1439	2069	Oil_CCS	20.6684	9.09884	2.68178	0.0367652	108.143
1440	2069	Natural_gas_CCS	2706.92	861.375	598.872	727.693	13071.9
1441	2069	Biomass_CCS	270.666	813.625	603.899	28.6066	7287.43
1442	2069	Coal_CHP	0	4.43942e-05	0.960655	1.8394	5.21536
1443	2069	Oil_CHP	0	5.00032e-06	0.394223	1.84354	3.5835
1444	2069	Natural_gas_CHP	1.43501e-05	0	0.0818473	8.46831	17.3069
1445	2069	Biomass_CHP	0.000657914	1.48642e-05	0.00761524	21.0236	21.3169
1446	2069	Coal_CHP_CCS	0	18.8006	92.8236	0	439.861
1447	2069	Oil_CHP_CCS	0	29.0747	71.6682	0	187.702
1448	2069	Natural_gas_CHP_CCS	1406.84	551.981	311.727	643.221	4523.22
1449	2069	Biomass_CHP_CCS	323.43	141.538	50.9374	6.03653	876.45
1450	2070	Solar_PV_cen	739.958	1295.17	131.139	55.9557	8826.28
1451	2070	Solar_PV_decen	1082.72	700.978	539.907	75.6946	5188.16
1452	2070	CSP	38.3018	7.61144	8.31148	0	438.255
1453	2070	Wind_onshore	1098.68	894.317	469.973	197.252	7925.31
1454	2070	Wind_offshore	59.3151	204.114	94.853	12.4627	1186.45
1455	2070	Wave	0.000540288	0.00068929	0.505006	0	1.47862
1456	2070	Hydro	2018.28	338.984	525.444	219.118	6986.76
1457	2070	Other_renewables	10.8156	41.0993	135.526	14.6544	1229.51
1458	2070	Nuclear	2457.99	550.383	616.574	170.402	8517.97
1459	2070	Coal_ST	0	1.90878	0	0.691354	4.06737
1460	2070	Oil_ST	0	0.585667	0	0.185692	2.70203
1461	2070	Natural_gas_OC	0	18.1853	0	27.1733	243.693
1462	2070	Biomass_ST	2.16968	0.0587851	0	0	3.66417
1463	2070	IGCC	0	0	0	0	0.0111705
1464	2070	Oil_CC	0	6.16871e-05	0	0.00399672	0.628592
1465	2070	Natural_gas_CC	0.335837	2.10565	0	1.34306	43.4951
1466	2070	Biomass_CC	0	0	0	0	10.3596
1467	2070	Coal_CCS	23.7626	37.9349	11.0593	22.2034	289.269
1468	2070	Oil_CCS	25.0844	9.11771	0.837113	0.0395685	142.841
1469	2070	Natural_gas_CCS	2284.99	859.423	597.125	723.669	12614.3
1470	2070	Biomass_CCS	308.249	839.737	596.815	28.9437	7503
1471	2070	Coal_CHP	0	4.42397e-05	0.933633	1.83223	5.17112
1472	2070	Oil_CHP	0	4.98292e-06	0.383133	1.83221	3.55387
1473	2070	Natural_gas_CHP	8.96428e-06	0	0.079545	8.40571	17.5144
1474	2070	Biomass_CHP	0.000482885	1.48125e-05	0.00740104	16.7548	16.9885
1475	2070	Coal_CHP_CCS	0	18.3128	87.2869	0	433.282
1476	2070	Oil_CHP_CCS	0	28.3791	65.8895	0	180.976
1477	2070	Natural_gas_CHP_CCS	1373.24	533.848	290.816	660.486	4482.21
1478	2070	Biomass_CHP_CCS	315.416	140.967	49.4278	6.13465	870.293
1479	2071	Solar_PV_cen	1110.35	1298.24	144.308	52.4947	9519.23
1480	2071	Solar_PV_decen	1061.53	706.326	530.688	73.0113	5273.56
1481	2071	CSP	49.3025	6.81793	8.37631	0	458.672
1482	2071	Wind_onshore	1264.87	875.497	476.184	190.31	8211.3
1483	2071	Wind_offshore	74.1476	195.804	101.614	13.3682	1246.61
1484	2071	Wave	0.000526185	0.000694651	0.680651	0	1.69305
1485	2071	Hydro	1967.88	345.552	537.748	221.274	6973.03
1486	2071	Other_renewables	10.3158	41.4759	136.581	14.8528	1246.88
1487	2071	Nuclear	2386.38	557.325	629.935	169.214	8621.7
1488	2071	Coal_ST	0	2.27428	0.0609007	0.649859	4.47257
1489	2071	Oil_ST	0	0.67201	0.0303472	0.134574	2.6208
1490	2071	Natural_gas_OC	0	39.5269	3.44045	25.5567	276.512
1491	2071	Biomass_ST	1.96438	0.0586622	0.00820687	0	3.36927
1492	2071	IGCC	0	0	0	0	0.0076903
1493	2071	Oil_CC	0	4.37276e-05	0.00409723	0.00243287	0.571225
1494	2071	Natural_gas_CC	0.327444	2.61967	0.240536	1.24865	42.09
1495	2071	Biomass_CC	0	0	0	0	16.3089
1496	2071	Coal_CCS	26.3397	39.326	14.2243	21.7067	298.799
1497	2071	Oil_CCS	27.5568	10.5998	1.62144	0.0371057	163.885
1498	2071	Natural_gas_CCS	1802.23	873.198	603.955	724.628	12088.8
1499	2071	Biomass_CCS	341.554	857.979	590.422	29.5614	7680.29
1500	2071	Coal_CHP	0	4.54956e-05	0.933224	1.843	5.53769
1501	2071	Oil_CHP	0	5.12437e-06	0.382966	1.84058	3.95037
1502	2071	Natural_gas_CHP	5.50073e-06	0	0.0795102	8.43437	17.8668
1503	2071	Biomass_CHP	0.000306203	1.5233e-05	0.0073978	12.6418	12.8174
1504	2071	Coal_CHP_CCS	0	18.3982	83.7049	0	426.47
1505	2071	Oil_CHP_CCS	0	28.5733	61.5504	0	175.737
1506	2071	Natural_gas_CHP_CCS	1301.01	532.331	277.511	681.629	4418.27
1507	2071	Biomass_CHP_CCS	298.969	138.853	49.0801	6.29308	855.079
1508	2072	Solar_PV_cen	1430.21	1320.1	161.3	49.564	10150.8
1509	2072	Solar_PV_decen	1074.39	711.444	525.379	70.0467	5531.87
1510	2072	CSP	54.9925	6.51793	8.43401	0	475.342
1511	2072	Wind_onshore	1386.92	870.737	488.811	187.172	8473.48
1512	2072	Wind_offshore	87.406	194.24	111.204	14.1873	1308.33
1513	2072	Wave	0.000521164	0.358224	0.894719	0	2.36009
1514	2072	Hydro	1937.04	356.815	550.277	222.977	6988.85
1515	2072	Other_renewables	9.92691	41.7553	137.557	14.3156	1265.86
1516	2072	Nuclear	2281.38	570.39	648.876	165.231	8666.62
1517	2072	Coal_ST	0	2.40479	0.0750142	0.621377	4.64756
1518	2072	Oil_ST	0	0.708594	0.0366934	0.0983239	2.18022
1519	2072	Natural_gas_OC	0	43.5215	4.41432	25.7667	281.772
1520	2072	Biomass_ST	1.76441	0.0582449	0.0101068	0	3.08059
1521	2072	IGCC	0	0	0	0	0.00297523
1522	2072	Oil_CC	0	2.86045e-05	0.00478272	0.00132392	0.447116
1523	2072	Natural_gas_CC	0.321919	2.87071	0.297947	1.17731	34.4179
1524	2072	Biomass_CC	0	0	0	0	22.7782
1525	2072	Coal_CCS	26.1109	37.0188	16.3642	21.6071	297.469
1526	2072	Oil_CCS	27.4995	11.469	2.05613	0.0465099	169.735
1527	2072	Natural_gas_CCS	1365.28	891.016	608.071	726.708	11602.6
1528	2072	Biomass_CCS	407.959	861.278	580.387	29.8103	7867.79
1529	2072	Coal_CHP	0	4.57366e-05	0.938625	1.8529	6.1895
1530	2072	Oil_CHP	0	5.15152e-06	0.385182	1.84805	4.63661
1531	2072	Natural_gas_CHP	2.89404e-06	0	0.0799703	8.46555	18.3708
1532	2072	Biomass_CHP	0.000147198	1.53137e-05	0.00744061	8.47554	8.63369
1533	2072	Coal_CHP_CCS	0	18.047	80.625	0	418.275
1534	2072	Oil_CHP_CCS	0	28.1006	57.5715	0	169.992
1535	2072	Natural_gas_CHP_CCS	1241.97	518.226	265.862	700.824	4357.14
1536	2072	Biomass_CHP_CCS	284.889	132.885	49.0362	6.35498	837.95
1537	2073	Solar_PV_cen	1855.22	1328.57	169.732	46.4939	10876.9
1538	2073	Solar_PV_decen	1051.87	716.848	525.147	68.1493	5724.07
1539	2073	CSP	58.5459	6.85483	8.31278	0	496.289
1540	2073	Wind_onshore	1523.37	857.402	497.591	190.473	8790.77
1541	2073	Wind_offshore	95.4432	191.267	119.694	15.9505	1385.88
1542	2073	Wave	0.00051495	0.745821	1.12288	0	3.17004
1543	2073	Hydro	1890.98	364.898	552.784	223.457	6988.37
1544	2073	Other_renewables	9.37069	42.2707	132.359	13.4484	1278.41
1545	2073	Nuclear	2102.46	584.579	667.795	159.327	8655.39
1546	2073	Coal_ST	0	2.66369	0.265134	0.628432	5.20216
1547	2073	Oil_ST	0	0.782526	0.126517	0.0765437	1.91679
1548	2073	Natural_gas_OC	0	54.5842	16.1202	29.1033	279.524
1549	2073	Biomass_ST	1.52695	0.060119	0.0375208	0	2.78034
1550	2073	IGCC	0	0	0	0	0.00104397
1551	2073	Oil_CC	0	1.30723e-05	0.0153468	0.000591766	0.207352
1552	2073	Natural_gas_CC	0.315571	3.30164	1.05485	1.15898	26.593
1553	2073	Biomass_CC	0	0	0	0	20.7782
1554	2073	Coal_CCS	21.8873	35.9445	20.7804	22.1303	283.308
1555	2073	Oil_CCS	26.4312	12.8461	3.83195	0.108761	174.397
1556	2073	Natural_gas_CCS	970.119	914.644	598.254	722.66	11169.8
1557	2073	Biomass_CCS	466.625	862.872	576.293	31.3843	8004.95
1558	2073	Coal_CHP	0	4.67473e-05	0.967583	1.85756	7.25132
1559	2073	Oil_CHP	0	5.26535e-06	0.397066	1.85028	5.77399
1560	2073	Natural_gas_CHP	7.21345e-07	0	0.0824376	8.4772	19.2768
1561	2073	Biomass_CHP	1.05518e-10	1.56521e-05	0.00767016	4.25211	4.40098
1562	2073	Coal_CHP_CCS	0	17.9872	79.4382	0	412.174
1563	2073	Oil_CHP_CCS	0	28.0837	54.8788	0	165.439
1564	2073	Natural_gas_CHP_CCS	1162.82	512.377	260.402	713.818	4271.16
1565	2073	Biomass_CHP_CCS	265.88	128.97	50.2109	6.39917	816.006
1566	2074	Solar_PV_cen	2254.39	1358.96	178.395	44.5848	11553.4
1567	2074	Solar_PV_decen	1007.62	722.587	533.357	68.2401	5856.9
1568	2074	CSP	59.1225	7.37493	8.55001	0	519.43
1569	2074	Wind_onshore	1640.09	870.558	512.753	200.912	9101.83
1570	2074	Wind_offshore	112.863	190.094	129.531	18.2641	1469.43
1571	2074	Wave	0.00051575	1.78909	1.40785	0.00684621	4.89998
1572	2074	Hydro	1854.07	375.417	554.491	222.913	6996.67
1573	2074	Other_renewables	8.86859	42.5114	139.461	15.1422	1307.1
1574	2074	Nuclear	1891.91	601.03	688.888	153.082	8591.05
1575	2074	Coal_ST	0	2.53712	0.198863	0.634422	5.28184
1576	2074	Oil_ST	0	0.738871	0.0922699	0.0659726	1.86025
1577	2074	Natural_gas_OC	0	42.2239	12.6375	28.6163	298.13
1578	2074	Biomass_ST	1.16579	0.0613817	0.0285268	0	2.24336
1579	2074	IGCC	0	0	0	0	0.000578979
1580	2074	Oil_CC	0	7.86558e-06	0.0102617	0.000247578	0.242336
1581	2074	Natural_gas_CC	0.317554	3.22552	0.787074	1.15421	27.5814
1582	2074	Biomass_CC	0	0	0	0	17.4432
1583	2074	Coal_CCS	15.8786	31.32	19.6838	22.8093	273.296
1584	2074	Oil_CCS	24.3834	13.0495	3.32478	0.195245	188.514
1585	2074	Natural_gas_CCS	643.193	930.348	575.314	712.535	10876.8
1586	2074	Biomass_CCS	543.828	853.585	571.311	34.8539	8100.54
1587	2074	Coal_CHP	0	4.69134e-05	0.993086	1.85835	8.86542
1588	2074	Oil_CHP	0	5.28406e-06	0.407531	1.85107	7.6508
1589	2074	Natural_gas_CHP	5.33006e-08	0	0.0846103	8.47501	20.4953
1590	2074	Biomass_CHP	7.79805e-11	1.57077e-05	0.00787233	0.00733331	0.173013
1591	2074	Coal_CHP_CCS	0	17.5909	79.2055	0	408.435
1592	2074	Oil_CHP_CCS	0	27.9923	53.0195	0	162.115
1593	2074	Natural_gas_CHP_CCS	1086.6	501.962	258.26	722.291	4206.77
1594	2074	Biomass_CHP_CCS	247.89	122.552	51.1873	6.40188	793.348
1595	2075	Solar_PV_cen	2653.01	1369.66	182.541	43.0181	12241.4
1596	2075	Solar_PV_decen	960.886	729.234	551.454	71.4131	5973.89
1597	2075	CSP	59.7215	7.75236	8.60846	0	552.173
1598	2075	Wind_onshore	1758.5	869.397	513.818	217.822	9440.46
1599	2075	Wind_offshore	120.363	185.999	132.835	20.7478	1542.78
1600	2075	Wave	0.000518563	2.84753	1.63304	0.0453595	6.7697
1601	2075	Hydro	1806.32	378.559	552.707	222.052	6972.87
1602	2075	Other_renewables	8.34051	43.0366	140.619	15.1827	1326.56
1603	2075	Nuclear	1639.47	615.877	700.562	145.59	8473.63
1604	2075	Coal_ST	0	2.71682	0.317066	0.648198	5.67821
1605	2075	Oil_ST	0	0.791241	0.142609	0.0622766	1.98136
1606	2075	Natural_gas_OC	0	44.5833	20.4731	25.9872	311.147
1607	2075	Biomass_ST	0.830551	0.0646748	0.037071	0	1.75202
1608	2075	IGCC	0	0	0	0	0.000277182
1609	2075	Oil_CC	0	3.72175e-06	0.0140711	0.000101554	0.2266
1610	2075	Natural_gas_CC	0.13995	3.32298	1.31725	1.16405	27.3901
1611	2075	Biomass_CC	0	0	0	0	13.7656
1612	2075	Coal_CCS	9.36646	28.4933	23.4521	23.7649	266.773
1613	2075	Oil_CCS	21.4886	13.998	4.52834	0.311242	193.543
1614	2075	Natural_gas_CCS	403.415	951.65	558.13	699.396	10719.8
1615	2075	Biomass_CCS	611.806	844.238	560.731	41.7721	8159.88
1616	2075	Coal_CHP	0	4.76948e-05	1.02802	1.8516	11.1642
1617	2075	Oil_CHP	0	5.37208e-06	0.421867	1.84435	10.4091
1618	2075	Natural_gas_CHP	5.09088e-08	0	0.0875867	8.44019	21.7523
1619	2075	Biomass_CHP	5.1027e-11	1.59694e-05	0.00814926	0.00730669	0.343476
1620	2075	Coal_CHP_CCS	0	17.364	81.3321	0	406.631
1621	2075	Oil_CHP_CCS	0	28.8675	53.2015	0	161.694
1622	2075	Natural_gas_CHP_CCS	997.142	504.607	264.311	724.807	4133.22
1623	2075	Biomass_CHP_CCS	227.975	118.203	53.499	6.37864	770.51
1624	2076	Solar_PV_cen	2903.97	1420.48	188.593	42.5435	12737.4
1625	2076	Solar_PV_decen	942.33	732.196	570.706	76.2109	6090.85
1626	2076	CSP	60.2835	8.87533	8.66495	0	588.632
1627	2076	Wind_onshore	1835.98	904.117	526.113	243.78	9746.14
1628	2076	Wind_offshore	132.873	187.767	136.883	23.4361	1625.65
1629	2076	Wave	0.000530159	5.12217	2.17826	0.162988	10.5243
1630	2076	Hydro	1768.47	383.293	551.465	221.128	6956.39
1631	2076	Other_renewables	7.99242	43.0045	141.445	15.1393	1346.32
1632	2076	Nuclear	1404.75	630.244	712.581	139.112	8368.01
1633	2076	Coal_ST	0	2.28166	0.100921	0.648506	5.14373
1634	2076	Oil_ST	0	0.668515	0.0503203	0.0602679	1.91798
1635	2076	Natural_gas_OC	0	14.8733	6.70646	26.5751	293.545
1636	2076	Biomass_ST	0.589162	0.0633937	0.017838	0	1.36895
1637	2076	IGCC	0	0	0	0	0.000152711
1638	2076	Oil_CC	0	2.12604e-06	0.00476933	4.4623e-05	0.266616
1639	2076	Natural_gas_CC	0.385121	2.73106	0.575423	1.15783	28.2753
1640	2076	Biomass_CC	0	0	0	0	11.0777
1641	2076	Coal_CCS	6.14859	22.2581	21.4301	24.6951	254.173
1642	2076	Oil_CCS	18.7069	12.8606	3.10612	0.466538	198.213
1643	2076	Natural_gas_CCS	270.756	955.366	535.994	676.253	10657.5
1644	2076	Biomass_CCS	671.606	825.58	549.822	48.7682	8229.99
1645	2076	Coal_CHP	0	4.6797e-05	1.04366	1.84185	14.1107
1646	2076	Oil_CHP	0	5.27095e-06	0.428286	1.83463	14.0995
1647	2076	Natural_gas_CHP	5.00347e-08	0	0.0889196	8.39424	23.4762
1648	2076	Biomass_CHP	2.53712e-11	1.56687e-05	0.00827326	0.0072682	0.550395
1649	2076	Coal_CHP_CCS	0	15.9971	82.1459	0	401.62
1650	2076	Oil_CHP_CCS	0	28.7771	53.805	0	160.537
1651	2076	Natural_gas_CHP_CCS	931.399	488.251	265.659	723.121	4060.87
1652	2076	Biomass_CHP_CCS	214.508	109.57	54.7444	6.34504	748.507
1653	2077	Solar_PV_cen	3158.81	1446.04	192.224	42.816	13223.6
1654	2077	Solar_PV_decen	912.079	736.195	590.496	81.8925	6219.66
1655	2077	CSP	60.1995	9.5241	8.61183	0	631.351
1656	2077	Wind_onshore	1907.35	920.006	531.637	275.553	10069
1657	2077	Wind_offshore	144.5	186.594	137.762	24.3	1680.28
1658	2077	Wave	0.00053866	7.05224	2.69436	0.418956	13.9378
1659	2077	Hydro	1706.85	382.759	549.483	220.632	6903.43
1660	2077	Other_renewables	7.59532	42.523	138.217	15.0965	1360.02
1661	2077	Nuclear	1179.86	641.273	718.77	133.089	8284.23
1662	2077	Coal_ST	0	2.27753	0.0797252	0.640351	5.17616
1663	2077	Oil_ST	0	0.667299	0.0401784	0.0592217	2.11699
1664	2077	Natural_gas_OC	0	14.5112	3.51313	26.7028	292.17
1665	2077	Biomass_ST	0.398058	0.062676	0.0244397	0	1.0873
1666	2077	IGCC	0	0	0	0	9.92666e-05
1667	2077	Oil_CC	0	1.1171e-06	0.00339508	3.37751e-05	0.323168
1668	2077	Natural_gas_CC	0.386194	2.60351	0.55523	1.1493	31.167
1669	2077	Biomass_CC	0	0	0	0	8.47754
1670	2077	Coal_CCS	3.71024	18.0583	23.0375	25.2364	243.222
1671	2077	Oil_CCS	14.664	13.1036	3.04349	0.650001	208.39
1672	2077	Natural_gas_CCS	185.963	964.097	517.258	651.537	10654.8
1673	2077	Biomass_CCS	691.736	807.717	539.93	55.6167	8239.58
1674	2077	Coal_CHP	0	4.71986e-05	1.05954	1.83124	17.2477
1675	2077	Oil_CHP	0	5.31618e-06	0.4348	1.82406	18.1104
1676	2077	Natural_gas_CHP	4.94389e-08	0	0.0902718	8.3456	24.4223
1677	2077	Biomass_CHP	0	1.58032e-05	0.00839908	0.00722632	0.829419
1678	2077	Coal_CHP_CCS	0.790025	14.3172	82.5931	0	396.9
1679	2077	Oil_CHP_CCS	0	29.4399	55.2615	0	161.441
1680	2077	Natural_gas_CHP_CCS	874.262	480.965	265.586	718.954	3993.73
1681	2077	Biomass_CHP_CCS	201.059	102.332	57.5948	6.30847	727.465
1682	2078	Solar_PV_cen	3262.27	1484.5	195.413	43.5108	13516
1683	2078	Solar_PV_decen	909.689	738.028	605.41	87.2134	6388
1684	2078	CSP	61.0785	10.5958	8.7801	0	674.933
1685	2078	Wind_onshore	1950.09	944.906	535.878	311.379	10317.3
1686	2078	Wind_offshore	150.92	187.505	138.396	25.6363	1746.46
1687	2078	Wave	0.000548725	9.91629	3.21364	0.94129	19.0643
1688	2078	Hydro	1657.61	382.371	548.186	220.55	6865.55
1689	2078	Other_renewables	7.04646	43.2553	143.28	15.0649	1384.87
1690	2078	Nuclear	1013.7	652.177	724.053	127.889	8264.43
1691	2078	Coal_ST	0	2.14539	0.111742	0.621824	5.11581
1692	2078	Oil_ST	0	0.632421	0.0529696	0.0573107	2.46957
1693	2078	Natural_gas_OC	0	12.8257	3.91766	26.5606	324.547
1694	2078	Biomass_ST	0.249641	0.0596154	0.0265944	0	1.21468
1695	2078	IGCC	0	0	0	0	3.21406e-05
1696	2078	Oil_CC	0	3.92088e-07	0.00380181	2.24802e-05	0.648537
1697	2078	Natural_gas_CC	0.39298	2.33585	0.854006	1.11948	34.2784
1698	2078	Biomass_CC	0	0	0	0	7.49742
1699	2078	Coal_CCS	2.45031	13.9476	25.8194	25.2416	243.853
1700	2078	Oil_CCS	12.1617	13.0035	3.29035	0.852103	225.862
1701	2078	Natural_gas_CCS	152.782	963.998	503.652	620.63	10702.1
1702	2078	Biomass_CCS	711.691	773.55	523.851	62.7491	8223.83
1703	2078	Coal_CHP	0	4.7395e-05	1.06653	1.82203	20.45
1704	2078	Oil_CHP	0	5.3383e-06	0.437671	1.81489	22.2568
1705	2078	Natural_gas_CHP	4.94854e-08	0	0.0908679	8.30365	23.8
1706	2078	Biomass_CHP	0	1.5869e-05	0.00845455	0.00718998	1.15131
1707	2078	Coal_CHP_CCS	4.5666	12.5521	82.346	0	393.95
1708	2078	Oil_CHP_CCS	0	30.5228	56.4776	0	163.852
1709	2078	Natural_gas_CHP_CCS	842.513	477.332	263.166	715.339	3975.67
1710	2078	Biomass_CHP_CCS	189.463	94.5453	60.9168	6.27676	710.513
1711	2079	Solar_PV_cen	3340.81	1502.02	197.309	46.4944	13798.4
1712	2079	Solar_PV_decen	911.362	746.742	610.912	92.2578	6572.22
1713	2079	CSP	61.9252	11.2312	8.8385	0	723.001
1714	2079	Wind_onshore	1959.81	958.805	534.342	351.275	10552.5
1715	2079	Wind_offshore	152.912	186.282	136.474	26.6513	1786.11
1716	2079	Wave	0.000558109	12.2342	3.95076	1.49988	24.2063
1717	2079	Hydro	1613.68	384.703	546.417	220.929	6831.39
1718	2079	Other_renewables	6.57122	42.8251	144.423	14.9955	1403.49
1719	2079	Nuclear	892.961	662.781	726.498	123.1	8296.97
1720	2079	Coal_ST	0	2.06837	0.298354	0.589413	5.20009
1721	2079	Oil_ST	0	0.611472	0.12928	0.0544896	2.97655
1722	2079	Natural_gas_OC	0	11.5538	11.256	26.1157	353.693
1723	2079	Biomass_ST	0.263153	0.057458	0.0321132	0	1.43439
1724	2079	IGCC	0	0	0	0	4.8818e-08
1725	2079	Oil_CC	0	1.31727e-07	0.00750635	1.13403e-05	1.08401
1726	2079	Natural_gas_CC	0.393199	2.13896	1.52886	1.07923	38.3407
1727	2079	Biomass_CC	0	0	0	0	7.40296
1728	2079	Coal_CCS	1.71959	10.422	31.4046	24.8244	242.889
1729	2079	Oil_CCS	11.2884	12.8222	4.26247	1.08405	242.998
1730	2079	Natural_gas_CCS	135.151	961.24	496.403	588.849	10760.5
1731	2079	Biomass_CCS	712.158	760.874	526.071	67.4822	8223.23
1732	2079	Coal_CHP	0	4.81615e-05	1.07114	1.81125	23.4384
1733	2079	Oil_CHP	0	5.42465e-06	0.439563	1.80415	26.1409
1734	2079	Natural_gas_CHP	4.90988e-08	0	0.0912607	8.25451	22.6929
1735	2079	Biomass_CHP	0	1.61256e-05	0.00849109	0.00714744	1.48026
1736	2079	Coal_CHP_CCS	12.6061	10.901	80.3478	0	391.009
1737	2079	Oil_CHP_CCS	0	31.7958	56.1949	0	165.247
1738	2079	Natural_gas_CHP_CCS	812.837	475.246	254.699	711.107	3941.8
1739	2079	Biomass_CHP_CCS	175.355	89.7043	65.4916	6.23962	695.444
1740	2080	Solar_PV_cen	3384.88	1531.45	198.889	52.0066	13994.3
1741	2080	Solar_PV_decen	908.983	747.406	620.661	98.4147	6763.74
1742	2080	CSP	62.5627	12.0407	8.89657	0	766.17
1743	2080	Wind_onshore	1950.5	985.078	532.756	394.728	10714.1
1744	2080	Wind_offshore	154.595	187.416	135.035	27.6547	1833.71
1745	2080	Wave	0.000564846	15.9686	4.71287	2.17611	31.6758
1746	2080	Hydro	1571.23	385.616	544.377	221.292	6801.16
1747	2080	Other_renewables	6.25196	43.495	145.575	14.9063	1421.43
1748	2080	Nuclear	824.801	665.607	728.864	118.319	8364.06
1749	2080	Coal_ST	0	1.85729	0.423804	0.541225	5.08394
1750	2080	Oil_ST	0	0.540319	0.178501	0.0499561	3.10416
1751	2080	Natural_gas_OC	0	8.78521	14.5944	25.204	418.337
1752	2080	Biomass_ST	0.284522	0.0520387	0.0370507	0	1.7367
1753	2080	IGCC	0	0	0	0	4.53956e-08
1754	2080	Oil_CC	0	5.90765e-08	0.00853498	5.9345e-06	1.20767
1755	2080	Natural_gas_CC	0.256153	1.78375	1.88655	0.99637	43.0153
1756	2080	Biomass_CC	0	0	0	0	7.48951
1757	2080	Coal_CCS	1.79493	7.07928	35.4923	23.7612	242.641
1758	2080	Oil_CCS	12.079	12.1488	4.59103	1.34627	267.79
1759	2080	Natural_gas_CCS	132.333	939.374	483.715	553.321	10818.4
1760	2080	Biomass_CCS	704.29	753.587	531.245	68.2136	8239.72
1761	2080	Coal_CHP	0	4.85e-05	1.06836	1.798	26.3075
1762	2080	Oil_CHP	0	5.46277e-06	0.438421	1.79095	29.882
1763	2080	Natural_gas_CHP	4.84732e-08	0	0.0910237	8.19415	20.3394
1764	2080	Biomass_CHP	0	1.6239e-05	0.00846904	0.00709518	1.72634
1765	2080	Coal_CHP_CCS	24.2594	9.11036	78.3425	0	391.801
1766	2080	Oil_CHP_CCS	0	32.4948	57.1949	0	168.1
1767	2080	Natural_gas_CHP_CCS	772.678	471.516	250.282	705.907	3909.98
1768	2080	Biomass_CHP_CCS	160.015	91.9779	68.9834	6.19399	685.187
1769	2081	Solar_PV_cen	3399.94	1534.38	201.176	59.0134	14308.3
1770	2081	Solar_PV_decen	920.787	758.044	621.13	103.931	6974.67
1771	2081	CSP	62.8356	12.3575	8.95616	0.00349465	815.118
1772	2081	Wind_onshore	1937.79	989.228	529.31	438.136	10894.3
1773	2081	Wind_offshore	155.378	185.861	135.574	28.1311	1877.4
1774	2081	Wave	0.000568295	18.6983	5.74727	2.8667	38.8871
1775	2081	Hydro	1530.08	389.062	543.281	221.99	6767.41
1776	2081	Other_renewables	5.93858	43.9909	147.014	14.8217	1433.46
1777	2081	Nuclear	774.281	671.572	733.447	114.317	8424.88
1778	2081	Coal_ST	0	1.78468	0.789365	0.495196	5.36176
1779	2081	Oil_ST	0	0.520161	0.316489	0.0457102	3.02917
1780	2081	Natural_gas_OC	0	7.82585	35.4366	24.1526	429.208
1781	2081	Biomass_ST	0.303516	0.0508936	0.0421828	0	2.02911
1782	2081	IGCC	0	0	0	0	0.0079541
1783	2081	Oil_CC	0	2.75168e-08	0.0117413	3.50115e-06	1.0796
1784	2081	Natural_gas_CC	0	1.62897	3.09621	0.970178	37.8807
1785	2081	Biomass_CC	0	0	0	0	7.55575
1786	2081	Coal_CCS	1.29858	4.57722	45.7606	22.4623	231.128
1787	2081	Oil_CCS	10.949	11.8326	6.93685	1.60734	269.385
1788	2081	Natural_gas_CCS	131.074	926.105	482.078	518.549	10811.7
1789	2081	Biomass_CCS	700.138	757.551	533.985	68.8113	8257
1790	2081	Coal_CHP	0	4.95459e-05	1.07433	1.78843	28.7086
1791	2081	Oil_CHP	0	5.58058e-06	0.440873	1.78142	32.9606
1792	2081	Natural_gas_CHP	4.75857e-08	0	0.0915327	8.15051	17.3862
1793	2081	Biomass_CHP	0	1.65891e-05	0.0085164	0.00705739	1.93785
1794	2081	Coal_CHP_CCS	39.7987	7.87242	76.5241	0	394.33
1795	2081	Oil_CHP_CCS	0	33.9116	58.3242	0	171.91
1796	2081	Natural_gas_CHP_CCS	727.569	481.34	244.785	702.154	3855.51
1797	2081	Biomass_CHP_CCS	142.957	97.1025	74.2916	6.161	678.074
1798	2082	Solar_PV_cen	3421.23	1554.82	203.265	68.3757	14578.9
1799	2082	Solar_PV_decen	954.202	760.991	621.588	108.756	7200.19
1800	2082	CSP	63.3122	12.6892	9.01585	0.0225302	863.304
1801	2082	Wind_onshore	1925.6	1009.25	525.119	483.207	11054.9
1802	2082	Wind_offshore	156.099	186.288	133.519	28.9347	1919.64
1803	2082	Wave	0.000570908	23.3078	6.79484	3.57686	48.9907
1804	2082	Hydro	1515.89	389.063	543.06	222.671	6763.3
1805	2082	Other_renewables	5.72307	43.941	148.516	14.6252	1454.21
1806	2082	Nuclear	782.083	672.06	738.968	111.2	8543.75
1807	2082	Coal_ST	0.0262371	1.65791	1.11829	0.438622	5.54456
1808	2082	Oil_ST	0.239735	0.494481	0.437421	0.0409787	3.13193
1809	2082	Natural_gas_OC	27.6094	6.68743	56.1289	23.2662	505.116
1810	2082	Biomass_ST	0.300661	0.0483706	0.0405004	0	2.48353
1811	2082	IGCC	0	0	0	0	0.0163748
1812	2082	Oil_CC	0.0495218	2.46188e-08	0.0120723	2.35381e-06	0.941307
1813	2082	Natural_gas_CC	4.80768	1.48358	4.13066	1.23541	41.6124
1814	2082	Biomass_CC	0	0	0	0	7.68301
1815	2082	Coal_CCS	2.76795	3.70499	58.1048	21.11	232.284
1816	2082	Oil_CCS	13.5739	11.3092	10.0663	1.81492	279.844
1817	2082	Natural_gas_CCS	146.597	902.905	482.882	481.616	10853.4
1818	2082	Biomass_CCS	701.624	754.84	532.327	70.5312	8262.67
1819	2082	Coal_CHP	0	4.9864e-05	1.0833	1.7703	31.4266
1820	2082	Oil_CHP	0	5.6164e-06	0.444552	1.76336	36.4363
1821	2082	Natural_gas_CHP	4.97068e-08	0	0.0922966	8.06788	15.6999
1822	2082	Biomass_CHP	5.61936e-12	1.66956e-05	0.00858747	0.00698584	2.1781
1823	2082	Coal_CHP_CCS	47.6085	6.47935	74.9537	0	388.855
1824	2082	Oil_CHP_CCS	0	34.8136	59.5915	0	175.771
1825	2082	Natural_gas_CHP_CCS	706.968	483.924	239.099	695.042	3827.04
1826	2082	Biomass_CHP_CCS	133.922	106.773	78.0317	6.09854	683.378
1827	2083	Solar_PV_cen	3425.53	1557.28	210.044	78.7188	14930.4
1828	2083	Solar_PV_decen	996.299	770.29	629.431	115.069	7445.57
1829	2083	CSP	63.4098	12.7684	9.07345	0.0574517	917.706
1830	2083	Wind_onshore	1906.31	1016.76	532.668	522.882	11254.9
1831	2083	Wind_offshore	155.755	185.118	137.815	29.646	1950.86
1832	2083	Wave	0.000569515	27.1567	9.94905	4.23414	61.1508
1833	2083	Hydro	1485.83	391.048	546.036	224.024	6740.44
1834	2083	Other_renewables	5.42244	43.4092	149.847	14.5039	1464.7
1835	2083	Nuclear	774.055	675.072	751.794	110.018	8609.28
1836	2083	Coal_ST	0.0372665	1.66477	1.08692	0.391943	5.47152
1837	2083	Oil_ST	0.338649	0.493026	0.414024	0.0365072	3.3325
1838	2083	Natural_gas_OC	38.9708	6.35402	52.2786	22.6808	504.639
1839	2083	Biomass_ST	0.29488	0.0462586	0.0468324	0	2.55815
1840	2083	IGCC	0	0	0	0	0.0244754
1841	2083	Oil_CC	0.0663674	2.26029e-08	0.00734254	1.57214e-06	1.2347
1842	2083	Natural_gas_CC	6.82728	1.3729	3.9587	1.47974	46.8154
1843	2083	Biomass_CC	0	0	0	0	7.69207
1844	2083	Coal_CCS	3.3653	3.06444	65.7074	19.9947	230.586
1845	2083	Oil_CCS	13.4414	11.1835	11.2416	1.96434	286.339
1846	2083	Natural_gas_CCS	149.328	888.612	481.227	445.754	10826.7
1847	2083	Biomass_CCS	697.023	761.325	527.891	70.9324	8268.83
1848	2083	Coal_CHP	0	5.0456e-05	1.07925	1.75683	34.6802
1849	2083	Oil_CHP	0	5.68308e-06	0.44289	1.74994	40.6084
1850	2083	Natural_gas_CHP	5.258e-08	0	0.0919514	8.00651	14.5762
1851	2083	Biomass_CHP	7.97914e-12	1.68938e-05	0.00855536	0.0069327	2.49848
1852	2083	Coal_CHP_CCS	56.3838	5.10874	73.2789	0	383.691
1853	2083	Oil_CHP_CCS	0	36.0221	60.946	0	179.687
1854	2083	Natural_gas_CHP_CCS	684.802	488.825	233.003	689.761	3779.94
1855	2083	Biomass_CHP_CCS	127.488	119.922	76.9843	6.05215	692.172
1856	2084	Solar_PV_cen	3429.35	1578.31	215.984	91.5379	15315.6
1857	2084	Solar_PV_decen	1030.55	773.215	644.639	120.259	7705.33
1858	2084	CSP	63.5164	12.7406	8.74618	0.150927	970.807
1859	2084	Wind_onshore	1888.17	1047.44	536.142	566.734	11474.7
1860	2084	Wind_offshore	155.258	186.472	135.857	30.1387	1999.69
1861	2084	Wave	0.000567673	33.2021	12.9616	4.88839	76.812
1862	2084	Hydro	1443.43	389.991	548.832	222.062	6705.52
1863	2084	Other_renewables	5.10536	44.1039	147.367	14.3048	1470.19
1864	2084	Nuclear	740.366	673.156	763.762	108.667	8650.66
1865	2084	Coal_ST	0.0290394	1.59367	1.25985	0.350257	5.52737
1866	2084	Oil_ST	0.262434	0.479091	0.489135	0.0322689	3.4772
1867	2084	Natural_gas_OC	30.0545	5.62097	58.9116	22.4198	547.336
1868	2084	Biomass_ST	0.283754	0.0438134	0.0557609	0	2.6107
1869	2084	IGCC	0	0	0	0	0.0636906
1870	2084	Oil_CC	0.0486218	2.04782e-08	0.00652647	1.03067e-06	1.02734
1871	2084	Natural_gas_CC	5.30271	1.25587	4.68903	1.88515	55.9367
1872	2084	Biomass_CC	0	0	0	0	7.60304
1873	2084	Coal_CCS	2.45131	2.73994	77.07	18.7943	256.944
1874	2084	Oil_CCS	9.72611	10.7819	14.7354	1.96501	321.032
1875	2084	Natural_gas_CCS	136.81	864.449	489.044	415.439	10867
1876	2084	Biomass_CCS	689.379	753.561	529.112	71.2477	8264.36
1877	2084	Coal_CHP	0	5.02678e-05	1.08017	1.72649	38.1018
1878	2084	Oil_CHP	0	5.66188e-06	0.443268	1.71972	44.9968
1879	2084	Natural_gas_CHP	5.56834e-08	0	0.0920299	7.86825	13.9658
1880	2084	Biomass_CHP	6.21571e-12	1.68308e-05	0.00856266	0.00681298	2.80969
1881	2084	Coal_CHP_CCS	77.2431	3.64755	72.7344	0	391.031
1882	2084	Oil_CHP_CCS	0	37.0259	63.3718	0	184.428
1883	2084	Natural_gas_CHP_CCS	696.25	489.469	231.017	675.916	3767.31
1884	2084	Biomass_CHP_CCS	124.478	129.251	74.6108	5.94764	699.948
1885	2085	Solar_PV_cen	3432.67	1601.31	224.054	102.851	15691.2
1886	2085	Solar_PV_decen	1030.13	780.72	667.981	126.386	7933.92
1887	2085	CSP	63.6445	12.8046	9.18815	0.283056	1035.23
1888	2085	Wind_onshore	1869.07	1070.91	546.253	603.132	11725.5
1889	2085	Wind_offshore	154.184	187.69	143.412	30.3761	2032.91
1890	2085	Wave	0.000565027	37.9747	17.7243	5.42843	93.5541
1891	2085	Hydro	1399.65	390.509	551.566	221.968	6666.58
1892	2085	Other_renewables	5.02792	43.6428	152.438	14.1443	1471.92
1893	2085	Nuclear	695.576	666.551	772.998	107.48	8659.09
1894	2085	Coal_ST	0.0218436	1.62142	1.11478	0.325651	5.35459
1895	2085	Oil_ST	0.194606	0.480436	0.427285	0.0300404	3.38136
1896	2085	Natural_gas_OC	22.3529	6.03942	38.3131	22.5223	509.471
1897	2085	Biomass_ST	0.27185	0.0435337	0.0700966	0	2.63055
1898	2085	IGCC	0	0	0	0	0.110802
1899	2085	Oil_CC	0.0342675	1.90457e-08	0.00405943	7.03519e-07	1.02268
1900	2085	Natural_gas_CC	3.95604	1.21015	4.22637	2.2786	59.5428
1901	2085	Biomass_CC	0	0	0	0	7.47518
1902	2085	Coal_CCS	1.37651	2.53897	82.9408	17.7933	269.653
1903	2085	Oil_CCS	5.42797	10.9587	16.0949	1.96573	337.837
1904	2085	Natural_gas_CCS	125.01	849.9	493.502	389.681	10841.7
1905	2085	Biomass_CCS	681.064	744.464	529.384	73.0881	8243.79
1906	2085	Coal_CHP	0	5.0296e-05	1.06659	1.70398	42.0404
1907	2085	Oil_CHP	0	5.66506e-06	0.437696	1.6973	50.0846
1908	2085	Natural_gas_CHP	5.88576e-08	0	0.0908731	7.76566	13.7948
1909	2085	Biomass_CHP	4.67406e-12	1.68403e-05	0.00845503	0.00672416	3.20438
1910	2085	Coal_CHP_CCS	105.953	2.20666	70.341	0	402.216
1911	2085	Oil_CHP_CCS	0	38.5805	64.0356	0	187.472
1912	2085	Natural_gas_CHP_CCS	734.189	496.204	223.579	659.931	3755.22
1913	2085	Biomass_CHP_CCS	144.397	131.13	71.906	5.87499	721.422
1914	2086	Solar_PV_cen	3437.7	1639.5	230.429	120.23	16023.6
1915	2086	Solar_PV_decen	1009.31	777.06	664.298	130.359	8098.43
1916	2086	CSP	63.8134	12.6773	9.24508	0.357901	1086.74
1917	2086	Wind_onshore	1851.97	1116.1	558.14	643.293	11967
1918	2086	Wind_offshore	152.661	191.622	142.117	30.4168	2076
1919	2086	Wave	0.0151277	45.6421	23.9382	6.11883	115.391
1920	2086	Hydro	1357.74	385.521	554.466	219.595	6619.05
1921	2086	Other_renewables	4.98989	43.9109	153.678	13.8398	1457
1922	2086	Nuclear	652.803	649.227	780.314	105.427	8704.03
1923	2086	Coal_ST	0.0102697	1.44874	1.11156	0.287711	4.97371
1924	2086	Oil_ST	0.0892487	0.451455	0.419799	0.0266064	2.861
1925	2086	Natural_gas_OC	10.3827	5.39828	27.3224	22.3329	447.222
1926	2086	Biomass_ST	0.260369	0.0403738	0.0867293	0	2.68536
1927	2086	IGCC	0	0	0	0	0.156557
1928	2086	Oil_CC	0.0146553	1.78968e-08	0.00329322	4.42424e-07	0.869387
1929	2086	Natural_gas_CC	1.83163	1.09231	4.12558	2.75156	53.7898
1930	2086	Biomass_CC	0	0	0	0	7.3748
1931	2086	Coal_CCS	0.646166	2.50855	88.1852	16.0228	263.191
1932	2086	Oil_CCS	2.83496	10.4452	18.3849	1.86124	346.304
1933	2086	Natural_gas_CCS	114.112	822.773	500.772	358.856	10726.4
1934	2086	Biomass_CCS	672.964	723.652	533.689	74.2156	8192.78
1935	2086	Coal_CHP	0	4.94577e-05	1.06416	1.66703	46.3461
1936	2086	Oil_CHP	0	5.57064e-06	0.436699	1.6605	55.7202
1937	2086	Natural_gas_CHP	6.05706e-08	0	0.0906661	7.59726	13.9437
1938	2086	Biomass_CHP	2.19681e-12	1.65596e-05	0.00843577	0.00657834	3.73711
1939	2086	Coal_CHP_CCS	134.052	0.804916	68.3164	0	411.777
1940	2086	Oil_CHP_CCS	0	39.0918	64.7696	0	189.186
1941	2086	Natural_gas_CHP_CCS	770.221	490.162	217.508	636.642	3711.02
1942	2086	Biomass_CHP_CCS	186.753	129.35	68.8571	5.76825	758.5
1943	2087	Solar_PV_cen	3465	1671.29	237.384	136.739	16468
1944	2087	Solar_PV_decen	975.509	781.291	670.757	133.813	8259.03
1945	2087	CSP	63.6837	12.6865	9.30158	0.412173	1131.65
1946	2087	Wind_onshore	1854.15	1147.67	571.433	676.991	12238.6
1947	2087	Wind_offshore	153.269	195.45	146.479	30.3906	2116.36
1948	2087	Wave	0.465058	51.7295	30.4683	6.73836	136.934
1949	2087	Hydro	1305.28	384.392	556.471	216.36	6552.61
1950	2087	Other_renewables	4.93274	43.1611	154.706	13.5951	1433.81
1951	2087	Nuclear	594.776	632.564	779.715	101.797	8706.16
1952	2087	Coal_ST	0	1.33963	1.07283	0.266265	4.61356
1953	2087	Oil_ST	0	0.427729	0.399624	0.0242192	2.4966
1954	2087	Natural_gas_OC	0	5.1526	11.928	21.807	387.145
1955	2087	Biomass_ST	0.240075	0.0384908	0.102363	0	2.72198
1956	2087	IGCC	0	0	0	0	0.406805
1957	2087	Oil_CC	0	1.69562e-08	0.00245681	2.74935e-07	0.821602
1958	2087	Natural_gas_CC	0	0.99727	3.87815	2.95838	50.4569
1959	2087	Biomass_CC	0	0	0	0	7.30069
1960	2087	Coal_CCS	0	2.50804	82.0406	14.1693	244.393
1961	2087	Oil_CCS	1.38749	10.1996	25.7171	1.68302	362.641
1962	2087	Natural_gas_CCS	105.957	798.552	498.357	330.93	10538.3
1963	2087	Biomass_CCS	660.632	702.064	542.737	75.0863	8142.25
1964	2087	Coal_CHP	0	4.91121e-05	1.05884	1.64085	50.2788
1965	2087	Oil_CHP	0	5.53172e-06	0.434514	1.63442	60.9932
1966	2087	Natural_gas_CHP	5.97876e-08	0	0.0902125	7.47793	14.3479
1967	2087	Biomass_CHP	0	1.64439e-05	0.00839356	0.00647502	4.30712
1968	2087	Coal_CHP_CCS	157.01	4.20035e-06	67.5785	0	417.286
1969	2087	Oil_CHP_CCS	0	40.0695	65.4481	0	191.531
1970	2087	Natural_gas_CHP_CCS	784.919	491.826	215.662	617.877	3648.78
1971	2087	Biomass_CHP_CCS	222.741	129.338	65.3009	5.71509	789.509
1972	2088	Solar_PV_cen	3479.68	1702.77	239.594	156.019	16826.8
1973	2088	Solar_PV_decen	938.54	782.694	672.992	136.314	8407.89
1974	2088	CSP	63.2137	12.7328	9.34332	0.465905	1166.8
1975	2088	Wind_onshore	1867.31	1185.47	577.782	710.744	12490.8
1976	2088	Wind_offshore	154.377	200.741	149.942	30.2369	2164.11
1977	2088	Wave	0.754797	59.4289	37.2586	7.42692	159.808
1978	2088	Hydro	1247.74	382.765	556.14	209.74	6481.26
1979	2088	Other_renewables	6.906	43.7811	155.527	13.2303	1415.99
1980	2088	Nuclear	549.575	609.895	776.424	96.2742	8719.17
1981	2088	Coal_ST	0	1.16693	1.22464	0.242014	4.44497
1982	2088	Oil_ST	0	0.379299	0.455754	0.0218305	2.51764
1983	2088	Natural_gas_OC	0	4.51605	11.4246	20.63	378.629
1984	2088	Biomass_ST	0.189856	0.0355589	0.11688	0	2.88051
1985	2088	IGCC	0	0	0	0	0.670829
1986	2088	Oil_CC	0	1.50363e-08	0.00213653	1.65136e-07	0.817415
1987	2088	Natural_gas_CC	0	0.874967	3.89008	3.06851	53.2342
1988	2088	Biomass_CC	0	0	0	0	7.27647
1989	2088	Coal_CCS	0	2.50878	76.2716	11.9123	235.362
1990	2088	Oil_CCS	2.26296	9.6237	33.63	1.4681	388.387
1991	2088	Natural_gas_CCS	107.77	771.595	494.662	297.123	10372.5
1992	2088	Biomass_CCS	653.759	677.489	553.942	76.3248	8099.49
1993	2088	Coal_CHP	0	4.8353e-05	1.05575	1.61361	53.7983
1994	2088	Oil_CHP	0	5.44621e-06	0.433245	1.60729	65.9194
1995	2088	Natural_gas_CHP	5.69621e-08	0	0.0899491	7.35383	14.9601
1996	2088	Biomass_CHP	0	1.61897e-05	0.00836906	0.00636755	4.90932
1997	2088	Coal_CHP_CCS	169.369	4.13542e-06	68.0114	0	416.493
1998	2088	Oil_CHP_CCS	0	40.96	66.0816	0	195.199
[truncated: 350 more rows]
