# Supplementary material for: Environmental trade-offs of direct air capture technologies in climate change mitigation toward 2100
Source: Nat Commun. 2022 Jun 25;13:3635. doi: 10.1038/s41467-022-31146-1 (PMC9233692; doi:10.1038/s41467-022-31146-1)
Supplement: Supplementary file 3 — Supplementary Data 1 [file 41467_2022_31146_MOESM3_ESM.zip › 6-2. Supplementary Dataset/Code/Python-Code/Python_code_result_export/elec_prod_summary_SSP2_RCP19_DAC.xlsx]

## Sheet: Sheet1
	Year	Tech	China Region	USA	Western Europe	Russia Region	World
0	2020	Solar_PV_cen	206.041	50.5738	28.4333	2.01122	375.648
1	2020	Solar_PV_decen	56.3592	54.1439	116.09	4.12324	405.097
2	2020	CSP	1.26928	3.50477	5.47258	0	11.908
3	2020	Wind_onshore	412.438	307.561	356.626	4.46484	1385.49
4	2020	Wind_offshore	14.4095	0.0584667	35.1565	0	50.0624
5	2020	Wave	5.86459e-05	7.30435e-05	0.0210017	0	0.0226403
6	2020	Hydro	1303.87	254.228	506.069	152.853	4405.45
7	2020	Other_renewables	0.685592	21.8778	14.2835	1.89785	122.179
8	2020	Nuclear	473.285	803.3	781.152	234.151	3012.45
9	2020	Coal_ST	5218.05	1322.98	526.618	0.118861	10505.4
10	2020	Oil_ST	14.0434	25.5081	22.5339	1.74905	834.169
11	2020	Natural_gas_OC	2.48496	12.9688	2.20265	0.199332	48.7486
12	2020	Biomass_ST	53.2011	58.0304	76.1309	0.181132	375.156
13	2020	IGCC	0	0	0	0	0
14	2020	Oil_CC	0	0	0	0	0
15	2020	Natural_gas_CC	270.107	1200.98	245.547	32.8461	4746.85
16	2020	Biomass_CC	0	0	0	0	0
17	2020	Coal_CCS	0	0	0	0	0
18	2020	Oil_CCS	0	0	0	0	0
19	2020	Natural_gas_CCS	0	0	0	0	0
20	2020	Biomass_CCS	0	0	0	0	0
21	2020	Coal_CHP	40.7244	83.6974	69.096	236.714	739.88
22	2020	Oil_CHP	0.196339	27.2818	56.8757	35.2725	162.966
23	2020	Natural_gas_CHP	0.0289077	257.958	297.592	492.853	1200.62
24	2020	Biomass_CHP	0	38.9205	79.2742	1.66182	135.284
25	2020	Coal_CHP_CCS	0	0	0	0	0
26	2020	Oil_CHP_CCS	0	0	0	0	0
27	2020	Natural_gas_CHP_CCS	0	0	0	0	0
28	2020	Biomass_CHP_CCS	0	0	0	0	0
29	2021	Solar_PV_cen	218.556	81.0712	33.5931	1.94866	438.65
30	2021	Solar_PV_decen	69.7481	53.9262	115.56	3.97581	468.453
31	2021	CSP	1.26543	3.53083	5.46767	0	12.0816
32	2021	Wind_onshore	431.755	339.145	357.323	4.35826	1467.64
33	2021	Wind_offshore	17.4247	0.991053	36.3209	0	55.5096
34	2021	Wave	7.05882e-05	8.88683e-05	0.0254407	0	0.0274422
35	2021	Hydro	1297.81	256.9	508.785	146.431	4455.26
36	2021	Other_renewables	0.841907	22.7487	14.0946	1.84374	130.698
37	2021	Nuclear	470.033	801.781	788.826	223.691	3012.99
38	2021	Coal_ST	5394.38	1309.36	522.862	0.101434	10771.6
39	2021	Oil_ST	12.832	27.3481	22.2479	1.65159	809.123
40	2021	Natural_gas_OC	2.4797	13.0926	2.22234	0.189178	49.4277
41	2021	Biomass_ST	50.1372	59.3813	74.7613	0.172946	374.381
42	2021	IGCC	0	0	0	0	0
43	2021	Oil_CC	0	0	0	0	0
44	2021	Natural_gas_CC	302.27	1228.74	249.15	33.908	4841.09
45	2021	Biomass_CC	0	0	0	0	0
46	2021	Coal_CCS	0	0	0	0	0
47	2021	Oil_CCS	0	0	0	0	0
48	2021	Natural_gas_CCS	0	0	0	0	0
49	2021	Biomass_CCS	0	0	0	0	0
50	2021	Coal_CHP	40.4281	80.0771	72.2684	235.604	733.066
51	2021	Oil_CHP	0.192882	26.071	55.7584	32.0856	156.027
52	2021	Natural_gas_CHP	0.0284021	246.6	306.341	496.483	1202.23
53	2021	Biomass_CHP	0	37.2064	84.0482	1.6485	137.858
54	2021	Coal_CHP_CCS	0	0	0	0	0
55	2021	Oil_CHP_CCS	0	0	0	0	0
56	2021	Natural_gas_CHP_CCS	0	0	0	0	0
57	2021	Biomass_CHP_CCS	0	0	0	0	0
58	2022	Solar_PV_cen	224.84	93.6439	34.9587	1.88075	467.498
59	2022	Solar_PV_decen	104.724	53.5539	115.78	3.81716	550.367
60	2022	CSP	1.26453	3.54924	5.44563	0	12.2429
61	2022	Wind_onshore	443.838	351.171	352.291	4.23493	1504.54
62	2022	Wind_offshore	19.0063	1.34677	36.7873	0	58.4702
63	2022	Wave	8.27081e-05	0.000104784	0.0298245	0	0.0322017
64	2022	Hydro	1293.11	258.271	508.175	139.616	4492.71
65	2022	Other_renewables	0.997099	23.5465	13.8375	1.78237	136.331
66	2022	Nuclear	467.409	797.841	789.338	212.513	3005.3
67	2022	Coal_ST	5539.51	1270.34	506.149	0.0808129	10903
68	2022	Oil_ST	11.696	26.4307	21.4634	1.55247	778.472
69	2022	Natural_gas_OC	2.46458	12.7144	2.19738	0.178741	49.8523
70	2022	Biomass_ST	47.2221	61.366	72.5368	0.164399	377.73
71	2022	IGCC	0	0	0	0	0.0256538
72	2022	Oil_CC	0	0	0	0	0.000834695
73	2022	Natural_gas_CC	341.348	1230.69	246.823	34.5985	4873.58
74	2022	Biomass_CC	0	0	0	0	0
75	2022	Coal_CCS	0	0	0	0	0
76	2022	Oil_CCS	0	0	0	0	0
77	2022	Natural_gas_CCS	0	0	0	0	0
78	2022	Biomass_CCS	0	0	0	0	0
79	2022	Coal_CHP	41.3654	75.254	79.0531	229.88	725.424
80	2022	Oil_CHP	0.19524	24.8889	55.0572	29.0275	149.061
81	2022	Natural_gas_CHP	0.0287553	235.476	328.191	523.893	1239.61
82	2022	Biomass_CHP	0	35.5247	86.9813	1.60272	138.873
83	2022	Coal_CHP_CCS	0	0	0	0	0
84	2022	Oil_CHP_CCS	0	0	0	0	0
85	2022	Natural_gas_CHP_CCS	0	0	0	0	0
86	2022	Biomass_CHP_CCS	0	0	0	0	0
87	2023	Solar_PV_cen	231.684	106.736	36.386	1.8112	498.35
88	2023	Solar_PV_decen	122.032	52.9838	120.809	3.65504	591.475
89	2023	CSP	1.26848	3.55956	5.42267	0	12.3515
90	2023	Wind_onshore	457.454	361.968	346.347	4.10744	1550.03
91	2023	Wind_offshore	20.6852	1.70009	37.2312	0	61.8364
92	2023	Wave	9.51862e-05	0.000120636	0.0342291	0	0.0369692
93	2023	Hydro	1290.67	258.439	505.6	132.675	4534.69
94	2023	Other_renewables	1.15298	24.2777	13.5965	1.71743	146.331
95	2023	Nuclear	466.124	791.46	789.45	200.832	2996.09
96	2023	Coal_ST	5644.87	1171.38	460.606	0.0500806	10773.5
97	2023	Oil_ST	10.6258	23.4063	20.4674	1.45497	730.765
98	2023	Natural_gas_OC	2.43906	11.757	2.14107	0.168393	49.3209
99	2023	Biomass_ST	44.5124	61.8464	69.807	0.155831	383.181
100	2023	IGCC	0	0	0	0	0.122135
101	2023	Oil_CC	0	0	0	0	0.0305599
102	2023	Natural_gas_CC	388.687	1218.25	262.531	34.8782	4904.01
103	2023	Biomass_CC	0	0	0	0	0
104	2023	Coal_CCS	0	0	0	0	0
105	2023	Oil_CCS	0	0	0	0	0
106	2023	Natural_gas_CCS	0	0	0	0	0.0365036
107	2023	Biomass_CCS	0	0	0	0	0
108	2023	Coal_CHP	43.5555	71.0774	83.1932	221.505	719.084
109	2023	Oil_CHP	0.203396	23.8894	52.2371	25.1492	139.815
110	2023	Natural_gas_CHP	0.0299639	226.07	338.161	546.301	1260.99
111	2023	Biomass_CHP	0	34.0976	87.6165	1.52971	138.091
112	2023	Coal_CHP_CCS	0	0	0	0	0.136887
113	2023	Oil_CHP_CCS	0	0	0	0	0.00162157
114	2023	Natural_gas_CHP_CCS	0	0	0	0	0.0581073
115	2023	Biomass_CHP_CCS	0	0	0	0	0
116	2024	Solar_PV_cen	236.329	113.181	36.299	1.74658	527.606
117	2024	Solar_PV_decen	126.091	52.6907	123.722	3.50267	605.094
118	2024	CSP	1.27863	3.58379	5.43451	0	12.5366
119	2024	Wind_onshore	469.361	365.735	339.588	3.98682	1598.4
120	2024	Wind_offshore	21.7768	1.77584	37.6218	0	65.1669
121	2024	Wave	0.000108239	0.000137507	0.0389028	0	0.0420433
122	2024	Hydro	1289.9	258.358	501.131	126.061	4612.45
123	2024	Other_renewables	1.14624	23.1788	13.4408	1.65411	145.691
124	2024	Nuclear	466.658	789.791	792.171	189.329	3006.2
125	2024	Coal_ST	5615.28	967.832	384.946	0	10195.7
126	2024	Oil_ST	9.61801	19.3588	18.9735	1.36421	652.05
127	2024	Natural_gas_OC	2.36061	10.3153	2.01685	0.158731	48.9512
128	2024	Biomass_ST	45.5446	99.7785	66.578	0.147795	434.212
129	2024	IGCC	0	0	0	0	0.439628
130	2024	Oil_CC	0	0	0	0	0.14468
131	2024	Natural_gas_CC	431.693	1199.14	278.571	33.1928	4939.65
132	2024	Biomass_CC	0	0	0	0	0
133	2024	Coal_CCS	0	0	0	0	0.0135496
134	2024	Oil_CCS	0	0	0	0	0.000188687
135	2024	Natural_gas_CCS	0	0	0	0	5.56482
136	2024	Biomass_CCS	0	0	0	0	0.0314033
137	2024	Coal_CHP	46.9653	68.3478	84.0069	210.494	709.611
138	2024	Oil_CHP	0.217108	23.3725	47.3905	19.6967	128.11
139	2024	Natural_gas_CHP	0.0319899	221.209	334.034	561.541	1264.27
140	2024	Biomass_CHP	0	33.3622	84.6611	1.43757	134.615
141	2024	Coal_CHP_CCS	0	0	0	0	0.748496
142	2024	Oil_CHP_CCS	0	0	0	0	0.00706361
143	2024	Natural_gas_CHP_CCS	0	0	0	0	0.292066
144	2024	Biomass_CHP_CCS	0	0	0	0	0.0213896
145	2025	Solar_PV_cen	242.534	120.672	36.2751	1.67941	567.242
146	2025	Solar_PV_decen	125.948	52.4114	126.154	3.34506	613.909
147	2025	CSP	1.3006	3.61501	5.45679	0	12.7805
148	2025	Wind_onshore	485.01	369.559	332.178	3.85651	1664.5
149	2025	Wind_offshore	21.8039	1.85202	38.0904	0	68.6015
150	2025	Wave	0.000122542	0.000154955	0.0437335	0	0.0473286
151	2025	Hydro	1298.94	258.595	497.306	119.941	4739.87
152	2025	Other_renewables	1.14881	22.1369	13.3055	1.59042	147.8
153	2025	Nuclear	471.032	789.01	796.613	179.241	3032.11
154	2025	Coal_ST	5299.57	757.124	309.597	0	9279.89
155	2025	Oil_ST	8.62618	17.8721	17.5527	1.27414	575.958
156	2025	Natural_gas_OC	2.29071	9.93236	1.90092	0.149055	65.0013
157	2025	Biomass_ST	47.7053	149.361	63.4407	0.139647	519.71
158	2025	IGCC	0	0	0	0	1.1035
159	2025	Oil_CC	0	0	0	0	0.459983
160	2025	Natural_gas_CC	485.53	1180.86	300.673	29.6157	4990.05
161	2025	Biomass_CC	0	0	0	0	0
162	2025	Coal_CCS	0	0	0	0	0.26141
163	2025	Oil_CCS	0	0	0	0	0.034866
164	2025	Natural_gas_CCS	0	0	0	0	20.1722
165	2025	Biomass_CCS	0	0	0	0	1.1358
166	2025	Coal_CHP	50.5037	67.8719	82.757	198.712	697.361
167	2025	Oil_CHP	0.231172	23.6467	41.3336	15.4744	116.065
168	2025	Natural_gas_CHP	0.078865	223.821	320.999	584.517	1271.24
169	2025	Biomass_CHP	0	33.7548	79.5806	1.35507	130.546
170	2025	Coal_CHP_CCS	0	0	0	0	2.65767
171	2025	Oil_CHP_CCS	0	0	0	0	0.0179262
172	2025	Natural_gas_CHP_CCS	0.0118162	0	0	0	0.973024
173	2025	Biomass_CHP_CCS	0	0	0	0	0.0897213
174	2026	Solar_PV_cen	249.396	144.309	36.3997	1.61993	671.955
175	2026	Solar_PV_decen	127.964	52.8158	127.873	3.2055	623.459
176	2026	CSP	1.35039	3.70898	5.50577	0	13.4307
177	2026	Wind_onshore	509.21	377.264	325.461	3.76929	1784.99
178	2026	Wind_offshore	23.8004	2.68792	38.734	0	83.0561
179	2026	Wave	0.000142464	0.000174193	0.0488833	0	0.0529617
180	2026	Hydro	1324.87	261.87	495.796	114.006	4906.85
181	2026	Other_renewables	1.1739	27.3711	13.1889	1.52686	175.273
182	2026	Nuclear	484.783	794.262	804.44	169.59	3146.61
183	2026	Coal_ST	4996.67	547.178	226.292	0	8234.32
184	2026	Oil_ST	8.1136	16.4584	16.1941	1.18815	493.635
185	2026	Natural_gas_OC	24.5125	10.8036	1.79259	0.139763	123.915
186	2026	Biomass_ST	51.6834	206.303	60.52	0.13176	621.521
187	2026	IGCC	0	0	0	0	2.64763
188	2026	Oil_CC	0	0	0	0	1.7522
189	2026	Natural_gas_CC	501.45	1147.48	329.832	25.7693	5059.55
190	2026	Biomass_CC	0	0	0	0	0
191	2026	Coal_CCS	0	0	0	0	6.37468
192	2026	Oil_CCS	0	0	0	0	0.329944
193	2026	Natural_gas_CCS	0	0.0164977	0	0	89.6148
194	2026	Biomass_CCS	0	0	0	0	8.10047
195	2026	Coal_CHP	56.5426	68.6422	79.7395	183.837	682.571
196	2026	Oil_CHP	0.257026	24.3749	38.6321	33.4426	129.622
197	2026	Natural_gas_CHP	0.327722	230.731	309.828	591.378	1266.68
198	2026	Biomass_CHP	9.82352e-05	34.7957	73.7455	1.27095	126.235
199	2026	Coal_CHP_CCS	0	0	0	0	5.7508
200	2026	Oil_CHP_CCS	0	0	0	0	0.0759579
201	2026	Natural_gas_CHP_CCS	0.273619	0	0	0	2.31095
202	2026	Biomass_CHP_CCS	0.00107619	0	0	0	0.20696
203	2027	Solar_PV_cen	257.015	192.626	36.9616	1.57399	830.212
204	2027	Solar_PV_decen	126.516	52.8899	129.506	3.09282	627.723
205	2027	CSP	1.36876	3.77653	5.59206	0	14.5858
206	2027	Wind_onshore	540.129	385.997	319.773	3.71411	1954.21
207	2027	Wind_offshore	31.0289	4.92896	39.6448	0	109.382
208	2027	Wave	0.000165849	0.000194617	0.0544955	0	0.0589723
209	2027	Hydro	1501.67	267.309	497.503	109.103	5261.69
210	2027	Other_renewables	1.16513	28.6302	13.1395	1.47561	191.66
211	2027	Nuclear	528.323	797.575	817.287	161.938	3338.41
212	2027	Coal_ST	4656.21	354.186	147.26	0	7136.21
213	2027	Oil_ST	9.03487	20.2295	14.9362	1.11367	426.279
214	2027	Natural_gas_OC	111.29	21.1749	1.69787	0.131739	245.4
215	2027	Biomass_ST	55.1004	267.015	57.8501	0.124975	700.64
216	2027	IGCC	0	0	0	0	5.17119
217	2027	Oil_CC	0	0	0	0	6.42296
218	2027	Natural_gas_CC	556.479	1099.26	350.696	22.1479	5156.12
219	2027	Biomass_CC	0	0	0	0	0
220	2027	Coal_CCS	2.33738	0	0	0	28.0721
221	2027	Oil_CCS	0	0	0	0	1.69078
222	2027	Natural_gas_CCS	19.8173	0.128159	0.0300032	0	262.756
223	2027	Biomass_CCS	0	0	0	0	33.5422
224	2027	Coal_CHP	63.4072	70.6602	74.8252	171.829	668.855
225	2027	Oil_CHP	0.287022	25.6123	35.2226	47.3465	138.779
226	2027	Natural_gas_CHP	0.718824	242.458	291.179	578.358	1238.18
227	2027	Biomass_CHP	0.000450526	36.5629	69.776	7.52346	130.89
228	2027	Coal_CHP_CCS	0	0	0	0	11.0987
229	2027	Oil_CHP_CCS	0	0	0	0	0.283568
230	2027	Natural_gas_CHP_CCS	1.16482	0	0	0	4.92438
231	2027	Biomass_CHP_CCS	0.391547	0	0	0	0.862975
232	2028	Solar_PV_cen	295.58	259.623	41.5576	2.05356	1068.21
233	2028	Solar_PV_decen	125.372	52.5153	129.531	2.98048	625.485
234	2028	CSP	4.08547	3.81724	5.62869	0	20.0102
235	2028	Wind_onshore	619.458	409.251	317.131	7.6438	2232.93
236	2028	Wind_offshore	47.643	9.12601	41.6065	0.0567995	158.78
237	2028	Wave	0.000180915	0.000213979	0.0596669	0	0.0643586
238	2028	Hydro	1688.58	291.762	537.885	113.12	5710.71
239	2028	Other_renewables	1.15735	29.6676	12.9831	1.43057	207.311
240	2028	Nuclear	685.101	822.742	839.499	155.468	3749.82
241	2028	Coal_ST	4162.17	211.558	91.2081	0.00507532	5941.44
242	2028	Oil_ST	7.80626	25.8721	13.6712	1.04103	347.727
243	2028	Natural_gas_OC	125.444	34.05	1.61857	0.123932	252.51
244	2028	Biomass_ST	54.9704	328.046	54.5519	0.118237	758.464
245	2028	IGCC	0	0	0	0	8.00539
246	2028	Oil_CC	0	0	0	0	14.4022
247	2028	Natural_gas_CC	727.136	977.634	335.913	18.6685	5279.52
248	2028	Biomass_CC	0	0	0	0	0
249	2028	Coal_CCS	39.2876	1.99244	0	0	120.759
250	2028	Oil_CCS	0	0.0805928	0	0	6.89039
251	2028	Natural_gas_CCS	225.31	13.9377	4.74699	0	742.281
252	2028	Biomass_CCS	0	0	0	0	84.0187
253	2028	Coal_CHP	66.911	72.4004	71.3882	154.841	634.29
254	2028	Oil_CHP	0.302582	26.7972	32.9067	58.3904	144.884
255	2028	Natural_gas_CHP	1.15045	253.645	279.146	569.888	1216.31
256	2028	Biomass_CHP	0.000983804	38.2326	66.8017	13.2826	135.866
257	2028	Coal_CHP_CCS	0	0	0	0	16.0236
258	2028	Oil_CHP_CCS	0	0	0	0	1.08239
259	2028	Natural_gas_CHP_CCS	3.84931	0	0	0	8.94807
260	2028	Biomass_CHP_CCS	1.13642	0	0	0	2.23651
261	2029	Solar_PV_cen	344.629	326.937	46.9425	3.4905	1315.08
262	2029	Solar_PV_decen	124.372	52.5718	128.208	2.86172	618.936
263	2029	CSP	7.25342	3.86084	5.63226	0	26.6351
264	2029	Wind_onshore	730.845	431.116	315.457	20.2083	2551.38
265	2029	Wind_offshore	68.7484	13.5818	43.9467	0.448873	215.895
266	2029	Wave	0.000191843	0.000233616	0.0645769	0	0.0694884
267	2029	Hydro	1878.83	316.545	575.084	133.486	6142.57
268	2029	Other_renewables	3.36935	30.7024	13.618	1.39368	222.147
269	2029	Nuclear	903.733	849.612	866.948	149.728	4224.87
270	2029	Coal_ST	3432.85	141.885	50.9565	0.00544259	4668.92
271	2029	Oil_ST	5.75766	32.3097	12.4887	0.968313	283.128
272	2029	Natural_gas_OC	94.7501	48.5392	1.55655	0.116147	244.969
273	2029	Biomass_ST	49.587	333.954	50.9627	0.111324	754.741
274	2029	IGCC	0	0	0	0	9.72425
275	2029	Oil_CC	0	0	0	0	22.9041
276	2029	Natural_gas_CC	938.879	831.248	310.084	16.734	5280.24
277	2029	Biomass_CC	0	0	0	0	0
278	2029	Coal_CCS	128.921	8.17073	0.389288	0	288.582
279	2029	Oil_CCS	0.171032	0.415067	0	0	14.5472
280	2029	Natural_gas_CCS	727.383	39.0072	21.8971	0	1629.24
281	2029	Biomass_CCS	0	0	0	0	155.557
282	2029	Coal_CHP	62.2925	74.1525	69.1424	129.831	581.71
283	2029	Oil_CHP	0.281978	28.0041	31.8299	68.5265	151.369
284	2029	Natural_gas_CHP	1.62105	265.066	272.81	551.54	1186.84
285	2029	Biomass_CHP	0.00171284	39.8304	64.4355	18.8087	141.123
286	2029	Coal_CHP_CCS	0	0	0	0	22.9706
287	2029	Oil_CHP_CCS	0	0	0	0	3.37086
288	2029	Natural_gas_CHP_CCS	10.1688	0	0	0	18.3693
289	2029	Biomass_CHP_CCS	2.22353	0	0	0	4.04907
290	2030	Solar_PV_cen	404.97	398.944	52.81	4.83543	1574.07
291	2030	Solar_PV_decen	119.546	63.0918	125.01	2.73294	616.427
292	2030	CSP	13.5387	3.90401	5.73994	0	37.3493
293	2030	Wind_onshore	870.492	458.958	345.828	32.8834	2928.97
294	2030	Wind_offshore	91.7021	19.3361	46.3888	1.18733	273.282
295	2030	Wave	0.000192861	0.000251771	0.0696443	0	0.077128
296	2030	Hydro	2013.55	341.426	602.289	152.132	6472.39
297	2030	Other_renewables	3.71204	31.7386	30.5735	4.30471	253.098
298	2030	Nuclear	1200.45	867.944	888.77	143.276	4749.61
299	2030	Coal_ST	2676.88	103.082	29.4225	0.00579398	3503.45
300	2030	Oil_ST	3.04428	35.294	11.1787	0.898152	217.434
301	2030	Natural_gas_OC	6.04341	50.5383	1.50161	0.108337	168.376
302	2030	Biomass_ST	41.2608	332.264	46.5258	0.103882	732.006
303	2030	IGCC	0	0	0	0	10.673
304	2030	Oil_CC	0	0	0	0	27.6377
305	2030	Natural_gas_CC	1165.25	674.329	274.963	16.1809	5177.69
306	2030	Biomass_CC	0	0	0	0	0
307	2030	Coal_CCS	226.425	21.4859	2.48435	0	482.862
308	2030	Oil_CCS	0.42805	1.54196	0	0	22.5157
309	2030	Natural_gas_CCS	1747.82	87.0628	47.4668	0	3109.23
310	2030	Biomass_CCS	0	0.0314732	0	0	261.305
311	2030	Coal_CHP	52.1945	74.6968	67.3507	104.302	525.643
312	2030	Oil_CHP	0.235745	28.7631	31.4536	82.4124	162.602
313	2030	Natural_gas_CHP	1.95961	272.208	268.448	537.662	1162.49
314	2030	Biomass_CHP	0.00254612	40.7885	62.6199	24.2041	145.732
315	2030	Coal_CHP_CCS	0	0	0	0	31.719
316	2030	Oil_CHP_CCS	0	0	0	0	8.00647
317	2030	Natural_gas_CHP_CCS	18.1964	0	0	0	33.0586
318	2030	Biomass_CHP_CCS	3.52374	0	0	0	6.54452
319	2031	Solar_PV_cen	439.407	457.668	57.0597	6.39885	1748.88
320	2031	Solar_PV_decen	109.045	77.1664	120.956	2.45149	613.287
321	2031	CSP	18.6015	3.94994	5.54956	0	47.3308
322	2031	Wind_onshore	960.268	487.963	341.013	58.1718	3197.43
323	2031	Wind_offshore	105.996	25.5531	48.4951	2.56279	323.184
324	2031	Wave	0.000191432	0.000270385	0.0732609	0	0.0832249
325	2031	Hydro	2030.47	364.998	624.34	158.947	6518.56
326	2031	Other_renewables	4.0299	32.6729	34.8713	4.36888	263.963
327	2031	Nuclear	1406.51	892.978	895.062	128.584	5101.74
328	2031	Coal_ST	1739.63	75.0736	17.442	0.00578779	2256.51
329	2031	Oil_ST	1.90024	34.6676	9.88706	0.785044	151.738
330	2031	Natural_gas_OC	6.03436	51.7225	1.43349	0.0948575	150.039
331	2031	Biomass_ST	32.9321	323.871	41.8326	0.0907998	682.367
332	2031	IGCC	0	0	0	0	7.68383
333	2031	Oil_CC	0	0.0147184	0	0	23.2905
334	2031	Natural_gas_CC	1216.31	485.976	225.555	11.269	4602.1
335	2031	Biomass_CC	0	0	0	0	0
336	2031	Coal_CCS	332.122	43.8255	5.03223	0	638.988
337	2031	Oil_CCS	0.753687	3.71945	0	0	34.2679
338	2031	Natural_gas_CCS	2945.3	135.52	81.4266	0	4684.25
339	2031	Biomass_CCS	0	4.97043	0	0	356.798
340	2031	Coal_CHP	37.8132	72.5161	63.2694	70.3651	435.46
341	2031	Oil_CHP	0.17018	28.4411	29.9423	73.9256	148.23
342	2031	Natural_gas_CHP	1.9274	269.149	254.224	483.037	1072.96
343	2031	Biomass_CHP	0.00240608	41.9638	61.6619	27.0716	148.148
344	2031	Coal_CHP_CCS	0	0	0	0	41.6996
345	2031	Oil_CHP_CCS	0	0	0	0	15.0359
346	2031	Natural_gas_CHP_CCS	27.0865	0	0	0	54.4709
347	2031	Biomass_CHP_CCS	4.15582	0	0	0	9.08384
348	2032	Solar_PV_cen	501.551	499.724	61.2922	8.21141	1933.37
349	2032	Solar_PV_decen	104.502	98.0169	119.073	2.36039	629.373
350	2032	CSP	24.0376	3.99939	5.34644	0	58.0248
351	2032	Wind_onshore	1081.27	516.508	337.045	85.9949	3503.1
352	2032	Wind_offshore	120.091	31.5092	51.2028	4.61783	374.76
353	2032	Wave	0.000198743	0.000289755	0.0777314	0	0.0906451
354	2032	Hydro	1977.55	386.73	652.369	177.366	6542.64
355	2032	Other_renewables	4.48895	33.5619	39.4305	4.82921	278.609
356	2032	Nuclear	1663.98	920.097	903.817	125.423	5519.08
357	2032	Coal_ST	1009.34	50.9478	10.6481	0.00619255	1291.62
358	2032	Oil_ST	1.13213	31.7712	8.81814	0.734069	106.384
359	2032	Natural_gas_OC	6.09167	53.0054	1.37673	0.0888513	154.076
360	2032	Biomass_ST	24.8996	309.163	37.7662	0.0858619	641.443
361	2032	IGCC	0	0	0	0	4.34539
362	2032	Oil_CC	0	0.0691616	0	0	15.2387
363	2032	Natural_gas_CC	1161.14	311.891	178.369	7.40932	3812.58
364	2032	Biomass_CC	0	0	0	0	0
365	2032	Coal_CCS	299.742	76.4262	7.50542	0	650.332
366	2032	Oil_CCS	1.16228	7.21366	0	0	40.9357
367	2032	Natural_gas_CCS	3599.35	190.619	85.3298	0	5698.67
368	2032	Biomass_CCS	0	17.5597	0.298312	0	492.984
369	2032	Coal_CHP	25.5641	65.125	55.4571	43.2548	338.715
370	2032	Oil_CHP	0.114238	26.0788	26.5573	70.6739	136.103
371	2032	Natural_gas_CHP	1.93011	246.822	223.766	457.513	979.542
372	2032	Biomass_CHP	0.00241408	43.8012	61.557	25.968	148.463
373	2032	Coal_CHP_CCS	0	0	0.558727	0	48.5587
374	2032	Oil_CHP_CCS	0	0.350058	0.856585	0	22.7358
375	2032	Natural_gas_CHP_CCS	36.7863	4.88027	3.44736	0	93.1261
376	2032	Biomass_CHP_CCS	6.63055	0.000700348	0	0	13.6677
377	2033	Solar_PV_cen	550.479	526.718	62.5045	9.70905	2077.51
378	2033	Solar_PV_decen	103.533	122.583	120.75	2.32046	666.275
379	2033	CSP	27.7575	4.05544	5.54164	0	65.9561
380	2033	Wind_onshore	1177.91	530.198	343.807	112.459	3762.83
381	2033	Wind_offshore	133.29	36.2975	53.4683	5.95349	413.802
382	2033	Wave	0.00019796	0.000311366	0.0839492	0	0.100469
383	2033	Hydro	1979.07	387.843	653.805	197.992	6588.82
384	2033	Other_renewables	4.48433	34.4171	44.8127	5.60483	304.904
385	2033	Nuclear	1868.59	921.914	909.574	128.14	5822.34
386	2033	Coal_ST	480.481	33.5247	6.91687	0.0330111	617.464
387	2033	Oil_ST	0.64329	26.9216	8.01302	0.862126	75.3192
388	2033	Natural_gas_OC	4.62117	70.3304	1.32257	0.0839815	165.553
389	2033	Biomass_ST	22.9194	305.995	34.5323	0.0938074	630.825
390	2033	IGCC	0	0	0	0	1.8712
391	2033	Oil_CC	0	0.175364	0	0	7.86558
392	2033	Natural_gas_CC	948.535	190.86	132.748	4.4702	2879.17
393	2033	Biomass_CC	0	0	0	0	0
394	2033	Coal_CCS	211.064	89.7944	10.0262	0	557.165
395	2033	Oil_CCS	1.59477	9.5487	0	0	44.2789
396	2033	Natural_gas_CCS	3850.15	227.56	64.3373	0	6139.09
397	2033	Biomass_CCS	0	38.1596	4.23726	0	660.554
398	2033	Coal_CHP	14.7709	56.5839	46.1871	22.9961	253.932
399	2033	Oil_CHP	0.0645825	22.6223	22.3096	67.9501	123.05
400	2033	Natural_gas_CHP	2.22325	214.122	186.752	434.365	875.423
401	2033	Biomass_CHP	0.00279085	46.7458	62.6069	25.0522	151.4
402	2033	Coal_CHP_CCS	0	0.252187	3.38152	0	57.2241
403	2033	Oil_CHP_CCS	0	2.0194	4.61014	0	34.1971
404	2033	Natural_gas_CHP_CCS	51.7734	27.4869	16.2617	0	164.153
405	2033	Biomass_CHP_CCS	10.5104	0.0850497	0.0295165	0	20.5381
406	2034	Solar_PV_cen	601.509	559.005	63.6937	10.4744	2223.91
407	2034	Solar_PV_decen	104.451	143.433	130.062	2.30432	722.344
408	2034	CSP	31.7695	4.13552	5.76094	0	73.8921
409	2034	Wind_onshore	1276.57	547.112	350.941	133.271	4013.39
410	2034	Wind_offshore	145.059	41.6489	55.5302	6.90685	455.797
411	2034	Wave	0.000230659	0.000331394	0.091241	0	0.112355
412	2034	Hydro	2011.94	388.858	661.477	214.169	6658.02
413	2034	Other_renewables	5.77362	35.173	50.7552	6.6894	326.917
414	2034	Nuclear	2057.56	924.775	890.45	137.576	6076.02
415	2034	Coal_ST	176.747	21.5739	4.76229	1.86149	247.32
416	2034	Oil_ST	0.312394	19.1816	7.31396	2.00451	53.4315
417	2034	Natural_gas_OC	1.52253	69.8075	1.25501	0.0771765	152.272
418	2034	Biomass_ST	20.9913	293.972	31.6032	0.121785	600.973
419	2034	IGCC	0	0	0	0	0.548209
420	2034	Oil_CC	0	0.33049	0	0	3.59326
421	2034	Natural_gas_CC	683.562	106.266	96.3326	2.69044	2033.02
422	2034	Biomass_CC	0	0	0	0	0
423	2034	Coal_CCS	75.6182	102.575	6.38293	0	410.212
424	2034	Oil_CCS	0	11.6371	0	0	49.0487
425	2034	Natural_gas_CCS	3814.99	262.931	26.5313	0	6236.41
426	2034	Biomass_CCS	0	70.5108	39.9625	0	901.426
427	2034	Coal_CHP	8.71702	43.7203	35.174	11.7065	180.133
428	2034	Oil_CHP	0.0368464	17.4495	17.1503	63.8901	107.105
429	2034	Natural_gas_CHP	2.59499	165.222	142.362	412.017	752.638
430	2034	Biomass_CHP	0.00320676	48.7916	63.7595	23.6364	153.228
431	2034	Coal_CHP_CCS	0	0.955574	9.45535	0	68.1801
432	2034	Oil_CHP_CCS	0	4.95009	12.2162	0	49.998
433	2034	Natural_gas_CHP_CCS	76.7293	67.0176	40.75	0	275.217
434	2034	Biomass_CHP_CCS	15.3456	9.62977	0.320886	0	39.0169
435	2035	Solar_PV_cen	642.657	593.587	62.8468	11.285	2362.67
436	2035	Solar_PV_decen	107.196	163.485	140.934	2.2901	781.439
437	2035	CSP	33.26	4.33121	5.38086	0	79.4472
438	2035	Wind_onshore	1337.58	561.159	341.903	155.684	4205.53
439	2035	Wind_offshore	153.472	44.7281	56.0982	7.97884	485.984
440	2035	Wave	0.000236778	0.000351815	0.0977447	0	0.120436
441	2035	Hydro	2070.94	389.672	667.455	234.734	6753.46
442	2035	Other_renewables	5.98178	35.8402	51.1972	7.49127	329.64
443	2035	Nuclear	2185.91	919.559	844.486	158.153	6247.02
444	2035	Coal_ST	49.4138	13.4959	3.82155	9.04361	88.8952
445	2035	Oil_ST	0.13832	12.4104	6.63087	4.15072	39.8273
446	2035	Natural_gas_OC	1.43025	69.3896	1.15541	0.969874	133.363
447	2035	Biomass_ST	19.5207	279.697	28.6199	0.170892	571.144
448	2035	IGCC	0	0	0	0	0.106417
449	2035	Oil_CC	0	0.536015	0	0	1.66437
450	2035	Natural_gas_CC	420.248	43.899	67.1018	2.17247	1313.31
451	2035	Biomass_CC	0	0	0	0	0
452	2035	Coal_CCS	73.5292	111.185	2.09233	0	403.96
453	2035	Oil_CCS	0	12.7864	0	0	59.0574
454	2035	Natural_gas_CCS	3479.76	288.357	27.8842	0	6078.48
455	2035	Biomass_CCS	0	98.3697	99.365	0	1162.42
456	2035	Coal_CHP	5.11027	28.19	22.4104	5.96356	113.589
457	2035	Oil_CHP	0.0205795	11.2235	11.0801	58.5209	88.7227
458	2035	Natural_gas_CHP	2.87781	106.328	90.4253	376.473	601.696
459	2035	Biomass_CHP	0.00368635	51.1124	65.0901	21.5771	155.365
460	2035	Coal_CHP_CCS	0	2.1757	18.9507	0	82.6293
461	2035	Oil_CHP_CCS	0	9.34726	23.9657	0	70.2587
462	2035	Natural_gas_CHP_CCS	125.463	126.213	78.0447	0	437.281
463	2035	Biomass_CHP_CCS	29.1458	27.1251	0.908642	0	75.8874
464	2036	Solar_PV_cen	676.57	624.954	62.6087	12.2585	2481.5
465	2036	Solar_PV_decen	108.422	185.756	152.146	2.21815	850.438
466	2036	CSP	34.4644	4.45809	4.95194	0	83.8831
467	2036	Wind_onshore	1382.99	569.135	332.472	165.294	4331.09
468	2036	Wind_offshore	159.753	48.8185	57	9.35614	513.112
469	2036	Wave	0.000232351	0.000370353	0.100527	0	0.125285
470	2036	Hydro	2109.15	389.678	669.819	254.099	6836.14
471	2036	Other_renewables	6.13278	36.339	51.3634	8.26471	349.786
472	2036	Nuclear	2295.43	902.903	802.03	181.129	6381.33
473	2036	Coal_ST	17.0468	11.1439	3.15971	21.8893	60.4349
474	2036	Oil_ST	0.068123	7.87673	5.92796	7.74523	34.6147
475	2036	Natural_gas_OC	1.31625	44.5075	1.06385	7.72018	126.782
476	2036	Biomass_ST	15.7639	257.454	25.4809	0.256893	535.463
477	2036	IGCC	0	0	0	0	0.120149
478	2036	Oil_CC	0	0.550869	0	0	2.0802
479	2036	Natural_gas_CC	262.275	28.4766	51.5009	3.10932	885.795
480	2036	Biomass_CC	0	0	0	0	0
481	2036	Coal_CCS	27.0101	114.83	0.318953	0.0213813	359.225
482	2036	Oil_CCS	0	13.1152	0	0	62.7038
483	2036	Natural_gas_CCS	3030.87	302.762	10.4453	5.43652	5642.2
484	2036	Biomass_CCS	0	124.808	150.291	0	1409.63
485	2036	Coal_CHP	2.96759	14.6015	11.8772	3.47474	65.1716
486	2036	Oil_CHP	0.0113044	5.7992	6.07381	55.5213	75.3028
487	2036	Natural_gas_CHP	2.92997	55.0094	47.9201	356.304	484.991
488	2036	Biomass_CHP	0.00422652	51.968	66.7628	20.402	158.328
489	2036	Coal_CHP_CCS	0	3.82196	32.4314	0	102.951
490	2036	Oil_CHP_CCS	0	14.938	40.5448	0	95.9098
491	2036	Natural_gas_CHP_CCS	227.648	201.402	130.28	0	688.879
492	2036	Biomass_CHP_CCS	58.6223	51.3433	1.84282	0	136.636
493	2037	Solar_PV_cen	685.425	654.093	62.9576	15.4888	2569.78
494	2037	Solar_PV_decen	108.398	212.847	165.809	2.0644	936.122
495	2037	CSP	35.5812	4.38753	4.52288	0	88.066
496	2037	Wind_onshore	1408.9	572.416	322.724	178.705	4427.82
497	2037	Wind_offshore	164.073	52.3638	57.7843	11.5875	541.326
498	2037	Wave	0.000223936	0.000390038	0.102385	0	0.128329
499	2037	Hydro	2137.32	388.366	672.89	264.99	6905.3
500	2037	Other_renewables	6.26247	36.73	51.7047	8.71378	362.606
501	2037	Nuclear	2344.96	877.19	766.945	199.315	6425.88
502	2037	Coal_ST	2.60955	9.95547	2.69662	37.7319	57.9963
503	2037	Oil_ST	0.0319085	5.38913	5.32101	11.5694	32.7023
504	2037	Natural_gas_OC	1.18566	43.7193	1.07242	18.9537	164.172
505	2037	Biomass_ST	13.7826	239.855	22.2492	0.359525	516.626
506	2037	IGCC	0	0	0	0	0.0693624
507	2037	Oil_CC	0	0.547498	0.000216604	0	1.79559
508	2037	Natural_gas_CC	167.924	17.9551	42.7835	6.71871	619.863
509	2037	Biomass_CC	0	0	0	0	0
510	2037	Coal_CCS	19.9071	114.216	0.0094987	0.210984	354.679
511	2037	Oil_CCS	0	12.7084	0.00622684	0	64.4325
512	2037	Natural_gas_CCS	2666.23	309.079	1.5608	32.5107	5338.02
513	2037	Biomass_CCS	0	157.374	201.834	0.192112	1647.2
514	2037	Coal_CHP	1.54624	7.70771	7.06563	2.28473	41.6767
515	2037	Oil_CHP	0.00578528	3.06533	3.5135	50.7042	65.0186
516	2037	Natural_gas_CHP	2.47608	29.0915	26.7644	332.795	411.368
517	2037	Biomass_CHP	0.00470408	53.916	70.5055	19.0379	164.766
518	2037	Coal_CHP_CCS	0	6.17345	40.1894	0	121.024
519	2037	Oil_CHP_CCS	0	17.3467	48.8652	0	111.436
520	2037	Natural_gas_CHP_CCS	409.492	232.734	151.194	0	957.903
521	2037	Biomass_CHP_CCS	105.866	72.923	3.2256	0	213.514
522	2038	Solar_PV_cen	682.172	683.597	63.4781	20.5433	2651.82
523	2038	Solar_PV_decen	109.968	246.323	172.581	1.87626	1020.57
524	2038	CSP	36.1904	4.3565	5.52394	0	93.3754
525	2038	Wind_onshore	1417.51	575.629	353.2	198.255	4557.09
526	2038	Wind_offshore	166.042	55.9362	58.2139	13.8559	563.98
527	2038	Wave	0.000209382	0.000412444	0.113178	0	0.142748
528	2038	Hydro	2137.04	389.237	662.605	269.621	6932.86
529	2038	Other_renewables	6.31407	37.1348	71.7967	11.5075	395.618
530	2038	Nuclear	2361.18	846.751	710.487	214.124	6411.88
531	2038	Coal_ST	1.52333	9.06338	2.29382	52.2559	69.176
532	2038	Oil_ST	0.0236272	3.82841	4.52496	14.6234	32.0167
533	2038	Natural_gas_OC	1.03705	42.0671	0.900488	28.5564	208.734
534	2038	Biomass_ST	11.404	206.597	18.5969	0.446613	465.392
535	2038	IGCC	0	0	0	0	0.0734541
536	2038	Oil_CC	0	0.520742	0	0	2.06066
537	2038	Natural_gas_CC	117.79	13.5904	35.6539	11.6749	462.578
538	2038	Biomass_CC	0	0	0	0	0
539	2038	Coal_CCS	2.9171	109.982	0	0.783678	331.694
540	2038	Oil_CCS	0	11.8721	0	0	57.3708
541	2038	Natural_gas_CCS	2360.74	307.241	1.45213	90.7072	5159.12
542	2038	Biomass_CCS	0	192.861	243.859	1.13008	1847.94
543	2038	Coal_CHP	0.773831	4.29606	4.36863	1.60912	29.0638
544	2038	Oil_CHP	0.0033586	1.69244	2.17551	41.229	53.1001
545	2038	Natural_gas_CHP	1.82331	16.0745	14.8333	289.662	339.755
546	2038	Biomass_CHP	0.00477049	58.2478	74.7969	16.5796	173.382
547	2038	Coal_CHP_CCS	0	6.97613	46.5991	0	138.535
548	2038	Oil_CHP_CCS	0	19.2934	55.2975	0	125.336
549	2038	Natural_gas_CHP_CCS	697.804	259.367	171.196	0	1344.49
550	2038	Biomass_CHP_CCS	169.5	100.665	4.18326	0	314.235
551	2039	Solar_PV_cen	669.153	709.189	64.6805	27.8304	2729.74
552	2039	Solar_PV_decen	124.366	292.459	178.073	1.64253	1127.27
553	2039	CSP	36.3741	4.2861	5.83931	0	97.9219
554	2039	Wind_onshore	1408.68	573.611	363.919	225.278	4658.55
555	2039	Wind_offshore	166.284	58.4	58.6287	16.0689	588.417
556	2039	Wave	0.00033362	0.000434041	0.119063	0	0.156395
557	2039	Hydro	2113.13	388.922	657.792	264.774	6938.9
558	2039	Other_renewables	10.035	37.4069	82.5694	12.171	438.998
559	2039	Nuclear	2350.33	803.883	675.044	223.761	6373.39
560	2039	Coal_ST	0.966569	8.30658	1.94977	60.4534	75.0048
561	2039	Oil_ST	0.0185303	2.81524	3.85219	15.8264	31.2337
562	2039	Natural_gas_OC	0.87769	41.6328	0.813432	31.0422	234.146
563	2039	Biomass_ST	9.36601	181.521	15.2879	0.50455	431.648
564	2039	IGCC	0	0	0	0	0.0712075
565	2039	Oil_CC	0	0.488114	0	0	2.18108
566	2039	Natural_gas_CC	84.7342	10.5823	28.833	19.1879	345.307
567	2039	Biomass_CC	0	0	0	0	0
568	2039	Coal_CCS	0.311655	104.464	0	2.74203	306.825
569	2039	Oil_CCS	0	10.8268	0	0	57.9002
570	2039	Natural_gas_CCS	2138.43	302.334	2.0278	195.583	5142.27
571	2039	Biomass_CCS	0	223.927	250.409	2.8377	1988.98
572	2039	Coal_CHP	0.386798	2.43136	2.84442	1.04283	21.4412
573	2039	Oil_CHP	0.00163358	0.928951	1.49903	28.7468	39.5035
574	2039	Natural_gas_CHP	1.1593	8.8321	7.84914	221.331	252.682
575	2039	Biomass_CHP	0.00463573	61.7761	80.0446	12.9489	180.314
576	2039	Coal_CHP_CCS	0	9.36109	59.2787	0	168.105
577	2039	Oil_CHP_CCS	0	22.4791	64.0764	0	143.125
578	2039	Natural_gas_CHP_CCS	1035.17	310.717	212.707	0	1852.11
579	2039	Biomass_CHP_CCS	232.654	111.205	4.86529	0	399.972
580	2040	Solar_PV_cen	649.342	727.722	65.1519	32.641	2789.06
581	2040	Solar_PV_decen	138.534	350.396	186.561	4.67131	1253.01
582	2040	CSP	36.3212	4.39915	6.31767	0	102.195
583	2040	Wind_onshore	1381.44	563.832	374.069	237.987	4707.7
584	2040	Wind_offshore	165.128	60.9917	58.1271	17.3026	606.78
585	2040	Wave	0.000315955	0.000452465	0.130402	0	0.182171
586	2040	Hydro	2076.99	385.255	647.078	244.711	6904.44
587	2040	Other_renewables	9.9466	37.3325	95.7297	12.0805	481.549
588	2040	Nuclear	2325.82	744.17	630.099	209.579	6251.22
589	2040	Coal_ST	0.623424	7.80153	1.59885	57.6227	70.4474
590	2040	Oil_ST	0.0144687	2.49086	3.15502	14.6255	29.5047
591	2040	Natural_gas_OC	0.716408	43.4781	0.70459	34.4829	261.993
592	2040	Biomass_ST	7.08285	162.36	11.9934	0.510044	397.055
593	2040	IGCC	0	0	0	0	0.152546
594	2040	Oil_CC	0	0.488895	0	0	2.77403
595	2040	Natural_gas_CC	56.2758	9.09927	21.6168	25.3384	251.958
596	2040	Biomass_CC	0	0	0	0	0
597	2040	Coal_CCS	0	97.6672	0	5.09754	288.823
598	2040	Oil_CCS	0	9.8997	0	0	62.0949
599	2040	Natural_gas_CCS	1954.23	295.484	3.46143	320.454	5218.34
600	2040	Biomass_CCS	0	247.499	248.342	5.76405	2124.56
601	2040	Coal_CHP	0.192068	1.41308	2.24746	0.778549	18.4703
602	2040	Oil_CHP	0.000283197	0.523727	1.13045	21.307	31.3674
603	2040	Natural_gas_CHP	0.625897	4.97443	4.7509	181.335	202.347
604	2040	Biomass_CHP	0.00428456	62.8308	83.4664	11.3063	183.91
605	2040	Coal_CHP_CCS	0	13.9308	77.1028	0	208.926
606	2040	Oil_CHP_CCS	0	26.9218	73.4811	0	162.177
607	2040	Natural_gas_CHP_CCS	1420.6	393.182	269.081	0	2479.82
608	2040	Biomass_CHP_CCS	278.895	123.251	7.91938	0	477.818
609	2041	Solar_PV_cen	633.994	751.203	65.0806	38.7924	2863.94
610	2041	Solar_PV_decen	164.742	403.224	194.595	16.1788	1395.08
611	2041	CSP	36.5366	4.79197	6.02987	0	107.286
612	2041	Wind_onshore	1364.31	563.286	360.882	255.894	4764.43
613	2041	Wind_offshore	164.89	65.624	57.3044	17.1474	628.859
614	2041	Wave	0.000364053	0.000464841	0.125774	0	0.187145
615	2041	Hydro	2056.07	376.462	644.914	233.964	6884.1
616	2041	Other_renewables	10.6888	36.2133	95.4209	11.8331	500.197
617	2041	Nuclear	2318.97	688.769	597.74	201.281	6168.53
618	2041	Coal_ST	0.401006	7.28111	1.27893	48.8473	60.2404
619	2041	Oil_ST	0.0110216	2.2657	2.51022	12.0975	26.2178
620	2041	Natural_gas_OC	0.563512	46.5552	0.584819	32.9102	264.724
621	2041	Biomass_ST	5.23426	144.144	9.08053	0.473552	365.249
622	2041	IGCC	0	0	0	0	0.176561
623	2041	Oil_CC	0	0.487502	0	0	2.69615
624	2041	Natural_gas_CC	34.7128	7.81212	15.7494	31.248	181.629
625	2041	Biomass_CC	0	0	0	0	0
626	2041	Coal_CCS	0	91.6899	0	7.66458	274.247
627	2041	Oil_CCS	0	9.18691	0	0	70.3394
628	2041	Natural_gas_CCS	1857.21	297.736	7.75581	390.073	5371.5
629	2041	Biomass_CCS	0	274.819	249.528	9.69867	2270.72
630	2041	Coal_CHP	0.0947922	0.889905	1.94639	0.625566	16.6117
631	2041	Oil_CHP	0.000113093	0.317474	0.945305	15.5721	25.2498
632	2041	Natural_gas_CHP	0.316943	3.08177	3.16918	149.869	165.261
633	2041	Biomass_CHP	0.00387488	60.4669	84.8229	10.4067	181.702
634	2041	Coal_CHP_CCS	0	18.0481	95.2927	0	254.149
635	2041	Oil_CHP_CCS	0	30.3758	82.0068	0	177.957
636	2041	Natural_gas_CHP_CCS	1624.84	461.665	325.867	0	2928.34
637	2041	Biomass_CHP_CCS	312.941	130.554	18.9489	0	553.648
638	2042	Solar_PV_cen	624.864	772.561	65.9029	43.4639	2935.83
639	2042	Solar_PV_decen	201.84	453.847	203.016	33.1992	1558.26
640	2042	CSP	37.1503	5.17206	5.86251	0	112.797
641	2042	Wind_onshore	1362.07	564.841	349.651	274.554	4832.55
642	2042	Wind_offshore	166.403	70.0824	56.2685	17.4914	653.277
643	2042	Wave	0.000349758	0.000480416	0.122273	0	0.194311
644	2042	Hydro	2056.71	370.909	644.169	232.078	6896.92
645	2042	Other_renewables	10.7834	35.266	95.3835	12.0272	520.774
646	2042	Nuclear	2337.98	635.054	572.514	199.616	6129.23
647	2042	Coal_ST	0.255066	7.01771	0.962905	37.9096	48.3086
648	2042	Oil_ST	0.00812103	2.25708	1.88128	8.95763	23.3507
649	2042	Natural_gas_OC	0.418355	51.7724	0.452756	24.0054	257.886
650	2042	Biomass_ST	3.64117	130.462	6.47985	0.421252	340.333
651	2042	IGCC	0	0	0	0	0.20534
652	2042	Oil_CC	0	0.488715	0	0	3.05148
653	2042	Natural_gas_CC	19.8227	6.80509	10.7737	31.1414	131.155
654	2042	Biomass_CC	0	0	0	0	0
655	2042	Coal_CCS	0	88.2835	0	9.11475	266.66
656	2042	Oil_CCS	0	8.9179	0	0	86.937
657	2042	Natural_gas_CCS	1826.97	300.896	17.4575	438.913	5575.6
658	2042	Biomass_CCS	0	291.792	251.288	11.7785	2393.77
659	2042	Coal_CHP	0.0515138	0.636466	1.74343	0.553679	15.1591
660	2042	Oil_CHP	4.76996e-05	0.222464	0.834773	11.7425	21.1587
661	2042	Natural_gas_CHP	0.17811	2.18204	2.34569	127.163	140.338
662	2042	Biomass_CHP	0.00345077	56.9328	81.2396	10.3362	173.616
663	2042	Coal_CHP_CCS	0	21.453	110.056	0	298.557
664	2042	Oil_CHP_CCS	0	33.1906	87.3824	0	187.987
665	2042	Natural_gas_CHP_CCS	1686.53	523.529	370.782	0	3224.22
666	2042	Biomass_CHP_CCS	337.788	133.692	31.7246	0	621.364
667	2043	Solar_PV_cen	620.337	799.08	66.6072	47.715	3038.51
668	2043	Solar_PV_decen	238.051	480.379	216.088	48.2851	1706.63
669	2043	CSP	38.189	5.58102	6.01622	0	119.868
670	2043	Wind_onshore	1375.66	596.169	341.454	294.003	4961.36
671	2043	Wind_offshore	169.538	77.2909	55.9817	18.0299	684.327
672	2043	Wave	0.000335762	0.000497924	0.119645	0	0.199982
673	2043	Hydro	2079.29	367.933	641.626	232.593	6928.94
674	2043	Other_renewables	10.9961	34.4287	95.4231	12.353	548.86
675	2043	Nuclear	2385.2	590.824	561.109	198.654	6149.96
676	2043	Coal_ST	0.150297	6.79573	0.751679	24.9366	34.48
677	2043	Oil_ST	0.00746771	2.27654	2.77648	5.71638	20.9602
678	2043	Natural_gas_OC	0.278232	58.2628	3.35042	11.9802	225.773
679	2043	Biomass_ST	2.25841	119.787	5.64943	0.342317	313.903
680	2043	IGCC	0	0	0	0	0.218434
681	2043	Oil_CC	0	0.470063	0.0112094	0	3.11637
682	2043	Natural_gas_CC	10.1312	5.91604	7.90645	27.8306	91.8989
683	2043	Biomass_CC	0	0	0	0	0
684	2043	Coal_CCS	0	90.7897	0.612436	9.71494	264.349
685	2043	Oil_CCS	0	9.74992	0.290133	0	104.855
686	2043	Natural_gas_CCS	1886.97	328.643	37.7082	478.791	5923.94
687	2043	Biomass_CCS	0	304.763	253.352	13.1169	2523.82
688	2043	Coal_CHP	0.0317487	0.425348	1.5392	0.557669	13.5438
689	2043	Oil_CHP	2.70589e-05	0.142884	0.719864	9.6453	18.6027
690	2043	Natural_gas_CHP	0.113719	1.42717	1.65923	110.231	122.082
691	2043	Biomass_CHP	0.00302105	50.5912	74.9113	11.1901	160.072
692	2043	Coal_CHP_CCS	0	23.083	118.384	0	334.802
693	2043	Oil_CHP_CCS	0	33.6452	88.4332	0	188.612
694	2043	Natural_gas_CHP_CCS	1628.78	545.736	394.732	0	3327.3
695	2043	Biomass_CHP_CCS	340.479	128.816	42.4891	0	660.547
696	2044	Solar_PV_cen	615.05	838.735	67.2031	50.842	3159.48
697	2044	Solar_PV_decen	269.885	484.204	238.768	55.3702	1846.74
698	2044	CSP	39.1734	6.32263	6.23092	0	128.337
699	2044	Wind_onshore	1390.23	639.365	338.649	313.206	5114.99
700	2044	Wind_offshore	172.366	86.0007	56.0614	18.8902	719.147
701	2044	Wave	0.000346892	0.000526052	0.113914	0	0.207755
702	2044	Hydro	2096.85	372.23	636.848	237.708	6965.27
703	2044	Other_renewables	11.1864	33.8032	95.4678	12.9402	584.947
704	2044	Nuclear	2429.57	561.902	555.345	198.582	6201.84
705	2044	Coal_ST	0.0680406	6.74556	0.690435	13.9405	22.8955
706	2044	Oil_ST	0.00842363	2.30783	5.71101	3.13364	19.2686
707	2044	Natural_gas_OC	0.13821	66.0056	10.6933	5.11275	212.269
708	2044	Biomass_ST	1.06692	110.422	6.83286	0.261971	289.447
709	2044	IGCC	0	0	0	0	0.200247
710	2044	Oil_CC	0	0.434503	0.0375694	0	2.72865
711	2044	Natural_gas_CC	3.9947	5.11203	7.43439	21.928	62.8904
712	2044	Biomass_CC	0	0	0	0	0
713	2044	Coal_CCS	0	94.3847	2.30585	8.85472	283.032
714	2044	Oil_CCS	0	10.6529	1.01179	0	108.647
715	2044	Natural_gas_CCS	1970.08	361.439	68.5127	506.352	6295.4
716	2044	Biomass_CCS	0.0763517	322.424	266.102	14.6309	2691.91
717	2044	Coal_CHP	0.0197584	0.281465	1.35546	0.623068	11.9444
718	2044	Oil_CHP	1.19549e-05	0.0889101	0.617162	8.74707	17.0907
719	2044	Natural_gas_CHP	0.0754651	0.909565	1.14561	100.143	111.607
720	2044	Biomass_CHP	0.00267307	45.1873	67.5406	13.3265	147.797
721	2044	Coal_CHP_CCS	0	23.0394	116.277	0	358.392
722	2044	Oil_CHP_CCS	0	32.7638	84.6379	0	182.06
723	2044	Natural_gas_CHP_CCS	1581.5	540.492	386.261	0	3359.8
724	2044	Biomass_CHP_CCS	342.097	124.114	50.7594	0	693.968
725	2045	Solar_PV_cen	605.427	876.572	68.396	53.3897	3282.02
726	2045	Solar_PV_decen	296.28	502.062	251.771	55.2043	1977.87
727	2045	CSP	39.8659	7.45558	6.58462	0	137.471
728	2045	Wind_onshore	1400.9	695.788	383.966	329.736	5338.45
729	2045	Wind_offshore	174.002	94.4145	57.6456	19.3184	743.387
730	2045	Wave	0.000459221	0.000551356	0.15113	0	0.255904
731	2045	Hydro	2097.82	374.884	631.639	239.662	6976.96
732	2045	Other_renewables	11.2872	33.767	101.581	13.3675	614.348
733	2045	Nuclear	2454.91	534.498	549.901	196.573	6243.66
734	2045	Coal_ST	0.0171026	6.271	0.344383	8.24004	15.9671
735	2045	Oil_ST	0.0181685	2.231	4.6366	1.72374	15.2968
736	2045	Natural_gas_OC	16.5394	69.9664	10.1793	8.83044	229.851
737	2045	Biomass_ST	5.79347	98.4462	4.19919	0.186968	267.839
738	2045	IGCC	0	0	0	0	0.194716
739	2045	Oil_CC	0.0219095	0.362939	0.0349621	0	2.64395
740	2045	Natural_gas_CC	0.791306	4.09373	4.11292	16.0751	39.0672
741	2045	Biomass_CC	0	0	0	0	0.00642699
742	2045	Coal_CCS	5.80732	97.4412	2.60999	7.70596	310.661
743	2045	Oil_CCS	1.48811	12.1446	0.986681	0	116.573
744	2045	Natural_gas_CCS	2063.43	412.975	98.2252	531.072	6707.84
745	2045	Biomass_CCS	0.82263	333.918	287.706	15.1114	2863.24
746	2045	Coal_CHP	0.0136042	0.189079	1.20984	0.773729	10.4992
747	2045	Oil_CHP	0	0.0580124	0.534469	8.79888	16.3879
748	2045	Natural_gas_CHP	0.0530358	0.604449	0.790566	99.2808	111.194
749	2045	Biomass_CHP	0.00250479	37.7899	61.1422	17.5214	137.072
750	2045	Coal_CHP_CCS	0	21.3416	108.427	0	372.392
751	2045	Oil_CHP_CCS	0	30.6634	78.6848	0	171.49
752	2045	Natural_gas_CHP_CCS	1561.49	508.361	360.061	0	3351.92
753	2045	Biomass_CHP_CCS	355.071	114.968	55.312	0	726.53
754	2046	Solar_PV_cen	588.306	900.766	70.2661	56.3076	3375.48
755	2046	Solar_PV_decen	322.631	524.071	246.412	55.1347	2089.36
756	2046	CSP	39.9243	8.25849	6.94494	0	146.04
757	2046	Wind_onshore	1388.57	737.906	406.99	339.666	5497.99
758	2046	Wind_offshore	173.22	103.364	60.0632	19.4946	782.947
759	2046	Wave	0.000463277	0.000563038	0.167779	0	0.28191
760	2046	Hydro	2097.57	378.771	627.983	238.833	6984.85
761	2046	Other_renewables	11.2871	34.0257	104.972	13.4359	641.26
762	2046	Nuclear	2456.11	519.023	542.927	190.497	6278.5
763	2046	Coal_ST	0.0227111	6.35136	0.426554	7.71201	15.5589
764	2046	Oil_ST	0.0369961	2.13205	5.68001	1.14642	13.9092
765	2046	Natural_gas_OC	22.8176	71.0944	13.3889	24.9849	233.639
766	2046	Biomass_ST	11.0112	85.8381	4.77981	0.152203	247.264
767	2046	IGCC	0	0	0	0	0.12165
768	2046	Oil_CC	0.0414028	0.295567	0.0443017	0	2.35935
769	2046	Natural_gas_CC	0.979327	4.08317	5.2122	12.9034	37.7895
770	2046	Biomass_CC	0	0	0	0	0.0249908
771	2046	Coal_CCS	8.1982	99.139	3.96111	7.15491	318.7
772	2046	Oil_CCS	2.10824	13.4983	1.3117	0	120.915
773	2046	Natural_gas_CCS	2128.72	455.753	136.047	540.11	7081.14
774	2046	Biomass_CCS	2.74576	333.776	313.663	15.2097	3001.34
775	2046	Coal_CHP	0.00946326	0.129532	1.11571	1.03515	9.48239
776	2046	Oil_CHP	0	0.0386307	0.48154	9.2916	16.0989
777	2046	Natural_gas_CHP	0.0380824	0.409779	0.564443	103.112	115.376
778	2046	Biomass_CHP	0.00239809	32.3093	56.6676	24.0379	132.862
779	2046	Coal_CHP_CCS	0	20.4473	102.928	0	388.926
780	2046	Oil_CHP_CCS	0	29.7273	74.6944	0	164.235
781	2046	Natural_gas_CHP_CCS	1569.02	495.464	341.801	0	3378.44
782	2046	Biomass_CHP_CCS	366.805	110.15	54.2376	0	748.507
783	2047	Solar_PV_cen	574.045	928.103	72.9224	59.6376	3482.76
784	2047	Solar_PV_decen	368.058	534.102	242.044	55.3769	2232.21
785	2047	CSP	39.9826	9.33885	7.20169	0	155.822
786	2047	Wind_onshore	1384.36	781.843	406.394	350.419	5664.87
787	2047	Wind_offshore	172.55	115.204	63.5532	19.6667	808.432
788	2047	Wave	0.00046733	0.000565547	0.169263	0	0.309862
789	2047	Hydro	2096.91	376.79	624.357	237.84	6981.66
790	2047	Other_renewables	11.287	33.7939	106.35	13.492	666.031
791	2047	Nuclear	2457.17	505.793	535.461	186.162	6311.22
792	2047	Coal_ST	0.0185974	5.93778	0.518431	6.67511	14.1413
793	2047	Oil_ST	0.0437644	1.88535	6.79793	0.850065	14.2402
794	2047	Natural_gas_OC	19.1021	67.4719	17.4074	36.5988	240.992
795	2047	Biomass_ST	15.7299	74.244	5.26232	0.12536	226.504
796	2047	IGCC	0	0	0	0	0.0836613
797	2047	Oil_CC	0.0465231	0.21696	0.0554167	0	2.25732
798	2047	Natural_gas_CC	0.827306	3.7721	6.51673	11.6137	38.62
799	2047	Biomass_CC	0	0	0	0	0.168599
800	2047	Coal_CCS	7.01289	98.8114	23.9179	6.93089	349.665
801	2047	Oil_CCS	1.81077	14.7938	1.73091	0	128.919
802	2047	Natural_gas_CCS	2175.48	509.589	159.325	553.54	7444.2
803	2047	Biomass_CCS	12.0327	328.868	346.196	15.2416	3155.57
804	2047	Coal_CHP	0.0065515	0.0877328	1.05961	1.30711	8.60575
805	2047	Oil_CHP	0	0.0256035	0.449435	9.27717	15.2073
806	2047	Natural_gas_CHP	0.0277814	0.275293	0.415815	100.755	113.219
807	2047	Biomass_CHP	0.00233257	27.4912	53.6921	30.9436	131.182
808	2047	Coal_CHP_CCS	0	19.7845	99.9467	0	407.936
809	2047	Oil_CHP_CCS	0	28.8248	72.5309	0	158.548
810	2047	Natural_gas_CHP_CCS	1592.95	480.69	331.901	2.40447	3422.06
811	2047	Biomass_CHP_CCS	372.977	106.58	52.6666	0	760.101
812	2048	Solar_PV_cen	564.471	952.12	75.7057	62.3556	3561.45
813	2048	Solar_PV_decen	398.128	545.768	237.69	55.3013	2323.13
814	2048	CSP	40.0401	10.1861	7.39449	0	166.414
815	2048	Wind_onshore	1385.78	807.019	409.995	358.622	5805.59
816	2048	Wind_offshore	172.01	125.491	66.2736	19.8434	843.706
817	2048	Wave	0.00047137	0.000575324	0.170741	0	0.344802
818	2048	Hydro	2096.52	378.562	620.737	236.757	6981.12
819	2048	Other_renewables	11.287	33.6844	107.718	13.5479	691.183
820	2048	Nuclear	2457.56	497.723	521.258	182.055	6359.88
821	2048	Coal_ST	0.0186657	5.61135	0.564458	5.40569	12.5467
822	2048	Oil_ST	0.0591435	1.72587	7.291	0.640299	13.5249
823	2048	Natural_gas_OC	19.3458	64.0129	20.0897	44.7735	260.493
824	2048	Biomass_ST	18.3547	66.0743	5.26089	0.105676	209.216
825	2048	IGCC	0	0	0	0	0.063102
826	2048	Oil_CC	0.0581615	0.156604	0.0620365	0	2.50371
827	2048	Natural_gas_CC	0.940349	3.52814	7.30528	11.5976	41.2642
828	2048	Biomass_CC	0	0	0	0	0.377368
829	2048	Coal_CCS	7.24923	96.7878	48.806	7.49011	398.083
830	2048	Oil_CCS	1.87871	15.4088	2.01089	0	140.356
831	2048	Natural_gas_CCS	2223.83	552.958	174.264	567.202	7813.6
832	2048	Biomass_CCS	24.5414	329.674	381.234	15.2663	3341.56
833	2048	Coal_CHP	0.0047203	0.0595311	1.02473	1.55821	7.94339
834	2048	Oil_CHP	0	0.017338	0.4293	8.7881	13.8969
835	2048	Natural_gas_CHP	0.0205452	0.186506	0.311358	92.8438	105.264
836	2048	Biomass_CHP	0.00230001	23.7748	51.4983	37.434	131.223
837	2048	Coal_CHP_CCS	0	19.8299	98.3056	0	432.605
838	2048	Oil_CHP_CCS	0	28.5992	71.34	0	155.213
839	2048	Natural_gas_CHP_CCS	1619.8	483.289	326.451	16.4999	3510.24
840	2048	Biomass_CHP_CCS	380.93	106.995	51.8018	0.000218343	770.578
841	2049	Solar_PV_cen	555.042	972.102	78.8941	66.0017	3640.13
842	2049	Solar_PV_decen	419.087	549.986	238.593	55.3814	2386.16
843	2049	CSP	40.2616	11.0405	7.60385	0	177.558
844	2049	Wind_onshore	1381.44	844.843	413.786	368.674	5948.36
845	2049	Wind_offshore	168.286	134.56	70.0827	20.0362	864.223
846	2049	Wave	0.0004754	0.00058068	0.172212	0	0.373157
847	2049	Hydro	2096.43	377.703	617.085	235.425	6987.81
848	2049	Other_renewables	11.287	34.5477	109.084	13.5972	718.58
849	2049	Nuclear	2456.72	489.85	507.105	179.246	6410.85
850	2049	Coal_ST	0.0236226	5.06224	0.56197	3.77709	10.3672
851	2049	Oil_ST	0.0908885	1.53745	7.11435	0.42858	13.4062
852	2049	Natural_gas_OC	24.438	57.3331	21.1548	42.2438	290.049
853	2049	Biomass_ST	19.7648	59.4915	4.74215	0.084401	192.86
854	2049	IGCC	0	0	0	0	0.0629304
855	2049	Oil_CC	0.082688	0.10703	0.0639439	0	3.1152
856	2049	Natural_gas_CC	1.3754	3.19046	7.44872	10.3268	42.9308
857	2049	Biomass_CC	0	0	0	0	0.564074
858	2049	Coal_CCS	9.33549	93.2445	79.2056	7.87538	448.812
859	2049	Oil_CCS	2.42723	15.9563	2.14804	0	156.817
860	2049	Natural_gas_CCS	2278.6	597.02	182.569	582.709	8234.51
861	2049	Biomass_CCS	39.2621	327.907	407.19	15.2811	3496.02
862	2049	Coal_CHP	0.00335678	0.0395662	1.0055	1.743	7.44535
863	2049	Oil_CHP	0	0.0108665	0.418044	7.87492	12.3516
864	2049	Natural_gas_CHP	0.0153098	0.121568	0.242908	80.3978	92.7464
865	2049	Biomass_CHP	0.00228521	20.0709	48.7489	42.3436	128.727
866	2049	Coal_CHP_CCS	0	19.9047	97.6918	0	457.725
867	2049	Oil_CHP_CCS	0	28.4142	70.8946	0	153.25
868	2049	Natural_gas_CHP_CCS	1655.15	486.613	324.413	44.9726	3626.05
869	2049	Biomass_CHP_CCS	388.615	107.57	51.4784	0.00121957	782.991
870	2050	Solar_PV_cen	532.157	978.897	79.5202	69.2363	3676.19
871	2050	Solar_PV_decen	438.72	562.129	248.442	55.6395	2464.19
872	2050	CSP	39.0274	11.6741	7.76135	0	186.999
873	2050	Wind_onshore	1346.2	860.56	409.959	376.213	5997.46
874	2050	Wind_offshore	160.531	135.148	73.021	20.0716	870.314
875	2050	Wave	0.00047947	0.000585796	0.173682	0	0.406218
876	2050	Hydro	2095.04	379.112	608.422	234.047	6993.4
877	2050	Other_renewables	11.2871	34.5088	110.57	13.62	745.681
878	2050	Nuclear	2456.82	484.176	499.299	177.079	6486.05
879	2050	Coal_ST	0.0417926	4.6688	0.552946	2.42808	8.63388
880	2050	Oil_ST	0.191064	1.39795	6.84809	0.265235	12.9409
881	2050	Natural_gas_OC	43.1965	52.8344	21.7753	32.4302	342.507
882	2050	Biomass_ST	16.7278	53.9522	4.25565	0.0684389	173.735
883	2050	IGCC	0	0	0	0	0.0711991
884	2050	Oil_CC	0.155061	0.0718018	0.064732	0	3.76817
885	2050	Natural_gas_CC	2.91659	2.92674	7.42636	8.44371	45.9233
886	2050	Biomass_CC	0	0	0	0	0.595917
887	2050	Coal_CCS	16.7682	90.7055	115.845	7.78105	528.125
888	2050	Oil_CCS	4.36476	16.1233	2.24378	0	173.756
889	2050	Natural_gas_CCS	2368.75	624.713	189.284	594.832	8683.49
890	2050	Biomass_CCS	54.4653	362.402	426.595	15.2942	3676.64
891	2050	Coal_CHP	0.00236337	0.0251133	0.993864	1.86986	7.06626
892	2050	Oil_CHP	0	0.00565382	0.411399	6.84366	10.8218
893	2050	Natural_gas_CHP	0.0114809	0.0727494	0.19989	67.0209	79.1375
894	2050	Biomass_CHP	0.00228493	16.4651	46.2175	45.8114	124.652
895	2050	Coal_CHP_CCS	0	20.1345	97.4734	0	480.845
896	2050	Oil_CHP_CCS	0	28.4461	70.7361	0	152.474
897	2050	Natural_gas_CHP_CCS	1687.24	493.75	323.688	86.4337	3765.92
898	2050	Biomass_CHP_CCS	397.609	108.986	51.3633	0.00439428	795.626
899	2051	Solar_PV_cen	508.539	980.124	79.5161	72.8116	3706.36
900	2051	Solar_PV_decen	466.656	568.267	260.103	55.9128	2550.87
901	2051	CSP	37.5735	12.2081	7.8951	0	195.922
902	2051	Wind_onshore	1305.61	866.435	410.947	381.47	6029.52
903	2051	Wind_offshore	151.133	144.568	76.2358	19.7893	882.586
904	2051	Wave	0.000483564	0.000593541	0.175134	0	0.440028
905	2051	Hydro	2093.35	378.159	601.579	232.94	7000.78
906	2051	Other_renewables	11.2871	35.4383	112.026	13.6132	772.621
907	2051	Nuclear	2458.08	476.639	498.814	176.192	6570.23
908	2051	Coal_ST	0.0495573	4.17061	0.424515	1.27162	6.80531
909	2051	Oil_ST	0.273178	1.23498	5.13131	0.139608	10.7651
910	2051	Natural_gas_OC	51.0827	46.1693	17.4506	10.6354	338.897
911	2051	Biomass_ST	14.9086	47.2808	2.99117	0.0522817	152.795
912	2051	IGCC	0	0	0	0	0.0758057
913	2051	Oil_CC	0.19415	0.0442686	0.051116	0.000802083	3.73429
914	2051	Natural_gas_CC	4.20824	2.58884	5.77059	5.53972	45.4011
915	2051	Biomass_CC	0	0	0	0	0.778481
916	2051	Coal_CCS	20.146	87.3145	158.941	6.63263	599.243
917	2051	Oil_CCS	5.25	15.8843	1.82886	0	188.222
918	2051	Natural_gas_CCS	2458.91	643.585	187.407	600.081	9120.82
919	2051	Biomass_CCS	70.0308	429.546	443.674	15.2887	3890.49
920	2051	Coal_CHP	0.00162531	0.0150833	0.978456	1.91493	6.69026
921	2051	Oil_CHP	0	0.00347961	0.403104	5.75788	9.32567
922	2051	Natural_gas_CHP	0.0085578	0.0437783	0.164011	53.6646	65.4744
923	2051	Biomass_CHP	0.0022709	12.6463	42.5848	47.2167	117.029
924	2051	Coal_CHP_CCS	0	20.1643	96.657	0	496.039
925	2051	Oil_CHP_CCS	0	28.1441	70.1436	0	150.973
926	2051	Natural_gas_CHP_CCS	1696.69	494.985	320.977	141.58	3882.95
927	2051	Biomass_CHP_CCS	401.818	109.321	50.9331	0.00895671	802.724
928	2052	Solar_PV_cen	474.142	967.376	78.9075	75.3879	3712.22
929	2052	Solar_PV_decen	506.555	578.646	273.801	55.7538	2669.29
930	2052	CSP	34.1456	12.3913	7.96858	0	202.713
931	2052	Wind_onshore	1227.2	867.62	413.886	382.637	6017.28
932	2052	Wind_offshore	137.666	142.023	78.5983	19.3435	877.42
933	2052	Wave	0.000487678	0.000599905	0.176592	0	0.460145
934	2052	Hydro	2091.98	371.6	593.902	230.404	7004.06
935	2052	Other_renewables	11.2871	35.8863	113.448	13.4988	800.741
936	2052	Nuclear	2460.77	471.038	500.345	175.221	6667.05
937	2052	Coal_ST	0.0631754	4.1172	0.329834	0.952362	6.33935
938	2052	Oil_ST	0.414763	1.21211	3.87892	0.105721	9.8404
939	2052	Natural_gas_OC	65.1404	49.0558	14.0348	11.7558	369.015
940	2052	Biomass_ST	13.1511	41.3616	2.13504	0.0424819	133.297
941	2052	IGCC	0	0	0	0	0.0660662
942	2052	Oil_CC	0.252365	0.0272895	0.0407452	0.00304754	4.00329
943	2052	Natural_gas_CC	6.39134	2.57015	4.49615	4.84537	49.5366
944	2052	Biomass_CC	0	0	0	0	0.736182
945	2052	Coal_CCS	25.9617	85.9303	179.582	6.78346	656.09
946	2052	Oil_CCS	6.76979	15.7783	1.49344	0	203.292
947	2052	Natural_gas_CCS	2586.92	650.971	202.043	603.275	9615.54
948	2052	Biomass_CCS	81.0657	519.921	456.892	15.158	4113.06
949	2052	Coal_CHP	0.00106776	0.00970369	0.96714	1.94121	6.40837
950	2052	Oil_CHP	0	0.00223615	0.396446	4.87527	8.10542
951	2052	Natural_gas_CHP	0.00639884	0.027904	0.135035	42.9642	54.3878
952	2052	Biomass_CHP	0.00226399	9.53635	39.0992	48.0965	109.74
953	2052	Coal_CHP_CCS	0	20.4298	96.0676	0	505.74
954	2052	Oil_CHP_CCS	0	28.151	69.7159	0	150.565
955	2052	Natural_gas_CHP_CCS	1704.69	501.714	319.019	180.125	3977.51
956	2052	Biomass_CHP_CCS	405.21	110.936	50.6225	0.0155054	810.248
957	2053	Solar_PV_cen	440.83	976.636	77.4685	78.105	3747.44
958	2053	Solar_PV_decen	551.713	583.756	286.516	56.1538	2795.4
959	2053	CSP	30.6796	12.4919	7.978	0	209.012
960	2053	Wind_onshore	1150.04	873.014	413.848	379.398	6011.58
961	2053	Wind_offshore	125.53	144.487	80.6268	19.045	870.231
962	2053	Wave	0.000491779	0.00060349	0.178056	0	0.473251
963	2053	Hydro	2090.34	361.94	585.404	230.199	7011.34
964	2053	Other_renewables	11.2871	36.0499	114.853	13.5105	827.809
965	2053	Nuclear	2463.93	462.912	502.188	175.702	6767
966	2053	Coal_ST	0.072195	3.84493	0.278851	0.675809	5.71394
967	2053	Oil_ST	0.553244	1.13584	3.15228	0.0790386	9.21425
968	2053	Natural_gas_OC	74.7726	39.5331	12.2028	12.2611	365.814
969	2053	Biomass_ST	11.4551	35.2197	1.62353	0.0342306	116.248
970	2053	IGCC	0	0	0	0	0.0598054
971	2053	Oil_CC	0.294644	0.0194387	0.0354663	0.00656576	3.75034
972	2053	Natural_gas_CC	8.54816	2.44174	3.76926	4.07827	53.9755
973	2053	Biomass_CC	0	0	0	0	0.779198
974	2053	Coal_CCS	29.9549	82.3051	199.085	6.6436	705.431
975	2053	Oil_CCS	7.81225	15.0129	1.31959	0	217.183
976	2053	Natural_gas_CCS	2727.69	648.915	215.636	605.202	10120.8
977	2053	Biomass_CCS	91.8407	618.357	470.581	15.1793	4334.67
978	2053	Coal_CHP	0.000666982	0.00648815	0.960592	1.96596	6.19558
979	2053	Oil_CHP	0	0.00149294	0.393903	4.20105	7.15879
980	2053	Natural_gas_CHP	0.00477377	0.0185995	0.120975	34.7022	45.8002
981	2053	Biomass_CHP	0.00225203	6.36016	36.8385	48.8901	103.411
982	2053	Coal_CHP_CCS	0	20.4381	95.7925	0	509.987
983	2053	Oil_CHP_CCS	0	28.1624	69.5163	0	150.543
984	2053	Natural_gas_CHP_CCS	1699.1	501.918	318.106	211.344	4038.04
985	2053	Biomass_CHP_CCS	405.728	110.981	50.4776	0.0195734	814.259
986	2054	Solar_PV_cen	397.814	973.14	75.5883	80.2896	3754.1
987	2054	Solar_PV_decen	597.186	591.035	296.744	56.7604	2925.78
988	2054	CSP	27.0834	12.5165	7.93572	0	216.191
989	2054	Wind_onshore	1065.28	871.036	418.821	374.636	6003.91
990	2054	Wind_offshore	111.642	144.363	82.5425	18.582	867.051
991	2054	Wave	0.000495874	0.000608469	0.179514	0	0.532833
992	2054	Hydro	2088.6	352.393	576.049	231.008	7020.8
993	2054	Other_renewables	11.2871	36.3138	116.271	13.5847	857.332
994	2054	Nuclear	2467.31	455.999	508.748	176.604	6877.74
995	2054	Coal_ST	0.0791815	3.74961	0.189903	0.466684	5.304
996	2054	Oil_ST	0.696354	1.12077	2.03478	0.0595981	8.26142
997	2054	Natural_gas_OC	83.119	37.1974	8.53219	12.4015	364.759
998	2054	Biomass_ST	9.73494	30.0656	0.969909	0.0265067	99.7499
999	2054	IGCC	0	0	0	0	0.0491743
1000	2054	Oil_CC	0.328128	0.0149172	0.0246806	0.011467	3.54114
1001	2054	Natural_gas_CC	10.7847	2.39924	2.51633	3.33982	58.0458
1002	2054	Biomass_CC	0	0	0	0	0.825731
1003	2054	Coal_CCS	33.1179	79.5996	218.62	6.3242	765.287
1004	2054	Oil_CCS	8.63718	14.0788	0.939461	0	230.316
1005	2054	Natural_gas_CCS	2886.25	640.223	228.189	602.764	10619.7
1006	2054	Biomass_CCS	102.446	721.841	483.822	15.2637	4552.52
1007	2054	Coal_CHP	0.000391277	0.00330809	0.9507	1.99735	6.05597
1008	2054	Oil_CHP	0	0.000757856	0.389961	3.70349	6.42039
1009	2054	Natural_gas_CHP	0.00356486	0.00939554	0.109866	28.467	39.2691
1010	2054	Biomass_CHP	0.00224231	3.21844	34.4352	49.8106	97.1759
1011	2054	Coal_CHP_CCS	0	20.6847	95.0897	0	512.513
1012	2054	Oil_CHP_CCS	0	28.6598	69.0062	0	150.533
1013	2054	Natural_gas_CHP_CCS	1692.2	510.655	315.772	244.075	4102.87
1014	2054	Biomass_CHP_CCS	404.811	112.32	50.1072	0.0228094	816.724
1015	2055	Solar_PV_cen	353.941	1016.07	73.6368	81.8731	3815.5
1016	2055	Solar_PV_decen	635.249	593.953	307.894	57.1265	3050.4
1017	2055	CSP	23.4507	12.4114	7.89297	0	223.336
1018	2055	Wind_onshore	983.887	878.082	422.665	367.308	6023.49
1019	2055	Wind_offshore	97.4274	147.971	84.2038	18.2907	864.509
1020	2055	Wave	0.000499956	0.000609407	0.18098	0	0.589865
1021	2055	Hydro	2086.76	340.066	566.782	230.858	7027.73
1022	2055	Other_renewables	11.2871	36.2029	117.672	13.6269	884.272
1023	2055	Nuclear	2470.17	443.019	514.492	177.489	6978.12
1024	2055	Coal_ST	0.083406	3.53036	0.151229	0.378346	4.9657
1025	2055	Oil_ST	0.823759	1.05409	1.49969	0.0539028	7.89951
1026	2055	Natural_gas_OC	89.2713	33.9052	6.95745	12.2905	353.974
1027	2055	Biomass_ST	7.94123	24.5475	0.672221	0.0195411	83.9713
1028	2055	IGCC	0	0	0	0	0.0446532
1029	2055	Oil_CC	0.351804	0.0112321	0.0199666	0.0173506	3.33522
1030	2055	Natural_gas_CC	12.7723	2.28246	1.94596	2.64588	62.5892
1031	2055	Biomass_CC	0	0	0	0	0.911226
1032	2055	Coal_CCS	35.1405	75.1914	235.202	5.91089	807.625
1033	2055	Oil_CCS	9.17309	13.0618	0.780469	0	242.995
1034	2055	Natural_gas_CCS	3049.13	625.088	238.537	595.889	11107.4
1035	2055	Biomass_CCS	111.125	784.601	497.205	15.2808	4724.01
1036	2055	Coal_CHP	0.000235894	5.01239e-05	0.945505	2.0129	5.943
1037	2055	Oil_CHP	0	4.79504e-06	0.387882	3.3035	5.7997
1038	2055	Natural_gas_CHP	0.00266127	0	0.101908	23.6945	34.2625
1039	2055	Biomass_CHP	0.00223194	1.70637e-05	32.4033	50.3056	90.8466
1040	2055	Coal_CHP_CCS	0	20.8292	94.7731	0	515.094
1041	2055	Oil_CHP_CCS	0	29.2958	68.7765	0	151.019
1042	2055	Natural_gas_CHP_CCS	1684.37	521.542	314.721	282.671	4173.05
1043	2055	Biomass_CHP_CCS	402.939	113.105	49.9404	0.0235217	819.243
1044	2056	Solar_PV_cen	309.524	1059.41	71.5605	82.9955	3866.62
1045	2056	Solar_PV_decen	668.146	600.857	315.915	57.5187	3173.07
1046	2056	CSP	19.7833	12.3436	7.84465	0	230.895
1047	2056	Wind_onshore	905.256	887.03	421.904	358.409	6032.72
1048	2056	Wind_offshore	84.6505	150.21	85.3308	18.0843	860.638
1049	2056	Wave	0.000504008	0.000614531	0.182454	0	0.64968
1050	2056	Hydro	2084.25	330.081	557.466	230.631	7036.22
1051	2056	Other_renewables	11.2871	36.2746	119.091	13.6829	912.682
1052	2056	Nuclear	2472.59	434.506	519.162	177.247	7080.84
1053	2056	Coal_ST	0.0800303	3.43839	0.175129	0.322164	4.93872
1054	2056	Oil_ST	0.862415	1.01746	1.55265	0.0471108	8.14186
1055	2056	Natural_gas_OC	87.2273	32.0463	8.19514	12.4929	343.295
1056	2056	Biomass_ST	6.06343	20.4087	0.672601	0.0138915	70.133
1057	2056	IGCC	0	0	0	0	0.0363758
1058	2056	Oil_CC	0.344076	0.00909086	0.0234024	0.0163655	3.19387
1059	2056	Natural_gas_CC	13.4981	2.21714	2.13553	2.06032	65.9317
1060	2056	Biomass_CC	0	0	0	0	0.975147
1061	2056	Coal_CCS	34.0274	71.8182	200.918	5.84328	800.906
1062	2056	Oil_CCS	8.90307	12.3146	0.939091	0	259.233
1063	2056	Natural_gas_CCS	3211.46	613.709	298.647	590.038	11624.7
1064	2056	Biomass_CCS	120.815	815.628	510.735	15.295	4868.33
1065	2056	Coal_CHP	0.000136723	5.08611e-05	0.947011	2.01969	5.87187
1066	2056	Oil_CHP	0	4.86557e-06	0.388536	2.99078	5.27265
1067	2056	Natural_gas_CHP	0.00197978	0	0.0965266	20.0273	30.4019
1068	2056	Biomass_CHP	0.00221387	1.73147e-05	29.6742	50.5569	86.7673
1069	2056	Coal_CHP_CCS	0	21.1356	95.0764	0	517.126
1070	2056	Oil_CHP_CCS	0	30.6179	68.9966	0	152.563
1071	2056	Natural_gas_CHP_CCS	1670.74	544.03	315.728	325.834	4257.52
1072	2056	Biomass_CHP_CCS	399.677	115.827	50.1002	0.0241936	822.583
1073	2057	Solar_PV_cen	264.519	1107.02	69.6236	83.913	3929.17
1074	2057	Solar_PV_decen	700.087	607.083	321.985	57.6958	3293.8
1075	2057	CSP	16.0819	12.5126	7.8126	0	237.998
1076	2057	Wind_onshore	828.45	901.758	426.236	348.255	6042.2
1077	2057	Wind_offshore	70.478	155.269	86.5277	17.8002	854.784
1078	2057	Wave	0.000508049	0.0328946	0.183926	0	0.738679
1079	2057	Hydro	2081.09	322.097	547.389	229.666	7043.14
1080	2057	Other_renewables	11.2871	36.1569	120.511	13.7011	941.298
1081	2057	Nuclear	2472.55	425.658	524.293	176.184	7173.93
1082	2057	Coal_ST	0.0744844	3.2687	0.181174	0.283874	4.81264
1083	2057	Oil_ST	0.854683	0.966912	1.41844	0.0427663	7.98382
1084	2057	Natural_gas_OC	82.9978	29.5163	8.62913	12.8822	339.013
1085	2057	Biomass_ST	4.09589	16.3561	0.588503	0.0088892	56.8435
1086	2057	IGCC	0	0	0	0	0.0403563
1087	2057	Oil_CC	0.326657	0.00756075	0.0245045	0.0156522	2.97253
1088	2057	Natural_gas_CC	13.6147	2.08746	2.08686	1.58611	68.9743
1089	2057	Biomass_CC	0	0	0	0	1.05728
1090	2057	Coal_CCS	31.995	68.0206	161.517	6.00049	783.112
1091	2057	Oil_CCS	8.39921	11.7159	1.00834	0	275.426
1092	2057	Natural_gas_CCS	3369.77	606.15	360.245	584.608	12154
1093	2057	Biomass_CCS	131.694	822.454	523.859	15.2556	4985.87
1094	2057	Coal_CHP	7.98815e-05	5.11576e-05	0.950872	2.01141	5.79844
1095	2057	Oil_CHP	0	4.89393e-06	0.390145	2.73591	4.80928
1096	2057	Natural_gas_CHP	0.00147017	0	0.0927427	17.1264	27.327
1097	2057	Biomass_CHP	0.00219202	1.74156e-05	26.2091	50.4105	81.638
1098	2057	Coal_CHP_CCS	0	21.2588	95.5782	0	518.416
1099	2057	Oil_CHP_CCS	0	32.1509	69.3607	0	154.586
1100	2057	Natural_gas_CHP_CCS	1654.25	569.563	317.394	367.196	4341.4
1101	2057	Biomass_CHP_CCS	395.732	117.568	50.3646	0.0263148	825.444
1102	2058	Solar_PV_cen	230.063	1126.14	67.5342	84.7502	3973.47
1103	2058	Solar_PV_decen	731.135	613.459	331.854	57.857	3420.68
1104	2058	CSP	12.3466	12.6853	7.67546	0	246.4
1105	2058	Wind_onshore	750.328	907.496	428.591	336.676	6022.48
1106	2058	Wind_offshore	55.9661	158.387	87.2545	16.8925	846.79
1107	2058	Wave	0.00050784	0.0656622	0.185398	0	0.829539
1108	2058	Hydro	2077.56	315.35	536.889	228.77	7046.33
1109	2058	Other_renewables	11.2195	34.9363	121.931	13.7254	968.432
1110	2058	Nuclear	2471.28	419.358	531.41	175.338	7272.1
1111	2058	Coal_ST	0.0656284	3.17229	0.184535	0.253882	4.7458
1112	2058	Oil_ST	0.79121	0.931512	1.26449	0.0395581	7.69554
1113	2058	Natural_gas_OC	74.7447	27.8376	8.97787	13.3909	339.323
1114	2058	Biomass_ST	2.05467	12.8745	0.507012	0.0041937	45.5905
1115	2058	IGCC	0	0	0	0	0.0346076
1116	2058	Oil_CC	0.29402	0.00629918	0.0252848	0.0152709	2.76862
1117	2058	Natural_gas_CC	12.8652	1.98896	2.00928	1.25999	70.1585
1118	2058	Biomass_CC	0	0	0	0	1.10267
1119	2058	Coal_CCS	28.6181	64.8592	117.035	6.32529	747.499
1120	2058	Oil_CCS	7.54318	11.3956	1.06559	0	293.338
1121	2058	Natural_gas_CCS	3523.79	600.057	423.362	582.066	12705.6
1122	2058	Biomass_CCS	143.079	830.616	535.137	15.2138	5116.84
1123	2058	Coal_CHP	2.40373e-05	5.11789e-05	0.957834	1.98829	5.74173
1124	2058	Oil_CHP	0	4.89597e-06	0.393023	2.52421	4.40406
1125	2058	Natural_gas_CHP	0.00108672	0	0.0902757	14.8153	24.8328
1126	2058	Biomass_CHP	0.0021604	1.74228e-05	22.47	49.8762	76.0307
1127	2058	Coal_CHP_CCS	0	21.2676	96.3644	0	519.244
1128	2058	Oil_CHP_CCS	0	33.7529	69.9313	0	156.825
1129	2058	Natural_gas_CHP_CCS	1630.38	595.934	320.005	403.291	4411.74
1130	2058	Biomass_CHP_CCS	390.023	123.007	50.7789	0.0323592	830.652
1131	2059	Solar_PV_cen	193.35	1163.61	64.9442	84.743	4058.91
1132	2059	Solar_PV_decen	759.659	616.212	349.076	58.3171	3567.39
1133	2059	CSP	8.60181	13.0684	7.71511	0	254.44
1134	2059	Wind_onshore	667.327	925.21	431.232	322.595	6019.43
1135	2059	Wind_offshore	39.5842	163.703	87.1378	15.6603	837.304
1136	2059	Wave	0.000489803	0.0982852	0.186869	0	0.873421
1137	2059	Hydro	2074.19	311.348	523.564	228.536	7043.24
1138	2059	Other_renewables	11.1435	35.8504	123.268	13.8206	995.878
1139	2059	Nuclear	2469.29	411.09	537.756	175.625	7360.92
1140	2059	Coal_ST	0.0601517	3.06224	0.179708	0.233278	4.68228
1141	2059	Oil_ST	0.748815	0.878323	1.05597	0.0371091	7.14532
1142	2059	Natural_gas_OC	69.8167	25.7878	8.89407	13.8455	324.563
1143	2059	Biomass_ST	2.05786	9.3608	0.403611	0	36.5021
1144	2059	IGCC	0	0	0	0	0.0342043
1145	2059	Oil_CC	0.274032	0.00500107	0.0249405	0.014969	2.60797
1146	2059	Natural_gas_CC	12.4638	1.87108	1.84084	1.09114	71.6903
1147	2059	Biomass_CC	0	0	0	0	1.15741
1148	2059	Coal_CCS	26.6103	61.1253	67.1796	6.78138	696.119
1149	2059	Oil_CCS	7.04403	11.2877	1.06784	0	310.507
1150	2059	Natural_gas_CCS	3677.04	598.279	485.385	583.126	13248.6
1151	2059	Biomass_CCS	154.583	837.448	547.295	15.2648	5266.6
1152	2059	Coal_CHP	0	5.01997e-05	0.967899	1.96455	5.68207
1153	2059	Oil_CHP	0	4.8023e-06	0.397171	2.36025	4.06955
1154	2059	Natural_gas_CHP	0.000801577	0	0.0887827	13.1201	22.9439
1155	2059	Biomass_CHP	0.00212473	1.70895e-05	18.5939	49.3134	70.2782
1156	2059	Coal_CHP_CCS	0	20.8607	97.4446	0	519.499
1157	2059	Oil_CHP_CCS	0	34.5064	70.7151	0	158.658
1158	2059	Natural_gas_CHP_CCS	1603.46	607.461	323.592	435.677	4450.9
1159	2059	Biomass_CHP_CCS	383.584	130.206	51.3481	0.0437695	838.22
1160	2060	Solar_PV_cen	154.203	1168.11	62.7026	84.2522	4134.21
1161	2060	Solar_PV_decen	785.08	626.469	368.618	58.6214	3713.29
1162	2060	CSP	4.84771	13.5826	7.78598	0	264.894
1163	2060	Wind_onshore	590.147	932.287	430.981	306.613	6009.78
1164	2060	Wind_offshore	26.6367	167.07	86.8464	14.3358	829.949
1165	2060	Wave	0.000472241	0.132551	0.188337	0	0.92242
1166	2060	Hydro	2070.79	310.239	508.803	228.19	7027.66
1167	2060	Other_renewables	11.0672	36.1528	124.523	13.9256	1023.58
1168	2060	Nuclear	2468.56	412.409	544.71	175.378	7459.1
1169	2060	Coal_ST	0.0554514	3.06739	0.158982	0.244126	4.75345
1170	2060	Oil_ST	0.704562	0.868789	0.789343	0.0388563	6.57509
1171	2060	Natural_gas_OC	65.3947	24.9414	8.04973	14.4405	319.662
1172	2060	Biomass_ST	2.0587	6.60067	0.287648	0	28.2513
1173	2060	IGCC	0	0	0	0	0.0322885
1174	2060	Oil_CC	0.25599	0.00397465	0.0223444	0.0156744	2.36493
1175	2060	Natural_gas_CC	12.0057	1.84696	1.53992	1.06859	73.7882
1176	2060	Biomass_CC	0	0	0	0	1.19056
1177	2060	Coal_CCS	24.8782	59.2485	13.3823	7.44828	627.569
1178	2060	Oil_CCS	7.48941	11.2872	0.972184	0	329.697
1179	2060	Natural_gas_CCS	3822.31	606.177	550.06	587.943	13779.4
1180	2060	Biomass_CCS	165.097	857.056	559.211	15.3303	5450.34
1181	2060	Coal_CHP	0	4.93603e-05	0.978168	1.9403	5.63477
1182	2060	Oil_CHP	0	4.722e-06	0.401393	2.23186	3.79783
1183	2060	Natural_gas_CHP	0.000589937	0	0.0878118	11.838	21.4573
1184	2060	Biomass_CHP	0.00208499	1.68038e-05	15.7605	48.7285	66.0538
1185	2060	Coal_CHP_CCS	0	20.5119	98.5297	0	518.423
1186	2060	Oil_CHP_CCS	0	35.0325	71.5026	0	160
1187	2060	Natural_gas_CHP_CCS	1573.48	615.302	327.196	463.433	4472.49
1188	2060	Biomass_CHP_CCS	376.41	137.422	51.9199	0.0582546	845.303
1189	2061	Solar_PV_cen	131.741	1181.09	63.8046	82.6314	4287.81
1190	2061	Solar_PV_decen	807.609	633.523	385.394	58.1925	3856.13
1191	2061	CSP	2.64003	14.0024	8.01136	0	277.673
1192	2061	Wind_onshore	542.581	953.785	437.337	287.992	6074.7
1193	2061	Wind_offshore	18.4465	171.31	87.4561	13.1763	835.776
1194	2061	Wave	0.000444243	0.166839	0.189791	0	0.964048
1195	2061	Hydro	2068.42	308.519	500.03	228.285	7009.79
1196	2061	Other_renewables	10.9816	36.3141	125.629	14.0573	1048.02
1197	2061	Nuclear	2467.53	412.064	550.309	175.441	7543.27
1198	2061	Coal_ST	0.0413296	3.02818	0.0393933	0.267295	4.60034
1199	2061	Oil_ST	0.535955	0.857079	0.160311	0.0425472	5.03972
1200	2061	Natural_gas_OC	49.2557	23.2571	2.03998	15.1912	267.463
1201	2061	Biomass_ST	2.05953	4.31115	0.0549268	0	20.3718
1202	2061	IGCC	0	0	0	0	0.0300591
1203	2061	Oil_CC	0.19354	0.00301333	0.0055865	0.0171666	1.89664
1204	2061	Natural_gas_CC	9.26953	1.81234	0.361249	1.17192	70.8282
1205	2061	Biomass_CC	0	0	0	0	1.24182
1206	2061	Coal_CCS	18.7852	56.8438	11.1889	8.28054	589.092
1207	2061	Oil_CCS	7.1772	10.9842	0.24652	0	335.366
1208	2061	Natural_gas_CCS	3932.99	612.813	555.353	595.226	14156.8
1209	2061	Biomass_CCS	174.36	872.942	572.816	15.5305	5647.18
1210	2061	Coal_CHP	0	4.78695e-05	0.982211	1.92211	5.56662
1211	2061	Oil_CHP	0	4.57938e-06	0.403058	2.13709	3.58123
1212	2061	Natural_gas_CHP	0.000431719	0	0.0866889	10.903	20.267
1213	2061	Biomass_CHP	0.00203441	1.62962e-05	12.7777	48.2886	62.2025
1214	2061	Coal_CHP_CCS	0	19.8924	98.9769	0	516.401
1215	2061	Oil_CHP_CCS	0	34.6216	71.8271	0	159.718
1216	2061	Natural_gas_CHP_CCS	1535.3	607.217	328.681	488.89	4458.07
1217	2061	Biomass_CHP_CCS	367.278	141.384	52.1556	0.116177	846.328
1218	2062	Solar_PV_cen	112.932	1191.3	66.6566	80.6961	4495.15
1219	2062	Solar_PV_decen	824.174	642.611	400.076	56.1694	3981.51
1220	2062	CSP	0.654783	14.0794	7.75946	0	291.821
1221	2062	Wind_onshore	513.021	966.32	434.437	271.114	6143.43
1222	2062	Wind_offshore	12.546	174.48	88.2911	12.2799	844.825
1223	2062	Wave	0.000416431	0.16854	0.191131	0	0.967942
1224	2062	Hydro	2065.76	306.771	492.257	227.459	6987.09
1225	2062	Other_renewables	10.8971	35.0964	126.648	14.1484	1072.23
1226	2062	Nuclear	2464.92	413.298	554.63	174.613	7621.89
1227	2062	Coal_ST	0.0280601	3.01157	0	0.319813	4.62232
1228	2062	Oil_ST	0.369894	0.847323	0	0.0518222	4.20677
1229	2062	Natural_gas_OC	33.6578	21.9445	0	20.3755	242.574
1230	2062	Biomass_ST	2.06037	2.36903	0	0	13.904
1231	2062	IGCC	0	0	0	0	0.0250877
1232	2062	Oil_CC	0.133164	0.00208268	0	0.0206367	1.56238
1233	2062	Natural_gas_CC	6.46709	1.79271	0	1.46984	69.3343
1234	2062	Biomass_CC	0	0	0	0	1.26841
1235	2062	Coal_CCS	12.8884	54.8256	10.3294	9.83239	539.115
1236	2062	Oil_CCS	7.7167	10.5564	0	0	336.403
1237	2062	Natural_gas_CCS	4022.91	619.488	560.105	604.567	14465.3
1238	2062	Biomass_CCS	181.484	903.901	586.844	15.6596	5882.22
1239	2062	Coal_CHP	0	4.63843e-05	0.985359	1.90698	5.5075
1240	2062	Oil_CHP	0	4.4373e-06	0.404353	2.06526	3.41576
1241	2062	Natural_gas_CHP	0.000315003	0	0.0859777	10.2013	19.2825
1242	2062	Biomass_CHP	0.00198223	1.57906e-05	10.6239	47.9207	59.4719
1243	2062	Coal_CHP_CCS	0	19.2752	99.3205	0	513.802
1244	2062	Oil_CHP_CCS	0	33.7591	72.0765	0	158.717
1245	2062	Natural_gas_CHP_CCS	1495.9	591.788	329.821	513.715	4435.49
1246	2062	Biomass_CHP_CCS	357.859	144.859	52.3366	0.304983	846.797
1247	2063	Solar_PV_cen	110.683	1196.43	69.7177	77.6446	4775.79
1248	2063	Solar_PV_decen	840.285	652.388	407.893	52.6355	4110.56
1249	2063	CSP	0.727473	13.9854	7.70856	0	307.598
1250	2063	Wind_onshore	526.434	973.186	436.19	251.46	6263.03
1251	2063	Wind_offshore	13.566	176.898	89.1947	11.3298	865.618
1252	2063	Wave	0.000386242	0.170583	0.192603	0	0.975596
1253	2063	Hydro	2062.14	311.439	485.056	226.72	6971.25
1254	2063	Other_renewables	10.8178	37.1554	127.755	14.2537	1097.37
1255	2063	Nuclear	2462.01	416.627	556.627	173.853	7701.42
1256	2063	Coal_ST	0.00680923	2.96969	0	0.411224	4.67048
1257	2063	Oil_ST	0.0910974	0.839231	0	0.0642765	3.39933
1258	2063	Natural_gas_OC	8.23425	20.6013	0	31.0892	216.047
1259	2063	Biomass_ST	2.06119	1.26362	0	0	9.23886
1260	2063	IGCC	0	0	0	0	0.0208664
1261	2063	Oil_CC	0.0328164	0.00154537	0	0.0245706	1.28115
1262	2063	Natural_gas_CC	1.61133	1.77629	0	2.01016	67.2201
1263	2063	Biomass_CC	0	0	0	0	1.27825
1264	2063	Coal_CCS	3.15815	52.9528	10.3479	12.6067	484.706
1265	2063	Oil_CCS	6.62311	10.1856	0.0223873	0	326.033
1266	2063	Natural_gas_CCS	4069.38	629.022	564.083	620.807	14658.7
1267	2063	Biomass_CCS	186.833	933.808	602.159	15.7873	6108.61
1268	2063	Coal_CHP	0	4.51127e-05	0.986151	1.90458	5.45075
1269	2063	Oil_CHP	0	4.31566e-06	0.404681	2.01898	3.29984
1270	2063	Natural_gas_CHP	0.00022608	0	0.0853555	9.72823	18.5756
1271	2063	Biomass_CHP	0.00174835	1.53577e-05	8.43418	47.8699	57.0275
1272	2063	Coal_CHP_CCS	0	18.7468	99.4189	0	509.594
1273	2063	Oil_CHP_CCS	0	32.8336	72.1479	0	157.341
1274	2063	Natural_gas_CHP_CCS	1451.1	575.564	330.148	539.165	4408.29
1275	2063	Biomass_CHP_CCS	347.197	144.721	52.3885	0.648708	843.001
1276	2064	Solar_PV_cen	110.241	1211.74	75.7805	74.9354	5211.82
1277	2064	Solar_PV_decen	867.763	661.603	410.034	48.094	4229.14
1278	2064	CSP	0.77335	13.5427	7.93188	0	323.173
1279	2064	Wind_onshore	541.06	972.771	439.439	240.212	6397.84
1280	2064	Wind_offshore	16.3329	178.682	90.1866	10.8685	890.044
1281	2064	Wave	0.000355257	0.172227	0.193836	0	0.981291
1282	2064	Hydro	2053.64	314.75	482.653	225.848	6947.88
1283	2064	Other_renewables	10.5267	37.6163	128.769	14.2295	1120.28
1284	2064	Nuclear	2452.63	420.776	559.919	173.275	7746.83
1285	2064	Coal_ST	0	2.94403	0	0.512491	4.72954
1286	2064	Oil_ST	0	0.840888	0	0.0767548	2.91258
1287	2064	Natural_gas_OC	0	20.1035	0	37.1815	206.872
1288	2064	Biomass_ST	2.05667	0.445338	0	0	6.55424
1289	2064	IGCC	0	0	0	0	0.016216
1290	2064	Oil_CC	0	0.00109704	0	0.0274756	1.05533
1291	2064	Natural_gas_CC	0	1.78026	0	2.73704	67.6148
1292	2064	Biomass_CC	0	0	0	0	1.27024
1293	2064	Coal_CCS	0	51.7163	10.3176	15.3515	443.201
1294	2064	Oil_CCS	6.81601	9.87545	0.0599212	0	306.151
1295	2064	Natural_gas_CCS	4056.03	638.774	565.834	637.594	14691.7
1296	2064	Biomass_CCS	191.742	958.777	616.07	16.6671	6324.83
1297	2064	Coal_CHP	0	4.39617e-05	0.979928	1.90076	5.3957
1298	2064	Oil_CHP	0	4.20555e-06	0.402129	1.98152	3.21208
1299	2064	Natural_gas_CHP	0.000161604	0	0.0843522	9.39621	18.044
1300	2064	Biomass_CHP	0.00154658	1.49659e-05	6.19534	43.4361	50.2081
1301	2064	Coal_CHP_CCS	0	18.2685	98.8039	0	505.029
1302	2064	Oil_CHP_CCS	0	31.9959	71.7016	0	155.394
1303	2064	Natural_gas_CHP_CCS	1425.86	560.879	328.106	562.729	4399.81
1304	2064	Biomass_CHP_CCS	340.958	141.029	52.0644	1.26304	839.175
1305	2065	Solar_PV_cen	122.448	1225.16	80.6706	71.6971	5766.39
1306	2065	Solar_PV_decen	897.511	668.646	422.928	42.9847	4338.12
1307	2065	CSP	0.855109	12.9097	7.69742	0	336.815
1308	2065	Wind_onshore	577.666	963.447	434.336	228.128	6565.86
1309	2065	Wind_offshore	24.8433	179.402	89.444	10.4831	927.37
1310	2065	Wave	0.000334061	0.173669	0.187117	0	0.975802
1311	2065	Hydro	2054.25	318.361	481.546	224.996	6939.29
1312	2065	Other_renewables	10.3172	38.0225	127.949	14.4707	1144.54
1313	2065	Nuclear	2453.03	423.774	562.717	172.353	7791.25
1314	2065	Coal_ST	0	3.03097	0.0241146	0.622901	4.92682
1315	2065	Oil_ST	0	0.865981	0.0286031	0.0874237	2.76956
1316	2065	Natural_gas_OC	0	25.8617	1.33487	41.1033	222.493
1317	2065	Biomass_ST	2.06132	0.0822296	0.00657763	0	5.62388
1318	2065	IGCC	0	0	0	0	0.013046
1319	2065	Oil_CC	0	0.000897933	0.0034426	0.0280355	0.960258
1320	2065	Natural_gas_CC	0	1.81919	0.181516	3.55024	69.983
1321	2065	Biomass_CC	0	0	0	0	1.25783
1322	2065	Coal_CCS	0.0505339	50.9295	11.0721	18.1634	416.409
1323	2065	Oil_CCS	8.9491	9.82927	0.303273	0	279.329
1324	2065	Natural_gas_CCS	3943.62	646.78	565.762	655.191	14560.6
1325	2065	Biomass_CCS	198.934	982.62	631.291	18.8244	6496.64
1326	2065	Coal_CHP	0	4.31886e-05	0.972867	1.89623	5.33845
1327	2065	Oil_CHP	0	4.13158e-06	0.399233	1.95112	3.14486
1328	2065	Natural_gas_CHP	0.00011422	0	0.0834245	9.15749	17.5177
1329	2065	Biomass_CHP	0.00136427	1.47027e-05	3.98012	39.0022	43.4926
1330	2065	Coal_CHP_CCS	0	17.9472	98.1004	0	500.23
1331	2065	Oil_CHP_CCS	0	31.4331	71.1911	0	153.901
1332	2065	Natural_gas_CHP_CCS	1414.04	551.015	325.77	585.206	4413.35
1333	2065	Biomass_CHP_CCS	338.066	138.549	51.6937	2.21574	840.352
1334	2066	Solar_PV_cen	150.681	1240.93	87.1687	68.1044	6295.49
1335	2066	Solar_PV_decen	937.241	675.461	432.721	37.811	4454.56
1336	2066	CSP	0.940515	12.4308	8.07747	0	350.672
1337	2066	Wind_onshore	626.854	953.558	443.29	215.754	6742.45
1338	2066	Wind_offshore	33.4862	180.502	88.5733	10.1899	966.306
1339	2066	Wave	0.000315382	0.174965	0.196902	0	0.990941
1340	2066	Hydro	2052.67	324.002	482.696	224.162	6938.58
1341	2066	Other_renewables	10.0806	38.3689	131.207	14.5763	1167.94
1342	2066	Nuclear	2450.39	426.462	564.07	171.41	7860.23
1343	2066	Coal_ST	0.00618509	2.93117	0	0.720001	4.89645
1344	2066	Oil_ST	0.0949065	0.862538	0	0.0934265	2.83267
1345	2066	Natural_gas_OC	7.6178	24.6531	0	43.5142	235.611
1346	2066	Biomass_ST	2.06372	0.0828304	0	0	5.17669
1347	2066	IGCC	0	0	0	0	0.00962486
1348	2066	Oil_CC	0.0414752	0.000662597	0	0.0254047	0.930471
1349	2066	Natural_gas_CC	1.6261	1.91907	0	4.40579	73.1217
1350	2066	Biomass_CC	0	0	0	0	1.39577
1351	2066	Coal_CCS	3.88525	49.1913	11.3795	20.9952	405.138
1352	2066	Oil_CCS	12.6847	9.73998	0.256592	0	246.216
1353	2066	Natural_gas_CCS	3760.55	651.091	560.203	673.327	14329.7
1354	2066	Biomass_CCS	209.255	1005.58	640.662	21.4032	6646.98
1355	2066	Coal_CHP	0	4.26279e-05	0.956783	1.88965	5.30154
1356	2066	Oil_CHP	0	4.07795e-06	0.392633	1.92453	3.09308
1357	2066	Natural_gas_CHP	7.8738e-05	0	0.0818202	8.97177	17.0313
1358	2066	Biomass_CHP	0.00119262	1.45118e-05	1.77922	34.5502	36.7776
1359	2066	Coal_CHP_CCS	0	17.7142	96.4846	0	494.287
1360	2066	Oil_CHP_CCS	0	31.0251	70.0185	0	152.029
1361	2066	Natural_gas_CHP_CCS	1410.92	543.862	320.404	607.298	4435.07
1362	2066	Biomass_CHP_CCS	337.456	136.75	50.8423	3.24952	842.131
1363	2067	Solar_PV_cen	235.979	1249.44	92.0831	64.6163	6860.93
1364	2067	Solar_PV_decen	989.122	682.075	448.163	40.9949	4611.28
1365	2067	CSP	5.27316	11.9103	7.69544	0	369.56
1366	2067	Wind_onshore	715.809	936.535	430.153	205.389	6963.13
1367	2067	Wind_offshore	44.5348	179.226	86.8449	10.2934	999.297
1368	2067	Wave	0.000317244	0.194741	0.184671	0	1.00239
1369	2067	Hydro	2052.76	329.392	483.031	223.345	6938.32
1370	2067	Other_renewables	9.92727	37.062	128.938	14.6627	1183.09
1371	2067	Nuclear	2465.11	429.909	566.496	170.939	7962.01
1372	2067	Coal_ST	0.00703823	2.89556	0.116223	0.779054	5.01642
1373	2067	Oil_ST	0.119136	0.877126	0.0997012	0.0925595	2.95265
1374	2067	Natural_gas_OC	8.7911	28.1485	6.50136	38.3941	233.417
1375	2067	Biomass_ST	2.06457	0.0838415	0.0211168	0	4.84451
1376	2067	IGCC	0	0	0	0	0.00654159
1377	2067	Oil_CC	0.0590844	0.000571018	0.0159609	0.0203327	0.866412
1378	2067	Natural_gas_CC	1.95106	2.13288	0.829188	5.09009	75.9277
1379	2067	Biomass_CC	0	0	0	0	1.63538
1380	2067	Coal_CCS	9.40937	48.0427	15.2393	23.0836	408.607
1381	2067	Oil_CCS	15.8952	9.87143	1.30206	6.20643e-05	211.805
1382	2067	Natural_gas_CCS	3451.46	655.598	557.584	689.367	13976.5
1383	2067	Biomass_CCS	224.331	1030.27	652.72	24.2904	6790.33
1384	2067	Coal_CHP	0	4.23922e-05	0.947582	1.87282	5.25216
1385	2067	Oil_CHP	0	4.05541e-06	0.388858	1.89341	3.04749
1386	2067	Natural_gas_CHP	5.24942e-05	0	0.0809121	8.78008	16.6115
1387	2067	Biomass_CHP	0.00101665	1.44316e-05	0.561121	29.9641	30.9103
1388	2067	Coal_CHP_CCS	0	17.6163	95.56	0	488.021
1389	2067	Oil_CHP_CCS	0	30.8536	69.3475	0	150.536
1390	2067	Natural_gas_CHP_CCS	1400.52	540.855	317.334	622.735	4436
1391	2067	Biomass_CHP_CCS	335.317	135.994	50.355	4.21133	842.895
1392	2068	Solar_PV_cen	352.986	1268.61	103.899	60.8827	7427.12
1393	2068	Solar_PV_decen	1032.19	688.083	471.651	51.1311	4784.2
1394	2068	CSP	11.3165	11.5596	7.95603	0	391.381
1395	2068	Wind_onshore	810.793	927.841	441.161	195.273	7204.16
1396	2068	Wind_offshore	47.2216	179.27	86.0142	10.5453	1034.9
1397	2068	Wave	0.00033634	0.233246	0.192331	0	1.07178
1398	2068	Hydro	2052	335.617	492.69	222.266	6957.31
1399	2068	Other_renewables	9.89885	39.0018	131.55	14.7188	1208.42
1400	2068	Nuclear	2484.82	431.879	568.523	170.213	8073.06
1401	2068	Coal_ST	0	2.6844	0.179139	0.799814	4.93996
1402	2068	Oil_ST	0	0.829153	0.152178	0.089564	2.88647
1403	2068	Natural_gas_OC	0	20.189	10.1392	28.7862	217.932
1404	2068	Biomass_ST	2.05744	0.0836616	0.0322767	0	4.66547
1405	2068	IGCC	0	0	0	0	0.00506033
1406	2068	Oil_CC	0	0.000438446	0.0240071	0.0157347	0.807813
1407	2068	Natural_gas_CC	0	2.33125	1.33784	5.53241	74.9202
1408	2068	Biomass_CC	0	0	0	0	1.96495
1409	2068	Coal_CCS	16.7763	45.0064	19.4421	23.8424	417.437
1410	2068	Oil_CCS	19.3406	9.58755	2.13968	0.00344949	182.048
1411	2068	Natural_gas_CCS	3127.38	653.707	555.704	697.693	13587.6
1412	2068	Biomass_CCS	238.332	1056.73	643.131	27.6349	6923.26
1413	2068	Coal_CHP	0	4.16544e-05	0.931364	1.85144	5.20451
1414	2068	Oil_CHP	0	3.98482e-06	0.382203	1.86215	3.00702
1415	2068	Natural_gas_CHP	3.37817e-05	0	0.079435	8.58865	16.1831
1416	2068	Biomass_CHP	0.000832583	1.41804e-05	0.131728	25.392	25.8473
1417	2068	Coal_CHP_CCS	0	17.3097	93.9269	0	484.354
1418	2068	Oil_CHP_CCS	0	30.3165	68.1624	0	148.58
1419	2068	Natural_gas_CHP_CCS	1372.68	531.441	311.911	634.581	4414.07
1420	2068	Biomass_CHP_CCS	329.239	133.627	49.4945	5.05545	836.878
1421	2069	Solar_PV_cen	534.765	1258.82	114.639	56.9089	7963.64
1422	2069	Solar_PV_decen	1049.88	694.237	507.342	61.4384	4972.84
1423	2069	CSP	20.3586	11.1883	7.85738	0	417.421
1424	2069	Wind_onshore	942.778	905.437	442.346	187.072	7479.49
1425	2069	Wind_offshore	58.3216	175.637	86.3464	11.4338	1073.41
1426	2069	Wave	0.000546674	0.31447	0.185981	0	1.16669
1427	2069	Hydro	2030.42	340.005	501.161	219.798	6960.6
1428	2069	Other_renewables	11.0755	39.4613	129.802	14.6607	1225.77
1429	2069	Nuclear	2488.47	437.205	570.665	168.139	8195.58
1430	2069	Coal_ST	0	2.81897	0.154917	0.793809	5.11598
1431	2069	Oil_ST	0	0.877061	0.130228	0.0843125	2.95554
1432	2069	Natural_gas_OC	0	32.4051	8.83803	28.8731	223.095
1433	2069	Biomass_ST	2.01061	0.0845395	0.0361161	0	4.56815
1434	2069	IGCC	0	0	0	0	0.00375232
1435	2069	Oil_CC	0	0.000356656	0.0202247	0.011498	0.783707
1436	2069	Natural_gas_CC	0.620746	2.86401	1.37049	5.56804	76.792
1437	2069	Biomass_CC	0	0	0	0	2.31863
1438	2069	Coal_CCS	27.6313	44.6726	23.3944	24.5494	437.736
1439	2069	Oil_CCS	23.8881	10.1838	2.44902	0.0139111	158.617
1440	2069	Natural_gas_CCS	2731.56	661.666	552.709	699.662	13140.5
1441	2069	Biomass_CCS	252.836	1081.94	636.639	30.3557	7048.63
1442	2069	Coal_CHP	0	4.19305e-05	0.912634	1.83411	5.16204
1443	2069	Oil_CHP	0	4.01123e-06	0.374517	1.83824	2.97887
1444	2069	Natural_gas_CHP	2.10739e-05	0	0.0777606	8.44248	15.7872
1445	2069	Biomass_CHP	0.000648415	1.42744e-05	0.00723458	20.9632	21.232
1446	2069	Coal_CHP_CCS	0	17.4244	90.5785	0	480.23
1447	2069	Oil_CHP_CCS	0	29.9415	64.5524	0	144.447
1448	2069	Natural_gas_CHP_CCS	1332.71	525.787	296.627	645.824	4362.63
1449	2069	Biomass_CHP_CCS	319.408	134.511	48.5002	5.68367	829.868
1450	2070	Solar_PV_cen	746.188	1264.92	129.941	53.7582	8414.13
1451	2070	Solar_PV_decen	1056.49	699.789	530.016	67.5442	5145.93
1452	2070	CSP	29.7656	11.1016	8.29532	0	442.912
1453	2070	Wind_onshore	1069.66	894.639	460.241	182.103	7754.43
1454	2070	Wind_offshore	67.6069	173.839	90.5336	12.8064	1113.53
1455	2070	Wave	0.00054335	0.506735	0.202467	0	1.42557
1456	2070	Hydro	2015.9	345.688	515.651	219.647	6990.12
1457	2070	Other_renewables	10.9172	39.866	134.713	14.7225	1251.87
1458	2070	Nuclear	2486.02	442.568	576.223	166.471	8334.76
1459	2070	Coal_ST	0	2.73748	0	0.758602	4.95075
1460	2070	Oil_ST	0	0.869097	0	0.0774154	2.96871
1461	2070	Natural_gas_OC	0	32.7498	0	28.1899	230.991
1462	2070	Biomass_ST	1.94145	0.081714	0.0313324	0	4.43867
1463	2070	IGCC	0	0	0	0	0.00490559
1464	2070	Oil_CC	0	0.000283656	0	0.00808227	0.945559
1465	2070	Natural_gas_CC	3.75472	3.4618	0.465771	5.25324	84.841
1466	2070	Biomass_CC	0	0	0	0	2.67175
1467	2070	Coal_CCS	37.1671	41.41	24.211	24.8608	453.317
1468	2070	Oil_CCS	26.5186	10.3312	1.90485	0.0294156	146.872
1469	2070	Natural_gas_CCS	2317.47	665.178	540.598	702.364	12716.7
1470	2070	Biomass_CCS	265.097	1109.9	631.332	32.0306	7206.1
1471	2070	Coal_CHP	0	4.1928e-05	0.890847	1.83166	5.15122
1472	2070	Oil_CHP	0	4.01099e-06	0.365576	1.83164	2.97135
1473	2070	Natural_gas_CHP	1.31225e-05	0	0.0759043	8.40274	15.6251
1474	2070	Biomass_CHP	0.000476126	1.42736e-05	0.00706187	16.7496	16.9559
1475	2070	Coal_CHP_CCS	0	17.0128	85.6084	0	473.598
1476	2070	Oil_CHP_CCS	0	28.9217	59.4257	0	138.474
1477	2070	Natural_gas_CHP_CCS	1301.26	510.137	277.985	660.826	4322.05
1478	2070	Biomass_CHP_CCS	311.635	134.428	47.2692	6.0601	823.654
1479	2071	Solar_PV_cen	1102.8	1262.39	144.122	50.8313	8921.16
1480	2071	Solar_PV_decen	1039.18	705.284	523.297	65.8347	5210.02
1481	2071	CSP	40.817	10.9314	8.3762	0	467.137
1482	2071	Wind_onshore	1238.8	878.832	465.481	178.052	8048.26
1483	2071	Wind_offshore	83.1756	170.456	94.8713	14.0545	1157.65
1484	2071	Wave	0.000530439	0.723882	0.204505	0	1.68776
1485	2071	Hydro	1968.93	348.886	529.177	221.619	6976.59
1486	2071	Other_renewables	10.4916	40.3393	135.853	14.9065	1270.99
1487	2071	Nuclear	2428.63	449.641	584.99	165.248	8398.95
1488	2071	Coal_ST	0	2.90708	0.0584066	0.728652	5.29811
1489	2071	Oil_ST	0	0.909104	0.0480515	0.0721113	4.15651
1490	2071	Natural_gas_OC	0	43.1903	3.48682	27.164	297.586
1491	2071	Biomass_ST	1.79406	0.0798571	0.0455741	0	4.25764
1492	2071	IGCC	0	0	0	0	0.0100504
1493	2071	Oil_CC	0	0.000213576	0.00722097	0.00564819	1.27658
1494	2071	Natural_gas_CC	5.69591	4.12671	1.01433	4.86586	107.723
1495	2071	Biomass_CC	0	0	0	0	2.85026
1496	2071	Coal_CCS	42.2646	39.1854	28.8986	25.0268	462.05
1497	2071	Oil_CCS	28.0333	10.896	2.68143	0.0514128	176.348
1498	2071	Natural_gas_CCS	1848.33	674.287	535.841	708.019	12297.5
1499	2071	Biomass_CCS	270.749	1144.37	633.034	33.4551	7378.74
1500	2071	Coal_CHP	0	4.228e-05	0.895874	1.84604	5.20078
1501	2071	Oil_CHP	0	4.04466e-06	0.367639	1.84361	2.99585
1502	2071	Natural_gas_CHP	8.02711e-06	0	0.0763325	8.44901	15.6472
1503	2071	Biomass_CHP	0.00030259	1.43934e-05	0.00710171	12.6626	12.8054
1504	2071	Coal_CHP_CCS	0	16.7417	82.6677	0	469.54
1505	2071	Oil_CHP_CCS	0	28.138	55.6413	0	133.385
1506	2071	Natural_gas_CHP_CCS	1235.31	498.67	266.924	680.763	4261.16
1507	2071	Biomass_CHP_CCS	296.045	129.778	47.2229	6.36573	808.513
1508	2072	Solar_PV_cen	1439.7	1273.27	158.336	48.7557	9406.81
1509	2072	Solar_PV_decen	1054.88	710.803	518.953	63.4603	5353.5
1510	2072	CSP	48.1376	11.044	8.434	0	485.966
1511	2072	Wind_onshore	1369.42	869.733	472.39	181.14	8293.66
1512	2072	Wind_offshore	87.8425	168.254	102.722	15.6536	1197.07
1513	2072	Wave	0.000526382	1.09296	0.255226	0	2.17424
1514	2072	Hydro	1945.01	353.459	542.605	222.747	6995.29
1515	2072	Other_renewables	10.1563	40.7736	136.607	14.3162	1294.32
1516	2072	Nuclear	2345.41	457.578	597.327	161.136	8433.57
1517	2072	Coal_ST	0	3.04641	0.0898757	0.705159	5.65499
1518	2072	Oil_ST	0	0.927457	0.0731265	0.0685599	4.96229
1519	2072	Natural_gas_OC	0	48.3147	5.56204	29.1242	355.926
1520	2072	Biomass_ST	1.62553	0.0778659	0.0467657	0	4.02977
1521	2072	IGCC	0	0	0	0	0.00873379
1522	2072	Oil_CC	0	0.000162406	0.0108008	0.00392786	1.50403
1523	2072	Natural_gas_CC	8.9452	4.93127	1.31312	4.49851	126.726
1524	2072	Biomass_CC	0	0	0	0	2.91741
1525	2072	Coal_CCS	43.0201	36.0726	31.9677	25.4436	462.248
1526	2072	Oil_CCS	27.4846	11.2951	3.13436	0.0653249	210.303
1527	2072	Natural_gas_CCS	1418.6	683.588	528.123	713.131	11914.5
1528	2072	Biomass_CCS	275.55	1164.23	628.129	34.4223	7548.69
1529	2072	Coal_CHP	0	4.26787e-05	0.908062	1.85775	5.44776
1530	2072	Oil_CHP	0	4.08281e-06	0.372641	1.85289	3.17862
1531	2072	Natural_gas_CHP	4.18287e-06	0	0.0773711	8.48961	15.8198
1532	2072	Biomass_CHP	0.000145883	1.45291e-05	0.00719834	8.49774	8.61607
1533	2072	Coal_CHP_CCS	0	16.4714	80.3221	0	464.571
1534	2072	Oil_CHP_CCS	0	27.3551	52.2226	0	128.712
1535	2072	Natural_gas_CHP_CCS	1182.17	487.329	257.754	699.056	4223.29
1536	2072	Biomass_CHP_CCS	282.928	124.624	47.5481	6.57711	796.201
1537	2073	Solar_PV_cen	1912.84	1283.4	166.893	46.5718	10086.4
1538	2073	Solar_PV_decen	1032.19	716.48	517.359	63.8535	5480.98
1539	2073	CSP	53.0623	11.1361	8.49258	0	503.453
1540	2073	Wind_onshore	1495.87	856.142	474.536	187.952	8571.08
1541	2073	Wind_offshore	106.915	165.43	108.701	17.7437	1262.53
1542	2073	Wave	0.000518955	1.47598	0.306679	0	2.70226
1543	2073	Hydro	1899.23	356.99	547.107	223.396	6979.73
1544	2073	Other_renewables	9.58539	41.2081	137.415	13.7175	1313.01
1545	2073	Nuclear	2174.04	466.354	609.344	155.465	8405.72
1546	2073	Coal_ST	0	3.24467	0.246941	0.718167	6.12264
1547	2073	Oil_ST	0	0.963943	0.198069	0.0685134	5.05712
1548	2073	Natural_gas_OC	0	54.1728	15.6918	34.9781	370.627
1549	2073	Biomass_ST	1.41506	0.0760258	0.0523434	0	3.51931
1550	2073	IGCC	0	0	0	0	0.00403025
1551	2073	Oil_CC	0	0.000112373	0.0282805	0.00286484	1.48417
1552	2073	Natural_gas_CC	12.602	5.67759	2.34532	4.28332	135.218
1553	2073	Biomass_CC	0	0	0	0	3.32449
1554	2073	Coal_CCS	38.6108	33.1968	35.8211	26.7459	450.981
1555	2073	Oil_CCS	26.0179	11.8283	4.182	0.0733933	230.994
1556	2073	Natural_gas_CCS	1020.62	694.122	513.957	713.488	11523.3
1557	2073	Biomass_CCS	278.902	1179.6	625.59	35.9039	7689.96
1558	2073	Coal_CHP	0	4.33838e-05	0.940025	1.87001	6.01298
1559	2073	Oil_CHP	0	4.15026e-06	0.385758	1.86268	3.62048
1560	2073	Natural_gas_CHP	9.61945e-07	0	0.0800945	8.53708	16.1626
1561	2073	Biomass_CHP	1.04415e-10	1.47692e-05	0.00745171	4.28061	4.37436
1562	2073	Coal_CHP_CCS	0	16.3084	79.5568	0	459.55
1563	2073	Oil_CHP_CCS	0	26.7415	49.7381	0	124.061
1564	2073	Natural_gas_CHP_CCS	1105.5	479.072	253.575	714.49	4145.92
1565	2073	Biomass_CHP_CCS	263.923	120.2	48.8932	6.72498	780.117
1566	2074	Solar_PV_cen	2345.38	1312.28	173.548	45.9466	10731.3
1567	2074	Solar_PV_decen	984.906	722.478	521.992	65.7054	5645.79
1568	2074	CSP	54.55	11.6027	8.5504	0	515.451
1569	2074	Wind_onshore	1622.17	860.816	480.142	203.504	8839.49
1570	2074	Wind_offshore	128.887	165.128	115.532	19.7617	1333.11
1571	2074	Wave	0.0645045	2.10215	0.375653	0	3.60165
1572	2074	Hydro	1861.11	360.887	549.394	223.083	6970.53
1573	2074	Other_renewables	9.13148	41.5037	138.292	15.1564	1335.56
1574	2074	Nuclear	1986.07	473.286	622.14	149.637	8342.27
1575	2074	Coal_ST	0	3.19732	0.259606	0.762986	6.35633
1576	2074	Oil_ST	0	0.931447	0.204823	0.071806	4.729
1577	2074	Natural_gas_OC	0	46.804	17.0438	39.0003	393.228
1578	2074	Biomass_ST	1.09097	0.0748842	0.0503022	0	2.84062
1579	2074	IGCC	0	0	0	0	0.00318785
1580	2074	Oil_CC	0	7.1983e-05	0.0279143	0.0022779	1.71026
1581	2074	Natural_gas_CC	15.2865	6.27067	2.3798	4.19868	141.174
1582	2074	Biomass_CC	0	0	0	0	4.56039
1583	2074	Coal_CCS	32.4436	28.9905	36.3935	28.6895	427.431
1584	2074	Oil_CCS	25.0586	11.8487	4.274	0.0750186	249.703
1585	2074	Natural_gas_CCS	702.194	696.655	497.262	711.216	11211.5
1586	2074	Biomass_CCS	281.405	1191.34	622.108	38.5999	7835.73
1587	2074	Coal_CHP	0	4.36269e-05	0.970009	1.87908	7.35
1588	2074	Oil_CHP	0	4.17352e-06	0.398062	1.87171	4.74587
1589	2074	Natural_gas_CHP	0	0	0.0826491	8.57181	16.851
1590	2074	Biomass_CHP	7.71673e-11	1.48519e-05	0.00768939	0.00741512	0.0766759
1591	2074	Coal_CHP_CCS	0	15.9621	80.4992	0	456.228
1592	2074	Oil_CHP_CCS	0	25.9814	48.1771	0	120.79
1593	2074	Natural_gas_CHP_CCS	1032.04	467.819	254.385	726.091	4084.7
1594	2074	Biomass_CHP_CCS	246.127	114.353	50.1138	6.80132	766.105
1595	2075	Solar_PV_cen	2747	1315.23	175.485	46.1348	11434
1596	2075	Solar_PV_decen	940.455	729.132	538.831	69.9295	5804.99
1597	2075	CSP	56.2426	11.8306	8.60839	0	531.242
1598	2075	Wind_onshore	1756.53	849.934	477.646	226.829	9132.73
1599	2075	Wind_offshore	138.855	162.077	117.984	22.0766	1397.67
1600	2075	Wave	0.103494	2.64777	0.446656	0.00648506	4.46306
1601	2075	Hydro	1831.57	363.38	547.423	222.728	6951.2
1602	2075	Other_renewables	8.57358	41.886	139.509	15.2073	1355.59
1603	2075	Nuclear	1764.08	480.786	629.479	142.726	8230.89
1604	2075	Coal_ST	0	3.39039	0.307878	0.808378	6.87434
1605	2075	Oil_ST	0	0.970234	0.233847	0.0754489	4.50611
1606	2075	Natural_gas_OC	0	56.0073	18.6136	41.8207	405.45
1607	2075	Biomass_ST	0.799123	0.0763642	0.0496772	0	2.20772
1608	2075	IGCC	0	0	0	0	0.00287455
1609	2075	Oil_CC	0	5.15995e-05	0.0302306	0.00184205	1.83226
1610	2075	Natural_gas_CC	15.4769	7.13784	2.65838	4.16705	138.549
1611	2075	Biomass_CC	0	0	0	0	6.43257
1612	2075	Coal_CCS	26.2297	27.3321	38.739	31.3922	406.8
1613	2075	Oil_CCS	24.0349	12.7923	4.3523	0.0775447	263.266
1614	2075	Natural_gas_CCS	455.772	706.949	481.68	708.691	10959.6
1615	2075	Biomass_CCS	283.177	1207.15	613.829	41.2702	7934.38
1616	2075	Coal_CHP	0	4.45056e-05	0.998862	1.88263	9.45847
1617	2075	Oil_CHP	0	4.25757e-06	0.409902	1.87525	6.5445
1618	2075	Natural_gas_CHP	0	0	0.0851076	8.58293	17.8667
1619	2075	Biomass_CHP	5.06805e-11	1.5151e-05	0.00791811	0.00742914	0.0791926
1620	2075	Coal_CHP_CCS	0	15.7934	82.4505	0	453.146
1621	2075	Oil_CHP_CCS	0	26.0227	47.2327	0	118.788
1622	2075	Natural_gas_CHP_CCS	946.733	469.535	258.137	732.914	4008.92
1623	2075	Biomass_CHP_CCS	226.512	110.54	52.5319	6.81418	754.004
1624	2076	Solar_PV_cen	3033.97	1350.75	178.597	48.8149	12022.6
1625	2076	Solar_PV_decen	916.749	734.533	556.312	74.1428	5968.94
1626	2076	CSP	56.7592	12.5954	8.66576	0	546.51
1627	2076	Wind_onshore	1833.36	879.925	484.9	262.757	9400.83
1628	2076	Wind_offshore	155.568	163.857	122.752	24.5847	1455.88
1629	2076	Wave	0.156396	3.88501	0.634576	0.0642919	6.44108
1630	2076	Hydro	1810.25	368.488	546.032	223.367	6948.69
1631	2076	Other_renewables	8.20896	41.9466	140.618	15.2369	1373.38
1632	2076	Nuclear	1553.25	485.557	637.206	137.612	8118.5
1633	2076	Coal_ST	0	3.09001	0.259108	0.838023	6.77225
1634	2076	Oil_ST	0	0.868147	0.189122	0.0777584	4.27825
1635	2076	Natural_gas_OC	0	30.3697	13.8301	41.5879	398.927
1636	2076	Biomass_ST	0.557976	0.0757893	0.0476555	0	1.68269
1637	2076	IGCC	0	0	0	0	0.00282918
1638	2076	Oil_CC	0	3.42448e-05	0.0230152	0.00149856	2.36042
1639	2076	Natural_gas_CC	18.9183	6.85843	2.42712	3.98704	142.278
1640	2076	Biomass_CC	0	0	0	0	8.90044
1641	2076	Coal_CCS	23.5195	23.236	39.795	34.3261	401.967
1642	2076	Oil_CCS	22.7677	11.9709	3.87064	0.0788243	273.958
1643	2076	Natural_gas_CCS	318.598	706.388	468.096	700.504	10811.9
1644	2076	Biomass_CCS	283.8	1211.99	601.82	44.2026	8032.65
1645	2076	Coal_CHP	0	4.38116e-05	1.01664	1.88083	12.8376
1646	2076	Oil_CHP	0	4.19119e-06	0.417197	1.87345	9.45571
1647	2076	Natural_gas_CHP	0	0	0.0866222	8.57221	19.4168
1648	2076	Biomass_CHP	2.52257e-11	1.49148e-05	0.00805903	0.00742201	0.0822362
1649	2076	Coal_CHP_CCS	0	14.5824	83.1025	0	447.667
1650	2076	Oil_CHP_CCS	0	25.0316	46.1194	0	115.506
1651	2076	Natural_gas_CHP_CCS	872.391	451.114	257.736	734.59	3917.6
1652	2076	Biomass_CHP_CCS	210.427	104.372	54.3191	6.80764	742.907
1653	2077	Solar_PV_cen	3299.13	1341.3	180.087	52.0995	12558.1
1654	2077	Solar_PV_decen	887.396	740.683	580.611	78.5427	6112.93
1655	2077	CSP	56.8529	13.0258	8.55868	0	566.125
1656	2077	Wind_onshore	1907.23	884.457	485.438	302.863	9653.8
1657	2077	Wind_offshore	170.391	161.273	123.317	24.8817	1533.06
1658	2077	Wave	0.210457	4.9659	0.77713	0.227079	8.42971
1659	2077	Hydro	1765.31	370.814	543.474	224.095	6915.81
1660	2077	Other_renewables	7.39817	42.3021	134.969	15.2663	1386.7
1661	2077	Nuclear	1348.86	492.4	639.492	132.78	8016.44
1662	2077	Coal_ST	0	3.2364	0.411067	0.875537	7.31087
1663	2077	Oil_ST	0	0.905857	0.290314	0.080507	4.7894
1664	2077	Natural_gas_OC	0	41.5836	18.7762	42.4684	440.646
1665	2077	Biomass_ST	0.366279	0.0767034	0.0507104	0	1.26679
1666	2077	IGCC	0	0	0	0	0.0026915
1667	2077	Oil_CC	0	2.3734e-05	0.0335411	0.00127225	2.92935
1668	2077	Natural_gas_CC	20.4071	7.38199	3.11352	3.79151	147.778
1669	2077	Biomass_CC	0	0	0	0	11.6966
1670	2077	Coal_CCS	22.0145	21.4538	45.2501	37.7259	409.023
1671	2077	Oil_CCS	21.9633	12.8403	4.37956	0.140005	284.978
1672	2077	Natural_gas_CCS	232.597	719.754	459.315	694.305	10768
1673	2077	Biomass_CCS	280.847	1217.74	589.131	47.2753	8075.74
1674	2077	Coal_CHP	0	4.47734e-05	1.03471	1.88018	16.5763
1675	2077	Oil_CHP	0	4.2832e-06	0.424612	1.87281	12.682
1676	2077	Natural_gas_CHP	0	0	0.0881617	8.56864	20.9679
1677	2077	Biomass_CHP	0	1.52422e-05	0.00820226	0.00741944	0.0848048
1678	2077	Coal_CHP_CCS	0.306269	13.211	83.212	0	440.624
1679	2077	Oil_CHP_CCS	0	24.8693	45.236	0	113.315
1680	2077	Natural_gas_CHP_CCS	792.636	444.541	255.028	734.336	3818.53
1681	2077	Biomass_CHP_CCS	193.272	101.005	57.4476	6.80528	735.256
1682	2078	Solar_PV_cen	3384.33	1360.83	181.864	56.986	12891.9
1683	2078	Solar_PV_decen	887.46	746.438	597.963	82.2663	6279.59
1684	2078	CSP	58.0899	13.9862	8.78177	0	587.621
1685	2078	Wind_onshore	1968.66	917.545	486.461	349.72	9908.79
1686	2078	Wind_offshore	178.228	164.451	125.153	26.1017	1602.8
1687	2078	Wave	0.269263	6.80391	0.989183	0.598062	11.6787
1688	2078	Hydro	1736.49	373.188	541.825	225.159	6902.71
1689	2078	Other_renewables	6.90403	42.4845	142.949	15.2888	1417.75
1690	2078	Nuclear	1209.21	497.096	642.475	129.156	7976.01
1691	2078	Coal_ST	0	3.10692	0.491198	0.888352	7.54415
1692	2078	Oil_ST	0	0.869213	0.336643	0.0813325	5.33496
1693	2078	Natural_gas_OC	0	31.5881	19.0607	41.1555	504.25
1694	2078	Biomass_ST	0.21264	0.0764802	0.0514574	0	1.06061
1695	2078	IGCC	0	0	0	0	0.00238742
1696	2078	Oil_CC	0	1.49589e-05	0.037142	0.000967902	3.69049
1697	2078	Natural_gas_CC	19.7373	7.18186	3.41205	3.42035	155.892
1698	2078	Biomass_CC	0	0	0	0	10.0826
1699	2078	Coal_CCS	23.0878	17.8879	50.544	40.7434	423.404
1700	2078	Oil_CCS	22.8132	12.5901	4.54501	0.283757	301.036
1701	2078	Natural_gas_CCS	201.898	720.604	456.922	684.207	10800.5
1702	2078	Biomass_CCS	279.769	1202.11	570.895	49.6505	8087.25
1703	2078	Coal_CHP	0	4.4957e-05	1.04269	1.87613	20.6239
1704	2078	Oil_CHP	0	4.30076e-06	0.427888	1.86877	16.1674
1705	2078	Natural_gas_CHP	0	0	0.0888419	8.5502	22.0782
1706	2078	Biomass_CHP	0	1.53047e-05	0.00826554	0.00740347	0.0864143
1707	2078	Coal_CHP_CCS	1.27481	11.5669	82.4078	0	433.158
1708	2078	Oil_CHP_CCS	0	24.6468	43.9032	0	111.741
1709	2078	Natural_gas_CHP_CCS	737.231	435.384	249.347	734.009	3761.42
1710	2078	Biomass_CHP_CCS	180.596	95.7385	60.7117	6.79064	731.324
1711	2079	Solar_PV_cen	3461.29	1358.39	182.983	63.64	13223.7
1712	2079	Solar_PV_decen	887.028	753.009	603.825	85.0447	6432.74
1713	2079	CSP	59.3074	14.4471	8.7374	0	619.034
1714	2079	Wind_onshore	1982.83	929.482	483.476	397.239	10139.7
1715	2079	Wind_offshore	181.337	162.929	125.771	27.2876	1671
1716	2079	Wave	0.275502	8.35792	1.30464	1.25723	15.2419
1717	2079	Hydro	1715.53	375.019	539.897	226.026	6898.02
1718	2079	Other_renewables	6.41541	41.9298	141.097	15.239	1440.94
1719	2079	Nuclear	1098.39	502.614	644.948	125.568	7988.65
1720	2079	Coal_ST	0	3.23541	0.679264	0.877318	8.00844
1721	2079	Oil_ST	0	0.905574	0.451987	0.0804307	5.80306
1722	2079	Natural_gas_OC	0	41.4503	27.0515	43.6759	560.562
1723	2079	Biomass_ST	0.211832	0.0766766	0.0518003	0	0.999973
1724	2079	IGCC	0	0	0	0	0.00248897
1725	2079	Oil_CC	0	9.50587e-06	0.047506	0.000720056	3.51477
1726	2079	Natural_gas_CC	18.8382	7.26678	4.27031	3.02303	157.24
1727	2079	Biomass_CC	0	0	0	0	9.10785
1728	2079	Coal_CCS	23.31	15.1168	58.3809	43.8904	444.39
1729	2079	Oil_CCS	22.7639	13.2467	5.51869	0.429577	315.055
1730	2079	Natural_gas_CCS	177.528	729.399	456.094	671.896	10872.4
1731	2079	Biomass_CCS	277.57	1194.6	574.171	49.8817	8055.69
1732	2079	Coal_CHP	0	4.61622e-05	1.05546	1.87326	24.6593
1733	2079	Oil_CHP	0	4.41605e-06	0.433128	1.86591	19.6107
1734	2079	Natural_gas_CHP	0	0	0.08993	8.53711	22.4445
1735	2079	Biomass_CHP	0	1.5715e-05	0.00836678	0.00739214	0.086928
1736	2079	Coal_CHP_CCS	3.60186	10.133	80.119	0	424.59
1737	2079	Oil_CHP_CCS	0	25.0122	41.6103	0	110.69
1738	2079	Natural_gas_CHP_CCS	697.935	434.741	238.982	734.521	3714.08
1739	2079	Biomass_CHP_CCS	168.035	94.1819	66.0116	6.78035	731.137
1740	2080	Solar_PV_cen	3498.47	1393.1	184.314	72.0488	13468.2
1741	2080	Solar_PV_decen	888.546	756.808	613.686	89.3196	6609.17
1742	2080	CSP	60.0107	15.4101	8.89767	0	651.607
1743	2080	Wind_onshore	1972.44	977.639	485.143	446.935	10361.6
1744	2080	Wind_offshore	183.717	168.188	126.854	28.277	1728.93
1745	2080	Wave	0.278497	11.0213	1.63113	1.82179	19.925
1746	2080	Hydro	1671.52	376.47	537.553	226.056	6878.38
1747	2080	Other_renewables	6.10445	42.6916	145.296	15.1507	1476.96
1748	2080	Nuclear	1024.9	502.805	647.082	121.966	8052.06
1749	2080	Coal_ST	0	2.9463	0.651533	0.852051	7.76049
1750	2080	Oil_ST	0	0.828835	0.419842	0.0779325	5.90487
1751	2080	Natural_gas_OC	0	22.7233	21.8731	45.1925	606.353
1752	2080	Biomass_ST	0.227783	0.0746617	0.05177	0	0.98345
1753	2080	IGCC	0	0	0	0	0.00330307
1754	2080	Oil_CC	0	5.8102e-06	0.041844	0.000524415	3.41737
1755	2080	Natural_gas_CC	15.8318	6.35176	3.91211	2.59159	160.421
1756	2080	Biomass_CC	0	0	0	0	7.83782
1757	2080	Coal_CCS	22.1815	11.0159	62.2214	46.1739	467.315
1758	2080	Oil_CCS	23.0124	12.0872	5.50329	0.635391	333.306
1759	2080	Natural_gas_CCS	170.813	714.571	448.135	654.024	10968.8
1760	2080	Biomass_CCS	275.453	1174.9	582.97	49.5213	8010.12
1761	2080	Coal_CHP	0	4.62585e-05	1.05844	1.85935	28.5729
1762	2080	Oil_CHP	0	4.42526e-06	0.434351	1.85206	22.9326
1763	2080	Natural_gas_CHP	0	0	0.0901838	8.47374	21.9332
1764	2080	Biomass_CHP	0	1.57478e-05	0.00839039	0.00733726	0.0867103
1765	2080	Coal_CHP_CCS	10.0549	8.40662	77.7887	0	418.384
1766	2080	Oil_CHP_CCS	0	25.2845	40.8963	0	111.743
1767	2080	Natural_gas_CHP_CCS	682.067	431.173	233.887	732.544	3703.56
1768	2080	Biomass_CHP_CCS	158.92	90.5981	70.8469	6.73014	731.058
1769	2081	Solar_PV_cen	3502.88	1390.45	186.108	80.8243	13683
1770	2081	Solar_PV_decen	898.726	764.811	612.171	93.3136	6793.94
1771	2081	CSP	60.0881	15.8923	8.95715	0	691.957
1772	2081	Wind_onshore	1955.56	984.054	480.05	495.635	10587.2
1773	2081	Wind_offshore	184.723	166.533	128.007	28.9192	1771.23
1774	2081	Wave	0.280343	13.0379	2.03582	2.3616	24.3209
1775	2081	Hydro	1621.14	377.721	536.184	225.814	6849.36
1776	2081	Other_renewables	5.74989	43.1223	146.721	15.0748	1502.94
1777	2081	Nuclear	958.444	507.495	649.621	119.078	8096.73
1778	2081	Coal_ST	0.00040546	3.03681	0.954873	0.818799	8.16081
1779	2081	Oil_ST	0.00984806	0.854419	0.59448	0.074742	5.87109
1780	2081	Natural_gas_OC	0.429591	29.4631	40.7081	46.0484	614.641
1781	2081	Biomass_ST	0.239144	0.0747437	0.055122	0	0.988787
1782	2081	IGCC	0	0	0	0	0.00340623
1783	2081	Oil_CC	0.00731314	3.35552e-06	0.0562204	0.000377663	3.0172
1784	2081	Natural_gas_CC	10.4704	6.21317	5.52581	2.23123	148.321
1785	2081	Biomass_CC	0	0	0	0	6.79098
1786	2081	Coal_CCS	18.0343	8.5876	73.3901	47.8104	483.684
1787	2081	Oil_CCS	21.8892	12.5533	8.37476	0.926666	343.624
1788	2081	Natural_gas_CCS	162.205	716.156	449.93	635.509	11049.3
1789	2081	Biomass_CCS	273.312	1163.94	591.628	48.9258	7988.28
1790	2081	Coal_CHP	0	4.75547e-05	1.07426	1.84203	32.303
1791	2081	Oil_CHP	0	4.54926e-06	0.440844	1.8348	26.0765
1792	2081	Natural_gas_CHP	0	0	0.091532	8.39478	20.7093
1793	2081	Biomass_CHP	8.68655e-14	1.61891e-05	0.00851583	0.00726889	0.0855924
1794	2081	Coal_CHP_CCS	24.7331	7.3113	76.1333	0	420.24
1795	2081	Oil_CHP_CCS	0	26.8063	41.1136	0	115.107
1796	2081	Natural_gas_CHP_CCS	690.076	446.732	229.204	731.251	3709.06
1797	2081	Biomass_CHP_CCS	154.593	89.3484	79.0923	6.66765	739.729
1798	2082	Solar_PV_cen	3481.68	1418.58	187.147	91.6602	13845.7
1799	2082	Solar_PV_decen	920.364	767.185	612.105	98.8038	6993.15
1800	2082	CSP	59.8112	16.6392	9.01536	0	730.185
1801	2082	Wind_onshore	1923.37	1022.91	488.623	544.659	10797.4
1802	2082	Wind_offshore	184.177	170.622	129.239	30.0167	1822.82
1803	2082	Wave	0.280339	16.4904	2.44497	2.91456	30.386
1804	2082	Hydro	1570.11	375.973	535.365	225.93	6820.23
1805	2082	Other_renewables	5.37523	43.0266	148.052	14.9345	1535.33
1806	2082	Nuclear	899.826	506.057	652.775	117.402	8140.7
1807	2082	Coal_ST	0	2.89739	0.979187	0.780406	8.05441
1808	2082	Oil_ST	0	0.818037	0.583254	0.0711238	5.83906
1809	2082	Natural_gas_OC	0	22.5741	43.601	46.6554	648.4
1810	2082	Biomass_ST	0.243681	0.0733468	0.0617232	0	1.0077
1811	2082	IGCC	0	0	0	0	0.00447307
1812	2082	Oil_CC	0	1.65914e-06	0.051663	0.000269719	3.26607
1813	2082	Natural_gas_CC	5.38756	5.57065	6.01255	1.93215	144.009
1814	2082	Biomass_CC	0	0	0	0	6.04059
1815	2082	Coal_CCS	13.1353	5.96436	79.6466	48.756	496.929
1816	2082	Oil_CCS	18.1913	11.9742	10.2571	1.12966	353.498
1817	2082	Natural_gas_CCS	152.933	698.316	443.198	612.739	11120.8
1818	2082	Biomass_CCS	268.608	1143.02	601.302	47.7658	7950.63
1819	2082	Coal_CHP	0	4.76706e-05	1.08316	1.81478	36.3798
1820	2082	Oil_CHP	0	4.56035e-06	0.444497	1.80767	29.5052
1821	2082	Natural_gas_CHP	0	0	0.0922905	8.27063	19.4958
1822	2082	Biomass_CHP	0	1.62285e-05	0.00858639	0.0071614	0.0839595
1823	2082	Coal_CHP_CCS	44.7833	5.99499	73.8004	0	423.515
1824	2082	Oil_CHP_CCS	0	27.6813	41.0947	0	117.716
1825	2082	Natural_gas_CHP_CCS	708.503	450.734	222.148	725.889	3715.17
1826	2082	Biomass_CHP_CCS	161.588	90.9369	86.398	6.56927	758.68
1827	2083	Solar_PV_cen	3449	1427.31	192.858	102.029	14108.9
1828	2083	Solar_PV_decen	950.736	775.883	619.822	106.048	7212.39
1829	2083	CSP	59.242	17.113	9.07267	0	778.16
1830	2083	Wind_onshore	1888.21	1038.71	491.621	588.12	11027.8
1831	2083	Wind_offshore	183.079	169.133	134.381	31.0398	1859.55
1832	2083	Wave	0.279346	19.3154	3.76777	3.39066	37.4056
1833	2083	Hydro	1509.81	376.578	538.015	226.605	6784.48
1834	2083	Other_renewables	4.97973	42.5703	149.254	14.87	1561.28
1835	2083	Nuclear	839.523	508.672	659.068	117.999	8147.95
1836	2083	Coal_ST	0	2.90739	0.844831	0.7472	7.85283
1837	2083	Oil_ST	0	0.820859	0.47771	0.0680101	5.89833
1838	2083	Natural_gas_OC	0	23.6984	35.5165	47.5468	659.359
1839	2083	Biomass_ST	0.247116	0.0741361	0.07317	0	1.06774
1840	2083	IGCC	0	0	0	0	0.00688748
1841	2083	Oil_CC	0	7.95417e-07	0.0389558	0.000193487	4.17357
1842	2083	Natural_gas_CC	2.49535	5.16573	5.89332	1.72771	139.233
1843	2083	Biomass_CC	0	0	0	0	5.62469
1844	2083	Coal_CCS	8.30206	4.29652	83.4051	49.5165	499.274
1845	2083	Oil_CCS	13.4872	12.082	11.6755	1.29781	350.883
1846	2083	Natural_gas_CCS	141.036	689.911	436.109	588.425	11233.3
1847	2083	Biomass_CCS	261.266	1135.47	610.766	46.5233	7811.5
1848	2083	Coal_CHP	0	4.82146e-05	1.08444	1.79185	41.5038
1849	2083	Oil_CHP	0	4.6124e-06	0.445021	1.78482	33.8397
1850	2083	Natural_gas_CHP	0	0	0.0923994	8.1661	18.4155
1851	2083	Biomass_CHP	0	1.64137e-05	0.00859652	0.00707089	0.0825844
1852	2083	Coal_CHP_CCS	70.2603	4.72563	71.3261	0	431.362
1853	2083	Oil_CHP_CCS	0	28.8509	41.0794	0	120.748
1854	2083	Natural_gas_CHP_CCS	725.562	458.582	214.905	720.9	3706.56
1855	2083	Biomass_CHP_CCS	183.461	96.2148	91.0126	6.48647	792.507
1856	2084	Solar_PV_cen	3421.26	1459.19	197.042	113.439	14376.2
1857	2084	Solar_PV_decen	967.277	775.391	636.076	111.758	7444.21
1858	2084	CSP	58.6445	17.7215	9.03925	0	822.592
1859	2084	Wind_onshore	1862	1089.83	500.162	633.709	11291.3
1860	2084	Wind_offshore	182.61	174.141	138.406	31.9663	1905.46
1861	2084	Wave	0.279677	24.5666	4.97255	3.82919	47.0029
1862	2084	Hydro	1453.97	373.604	540.069	225.235	6743.49
1863	2084	Other_renewables	4.63051	42.9977	149.251	14.8209	1585.15
1864	2084	Nuclear	781.329	503.365	661.981	120.254	8116.29
1865	2084	Coal_ST	0	2.84283	0.705662	0.732698	7.57275
1866	2084	Oil_ST	0	0.802745	0.413647	0.066259	5.63392
1867	2084	Natural_gas_OC	0	23.5447	24.597	48.6948	678.087
1868	2084	Biomass_ST	0.206312	0.0725547	0.0906854	0	1.11324
1869	2084	IGCC	0	0	0	0	0.00742674
1870	2084	Oil_CC	0	0.00304774	0.0325929	0.000141411	4.96294
1871	2084	Natural_gas_CC	0.233005	4.62025	5.86264	1.57464	135.077
1872	2084	Biomass_CC	0	0	0	0	5.5091
1873	2084	Coal_CCS	3.58238	3.09984	85.8277	49.636	534.685
1874	2084	Oil_CCS	8.84875	11.7201	13.0975	1.5494	331.634
1875	2084	Natural_gas_CCS	128.205	668.942	427.667	572.541	11307
1876	2084	Biomass_CCS	251.929	1108.62	617.123	45.6065	7707.97
1877	2084	Coal_CHP	0	4.77961e-05	1.0789	1.76185	47.1585
1878	2084	Oil_CHP	0	4.57236e-06	0.442747	1.75494	38.6422
1879	2084	Natural_gas_CHP	0	0	0.0919271	8.02939	17.5913
1880	2084	Biomass_CHP	0	1.62713e-05	0.00855258	0.00695251	0.0806015
1881	2084	Coal_CHP_CCS	94.1602	3.35844	70.0399	0	436.915
1882	2084	Oil_CHP_CCS	0	29.5863	41.9889	0	123.745
1883	2084	Natural_gas_CHP_CCS	728.561	458.647	211.908	708.881	3675.62
1884	2084	Biomass_CHP_CCS	215.896	97.8121	92.9725	6.37799	829.855
1885	2085	Solar_PV_cen	3418.47	1476.54	204.79	123.379	14732.2
1886	2085	Solar_PV_decen	956.585	783.861	663.569	118.824	7638.42
1887	2085	CSP	58.6111	18.2165	9.18643	0	874.265
1888	2085	Wind_onshore	1846.05	1115.14	506.882	674.146	11581.1
1889	2085	Wind_offshore	182.644	173.509	143.947	32.8101	1946.9
1890	2085	Wave	0.281772	28.9965	7.17212	4.23989	57.5099
1891	2085	Hydro	1406.14	375.235	543.099	226.435	6703.78
1892	2085	Other_renewables	4.55806	42.5823	151.333	14.857	1604.19
1893	2085	Nuclear	723.949	496.111	662.735	123.297	8051.29
1894	2085	Coal_ST	0	2.9092	0.59347	0.729447	7.49847
1895	2085	Oil_ST	0	0.818499	0.353882	0.0658987	5.82252
1896	2085	Natural_gas_OC	0	25.6355	9.83684	50.7601	694.112
1897	2085	Biomass_ST	0.151391	0.0734817	0.11324	0	1.20967
1898	2085	IGCC	0	0	0	0	0.0194211
1899	2085	Oil_CC	0	0.0062138	0.0269779	0.000105489	6.12785
1900	2085	Natural_gas_CC	0	4.19829	5.66181	1.49588	134.531
1901	2085	Biomass_CC	0	0	0	0	5.72023
1902	2085	Coal_CCS	0.504179	2.166	87.1158	49.8826	564.49
1903	2085	Oil_CCS	4.39756	11.8544	14.3593	1.80585	304.243
1904	2085	Natural_gas_CCS	117.888	658.762	420.877	562.692	11359.5
1905	2085	Biomass_CCS	243.755	1100.73	615.865	46.0746	7613.69
1906	2085	Coal_CHP	0	4.78633e-05	1.07234	1.74919	54.0354
1907	2085	Oil_CHP	0	4.57879e-06	0.440055	1.74234	44.5032
1908	2085	Natural_gas_CHP	0	0	0.0913683	7.97171	17.0287
1909	2085	Biomass_CHP	0	1.62941e-05	0.00850059	0.00690256	0.0789404
1910	2085	Coal_CHP_CCS	112.6	2.03513	67.9414	0	435.307
1911	2085	Oil_CHP_CCS	0	30.4507	42.3536	0	126.398
1912	2085	Natural_gas_CHP_CCS	708.949	461.035	206.335	694.828	3604.89
1913	2085	Biomass_CHP_CCS	246.477	101.255	94.0207	6.33196	867.752
1914	2086	Solar_PV_cen	3436.06	1512.9	210.069	134.961	15068.3
1915	2086	Solar_PV_decen	933.026	783.95	664.023	125.16	7810.63
1916	2086	CSP	58.9562	18.8004	9.24526	0	922.626
1917	2086	Wind_onshore	1838.89	1169.34	508.232	716.719	11860.1
1918	2086	Wind_offshore	182.834	177.638	140.28	33.4562	1987.63
1919	2086	Wave	0.285042	35.9488	9.21465	4.80857	71.3757
1920	2086	Hydro	1365.29	372.935	545.713	227.653	6665.69
1921	2086	Other_renewables	4.50618	42.7214	152.497	14.8631	1625.69
1922	2086	Nuclear	675.444	481.522	657.088	127.986	8017.21
1923	2086	Coal_ST	0	2.85049	0.931163	0.732852	7.7807
1924	2086	Oil_ST	0	0.818604	0.513846	0.0661744	6.82519
1925	2086	Natural_gas_OC	0	26.041	24.541	53.6678	759.592
1926	2086	Biomass_ST	0.0978921	0.0730301	0.141327	0	1.36319
1927	2086	IGCC	0	0	0	0	0.0404548
1928	2086	Oil_CC	0	0.0262707	0.0381701	7.94794e-05	7.63638
1929	2086	Natural_gas_CC	0	3.74365	7.64717	1.4376	141.757
1930	2086	Biomass_CC	0	0	0	0	6.0807
1931	2086	Coal_CCS	0	1.61399	91.5465	49.8355	603.926
1932	2086	Oil_CCS	1.15043	11.5994	17.0853	2.05809	285.621
1933	2086	Natural_gas_CCS	111.011	639.258	417.537	551.365	11379.1
1934	2086	Biomass_CCS	236.352	1079.79	615.389	46.8007	7510.62
1935	2086	Coal_CHP	0	4.72521e-05	1.08748	1.73611	61.2793
1936	2086	Oil_CHP	0	4.52032e-06	0.44627	1.7293	50.6767
1937	2086	Natural_gas_CHP	0	0	0.0926586	7.91208	16.5172
1938	2086	Biomass_CHP	0	1.60861e-05	0.00862064	0.00685093	0.0785955
1939	2086	Coal_CHP_CCS	123.203	0.744547	67.3339	0	425.748
1940	2086	Oil_CHP_CCS	0	30.5791	43.5633	0	128.899
1941	2086	Natural_gas_CHP_CCS	672.906	453.13	205.234	677.928	3520.87
1942	2086	Biomass_CHP_CCS	268.611	101.388	94.7728	6.28384	895.189
1943	2087	Solar_PV_cen	3464.85	1534.39	221.128	145.176	15381.2
1944	2087	Solar_PV_decen	904.837	793.551	668.886	129.98	7975.28
1945	2087	CSP	59.5935	19.2764	9.30148	0	984.132
1946	2087	Wind_onshore	1835.3	1199.51	519.256	749.191	12160.4
1947	2087	Wind_offshore	182.482	180.429	153.511	33.6859	2036.23
1948	2087	Wave	0.289336	41.8772	13.1607	5.35528	87.6568
1949	2087	Hydro	1332.67	375.441	548.901	227.555	6640.01
1950	2087	Other_renewables	4.52792	41.9611	153.264	14.8912	1633.51
1951	2087	Nuclear	630.852	469.994	649.099	131.874	7999.24
1952	2087	Coal_ST	0.00246505	2.91253	0.972571	0.743694	7.85492
1953	2087	Oil_ST	0.0532517	0.849395	0.523834	0.067143	7.29064
1954	2087	Natural_gas_OC	2.48553	28.2477	17	60.8743	796.456
1955	2087	Biomass_ST	0.059425	0.0750478	0.165778	0	1.65538
1956	2087	IGCC	0	0	0	0	0.0592645
1957	2087	Oil_CC	0.039559	0.0466724	0.0377848	6.05112e-05	8.60502
1958	2087	Natural_gas_CC	0.805271	3.42941	7.8409	1.42119	148.005
1959	2087	Biomass_CC	0	0	0	0	6.67653
1960	2087	Coal_CCS	0.299662	1.37347	90.971	50.2669	642.173
1961	2087	Oil_CCS	0.642028	11.7589	17.8187	2.3616	271.376
1962	2087	Natural_gas_CCS	110.286	630.427	410.309	545.131	11386.3
1963	2087	Biomass_CCS	230.626	1060.93	611.517	47.4818	7405.98
1964	2087	Coal_CHP	0	4.72423e-05	1.08548	1.73306	68.9831
1965	2087	Oil_CHP	0	4.51938e-06	0.445446	1.72627	57.2762
1966	2087	Natural_gas_CHP	0	0	0.0924876	7.89818	16.0347
1967	2087	Biomass_CHP	5.27137e-13	1.60827e-05	0.00860473	0.0068389	0.0799339
1968	2087	Coal_CHP_CCS	125.585	0	67.5932	0	410.906
1969	2087	Oil_CHP_CCS	0	31.1438	44.6009	0	132.422
1970	2087	Natural_gas_CHP_CCS	622.951	454.333	206.594	667.003	3432.37
1971	2087	Biomass_CHP_CCS	277.935	103.227	92.6829	6.27108	911.972
1972	2088	Solar_PV_cen	3449.86	1599.79	224.455	160.292	15571.3
1973	2088	Solar_PV_decen	863.578	787.364	674.315	134.193	8134.82
1974	2088	CSP	59.5414	19.3038	9.35936	0	1039.48
1975	2088	Wind_onshore	1808.84	1265.02	518.975	789.812	12439.4
1976	2088	Wind_offshore	180.068	189.137	149.54	33.897	2071.3
1977	2088	Wave	0.290647	51.2192	16.1465	6.14435	107.359
1978	2088	Hydro	1293.78	370.113	549.307	225.89	6591.72
1979	2088	Other_renewables	4.54022	42.0145	154.377	14.9099	1641.43
1980	2088	Nuclear	606.611	444.67	638.606	136.2	7991.64
1981	2088	Coal_ST	0.0257805	2.87923	1.50214	0.729815	8.40746
1982	2088	Oil_ST	0.536858	0.855517	0.767121	0.066301	9.25661
1983	2088	Natural_gas_OC	25.5285	28.0976	35.0401	60.2424	894.909
1984	2088	Biomass_ST	0.0411301	0.0735398	0.190476	0	1.94037
1985	2088	IGCC	0	0	0	0	0.0826617
1986	2088	Oil_CC	0.404319	0.0748012	0.0535358	4.39221e-05	10.2158
1987	2088	Natural_gas_CC	8.21973	3.0477	9.84228	1.37261	178.729
1988	2088	Biomass_CC	0	0	0	0	7.32077
1989	2088	Coal_CCS	3.12933	1.40469	94.2397	49.5575	695.37
1990	2088	Oil_CCS	4.05175	11.5263	19.9902	2.60086	281.719
1991	2088	Natural_gas_CCS	124.471	614.852	402.726	534.164	11270
1992	2088	Biomass_CCS	224.571	1004.26	605.973	47.8244	7450.74
1993	2088	Coal_CHP	0	4.5979e-05	1.09417	1.7234	75.9929
1994	2088	Oil_CHP	0	4.39853e-06	0.449015	1.71665	63.2881
1995	2088	Natural_gas_CHP	0	0	0.0932284	7.85417	15.5422
1996	2088	Biomass_CHP	5.51132e-12	1.56526e-05	0.00867365	0.00680079	0.0815104
1997	2088	Coal_CHP_CCS	127.709	0	70.1547	0	400.022
1998	2088	Oil_CHP_CCS	0	31.0471	46.5037	0	136.726
[truncated: 350 more rows]
