# Supplementary material for: Environmental trade-offs of direct air capture technologies in climate change mitigation toward 2100
Source: Nat Commun. 2022 Jun 25;13:3635. doi: 10.1038/s41467-022-31146-1 (PMC9233692; doi:10.1038/s41467-022-31146-1)
Supplement: Supplementary file 3 — Supplementary Data 1 [file 41467_2022_31146_MOESM3_ESM.zip › 6-2. Supplementary Dataset/Code/Python-Code/Python_code_result_export/LCA_sol_RCP19_DAC_contribution_all_summary_table.xlsx]

## Sheet: Sheet1
Year	Impact_category	Tech_heat_region	process	value
2020	Agricultural land occupation (square meter-year)	Sol_NG_US	0_CO2_capture	0
2020	Agricultural land occupation (square meter-year)	Sol_NG_US	1_Construction	0.276155
2020	Agricultural land occupation (square meter-year)	Sol_NG_US	2_Op_material	0.986012
2020	Agricultural land occupation (square meter-year)	Sol_NG_US	3_Op_electricity	23.3639
2020	Agricultural land occupation (square meter-year)	Sol_NG_US	4_Op_heat	0.674906
2020	Agricultural land occupation (square meter-year)	Sol_NG_US	5_EoL_treat	-0.0896182
2020	Climate change (kg CO2-Eq)	Sol_NG_US	0_CO2_capture	-1000
2020	Climate change (kg CO2-Eq)	Sol_NG_US	1_Construction	9.5036
2020	Climate change (kg CO2-Eq)	Sol_NG_US	2_Op_material	11.6965
2020	Climate change (kg CO2-Eq)	Sol_NG_US	3_Op_electricity	258.566
2020	Climate change (kg CO2-Eq)	Sol_NG_US	4_Op_heat	67.3929
2020	Climate change (kg CO2-Eq)	Sol_NG_US	5_EoL_treat	-9.93875
2020	Fossil depletion (kg oil-Eq)	Sol_NG_US	0_CO2_capture	0
2020	Fossil depletion (kg oil-Eq)	Sol_NG_US	1_Construction	5.3959
2020	Fossil depletion (kg oil-Eq)	Sol_NG_US	2_Op_material	3.50949
2020	Fossil depletion (kg oil-Eq)	Sol_NG_US	3_Op_electricity	75.8768
2020	Fossil depletion (kg oil-Eq)	Sol_NG_US	4_Op_heat	169.793
2020	Fossil depletion (kg oil-Eq)	Sol_NG_US	5_EoL_treat	-0.49763
2020	Freshwater ecotoxicity (kg 14-DCB)	Sol_NG_US	0_CO2_capture	0
2020	Freshwater ecotoxicity (kg 14-DCB)	Sol_NG_US	1_Construction	0.417475
2020	Freshwater ecotoxicity (kg 14-DCB)	Sol_NG_US	2_Op_material	0.562107
2020	Freshwater ecotoxicity (kg 14-DCB)	Sol_NG_US	3_Op_electricity	7.27254
2020	Freshwater ecotoxicity (kg 14-DCB)	Sol_NG_US	4_Op_heat	2.28506
2020	Freshwater ecotoxicity (kg 14-DCB)	Sol_NG_US	5_EoL_treat	-0.590277
2020	Freshwater eutrophication (kg P-Eq)	Sol_NG_US	0_CO2_capture	0
2020	Freshwater eutrophication (kg P-Eq)	Sol_NG_US	1_Construction	0.00263753
2020	Freshwater eutrophication (kg P-Eq)	Sol_NG_US	2_Op_material	0.00621932
2020	Freshwater eutrophication (kg P-Eq)	Sol_NG_US	3_Op_electricity	0.246187
2020	Freshwater eutrophication (kg P-Eq)	Sol_NG_US	4_Op_heat	0.00618466
2020	Freshwater eutrophication (kg P-Eq)	Sol_NG_US	5_EoL_treat	-0.00143052
2020	Human toxicity (kg 14-DCB)	Sol_NG_US	0_CO2_capture	0
2020	Human toxicity (kg 14-DCB)	Sol_NG_US	1_Construction	3.57313
2020	Human toxicity (kg 14-DCB)	Sol_NG_US	2_Op_material	6.48522
2020	Human toxicity (kg 14-DCB)	Sol_NG_US	3_Op_electricity	164.763
2020	Human toxicity (kg 14-DCB)	Sol_NG_US	4_Op_heat	19.9655
2020	Human toxicity (kg 14-DCB)	Sol_NG_US	5_EoL_treat	-0.776465
2020	Ionising radiation (kg U235-Eq)	Sol_NG_US	0_CO2_capture	0
2020	Ionising radiation (kg U235-Eq)	Sol_NG_US	1_Construction	0.971746
2020	Ionising radiation (kg U235-Eq)	Sol_NG_US	2_Op_material	1.65965
2020	Ionising radiation (kg U235-Eq)	Sol_NG_US	3_Op_electricity	89.8884
2020	Ionising radiation (kg U235-Eq)	Sol_NG_US	4_Op_heat	1.83298
2020	Ionising radiation (kg U235-Eq)	Sol_NG_US	5_EoL_treat	-0.101923
2020	Marine ecotoxicity (kg 14-DCB)	Sol_NG_US	0_CO2_capture	0
2020	Marine ecotoxicity (kg 14-DCB)	Sol_NG_US	1_Construction	0.37555
2020	Marine ecotoxicity (kg 14-DCB)	Sol_NG_US	2_Op_material	0.501398
2020	Marine ecotoxicity (kg 14-DCB)	Sol_NG_US	3_Op_electricity	6.30782
2020	Marine ecotoxicity (kg 14-DCB)	Sol_NG_US	4_Op_heat	0.889302
2020	Marine ecotoxicity (kg 14-DCB)	Sol_NG_US	5_EoL_treat	-0.266185
2020	Marine eutrophication (kg N-Eq)	Sol_NG_US	0_CO2_capture	0
2020	Marine eutrophication (kg N-Eq)	Sol_NG_US	1_Construction	0.0111924
2020	Marine eutrophication (kg N-Eq)	Sol_NG_US	2_Op_material	0.0114746
2020	Marine eutrophication (kg N-Eq)	Sol_NG_US	3_Op_electricity	0.195647
2020	Marine eutrophication (kg N-Eq)	Sol_NG_US	4_Op_heat	0.0936748
2020	Marine eutrophication (kg N-Eq)	Sol_NG_US	5_EoL_treat	-0.00335513
2020	Metal depletion (kg Fe-Eq)	Sol_NG_US	0_CO2_capture	0
2020	Metal depletion (kg Fe-Eq)	Sol_NG_US	1_Construction	3.31727
2020	Metal depletion (kg Fe-Eq)	Sol_NG_US	2_Op_material	1.56828
2020	Metal depletion (kg Fe-Eq)	Sol_NG_US	3_Op_electricity	4.64287
2020	Metal depletion (kg Fe-Eq)	Sol_NG_US	4_Op_heat	1.93605
2020	Metal depletion (kg Fe-Eq)	Sol_NG_US	5_EoL_treat	-0.0956647
2020	Natural land transformation (square meter)	Sol_NG_US	0_CO2_capture	0
2020	Natural land transformation (square meter)	Sol_NG_US	1_Construction	0.0053782
2020	Natural land transformation (square meter)	Sol_NG_US	2_Op_material	0.00111984
2020	Natural land transformation (square meter)	Sol_NG_US	3_Op_electricity	0.0163221
2020	Natural land transformation (square meter)	Sol_NG_US	4_Op_heat	0.0570792
2020	Natural land transformation (square meter)	Sol_NG_US	5_EoL_treat	0.00176952
2020	Ozone depletion (kg CFC-11)	Sol_NG_US	0_CO2_capture	0
2020	Ozone depletion (kg CFC-11)	Sol_NG_US	1_Construction	2.86927e-06
2020	Ozone depletion (kg CFC-11)	Sol_NG_US	2_Op_material	2.59473e-06
2020	Ozone depletion (kg CFC-11)	Sol_NG_US	3_Op_electricity	2.0366e-05
2020	Ozone depletion (kg CFC-11)	Sol_NG_US	4_Op_heat	3.36151e-05
2020	Ozone depletion (kg CFC-11)	Sol_NG_US	5_EoL_treat	-3.23957e-07
2020	Particulate matter formation (kg PM10-Eq)	Sol_NG_US	0_CO2_capture	0
2020	Particulate matter formation (kg PM10-Eq)	Sol_NG_US	1_Construction	0.021561
2020	Particulate matter formation (kg PM10-Eq)	Sol_NG_US	2_Op_material	0.0287436
2020	Particulate matter formation (kg PM10-Eq)	Sol_NG_US	3_Op_electricity	0.844236
2020	Particulate matter formation (kg PM10-Eq)	Sol_NG_US	4_Op_heat	0.120237
2020	Particulate matter formation (kg PM10-Eq)	Sol_NG_US	5_EoL_treat	-0.0042352
2020	Photochemical oxidant formation (kg NMVOC)	Sol_NG_US	0_CO2_capture	0
2020	Photochemical oxidant formation (kg NMVOC)	Sol_NG_US	1_Construction	0.0395469
2020	Photochemical oxidant formation (kg NMVOC)	Sol_NG_US	2_Op_material	0.0332248
2020	Photochemical oxidant formation (kg NMVOC)	Sol_NG_US	3_Op_electricity	0.438218
2020	Photochemical oxidant formation (kg NMVOC)	Sol_NG_US	4_Op_heat	0.421501
2020	Photochemical oxidant formation (kg NMVOC)	Sol_NG_US	5_EoL_treat	-0.0104704
2020	Terrestrial acidification (kg SO2-Eq)	Sol_NG_US	0_CO2_capture	0
2020	Terrestrial acidification (kg SO2-Eq)	Sol_NG_US	1_Construction	0.0379998
2020	Terrestrial acidification (kg SO2-Eq)	Sol_NG_US	2_Op_material	0.0427779
2020	Terrestrial acidification (kg SO2-Eq)	Sol_NG_US	3_Op_electricity	0.527895
2020	Terrestrial acidification (kg SO2-Eq)	Sol_NG_US	4_Op_heat	0.351941
2020	Terrestrial acidification (kg SO2-Eq)	Sol_NG_US	5_EoL_treat	-0.00823142
2020	Terrestrial ecotoxicity (kg 14-DCB)	Sol_NG_US	0_CO2_capture	0
2020	Terrestrial ecotoxicity (kg 14-DCB)	Sol_NG_US	1_Construction	0.0042518
2020	Terrestrial ecotoxicity (kg 14-DCB)	Sol_NG_US	2_Op_material	0.00111533
2020	Terrestrial ecotoxicity (kg 14-DCB)	Sol_NG_US	3_Op_electricity	0.0157434
2020	Terrestrial ecotoxicity (kg 14-DCB)	Sol_NG_US	4_Op_heat	0.028664
2020	Terrestrial ecotoxicity (kg 14-DCB)	Sol_NG_US	5_EoL_treat	-0.00609648
2020	Urban land occupation (square meter-year)	Sol_NG_US	0_CO2_capture	0
2020	Urban land occupation (square meter-year)	Sol_NG_US	1_Construction	0.346151
2020	Urban land occupation (square meter-year)	Sol_NG_US	2_Op_material	0.225809
2020	Urban land occupation (square meter-year)	Sol_NG_US	3_Op_electricity	1.48773
2020	Urban land occupation (square meter-year)	Sol_NG_US	4_Op_heat	0.238435
2020	Urban land occupation (square meter-year)	Sol_NG_US	5_EoL_treat	-0.0710482
2020	Water depletion (m3 water)	Sol_NG_US	0_CO2_capture	0
2020	Water depletion (m3 water)	Sol_NG_US	1_Construction	0.0973268
2020	Water depletion (m3 water)	Sol_NG_US	2_Op_material	7.64157
2020	Water depletion (m3 water)	Sol_NG_US	3_Op_electricity	1.24933
2020	Water depletion (m3 water)	Sol_NG_US	4_Op_heat	0.0718552
2020	Water depletion (m3 water)	Sol_NG_US	5_EoL_treat	-0.0903988
2030	Agricultural land occupation (square meter-year)	Sol_NG_US	0_CO2_capture	0
2030	Agricultural land occupation (square meter-year)	Sol_NG_US	1_Construction	0.354063
2030	Agricultural land occupation (square meter-year)	Sol_NG_US	2_Op_material	1.53986
2030	Agricultural land occupation (square meter-year)	Sol_NG_US	3_Op_electricity	86.9866
2030	Agricultural land occupation (square meter-year)	Sol_NG_US	4_Op_heat	1.2693
2030	Agricultural land occupation (square meter-year)	Sol_NG_US	5_EoL_treat	-0.103274
2030	Climate change (kg CO2-Eq)	Sol_NG_US	0_CO2_capture	-1000
2030	Climate change (kg CO2-Eq)	Sol_NG_US	1_Construction	8.6084
2030	Climate change (kg CO2-Eq)	Sol_NG_US	2_Op_material	7.37608
2030	Climate change (kg CO2-Eq)	Sol_NG_US	3_Op_electricity	99.8244
2030	Climate change (kg CO2-Eq)	Sol_NG_US	4_Op_heat	62.7107
2030	Climate change (kg CO2-Eq)	Sol_NG_US	5_EoL_treat	-9.7759
2030	Fossil depletion (kg oil-Eq)	Sol_NG_US	0_CO2_capture	0
2030	Fossil depletion (kg oil-Eq)	Sol_NG_US	1_Construction	5.20524
2030	Fossil depletion (kg oil-Eq)	Sol_NG_US	2_Op_material	2.5896
2030	Fossil depletion (kg oil-Eq)	Sol_NG_US	3_Op_electricity	36.9659
2030	Fossil depletion (kg oil-Eq)	Sol_NG_US	4_Op_heat	168.822
2030	Fossil depletion (kg oil-Eq)	Sol_NG_US	5_EoL_treat	-0.464608
2030	Freshwater ecotoxicity (kg 14-DCB)	Sol_NG_US	0_CO2_capture	0
2030	Freshwater ecotoxicity (kg 14-DCB)	Sol_NG_US	1_Construction	0.410733
2030	Freshwater ecotoxicity (kg 14-DCB)	Sol_NG_US	2_Op_material	0.526587
2030	Freshwater ecotoxicity (kg 14-DCB)	Sol_NG_US	3_Op_electricity	4.97964
2030	Freshwater ecotoxicity (kg 14-DCB)	Sol_NG_US	4_Op_heat	2.24764
2030	Freshwater ecotoxicity (kg 14-DCB)	Sol_NG_US	5_EoL_treat	-0.589046
2030	Freshwater eutrophication (kg P-Eq)	Sol_NG_US	0_CO2_capture	0
2030	Freshwater eutrophication (kg P-Eq)	Sol_NG_US	1_Construction	0.00197494
2030	Freshwater eutrophication (kg P-Eq)	Sol_NG_US	2_Op_material	0.00283568
2030	Freshwater eutrophication (kg P-Eq)	Sol_NG_US	3_Op_electricity	0.046178
2030	Freshwater eutrophication (kg P-Eq)	Sol_NG_US	4_Op_heat	0.00266839
2030	Freshwater eutrophication (kg P-Eq)	Sol_NG_US	5_EoL_treat	-0.00131323
2030	Human toxicity (kg 14-DCB)	Sol_NG_US	0_CO2_capture	0
2030	Human toxicity (kg 14-DCB)	Sol_NG_US	1_Construction	3.16265
2030	Human toxicity (kg 14-DCB)	Sol_NG_US	2_Op_material	4.45655
2030	Human toxicity (kg 14-DCB)	Sol_NG_US	3_Op_electricity	61.3973
2030	Human toxicity (kg 14-DCB)	Sol_NG_US	4_Op_heat	17.8548
2030	Human toxicity (kg 14-DCB)	Sol_NG_US	5_EoL_treat	-0.703543
2030	Ionising radiation (kg U235-Eq)	Sol_NG_US	0_CO2_capture	0
2030	Ionising radiation (kg U235-Eq)	Sol_NG_US	1_Construction	1.12964
2030	Ionising radiation (kg U235-Eq)	Sol_NG_US	2_Op_material	2.39653
2030	Ionising radiation (kg U235-Eq)	Sol_NG_US	3_Op_electricity	112.351
2030	Ionising radiation (kg U235-Eq)	Sol_NG_US	4_Op_heat	2.67257
2030	Ionising radiation (kg U235-Eq)	Sol_NG_US	5_EoL_treat	-0.130366
2030	Marine ecotoxicity (kg 14-DCB)	Sol_NG_US	0_CO2_capture	0
2030	Marine ecotoxicity (kg 14-DCB)	Sol_NG_US	1_Construction	0.368893
2030	Marine ecotoxicity (kg 14-DCB)	Sol_NG_US	2_Op_material	0.466793
2030	Marine ecotoxicity (kg 14-DCB)	Sol_NG_US	3_Op_electricity	4.17736
2030	Marine ecotoxicity (kg 14-DCB)	Sol_NG_US	4_Op_heat	0.85281
2030	Marine ecotoxicity (kg 14-DCB)	Sol_NG_US	5_EoL_treat	-0.264969
2030	Marine eutrophication (kg N-Eq)	Sol_NG_US	0_CO2_capture	0
2030	Marine eutrophication (kg N-Eq)	Sol_NG_US	1_Construction	0.0104833
2030	Marine eutrophication (kg N-Eq)	Sol_NG_US	2_Op_material	0.00822576
2030	Marine eutrophication (kg N-Eq)	Sol_NG_US	3_Op_electricity	0.101507
2030	Marine eutrophication (kg N-Eq)	Sol_NG_US	4_Op_heat	0.0901905
2030	Marine eutrophication (kg N-Eq)	Sol_NG_US	5_EoL_treat	-0.00322799
2030	Metal depletion (kg Fe-Eq)	Sol_NG_US	0_CO2_capture	0
2030	Metal depletion (kg Fe-Eq)	Sol_NG_US	1_Construction	3.3216
2030	Metal depletion (kg Fe-Eq)	Sol_NG_US	2_Op_material	1.58886
2030	Metal depletion (kg Fe-Eq)	Sol_NG_US	3_Op_electricity	5.58997
2030	Metal depletion (kg Fe-Eq)	Sol_NG_US	4_Op_heat	1.95711
2030	Metal depletion (kg Fe-Eq)	Sol_NG_US	5_EoL_treat	-0.0963607
2030	Natural land transformation (square meter)	Sol_NG_US	0_CO2_capture	0
2030	Natural land transformation (square meter)	Sol_NG_US	1_Construction	0.00537528
2030	Natural land transformation (square meter)	Sol_NG_US	2_Op_material	0.00109587
2030	Natural land transformation (square meter)	Sol_NG_US	3_Op_electricity	0.0132594
2030	Natural land transformation (square meter)	Sol_NG_US	4_Op_heat	0.0570582
2030	Natural land transformation (square meter)	Sol_NG_US	5_EoL_treat	0.00177038
2030	Ozone depletion (kg CFC-11)	Sol_NG_US	0_CO2_capture	0
2030	Ozone depletion (kg CFC-11)	Sol_NG_US	1_Construction	2.8775e-06
2030	Ozone depletion (kg CFC-11)	Sol_NG_US	2_Op_material	2.63458e-06
2030	Ozone depletion (kg CFC-11)	Sol_NG_US	3_Op_electricity	2.15167e-05
2030	Ozone depletion (kg CFC-11)	Sol_NG_US	4_Op_heat	3.36682e-05
2030	Ozone depletion (kg CFC-11)	Sol_NG_US	5_EoL_treat	-3.2602e-07
2030	Particulate matter formation (kg PM10-Eq)	Sol_NG_US	0_CO2_capture	0
2030	Particulate matter formation (kg PM10-Eq)	Sol_NG_US	1_Construction	0.018859
2030	Particulate matter formation (kg PM10-Eq)	Sol_NG_US	2_Op_material	0.014986
2030	Particulate matter formation (kg PM10-Eq)	Sol_NG_US	3_Op_electricity	0.178894
2030	Particulate matter formation (kg PM10-Eq)	Sol_NG_US	4_Op_heat	0.105045
2030	Particulate matter formation (kg PM10-Eq)	Sol_NG_US	5_EoL_treat	-0.00371934
2030	Photochemical oxidant formation (kg NMVOC)	Sol_NG_US	0_CO2_capture	0
2030	Photochemical oxidant formation (kg NMVOC)	Sol_NG_US	1_Construction	0.0378293
2030	Photochemical oxidant formation (kg NMVOC)	Sol_NG_US	2_Op_material	0.0255553
2030	Photochemical oxidant formation (kg NMVOC)	Sol_NG_US	3_Op_electricity	0.276764
2030	Photochemical oxidant formation (kg NMVOC)	Sol_NG_US	4_Op_heat	0.413206
2030	Photochemical oxidant formation (kg NMVOC)	Sol_NG_US	5_EoL_treat	-0.0101616
2030	Terrestrial acidification (kg SO2-Eq)	Sol_NG_US	0_CO2_capture	0
2030	Terrestrial acidification (kg SO2-Eq)	Sol_NG_US	1_Construction	0.0351516
2030	Terrestrial acidification (kg SO2-Eq)	Sol_NG_US	2_Op_material	0.0299721
2030	Terrestrial acidification (kg SO2-Eq)	Sol_NG_US	3_Op_electricity	0.26355
2030	Terrestrial acidification (kg SO2-Eq)	Sol_NG_US	4_Op_heat	0.337969
2030	Terrestrial acidification (kg SO2-Eq)	Sol_NG_US	5_EoL_treat	-0.0077079
2030	Terrestrial ecotoxicity (kg 14-DCB)	Sol_NG_US	0_CO2_capture	0
2030	Terrestrial ecotoxicity (kg 14-DCB)	Sol_NG_US	1_Construction	0.004245
2030	Terrestrial ecotoxicity (kg 14-DCB)	Sol_NG_US	2_Op_material	0.00109883
2030	Terrestrial ecotoxicity (kg 14-DCB)	Sol_NG_US	3_Op_electricity	0.0204993
2030	Terrestrial ecotoxicity (kg 14-DCB)	Sol_NG_US	4_Op_heat	0.0286455
2030	Terrestrial ecotoxicity (kg 14-DCB)	Sol_NG_US	5_EoL_treat	-0.00609523
2030	Urban land occupation (square meter-year)	Sol_NG_US	0_CO2_capture	0
2030	Urban land occupation (square meter-year)	Sol_NG_US	1_Construction	0.344593
2030	Urban land occupation (square meter-year)	Sol_NG_US	2_Op_material	0.222526
2030	Urban land occupation (square meter-year)	Sol_NG_US	3_Op_electricity	2.52938
2030	Urban land occupation (square meter-year)	Sol_NG_US	4_Op_heat	0.232587
2030	Urban land occupation (square meter-year)	Sol_NG_US	5_EoL_treat	-0.0706768
2030	Water depletion (m3 water)	Sol_NG_US	0_CO2_capture	0
2030	Water depletion (m3 water)	Sol_NG_US	1_Construction	0.0957554
2030	Water depletion (m3 water)	Sol_NG_US	2_Op_material	7.63332
2030	Water depletion (m3 water)	Sol_NG_US	3_Op_electricity	0.753093
2030	Water depletion (m3 water)	Sol_NG_US	4_Op_heat	0.0635561
2030	Water depletion (m3 water)	Sol_NG_US	5_EoL_treat	-0.0901145
2040	Agricultural land occupation (square meter-year)	Sol_NG_US	0_CO2_capture	0
2040	Agricultural land occupation (square meter-year)	Sol_NG_US	1_Construction	0.440771
2040	Agricultural land occupation (square meter-year)	Sol_NG_US	2_Op_material	1.92214
2040	Agricultural land occupation (square meter-year)	Sol_NG_US	3_Op_electricity	87.7042
2040	Agricultural land occupation (square meter-year)	Sol_NG_US	4_Op_heat	1.62834
2040	Agricultural land occupation (square meter-year)	Sol_NG_US	5_EoL_treat	-0.11827
2040	Climate change (kg CO2-Eq)	Sol_NG_US	0_CO2_capture	-1000
2040	Climate change (kg CO2-Eq)	Sol_NG_US	1_Construction	8.02641
2040	Climate change (kg CO2-Eq)	Sol_NG_US	2_Op_material	4.56546
2040	Climate change (kg CO2-Eq)	Sol_NG_US	3_Op_electricity	3.24398
2040	Climate change (kg CO2-Eq)	Sol_NG_US	4_Op_heat	59.6137
2040	Climate change (kg CO2-Eq)	Sol_NG_US	5_EoL_treat	-9.66693
2040	Fossil depletion (kg oil-Eq)	Sol_NG_US	0_CO2_capture	0
2040	Fossil depletion (kg oil-Eq)	Sol_NG_US	1_Construction	5.11044
2040	Fossil depletion (kg oil-Eq)	Sol_NG_US	2_Op_material	2.15303
2040	Fossil depletion (kg oil-Eq)	Sol_NG_US	3_Op_electricity	26.611
2040	Fossil depletion (kg oil-Eq)	Sol_NG_US	4_Op_heat	168.313
2040	Fossil depletion (kg oil-Eq)	Sol_NG_US	5_EoL_treat	-0.446759
2040	Freshwater ecotoxicity (kg 14-DCB)	Sol_NG_US	0_CO2_capture	0
2040	Freshwater ecotoxicity (kg 14-DCB)	Sol_NG_US	1_Construction	0.41323
2040	Freshwater ecotoxicity (kg 14-DCB)	Sol_NG_US	2_Op_material	0.538797
2040	Freshwater ecotoxicity (kg 14-DCB)	Sol_NG_US	3_Op_electricity	5.82396
2040	Freshwater ecotoxicity (kg 14-DCB)	Sol_NG_US	4_Op_heat	2.25974
2040	Freshwater ecotoxicity (kg 14-DCB)	Sol_NG_US	5_EoL_treat	-0.589404
2040	Freshwater eutrophication (kg P-Eq)	Sol_NG_US	0_CO2_capture	0
2040	Freshwater eutrophication (kg P-Eq)	Sol_NG_US	1_Construction	0.00179724
2040	Freshwater eutrophication (kg P-Eq)	Sol_NG_US	2_Op_material	0.0020478
2040	Freshwater eutrophication (kg P-Eq)	Sol_NG_US	3_Op_electricity	0.03469
2040	Freshwater eutrophication (kg P-Eq)	Sol_NG_US	4_Op_heat	0.00182052
2040	Freshwater eutrophication (kg P-Eq)	Sol_NG_US	5_EoL_treat	-0.00127968
2040	Human toxicity (kg 14-DCB)	Sol_NG_US	0_CO2_capture	0
2040	Human toxicity (kg 14-DCB)	Sol_NG_US	1_Construction	3.00506
2040	Human toxicity (kg 14-DCB)	Sol_NG_US	2_Op_material	3.70937
2040	Human toxicity (kg 14-DCB)	Sol_NG_US	3_Op_electricity	39.4659
2040	Human toxicity (kg 14-DCB)	Sol_NG_US	4_Op_heat	17.0441
2040	Human toxicity (kg 14-DCB)	Sol_NG_US	5_EoL_treat	-0.674014
2040	Ionising radiation (kg U235-Eq)	Sol_NG_US	0_CO2_capture	0
2040	Ionising radiation (kg U235-Eq)	Sol_NG_US	1_Construction	1.16596
2040	Ionising radiation (kg U235-Eq)	Sol_NG_US	2_Op_material	2.54958
2040	Ionising radiation (kg U235-Eq)	Sol_NG_US	3_Op_electricity	89.0247
2040	Ionising radiation (kg U235-Eq)	Sol_NG_US	4_Op_heat	3.0589
2040	Ionising radiation (kg U235-Eq)	Sol_NG_US	5_EoL_treat	-0.142353
2040	Marine ecotoxicity (kg 14-DCB)	Sol_NG_US	0_CO2_capture	0
2040	Marine ecotoxicity (kg 14-DCB)	Sol_NG_US	1_Construction	0.371412
2040	Marine ecotoxicity (kg 14-DCB)	Sol_NG_US	2_Op_material	0.479907
2040	Marine ecotoxicity (kg 14-DCB)	Sol_NG_US	3_Op_electricity	5.18392
2040	Marine ecotoxicity (kg 14-DCB)	Sol_NG_US	4_Op_heat	0.866248
2040	Marine ecotoxicity (kg 14-DCB)	Sol_NG_US	5_EoL_treat	-0.265347
2040	Marine eutrophication (kg N-Eq)	Sol_NG_US	0_CO2_capture	0
2040	Marine eutrophication (kg N-Eq)	Sol_NG_US	1_Construction	0.0102596
2040	Marine eutrophication (kg N-Eq)	Sol_NG_US	2_Op_material	0.00717522
2040	Marine eutrophication (kg N-Eq)	Sol_NG_US	3_Op_electricity	0.0750081
2040	Marine eutrophication (kg N-Eq)	Sol_NG_US	4_Op_heat	0.0889709
2040	Marine eutrophication (kg N-Eq)	Sol_NG_US	5_EoL_treat	-0.00318466
2040	Metal depletion (kg Fe-Eq)	Sol_NG_US	0_CO2_capture	0
2040	Metal depletion (kg Fe-Eq)	Sol_NG_US	1_Construction	3.33137
2040	Metal depletion (kg Fe-Eq)	Sol_NG_US	2_Op_material	1.63611
2040	Metal depletion (kg Fe-Eq)	Sol_NG_US	3_Op_electricity	7.80637
2040	Metal depletion (kg Fe-Eq)	Sol_NG_US	4_Op_heat	2.00696
2040	Metal depletion (kg Fe-Eq)	Sol_NG_US	5_EoL_treat	-0.0980302
2040	Natural land transformation (square meter)	Sol_NG_US	0_CO2_capture	0
2040	Natural land transformation (square meter)	Sol_NG_US	1_Construction	0.00534865
2040	Natural land transformation (square meter)	Sol_NG_US	2_Op_material	0.000986037
2040	Natural land transformation (square meter)	Sol_NG_US	3_Op_electricity	0.014708
2040	Natural land transformation (square meter)	Sol_NG_US	4_Op_heat	0.0568976
2040	Natural land transformation (square meter)	Sol_NG_US	5_EoL_treat	0.0017749
2040	Ozone depletion (kg CFC-11)	Sol_NG_US	0_CO2_capture	0
2040	Ozone depletion (kg CFC-11)	Sol_NG_US	1_Construction	2.87465e-06
2040	Ozone depletion (kg CFC-11)	Sol_NG_US	2_Op_material	2.62415e-06
2040	Ozone depletion (kg CFC-11)	Sol_NG_US	3_Op_electricity	1.68286e-05
2040	Ozone depletion (kg CFC-11)	Sol_NG_US	4_Op_heat	3.36779e-05
2040	Ozone depletion (kg CFC-11)	Sol_NG_US	5_EoL_treat	-3.2623e-07
2040	Particulate matter formation (kg PM10-Eq)	Sol_NG_US	0_CO2_capture	0
2040	Particulate matter formation (kg PM10-Eq)	Sol_NG_US	1_Construction	0.0182238
2040	Particulate matter formation (kg PM10-Eq)	Sol_NG_US	2_Op_material	0.0119706
2040	Particulate matter formation (kg PM10-Eq)	Sol_NG_US	3_Op_electricity	0.0785371
2040	Particulate matter formation (kg PM10-Eq)	Sol_NG_US	4_Op_heat	0.101642
2040	Particulate matter formation (kg PM10-Eq)	Sol_NG_US	5_EoL_treat	-0.00359619
2040	Photochemical oxidant formation (kg NMVOC)	Sol_NG_US	0_CO2_capture	0
2040	Photochemical oxidant formation (kg NMVOC)	Sol_NG_US	1_Construction	0.0372261
2040	Photochemical oxidant formation (kg NMVOC)	Sol_NG_US	2_Op_material	0.0226829
2040	Photochemical oxidant formation (kg NMVOC)	Sol_NG_US	3_Op_electricity	0.195525
2040	Photochemical oxidant formation (kg NMVOC)	Sol_NG_US	4_Op_heat	0.409799
2040	Photochemical oxidant formation (kg NMVOC)	Sol_NG_US	5_EoL_treat	-0.0100446
2040	Terrestrial acidification (kg SO2-Eq)	Sol_NG_US	0_CO2_capture	0
2040	Terrestrial acidification (kg SO2-Eq)	Sol_NG_US	1_Construction	0.0345217
2040	Terrestrial acidification (kg SO2-Eq)	Sol_NG_US	2_Op_material	0.0270872
2040	Terrestrial acidification (kg SO2-Eq)	Sol_NG_US	3_Op_electricity	0.19607
2040	Terrestrial acidification (kg SO2-Eq)	Sol_NG_US	4_Op_heat	0.334511
2040	Terrestrial acidification (kg SO2-Eq)	Sol_NG_US	5_EoL_treat	-0.00758771
2040	Terrestrial ecotoxicity (kg 14-DCB)	Sol_NG_US	0_CO2_capture	0
2040	Terrestrial ecotoxicity (kg 14-DCB)	Sol_NG_US	1_Construction	0.00425277
2040	Terrestrial ecotoxicity (kg 14-DCB)	Sol_NG_US	2_Op_material	0.00113204
2040	Terrestrial ecotoxicity (kg 14-DCB)	Sol_NG_US	3_Op_electricity	0.0219802
2040	Terrestrial ecotoxicity (kg 14-DCB)	Sol_NG_US	4_Op_heat	0.028667
2040	Terrestrial ecotoxicity (kg 14-DCB)	Sol_NG_US	5_EoL_treat	-0.00609622
2040	Urban land occupation (square meter-year)	Sol_NG_US	0_CO2_capture	0
2040	Urban land occupation (square meter-year)	Sol_NG_US	1_Construction	0.347079
2040	Urban land occupation (square meter-year)	Sol_NG_US	2_Op_material	0.23664
2040	Urban land occupation (square meter-year)	Sol_NG_US	3_Op_electricity	3.75732
2040	Urban land occupation (square meter-year)	Sol_NG_US	4_Op_heat	0.246665
2040	Urban land occupation (square meter-year)	Sol_NG_US	5_EoL_treat	-0.0710657
2040	Water depletion (m3 water)	Sol_NG_US	0_CO2_capture	0
2040	Water depletion (m3 water)	Sol_NG_US	1_Construction	0.0950553
2040	Water depletion (m3 water)	Sol_NG_US	2_Op_material	7.62986
2040	Water depletion (m3 water)	Sol_NG_US	3_Op_electricity	0.598822
2040	Water depletion (m3 water)	Sol_NG_US	4_Op_heat	0.0609427
2040	Water depletion (m3 water)	Sol_NG_US	5_EoL_treat	-0.090008
2050	Agricultural land occupation (square meter-year)	Sol_NG_US	0_CO2_capture	0
2050	Agricultural land occupation (square meter-year)	Sol_NG_US	1_Construction	0.42066
2050	Agricultural land occupation (square meter-year)	Sol_NG_US	2_Op_material	1.70197
2050	Agricultural land occupation (square meter-year)	Sol_NG_US	3_Op_electricity	48.8817
2050	Agricultural land occupation (square meter-year)	Sol_NG_US	4_Op_heat	1.41625
2050	Agricultural land occupation (square meter-year)	Sol_NG_US	5_EoL_treat	-0.113622
2050	Climate change (kg CO2-Eq)	Sol_NG_US	0_CO2_capture	-1000
2050	Climate change (kg CO2-Eq)	Sol_NG_US	1_Construction	7.99317
2050	Climate change (kg CO2-Eq)	Sol_NG_US	2_Op_material	4.45578
2050	Climate change (kg CO2-Eq)	Sol_NG_US	3_Op_electricity	6.48788
2050	Climate change (kg CO2-Eq)	Sol_NG_US	4_Op_heat	59.4786
2050	Climate change (kg CO2-Eq)	Sol_NG_US	5_EoL_treat	-9.66199
2050	Fossil depletion (kg oil-Eq)	Sol_NG_US	0_CO2_capture	0
2050	Fossil depletion (kg oil-Eq)	Sol_NG_US	1_Construction	5.14553
2050	Fossil depletion (kg oil-Eq)	Sol_NG_US	2_Op_material	2.30639
2050	Fossil depletion (kg oil-Eq)	Sol_NG_US	3_Op_electricity	31.02
2050	Fossil depletion (kg oil-Eq)	Sol_NG_US	4_Op_heat	168.455
2050	Fossil depletion (kg oil-Eq)	Sol_NG_US	5_EoL_treat	-0.452615
2050	Freshwater ecotoxicity (kg 14-DCB)	Sol_NG_US	0_CO2_capture	0
2050	Freshwater ecotoxicity (kg 14-DCB)	Sol_NG_US	1_Construction	0.415696
2050	Freshwater ecotoxicity (kg 14-DCB)	Sol_NG_US	2_Op_material	0.551076
2050	Freshwater ecotoxicity (kg 14-DCB)	Sol_NG_US	3_Op_electricity	6.48011
2050	Freshwater ecotoxicity (kg 14-DCB)	Sol_NG_US	4_Op_heat	2.27207
2050	Freshwater ecotoxicity (kg 14-DCB)	Sol_NG_US	5_EoL_treat	-0.589803
2050	Freshwater eutrophication (kg P-Eq)	Sol_NG_US	0_CO2_capture	0
2050	Freshwater eutrophication (kg P-Eq)	Sol_NG_US	1_Construction	0.0018372
2050	Freshwater eutrophication (kg P-Eq)	Sol_NG_US	2_Op_material	0.00218484
2050	Freshwater eutrophication (kg P-Eq)	Sol_NG_US	3_Op_electricity	0.0303512
2050	Freshwater eutrophication (kg P-Eq)	Sol_NG_US	4_Op_heat	0.00192007
2050	Freshwater eutrophication (kg P-Eq)	Sol_NG_US	5_EoL_treat	-0.00128622
2050	Human toxicity (kg 14-DCB)	Sol_NG_US	0_CO2_capture	0
2050	Human toxicity (kg 14-DCB)	Sol_NG_US	1_Construction	2.99673
2050	Human toxicity (kg 14-DCB)	Sol_NG_US	2_Op_material	3.63397
2050	Human toxicity (kg 14-DCB)	Sol_NG_US	3_Op_electricity	28.0074
2050	Human toxicity (kg 14-DCB)	Sol_NG_US	4_Op_heat	16.9514
2050	Human toxicity (kg 14-DCB)	Sol_NG_US	5_EoL_treat	-0.672598
2050	Ionising radiation (kg U235-Eq)	Sol_NG_US	0_CO2_capture	0
2050	Ionising radiation (kg U235-Eq)	Sol_NG_US	1_Construction	1.05969
2050	Ionising radiation (kg U235-Eq)	Sol_NG_US	2_Op_material	2.00428
2050	Ionising radiation (kg U235-Eq)	Sol_NG_US	3_Op_electricity	49.1349
2050	Ionising radiation (kg U235-Eq)	Sol_NG_US	4_Op_heat	2.50973
2050	Ionising radiation (kg U235-Eq)	Sol_NG_US	5_EoL_treat	-0.124192
2050	Marine ecotoxicity (kg 14-DCB)	Sol_NG_US	0_CO2_capture	0
2050	Marine ecotoxicity (kg 14-DCB)	Sol_NG_US	1_Construction	0.373649
2050	Marine ecotoxicity (kg 14-DCB)	Sol_NG_US	2_Op_material	0.49096
2050	Marine ecotoxicity (kg 14-DCB)	Sol_NG_US	3_Op_electricity	5.75392
2050	Marine ecotoxicity (kg 14-DCB)	Sol_NG_US	4_Op_heat	0.877336
2050	Marine ecotoxicity (kg 14-DCB)	Sol_NG_US	5_EoL_treat	-0.265709
2050	Marine eutrophication (kg N-Eq)	Sol_NG_US	0_CO2_capture	0
2050	Marine eutrophication (kg N-Eq)	Sol_NG_US	1_Construction	0.0102712
2050	Marine eutrophication (kg N-Eq)	Sol_NG_US	2_Op_material	0.00720636
2050	Marine eutrophication (kg N-Eq)	Sol_NG_US	3_Op_electricity	0.0631845
2050	Marine eutrophication (kg N-Eq)	Sol_NG_US	4_Op_heat	0.0889848
2050	Marine eutrophication (kg N-Eq)	Sol_NG_US	5_EoL_treat	-0.00318661
2050	Metal depletion (kg Fe-Eq)	Sol_NG_US	0_CO2_capture	0
2050	Metal depletion (kg Fe-Eq)	Sol_NG_US	1_Construction	3.33431
2050	Metal depletion (kg Fe-Eq)	Sol_NG_US	2_Op_material	1.65058
2050	Metal depletion (kg Fe-Eq)	Sol_NG_US	3_Op_electricity	8.58182
2050	Metal depletion (kg Fe-Eq)	Sol_NG_US	4_Op_heat	2.02174
2050	Metal depletion (kg Fe-Eq)	Sol_NG_US	5_EoL_treat	-0.0984778
2050	Natural land transformation (square meter)	Sol_NG_US	0_CO2_capture	0
2050	Natural land transformation (square meter)	Sol_NG_US	1_Construction	0.00532767
2050	Natural land transformation (square meter)	Sol_NG_US	2_Op_material	0.000908069
2050	Natural land transformation (square meter)	Sol_NG_US	3_Op_electricity	0.0172378
2050	Natural land transformation (square meter)	Sol_NG_US	4_Op_heat	0.0568059
2050	Natural land transformation (square meter)	Sol_NG_US	5_EoL_treat	0.00177776
2050	Ozone depletion (kg CFC-11)	Sol_NG_US	0_CO2_capture	0
2050	Ozone depletion (kg CFC-11)	Sol_NG_US	1_Construction	2.87247e-06
2050	Ozone depletion (kg CFC-11)	Sol_NG_US	2_Op_material	2.608e-06
2050	Ozone depletion (kg CFC-11)	Sol_NG_US	3_Op_electricity	1.39445e-05
2050	Ozone depletion (kg CFC-11)	Sol_NG_US	4_Op_heat	3.36625e-05
2050	Ozone depletion (kg CFC-11)	Sol_NG_US	5_EoL_treat	-3.25816e-07
2050	Particulate matter formation (kg PM10-Eq)	Sol_NG_US	0_CO2_capture	0
2050	Particulate matter formation (kg PM10-Eq)	Sol_NG_US	1_Construction	0.0182154
2050	Particulate matter formation (kg PM10-Eq)	Sol_NG_US	2_Op_material	0.0119557
2050	Particulate matter formation (kg PM10-Eq)	Sol_NG_US	3_Op_electricity	0.0683893
2050	Particulate matter formation (kg PM10-Eq)	Sol_NG_US	4_Op_heat	0.101598
2050	Particulate matter formation (kg PM10-Eq)	Sol_NG_US	5_EoL_treat	-0.00359496
2050	Photochemical oxidant formation (kg NMVOC)	Sol_NG_US	0_CO2_capture	0
2050	Photochemical oxidant formation (kg NMVOC)	Sol_NG_US	1_Construction	0.0372521
2050	Photochemical oxidant formation (kg NMVOC)	Sol_NG_US	2_Op_material	0.0227832
2050	Photochemical oxidant formation (kg NMVOC)	Sol_NG_US	3_Op_electricity	0.172643
2050	Photochemical oxidant formation (kg NMVOC)	Sol_NG_US	4_Op_heat	0.409865
2050	Photochemical oxidant formation (kg NMVOC)	Sol_NG_US	5_EoL_treat	-0.0100493
2050	Terrestrial acidification (kg SO2-Eq)	Sol_NG_US	0_CO2_capture	0
2050	Terrestrial acidification (kg SO2-Eq)	Sol_NG_US	1_Construction	0.0345421
2050	Terrestrial acidification (kg SO2-Eq)	Sol_NG_US	2_Op_material	0.0271857
2050	Terrestrial acidification (kg SO2-Eq)	Sol_NG_US	3_Op_electricity	0.171958
2050	Terrestrial acidification (kg SO2-Eq)	Sol_NG_US	4_Op_heat	0.334561
2050	Terrestrial acidification (kg SO2-Eq)	Sol_NG_US	5_EoL_treat	-0.00759204
2050	Terrestrial ecotoxicity (kg 14-DCB)	Sol_NG_US	0_CO2_capture	0
2050	Terrestrial ecotoxicity (kg 14-DCB)	Sol_NG_US	1_Construction	0.00426164
2050	Terrestrial ecotoxicity (kg 14-DCB)	Sol_NG_US	2_Op_material	0.00117363
2050	Terrestrial ecotoxicity (kg 14-DCB)	Sol_NG_US	3_Op_electricity	0.0234083
2050	Terrestrial ecotoxicity (kg 14-DCB)	Sol_NG_US	4_Op_heat	0.0287096
2050	Terrestrial ecotoxicity (kg 14-DCB)	Sol_NG_US	5_EoL_treat	-0.00609758
2050	Urban land occupation (square meter-year)	Sol_NG_US	0_CO2_capture	0
2050	Urban land occupation (square meter-year)	Sol_NG_US	1_Construction	0.347561
2050	Urban land occupation (square meter-year)	Sol_NG_US	2_Op_material	0.238728
2050	Urban land occupation (square meter-year)	Sol_NG_US	3_Op_electricity	3.85453
2050	Urban land occupation (square meter-year)	Sol_NG_US	4_Op_heat	0.2489
2050	Urban land occupation (square meter-year)	Sol_NG_US	5_EoL_treat	-0.0711232
2050	Water depletion (m3 water)	Sol_NG_US	0_CO2_capture	0
2050	Water depletion (m3 water)	Sol_NG_US	1_Construction	0.0948915
2050	Water depletion (m3 water)	Sol_NG_US	2_Op_material	7.6289
2050	Water depletion (m3 water)	Sol_NG_US	3_Op_electricity	0.503509
2050	Water depletion (m3 water)	Sol_NG_US	4_Op_heat	0.05976
2050	Water depletion (m3 water)	Sol_NG_US	5_EoL_treat	-0.0899796
2060	Agricultural land occupation (square meter-year)	Sol_NG_US	0_CO2_capture	0
2060	Agricultural land occupation (square meter-year)	Sol_NG_US	1_Construction	0.411659
2060	Agricultural land occupation (square meter-year)	Sol_NG_US	2_Op_material	1.70568
2060	Agricultural land occupation (square meter-year)	Sol_NG_US	3_Op_electricity	58.9793
2060	Agricultural land occupation (square meter-year)	Sol_NG_US	4_Op_heat	1.44003
2060	Agricultural land occupation (square meter-year)	Sol_NG_US	5_EoL_treat	-0.112298
2060	Climate change (kg CO2-Eq)	Sol_NG_US	0_CO2_capture	-1000
2060	Climate change (kg CO2-Eq)	Sol_NG_US	1_Construction	7.98384
2060	Climate change (kg CO2-Eq)	Sol_NG_US	2_Op_material	4.38227
2060	Climate change (kg CO2-Eq)	Sol_NG_US	3_Op_electricity	-7.15457
2060	Climate change (kg CO2-Eq)	Sol_NG_US	4_Op_heat	59.4037
2060	Climate change (kg CO2-Eq)	Sol_NG_US	5_EoL_treat	-9.66056
2060	Fossil depletion (kg oil-Eq)	Sol_NG_US	0_CO2_capture	0
2060	Fossil depletion (kg oil-Eq)	Sol_NG_US	1_Construction	5.17258
2060	Fossil depletion (kg oil-Eq)	Sol_NG_US	2_Op_material	2.41976
2060	Fossil depletion (kg oil-Eq)	Sol_NG_US	3_Op_electricity	30.4666
2060	Fossil depletion (kg oil-Eq)	Sol_NG_US	4_Op_heat	168.575
2060	Fossil depletion (kg oil-Eq)	Sol_NG_US	5_EoL_treat	-0.457405
2060	Freshwater ecotoxicity (kg 14-DCB)	Sol_NG_US	0_CO2_capture	0
2060	Freshwater ecotoxicity (kg 14-DCB)	Sol_NG_US	1_Construction	0.415058
2060	Freshwater ecotoxicity (kg 14-DCB)	Sol_NG_US	2_Op_material	0.549076
2060	Freshwater ecotoxicity (kg 14-DCB)	Sol_NG_US	3_Op_electricity	6.64219
2060	Freshwater ecotoxicity (kg 14-DCB)	Sol_NG_US	4_Op_heat	2.26955
2060	Freshwater ecotoxicity (kg 14-DCB)	Sol_NG_US	5_EoL_treat	-0.589677
2060	Freshwater eutrophication (kg P-Eq)	Sol_NG_US	0_CO2_capture	0
2060	Freshwater eutrophication (kg P-Eq)	Sol_NG_US	1_Construction	0.00181123
2060	Freshwater eutrophication (kg P-Eq)	Sol_NG_US	2_Op_material	0.00208104
2060	Freshwater eutrophication (kg P-Eq)	Sol_NG_US	3_Op_electricity	0.0243542
2060	Freshwater eutrophication (kg P-Eq)	Sol_NG_US	4_Op_heat	0.00184616
2060	Freshwater eutrophication (kg P-Eq)	Sol_NG_US	5_EoL_treat	-0.00128209
2060	Human toxicity (kg 14-DCB)	Sol_NG_US	0_CO2_capture	0
2060	Human toxicity (kg 14-DCB)	Sol_NG_US	1_Construction	2.96496
2060	Human toxicity (kg 14-DCB)	Sol_NG_US	2_Op_material	3.48338
2060	Human toxicity (kg 14-DCB)	Sol_NG_US	3_Op_electricity	17.6097
2060	Human toxicity (kg 14-DCB)	Sol_NG_US	4_Op_heat	16.8163
2060	Human toxicity (kg 14-DCB)	Sol_NG_US	5_EoL_treat	-0.667281
2060	Ionising radiation (kg U235-Eq)	Sol_NG_US	0_CO2_capture	0
2060	Ionising radiation (kg U235-Eq)	Sol_NG_US	1_Construction	1.0469
2060	Ionising radiation (kg U235-Eq)	Sol_NG_US	2_Op_material	1.91869
2060	Ionising radiation (kg U235-Eq)	Sol_NG_US	3_Op_electricity	39.5276
2060	Ionising radiation (kg U235-Eq)	Sol_NG_US	4_Op_heat	2.40494
2060	Ionising radiation (kg U235-Eq)	Sol_NG_US	5_EoL_treat	-0.121458
2060	Marine ecotoxicity (kg 14-DCB)	Sol_NG_US	0_CO2_capture	0
2060	Marine ecotoxicity (kg 14-DCB)	Sol_NG_US	1_Construction	0.373105
2060	Marine ecotoxicity (kg 14-DCB)	Sol_NG_US	2_Op_material	0.489297
2060	Marine ecotoxicity (kg 14-DCB)	Sol_NG_US	3_Op_electricity	5.89828
2060	Marine ecotoxicity (kg 14-DCB)	Sol_NG_US	4_Op_heat	0.875257
2060	Marine ecotoxicity (kg 14-DCB)	Sol_NG_US	5_EoL_treat	-0.265602
2060	Marine eutrophication (kg N-Eq)	Sol_NG_US	0_CO2_capture	0
2060	Marine eutrophication (kg N-Eq)	Sol_NG_US	1_Construction	0.0102907
2060	Marine eutrophication (kg N-Eq)	Sol_NG_US	2_Op_material	0.00729989
2060	Marine eutrophication (kg N-Eq)	Sol_NG_US	3_Op_electricity	0.0637009
2060	Marine eutrophication (kg N-Eq)	Sol_NG_US	4_Op_heat	0.0890926
2060	Marine eutrophication (kg N-Eq)	Sol_NG_US	5_EoL_treat	-0.00319017
2060	Metal depletion (kg Fe-Eq)	Sol_NG_US	0_CO2_capture	0
2060	Metal depletion (kg Fe-Eq)	Sol_NG_US	1_Construction	3.33461
2060	Metal depletion (kg Fe-Eq)	Sol_NG_US	2_Op_material	1.6542
2060	Metal depletion (kg Fe-Eq)	Sol_NG_US	3_Op_electricity	9.3421
2060	Metal depletion (kg Fe-Eq)	Sol_NG_US	4_Op_heat	2.02423
2060	Metal depletion (kg Fe-Eq)	Sol_NG_US	5_EoL_treat	-0.0985043
2060	Natural land transformation (square meter)	Sol_NG_US	0_CO2_capture	0
2060	Natural land transformation (square meter)	Sol_NG_US	1_Construction	0.00532353
2060	Natural land transformation (square meter)	Sol_NG_US	2_Op_material	0.000897294
2060	Natural land transformation (square meter)	Sol_NG_US	3_Op_electricity	0.0176999
2060	Natural land transformation (square meter)	Sol_NG_US	4_Op_heat	0.0567937
2060	Natural land transformation (square meter)	Sol_NG_US	5_EoL_treat	0.00177787
2060	Ozone depletion (kg CFC-11)	Sol_NG_US	0_CO2_capture	0
2060	Ozone depletion (kg CFC-11)	Sol_NG_US	1_Construction	2.87993e-06
2060	Ozone depletion (kg CFC-11)	Sol_NG_US	2_Op_material	2.63597e-06
2060	Ozone depletion (kg CFC-11)	Sol_NG_US	3_Op_electricity	1.31306e-05
2060	Ozone depletion (kg CFC-11)	Sol_NG_US	4_Op_heat	3.369e-05
2060	Ozone depletion (kg CFC-11)	Sol_NG_US	5_EoL_treat	-3.2708e-07
2060	Particulate matter formation (kg PM10-Eq)	Sol_NG_US	0_CO2_capture	0
2060	Particulate matter formation (kg PM10-Eq)	Sol_NG_US	1_Construction	0.0182401
2060	Particulate matter formation (kg PM10-Eq)	Sol_NG_US	2_Op_material	0.0120803
2060	Particulate matter formation (kg PM10-Eq)	Sol_NG_US	3_Op_electricity	0.0719362
2060	Particulate matter formation (kg PM10-Eq)	Sol_NG_US	4_Op_heat	0.101728
2060	Particulate matter formation (kg PM10-Eq)	Sol_NG_US	5_EoL_treat	-0.0035993
2060	Photochemical oxidant formation (kg NMVOC)	Sol_NG_US	0_CO2_capture	0
2060	Photochemical oxidant formation (kg NMVOC)	Sol_NG_US	1_Construction	0.0373306
2060	Photochemical oxidant formation (kg NMVOC)	Sol_NG_US	2_Op_material	0.0231397
2060	Photochemical oxidant formation (kg NMVOC)	Sol_NG_US	3_Op_electricity	0.176145
2060	Photochemical oxidant formation (kg NMVOC)	Sol_NG_US	4_Op_heat	0.410244
2060	Photochemical oxidant formation (kg NMVOC)	Sol_NG_US	5_EoL_treat	-0.0100633
2060	Terrestrial acidification (kg SO2-Eq)	Sol_NG_US	0_CO2_capture	0
2060	Terrestrial acidification (kg SO2-Eq)	Sol_NG_US	1_Construction	0.0346463
2060	Terrestrial acidification (kg SO2-Eq)	Sol_NG_US	2_Op_material	0.0276594
2060	Terrestrial acidification (kg SO2-Eq)	Sol_NG_US	3_Op_electricity	0.180591
2060	Terrestrial acidification (kg SO2-Eq)	Sol_NG_US	4_Op_heat	0.335053
2060	Terrestrial acidification (kg SO2-Eq)	Sol_NG_US	5_EoL_treat	-0.00761046
2060	Terrestrial ecotoxicity (kg 14-DCB)	Sol_NG_US	0_CO2_capture	0
2060	Terrestrial ecotoxicity (kg 14-DCB)	Sol_NG_US	1_Construction	0.00426623
2060	Terrestrial ecotoxicity (kg 14-DCB)	Sol_NG_US	2_Op_material	0.00119957
2060	Terrestrial ecotoxicity (kg 14-DCB)	Sol_NG_US	3_Op_electricity	0.0257663
2060	Terrestrial ecotoxicity (kg 14-DCB)	Sol_NG_US	4_Op_heat	0.028735
2060	Terrestrial ecotoxicity (kg 14-DCB)	Sol_NG_US	5_EoL_treat	-0.00609835
2060	Urban land occupation (square meter-year)	Sol_NG_US	0_CO2_capture	0
2060	Urban land occupation (square meter-year)	Sol_NG_US	1_Construction	0.346651
2060	Urban land occupation (square meter-year)	Sol_NG_US	2_Op_material	0.235779
2060	Urban land occupation (square meter-year)	Sol_NG_US	3_Op_electricity	4.19977
2060	Urban land occupation (square meter-year)	Sol_NG_US	4_Op_heat	0.245561
2060	Urban land occupation (square meter-year)	Sol_NG_US	5_EoL_treat	-0.0709392
2060	Water depletion (m3 water)	Sol_NG_US	0_CO2_capture	0
2060	Water depletion (m3 water)	Sol_NG_US	1_Construction	0.0951097
2060	Water depletion (m3 water)	Sol_NG_US	2_Op_material	7.62969
2060	Water depletion (m3 water)	Sol_NG_US	3_Op_electricity	0.463272
2060	Water depletion (m3 water)	Sol_NG_US	4_Op_heat	0.060484
2060	Water depletion (m3 water)	Sol_NG_US	5_EoL_treat	-0.0900142
2070	Agricultural land occupation (square meter-year)	Sol_NG_US	0_CO2_capture	0
2070	Agricultural land occupation (square meter-year)	Sol_NG_US	1_Construction	0.418708
2070	Agricultural land occupation (square meter-year)	Sol_NG_US	2_Op_material	1.72341
2070	Agricultural land occupation (square meter-year)	Sol_NG_US	3_Op_electricity	64.2487
2070	Agricultural land occupation (square meter-year)	Sol_NG_US	4_Op_heat	1.45283
2070	Agricultural land occupation (square meter-year)	Sol_NG_US	5_EoL_treat	-0.111802
2070	Climate change (kg CO2-Eq)	Sol_NG_US	0_CO2_capture	-1000
2070	Climate change (kg CO2-Eq)	Sol_NG_US	1_Construction	8.02165
2070	Climate change (kg CO2-Eq)	Sol_NG_US	2_Op_material	4.27211
2070	Climate change (kg CO2-Eq)	Sol_NG_US	3_Op_electricity	-11.2343
2070	Climate change (kg CO2-Eq)	Sol_NG_US	4_Op_heat	59.2904
2070	Climate change (kg CO2-Eq)	Sol_NG_US	5_EoL_treat	-9.65633
2070	Fossil depletion (kg oil-Eq)	Sol_NG_US	0_CO2_capture	0
2070	Fossil depletion (kg oil-Eq)	Sol_NG_US	1_Construction	5.16339
2070	Fossil depletion (kg oil-Eq)	Sol_NG_US	2_Op_material	2.25621
2070	Fossil depletion (kg oil-Eq)	Sol_NG_US	3_Op_electricity	28.2814
2070	Fossil depletion (kg oil-Eq)	Sol_NG_US	4_Op_heat	168.395
2070	Fossil depletion (kg oil-Eq)	Sol_NG_US	5_EoL_treat	-0.450281
2070	Freshwater ecotoxicity (kg 14-DCB)	Sol_NG_US	0_CO2_capture	0
2070	Freshwater ecotoxicity (kg 14-DCB)	Sol_NG_US	1_Construction	0.421472
2070	Freshwater ecotoxicity (kg 14-DCB)	Sol_NG_US	2_Op_material	0.56457
2070	Freshwater ecotoxicity (kg 14-DCB)	Sol_NG_US	3_Op_electricity	6.74101
2070	Freshwater ecotoxicity (kg 14-DCB)	Sol_NG_US	4_Op_heat	2.28566
2070	Freshwater ecotoxicity (kg 14-DCB)	Sol_NG_US	5_EoL_treat	-0.590331
2070	Freshwater eutrophication (kg P-Eq)	Sol_NG_US	0_CO2_capture	0
2070	Freshwater eutrophication (kg P-Eq)	Sol_NG_US	1_Construction	0.00180862
2070	Freshwater eutrophication (kg P-Eq)	Sol_NG_US	2_Op_material	0.00197314
2070	Freshwater eutrophication (kg P-Eq)	Sol_NG_US	3_Op_electricity	0.0202846
2070	Freshwater eutrophication (kg P-Eq)	Sol_NG_US	4_Op_heat	0.00173487
2070	Freshwater eutrophication (kg P-Eq)	Sol_NG_US	5_EoL_treat	-0.00127767
2070	Human toxicity (kg 14-DCB)	Sol_NG_US	0_CO2_capture	0
2070	Human toxicity (kg 14-DCB)	Sol_NG_US	1_Construction	2.97465
2070	Human toxicity (kg 14-DCB)	Sol_NG_US	2_Op_material	3.43234
2070	Human toxicity (kg 14-DCB)	Sol_NG_US	3_Op_electricity	13.8412
2070	Human toxicity (kg 14-DCB)	Sol_NG_US	4_Op_heat	16.7667
2070	Human toxicity (kg 14-DCB)	Sol_NG_US	5_EoL_treat	-0.665513
2070	Ionising radiation (kg U235-Eq)	Sol_NG_US	0_CO2_capture	0
2070	Ionising radiation (kg U235-Eq)	Sol_NG_US	1_Construction	1.06327
2070	Ionising radiation (kg U235-Eq)	Sol_NG_US	2_Op_material	1.95579
2070	Ionising radiation (kg U235-Eq)	Sol_NG_US	3_Op_electricity	40.5646
2070	Ionising radiation (kg U235-Eq)	Sol_NG_US	4_Op_heat	2.4421
2070	Ionising radiation (kg U235-Eq)	Sol_NG_US	5_EoL_treat	-0.122883
2070	Marine ecotoxicity (kg 14-DCB)	Sol_NG_US	0_CO2_capture	0
2070	Marine ecotoxicity (kg 14-DCB)	Sol_NG_US	1_Construction	0.378911
2070	Marine ecotoxicity (kg 14-DCB)	Sol_NG_US	2_Op_material	0.5029
2070	Marine ecotoxicity (kg 14-DCB)	Sol_NG_US	3_Op_electricity	5.97996
2070	Marine ecotoxicity (kg 14-DCB)	Sol_NG_US	4_Op_heat	0.889421
2070	Marine ecotoxicity (kg 14-DCB)	Sol_NG_US	5_EoL_treat	-0.266177
2070	Marine eutrophication (kg N-Eq)	Sol_NG_US	0_CO2_capture	0
2070	Marine eutrophication (kg N-Eq)	Sol_NG_US	1_Construction	0.0102948
2070	Marine eutrophication (kg N-Eq)	Sol_NG_US	2_Op_material	0.00706498
2070	Marine eutrophication (kg N-Eq)	Sol_NG_US	3_Op_electricity	0.0597132
2070	Marine eutrophication (kg N-Eq)	Sol_NG_US	4_Op_heat	0.0888391
2070	Marine eutrophication (kg N-Eq)	Sol_NG_US	5_EoL_treat	-0.00317994
2070	Metal depletion (kg Fe-Eq)	Sol_NG_US	0_CO2_capture	0
2070	Metal depletion (kg Fe-Eq)	Sol_NG_US	1_Construction	3.36898
2070	Metal depletion (kg Fe-Eq)	Sol_NG_US	2_Op_material	1.68045
2070	Metal depletion (kg Fe-Eq)	Sol_NG_US	3_Op_electricity	9.74836
2070	Metal depletion (kg Fe-Eq)	Sol_NG_US	4_Op_heat	2.05201
2070	Metal depletion (kg Fe-Eq)	Sol_NG_US	5_EoL_treat	-0.0995856
2070	Natural land transformation (square meter)	Sol_NG_US	0_CO2_capture	0
2070	Natural land transformation (square meter)	Sol_NG_US	1_Construction	0.00530636
2070	Natural land transformation (square meter)	Sol_NG_US	2_Op_material	0.000757726
2070	Natural land transformation (square meter)	Sol_NG_US	3_Op_electricity	0.0168295
2070	Natural land transformation (square meter)	Sol_NG_US	4_Op_heat	0.0566393
2070	Natural land transformation (square meter)	Sol_NG_US	5_EoL_treat	0.00178359
2070	Ozone depletion (kg CFC-11)	Sol_NG_US	0_CO2_capture	0
2070	Ozone depletion (kg CFC-11)	Sol_NG_US	1_Construction	2.88035e-06
2070	Ozone depletion (kg CFC-11)	Sol_NG_US	2_Op_material	2.60088e-06
2070	Ozone depletion (kg CFC-11)	Sol_NG_US	3_Op_electricity	1.2868e-05
2070	Ozone depletion (kg CFC-11)	Sol_NG_US	4_Op_heat	3.36512e-05
2070	Ozone depletion (kg CFC-11)	Sol_NG_US	5_EoL_treat	-3.25518e-07
2070	Particulate matter formation (kg PM10-Eq)	Sol_NG_US	0_CO2_capture	0
2070	Particulate matter formation (kg PM10-Eq)	Sol_NG_US	1_Construction	0.0183863
2070	Particulate matter formation (kg PM10-Eq)	Sol_NG_US	2_Op_material	0.0119378
2070	Particulate matter formation (kg PM10-Eq)	Sol_NG_US	3_Op_electricity	0.0695126
2070	Particulate matter formation (kg PM10-Eq)	Sol_NG_US	4_Op_heat	0.101578
2070	Particulate matter formation (kg PM10-Eq)	Sol_NG_US	5_EoL_treat	-0.00359176
2070	Photochemical oxidant formation (kg NMVOC)	Sol_NG_US	0_CO2_capture	0
2070	Photochemical oxidant formation (kg NMVOC)	Sol_NG_US	1_Construction	0.0376184
2070	Photochemical oxidant formation (kg NMVOC)	Sol_NG_US	2_Op_material	0.0225221
2070	Photochemical oxidant formation (kg NMVOC)	Sol_NG_US	3_Op_electricity	0.166318
2070	Photochemical oxidant formation (kg NMVOC)	Sol_NG_US	4_Op_heat	0.409575
2070	Photochemical oxidant formation (kg NMVOC)	Sol_NG_US	5_EoL_treat	-0.0100364
2070	Terrestrial acidification (kg SO2-Eq)	Sol_NG_US	0_CO2_capture	0
2070	Terrestrial acidification (kg SO2-Eq)	Sol_NG_US	1_Construction	0.0347011
2070	Terrestrial acidification (kg SO2-Eq)	Sol_NG_US	2_Op_material	0.0270976
2070	Terrestrial acidification (kg SO2-Eq)	Sol_NG_US	3_Op_electricity	0.168708
2070	Terrestrial acidification (kg SO2-Eq)	Sol_NG_US	4_Op_heat	0.33446
2070	Terrestrial acidification (kg SO2-Eq)	Sol_NG_US	5_EoL_treat	-0.0075863
2070	Terrestrial ecotoxicity (kg 14-DCB)	Sol_NG_US	0_CO2_capture	0
2070	Terrestrial ecotoxicity (kg 14-DCB)	Sol_NG_US	1_Construction	0.00429626
2070	Terrestrial ecotoxicity (kg 14-DCB)	Sol_NG_US	2_Op_material	0.00129856
2070	Terrestrial ecotoxicity (kg 14-DCB)	Sol_NG_US	3_Op_electricity	0.0276117
2070	Terrestrial ecotoxicity (kg 14-DCB)	Sol_NG_US	4_Op_heat	0.0288422
2070	Terrestrial ecotoxicity (kg 14-DCB)	Sol_NG_US	5_EoL_treat	-0.00610248
2070	Urban land occupation (square meter-year)	Sol_NG_US	0_CO2_capture	0
2070	Urban land occupation (square meter-year)	Sol_NG_US	1_Construction	0.351332
2070	Urban land occupation (square meter-year)	Sol_NG_US	2_Op_material	0.251544
2070	Urban land occupation (square meter-year)	Sol_NG_US	3_Op_electricity	4.35915
2070	Urban land occupation (square meter-year)	Sol_NG_US	4_Op_heat	0.264223
2070	Urban land occupation (square meter-year)	Sol_NG_US	5_EoL_treat	-0.0716433
2070	Water depletion (m3 water)	Sol_NG_US	0_CO2_capture	0
2070	Water depletion (m3 water)	Sol_NG_US	1_Construction	0.0950561
2070	Water depletion (m3 water)	Sol_NG_US	2_Op_material	7.62851
2070	Water depletion (m3 water)	Sol_NG_US	3_Op_electricity	0.444736
2070	Water depletion (m3 water)	Sol_NG_US	4_Op_heat	0.0591353
2070	Water depletion (m3 water)	Sol_NG_US	5_EoL_treat	-0.089961
2080	Agricultural land occupation (square meter-year)	Sol_NG_US	0_CO2_capture	0
2080	Agricultural land occupation (square meter-year)	Sol_NG_US	1_Construction	0.404272
2080	Agricultural land occupation (square meter-year)	Sol_NG_US	2_Op_material	1.62557
2080	Agricultural land occupation (square meter-year)	Sol_NG_US	3_Op_electricity	58.6264
2080	Agricultural land occupation (square meter-year)	Sol_NG_US	4_Op_heat	1.31605
2080	Agricultural land occupation (square meter-year)	Sol_NG_US	5_EoL_treat	-0.108664
2080	Climate change (kg CO2-Eq)	Sol_NG_US	0_CO2_capture	-1000
2080	Climate change (kg CO2-Eq)	Sol_NG_US	1_Construction	8.02621
2080	Climate change (kg CO2-Eq)	Sol_NG_US	2_Op_material	4.30938
2080	Climate change (kg CO2-Eq)	Sol_NG_US	3_Op_electricity	-9.17531
2080	Climate change (kg CO2-Eq)	Sol_NG_US	4_Op_heat	59.3436
2080	Climate change (kg CO2-Eq)	Sol_NG_US	5_EoL_treat	-9.65703
2080	Fossil depletion (kg oil-Eq)	Sol_NG_US	0_CO2_capture	0
2080	Fossil depletion (kg oil-Eq)	Sol_NG_US	1_Construction	5.12412
2080	Fossil depletion (kg oil-Eq)	Sol_NG_US	2_Op_material	2.07303
2080	Fossil depletion (kg oil-Eq)	Sol_NG_US	3_Op_electricity	25.3115
2080	Fossil depletion (kg oil-Eq)	Sol_NG_US	4_Op_heat	168.189
2080	Fossil depletion (kg oil-Eq)	Sol_NG_US	5_EoL_treat	-0.442364
2080	Freshwater ecotoxicity (kg 14-DCB)	Sol_NG_US	0_CO2_capture	0
2080	Freshwater ecotoxicity (kg 14-DCB)	Sol_NG_US	1_Construction	0.426022
2080	Freshwater ecotoxicity (kg 14-DCB)	Sol_NG_US	2_Op_material	0.58482
2080	Freshwater ecotoxicity (kg 14-DCB)	Sol_NG_US	3_Op_electricity	6.85717
2080	Freshwater ecotoxicity (kg 14-DCB)	Sol_NG_US	4_Op_heat	2.3093
2080	Freshwater ecotoxicity (kg 14-DCB)	Sol_NG_US	5_EoL_treat	-0.591235
2080	Freshwater eutrophication (kg P-Eq)	Sol_NG_US	0_CO2_capture	0
2080	Freshwater eutrophication (kg P-Eq)	Sol_NG_US	1_Construction	0.00180184
2080	Freshwater eutrophication (kg P-Eq)	Sol_NG_US	2_Op_material	0.00192952
2080	Freshwater eutrophication (kg P-Eq)	Sol_NG_US	3_Op_electricity	0.0155619
2080	Freshwater eutrophication (kg P-Eq)	Sol_NG_US	4_Op_heat	0.00170461
2080	Freshwater eutrophication (kg P-Eq)	Sol_NG_US	5_EoL_treat	-0.00127674
2080	Human toxicity (kg 14-DCB)	Sol_NG_US	0_CO2_capture	0
2080	Human toxicity (kg 14-DCB)	Sol_NG_US	1_Construction	2.98232
2080	Human toxicity (kg 14-DCB)	Sol_NG_US	2_Op_material	3.46355
2080	Human toxicity (kg 14-DCB)	Sol_NG_US	3_Op_electricity	12.1451
2080	Human toxicity (kg 14-DCB)	Sol_NG_US	4_Op_heat	16.8148
2080	Human toxicity (kg 14-DCB)	Sol_NG_US	5_EoL_treat	-0.667276
2080	Ionising radiation (kg U235-Eq)	Sol_NG_US	0_CO2_capture	0
2080	Ionising radiation (kg U235-Eq)	Sol_NG_US	1_Construction	1.02231
2080	Ionising radiation (kg U235-Eq)	Sol_NG_US	2_Op_material	1.76398
2080	Ionising radiation (kg U235-Eq)	Sol_NG_US	3_Op_electricity	43.4506
2080	Ionising radiation (kg U235-Eq)	Sol_NG_US	4_Op_heat	2.20601
2080	Ionising radiation (kg U235-Eq)	Sol_NG_US	5_EoL_treat	-0.113738
2080	Marine ecotoxicity (kg 14-DCB)	Sol_NG_US	0_CO2_capture	0
2080	Marine ecotoxicity (kg 14-DCB)	Sol_NG_US	1_Construction	0.382909
2080	Marine ecotoxicity (kg 14-DCB)	Sol_NG_US	2_Op_material	0.520704
2080	Marine ecotoxicity (kg 14-DCB)	Sol_NG_US	3_Op_electricity	6.08009
2080	Marine ecotoxicity (kg 14-DCB)	Sol_NG_US	4_Op_heat	0.910219
2080	Marine ecotoxicity (kg 14-DCB)	Sol_NG_US	5_EoL_treat	-0.266972
2080	Marine eutrophication (kg N-Eq)	Sol_NG_US	0_CO2_capture	0
2080	Marine eutrophication (kg N-Eq)	Sol_NG_US	1_Construction	0.0102397
2080	Marine eutrophication (kg N-Eq)	Sol_NG_US	2_Op_material	0.00680484
2080	Marine eutrophication (kg N-Eq)	Sol_NG_US	3_Op_electricity	0.052292
2080	Marine eutrophication (kg N-Eq)	Sol_NG_US	4_Op_heat	0.088555
2080	Marine eutrophication (kg N-Eq)	Sol_NG_US	5_EoL_treat	-0.00316948
2080	Metal depletion (kg Fe-Eq)	Sol_NG_US	0_CO2_capture	0
2080	Metal depletion (kg Fe-Eq)	Sol_NG_US	1_Construction	3.37612
2080	Metal depletion (kg Fe-Eq)	Sol_NG_US	2_Op_material	1.71284
2080	Metal depletion (kg Fe-Eq)	Sol_NG_US	3_Op_electricity	10.0136
2080	Metal depletion (kg Fe-Eq)	Sol_NG_US	4_Op_heat	2.08972
2080	Metal depletion (kg Fe-Eq)	Sol_NG_US	5_EoL_treat	-0.101018
2080	Natural land transformation (square meter)	Sol_NG_US	0_CO2_capture	0
2080	Natural land transformation (square meter)	Sol_NG_US	1_Construction	0.00528007
2080	Natural land transformation (square meter)	Sol_NG_US	2_Op_material	0.00064009
2080	Natural land transformation (square meter)	Sol_NG_US	3_Op_electricity	0.0155607
2080	Natural land transformation (square meter)	Sol_NG_US	4_Op_heat	0.0565071
2080	Natural land transformation (square meter)	Sol_NG_US	5_EoL_treat	0.00178864
2080	Ozone depletion (kg CFC-11)	Sol_NG_US	0_CO2_capture	0
2080	Ozone depletion (kg CFC-11)	Sol_NG_US	1_Construction	2.86502e-06
2080	Ozone depletion (kg CFC-11)	Sol_NG_US	2_Op_material	2.53002e-06
2080	Ozone depletion (kg CFC-11)	Sol_NG_US	3_Op_electricity	1.25704e-05
2080	Ozone depletion (kg CFC-11)	Sol_NG_US	4_Op_heat	3.35679e-05
2080	Ozone depletion (kg CFC-11)	Sol_NG_US	5_EoL_treat	-3.22327e-07
2080	Particulate matter formation (kg PM10-Eq)	Sol_NG_US	0_CO2_capture	0
2080	Particulate matter formation (kg PM10-Eq)	Sol_NG_US	1_Construction	0.0183534
2080	Particulate matter formation (kg PM10-Eq)	Sol_NG_US	2_Op_material	0.0117904
2080	Particulate matter formation (kg PM10-Eq)	Sol_NG_US	3_Op_electricity	0.0639605
2080	Particulate matter formation (kg PM10-Eq)	Sol_NG_US	4_Op_heat	0.101432
2080	Particulate matter formation (kg PM10-Eq)	Sol_NG_US	5_EoL_treat	-0.00358598
2080	Photochemical oxidant formation (kg NMVOC)	Sol_NG_US	0_CO2_capture	0
2080	Photochemical oxidant formation (kg NMVOC)	Sol_NG_US	1_Construction	0.0374768
2080	Photochemical oxidant formation (kg NMVOC)	Sol_NG_US	2_Op_material	0.0218642
2080	Photochemical oxidant formation (kg NMVOC)	Sol_NG_US	3_Op_electricity	0.148212
2080	Photochemical oxidant formation (kg NMVOC)	Sol_NG_US	4_Op_heat	0.408857
2080	Photochemical oxidant formation (kg NMVOC)	Sol_NG_US	5_EoL_treat	-0.0100095
2080	Terrestrial acidification (kg SO2-Eq)	Sol_NG_US	0_CO2_capture	0
2080	Terrestrial acidification (kg SO2-Eq)	Sol_NG_US	1_Construction	0.0345531
2080	Terrestrial acidification (kg SO2-Eq)	Sol_NG_US	2_Op_material	0.0264311
2080	Terrestrial acidification (kg SO2-Eq)	Sol_NG_US	3_Op_electricity	0.147548
2080	Terrestrial acidification (kg SO2-Eq)	Sol_NG_US	4_Op_heat	0.333783
2080	Terrestrial acidification (kg SO2-Eq)	Sol_NG_US	5_EoL_treat	-0.00755979
2080	Terrestrial ecotoxicity (kg 14-DCB)	Sol_NG_US	0_CO2_capture	0
2080	Terrestrial ecotoxicity (kg 14-DCB)	Sol_NG_US	1_Construction	0.00432276
2080	Terrestrial ecotoxicity (kg 14-DCB)	Sol_NG_US	2_Op_material	0.0014225
2080	Terrestrial ecotoxicity (kg 14-DCB)	Sol_NG_US	3_Op_electricity	0.0285042
2080	Terrestrial ecotoxicity (kg 14-DCB)	Sol_NG_US	4_Op_heat	0.0289836
2080	Terrestrial ecotoxicity (kg 14-DCB)	Sol_NG_US	5_EoL_treat	-0.00610793
2080	Urban land occupation (square meter-year)	Sol_NG_US	0_CO2_capture	0
2080	Urban land occupation (square meter-year)	Sol_NG_US	1_Construction	0.357924
2080	Urban land occupation (square meter-year)	Sol_NG_US	2_Op_material	0.282988
2080	Urban land occupation (square meter-year)	Sol_NG_US	3_Op_electricity	4.50632
2080	Urban land occupation (square meter-year)	Sol_NG_US	4_Op_heat	0.300955
2080	Urban land occupation (square meter-year)	Sol_NG_US	5_EoL_treat	-0.0730405
2080	Water depletion (m3 water)	Sol_NG_US	0_CO2_capture	0
2080	Water depletion (m3 water)	Sol_NG_US	1_Construction	0.0945011
2080	Water depletion (m3 water)	Sol_NG_US	2_Op_material	7.62589
2080	Water depletion (m3 water)	Sol_NG_US	3_Op_electricity	0.424788
2080	Water depletion (m3 water)	Sol_NG_US	4_Op_heat	0.056088
2080	Water depletion (m3 water)	Sol_NG_US	5_EoL_treat	-0.0898436
2090	Agricultural land occupation (square meter-year)	Sol_NG_US	0_CO2_capture	0
2090	Agricultural land occupation (square meter-year)	Sol_NG_US	1_Construction	0.395685
2090	Agricultural land occupation (square meter-year)	Sol_NG_US	2_Op_material	1.59155
2090	Agricultural land occupation (square meter-year)	Sol_NG_US	3_Op_electricity	47.7495
2090	Agricultural land occupation (square meter-year)	Sol_NG_US	4_Op_heat	1.28505
2090	Agricultural land occupation (square meter-year)	Sol_NG_US	5_EoL_treat	-0.109357
2090	Climate change (kg CO2-Eq)	Sol_NG_US	0_CO2_capture	-1000
2090	Climate change (kg CO2-Eq)	Sol_NG_US	1_Construction	7.96846
2090	Climate change (kg CO2-Eq)	Sol_NG_US	2_Op_material	4.34591
2090	Climate change (kg CO2-Eq)	Sol_NG_US	3_Op_electricity	-4.49278
2090	Climate change (kg CO2-Eq)	Sol_NG_US	4_Op_heat	59.3872
2090	Climate change (kg CO2-Eq)	Sol_NG_US	5_EoL_treat	-9.65746
2090	Fossil depletion (kg oil-Eq)	Sol_NG_US	0_CO2_capture	0
2090	Fossil depletion (kg oil-Eq)	Sol_NG_US	1_Construction	5.08831
2090	Fossil depletion (kg oil-Eq)	Sol_NG_US	2_Op_material	2.0261
2090	Fossil depletion (kg oil-Eq)	Sol_NG_US	3_Op_electricity	21.7015
2090	Fossil depletion (kg oil-Eq)	Sol_NG_US	4_Op_heat	168.146
2090	Fossil depletion (kg oil-Eq)	Sol_NG_US	5_EoL_treat	-0.440766
2090	Freshwater ecotoxicity (kg 14-DCB)	Sol_NG_US	0_CO2_capture	0
2090	Freshwater ecotoxicity (kg 14-DCB)	Sol_NG_US	1_Construction	0.425399
2090	Freshwater ecotoxicity (kg 14-DCB)	Sol_NG_US	2_Op_material	0.595178
2090	Freshwater ecotoxicity (kg 14-DCB)	Sol_NG_US	3_Op_electricity	7.20609
2090	Freshwater ecotoxicity (kg 14-DCB)	Sol_NG_US	4_Op_heat	2.32037
2090	Freshwater ecotoxicity (kg 14-DCB)	Sol_NG_US	5_EoL_treat	-0.591653
2090	Freshwater eutrophication (kg P-Eq)	Sol_NG_US	0_CO2_capture	0
2090	Freshwater eutrophication (kg P-Eq)	Sol_NG_US	1_Construction	0.00178713
2090	Freshwater eutrophication (kg P-Eq)	Sol_NG_US	2_Op_material	0.00195937
2090	Freshwater eutrophication (kg P-Eq)	Sol_NG_US	3_Op_electricity	0.0137754
2090	Freshwater eutrophication (kg P-Eq)	Sol_NG_US	4_Op_heat	0.00174728
2090	Freshwater eutrophication (kg P-Eq)	Sol_NG_US	5_EoL_treat	-0.00127834
2090	Human toxicity (kg 14-DCB)	Sol_NG_US	0_CO2_capture	0
2090	Human toxicity (kg 14-DCB)	Sol_NG_US	1_Construction	2.97098
2090	Human toxicity (kg 14-DCB)	Sol_NG_US	2_Op_material	3.51336
2090	Human toxicity (kg 14-DCB)	Sol_NG_US	3_Op_electricity	14.0437
2090	Human toxicity (kg 14-DCB)	Sol_NG_US	4_Op_heat	16.8722
2090	Human toxicity (kg 14-DCB)	Sol_NG_US	5_EoL_treat	-0.669128
2090	Ionising radiation (kg U235-Eq)	Sol_NG_US	0_CO2_capture	0
2090	Ionising radiation (kg U235-Eq)	Sol_NG_US	1_Construction	0.95302
2090	Ionising radiation (kg U235-Eq)	Sol_NG_US	2_Op_material	1.47665
2090	Ionising radiation (kg U235-Eq)	Sol_NG_US	3_Op_electricity	32.7541
2090	Ionising radiation (kg U235-Eq)	Sol_NG_US	4_Op_heat	1.88289
2090	Ionising radiation (kg U235-Eq)	Sol_NG_US	5_EoL_treat	-0.10279
2090	Marine ecotoxicity (kg 14-DCB)	Sol_NG_US	0_CO2_capture	0
2090	Marine ecotoxicity (kg 14-DCB)	Sol_NG_US	1_Construction	0.382193
2090	Marine ecotoxicity (kg 14-DCB)	Sol_NG_US	2_Op_material	0.52981
2090	Marine ecotoxicity (kg 14-DCB)	Sol_NG_US	3_Op_electricity	6.38305
2090	Marine ecotoxicity (kg 14-DCB)	Sol_NG_US	4_Op_heat	0.919946
2090	Marine ecotoxicity (kg 14-DCB)	Sol_NG_US	5_EoL_treat	-0.267341
2090	Marine eutrophication (kg N-Eq)	Sol_NG_US	0_CO2_capture	0
2090	Marine eutrophication (kg N-Eq)	Sol_NG_US	1_Construction	0.0101725
2090	Marine eutrophication (kg N-Eq)	Sol_NG_US	2_Op_material	0.00675198
2090	Marine eutrophication (kg N-Eq)	Sol_NG_US	3_Op_electricity	0.0461807
2090	Marine eutrophication (kg N-Eq)	Sol_NG_US	4_Op_heat	0.0885099
2090	Marine eutrophication (kg N-Eq)	Sol_NG_US	5_EoL_treat	-0.00316816
2090	Metal depletion (kg Fe-Eq)	Sol_NG_US	0_CO2_capture	0
2090	Metal depletion (kg Fe-Eq)	Sol_NG_US	1_Construction	3.35054
2090	Metal depletion (kg Fe-Eq)	Sol_NG_US	2_Op_material	1.72567
2090	Metal depletion (kg Fe-Eq)	Sol_NG_US	3_Op_electricity	10.3419
2090	Metal depletion (kg Fe-Eq)	Sol_NG_US	4_Op_heat	2.10332
2090	Metal depletion (kg Fe-Eq)	Sol_NG_US	5_EoL_treat	-0.101557
2090	Natural land transformation (square meter)	Sol_NG_US	0_CO2_capture	0
2090	Natural land transformation (square meter)	Sol_NG_US	1_Construction	0.00525363
2090	Natural land transformation (square meter)	Sol_NG_US	2_Op_material	0.000585489
2090	Natural land transformation (square meter)	Sol_NG_US	3_Op_electricity	0.0134449
2090	Natural land transformation (square meter)	Sol_NG_US	4_Op_heat	0.0564514
2090	Natural land transformation (square meter)	Sol_NG_US	5_EoL_treat	0.00179059
2090	Ozone depletion (kg CFC-11)	Sol_NG_US	0_CO2_capture	0
2090	Ozone depletion (kg CFC-11)	Sol_NG_US	1_Construction	2.84751e-06
2090	Ozone depletion (kg CFC-11)	Sol_NG_US	2_Op_material	2.48431e-06
2090	Ozone depletion (kg CFC-11)	Sol_NG_US	3_Op_electricity	1.04189e-05
2090	Ozone depletion (kg CFC-11)	Sol_NG_US	4_Op_heat	3.35205e-05
2090	Ozone depletion (kg CFC-11)	Sol_NG_US	5_EoL_treat	-3.20623e-07
2090	Particulate matter formation (kg PM10-Eq)	Sol_NG_US	0_CO2_capture	0
2090	Particulate matter formation (kg PM10-Eq)	Sol_NG_US	1_Construction	0.0181753
2090	Particulate matter formation (kg PM10-Eq)	Sol_NG_US	2_Op_material	0.0118167
2090	Particulate matter formation (kg PM10-Eq)	Sol_NG_US	3_Op_electricity	0.0602813
2090	Particulate matter formation (kg PM10-Eq)	Sol_NG_US	4_Op_heat	0.101474
2090	Particulate matter formation (kg PM10-Eq)	Sol_NG_US	5_EoL_treat	-0.00358769
2090	Photochemical oxidant formation (kg NMVOC)	Sol_NG_US	0_CO2_capture	0
2090	Photochemical oxidant formation (kg NMVOC)	Sol_NG_US	1_Construction	0.0370322
2090	Photochemical oxidant formation (kg NMVOC)	Sol_NG_US	2_Op_material	0.0217665
2090	Photochemical oxidant formation (kg NMVOC)	Sol_NG_US	3_Op_electricity	0.135233
2090	Photochemical oxidant formation (kg NMVOC)	Sol_NG_US	4_Op_heat	0.408781
2090	Photochemical oxidant formation (kg NMVOC)	Sol_NG_US	5_EoL_treat	-0.0100073
2090	Terrestrial acidification (kg SO2-Eq)	Sol_NG_US	0_CO2_capture	0
2090	Terrestrial acidification (kg SO2-Eq)	Sol_NG_US	1_Construction	0.0343735
2090	Terrestrial acidification (kg SO2-Eq)	Sol_NG_US	2_Op_material	0.0264263
2090	Terrestrial acidification (kg SO2-Eq)	Sol_NG_US	3_Op_electricity	0.139243
2090	Terrestrial acidification (kg SO2-Eq)	Sol_NG_US	4_Op_heat	0.333801
2090	Terrestrial acidification (kg SO2-Eq)	Sol_NG_US	5_EoL_treat	-0.00756094
2090	Terrestrial ecotoxicity (kg 14-DCB)	Sol_NG_US	0_CO2_capture	0
2090	Terrestrial ecotoxicity (kg 14-DCB)	Sol_NG_US	1_Construction	0.00432474
2090	Terrestrial ecotoxicity (kg 14-DCB)	Sol_NG_US	2_Op_material	0.00146677
2090	Terrestrial ecotoxicity (kg 14-DCB)	Sol_NG_US	3_Op_electricity	0.0290786
2090	Terrestrial ecotoxicity (kg 14-DCB)	Sol_NG_US	4_Op_heat	0.0290288
2090	Terrestrial ecotoxicity (kg 14-DCB)	Sol_NG_US	5_EoL_treat	-0.00610981
2090	Urban land occupation (square meter-year)	Sol_NG_US	0_CO2_capture	0
2090	Urban land occupation (square meter-year)	Sol_NG_US	1_Construction	0.359322
2090	Urban land occupation (square meter-year)	Sol_NG_US	2_Op_material	0.295468
2090	Urban land occupation (square meter-year)	Sol_NG_US	3_Op_electricity	4.95297
2090	Urban land occupation (square meter-year)	Sol_NG_US	4_Op_heat	0.313566
2090	Urban land occupation (square meter-year)	Sol_NG_US	5_EoL_treat	-0.073521
2090	Water depletion (m3 water)	Sol_NG_US	0_CO2_capture	0
2090	Water depletion (m3 water)	Sol_NG_US	1_Construction	0.0939176
2090	Water depletion (m3 water)	Sol_NG_US	2_Op_material	7.62409
2090	Water depletion (m3 water)	Sol_NG_US	3_Op_electricity	0.353433
2090	Water depletion (m3 water)	Sol_NG_US	4_Op_heat	0.0540632
2090	Water depletion (m3 water)	Sol_NG_US	5_EoL_treat	-0.089775
2100	Agricultural land occupation (square meter-year)	Sol_NG_US	0_CO2_capture	0
2100	Agricultural land occupation (square meter-year)	Sol_NG_US	1_Construction	0.399999
2100	Agricultural land occupation (square meter-year)	Sol_NG_US	2_Op_material	1.55116
2100	Agricultural land occupation (square meter-year)	Sol_NG_US	3_Op_electricity	37.0152
2100	Agricultural land occupation (square meter-year)	Sol_NG_US	4_Op_heat	1.25438
2100	Agricultural land occupation (square meter-year)	Sol_NG_US	5_EoL_treat	-0.108858
2100	Climate change (kg CO2-Eq)	Sol_NG_US	0_CO2_capture	-1000
2100	Climate change (kg CO2-Eq)	Sol_NG_US	1_Construction	8.0451
2100	Climate change (kg CO2-Eq)	Sol_NG_US	2_Op_material	4.41467
2100	Climate change (kg CO2-Eq)	Sol_NG_US	3_Op_electricity	2.22715
2100	Climate change (kg CO2-Eq)	Sol_NG_US	4_Op_heat	59.4473
2100	Climate change (kg CO2-Eq)	Sol_NG_US	5_EoL_treat	-9.65978
2100	Fossil depletion (kg oil-Eq)	Sol_NG_US	0_CO2_capture	0
2100	Fossil depletion (kg oil-Eq)	Sol_NG_US	1_Construction	5.10816
2100	Fossil depletion (kg oil-Eq)	Sol_NG_US	2_Op_material	2.00771
2100	Fossil depletion (kg oil-Eq)	Sol_NG_US	3_Op_electricity	20.9423
2100	Fossil depletion (kg oil-Eq)	Sol_NG_US	4_Op_heat	168.139
2100	Fossil depletion (kg oil-Eq)	Sol_NG_US	5_EoL_treat	-0.44019
2100	Freshwater ecotoxicity (kg 14-DCB)	Sol_NG_US	0_CO2_capture	0
2100	Freshwater ecotoxicity (kg 14-DCB)	Sol_NG_US	1_Construction	0.430957
2100	Freshwater ecotoxicity (kg 14-DCB)	Sol_NG_US	2_Op_material	0.605504
2100	Freshwater ecotoxicity (kg 14-DCB)	Sol_NG_US	3_Op_electricity	7.50431
2100	Freshwater ecotoxicity (kg 14-DCB)	Sol_NG_US	4_Op_heat	2.33066
2100	Freshwater ecotoxicity (kg 14-DCB)	Sol_NG_US	5_EoL_treat	-0.592057
2100	Freshwater eutrophication (kg P-Eq)	Sol_NG_US	0_CO2_capture	0
2100	Freshwater eutrophication (kg P-Eq)	Sol_NG_US	1_Construction	0.00180502
2100	Freshwater eutrophication (kg P-Eq)	Sol_NG_US	2_Op_material	0.00194587
2100	Freshwater eutrophication (kg P-Eq)	Sol_NG_US	3_Op_electricity	0.0137233
2100	Freshwater eutrophication (kg P-Eq)	Sol_NG_US	4_Op_heat	0.00175286
2100	Freshwater eutrophication (kg P-Eq)	Sol_NG_US	5_EoL_treat	-0.00127776
2100	Human toxicity (kg 14-DCB)	Sol_NG_US	0_CO2_capture	0
2100	Human toxicity (kg 14-DCB)	Sol_NG_US	1_Construction	2.99363
2100	Human toxicity (kg 14-DCB)	Sol_NG_US	2_Op_material	3.523
2100	Human toxicity (kg 14-DCB)	Sol_NG_US	3_Op_electricity	16.0344
2100	Human toxicity (kg 14-DCB)	Sol_NG_US	4_Op_heat	16.8891
2100	Human toxicity (kg 14-DCB)	Sol_NG_US	5_EoL_treat	-0.669284
2100	Ionising radiation (kg U235-Eq)	Sol_NG_US	0_CO2_capture	0
2100	Ionising radiation (kg U235-Eq)	Sol_NG_US	1_Construction	0.882672
2100	Ionising radiation (kg U235-Eq)	Sol_NG_US	2_Op_material	1.12425
2100	Ionising radiation (kg U235-Eq)	Sol_NG_US	3_Op_electricity	18.1135
2100	Ionising radiation (kg U235-Eq)	Sol_NG_US	4_Op_heat	1.49929
2100	Ionising radiation (kg U235-Eq)	Sol_NG_US	5_EoL_treat	-0.0892625
2100	Marine ecotoxicity (kg 14-DCB)	Sol_NG_US	0_CO2_capture	0
2100	Marine ecotoxicity (kg 14-DCB)	Sol_NG_US	1_Construction	0.38725
2100	Marine ecotoxicity (kg 14-DCB)	Sol_NG_US	2_Op_material	0.538849
2100	Marine ecotoxicity (kg 14-DCB)	Sol_NG_US	3_Op_electricity	6.64153
2100	Marine ecotoxicity (kg 14-DCB)	Sol_NG_US	4_Op_heat	0.928928
2100	Marine ecotoxicity (kg 14-DCB)	Sol_NG_US	5_EoL_treat	-0.267695
2100	Marine eutrophication (kg N-Eq)	Sol_NG_US	0_CO2_capture	0
2100	Marine eutrophication (kg N-Eq)	Sol_NG_US	1_Construction	0.0102206
2100	Marine eutrophication (kg N-Eq)	Sol_NG_US	2_Op_material	0.00671381
2100	Marine eutrophication (kg N-Eq)	Sol_NG_US	3_Op_electricity	0.0427829
2100	Marine eutrophication (kg N-Eq)	Sol_NG_US	4_Op_heat	0.0884821
2100	Marine eutrophication (kg N-Eq)	Sol_NG_US	5_EoL_treat	-0.00316697
2100	Metal depletion (kg Fe-Eq)	Sol_NG_US	0_CO2_capture	0
2100	Metal depletion (kg Fe-Eq)	Sol_NG_US	1_Construction	3.38343
2100	Metal depletion (kg Fe-Eq)	Sol_NG_US	2_Op_material	1.74056
2100	Metal depletion (kg Fe-Eq)	Sol_NG_US	3_Op_electricity	10.6331
2100	Metal depletion (kg Fe-Eq)	Sol_NG_US	4_Op_heat	2.11578
2100	Metal depletion (kg Fe-Eq)	Sol_NG_US	5_EoL_treat	-0.102153
2100	Natural land transformation (square meter)	Sol_NG_US	0_CO2_capture	0
2100	Natural land transformation (square meter)	Sol_NG_US	1_Construction	0.00525797
2100	Natural land transformation (square meter)	Sol_NG_US	2_Op_material	0.000547019
2100	Natural land transformation (square meter)	Sol_NG_US	3_Op_electricity	0.0127971
2100	Natural land transformation (square meter)	Sol_NG_US	4_Op_heat	0.0564142
2100	Natural land transformation (square meter)	Sol_NG_US	5_EoL_treat	0.00179193
2100	Ozone depletion (kg CFC-11)	Sol_NG_US	0_CO2_capture	0
2100	Ozone depletion (kg CFC-11)	Sol_NG_US	1_Construction	2.84574e-06
2100	Ozone depletion (kg CFC-11)	Sol_NG_US	2_Op_material	2.44389e-06
2100	Ozone depletion (kg CFC-11)	Sol_NG_US	3_Op_electricity	8.59076e-06
2100	Ozone depletion (kg CFC-11)	Sol_NG_US	4_Op_heat	3.34816e-05
2100	Ozone depletion (kg CFC-11)	Sol_NG_US	5_EoL_treat	-3.19126e-07
2100	Particulate matter formation (kg PM10-Eq)	Sol_NG_US	0_CO2_capture	0
2100	Particulate matter formation (kg PM10-Eq)	Sol_NG_US	1_Construction	0.018367
2100	Particulate matter formation (kg PM10-Eq)	Sol_NG_US	2_Op_material	0.0118405
2100	Particulate matter formation (kg PM10-Eq)	Sol_NG_US	3_Op_electricity	0.0589237
2100	Particulate matter formation (kg PM10-Eq)	Sol_NG_US	4_Op_heat	0.1015
2100	Particulate matter formation (kg PM10-Eq)	Sol_NG_US	5_EoL_treat	-0.00358883
2100	Photochemical oxidant formation (kg NMVOC)	Sol_NG_US	0_CO2_capture	0
2100	Photochemical oxidant formation (kg NMVOC)	Sol_NG_US	1_Construction	0.0374562
2100	Photochemical oxidant formation (kg NMVOC)	Sol_NG_US	2_Op_material	0.0217566
2100	Photochemical oxidant formation (kg NMVOC)	Sol_NG_US	3_Op_electricity	0.130088
2100	Photochemical oxidant formation (kg NMVOC)	Sol_NG_US	4_Op_heat	0.408788
2100	Photochemical oxidant formation (kg NMVOC)	Sol_NG_US	5_EoL_treat	-0.0100077
2100	Terrestrial acidification (kg SO2-Eq)	Sol_NG_US	0_CO2_capture	0
2100	Terrestrial acidification (kg SO2-Eq)	Sol_NG_US	1_Construction	0.0345678
2100	Terrestrial acidification (kg SO2-Eq)	Sol_NG_US	2_Op_material	0.0264777
2100	Terrestrial acidification (kg SO2-Eq)	Sol_NG_US	3_Op_electricity	0.137309
2100	Terrestrial acidification (kg SO2-Eq)	Sol_NG_US	4_Op_heat	0.333867
2100	Terrestrial acidification (kg SO2-Eq)	Sol_NG_US	5_EoL_treat	-0.00756348
2100	Terrestrial ecotoxicity (kg 14-DCB)	Sol_NG_US	0_CO2_capture	0
2100	Terrestrial ecotoxicity (kg 14-DCB)	Sol_NG_US	1_Construction	0.00434846
2100	Terrestrial ecotoxicity (kg 14-DCB)	Sol_NG_US	2_Op_material	0.0015152
2100	Terrestrial ecotoxicity (kg 14-DCB)	Sol_NG_US	3_Op_electricity	0.0292775
2100	Terrestrial ecotoxicity (kg 14-DCB)	Sol_NG_US	4_Op_heat	0.0290636
2100	Terrestrial ecotoxicity (kg 14-DCB)	Sol_NG_US	5_EoL_treat	-0.00611187
2100	Urban land occupation (square meter-year)	Sol_NG_US	0_CO2_capture	0
2100	Urban land occupation (square meter-year)	Sol_NG_US	1_Construction	0.363943
2100	Urban land occupation (square meter-year)	Sol_NG_US	2_Op_material	0.305038
2100	Urban land occupation (square meter-year)	Sol_NG_US	3_Op_electricity	5.12227
2100	Urban land occupation (square meter-year)	Sol_NG_US	4_Op_heat	0.318122
2100	Urban land occupation (square meter-year)	Sol_NG_US	5_EoL_treat	-0.073906
2100	Water depletion (m3 water)	Sol_NG_US	0_CO2_capture	0
2100	Water depletion (m3 water)	Sol_NG_US	1_Construction	0.0936615
2100	Water depletion (m3 water)	Sol_NG_US	2_Op_material	7.62214
2100	Water depletion (m3 water)	Sol_NG_US	3_Op_electricity	0.294785
2100	Water depletion (m3 water)	Sol_NG_US	4_Op_heat	0.0519155
2100	Water depletion (m3 water)	Sol_NG_US	5_EoL_treat	-0.0896982
2020	Agricultural land occupation (square meter-year)	Sol_BG_US	0_CO2_capture	0
2020	Agricultural land occupation (square meter-year)	Sol_BG_US	1_Construction	0.276155
2020	Agricultural land occupation (square meter-year)	Sol_BG_US	2_Op_material	0.986012
2020	Agricultural land occupation (square meter-year)	Sol_BG_US	3_Op_electricity	23.3639
2020	Agricultural land occupation (square meter-year)	Sol_BG_US	4_Op_heat	26.4808
2020	Agricultural land occupation (square meter-year)	Sol_BG_US	5_EoL_treat	-0.0896182
2020	Climate change (kg CO2-Eq)	Sol_BG_US	0_CO2_capture	-1000
2020	Climate change (kg CO2-Eq)	Sol_BG_US	1_Construction	9.5036
2020	Climate change (kg CO2-Eq)	Sol_BG_US	2_Op_material	11.6965
2020	Climate change (kg CO2-Eq)	Sol_BG_US	3_Op_electricity	258.566
2020	Climate change (kg CO2-Eq)	Sol_BG_US	4_Op_heat	-212.728
2020	Climate change (kg CO2-Eq)	Sol_BG_US	5_EoL_treat	-9.93875
2020	Fossil depletion (kg oil-Eq)	Sol_BG_US	0_CO2_capture	0
2020	Fossil depletion (kg oil-Eq)	Sol_BG_US	1_Construction	5.3959
2020	Fossil depletion (kg oil-Eq)	Sol_BG_US	2_Op_material	3.50949
2020	Fossil depletion (kg oil-Eq)	Sol_BG_US	3_Op_electricity	75.8768
2020	Fossil depletion (kg oil-Eq)	Sol_BG_US	4_Op_heat	25.3454
2020	Fossil depletion (kg oil-Eq)	Sol_BG_US	5_EoL_treat	-0.49763
2020	Freshwater ecotoxicity (kg 14-DCB)	Sol_BG_US	0_CO2_capture	0
2020	Freshwater ecotoxicity (kg 14-DCB)	Sol_BG_US	1_Construction	0.417475
2020	Freshwater ecotoxicity (kg 14-DCB)	Sol_BG_US	2_Op_material	0.562107
2020	Freshwater ecotoxicity (kg 14-DCB)	Sol_BG_US	3_Op_electricity	7.27254
2020	Freshwater ecotoxicity (kg 14-DCB)	Sol_BG_US	4_Op_heat	3.93331
2020	Freshwater ecotoxicity (kg 14-DCB)	Sol_BG_US	5_EoL_treat	-0.590277
2020	Freshwater eutrophication (kg P-Eq)	Sol_BG_US	0_CO2_capture	0
2020	Freshwater eutrophication (kg P-Eq)	Sol_BG_US	1_Construction	0.00263753
2020	Freshwater eutrophication (kg P-Eq)	Sol_BG_US	2_Op_material	0.00621932
2020	Freshwater eutrophication (kg P-Eq)	Sol_BG_US	3_Op_electricity	0.246187
2020	Freshwater eutrophication (kg P-Eq)	Sol_BG_US	4_Op_heat	0.0338361
2020	Freshwater eutrophication (kg P-Eq)	Sol_BG_US	5_EoL_treat	-0.00143052
2020	Human toxicity (kg 14-DCB)	Sol_BG_US	0_CO2_capture	0
2020	Human toxicity (kg 14-DCB)	Sol_BG_US	1_Construction	3.57313
2020	Human toxicity (kg 14-DCB)	Sol_BG_US	2_Op_material	6.48522
2020	Human toxicity (kg 14-DCB)	Sol_BG_US	3_Op_electricity	164.763
2020	Human toxicity (kg 14-DCB)	Sol_BG_US	4_Op_heat	37.6903
2020	Human toxicity (kg 14-DCB)	Sol_BG_US	5_EoL_treat	-0.776465
2020	Ionising radiation (kg U235-Eq)	Sol_BG_US	0_CO2_capture	0
2020	Ionising radiation (kg U235-Eq)	Sol_BG_US	1_Construction	0.971746
2020	Ionising radiation (kg U235-Eq)	Sol_BG_US	2_Op_material	1.65965
2020	Ionising radiation (kg U235-Eq)	Sol_BG_US	3_Op_electricity	89.8884
2020	Ionising radiation (kg U235-Eq)	Sol_BG_US	4_Op_heat	7.97961
2020	Ionising radiation (kg U235-Eq)	Sol_BG_US	5_EoL_treat	-0.101923
2020	Marine ecotoxicity (kg 14-DCB)	Sol_BG_US	0_CO2_capture	0
2020	Marine ecotoxicity (kg 14-DCB)	Sol_BG_US	1_Construction	0.37555
2020	Marine ecotoxicity (kg 14-DCB)	Sol_BG_US	2_Op_material	0.501398
2020	Marine ecotoxicity (kg 14-DCB)	Sol_BG_US	3_Op_electricity	6.30782
2020	Marine ecotoxicity (kg 14-DCB)	Sol_BG_US	4_Op_heat	3.48332
2020	Marine ecotoxicity (kg 14-DCB)	Sol_BG_US	5_EoL_treat	-0.266185
2020	Marine eutrophication (kg N-Eq)	Sol_BG_US	0_CO2_capture	0
2020	Marine eutrophication (kg N-Eq)	Sol_BG_US	1_Construction	0.0111924
2020	Marine eutrophication (kg N-Eq)	Sol_BG_US	2_Op_material	0.0114746
2020	Marine eutrophication (kg N-Eq)	Sol_BG_US	3_Op_electricity	0.195647
2020	Marine eutrophication (kg N-Eq)	Sol_BG_US	4_Op_heat	0.114553
2020	Marine eutrophication (kg N-Eq)	Sol_BG_US	5_EoL_treat	-0.00335513
2020	Metal depletion (kg Fe-Eq)	Sol_BG_US	0_CO2_capture	0
2020	Metal depletion (kg Fe-Eq)	Sol_BG_US	1_Construction	3.31727
2020	Metal depletion (kg Fe-Eq)	Sol_BG_US	2_Op_material	1.56828
2020	Metal depletion (kg Fe-Eq)	Sol_BG_US	3_Op_electricity	4.64287
2020	Metal depletion (kg Fe-Eq)	Sol_BG_US	4_Op_heat	7.38869
2020	Metal depletion (kg Fe-Eq)	Sol_BG_US	5_EoL_treat	-0.0956647
2020	Natural land transformation (square meter)	Sol_BG_US	0_CO2_capture	0
2020	Natural land transformation (square meter)	Sol_BG_US	1_Construction	0.0053782
2020	Natural land transformation (square meter)	Sol_BG_US	2_Op_material	0.00111984
2020	Natural land transformation (square meter)	Sol_BG_US	3_Op_electricity	0.0163221
2020	Natural land transformation (square meter)	Sol_BG_US	4_Op_heat	0.0244852
2020	Natural land transformation (square meter)	Sol_BG_US	5_EoL_treat	0.00176952
2020	Ozone depletion (kg CFC-11)	Sol_BG_US	0_CO2_capture	0
2020	Ozone depletion (kg CFC-11)	Sol_BG_US	1_Construction	2.86927e-06
2020	Ozone depletion (kg CFC-11)	Sol_BG_US	2_Op_material	2.59473e-06
2020	Ozone depletion (kg CFC-11)	Sol_BG_US	3_Op_electricity	2.0366e-05
2020	Ozone depletion (kg CFC-11)	Sol_BG_US	4_Op_heat	6.13139e-06
2020	Ozone depletion (kg CFC-11)	Sol_BG_US	5_EoL_treat	-3.23957e-07
2020	Particulate matter formation (kg PM10-Eq)	Sol_BG_US	0_CO2_capture	0
2020	Particulate matter formation (kg PM10-Eq)	Sol_BG_US	1_Construction	0.021561
2020	Particulate matter formation (kg PM10-Eq)	Sol_BG_US	2_Op_material	0.0287436
2020	Particulate matter formation (kg PM10-Eq)	Sol_BG_US	3_Op_electricity	0.844236
2020	Particulate matter formation (kg PM10-Eq)	Sol_BG_US	4_Op_heat	0.2951
2020	Particulate matter formation (kg PM10-Eq)	Sol_BG_US	5_EoL_treat	-0.0042352
2020	Photochemical oxidant formation (kg NMVOC)	Sol_BG_US	0_CO2_capture	0
2020	Photochemical oxidant formation (kg NMVOC)	Sol_BG_US	1_Construction	0.0395469
2020	Photochemical oxidant formation (kg NMVOC)	Sol_BG_US	2_Op_material	0.0332248
2020	Photochemical oxidant formation (kg NMVOC)	Sol_BG_US	3_Op_electricity	0.438218
2020	Photochemical oxidant formation (kg NMVOC)	Sol_BG_US	4_Op_heat	0.293993
2020	Photochemical oxidant formation (kg NMVOC)	Sol_BG_US	5_EoL_treat	-0.0104704
2020	Terrestrial acidification (kg SO2-Eq)	Sol_BG_US	0_CO2_capture	0
2020	Terrestrial acidification (kg SO2-Eq)	Sol_BG_US	1_Construction	0.0379998
2020	Terrestrial acidification (kg SO2-Eq)	Sol_BG_US	2_Op_material	0.0427779
2020	Terrestrial acidification (kg SO2-Eq)	Sol_BG_US	3_Op_electricity	0.527895
2020	Terrestrial acidification (kg SO2-Eq)	Sol_BG_US	4_Op_heat	1.27087
2020	Terrestrial acidification (kg SO2-Eq)	Sol_BG_US	5_EoL_treat	-0.00823142
2020	Terrestrial ecotoxicity (kg 14-DCB)	Sol_BG_US	0_CO2_capture	0
2020	Terrestrial ecotoxicity (kg 14-DCB)	Sol_BG_US	1_Construction	0.0042518
2020	Terrestrial ecotoxicity (kg 14-DCB)	Sol_BG_US	2_Op_material	0.00111533
2020	Terrestrial ecotoxicity (kg 14-DCB)	Sol_BG_US	3_Op_electricity	0.0157434
2020	Terrestrial ecotoxicity (kg 14-DCB)	Sol_BG_US	4_Op_heat	0.00978958
2020	Terrestrial ecotoxicity (kg 14-DCB)	Sol_BG_US	5_EoL_treat	-0.00609648
2020	Urban land occupation (square meter-year)	Sol_BG_US	0_CO2_capture	0
2020	Urban land occupation (square meter-year)	Sol_BG_US	1_Construction	0.346151
2020	Urban land occupation (square meter-year)	Sol_BG_US	2_Op_material	0.225809
2020	Urban land occupation (square meter-year)	Sol_BG_US	3_Op_electricity	1.48773
2020	Urban land occupation (square meter-year)	Sol_BG_US	4_Op_heat	0.815834
2020	Urban land occupation (square meter-year)	Sol_BG_US	5_EoL_treat	-0.0710482
2020	Water depletion (m3 water)	Sol_BG_US	0_CO2_capture	0
2020	Water depletion (m3 water)	Sol_BG_US	1_Construction	0.0973268
2020	Water depletion (m3 water)	Sol_BG_US	2_Op_material	7.64157
2020	Water depletion (m3 water)	Sol_BG_US	3_Op_electricity	1.24933
2020	Water depletion (m3 water)	Sol_BG_US	4_Op_heat	0.234986
2020	Water depletion (m3 water)	Sol_BG_US	5_EoL_treat	-0.0903988
2030	Agricultural land occupation (square meter-year)	Sol_BG_US	0_CO2_capture	0
2030	Agricultural land occupation (square meter-year)	Sol_BG_US	1_Construction	0.354063
2030	Agricultural land occupation (square meter-year)	Sol_BG_US	2_Op_material	1.53986
2030	Agricultural land occupation (square meter-year)	Sol_BG_US	3_Op_electricity	86.9866
2030	Agricultural land occupation (square meter-year)	Sol_BG_US	4_Op_heat	28.6247
2030	Agricultural land occupation (square meter-year)	Sol_BG_US	5_EoL_treat	-0.103274
2030	Climate change (kg CO2-Eq)	Sol_BG_US	0_CO2_capture	-1000
2030	Climate change (kg CO2-Eq)	Sol_BG_US	1_Construction	8.6084
2030	Climate change (kg CO2-Eq)	Sol_BG_US	2_Op_material	7.37608
2030	Climate change (kg CO2-Eq)	Sol_BG_US	3_Op_electricity	99.8244
2030	Climate change (kg CO2-Eq)	Sol_BG_US	4_Op_heat	-236.044
2030	Climate change (kg CO2-Eq)	Sol_BG_US	5_EoL_treat	-9.7759
2030	Fossil depletion (kg oil-Eq)	Sol_BG_US	0_CO2_capture	0
2030	Fossil depletion (kg oil-Eq)	Sol_BG_US	1_Construction	5.20524
2030	Fossil depletion (kg oil-Eq)	Sol_BG_US	2_Op_material	2.5896
2030	Fossil depletion (kg oil-Eq)	Sol_BG_US	3_Op_electricity	36.9659
2030	Fossil depletion (kg oil-Eq)	Sol_BG_US	4_Op_heat	20.6741
2030	Fossil depletion (kg oil-Eq)	Sol_BG_US	5_EoL_treat	-0.464608
2030	Freshwater ecotoxicity (kg 14-DCB)	Sol_BG_US	0_CO2_capture	0
2030	Freshwater ecotoxicity (kg 14-DCB)	Sol_BG_US	1_Construction	0.410733
2030	Freshwater ecotoxicity (kg 14-DCB)	Sol_BG_US	2_Op_material	0.526587
2030	Freshwater ecotoxicity (kg 14-DCB)	Sol_BG_US	3_Op_electricity	4.97964
2030	Freshwater ecotoxicity (kg 14-DCB)	Sol_BG_US	4_Op_heat	3.75972
2030	Freshwater ecotoxicity (kg 14-DCB)	Sol_BG_US	5_EoL_treat	-0.589046
2030	Freshwater eutrophication (kg P-Eq)	Sol_BG_US	0_CO2_capture	0
2030	Freshwater eutrophication (kg P-Eq)	Sol_BG_US	1_Construction	0.00197494
2030	Freshwater eutrophication (kg P-Eq)	Sol_BG_US	2_Op_material	0.00283568
2030	Freshwater eutrophication (kg P-Eq)	Sol_BG_US	3_Op_electricity	0.046178
2030	Freshwater eutrophication (kg P-Eq)	Sol_BG_US	4_Op_heat	0.0173256
2030	Freshwater eutrophication (kg P-Eq)	Sol_BG_US	5_EoL_treat	-0.00131323
2030	Human toxicity (kg 14-DCB)	Sol_BG_US	0_CO2_capture	0
2030	Human toxicity (kg 14-DCB)	Sol_BG_US	1_Construction	3.16265
2030	Human toxicity (kg 14-DCB)	Sol_BG_US	2_Op_material	4.45655
2030	Human toxicity (kg 14-DCB)	Sol_BG_US	3_Op_electricity	61.3973
2030	Human toxicity (kg 14-DCB)	Sol_BG_US	4_Op_heat	27.4616
2030	Human toxicity (kg 14-DCB)	Sol_BG_US	5_EoL_treat	-0.703543
2030	Ionising radiation (kg U235-Eq)	Sol_BG_US	0_CO2_capture	0
2030	Ionising radiation (kg U235-Eq)	Sol_BG_US	1_Construction	1.12964
2030	Ionising radiation (kg U235-Eq)	Sol_BG_US	2_Op_material	2.39653
2030	Ionising radiation (kg U235-Eq)	Sol_BG_US	3_Op_electricity	112.351
2030	Ionising radiation (kg U235-Eq)	Sol_BG_US	4_Op_heat	11.8361
2030	Ionising radiation (kg U235-Eq)	Sol_BG_US	5_EoL_treat	-0.130366
2030	Marine ecotoxicity (kg 14-DCB)	Sol_BG_US	0_CO2_capture	0
2030	Marine ecotoxicity (kg 14-DCB)	Sol_BG_US	1_Construction	0.368893
2030	Marine ecotoxicity (kg 14-DCB)	Sol_BG_US	2_Op_material	0.466793
2030	Marine ecotoxicity (kg 14-DCB)	Sol_BG_US	3_Op_electricity	4.17736
2030	Marine ecotoxicity (kg 14-DCB)	Sol_BG_US	4_Op_heat	3.31205
2030	Marine ecotoxicity (kg 14-DCB)	Sol_BG_US	5_EoL_treat	-0.264969
2030	Marine eutrophication (kg N-Eq)	Sol_BG_US	0_CO2_capture	0
2030	Marine eutrophication (kg N-Eq)	Sol_BG_US	1_Construction	0.0104833
2030	Marine eutrophication (kg N-Eq)	Sol_BG_US	2_Op_material	0.00822576
2030	Marine eutrophication (kg N-Eq)	Sol_BG_US	3_Op_electricity	0.101507
2030	Marine eutrophication (kg N-Eq)	Sol_BG_US	4_Op_heat	0.0964399
2030	Marine eutrophication (kg N-Eq)	Sol_BG_US	5_EoL_treat	-0.00322799
2030	Metal depletion (kg Fe-Eq)	Sol_BG_US	0_CO2_capture	0
2030	Metal depletion (kg Fe-Eq)	Sol_BG_US	1_Construction	3.3216
2030	Metal depletion (kg Fe-Eq)	Sol_BG_US	2_Op_material	1.58886
2030	Metal depletion (kg Fe-Eq)	Sol_BG_US	3_Op_electricity	5.58997
2030	Metal depletion (kg Fe-Eq)	Sol_BG_US	4_Op_heat	7.48777
2030	Metal depletion (kg Fe-Eq)	Sol_BG_US	5_EoL_treat	-0.0963607
2030	Natural land transformation (square meter)	Sol_BG_US	0_CO2_capture	0
2030	Natural land transformation (square meter)	Sol_BG_US	1_Construction	0.00537528
2030	Natural land transformation (square meter)	Sol_BG_US	2_Op_material	0.00109587
2030	Natural land transformation (square meter)	Sol_BG_US	3_Op_electricity	0.0132594
2030	Natural land transformation (square meter)	Sol_BG_US	4_Op_heat	0.0244206
2030	Natural land transformation (square meter)	Sol_BG_US	5_EoL_treat	0.00177038
2030	Ozone depletion (kg CFC-11)	Sol_BG_US	0_CO2_capture	0
2030	Ozone depletion (kg CFC-11)	Sol_BG_US	1_Construction	2.8775e-06
2030	Ozone depletion (kg CFC-11)	Sol_BG_US	2_Op_material	2.63458e-06
2030	Ozone depletion (kg CFC-11)	Sol_BG_US	3_Op_electricity	2.15167e-05
2030	Ozone depletion (kg CFC-11)	Sol_BG_US	4_Op_heat	6.42125e-06
2030	Ozone depletion (kg CFC-11)	Sol_BG_US	5_EoL_treat	-3.2602e-07
2030	Particulate matter formation (kg PM10-Eq)	Sol_BG_US	0_CO2_capture	0
2030	Particulate matter formation (kg PM10-Eq)	Sol_BG_US	1_Construction	0.018859
2030	Particulate matter formation (kg PM10-Eq)	Sol_BG_US	2_Op_material	0.014986
2030	Particulate matter formation (kg PM10-Eq)	Sol_BG_US	3_Op_electricity	0.178894
2030	Particulate matter formation (kg PM10-Eq)	Sol_BG_US	4_Op_heat	0.21966
2030	Particulate matter formation (kg PM10-Eq)	Sol_BG_US	5_EoL_treat	-0.00371934
2030	Photochemical oxidant formation (kg NMVOC)	Sol_BG_US	0_CO2_capture	0
2030	Photochemical oxidant formation (kg NMVOC)	Sol_BG_US	1_Construction	0.0378293
2030	Photochemical oxidant formation (kg NMVOC)	Sol_BG_US	2_Op_material	0.0255553
2030	Photochemical oxidant formation (kg NMVOC)	Sol_BG_US	3_Op_electricity	0.276764
2030	Photochemical oxidant formation (kg NMVOC)	Sol_BG_US	4_Op_heat	0.249939
2030	Photochemical oxidant formation (kg NMVOC)	Sol_BG_US	5_EoL_treat	-0.0101616
2030	Terrestrial acidification (kg SO2-Eq)	Sol_BG_US	0_CO2_capture	0
2030	Terrestrial acidification (kg SO2-Eq)	Sol_BG_US	1_Construction	0.0351516
2030	Terrestrial acidification (kg SO2-Eq)	Sol_BG_US	2_Op_material	0.0299721
2030	Terrestrial acidification (kg SO2-Eq)	Sol_BG_US	3_Op_electricity	0.26355
2030	Terrestrial acidification (kg SO2-Eq)	Sol_BG_US	4_Op_heat	1.19612
2030	Terrestrial acidification (kg SO2-Eq)	Sol_BG_US	5_EoL_treat	-0.0077079
2030	Terrestrial ecotoxicity (kg 14-DCB)	Sol_BG_US	0_CO2_capture	0
2030	Terrestrial ecotoxicity (kg 14-DCB)	Sol_BG_US	1_Construction	0.004245
2030	Terrestrial ecotoxicity (kg 14-DCB)	Sol_BG_US	2_Op_material	0.00109883
2030	Terrestrial ecotoxicity (kg 14-DCB)	Sol_BG_US	3_Op_electricity	0.0204993
2030	Terrestrial ecotoxicity (kg 14-DCB)	Sol_BG_US	4_Op_heat	0.0096093
2030	Terrestrial ecotoxicity (kg 14-DCB)	Sol_BG_US	5_EoL_treat	-0.00609523
2030	Urban land occupation (square meter-year)	Sol_BG_US	0_CO2_capture	0
2030	Urban land occupation (square meter-year)	Sol_BG_US	1_Construction	0.344593
2030	Urban land occupation (square meter-year)	Sol_BG_US	2_Op_material	0.222526
2030	Urban land occupation (square meter-year)	Sol_BG_US	3_Op_electricity	2.52938
2030	Urban land occupation (square meter-year)	Sol_BG_US	4_Op_heat	0.762506
2030	Urban land occupation (square meter-year)	Sol_BG_US	5_EoL_treat	-0.0706768
2030	Water depletion (m3 water)	Sol_BG_US	0_CO2_capture	0
2030	Water depletion (m3 water)	Sol_BG_US	1_Construction	0.0957554
2030	Water depletion (m3 water)	Sol_BG_US	2_Op_material	7.63332
2030	Water depletion (m3 water)	Sol_BG_US	3_Op_electricity	0.753093
2030	Water depletion (m3 water)	Sol_BG_US	4_Op_heat	0.193327
2030	Water depletion (m3 water)	Sol_BG_US	5_EoL_treat	-0.0901145
2040	Agricultural land occupation (square meter-year)	Sol_BG_US	0_CO2_capture	0
2040	Agricultural land occupation (square meter-year)	Sol_BG_US	1_Construction	0.440771
2040	Agricultural land occupation (square meter-year)	Sol_BG_US	2_Op_material	1.92214
2040	Agricultural land occupation (square meter-year)	Sol_BG_US	3_Op_electricity	87.7042
2040	Agricultural land occupation (square meter-year)	Sol_BG_US	4_Op_heat	30.618
2040	Agricultural land occupation (square meter-year)	Sol_BG_US	5_EoL_treat	-0.11827
2040	Climate change (kg CO2-Eq)	Sol_BG_US	0_CO2_capture	-1000
2040	Climate change (kg CO2-Eq)	Sol_BG_US	1_Construction	8.02641
2040	Climate change (kg CO2-Eq)	Sol_BG_US	2_Op_material	4.56546
2040	Climate change (kg CO2-Eq)	Sol_BG_US	3_Op_electricity	3.24398
2040	Climate change (kg CO2-Eq)	Sol_BG_US	4_Op_heat	-252.031
2040	Climate change (kg CO2-Eq)	Sol_BG_US	5_EoL_treat	-9.66693
2040	Fossil depletion (kg oil-Eq)	Sol_BG_US	0_CO2_capture	0
2040	Fossil depletion (kg oil-Eq)	Sol_BG_US	1_Construction	5.11044
2040	Fossil depletion (kg oil-Eq)	Sol_BG_US	2_Op_material	2.15303
2040	Fossil depletion (kg oil-Eq)	Sol_BG_US	3_Op_electricity	26.611
2040	Fossil depletion (kg oil-Eq)	Sol_BG_US	4_Op_heat	17.9665
2040	Fossil depletion (kg oil-Eq)	Sol_BG_US	5_EoL_treat	-0.446759
2040	Freshwater ecotoxicity (kg 14-DCB)	Sol_BG_US	0_CO2_capture	0
2040	Freshwater ecotoxicity (kg 14-DCB)	Sol_BG_US	1_Construction	0.41323
2040	Freshwater ecotoxicity (kg 14-DCB)	Sol_BG_US	2_Op_material	0.538797
2040	Freshwater ecotoxicity (kg 14-DCB)	Sol_BG_US	3_Op_electricity	5.82396
2040	Freshwater ecotoxicity (kg 14-DCB)	Sol_BG_US	4_Op_heat	3.81697
2040	Freshwater ecotoxicity (kg 14-DCB)	Sol_BG_US	5_EoL_treat	-0.589404
2040	Freshwater eutrophication (kg P-Eq)	Sol_BG_US	0_CO2_capture	0
2040	Freshwater eutrophication (kg P-Eq)	Sol_BG_US	1_Construction	0.00179724
2040	Freshwater eutrophication (kg P-Eq)	Sol_BG_US	2_Op_material	0.0020478
2040	Freshwater eutrophication (kg P-Eq)	Sol_BG_US	3_Op_electricity	0.03469
2040	Freshwater eutrophication (kg P-Eq)	Sol_BG_US	4_Op_heat	0.0124674
2040	Freshwater eutrophication (kg P-Eq)	Sol_BG_US	5_EoL_treat	-0.00127968
2040	Human toxicity (kg 14-DCB)	Sol_BG_US	0_CO2_capture	0
2040	Human toxicity (kg 14-DCB)	Sol_BG_US	1_Construction	3.00506
2040	Human toxicity (kg 14-DCB)	Sol_BG_US	2_Op_material	3.70937
2040	Human toxicity (kg 14-DCB)	Sol_BG_US	3_Op_electricity	39.4659
2040	Human toxicity (kg 14-DCB)	Sol_BG_US	4_Op_heat	23.1839
2040	Human toxicity (kg 14-DCB)	Sol_BG_US	5_EoL_treat	-0.674014
2040	Ionising radiation (kg U235-Eq)	Sol_BG_US	0_CO2_capture	0
2040	Ionising radiation (kg U235-Eq)	Sol_BG_US	1_Construction	1.16596
2040	Ionising radiation (kg U235-Eq)	Sol_BG_US	2_Op_material	2.54958
2040	Ionising radiation (kg U235-Eq)	Sol_BG_US	3_Op_electricity	89.0247
2040	Ionising radiation (kg U235-Eq)	Sol_BG_US	4_Op_heat	14.0256
2040	Ionising radiation (kg U235-Eq)	Sol_BG_US	5_EoL_treat	-0.142353
2040	Marine ecotoxicity (kg 14-DCB)	Sol_BG_US	0_CO2_capture	0
2040	Marine ecotoxicity (kg 14-DCB)	Sol_BG_US	1_Construction	0.371412
2040	Marine ecotoxicity (kg 14-DCB)	Sol_BG_US	2_Op_material	0.479907
2040	Marine ecotoxicity (kg 14-DCB)	Sol_BG_US	3_Op_electricity	5.18392
2040	Marine ecotoxicity (kg 14-DCB)	Sol_BG_US	4_Op_heat	3.37204
2040	Marine ecotoxicity (kg 14-DCB)	Sol_BG_US	5_EoL_treat	-0.265347
2040	Marine eutrophication (kg N-Eq)	Sol_BG_US	0_CO2_capture	0
2040	Marine eutrophication (kg N-Eq)	Sol_BG_US	1_Construction	0.0102596
2040	Marine eutrophication (kg N-Eq)	Sol_BG_US	2_Op_material	0.00717522
2040	Marine eutrophication (kg N-Eq)	Sol_BG_US	3_Op_electricity	0.0750081
2040	Marine eutrophication (kg N-Eq)	Sol_BG_US	4_Op_heat	0.0898349
2040	Marine eutrophication (kg N-Eq)	Sol_BG_US	5_EoL_treat	-0.00318466
2040	Metal depletion (kg Fe-Eq)	Sol_BG_US	0_CO2_capture	0
2040	Metal depletion (kg Fe-Eq)	Sol_BG_US	1_Construction	3.33137
2040	Metal depletion (kg Fe-Eq)	Sol_BG_US	2_Op_material	1.63611
2040	Metal depletion (kg Fe-Eq)	Sol_BG_US	3_Op_electricity	7.80637
2040	Metal depletion (kg Fe-Eq)	Sol_BG_US	4_Op_heat	7.73969
2040	Metal depletion (kg Fe-Eq)	Sol_BG_US	5_EoL_treat	-0.0980302
2040	Natural land transformation (square meter)	Sol_BG_US	0_CO2_capture	0
2040	Natural land transformation (square meter)	Sol_BG_US	1_Construction	0.00534865
2040	Natural land transformation (square meter)	Sol_BG_US	2_Op_material	0.000986037
2040	Natural land transformation (square meter)	Sol_BG_US	3_Op_electricity	0.014708
2040	Natural land transformation (square meter)	Sol_BG_US	4_Op_heat	0.0236959
2040	Natural land transformation (square meter)	Sol_BG_US	5_EoL_treat	0.0017749
2040	Ozone depletion (kg CFC-11)	Sol_BG_US	0_CO2_capture	0
2040	Ozone depletion (kg CFC-11)	Sol_BG_US	1_Construction	2.87465e-06
2040	Ozone depletion (kg CFC-11)	Sol_BG_US	2_Op_material	2.62415e-06
2040	Ozone depletion (kg CFC-11)	Sol_BG_US	3_Op_electricity	1.68286e-05
2040	Ozone depletion (kg CFC-11)	Sol_BG_US	4_Op_heat	6.492e-06
2040	Ozone depletion (kg CFC-11)	Sol_BG_US	5_EoL_treat	-3.2623e-07
2040	Particulate matter formation (kg PM10-Eq)	Sol_BG_US	0_CO2_capture	0
2040	Particulate matter formation (kg PM10-Eq)	Sol_BG_US	1_Construction	0.0182238
2040	Particulate matter formation (kg PM10-Eq)	Sol_BG_US	2_Op_material	0.0119706
2040	Particulate matter formation (kg PM10-Eq)	Sol_BG_US	3_Op_electricity	0.0785371
2040	Particulate matter formation (kg PM10-Eq)	Sol_BG_US	4_Op_heat	0.200934
2040	Particulate matter formation (kg PM10-Eq)	Sol_BG_US	5_EoL_treat	-0.00359619
2040	Photochemical oxidant formation (kg NMVOC)	Sol_BG_US	0_CO2_capture	0
2040	Photochemical oxidant formation (kg NMVOC)	Sol_BG_US	1_Construction	0.0372261
2040	Photochemical oxidant formation (kg NMVOC)	Sol_BG_US	2_Op_material	0.0226829
2040	Photochemical oxidant formation (kg NMVOC)	Sol_BG_US	3_Op_electricity	0.195525
2040	Photochemical oxidant formation (kg NMVOC)	Sol_BG_US	4_Op_heat	0.231831
2040	Photochemical oxidant formation (kg NMVOC)	Sol_BG_US	5_EoL_treat	-0.0100446
2040	Terrestrial acidification (kg SO2-Eq)	Sol_BG_US	0_CO2_capture	0
2040	Terrestrial acidification (kg SO2-Eq)	Sol_BG_US	1_Construction	0.0345217
2040	Terrestrial acidification (kg SO2-Eq)	Sol_BG_US	2_Op_material	0.0270872
2040	Terrestrial acidification (kg SO2-Eq)	Sol_BG_US	3_Op_electricity	0.19607
2040	Terrestrial acidification (kg SO2-Eq)	Sol_BG_US	4_Op_heat	1.1771
2040	Terrestrial acidification (kg SO2-Eq)	Sol_BG_US	5_EoL_treat	-0.00758771
2040	Terrestrial ecotoxicity (kg 14-DCB)	Sol_BG_US	0_CO2_capture	0
2040	Terrestrial ecotoxicity (kg 14-DCB)	Sol_BG_US	1_Construction	0.00425277
2040	Terrestrial ecotoxicity (kg 14-DCB)	Sol_BG_US	2_Op_material	0.00113204
2040	Terrestrial ecotoxicity (kg 14-DCB)	Sol_BG_US	3_Op_electricity	0.0219802
2040	Terrestrial ecotoxicity (kg 14-DCB)	Sol_BG_US	4_Op_heat	0.00970898
2040	Terrestrial ecotoxicity (kg 14-DCB)	Sol_BG_US	5_EoL_treat	-0.00609622
2040	Urban land occupation (square meter-year)	Sol_BG_US	0_CO2_capture	0
2040	Urban land occupation (square meter-year)	Sol_BG_US	1_Construction	0.347079
2040	Urban land occupation (square meter-year)	Sol_BG_US	2_Op_material	0.23664
2040	Urban land occupation (square meter-year)	Sol_BG_US	3_Op_electricity	3.75732
2040	Urban land occupation (square meter-year)	Sol_BG_US	4_Op_heat	0.818539
2040	Urban land occupation (square meter-year)	Sol_BG_US	5_EoL_treat	-0.0710657
2040	Water depletion (m3 water)	Sol_BG_US	0_CO2_capture	0
2040	Water depletion (m3 water)	Sol_BG_US	1_Construction	0.0950553
2040	Water depletion (m3 water)	Sol_BG_US	2_Op_material	7.62986
2040	Water depletion (m3 water)	Sol_BG_US	3_Op_electricity	0.598822
2040	Water depletion (m3 water)	Sol_BG_US	4_Op_heat	0.179351
2040	Water depletion (m3 water)	Sol_BG_US	5_EoL_treat	-0.090008
2050	Agricultural land occupation (square meter-year)	Sol_BG_US	0_CO2_capture	0
2050	Agricultural land occupation (square meter-year)	Sol_BG_US	1_Construction	0.42066
2050	Agricultural land occupation (square meter-year)	Sol_BG_US	2_Op_material	1.70197
2050	Agricultural land occupation (square meter-year)	Sol_BG_US	3_Op_electricity	48.8817
2050	Agricultural land occupation (square meter-year)	Sol_BG_US	4_Op_heat	30.0309
2050	Agricultural land occupation (square meter-year)	Sol_BG_US	5_EoL_treat	-0.113622
2050	Climate change (kg CO2-Eq)	Sol_BG_US	0_CO2_capture	-1000
2050	Climate change (kg CO2-Eq)	Sol_BG_US	1_Construction	7.99317
2050	Climate change (kg CO2-Eq)	Sol_BG_US	2_Op_material	4.45578
2050	Climate change (kg CO2-Eq)	Sol_BG_US	3_Op_electricity	6.48788
2050	Climate change (kg CO2-Eq)	Sol_BG_US	4_Op_heat	-252.921
2050	Climate change (kg CO2-Eq)	Sol_BG_US	5_EoL_treat	-9.66199
2050	Fossil depletion (kg oil-Eq)	Sol_BG_US	0_CO2_capture	0
2050	Fossil depletion (kg oil-Eq)	Sol_BG_US	1_Construction	5.14553
2050	Fossil depletion (kg oil-Eq)	Sol_BG_US	2_Op_material	2.30639
2050	Fossil depletion (kg oil-Eq)	Sol_BG_US	3_Op_electricity	31.02
2050	Fossil depletion (kg oil-Eq)	Sol_BG_US	4_Op_heat	18.7078
2050	Fossil depletion (kg oil-Eq)	Sol_BG_US	5_EoL_treat	-0.452615
2050	Freshwater ecotoxicity (kg 14-DCB)	Sol_BG_US	0_CO2_capture	0
2050	Freshwater ecotoxicity (kg 14-DCB)	Sol_BG_US	1_Construction	0.415696
2050	Freshwater ecotoxicity (kg 14-DCB)	Sol_BG_US	2_Op_material	0.551076
2050	Freshwater ecotoxicity (kg 14-DCB)	Sol_BG_US	3_Op_electricity	6.48011
2050	Freshwater ecotoxicity (kg 14-DCB)	Sol_BG_US	4_Op_heat	3.87631
2050	Freshwater ecotoxicity (kg 14-DCB)	Sol_BG_US	5_EoL_treat	-0.589803
2050	Freshwater eutrophication (kg P-Eq)	Sol_BG_US	0_CO2_capture	0
2050	Freshwater eutrophication (kg P-Eq)	Sol_BG_US	1_Construction	0.0018372
2050	Freshwater eutrophication (kg P-Eq)	Sol_BG_US	2_Op_material	0.00218484
2050	Freshwater eutrophication (kg P-Eq)	Sol_BG_US	3_Op_electricity	0.0303512
2050	Freshwater eutrophication (kg P-Eq)	Sol_BG_US	4_Op_heat	0.0131566
2050	Freshwater eutrophication (kg P-Eq)	Sol_BG_US	5_EoL_treat	-0.00128622
2050	Human toxicity (kg 14-DCB)	Sol_BG_US	0_CO2_capture	0
2050	Human toxicity (kg 14-DCB)	Sol_BG_US	1_Construction	2.99673
2050	Human toxicity (kg 14-DCB)	Sol_BG_US	2_Op_material	3.63397
2050	Human toxicity (kg 14-DCB)	Sol_BG_US	3_Op_electricity	28.0074
2050	Human toxicity (kg 14-DCB)	Sol_BG_US	4_Op_heat	22.9145
2050	Human toxicity (kg 14-DCB)	Sol_BG_US	5_EoL_treat	-0.672598
2050	Ionising radiation (kg U235-Eq)	Sol_BG_US	0_CO2_capture	0
2050	Ionising radiation (kg U235-Eq)	Sol_BG_US	1_Construction	1.05969
2050	Ionising radiation (kg U235-Eq)	Sol_BG_US	2_Op_material	2.00428
2050	Ionising radiation (kg U235-Eq)	Sol_BG_US	3_Op_electricity	49.1349
2050	Ionising radiation (kg U235-Eq)	Sol_BG_US	4_Op_heat	11.5542
2050	Ionising radiation (kg U235-Eq)	Sol_BG_US	5_EoL_treat	-0.124192
2050	Marine ecotoxicity (kg 14-DCB)	Sol_BG_US	0_CO2_capture	0
2050	Marine ecotoxicity (kg 14-DCB)	Sol_BG_US	1_Construction	0.373649
2050	Marine ecotoxicity (kg 14-DCB)	Sol_BG_US	2_Op_material	0.49096
2050	Marine ecotoxicity (kg 14-DCB)	Sol_BG_US	3_Op_electricity	5.75392
2050	Marine ecotoxicity (kg 14-DCB)	Sol_BG_US	4_Op_heat	3.4257
2050	Marine ecotoxicity (kg 14-DCB)	Sol_BG_US	5_EoL_treat	-0.265709
2050	Marine eutrophication (kg N-Eq)	Sol_BG_US	0_CO2_capture	0
2050	Marine eutrophication (kg N-Eq)	Sol_BG_US	1_Construction	0.0102712
2050	Marine eutrophication (kg N-Eq)	Sol_BG_US	2_Op_material	0.00720636
2050	Marine eutrophication (kg N-Eq)	Sol_BG_US	3_Op_electricity	0.0631845
2050	Marine eutrophication (kg N-Eq)	Sol_BG_US	4_Op_heat	0.090062
2050	Marine eutrophication (kg N-Eq)	Sol_BG_US	5_EoL_treat	-0.00318661
2050	Metal depletion (kg Fe-Eq)	Sol_BG_US	0_CO2_capture	0
2050	Metal depletion (kg Fe-Eq)	Sol_BG_US	1_Construction	3.33431
2050	Metal depletion (kg Fe-Eq)	Sol_BG_US	2_Op_material	1.65058
2050	Metal depletion (kg Fe-Eq)	Sol_BG_US	3_Op_electricity	8.58182
2050	Metal depletion (kg Fe-Eq)	Sol_BG_US	4_Op_heat	7.81005
2050	Metal depletion (kg Fe-Eq)	Sol_BG_US	5_EoL_treat	-0.0984778
2050	Natural land transformation (square meter)	Sol_BG_US	0_CO2_capture	0
2050	Natural land transformation (square meter)	Sol_BG_US	1_Construction	0.00532767
2050	Natural land transformation (square meter)	Sol_BG_US	2_Op_material	0.000908069
2050	Natural land transformation (square meter)	Sol_BG_US	3_Op_electricity	0.0172378
2050	Natural land transformation (square meter)	Sol_BG_US	4_Op_heat	0.0232089
2050	Natural land transformation (square meter)	Sol_BG_US	5_EoL_treat	0.00177776
2050	Ozone depletion (kg CFC-11)	Sol_BG_US	0_CO2_capture	0
2050	Ozone depletion (kg CFC-11)	Sol_BG_US	1_Construction	2.87247e-06
2050	Ozone depletion (kg CFC-11)	Sol_BG_US	2_Op_material	2.608e-06
2050	Ozone depletion (kg CFC-11)	Sol_BG_US	3_Op_electricity	1.39445e-05
2050	Ozone depletion (kg CFC-11)	Sol_BG_US	4_Op_heat	6.44088e-06
2050	Ozone depletion (kg CFC-11)	Sol_BG_US	5_EoL_treat	-3.25816e-07
2050	Particulate matter formation (kg PM10-Eq)	Sol_BG_US	0_CO2_capture	0
2050	Particulate matter formation (kg PM10-Eq)	Sol_BG_US	1_Construction	0.0182154
2050	Particulate matter formation (kg PM10-Eq)	Sol_BG_US	2_Op_material	0.0119557
2050	Particulate matter formation (kg PM10-Eq)	Sol_BG_US	3_Op_electricity	0.0683893
2050	Particulate matter formation (kg PM10-Eq)	Sol_BG_US	4_Op_heat	0.200565
2050	Particulate matter formation (kg PM10-Eq)	Sol_BG_US	5_EoL_treat	-0.00359496
2050	Photochemical oxidant formation (kg NMVOC)	Sol_BG_US	0_CO2_capture	0
2050	Photochemical oxidant formation (kg NMVOC)	Sol_BG_US	1_Construction	0.0372521
2050	Photochemical oxidant formation (kg NMVOC)	Sol_BG_US	2_Op_material	0.0227832
2050	Photochemical oxidant formation (kg NMVOC)	Sol_BG_US	3_Op_electricity	0.172643
2050	Photochemical oxidant formation (kg NMVOC)	Sol_BG_US	4_Op_heat	0.232418
2050	Photochemical oxidant formation (kg NMVOC)	Sol_BG_US	5_EoL_treat	-0.0100493
2050	Terrestrial acidification (kg SO2-Eq)	Sol_BG_US	0_CO2_capture	0
2050	Terrestrial acidification (kg SO2-Eq)	Sol_BG_US	1_Construction	0.0345421
2050	Terrestrial acidification (kg SO2-Eq)	Sol_BG_US	2_Op_material	0.0271857
2050	Terrestrial acidification (kg SO2-Eq)	Sol_BG_US	3_Op_electricity	0.171958
2050	Terrestrial acidification (kg SO2-Eq)	Sol_BG_US	4_Op_heat	1.17744
2050	Terrestrial acidification (kg SO2-Eq)	Sol_BG_US	5_EoL_treat	-0.00759204
2050	Terrestrial ecotoxicity (kg 14-DCB)	Sol_BG_US	0_CO2_capture	0
2050	Terrestrial ecotoxicity (kg 14-DCB)	Sol_BG_US	1_Construction	0.00426164
2050	Terrestrial ecotoxicity (kg 14-DCB)	Sol_BG_US	2_Op_material	0.00117363
2050	Terrestrial ecotoxicity (kg 14-DCB)	Sol_BG_US	3_Op_electricity	0.0234083
2050	Terrestrial ecotoxicity (kg 14-DCB)	Sol_BG_US	4_Op_heat	0.00991386
2050	Terrestrial ecotoxicity (kg 14-DCB)	Sol_BG_US	5_EoL_treat	-0.00609758
2050	Urban land occupation (square meter-year)	Sol_BG_US	0_CO2_capture	0
2050	Urban land occupation (square meter-year)	Sol_BG_US	1_Construction	0.347561
2050	Urban land occupation (square meter-year)	Sol_BG_US	2_Op_material	0.238728
2050	Urban land occupation (square meter-year)	Sol_BG_US	3_Op_electricity	3.85453
2050	Urban land occupation (square meter-year)	Sol_BG_US	4_Op_heat	0.827869
2050	Urban land occupation (square meter-year)	Sol_BG_US	5_EoL_treat	-0.0711232
2050	Water depletion (m3 water)	Sol_BG_US	0_CO2_capture	0
2050	Water depletion (m3 water)	Sol_BG_US	1_Construction	0.0948915
2050	Water depletion (m3 water)	Sol_BG_US	2_Op_material	7.6289
2050	Water depletion (m3 water)	Sol_BG_US	3_Op_electricity	0.503509
2050	Water depletion (m3 water)	Sol_BG_US	4_Op_heat	0.1743
2050	Water depletion (m3 water)	Sol_BG_US	5_EoL_treat	-0.0899796
2060	Agricultural land occupation (square meter-year)	Sol_BG_US	0_CO2_capture	0
2060	Agricultural land occupation (square meter-year)	Sol_BG_US	1_Construction	0.411659
2060	Agricultural land occupation (square meter-year)	Sol_BG_US	2_Op_material	1.70568
2060	Agricultural land occupation (square meter-year)	Sol_BG_US	3_Op_electricity	58.9793
2060	Agricultural land occupation (square meter-year)	Sol_BG_US	4_Op_heat	29.9103
2060	Agricultural land occupation (square meter-year)	Sol_BG_US	5_EoL_treat	-0.112298
2060	Climate change (kg CO2-Eq)	Sol_BG_US	0_CO2_capture	-1000
2060	Climate change (kg CO2-Eq)	Sol_BG_US	1_Construction	7.98384
2060	Climate change (kg CO2-Eq)	Sol_BG_US	2_Op_material	4.38227
2060	Climate change (kg CO2-Eq)	Sol_BG_US	3_Op_electricity	-7.15457
2060	Climate change (kg CO2-Eq)	Sol_BG_US	4_Op_heat	-253.145
2060	Climate change (kg CO2-Eq)	Sol_BG_US	5_EoL_treat	-9.66056
2060	Fossil depletion (kg oil-Eq)	Sol_BG_US	0_CO2_capture	0
2060	Fossil depletion (kg oil-Eq)	Sol_BG_US	1_Construction	5.17258
2060	Fossil depletion (kg oil-Eq)	Sol_BG_US	2_Op_material	2.41976
2060	Fossil depletion (kg oil-Eq)	Sol_BG_US	3_Op_electricity	30.4666
2060	Fossil depletion (kg oil-Eq)	Sol_BG_US	4_Op_heat	19.4014
2060	Fossil depletion (kg oil-Eq)	Sol_BG_US	5_EoL_treat	-0.457405
2060	Freshwater ecotoxicity (kg 14-DCB)	Sol_BG_US	0_CO2_capture	0
2060	Freshwater ecotoxicity (kg 14-DCB)	Sol_BG_US	1_Construction	0.415058
2060	Freshwater ecotoxicity (kg 14-DCB)	Sol_BG_US	2_Op_material	0.549076
2060	Freshwater ecotoxicity (kg 14-DCB)	Sol_BG_US	3_Op_electricity	6.64219
2060	Freshwater ecotoxicity (kg 14-DCB)	Sol_BG_US	4_Op_heat	3.85346
2060	Freshwater ecotoxicity (kg 14-DCB)	Sol_BG_US	5_EoL_treat	-0.589677
2060	Freshwater eutrophication (kg P-Eq)	Sol_BG_US	0_CO2_capture	0
2060	Freshwater eutrophication (kg P-Eq)	Sol_BG_US	1_Construction	0.00181123
2060	Freshwater eutrophication (kg P-Eq)	Sol_BG_US	2_Op_material	0.00208104
2060	Freshwater eutrophication (kg P-Eq)	Sol_BG_US	3_Op_electricity	0.0243542
2060	Freshwater eutrophication (kg P-Eq)	Sol_BG_US	4_Op_heat	0.0127355
2060	Freshwater eutrophication (kg P-Eq)	Sol_BG_US	5_EoL_treat	-0.00128209
2060	Human toxicity (kg 14-DCB)	Sol_BG_US	0_CO2_capture	0
2060	Human toxicity (kg 14-DCB)	Sol_BG_US	1_Construction	2.96496
2060	Human toxicity (kg 14-DCB)	Sol_BG_US	2_Op_material	3.48338
2060	Human toxicity (kg 14-DCB)	Sol_BG_US	3_Op_electricity	17.6097
2060	Human toxicity (kg 14-DCB)	Sol_BG_US	4_Op_heat	22.2652
2060	Human toxicity (kg 14-DCB)	Sol_BG_US	5_EoL_treat	-0.667281
2060	Ionising radiation (kg U235-Eq)	Sol_BG_US	0_CO2_capture	0
2060	Ionising radiation (kg U235-Eq)	Sol_BG_US	1_Construction	1.0469
2060	Ionising radiation (kg U235-Eq)	Sol_BG_US	2_Op_material	1.91869
2060	Ionising radiation (kg U235-Eq)	Sol_BG_US	3_Op_electricity	39.5276
2060	Ionising radiation (kg U235-Eq)	Sol_BG_US	4_Op_heat	11.1463
2060	Ionising radiation (kg U235-Eq)	Sol_BG_US	5_EoL_treat	-0.121458
2060	Marine ecotoxicity (kg 14-DCB)	Sol_BG_US	0_CO2_capture	0
2060	Marine ecotoxicity (kg 14-DCB)	Sol_BG_US	1_Construction	0.373105
2060	Marine ecotoxicity (kg 14-DCB)	Sol_BG_US	2_Op_material	0.489297
2060	Marine ecotoxicity (kg 14-DCB)	Sol_BG_US	3_Op_electricity	5.89828
2060	Marine ecotoxicity (kg 14-DCB)	Sol_BG_US	4_Op_heat	3.40629
2060	Marine ecotoxicity (kg 14-DCB)	Sol_BG_US	5_EoL_treat	-0.265602
2060	Marine eutrophication (kg N-Eq)	Sol_BG_US	0_CO2_capture	0
2060	Marine eutrophication (kg N-Eq)	Sol_BG_US	1_Construction	0.0102907
2060	Marine eutrophication (kg N-Eq)	Sol_BG_US	2_Op_material	0.00729989
2060	Marine eutrophication (kg N-Eq)	Sol_BG_US	3_Op_electricity	0.0637009
2060	Marine eutrophication (kg N-Eq)	Sol_BG_US	4_Op_heat	0.0906186
2060	Marine eutrophication (kg N-Eq)	Sol_BG_US	5_EoL_treat	-0.00319017
2060	Metal depletion (kg Fe-Eq)	Sol_BG_US	0_CO2_capture	0
2060	Metal depletion (kg Fe-Eq)	Sol_BG_US	1_Construction	3.33461
2060	Metal depletion (kg Fe-Eq)	Sol_BG_US	2_Op_material	1.6542
2060	Metal depletion (kg Fe-Eq)	Sol_BG_US	3_Op_electricity	9.3421
2060	Metal depletion (kg Fe-Eq)	Sol_BG_US	4_Op_heat	7.80296
2060	Metal depletion (kg Fe-Eq)	Sol_BG_US	5_EoL_treat	-0.0985043
2060	Natural land transformation (square meter)	Sol_BG_US	0_CO2_capture	0
2060	Natural land transformation (square meter)	Sol_BG_US	1_Construction	0.00532353
2060	Natural land transformation (square meter)	Sol_BG_US	2_Op_material	0.000897294
2060	Natural land transformation (square meter)	Sol_BG_US	3_Op_electricity	0.0176999
2060	Natural land transformation (square meter)	Sol_BG_US	4_Op_heat	0.0231846
2060	Natural land transformation (square meter)	Sol_BG_US	5_EoL_treat	0.00177787
2060	Ozone depletion (kg CFC-11)	Sol_BG_US	0_CO2_capture	0
2060	Ozone depletion (kg CFC-11)	Sol_BG_US	1_Construction	2.87993e-06
2060	Ozone depletion (kg CFC-11)	Sol_BG_US	2_Op_material	2.63597e-06
2060	Ozone depletion (kg CFC-11)	Sol_BG_US	3_Op_electricity	1.31306e-05
2060	Ozone depletion (kg CFC-11)	Sol_BG_US	4_Op_heat	6.61697e-06
2060	Ozone depletion (kg CFC-11)	Sol_BG_US	5_EoL_treat	-3.2708e-07
2060	Particulate matter formation (kg PM10-Eq)	Sol_BG_US	0_CO2_capture	0
2060	Particulate matter formation (kg PM10-Eq)	Sol_BG_US	1_Construction	0.0182401
2060	Particulate matter formation (kg PM10-Eq)	Sol_BG_US	2_Op_material	0.0120803
2060	Particulate matter formation (kg PM10-Eq)	Sol_BG_US	3_Op_electricity	0.0719362
2060	Particulate matter formation (kg PM10-Eq)	Sol_BG_US	4_Op_heat	0.201181
2060	Particulate matter formation (kg PM10-Eq)	Sol_BG_US	5_EoL_treat	-0.0035993
2060	Photochemical oxidant formation (kg NMVOC)	Sol_BG_US	0_CO2_capture	0
2060	Photochemical oxidant formation (kg NMVOC)	Sol_BG_US	1_Construction	0.0373306
2060	Photochemical oxidant formation (kg NMVOC)	Sol_BG_US	2_Op_material	0.0231397
2060	Photochemical oxidant formation (kg NMVOC)	Sol_BG_US	3_Op_electricity	0.176145
2060	Photochemical oxidant formation (kg NMVOC)	Sol_BG_US	4_Op_heat	0.234418
2060	Photochemical oxidant formation (kg NMVOC)	Sol_BG_US	5_EoL_treat	-0.0100633
2060	Terrestrial acidification (kg SO2-Eq)	Sol_BG_US	0_CO2_capture	0
2060	Terrestrial acidification (kg SO2-Eq)	Sol_BG_US	1_Construction	0.0346463
2060	Terrestrial acidification (kg SO2-Eq)	Sol_BG_US	2_Op_material	0.0276594
2060	Terrestrial acidification (kg SO2-Eq)	Sol_BG_US	3_Op_electricity	0.180591
2060	Terrestrial acidification (kg SO2-Eq)	Sol_BG_US	4_Op_heat	1.17998
2060	Terrestrial acidification (kg SO2-Eq)	Sol_BG_US	5_EoL_treat	-0.00761046
2060	Terrestrial ecotoxicity (kg 14-DCB)	Sol_BG_US	0_CO2_capture	0
2060	Terrestrial ecotoxicity (kg 14-DCB)	Sol_BG_US	1_Construction	0.00426623
2060	Terrestrial ecotoxicity (kg 14-DCB)	Sol_BG_US	2_Op_material	0.00119957
2060	Terrestrial ecotoxicity (kg 14-DCB)	Sol_BG_US	3_Op_electricity	0.0257663
2060	Terrestrial ecotoxicity (kg 14-DCB)	Sol_BG_US	4_Op_heat	0.0100103
2060	Terrestrial ecotoxicity (kg 14-DCB)	Sol_BG_US	5_EoL_treat	-0.00609835
2060	Urban land occupation (square meter-year)	Sol_BG_US	0_CO2_capture	0
2060	Urban land occupation (square meter-year)	Sol_BG_US	1_Construction	0.346651
2060	Urban land occupation (square meter-year)	Sol_BG_US	2_Op_material	0.235779
2060	Urban land occupation (square meter-year)	Sol_BG_US	3_Op_electricity	4.19977
2060	Urban land occupation (square meter-year)	Sol_BG_US	4_Op_heat	0.800956
2060	Urban land occupation (square meter-year)	Sol_BG_US	5_EoL_treat	-0.0709392
2060	Water depletion (m3 water)	Sol_BG_US	0_CO2_capture	0
2060	Water depletion (m3 water)	Sol_BG_US	1_Construction	0.0951097
2060	Water depletion (m3 water)	Sol_BG_US	2_Op_material	7.62969
2060	Water depletion (m3 water)	Sol_BG_US	3_Op_electricity	0.463272
2060	Water depletion (m3 water)	Sol_BG_US	4_Op_heat	0.179244
2060	Water depletion (m3 water)	Sol_BG_US	5_EoL_treat	-0.0900142
2070	Agricultural land occupation (square meter-year)	Sol_BG_US	0_CO2_capture	0
2070	Agricultural land occupation (square meter-year)	Sol_BG_US	1_Construction	0.418708
2070	Agricultural land occupation (square meter-year)	Sol_BG_US	2_Op_material	1.72341
2070	Agricultural land occupation (square meter-year)	Sol_BG_US	3_Op_electricity	64.2487
2070	Agricultural land occupation (square meter-year)	Sol_BG_US	4_Op_heat	29.8052
2070	Agricultural land occupation (square meter-year)	Sol_BG_US	5_EoL_treat	-0.111802
2070	Climate change (kg CO2-Eq)	Sol_BG_US	0_CO2_capture	-1000
2070	Climate change (kg CO2-Eq)	Sol_BG_US	1_Construction	8.02165
2070	Climate change (kg CO2-Eq)	Sol_BG_US	2_Op_material	4.27211
2070	Climate change (kg CO2-Eq)	Sol_BG_US	3_Op_electricity	-11.2343
2070	Climate change (kg CO2-Eq)	Sol_BG_US	4_Op_heat	-253.702
2070	Climate change (kg CO2-Eq)	Sol_BG_US	5_EoL_treat	-9.65633
2070	Fossil depletion (kg oil-Eq)	Sol_BG_US	0_CO2_capture	0
2070	Fossil depletion (kg oil-Eq)	Sol_BG_US	1_Construction	5.16339
2070	Fossil depletion (kg oil-Eq)	Sol_BG_US	2_Op_material	2.25621
2070	Fossil depletion (kg oil-Eq)	Sol_BG_US	3_Op_electricity	28.2814
2070	Fossil depletion (kg oil-Eq)	Sol_BG_US	4_Op_heat	18.4329
2070	Fossil depletion (kg oil-Eq)	Sol_BG_US	5_EoL_treat	-0.450281
2070	Freshwater ecotoxicity (kg 14-DCB)	Sol_BG_US	0_CO2_capture	0
2070	Freshwater ecotoxicity (kg 14-DCB)	Sol_BG_US	1_Construction	0.421472
2070	Freshwater ecotoxicity (kg 14-DCB)	Sol_BG_US	2_Op_material	0.56457
2070	Freshwater ecotoxicity (kg 14-DCB)	Sol_BG_US	3_Op_electricity	6.74101
2070	Freshwater ecotoxicity (kg 14-DCB)	Sol_BG_US	4_Op_heat	3.93964
2070	Freshwater ecotoxicity (kg 14-DCB)	Sol_BG_US	5_EoL_treat	-0.590331
2070	Freshwater eutrophication (kg P-Eq)	Sol_BG_US	0_CO2_capture	0
2070	Freshwater eutrophication (kg P-Eq)	Sol_BG_US	1_Construction	0.00180862
2070	Freshwater eutrophication (kg P-Eq)	Sol_BG_US	2_Op_material	0.00197314
2070	Freshwater eutrophication (kg P-Eq)	Sol_BG_US	3_Op_electricity	0.0202846
2070	Freshwater eutrophication (kg P-Eq)	Sol_BG_US	4_Op_heat	0.0121723
2070	Freshwater eutrophication (kg P-Eq)	Sol_BG_US	5_EoL_treat	-0.00127767
2070	Human toxicity (kg 14-DCB)	Sol_BG_US	0_CO2_capture	0
2070	Human toxicity (kg 14-DCB)	Sol_BG_US	1_Construction	2.97465
2070	Human toxicity (kg 14-DCB)	Sol_BG_US	2_Op_material	3.43234
2070	Human toxicity (kg 14-DCB)	Sol_BG_US	3_Op_electricity	13.8412
2070	Human toxicity (kg 14-DCB)	Sol_BG_US	4_Op_heat	22.0361
2070	Human toxicity (kg 14-DCB)	Sol_BG_US	5_EoL_treat	-0.665513
2070	Ionising radiation (kg U235-Eq)	Sol_BG_US	0_CO2_capture	0
2070	Ionising radiation (kg U235-Eq)	Sol_BG_US	1_Construction	1.06327
2070	Ionising radiation (kg U235-Eq)	Sol_BG_US	2_Op_material	1.95579
2070	Ionising radiation (kg U235-Eq)	Sol_BG_US	3_Op_electricity	40.5646
2070	Ionising radiation (kg U235-Eq)	Sol_BG_US	4_Op_heat	11.3715
2070	Ionising radiation (kg U235-Eq)	Sol_BG_US	5_EoL_treat	-0.122883
2070	Marine ecotoxicity (kg 14-DCB)	Sol_BG_US	0_CO2_capture	0
2070	Marine ecotoxicity (kg 14-DCB)	Sol_BG_US	1_Construction	0.378911
2070	Marine ecotoxicity (kg 14-DCB)	Sol_BG_US	2_Op_material	0.5029
2070	Marine ecotoxicity (kg 14-DCB)	Sol_BG_US	3_Op_electricity	5.97996
2070	Marine ecotoxicity (kg 14-DCB)	Sol_BG_US	4_Op_heat	3.48217
2070	Marine ecotoxicity (kg 14-DCB)	Sol_BG_US	5_EoL_treat	-0.266177
2070	Marine eutrophication (kg N-Eq)	Sol_BG_US	0_CO2_capture	0
2070	Marine eutrophication (kg N-Eq)	Sol_BG_US	1_Construction	0.0102948
2070	Marine eutrophication (kg N-Eq)	Sol_BG_US	2_Op_material	0.00706498
2070	Marine eutrophication (kg N-Eq)	Sol_BG_US	3_Op_electricity	0.0597132
2070	Marine eutrophication (kg N-Eq)	Sol_BG_US	4_Op_heat	0.0892135
2070	Marine eutrophication (kg N-Eq)	Sol_BG_US	5_EoL_treat	-0.00317994
2070	Metal depletion (kg Fe-Eq)	Sol_BG_US	0_CO2_capture	0
2070	Metal depletion (kg Fe-Eq)	Sol_BG_US	1_Construction	3.36898
2070	Metal depletion (kg Fe-Eq)	Sol_BG_US	2_Op_material	1.68045
2070	Metal depletion (kg Fe-Eq)	Sol_BG_US	3_Op_electricity	9.74836
2070	Metal depletion (kg Fe-Eq)	Sol_BG_US	4_Op_heat	7.94638
2070	Metal depletion (kg Fe-Eq)	Sol_BG_US	5_EoL_treat	-0.0995856
2070	Natural land transformation (square meter)	Sol_BG_US	0_CO2_capture	0
2070	Natural land transformation (square meter)	Sol_BG_US	1_Construction	0.00530636
2070	Natural land transformation (square meter)	Sol_BG_US	2_Op_material	0.000757726
2070	Natural land transformation (square meter)	Sol_BG_US	3_Op_electricity	0.0168295
2070	Natural land transformation (square meter)	Sol_BG_US	4_Op_heat	0.0223624
2070	Natural land transformation (square meter)	Sol_BG_US	5_EoL_treat	0.00178359
2070	Ozone depletion (kg CFC-11)	Sol_BG_US	0_CO2_capture	0
2070	Ozone depletion (kg CFC-11)	Sol_BG_US	1_Construction	2.88035e-06
2070	Ozone depletion (kg CFC-11)	Sol_BG_US	2_Op_material	2.60088e-06
2070	Ozone depletion (kg CFC-11)	Sol_BG_US	3_Op_electricity	1.2868e-05
2070	Ozone depletion (kg CFC-11)	Sol_BG_US	4_Op_heat	6.40607e-06
2070	Ozone depletion (kg CFC-11)	Sol_BG_US	5_EoL_treat	-3.25518e-07
2070	Particulate matter formation (kg PM10-Eq)	Sol_BG_US	0_CO2_capture	0
2070	Particulate matter formation (kg PM10-Eq)	Sol_BG_US	1_Construction	0.0183863
2070	Particulate matter formation (kg PM10-Eq)	Sol_BG_US	2_Op_material	0.0119378
2070	Particulate matter formation (kg PM10-Eq)	Sol_BG_US	3_Op_electricity	0.0695126
2070	Particulate matter formation (kg PM10-Eq)	Sol_BG_US	4_Op_heat	0.200305
2070	Particulate matter formation (kg PM10-Eq)	Sol_BG_US	5_EoL_treat	-0.00359176
2070	Photochemical oxidant formation (kg NMVOC)	Sol_BG_US	0_CO2_capture	0
2070	Photochemical oxidant formation (kg NMVOC)	Sol_BG_US	1_Construction	0.0376184
2070	Photochemical oxidant formation (kg NMVOC)	Sol_BG_US	2_Op_material	0.0225221
2070	Photochemical oxidant formation (kg NMVOC)	Sol_BG_US	3_Op_electricity	0.166318
2070	Photochemical oxidant formation (kg NMVOC)	Sol_BG_US	4_Op_heat	0.230698
2070	Photochemical oxidant formation (kg NMVOC)	Sol_BG_US	5_EoL_treat	-0.0100364
2070	Terrestrial acidification (kg SO2-Eq)	Sol_BG_US	0_CO2_capture	0
2070	Terrestrial acidification (kg SO2-Eq)	Sol_BG_US	1_Construction	0.0347011
2070	Terrestrial acidification (kg SO2-Eq)	Sol_BG_US	2_Op_material	0.0270976
2070	Terrestrial acidification (kg SO2-Eq)	Sol_BG_US	3_Op_electricity	0.168708
2070	Terrestrial acidification (kg SO2-Eq)	Sol_BG_US	4_Op_heat	1.17672
2070	Terrestrial acidification (kg SO2-Eq)	Sol_BG_US	5_EoL_treat	-0.0075863
2070	Terrestrial ecotoxicity (kg 14-DCB)	Sol_BG_US	0_CO2_capture	0
2070	Terrestrial ecotoxicity (kg 14-DCB)	Sol_BG_US	1_Construction	0.00429626
2070	Terrestrial ecotoxicity (kg 14-DCB)	Sol_BG_US	2_Op_material	0.00129856
2070	Terrestrial ecotoxicity (kg 14-DCB)	Sol_BG_US	3_Op_electricity	0.0276117
2070	Terrestrial ecotoxicity (kg 14-DCB)	Sol_BG_US	4_Op_heat	0.0105836
2070	Terrestrial ecotoxicity (kg 14-DCB)	Sol_BG_US	5_EoL_treat	-0.00610248
2070	Urban land occupation (square meter-year)	Sol_BG_US	0_CO2_capture	0
2070	Urban land occupation (square meter-year)	Sol_BG_US	1_Construction	0.351332
2070	Urban land occupation (square meter-year)	Sol_BG_US	2_Op_material	0.251544
2070	Urban land occupation (square meter-year)	Sol_BG_US	3_Op_electricity	4.35915
2070	Urban land occupation (square meter-year)	Sol_BG_US	4_Op_heat	0.901878
2070	Urban land occupation (square meter-year)	Sol_BG_US	5_EoL_treat	-0.0716433
2070	Water depletion (m3 water)	Sol_BG_US	0_CO2_capture	0
2070	Water depletion (m3 water)	Sol_BG_US	1_Construction	0.0950561
2070	Water depletion (m3 water)	Sol_BG_US	2_Op_material	7.62851
2070	Water depletion (m3 water)	Sol_BG_US	3_Op_electricity	0.444736
2070	Water depletion (m3 water)	Sol_BG_US	4_Op_heat	0.172252
2070	Water depletion (m3 water)	Sol_BG_US	5_EoL_treat	-0.089961
2080	Agricultural land occupation (square meter-year)	Sol_BG_US	0_CO2_capture	0
2080	Agricultural land occupation (square meter-year)	Sol_BG_US	1_Construction	0.404272
2080	Agricultural land occupation (square meter-year)	Sol_BG_US	2_Op_material	1.62557
2080	Agricultural land occupation (square meter-year)	Sol_BG_US	3_Op_electricity	58.6264
2080	Agricultural land occupation (square meter-year)	Sol_BG_US	4_Op_heat	29.1981
2080	Agricultural land occupation (square meter-year)	Sol_BG_US	5_EoL_treat	-0.108664
2080	Climate change (kg CO2-Eq)	Sol_BG_US	0_CO2_capture	-1000
2080	Climate change (kg CO2-Eq)	Sol_BG_US	1_Construction	8.02621
2080	Climate change (kg CO2-Eq)	Sol_BG_US	2_Op_material	4.30938
2080	Climate change (kg CO2-Eq)	Sol_BG_US	3_Op_electricity	-9.17531
2080	Climate change (kg CO2-Eq)	Sol_BG_US	4_Op_heat	-253.516
2080	Climate change (kg CO2-Eq)	Sol_BG_US	5_EoL_treat	-9.65703
2080	Fossil depletion (kg oil-Eq)	Sol_BG_US	0_CO2_capture	0
2080	Fossil depletion (kg oil-Eq)	Sol_BG_US	1_Construction	5.12412
2080	Fossil depletion (kg oil-Eq)	Sol_BG_US	2_Op_material	2.07303
2080	Fossil depletion (kg oil-Eq)	Sol_BG_US	3_Op_electricity	25.3115
2080	Fossil depletion (kg oil-Eq)	Sol_BG_US	4_Op_heat	17.269
2080	Fossil depletion (kg oil-Eq)	Sol_BG_US	5_EoL_treat	-0.442364
2080	Freshwater ecotoxicity (kg 14-DCB)	Sol_BG_US	0_CO2_capture	0
2080	Freshwater ecotoxicity (kg 14-DCB)	Sol_BG_US	1_Construction	0.426022
2080	Freshwater ecotoxicity (kg 14-DCB)	Sol_BG_US	2_Op_material	0.58482
2080	Freshwater ecotoxicity (kg 14-DCB)	Sol_BG_US	3_Op_electricity	6.85717
2080	Freshwater ecotoxicity (kg 14-DCB)	Sol_BG_US	4_Op_heat	4.08111
2080	Freshwater ecotoxicity (kg 14-DCB)	Sol_BG_US	5_EoL_treat	-0.591235
2080	Freshwater eutrophication (kg P-Eq)	Sol_BG_US	0_CO2_capture	0
2080	Freshwater eutrophication (kg P-Eq)	Sol_BG_US	1_Construction	0.00180184
2080	Freshwater eutrophication (kg P-Eq)	Sol_BG_US	2_Op_material	0.00192952
2080	Freshwater eutrophication (kg P-Eq)	Sol_BG_US	3_Op_electricity	0.0155619
2080	Freshwater eutrophication (kg P-Eq)	Sol_BG_US	4_Op_heat	0.0121022
2080	Freshwater eutrophication (kg P-Eq)	Sol_BG_US	5_EoL_treat	-0.00127674
2080	Human toxicity (kg 14-DCB)	Sol_BG_US	0_CO2_capture	0
2080	Human toxicity (kg 14-DCB)	Sol_BG_US	1_Construction	2.98232
2080	Human toxicity (kg 14-DCB)	Sol_BG_US	2_Op_material	3.46355
2080	Human toxicity (kg 14-DCB)	Sol_BG_US	3_Op_electricity	12.1451
2080	Human toxicity (kg 14-DCB)	Sol_BG_US	4_Op_heat	22.345
2080	Human toxicity (kg 14-DCB)	Sol_BG_US	5_EoL_treat	-0.667276
2080	Ionising radiation (kg U235-Eq)	Sol_BG_US	0_CO2_capture	0
2080	Ionising radiation (kg U235-Eq)	Sol_BG_US	1_Construction	1.02231
2080	Ionising radiation (kg U235-Eq)	Sol_BG_US	2_Op_material	1.76398
2080	Ionising radiation (kg U235-Eq)	Sol_BG_US	3_Op_electricity	43.4506
2080	Ionising radiation (kg U235-Eq)	Sol_BG_US	4_Op_heat	9.90465
2080	Ionising radiation (kg U235-Eq)	Sol_BG_US	5_EoL_treat	-0.113738
2080	Marine ecotoxicity (kg 14-DCB)	Sol_BG_US	0_CO2_capture	0
2080	Marine ecotoxicity (kg 14-DCB)	Sol_BG_US	1_Construction	0.382909
2080	Marine ecotoxicity (kg 14-DCB)	Sol_BG_US	2_Op_material	0.520704
2080	Marine ecotoxicity (kg 14-DCB)	Sol_BG_US	3_Op_electricity	6.08009
2080	Marine ecotoxicity (kg 14-DCB)	Sol_BG_US	4_Op_heat	3.60667
2080	Marine ecotoxicity (kg 14-DCB)	Sol_BG_US	5_EoL_treat	-0.266972
2080	Marine eutrophication (kg N-Eq)	Sol_BG_US	0_CO2_capture	0
2080	Marine eutrophication (kg N-Eq)	Sol_BG_US	1_Construction	0.0102397
2080	Marine eutrophication (kg N-Eq)	Sol_BG_US	2_Op_material	0.00680484
2080	Marine eutrophication (kg N-Eq)	Sol_BG_US	3_Op_electricity	0.052292
2080	Marine eutrophication (kg N-Eq)	Sol_BG_US	4_Op_heat	0.0876878
2080	Marine eutrophication (kg N-Eq)	Sol_BG_US	5_EoL_treat	-0.00316948
2080	Metal depletion (kg Fe-Eq)	Sol_BG_US	0_CO2_capture	0
2080	Metal depletion (kg Fe-Eq)	Sol_BG_US	1_Construction	3.37612
2080	Metal depletion (kg Fe-Eq)	Sol_BG_US	2_Op_material	1.71284
2080	Metal depletion (kg Fe-Eq)	Sol_BG_US	3_Op_electricity	10.0136
2080	Metal depletion (kg Fe-Eq)	Sol_BG_US	4_Op_heat	8.16997
2080	Metal depletion (kg Fe-Eq)	Sol_BG_US	5_EoL_treat	-0.101018
2080	Natural land transformation (square meter)	Sol_BG_US	0_CO2_capture	0
2080	Natural land transformation (square meter)	Sol_BG_US	1_Construction	0.00528007
2080	Natural land transformation (square meter)	Sol_BG_US	2_Op_material	0.00064009
2080	Natural land transformation (square meter)	Sol_BG_US	3_Op_electricity	0.0155607
2080	Natural land transformation (square meter)	Sol_BG_US	4_Op_heat	0.0216156
2080	Natural land transformation (square meter)	Sol_BG_US	5_EoL_treat	0.00178864
2080	Ozone depletion (kg CFC-11)	Sol_BG_US	0_CO2_capture	0
2080	Ozone depletion (kg CFC-11)	Sol_BG_US	1_Construction	2.86502e-06
2080	Ozone depletion (kg CFC-11)	Sol_BG_US	2_Op_material	2.53002e-06
2080	Ozone depletion (kg CFC-11)	Sol_BG_US	3_Op_electricity	1.25704e-05
2080	Ozone depletion (kg CFC-11)	Sol_BG_US	4_Op_heat	5.92198e-06
2080	Ozone depletion (kg CFC-11)	Sol_BG_US	5_EoL_treat	-3.22327e-07
2080	Particulate matter formation (kg PM10-Eq)	Sol_BG_US	0_CO2_capture	0
2080	Particulate matter formation (kg PM10-Eq)	Sol_BG_US	1_Construction	0.0183534
2080	Particulate matter formation (kg PM10-Eq)	Sol_BG_US	2_Op_material	0.0117904
2080	Particulate matter formation (kg PM10-Eq)	Sol_BG_US	3_Op_electricity	0.0639605
2080	Particulate matter formation (kg PM10-Eq)	Sol_BG_US	4_Op_heat	0.199551
2080	Particulate matter formation (kg PM10-Eq)	Sol_BG_US	5_EoL_treat	-0.00358598
2080	Photochemical oxidant formation (kg NMVOC)	Sol_BG_US	0_CO2_capture	0
2080	Photochemical oxidant formation (kg NMVOC)	Sol_BG_US	1_Construction	0.0374768
2080	Photochemical oxidant formation (kg NMVOC)	Sol_BG_US	2_Op_material	0.0218642
2080	Photochemical oxidant formation (kg NMVOC)	Sol_BG_US	3_Op_electricity	0.148212
2080	Photochemical oxidant formation (kg NMVOC)	Sol_BG_US	4_Op_heat	0.226802
2080	Photochemical oxidant formation (kg NMVOC)	Sol_BG_US	5_EoL_treat	-0.0100095
2080	Terrestrial acidification (kg SO2-Eq)	Sol_BG_US	0_CO2_capture	0
2080	Terrestrial acidification (kg SO2-Eq)	Sol_BG_US	1_Construction	0.0345531
2080	Terrestrial acidification (kg SO2-Eq)	Sol_BG_US	2_Op_material	0.0264311
2080	Terrestrial acidification (kg SO2-Eq)	Sol_BG_US	3_Op_electricity	0.147548
2080	Terrestrial acidification (kg SO2-Eq)	Sol_BG_US	4_Op_heat	1.1731
2080	Terrestrial acidification (kg SO2-Eq)	Sol_BG_US	5_EoL_treat	-0.00755979
2080	Terrestrial ecotoxicity (kg 14-DCB)	Sol_BG_US	0_CO2_capture	0
2080	Terrestrial ecotoxicity (kg 14-DCB)	Sol_BG_US	1_Construction	0.00432276
2080	Terrestrial ecotoxicity (kg 14-DCB)	Sol_BG_US	2_Op_material	0.0014225
2080	Terrestrial ecotoxicity (kg 14-DCB)	Sol_BG_US	3_Op_electricity	0.0285042
2080	Terrestrial ecotoxicity (kg 14-DCB)	Sol_BG_US	4_Op_heat	0.0113948
2080	Terrestrial ecotoxicity (kg 14-DCB)	Sol_BG_US	5_EoL_treat	-0.00610793
2080	Urban land occupation (square meter-year)	Sol_BG_US	0_CO2_capture	0
2080	Urban land occupation (square meter-year)	Sol_BG_US	1_Construction	0.357924
2080	Urban land occupation (square meter-year)	Sol_BG_US	2_Op_material	0.282988
2080	Urban land occupation (square meter-year)	Sol_BG_US	3_Op_electricity	4.50632
2080	Urban land occupation (square meter-year)	Sol_BG_US	4_Op_heat	1.1131
2080	Urban land occupation (square meter-year)	Sol_BG_US	5_EoL_treat	-0.0730405
2080	Water depletion (m3 water)	Sol_BG_US	0_CO2_capture	0
2080	Water depletion (m3 water)	Sol_BG_US	1_Construction	0.0945011
2080	Water depletion (m3 water)	Sol_BG_US	2_Op_material	7.62589
2080	Water depletion (m3 water)	Sol_BG_US	3_Op_electricity	0.424788
2080	Water depletion (m3 water)	Sol_BG_US	4_Op_heat	0.154314
2080	Water depletion (m3 water)	Sol_BG_US	5_EoL_treat	-0.0898436
2090	Agricultural land occupation (square meter-year)	Sol_BG_US	0_CO2_capture	0
2090	Agricultural land occupation (square meter-year)	Sol_BG_US	1_Construction	0.395685
2090	Agricultural land occupation (square meter-year)	Sol_BG_US	2_Op_material	1.59155
2090	Agricultural land occupation (square meter-year)	Sol_BG_US	3_Op_electricity	47.7495
2090	Agricultural land occupation (square meter-year)	Sol_BG_US	4_Op_heat	29.3165
2090	Agricultural land occupation (square meter-year)	Sol_BG_US	5_EoL_treat	-0.109357
2090	Climate change (kg CO2-Eq)	Sol_BG_US	0_CO2_capture	-1000
2090	Climate change (kg CO2-Eq)	Sol_BG_US	1_Construction	7.96846
2090	Climate change (kg CO2-Eq)	Sol_BG_US	2_Op_material	4.34591
2090	Climate change (kg CO2-Eq)	Sol_BG_US	3_Op_electricity	-4.49278
2090	Climate change (kg CO2-Eq)	Sol_BG_US	4_Op_heat	-253.445
2090	Climate change (kg CO2-Eq)	Sol_BG_US	5_EoL_treat	-9.65746
2090	Fossil depletion (kg oil-Eq)	Sol_BG_US	0_CO2_capture	0
2090	Fossil depletion (kg oil-Eq)	Sol_BG_US	1_Construction	5.08831
2090	Fossil depletion (kg oil-Eq)	Sol_BG_US	2_Op_material	2.0261
2090	Fossil depletion (kg oil-Eq)	Sol_BG_US	3_Op_electricity	21.7015
2090	Fossil depletion (kg oil-Eq)	Sol_BG_US	4_Op_heat	17.0226
2090	Fossil depletion (kg oil-Eq)	Sol_BG_US	5_EoL_treat	-0.440766
2090	Freshwater ecotoxicity (kg 14-DCB)	Sol_BG_US	0_CO2_capture	0
2090	Freshwater ecotoxicity (kg 14-DCB)	Sol_BG_US	1_Construction	0.425399
2090	Freshwater ecotoxicity (kg 14-DCB)	Sol_BG_US	2_Op_material	0.595178
2090	Freshwater ecotoxicity (kg 14-DCB)	Sol_BG_US	3_Op_electricity	7.20609
2090	Freshwater ecotoxicity (kg 14-DCB)	Sol_BG_US	4_Op_heat	4.14819
2090	Freshwater ecotoxicity (kg 14-DCB)	Sol_BG_US	5_EoL_treat	-0.591653
2090	Freshwater eutrophication (kg P-Eq)	Sol_BG_US	0_CO2_capture	0
2090	Freshwater eutrophication (kg P-Eq)	Sol_BG_US	1_Construction	0.00178713
2090	Freshwater eutrophication (kg P-Eq)	Sol_BG_US	2_Op_material	0.00195937
2090	Freshwater eutrophication (kg P-Eq)	Sol_BG_US	3_Op_electricity	0.0137754
2090	Freshwater eutrophication (kg P-Eq)	Sol_BG_US	4_Op_heat	0.0123506
2090	Freshwater eutrophication (kg P-Eq)	Sol_BG_US	5_EoL_treat	-0.00127834
2090	Human toxicity (kg 14-DCB)	Sol_BG_US	0_CO2_capture	0
2090	Human toxicity (kg 14-DCB)	Sol_BG_US	1_Construction	2.97098
2090	Human toxicity (kg 14-DCB)	Sol_BG_US	2_Op_material	3.51336
2090	Human toxicity (kg 14-DCB)	Sol_BG_US	3_Op_electricity	14.0437
2090	Human toxicity (kg 14-DCB)	Sol_BG_US	4_Op_heat	22.6296
2090	Human toxicity (kg 14-DCB)	Sol_BG_US	5_EoL_treat	-0.669128
2090	Ionising radiation (kg U235-Eq)	Sol_BG_US	0_CO2_capture	0
2090	Ionising radiation (kg U235-Eq)	Sol_BG_US	1_Construction	0.95302
2090	Ionising radiation (kg U235-Eq)	Sol_BG_US	2_Op_material	1.47665
2090	Ionising radiation (kg U235-Eq)	Sol_BG_US	3_Op_electricity	32.7541
2090	Ionising radiation (kg U235-Eq)	Sol_BG_US	4_Op_heat	8.37944
2090	Ionising radiation (kg U235-Eq)	Sol_BG_US	5_EoL_treat	-0.10279
2090	Marine ecotoxicity (kg 14-DCB)	Sol_BG_US	0_CO2_capture	0
2090	Marine ecotoxicity (kg 14-DCB)	Sol_BG_US	1_Construction	0.382193
2090	Marine ecotoxicity (kg 14-DCB)	Sol_BG_US	2_Op_material	0.52981
2090	Marine ecotoxicity (kg 14-DCB)	Sol_BG_US	3_Op_electricity	6.38305
2090	Marine ecotoxicity (kg 14-DCB)	Sol_BG_US	4_Op_heat	3.66563
2090	Marine ecotoxicity (kg 14-DCB)	Sol_BG_US	5_EoL_treat	-0.267341
2090	Marine eutrophication (kg N-Eq)	Sol_BG_US	0_CO2_capture	0
2090	Marine eutrophication (kg N-Eq)	Sol_BG_US	1_Construction	0.0101725
2090	Marine eutrophication (kg N-Eq)	Sol_BG_US	2_Op_material	0.00675198
2090	Marine eutrophication (kg N-Eq)	Sol_BG_US	3_Op_electricity	0.0461807
2090	Marine eutrophication (kg N-Eq)	Sol_BG_US	4_Op_heat	0.0875053
2090	Marine eutrophication (kg N-Eq)	Sol_BG_US	5_EoL_treat	-0.00316816
2090	Metal depletion (kg Fe-Eq)	Sol_BG_US	0_CO2_capture	0
2090	Metal depletion (kg Fe-Eq)	Sol_BG_US	1_Construction	3.35054
2090	Metal depletion (kg Fe-Eq)	Sol_BG_US	2_Op_material	1.72567
2090	Metal depletion (kg Fe-Eq)	Sol_BG_US	3_Op_electricity	10.3419
2090	Metal depletion (kg Fe-Eq)	Sol_BG_US	4_Op_heat	8.25833
2090	Metal depletion (kg Fe-Eq)	Sol_BG_US	5_EoL_treat	-0.101557
2090	Natural land transformation (square meter)	Sol_BG_US	0_CO2_capture	0
2090	Natural land transformation (square meter)	Sol_BG_US	1_Construction	0.00525363
2090	Natural land transformation (square meter)	Sol_BG_US	2_Op_material	0.000585489
2090	Natural land transformation (square meter)	Sol_BG_US	3_Op_electricity	0.0134449
2090	Natural land transformation (square meter)	Sol_BG_US	4_Op_heat	0.0213092
2090	Natural land transformation (square meter)	Sol_BG_US	5_EoL_treat	0.00179059
2090	Ozone depletion (kg CFC-11)	Sol_BG_US	0_CO2_capture	0
2090	Ozone depletion (kg CFC-11)	Sol_BG_US	1_Construction	2.84751e-06
2090	Ozone depletion (kg CFC-11)	Sol_BG_US	2_Op_material	2.48431e-06
2090	Ozone depletion (kg CFC-11)	Sol_BG_US	3_Op_electricity	1.04189e-05
2090	Ozone depletion (kg CFC-11)	Sol_BG_US	4_Op_heat	5.67966e-06
2090	Ozone depletion (kg CFC-11)	Sol_BG_US	5_EoL_treat	-3.20623e-07
2090	Particulate matter formation (kg PM10-Eq)	Sol_BG_US	0_CO2_capture	0
2090	Particulate matter formation (kg PM10-Eq)	Sol_BG_US	1_Construction	0.0181753
2090	Particulate matter formation (kg PM10-Eq)	Sol_BG_US	2_Op_material	0.0118167
2090	Particulate matter formation (kg PM10-Eq)	Sol_BG_US	3_Op_electricity	0.0602813
2090	Particulate matter formation (kg PM10-Eq)	Sol_BG_US	4_Op_heat	0.199868
2090	Particulate matter formation (kg PM10-Eq)	Sol_BG_US	5_EoL_treat	-0.00358769
2090	Photochemical oxidant formation (kg NMVOC)	Sol_BG_US	0_CO2_capture	0
2090	Photochemical oxidant formation (kg NMVOC)	Sol_BG_US	1_Construction	0.0370322
2090	Photochemical oxidant formation (kg NMVOC)	Sol_BG_US	2_Op_material	0.0217665
2090	Photochemical oxidant formation (kg NMVOC)	Sol_BG_US	3_Op_electricity	0.135233
2090	Photochemical oxidant formation (kg NMVOC)	Sol_BG_US	4_Op_heat	0.226491
2090	Photochemical oxidant formation (kg NMVOC)	Sol_BG_US	5_EoL_treat	-0.0100073
2090	Terrestrial acidification (kg SO2-Eq)	Sol_BG_US	0_CO2_capture	0
2090	Terrestrial acidification (kg SO2-Eq)	Sol_BG_US	1_Construction	0.0343735
2090	Terrestrial acidification (kg SO2-Eq)	Sol_BG_US	2_Op_material	0.0264263
2090	Terrestrial acidification (kg SO2-Eq)	Sol_BG_US	3_Op_electricity	0.139243
2090	Terrestrial acidification (kg SO2-Eq)	Sol_BG_US	4_Op_heat	1.1733
2090	Terrestrial acidification (kg SO2-Eq)	Sol_BG_US	5_EoL_treat	-0.00756094
2090	Terrestrial ecotoxicity (kg 14-DCB)	Sol_BG_US	0_CO2_capture	0
2090	Terrestrial ecotoxicity (kg 14-DCB)	Sol_BG_US	1_Construction	0.00432474
2090	Terrestrial ecotoxicity (kg 14-DCB)	Sol_BG_US	2_Op_material	0.00146677
2090	Terrestrial ecotoxicity (kg 14-DCB)	Sol_BG_US	3_Op_electricity	0.0290786
2090	Terrestrial ecotoxicity (kg 14-DCB)	Sol_BG_US	4_Op_heat	0.0116643
2090	Terrestrial ecotoxicity (kg 14-DCB)	Sol_BG_US	5_EoL_treat	-0.00610981
2090	Urban land occupation (square meter-year)	Sol_BG_US	0_CO2_capture	0
2090	Urban land occupation (square meter-year)	Sol_BG_US	1_Construction	0.359322
2090	Urban land occupation (square meter-year)	Sol_BG_US	2_Op_material	0.295468
2090	Urban land occupation (square meter-year)	Sol_BG_US	3_Op_electricity	4.95297
2090	Urban land occupation (square meter-year)	Sol_BG_US	4_Op_heat	1.18174
2090	Urban land occupation (square meter-year)	Sol_BG_US	5_EoL_treat	-0.073521
2090	Water depletion (m3 water)	Sol_BG_US	0_CO2_capture	0
2090	Water depletion (m3 water)	Sol_BG_US	1_Construction	0.0939176
2090	Water depletion (m3 water)	Sol_BG_US	2_Op_material	7.62409
2090	Water depletion (m3 water)	Sol_BG_US	3_Op_electricity	0.353433
2090	Water depletion (m3 water)	Sol_BG_US	4_Op_heat	0.14438
2090	Water depletion (m3 water)	Sol_BG_US	5_EoL_treat	-0.089775
2100	Agricultural land occupation (square meter-year)	Sol_BG_US	0_CO2_capture	0
2100	Agricultural land occupation (square meter-year)	Sol_BG_US	1_Construction	0.399999
2100	Agricultural land occupation (square meter-year)	Sol_BG_US	2_Op_material	1.55116
2100	Agricultural land occupation (square meter-year)	Sol_BG_US	3_Op_electricity	37.0152
2100	Agricultural land occupation (square meter-year)	Sol_BG_US	4_Op_heat	29.3004
2100	Agricultural land occupation (square meter-year)	Sol_BG_US	5_EoL_treat	-0.108858
2100	Climate change (kg CO2-Eq)	Sol_BG_US	0_CO2_capture	-1000
2100	Climate change (kg CO2-Eq)	Sol_BG_US	1_Construction	8.0451
2100	Climate change (kg CO2-Eq)	Sol_BG_US	2_Op_material	4.41467
2100	Climate change (kg CO2-Eq)	Sol_BG_US	3_Op_electricity	2.22715
2100	Climate change (kg CO2-Eq)	Sol_BG_US	4_Op_heat	-253.174
2100	Climate change (kg CO2-Eq)	Sol_BG_US	5_EoL_treat	-9.65978
2100	Fossil depletion (kg oil-Eq)	Sol_BG_US	0_CO2_capture	0
2100	Fossil depletion (kg oil-Eq)	Sol_BG_US	1_Construction	5.10816
2100	Fossil depletion (kg oil-Eq)	Sol_BG_US	2_Op_material	2.00771
2100	Fossil depletion (kg oil-Eq)	Sol_BG_US	3_Op_electricity	20.9423
2100	Fossil depletion (kg oil-Eq)	Sol_BG_US	4_Op_heat	16.9616
2100	Fossil depletion (kg oil-Eq)	Sol_BG_US	5_EoL_treat	-0.44019
2100	Freshwater ecotoxicity (kg 14-DCB)	Sol_BG_US	0_CO2_capture	0
2100	Freshwater ecotoxicity (kg 14-DCB)	Sol_BG_US	1_Construction	0.430957
2100	Freshwater ecotoxicity (kg 14-DCB)	Sol_BG_US	2_Op_material	0.605504
2100	Freshwater ecotoxicity (kg 14-DCB)	Sol_BG_US	3_Op_electricity	7.50431
2100	Freshwater ecotoxicity (kg 14-DCB)	Sol_BG_US	4_Op_heat	4.20363
2100	Freshwater ecotoxicity (kg 14-DCB)	Sol_BG_US	5_EoL_treat	-0.592057
2100	Freshwater eutrophication (kg P-Eq)	Sol_BG_US	0_CO2_capture	0
2100	Freshwater eutrophication (kg P-Eq)	Sol_BG_US	1_Construction	0.00180502
2100	Freshwater eutrophication (kg P-Eq)	Sol_BG_US	2_Op_material	0.00194587
2100	Freshwater eutrophication (kg P-Eq)	Sol_BG_US	3_Op_electricity	0.0137233
2100	Freshwater eutrophication (kg P-Eq)	Sol_BG_US	4_Op_heat	0.0123425
2100	Freshwater eutrophication (kg P-Eq)	Sol_BG_US	5_EoL_treat	-0.00127776
2100	Human toxicity (kg 14-DCB)	Sol_BG_US	0_CO2_capture	0
2100	Human toxicity (kg 14-DCB)	Sol_BG_US	1_Construction	2.99363
2100	Human toxicity (kg 14-DCB)	Sol_BG_US	2_Op_material	3.523
2100	Human toxicity (kg 14-DCB)	Sol_BG_US	3_Op_electricity	16.0344
2100	Human toxicity (kg 14-DCB)	Sol_BG_US	4_Op_heat	22.6844
2100	Human toxicity (kg 14-DCB)	Sol_BG_US	5_EoL_treat	-0.669284
2100	Ionising radiation (kg U235-Eq)	Sol_BG_US	0_CO2_capture	0
2100	Ionising radiation (kg U235-Eq)	Sol_BG_US	1_Construction	0.882672
2100	Ionising radiation (kg U235-Eq)	Sol_BG_US	2_Op_material	1.12425
2100	Ionising radiation (kg U235-Eq)	Sol_BG_US	3_Op_electricity	18.1135
2100	Ionising radiation (kg U235-Eq)	Sol_BG_US	4_Op_heat	6.61134
2100	Ionising radiation (kg U235-Eq)	Sol_BG_US	5_EoL_treat	-0.0892625
2100	Marine ecotoxicity (kg 14-DCB)	Sol_BG_US	0_CO2_capture	0
2100	Marine ecotoxicity (kg 14-DCB)	Sol_BG_US	1_Construction	0.38725
2100	Marine ecotoxicity (kg 14-DCB)	Sol_BG_US	2_Op_material	0.538849
2100	Marine ecotoxicity (kg 14-DCB)	Sol_BG_US	3_Op_electricity	6.64153
2100	Marine ecotoxicity (kg 14-DCB)	Sol_BG_US	4_Op_heat	3.71412
2100	Marine ecotoxicity (kg 14-DCB)	Sol_BG_US	5_EoL_treat	-0.267695
2100	Marine eutrophication (kg N-Eq)	Sol_BG_US	0_CO2_capture	0
2100	Marine eutrophication (kg N-Eq)	Sol_BG_US	1_Construction	0.0102206
2100	Marine eutrophication (kg N-Eq)	Sol_BG_US	2_Op_material	0.00671381
2100	Marine eutrophication (kg N-Eq)	Sol_BG_US	3_Op_electricity	0.0427829
2100	Marine eutrophication (kg N-Eq)	Sol_BG_US	4_Op_heat	0.0873723
2100	Marine eutrophication (kg N-Eq)	Sol_BG_US	5_EoL_treat	-0.00316697
2100	Metal depletion (kg Fe-Eq)	Sol_BG_US	0_CO2_capture	0
2100	Metal depletion (kg Fe-Eq)	Sol_BG_US	1_Construction	3.38343
2100	Metal depletion (kg Fe-Eq)	Sol_BG_US	2_Op_material	1.74056
2100	Metal depletion (kg Fe-Eq)	Sol_BG_US	3_Op_electricity	10.6331
2100	Metal depletion (kg Fe-Eq)	Sol_BG_US	4_Op_heat	8.33113
2100	Metal depletion (kg Fe-Eq)	Sol_BG_US	5_EoL_treat	-0.102153
2100	Natural land transformation (square meter)	Sol_BG_US	0_CO2_capture	0
2100	Natural land transformation (square meter)	Sol_BG_US	1_Construction	0.00525797
2100	Natural land transformation (square meter)	Sol_BG_US	2_Op_material	0.000547019
2100	Natural land transformation (square meter)	Sol_BG_US	3_Op_electricity	0.0127971
2100	Natural land transformation (square meter)	Sol_BG_US	4_Op_heat	0.0210966
2100	Natural land transformation (square meter)	Sol_BG_US	5_EoL_treat	0.00179193
2100	Ozone depletion (kg CFC-11)	Sol_BG_US	0_CO2_capture	0
2100	Ozone depletion (kg CFC-11)	Sol_BG_US	1_Construction	2.84574e-06
2100	Ozone depletion (kg CFC-11)	Sol_BG_US	2_Op_material	2.44389e-06
2100	Ozone depletion (kg CFC-11)	Sol_BG_US	3_Op_electricity	8.59076e-06
2100	Ozone depletion (kg CFC-11)	Sol_BG_US	4_Op_heat	5.48843e-06
2100	Ozone depletion (kg CFC-11)	Sol_BG_US	5_EoL_treat	-3.19126e-07
2100	Particulate matter formation (kg PM10-Eq)	Sol_BG_US	0_CO2_capture	0
2100	Particulate matter formation (kg PM10-Eq)	Sol_BG_US	1_Construction	0.018367
2100	Particulate matter formation (kg PM10-Eq)	Sol_BG_US	2_Op_material	0.0118405
2100	Particulate matter formation (kg PM10-Eq)	Sol_BG_US	3_Op_electricity	0.0589237
2100	Particulate matter formation (kg PM10-Eq)	Sol_BG_US	4_Op_heat	0.200031
2100	Particulate matter formation (kg PM10-Eq)	Sol_BG_US	5_EoL_treat	-0.00358883
2100	Photochemical oxidant formation (kg NMVOC)	Sol_BG_US	0_CO2_capture	0
2100	Photochemical oxidant formation (kg NMVOC)	Sol_BG_US	1_Construction	0.0374562
2100	Photochemical oxidant formation (kg NMVOC)	Sol_BG_US	2_Op_material	0.0217566
2100	Photochemical oxidant formation (kg NMVOC)	Sol_BG_US	3_Op_electricity	0.130088
2100	Photochemical oxidant formation (kg NMVOC)	Sol_BG_US	4_Op_heat	0.226559
2100	Photochemical oxidant formation (kg NMVOC)	Sol_BG_US	5_EoL_treat	-0.0100077
2100	Terrestrial acidification (kg SO2-Eq)	Sol_BG_US	0_CO2_capture	0
2100	Terrestrial acidification (kg SO2-Eq)	Sol_BG_US	1_Construction	0.0345678
2100	Terrestrial acidification (kg SO2-Eq)	Sol_BG_US	2_Op_material	0.0264777
2100	Terrestrial acidification (kg SO2-Eq)	Sol_BG_US	3_Op_electricity	0.137309
2100	Terrestrial acidification (kg SO2-Eq)	Sol_BG_US	4_Op_heat	1.17367
2100	Terrestrial acidification (kg SO2-Eq)	Sol_BG_US	5_EoL_treat	-0.00756348
2100	Terrestrial ecotoxicity (kg 14-DCB)	Sol_BG_US	0_CO2_capture	0
2100	Terrestrial ecotoxicity (kg 14-DCB)	Sol_BG_US	1_Construction	0.00434846
2100	Terrestrial ecotoxicity (kg 14-DCB)	Sol_BG_US	2_Op_material	0.0015152
2100	Terrestrial ecotoxicity (kg 14-DCB)	Sol_BG_US	3_Op_electricity	0.0292775
2100	Terrestrial ecotoxicity (kg 14-DCB)	Sol_BG_US	4_Op_heat	0.0118923
2100	Terrestrial ecotoxicity (kg 14-DCB)	Sol_BG_US	5_EoL_treat	-0.00611187
2100	Urban land occupation (square meter-year)	Sol_BG_US	0_CO2_capture	0
2100	Urban land occupation (square meter-year)	Sol_BG_US	1_Construction	0.363943
2100	Urban land occupation (square meter-year)	Sol_BG_US	2_Op_material	0.305038
2100	Urban land occupation (square meter-year)	Sol_BG_US	3_Op_electricity	5.12227
2100	Urban land occupation (square meter-year)	Sol_BG_US	4_Op_heat	1.21427
2100	Urban land occupation (square meter-year)	Sol_BG_US	5_EoL_treat	-0.073906
2100	Water depletion (m3 water)	Sol_BG_US	0_CO2_capture	0
2100	Water depletion (m3 water)	Sol_BG_US	1_Construction	0.0936615
2100	Water depletion (m3 water)	Sol_BG_US	2_Op_material	7.62214
2100	Water depletion (m3 water)	Sol_BG_US	3_Op_electricity	0.294785
2100	Water depletion (m3 water)	Sol_BG_US	4_Op_heat	0.13425
2100	Water depletion (m3 water)	Sol_BG_US	5_EoL_treat	-0.0896982
