# Supplementary material for: Environmental trade-offs of direct air capture technologies in climate change mitigation toward 2100
Source: Nat Commun. 2022 Jun 25;13:3635. doi: 10.1038/s41467-022-31146-1 (PMC9233692; doi:10.1038/s41467-022-31146-1)
Supplement: Supplementary file 3 — Supplementary Data 1 [file 41467_2022_31146_MOESM3_ESM.zip › 6-2. Supplementary Dataset/Code/Python-Code/Python_code_result_export/LCA_sol_RCP19_DAC_LR_contribution_all_summary_table.xlsx]

## Sheet: Sheet1
Year	Impact_category	Tech_heat_region	process	value
2020	Agricultural land occupation (square meter-year)	Sol_NG_US	0_CO2_capture	0
2020	Agricultural land occupation (square meter-year)	Sol_NG_US	1_Construction	0.280486
2020	Agricultural land occupation (square meter-year)	Sol_NG_US	2_Op_material	0.986012
2020	Agricultural land occupation (square meter-year)	Sol_NG_US	3_Op_electricity	23.3639
2020	Agricultural land occupation (square meter-year)	Sol_NG_US	4_Op_heat	0.674906
2020	Agricultural land occupation (square meter-year)	Sol_NG_US	5_EoL_treat	-0.0896182
2020	Climate change (kg CO2-Eq)	Sol_NG_US	0_CO2_capture	-1000
2020	Climate change (kg CO2-Eq)	Sol_NG_US	1_Construction	9.60574
2020	Climate change (kg CO2-Eq)	Sol_NG_US	2_Op_material	11.6965
2020	Climate change (kg CO2-Eq)	Sol_NG_US	3_Op_electricity	258.566
2020	Climate change (kg CO2-Eq)	Sol_NG_US	4_Op_heat	57.5009
2020	Climate change (kg CO2-Eq)	Sol_NG_US	5_EoL_treat	-9.93875
2020	Fossil depletion (kg oil-Eq)	Sol_NG_US	0_CO2_capture	0
2020	Fossil depletion (kg oil-Eq)	Sol_NG_US	1_Construction	5.42919
2020	Fossil depletion (kg oil-Eq)	Sol_NG_US	2_Op_material	3.50949
2020	Fossil depletion (kg oil-Eq)	Sol_NG_US	3_Op_electricity	75.8768
2020	Fossil depletion (kg oil-Eq)	Sol_NG_US	4_Op_heat	169.793
2020	Fossil depletion (kg oil-Eq)	Sol_NG_US	5_EoL_treat	-0.49763
2020	Freshwater ecotoxicity (kg 14-DCB)	Sol_NG_US	0_CO2_capture	0
2020	Freshwater ecotoxicity (kg 14-DCB)	Sol_NG_US	1_Construction	0.420413
2020	Freshwater ecotoxicity (kg 14-DCB)	Sol_NG_US	2_Op_material	0.562107
2020	Freshwater ecotoxicity (kg 14-DCB)	Sol_NG_US	3_Op_electricity	7.27254
2020	Freshwater ecotoxicity (kg 14-DCB)	Sol_NG_US	4_Op_heat	2.28506
2020	Freshwater ecotoxicity (kg 14-DCB)	Sol_NG_US	5_EoL_treat	-0.590277
2020	Freshwater eutrophication (kg P-Eq)	Sol_NG_US	0_CO2_capture	0
2020	Freshwater eutrophication (kg P-Eq)	Sol_NG_US	1_Construction	0.00268261
2020	Freshwater eutrophication (kg P-Eq)	Sol_NG_US	2_Op_material	0.00621932
2020	Freshwater eutrophication (kg P-Eq)	Sol_NG_US	3_Op_electricity	0.246187
2020	Freshwater eutrophication (kg P-Eq)	Sol_NG_US	4_Op_heat	0.00618466
2020	Freshwater eutrophication (kg P-Eq)	Sol_NG_US	5_EoL_treat	-0.00143052
2020	Human toxicity (kg 14-DCB)	Sol_NG_US	0_CO2_capture	0
2020	Human toxicity (kg 14-DCB)	Sol_NG_US	1_Construction	3.61117
2020	Human toxicity (kg 14-DCB)	Sol_NG_US	2_Op_material	6.48522
2020	Human toxicity (kg 14-DCB)	Sol_NG_US	3_Op_electricity	164.763
2020	Human toxicity (kg 14-DCB)	Sol_NG_US	4_Op_heat	19.9655
2020	Human toxicity (kg 14-DCB)	Sol_NG_US	5_EoL_treat	-0.776465
2020	Ionising radiation (kg U235-Eq)	Sol_NG_US	0_CO2_capture	0
2020	Ionising radiation (kg U235-Eq)	Sol_NG_US	1_Construction	0.981422
2020	Ionising radiation (kg U235-Eq)	Sol_NG_US	2_Op_material	1.65965
2020	Ionising radiation (kg U235-Eq)	Sol_NG_US	3_Op_electricity	89.8884
2020	Ionising radiation (kg U235-Eq)	Sol_NG_US	4_Op_heat	1.83298
2020	Ionising radiation (kg U235-Eq)	Sol_NG_US	5_EoL_treat	-0.101923
2020	Marine ecotoxicity (kg 14-DCB)	Sol_NG_US	0_CO2_capture	0
2020	Marine ecotoxicity (kg 14-DCB)	Sol_NG_US	1_Construction	0.378312
2020	Marine ecotoxicity (kg 14-DCB)	Sol_NG_US	2_Op_material	0.501398
2020	Marine ecotoxicity (kg 14-DCB)	Sol_NG_US	3_Op_electricity	6.30782
2020	Marine ecotoxicity (kg 14-DCB)	Sol_NG_US	4_Op_heat	0.889302
2020	Marine ecotoxicity (kg 14-DCB)	Sol_NG_US	5_EoL_treat	-0.266185
2020	Marine eutrophication (kg N-Eq)	Sol_NG_US	0_CO2_capture	0
2020	Marine eutrophication (kg N-Eq)	Sol_NG_US	1_Construction	0.0112748
2020	Marine eutrophication (kg N-Eq)	Sol_NG_US	2_Op_material	0.0114746
2020	Marine eutrophication (kg N-Eq)	Sol_NG_US	3_Op_electricity	0.195647
2020	Marine eutrophication (kg N-Eq)	Sol_NG_US	4_Op_heat	0.0936748
2020	Marine eutrophication (kg N-Eq)	Sol_NG_US	5_EoL_treat	-0.00335513
2020	Metal depletion (kg Fe-Eq)	Sol_NG_US	0_CO2_capture	0
2020	Metal depletion (kg Fe-Eq)	Sol_NG_US	1_Construction	3.34529
2020	Metal depletion (kg Fe-Eq)	Sol_NG_US	2_Op_material	1.56828
2020	Metal depletion (kg Fe-Eq)	Sol_NG_US	3_Op_electricity	4.64287
2020	Metal depletion (kg Fe-Eq)	Sol_NG_US	4_Op_heat	1.93605
2020	Metal depletion (kg Fe-Eq)	Sol_NG_US	5_EoL_treat	-0.0956647
2020	Natural land transformation (square meter)	Sol_NG_US	0_CO2_capture	0
2020	Natural land transformation (square meter)	Sol_NG_US	1_Construction	0.00539487
2020	Natural land transformation (square meter)	Sol_NG_US	2_Op_material	0.00111984
2020	Natural land transformation (square meter)	Sol_NG_US	3_Op_electricity	0.0163221
2020	Natural land transformation (square meter)	Sol_NG_US	4_Op_heat	0.0570792
2020	Natural land transformation (square meter)	Sol_NG_US	5_EoL_treat	0.00176952
2020	Ozone depletion (kg CFC-11)	Sol_NG_US	0_CO2_capture	0
2020	Ozone depletion (kg CFC-11)	Sol_NG_US	1_Construction	2.87738e-06
2020	Ozone depletion (kg CFC-11)	Sol_NG_US	2_Op_material	2.59473e-06
2020	Ozone depletion (kg CFC-11)	Sol_NG_US	3_Op_electricity	2.0366e-05
2020	Ozone depletion (kg CFC-11)	Sol_NG_US	4_Op_heat	3.36151e-05
2020	Ozone depletion (kg CFC-11)	Sol_NG_US	5_EoL_treat	-3.23957e-07
2020	Particulate matter formation (kg PM10-Eq)	Sol_NG_US	0_CO2_capture	0
2020	Particulate matter formation (kg PM10-Eq)	Sol_NG_US	1_Construction	0.0218341
2020	Particulate matter formation (kg PM10-Eq)	Sol_NG_US	2_Op_material	0.0287436
2020	Particulate matter formation (kg PM10-Eq)	Sol_NG_US	3_Op_electricity	0.844236
2020	Particulate matter formation (kg PM10-Eq)	Sol_NG_US	4_Op_heat	0.120237
2020	Particulate matter formation (kg PM10-Eq)	Sol_NG_US	5_EoL_treat	-0.0042352
2020	Photochemical oxidant formation (kg NMVOC)	Sol_NG_US	0_CO2_capture	0
2020	Photochemical oxidant formation (kg NMVOC)	Sol_NG_US	1_Construction	0.0400344
2020	Photochemical oxidant formation (kg NMVOC)	Sol_NG_US	2_Op_material	0.0332248
2020	Photochemical oxidant formation (kg NMVOC)	Sol_NG_US	3_Op_electricity	0.438218
2020	Photochemical oxidant formation (kg NMVOC)	Sol_NG_US	4_Op_heat	0.421501
2020	Photochemical oxidant formation (kg NMVOC)	Sol_NG_US	5_EoL_treat	-0.0104704
2020	Terrestrial acidification (kg SO2-Eq)	Sol_NG_US	0_CO2_capture	0
2020	Terrestrial acidification (kg SO2-Eq)	Sol_NG_US	1_Construction	0.0382716
2020	Terrestrial acidification (kg SO2-Eq)	Sol_NG_US	2_Op_material	0.0427779
2020	Terrestrial acidification (kg SO2-Eq)	Sol_NG_US	3_Op_electricity	0.527895
2020	Terrestrial acidification (kg SO2-Eq)	Sol_NG_US	4_Op_heat	0.351941
2020	Terrestrial acidification (kg SO2-Eq)	Sol_NG_US	5_EoL_treat	-0.00823142
2020	Terrestrial ecotoxicity (kg 14-DCB)	Sol_NG_US	0_CO2_capture	0
2020	Terrestrial ecotoxicity (kg 14-DCB)	Sol_NG_US	1_Construction	0.00425863
2020	Terrestrial ecotoxicity (kg 14-DCB)	Sol_NG_US	2_Op_material	0.00111533
2020	Terrestrial ecotoxicity (kg 14-DCB)	Sol_NG_US	3_Op_electricity	0.0157434
2020	Terrestrial ecotoxicity (kg 14-DCB)	Sol_NG_US	4_Op_heat	0.028664
2020	Terrestrial ecotoxicity (kg 14-DCB)	Sol_NG_US	5_EoL_treat	-0.00609648
2020	Urban land occupation (square meter-year)	Sol_NG_US	0_CO2_capture	0
2020	Urban land occupation (square meter-year)	Sol_NG_US	1_Construction	0.347183
2020	Urban land occupation (square meter-year)	Sol_NG_US	2_Op_material	0.225809
2020	Urban land occupation (square meter-year)	Sol_NG_US	3_Op_electricity	1.48773
2020	Urban land occupation (square meter-year)	Sol_NG_US	4_Op_heat	0.238435
2020	Urban land occupation (square meter-year)	Sol_NG_US	5_EoL_treat	-0.0710482
2020	Water depletion (m3 water)	Sol_NG_US	0_CO2_capture	0
2020	Water depletion (m3 water)	Sol_NG_US	1_Construction	0.0976251
2020	Water depletion (m3 water)	Sol_NG_US	2_Op_material	7.64157
2020	Water depletion (m3 water)	Sol_NG_US	3_Op_electricity	1.24933
2020	Water depletion (m3 water)	Sol_NG_US	4_Op_heat	0.0718552
2020	Water depletion (m3 water)	Sol_NG_US	5_EoL_treat	-0.0903988
2030	Agricultural land occupation (square meter-year)	Sol_NG_US	0_CO2_capture	0
2030	Agricultural land occupation (square meter-year)	Sol_NG_US	1_Construction	0.360011
2030	Agricultural land occupation (square meter-year)	Sol_NG_US	2_Op_material	1.53986
2030	Agricultural land occupation (square meter-year)	Sol_NG_US	3_Op_electricity	86.9866
2030	Agricultural land occupation (square meter-year)	Sol_NG_US	4_Op_heat	1.2693
2030	Agricultural land occupation (square meter-year)	Sol_NG_US	5_EoL_treat	-0.103274
2030	Climate change (kg CO2-Eq)	Sol_NG_US	0_CO2_capture	-1000
2030	Climate change (kg CO2-Eq)	Sol_NG_US	1_Construction	8.68807
2030	Climate change (kg CO2-Eq)	Sol_NG_US	2_Op_material	7.37608
2030	Climate change (kg CO2-Eq)	Sol_NG_US	3_Op_electricity	99.8244
2030	Climate change (kg CO2-Eq)	Sol_NG_US	4_Op_heat	52.8187
2030	Climate change (kg CO2-Eq)	Sol_NG_US	5_EoL_treat	-9.7759
2030	Fossil depletion (kg oil-Eq)	Sol_NG_US	0_CO2_capture	0
2030	Fossil depletion (kg oil-Eq)	Sol_NG_US	1_Construction	5.23398
2030	Fossil depletion (kg oil-Eq)	Sol_NG_US	2_Op_material	2.5896
2030	Fossil depletion (kg oil-Eq)	Sol_NG_US	3_Op_electricity	36.9659
2030	Fossil depletion (kg oil-Eq)	Sol_NG_US	4_Op_heat	168.822
2030	Fossil depletion (kg oil-Eq)	Sol_NG_US	5_EoL_treat	-0.464608
2030	Freshwater ecotoxicity (kg 14-DCB)	Sol_NG_US	0_CO2_capture	0
2030	Freshwater ecotoxicity (kg 14-DCB)	Sol_NG_US	1_Construction	0.413494
2030	Freshwater ecotoxicity (kg 14-DCB)	Sol_NG_US	2_Op_material	0.526587
2030	Freshwater ecotoxicity (kg 14-DCB)	Sol_NG_US	3_Op_electricity	4.97964
2030	Freshwater ecotoxicity (kg 14-DCB)	Sol_NG_US	4_Op_heat	2.24764
2030	Freshwater ecotoxicity (kg 14-DCB)	Sol_NG_US	5_EoL_treat	-0.589046
2030	Freshwater eutrophication (kg P-Eq)	Sol_NG_US	0_CO2_capture	0
2030	Freshwater eutrophication (kg P-Eq)	Sol_NG_US	1_Construction	0.00200352
2030	Freshwater eutrophication (kg P-Eq)	Sol_NG_US	2_Op_material	0.00283568
2030	Freshwater eutrophication (kg P-Eq)	Sol_NG_US	3_Op_electricity	0.046178
2030	Freshwater eutrophication (kg P-Eq)	Sol_NG_US	4_Op_heat	0.00266839
2030	Freshwater eutrophication (kg P-Eq)	Sol_NG_US	5_EoL_treat	-0.00131323
2030	Human toxicity (kg 14-DCB)	Sol_NG_US	0_CO2_capture	0
2030	Human toxicity (kg 14-DCB)	Sol_NG_US	1_Construction	3.19038
2030	Human toxicity (kg 14-DCB)	Sol_NG_US	2_Op_material	4.45655
2030	Human toxicity (kg 14-DCB)	Sol_NG_US	3_Op_electricity	61.3973
2030	Human toxicity (kg 14-DCB)	Sol_NG_US	4_Op_heat	17.8548
2030	Human toxicity (kg 14-DCB)	Sol_NG_US	5_EoL_treat	-0.703543
2030	Ionising radiation (kg U235-Eq)	Sol_NG_US	0_CO2_capture	0
2030	Ionising radiation (kg U235-Eq)	Sol_NG_US	1_Construction	1.14337
2030	Ionising radiation (kg U235-Eq)	Sol_NG_US	2_Op_material	2.39653
2030	Ionising radiation (kg U235-Eq)	Sol_NG_US	3_Op_electricity	112.351
2030	Ionising radiation (kg U235-Eq)	Sol_NG_US	4_Op_heat	2.67257
2030	Ionising radiation (kg U235-Eq)	Sol_NG_US	5_EoL_treat	-0.130366
2030	Marine ecotoxicity (kg 14-DCB)	Sol_NG_US	0_CO2_capture	0
2030	Marine ecotoxicity (kg 14-DCB)	Sol_NG_US	1_Construction	0.371481
2030	Marine ecotoxicity (kg 14-DCB)	Sol_NG_US	2_Op_material	0.466793
2030	Marine ecotoxicity (kg 14-DCB)	Sol_NG_US	3_Op_electricity	4.17736
2030	Marine ecotoxicity (kg 14-DCB)	Sol_NG_US	4_Op_heat	0.85281
2030	Marine ecotoxicity (kg 14-DCB)	Sol_NG_US	5_EoL_treat	-0.264969
2030	Marine eutrophication (kg N-Eq)	Sol_NG_US	0_CO2_capture	0
2030	Marine eutrophication (kg N-Eq)	Sol_NG_US	1_Construction	0.010548
2030	Marine eutrophication (kg N-Eq)	Sol_NG_US	2_Op_material	0.00822576
2030	Marine eutrophication (kg N-Eq)	Sol_NG_US	3_Op_electricity	0.101507
2030	Marine eutrophication (kg N-Eq)	Sol_NG_US	4_Op_heat	0.0901905
2030	Marine eutrophication (kg N-Eq)	Sol_NG_US	5_EoL_treat	-0.00322799
2030	Metal depletion (kg Fe-Eq)	Sol_NG_US	0_CO2_capture	0
2030	Metal depletion (kg Fe-Eq)	Sol_NG_US	1_Construction	3.34971
2030	Metal depletion (kg Fe-Eq)	Sol_NG_US	2_Op_material	1.58886
2030	Metal depletion (kg Fe-Eq)	Sol_NG_US	3_Op_electricity	5.58997
2030	Metal depletion (kg Fe-Eq)	Sol_NG_US	4_Op_heat	1.95711
2030	Metal depletion (kg Fe-Eq)	Sol_NG_US	5_EoL_treat	-0.0963607
2030	Natural land transformation (square meter)	Sol_NG_US	0_CO2_capture	0
2030	Natural land transformation (square meter)	Sol_NG_US	1_Construction	0.00539178
2030	Natural land transformation (square meter)	Sol_NG_US	2_Op_material	0.00109587
2030	Natural land transformation (square meter)	Sol_NG_US	3_Op_electricity	0.0132594
2030	Natural land transformation (square meter)	Sol_NG_US	4_Op_heat	0.0570582
2030	Natural land transformation (square meter)	Sol_NG_US	5_EoL_treat	0.00177038
2030	Ozone depletion (kg CFC-11)	Sol_NG_US	0_CO2_capture	0
2030	Ozone depletion (kg CFC-11)	Sol_NG_US	1_Construction	2.88591e-06
2030	Ozone depletion (kg CFC-11)	Sol_NG_US	2_Op_material	2.63458e-06
2030	Ozone depletion (kg CFC-11)	Sol_NG_US	3_Op_electricity	2.15167e-05
2030	Ozone depletion (kg CFC-11)	Sol_NG_US	4_Op_heat	3.36682e-05
2030	Ozone depletion (kg CFC-11)	Sol_NG_US	5_EoL_treat	-3.2602e-07
2030	Particulate matter formation (kg PM10-Eq)	Sol_NG_US	0_CO2_capture	0
2030	Particulate matter formation (kg PM10-Eq)	Sol_NG_US	1_Construction	0.019062
2030	Particulate matter formation (kg PM10-Eq)	Sol_NG_US	2_Op_material	0.014986
2030	Particulate matter formation (kg PM10-Eq)	Sol_NG_US	3_Op_electricity	0.178894
2030	Particulate matter formation (kg PM10-Eq)	Sol_NG_US	4_Op_heat	0.105045
2030	Particulate matter formation (kg PM10-Eq)	Sol_NG_US	5_EoL_treat	-0.00371934
2030	Photochemical oxidant formation (kg NMVOC)	Sol_NG_US	0_CO2_capture	0
2030	Photochemical oxidant formation (kg NMVOC)	Sol_NG_US	1_Construction	0.0382741
2030	Photochemical oxidant formation (kg NMVOC)	Sol_NG_US	2_Op_material	0.0255553
2030	Photochemical oxidant formation (kg NMVOC)	Sol_NG_US	3_Op_electricity	0.276764
2030	Photochemical oxidant formation (kg NMVOC)	Sol_NG_US	4_Op_heat	0.413206
2030	Photochemical oxidant formation (kg NMVOC)	Sol_NG_US	5_EoL_treat	-0.0101616
2030	Terrestrial acidification (kg SO2-Eq)	Sol_NG_US	0_CO2_capture	0
2030	Terrestrial acidification (kg SO2-Eq)	Sol_NG_US	1_Construction	0.0353514
2030	Terrestrial acidification (kg SO2-Eq)	Sol_NG_US	2_Op_material	0.0299721
2030	Terrestrial acidification (kg SO2-Eq)	Sol_NG_US	3_Op_electricity	0.26355
2030	Terrestrial acidification (kg SO2-Eq)	Sol_NG_US	4_Op_heat	0.337969
2030	Terrestrial acidification (kg SO2-Eq)	Sol_NG_US	5_EoL_treat	-0.0077079
2030	Terrestrial ecotoxicity (kg 14-DCB)	Sol_NG_US	0_CO2_capture	0
2030	Terrestrial ecotoxicity (kg 14-DCB)	Sol_NG_US	1_Construction	0.00425165
2030	Terrestrial ecotoxicity (kg 14-DCB)	Sol_NG_US	2_Op_material	0.00109883
2030	Terrestrial ecotoxicity (kg 14-DCB)	Sol_NG_US	3_Op_electricity	0.0204993
2030	Terrestrial ecotoxicity (kg 14-DCB)	Sol_NG_US	4_Op_heat	0.0286455
2030	Terrestrial ecotoxicity (kg 14-DCB)	Sol_NG_US	5_EoL_treat	-0.00609523
2030	Urban land occupation (square meter-year)	Sol_NG_US	0_CO2_capture	0
2030	Urban land occupation (square meter-year)	Sol_NG_US	1_Construction	0.345571
2030	Urban land occupation (square meter-year)	Sol_NG_US	2_Op_material	0.222526
2030	Urban land occupation (square meter-year)	Sol_NG_US	3_Op_electricity	2.52938
2030	Urban land occupation (square meter-year)	Sol_NG_US	4_Op_heat	0.232587
2030	Urban land occupation (square meter-year)	Sol_NG_US	5_EoL_treat	-0.0706768
2030	Water depletion (m3 water)	Sol_NG_US	0_CO2_capture	0
2030	Water depletion (m3 water)	Sol_NG_US	1_Construction	0.0960142
2030	Water depletion (m3 water)	Sol_NG_US	2_Op_material	7.63332
2030	Water depletion (m3 water)	Sol_NG_US	3_Op_electricity	0.753093
2030	Water depletion (m3 water)	Sol_NG_US	4_Op_heat	0.0635561
2030	Water depletion (m3 water)	Sol_NG_US	5_EoL_treat	-0.0901145
2040	Agricultural land occupation (square meter-year)	Sol_NG_US	0_CO2_capture	0
2040	Agricultural land occupation (square meter-year)	Sol_NG_US	1_Construction	0.440771
2040	Agricultural land occupation (square meter-year)	Sol_NG_US	2_Op_material	1.92214
2040	Agricultural land occupation (square meter-year)	Sol_NG_US	3_Op_electricity	87.7042
2040	Agricultural land occupation (square meter-year)	Sol_NG_US	4_Op_heat	1.62834
2040	Agricultural land occupation (square meter-year)	Sol_NG_US	5_EoL_treat	-0.11827
2040	Climate change (kg CO2-Eq)	Sol_NG_US	0_CO2_capture	-1000
2040	Climate change (kg CO2-Eq)	Sol_NG_US	1_Construction	8.02641
2040	Climate change (kg CO2-Eq)	Sol_NG_US	2_Op_material	4.56546
2040	Climate change (kg CO2-Eq)	Sol_NG_US	3_Op_electricity	3.24398
2040	Climate change (kg CO2-Eq)	Sol_NG_US	4_Op_heat	49.7217
2040	Climate change (kg CO2-Eq)	Sol_NG_US	5_EoL_treat	-9.66693
2040	Fossil depletion (kg oil-Eq)	Sol_NG_US	0_CO2_capture	0
2040	Fossil depletion (kg oil-Eq)	Sol_NG_US	1_Construction	5.11044
2040	Fossil depletion (kg oil-Eq)	Sol_NG_US	2_Op_material	2.15303
2040	Fossil depletion (kg oil-Eq)	Sol_NG_US	3_Op_electricity	26.611
2040	Fossil depletion (kg oil-Eq)	Sol_NG_US	4_Op_heat	168.313
2040	Fossil depletion (kg oil-Eq)	Sol_NG_US	5_EoL_treat	-0.446759
2040	Freshwater ecotoxicity (kg 14-DCB)	Sol_NG_US	0_CO2_capture	0
2040	Freshwater ecotoxicity (kg 14-DCB)	Sol_NG_US	1_Construction	0.41323
2040	Freshwater ecotoxicity (kg 14-DCB)	Sol_NG_US	2_Op_material	0.538797
2040	Freshwater ecotoxicity (kg 14-DCB)	Sol_NG_US	3_Op_electricity	5.82396
2040	Freshwater ecotoxicity (kg 14-DCB)	Sol_NG_US	4_Op_heat	2.25974
2040	Freshwater ecotoxicity (kg 14-DCB)	Sol_NG_US	5_EoL_treat	-0.589404
2040	Freshwater eutrophication (kg P-Eq)	Sol_NG_US	0_CO2_capture	0
2040	Freshwater eutrophication (kg P-Eq)	Sol_NG_US	1_Construction	0.00179724
2040	Freshwater eutrophication (kg P-Eq)	Sol_NG_US	2_Op_material	0.0020478
2040	Freshwater eutrophication (kg P-Eq)	Sol_NG_US	3_Op_electricity	0.03469
2040	Freshwater eutrophication (kg P-Eq)	Sol_NG_US	4_Op_heat	0.00182052
2040	Freshwater eutrophication (kg P-Eq)	Sol_NG_US	5_EoL_treat	-0.00127968
2040	Human toxicity (kg 14-DCB)	Sol_NG_US	0_CO2_capture	0
2040	Human toxicity (kg 14-DCB)	Sol_NG_US	1_Construction	3.00506
2040	Human toxicity (kg 14-DCB)	Sol_NG_US	2_Op_material	3.70937
2040	Human toxicity (kg 14-DCB)	Sol_NG_US	3_Op_electricity	39.4659
2040	Human toxicity (kg 14-DCB)	Sol_NG_US	4_Op_heat	17.0441
2040	Human toxicity (kg 14-DCB)	Sol_NG_US	5_EoL_treat	-0.674014
2040	Ionising radiation (kg U235-Eq)	Sol_NG_US	0_CO2_capture	0
2040	Ionising radiation (kg U235-Eq)	Sol_NG_US	1_Construction	1.16596
2040	Ionising radiation (kg U235-Eq)	Sol_NG_US	2_Op_material	2.54958
2040	Ionising radiation (kg U235-Eq)	Sol_NG_US	3_Op_electricity	89.0247
2040	Ionising radiation (kg U235-Eq)	Sol_NG_US	4_Op_heat	3.0589
2040	Ionising radiation (kg U235-Eq)	Sol_NG_US	5_EoL_treat	-0.142353
2040	Marine ecotoxicity (kg 14-DCB)	Sol_NG_US	0_CO2_capture	0
2040	Marine ecotoxicity (kg 14-DCB)	Sol_NG_US	1_Construction	0.371412
2040	Marine ecotoxicity (kg 14-DCB)	Sol_NG_US	2_Op_material	0.479907
2040	Marine ecotoxicity (kg 14-DCB)	Sol_NG_US	3_Op_electricity	5.18392
2040	Marine ecotoxicity (kg 14-DCB)	Sol_NG_US	4_Op_heat	0.866248
2040	Marine ecotoxicity (kg 14-DCB)	Sol_NG_US	5_EoL_treat	-0.265347
2040	Marine eutrophication (kg N-Eq)	Sol_NG_US	0_CO2_capture	0
2040	Marine eutrophication (kg N-Eq)	Sol_NG_US	1_Construction	0.0102596
2040	Marine eutrophication (kg N-Eq)	Sol_NG_US	2_Op_material	0.00717522
2040	Marine eutrophication (kg N-Eq)	Sol_NG_US	3_Op_electricity	0.0750081
2040	Marine eutrophication (kg N-Eq)	Sol_NG_US	4_Op_heat	0.0889709
2040	Marine eutrophication (kg N-Eq)	Sol_NG_US	5_EoL_treat	-0.00318466
2040	Metal depletion (kg Fe-Eq)	Sol_NG_US	0_CO2_capture	0
2040	Metal depletion (kg Fe-Eq)	Sol_NG_US	1_Construction	3.33137
2040	Metal depletion (kg Fe-Eq)	Sol_NG_US	2_Op_material	1.63611
2040	Metal depletion (kg Fe-Eq)	Sol_NG_US	3_Op_electricity	7.80637
2040	Metal depletion (kg Fe-Eq)	Sol_NG_US	4_Op_heat	2.00696
2040	Metal depletion (kg Fe-Eq)	Sol_NG_US	5_EoL_treat	-0.0980302
2040	Natural land transformation (square meter)	Sol_NG_US	0_CO2_capture	0
2040	Natural land transformation (square meter)	Sol_NG_US	1_Construction	0.00534865
2040	Natural land transformation (square meter)	Sol_NG_US	2_Op_material	0.000986037
2040	Natural land transformation (square meter)	Sol_NG_US	3_Op_electricity	0.014708
2040	Natural land transformation (square meter)	Sol_NG_US	4_Op_heat	0.0568976
2040	Natural land transformation (square meter)	Sol_NG_US	5_EoL_treat	0.0017749
2040	Ozone depletion (kg CFC-11)	Sol_NG_US	0_CO2_capture	0
2040	Ozone depletion (kg CFC-11)	Sol_NG_US	1_Construction	2.87465e-06
2040	Ozone depletion (kg CFC-11)	Sol_NG_US	2_Op_material	2.62415e-06
2040	Ozone depletion (kg CFC-11)	Sol_NG_US	3_Op_electricity	1.68286e-05
2040	Ozone depletion (kg CFC-11)	Sol_NG_US	4_Op_heat	3.36779e-05
2040	Ozone depletion (kg CFC-11)	Sol_NG_US	5_EoL_treat	-3.2623e-07
2040	Particulate matter formation (kg PM10-Eq)	Sol_NG_US	0_CO2_capture	0
2040	Particulate matter formation (kg PM10-Eq)	Sol_NG_US	1_Construction	0.0182238
2040	Particulate matter formation (kg PM10-Eq)	Sol_NG_US	2_Op_material	0.0119706
2040	Particulate matter formation (kg PM10-Eq)	Sol_NG_US	3_Op_electricity	0.0785371
2040	Particulate matter formation (kg PM10-Eq)	Sol_NG_US	4_Op_heat	0.101642
2040	Particulate matter formation (kg PM10-Eq)	Sol_NG_US	5_EoL_treat	-0.00359619
2040	Photochemical oxidant formation (kg NMVOC)	Sol_NG_US	0_CO2_capture	0
2040	Photochemical oxidant formation (kg NMVOC)	Sol_NG_US	1_Construction	0.0372261
2040	Photochemical oxidant formation (kg NMVOC)	Sol_NG_US	2_Op_material	0.0226829
2040	Photochemical oxidant formation (kg NMVOC)	Sol_NG_US	3_Op_electricity	0.195525
2040	Photochemical oxidant formation (kg NMVOC)	Sol_NG_US	4_Op_heat	0.409799
2040	Photochemical oxidant formation (kg NMVOC)	Sol_NG_US	5_EoL_treat	-0.0100446
2040	Terrestrial acidification (kg SO2-Eq)	Sol_NG_US	0_CO2_capture	0
2040	Terrestrial acidification (kg SO2-Eq)	Sol_NG_US	1_Construction	0.0345217
2040	Terrestrial acidification (kg SO2-Eq)	Sol_NG_US	2_Op_material	0.0270872
2040	Terrestrial acidification (kg SO2-Eq)	Sol_NG_US	3_Op_electricity	0.19607
2040	Terrestrial acidification (kg SO2-Eq)	Sol_NG_US	4_Op_heat	0.334511
2040	Terrestrial acidification (kg SO2-Eq)	Sol_NG_US	5_EoL_treat	-0.00758771
2040	Terrestrial ecotoxicity (kg 14-DCB)	Sol_NG_US	0_CO2_capture	0
2040	Terrestrial ecotoxicity (kg 14-DCB)	Sol_NG_US	1_Construction	0.00425277
2040	Terrestrial ecotoxicity (kg 14-DCB)	Sol_NG_US	2_Op_material	0.00113204
2040	Terrestrial ecotoxicity (kg 14-DCB)	Sol_NG_US	3_Op_electricity	0.0219802
2040	Terrestrial ecotoxicity (kg 14-DCB)	Sol_NG_US	4_Op_heat	0.028667
2040	Terrestrial ecotoxicity (kg 14-DCB)	Sol_NG_US	5_EoL_treat	-0.00609622
2040	Urban land occupation (square meter-year)	Sol_NG_US	0_CO2_capture	0
2040	Urban land occupation (square meter-year)	Sol_NG_US	1_Construction	0.347079
2040	Urban land occupation (square meter-year)	Sol_NG_US	2_Op_material	0.23664
2040	Urban land occupation (square meter-year)	Sol_NG_US	3_Op_electricity	3.75732
2040	Urban land occupation (square meter-year)	Sol_NG_US	4_Op_heat	0.246665
2040	Urban land occupation (square meter-year)	Sol_NG_US	5_EoL_treat	-0.0710657
2040	Water depletion (m3 water)	Sol_NG_US	0_CO2_capture	0
2040	Water depletion (m3 water)	Sol_NG_US	1_Construction	0.0950553
2040	Water depletion (m3 water)	Sol_NG_US	2_Op_material	7.62986
2040	Water depletion (m3 water)	Sol_NG_US	3_Op_electricity	0.598822
2040	Water depletion (m3 water)	Sol_NG_US	4_Op_heat	0.0609427
2040	Water depletion (m3 water)	Sol_NG_US	5_EoL_treat	-0.090008
2050	Agricultural land occupation (square meter-year)	Sol_NG_US	0_CO2_capture	0
2050	Agricultural land occupation (square meter-year)	Sol_NG_US	1_Construction	0.42066
2050	Agricultural land occupation (square meter-year)	Sol_NG_US	2_Op_material	1.70197
2050	Agricultural land occupation (square meter-year)	Sol_NG_US	3_Op_electricity	48.8817
2050	Agricultural land occupation (square meter-year)	Sol_NG_US	4_Op_heat	1.41625
2050	Agricultural land occupation (square meter-year)	Sol_NG_US	5_EoL_treat	-0.113622
2050	Climate change (kg CO2-Eq)	Sol_NG_US	0_CO2_capture	-1000
2050	Climate change (kg CO2-Eq)	Sol_NG_US	1_Construction	7.99317
2050	Climate change (kg CO2-Eq)	Sol_NG_US	2_Op_material	4.45578
2050	Climate change (kg CO2-Eq)	Sol_NG_US	3_Op_electricity	6.48788
2050	Climate change (kg CO2-Eq)	Sol_NG_US	4_Op_heat	49.5866
2050	Climate change (kg CO2-Eq)	Sol_NG_US	5_EoL_treat	-9.66199
2050	Fossil depletion (kg oil-Eq)	Sol_NG_US	0_CO2_capture	0
2050	Fossil depletion (kg oil-Eq)	Sol_NG_US	1_Construction	5.14553
2050	Fossil depletion (kg oil-Eq)	Sol_NG_US	2_Op_material	2.30639
2050	Fossil depletion (kg oil-Eq)	Sol_NG_US	3_Op_electricity	31.02
2050	Fossil depletion (kg oil-Eq)	Sol_NG_US	4_Op_heat	168.455
2050	Fossil depletion (kg oil-Eq)	Sol_NG_US	5_EoL_treat	-0.452615
2050	Freshwater ecotoxicity (kg 14-DCB)	Sol_NG_US	0_CO2_capture	0
2050	Freshwater ecotoxicity (kg 14-DCB)	Sol_NG_US	1_Construction	0.415696
2050	Freshwater ecotoxicity (kg 14-DCB)	Sol_NG_US	2_Op_material	0.551076
2050	Freshwater ecotoxicity (kg 14-DCB)	Sol_NG_US	3_Op_electricity	6.48011
2050	Freshwater ecotoxicity (kg 14-DCB)	Sol_NG_US	4_Op_heat	2.27207
2050	Freshwater ecotoxicity (kg 14-DCB)	Sol_NG_US	5_EoL_treat	-0.589803
2050	Freshwater eutrophication (kg P-Eq)	Sol_NG_US	0_CO2_capture	0
2050	Freshwater eutrophication (kg P-Eq)	Sol_NG_US	1_Construction	0.0018372
2050	Freshwater eutrophication (kg P-Eq)	Sol_NG_US	2_Op_material	0.00218484
2050	Freshwater eutrophication (kg P-Eq)	Sol_NG_US	3_Op_electricity	0.0303512
2050	Freshwater eutrophication (kg P-Eq)	Sol_NG_US	4_Op_heat	0.00192007
2050	Freshwater eutrophication (kg P-Eq)	Sol_NG_US	5_EoL_treat	-0.00128622
2050	Human toxicity (kg 14-DCB)	Sol_NG_US	0_CO2_capture	0
2050	Human toxicity (kg 14-DCB)	Sol_NG_US	1_Construction	2.99673
2050	Human toxicity (kg 14-DCB)	Sol_NG_US	2_Op_material	3.63397
2050	Human toxicity (kg 14-DCB)	Sol_NG_US	3_Op_electricity	28.0074
2050	Human toxicity (kg 14-DCB)	Sol_NG_US	4_Op_heat	16.9514
2050	Human toxicity (kg 14-DCB)	Sol_NG_US	5_EoL_treat	-0.672598
2050	Ionising radiation (kg U235-Eq)	Sol_NG_US	0_CO2_capture	0
2050	Ionising radiation (kg U235-Eq)	Sol_NG_US	1_Construction	1.05969
2050	Ionising radiation (kg U235-Eq)	Sol_NG_US	2_Op_material	2.00428
2050	Ionising radiation (kg U235-Eq)	Sol_NG_US	3_Op_electricity	49.1349
2050	Ionising radiation (kg U235-Eq)	Sol_NG_US	4_Op_heat	2.50973
2050	Ionising radiation (kg U235-Eq)	Sol_NG_US	5_EoL_treat	-0.124192
2050	Marine ecotoxicity (kg 14-DCB)	Sol_NG_US	0_CO2_capture	0
2050	Marine ecotoxicity (kg 14-DCB)	Sol_NG_US	1_Construction	0.373649
2050	Marine ecotoxicity (kg 14-DCB)	Sol_NG_US	2_Op_material	0.49096
2050	Marine ecotoxicity (kg 14-DCB)	Sol_NG_US	3_Op_electricity	5.75392
2050	Marine ecotoxicity (kg 14-DCB)	Sol_NG_US	4_Op_heat	0.877336
2050	Marine ecotoxicity (kg 14-DCB)	Sol_NG_US	5_EoL_treat	-0.265709
2050	Marine eutrophication (kg N-Eq)	Sol_NG_US	0_CO2_capture	0
2050	Marine eutrophication (kg N-Eq)	Sol_NG_US	1_Construction	0.0102712
2050	Marine eutrophication (kg N-Eq)	Sol_NG_US	2_Op_material	0.00720636
2050	Marine eutrophication (kg N-Eq)	Sol_NG_US	3_Op_electricity	0.0631845
2050	Marine eutrophication (kg N-Eq)	Sol_NG_US	4_Op_heat	0.0889848
2050	Marine eutrophication (kg N-Eq)	Sol_NG_US	5_EoL_treat	-0.00318661
2050	Metal depletion (kg Fe-Eq)	Sol_NG_US	0_CO2_capture	0
2050	Metal depletion (kg Fe-Eq)	Sol_NG_US	1_Construction	3.33431
2050	Metal depletion (kg Fe-Eq)	Sol_NG_US	2_Op_material	1.65058
2050	Metal depletion (kg Fe-Eq)	Sol_NG_US	3_Op_electricity	8.58182
2050	Metal depletion (kg Fe-Eq)	Sol_NG_US	4_Op_heat	2.02174
2050	Metal depletion (kg Fe-Eq)	Sol_NG_US	5_EoL_treat	-0.0984778
2050	Natural land transformation (square meter)	Sol_NG_US	0_CO2_capture	0
2050	Natural land transformation (square meter)	Sol_NG_US	1_Construction	0.00532767
2050	Natural land transformation (square meter)	Sol_NG_US	2_Op_material	0.000908069
2050	Natural land transformation (square meter)	Sol_NG_US	3_Op_electricity	0.0172378
2050	Natural land transformation (square meter)	Sol_NG_US	4_Op_heat	0.0568059
2050	Natural land transformation (square meter)	Sol_NG_US	5_EoL_treat	0.00177776
2050	Ozone depletion (kg CFC-11)	Sol_NG_US	0_CO2_capture	0
2050	Ozone depletion (kg CFC-11)	Sol_NG_US	1_Construction	2.87247e-06
2050	Ozone depletion (kg CFC-11)	Sol_NG_US	2_Op_material	2.608e-06
2050	Ozone depletion (kg CFC-11)	Sol_NG_US	3_Op_electricity	1.39445e-05
2050	Ozone depletion (kg CFC-11)	Sol_NG_US	4_Op_heat	3.36625e-05
2050	Ozone depletion (kg CFC-11)	Sol_NG_US	5_EoL_treat	-3.25816e-07
2050	Particulate matter formation (kg PM10-Eq)	Sol_NG_US	0_CO2_capture	0
2050	Particulate matter formation (kg PM10-Eq)	Sol_NG_US	1_Construction	0.0182154
2050	Particulate matter formation (kg PM10-Eq)	Sol_NG_US	2_Op_material	0.0119557
2050	Particulate matter formation (kg PM10-Eq)	Sol_NG_US	3_Op_electricity	0.0683893
2050	Particulate matter formation (kg PM10-Eq)	Sol_NG_US	4_Op_heat	0.101598
2050	Particulate matter formation (kg PM10-Eq)	Sol_NG_US	5_EoL_treat	-0.00359496
2050	Photochemical oxidant formation (kg NMVOC)	Sol_NG_US	0_CO2_capture	0
2050	Photochemical oxidant formation (kg NMVOC)	Sol_NG_US	1_Construction	0.0372521
2050	Photochemical oxidant formation (kg NMVOC)	Sol_NG_US	2_Op_material	0.0227832
2050	Photochemical oxidant formation (kg NMVOC)	Sol_NG_US	3_Op_electricity	0.172643
2050	Photochemical oxidant formation (kg NMVOC)	Sol_NG_US	4_Op_heat	0.409865
2050	Photochemical oxidant formation (kg NMVOC)	Sol_NG_US	5_EoL_treat	-0.0100493
2050	Terrestrial acidification (kg SO2-Eq)	Sol_NG_US	0_CO2_capture	0
2050	Terrestrial acidification (kg SO2-Eq)	Sol_NG_US	1_Construction	0.0345421
2050	Terrestrial acidification (kg SO2-Eq)	Sol_NG_US	2_Op_material	0.0271857
2050	Terrestrial acidification (kg SO2-Eq)	Sol_NG_US	3_Op_electricity	0.171958
2050	Terrestrial acidification (kg SO2-Eq)	Sol_NG_US	4_Op_heat	0.334561
2050	Terrestrial acidification (kg SO2-Eq)	Sol_NG_US	5_EoL_treat	-0.00759204
2050	Terrestrial ecotoxicity (kg 14-DCB)	Sol_NG_US	0_CO2_capture	0
2050	Terrestrial ecotoxicity (kg 14-DCB)	Sol_NG_US	1_Construction	0.00426164
2050	Terrestrial ecotoxicity (kg 14-DCB)	Sol_NG_US	2_Op_material	0.00117363
2050	Terrestrial ecotoxicity (kg 14-DCB)	Sol_NG_US	3_Op_electricity	0.0234083
2050	Terrestrial ecotoxicity (kg 14-DCB)	Sol_NG_US	4_Op_heat	0.0287096
2050	Terrestrial ecotoxicity (kg 14-DCB)	Sol_NG_US	5_EoL_treat	-0.00609758
2050	Urban land occupation (square meter-year)	Sol_NG_US	0_CO2_capture	0
2050	Urban land occupation (square meter-year)	Sol_NG_US	1_Construction	0.347561
2050	Urban land occupation (square meter-year)	Sol_NG_US	2_Op_material	0.238728
2050	Urban land occupation (square meter-year)	Sol_NG_US	3_Op_electricity	3.85453
2050	Urban land occupation (square meter-year)	Sol_NG_US	4_Op_heat	0.2489
2050	Urban land occupation (square meter-year)	Sol_NG_US	5_EoL_treat	-0.0711232
2050	Water depletion (m3 water)	Sol_NG_US	0_CO2_capture	0
2050	Water depletion (m3 water)	Sol_NG_US	1_Construction	0.0948915
2050	Water depletion (m3 water)	Sol_NG_US	2_Op_material	7.6289
2050	Water depletion (m3 water)	Sol_NG_US	3_Op_electricity	0.503509
2050	Water depletion (m3 water)	Sol_NG_US	4_Op_heat	0.05976
2050	Water depletion (m3 water)	Sol_NG_US	5_EoL_treat	-0.0899796
2060	Agricultural land occupation (square meter-year)	Sol_NG_US	0_CO2_capture	0
2060	Agricultural land occupation (square meter-year)	Sol_NG_US	1_Construction	0.329953
2060	Agricultural land occupation (square meter-year)	Sol_NG_US	2_Op_material	1.612
2060	Agricultural land occupation (square meter-year)	Sol_NG_US	3_Op_electricity	55.7401
2060	Agricultural land occupation (square meter-year)	Sol_NG_US	4_Op_heat	1.36094
2060	Agricultural land occupation (square meter-year)	Sol_NG_US	5_EoL_treat	-0.100516
2060	Climate change (kg CO2-Eq)	Sol_NG_US	0_CO2_capture	-1000
2060	Climate change (kg CO2-Eq)	Sol_NG_US	1_Construction	6.3383
2060	Climate change (kg CO2-Eq)	Sol_NG_US	2_Op_material	4.14159
2060	Climate change (kg CO2-Eq)	Sol_NG_US	3_Op_electricity	-6.76163
2060	Climate change (kg CO2-Eq)	Sol_NG_US	4_Op_heat	46.7925
2060	Climate change (kg CO2-Eq)	Sol_NG_US	5_EoL_treat	-8.83955
2060	Fossil depletion (kg oil-Eq)	Sol_NG_US	0_CO2_capture	0
2060	Fossil depletion (kg oil-Eq)	Sol_NG_US	1_Construction	4.09612
2060	Fossil depletion (kg oil-Eq)	Sol_NG_US	2_Op_material	2.28686
2060	Fossil depletion (kg oil-Eq)	Sol_NG_US	3_Op_electricity	28.7933
2060	Fossil depletion (kg oil-Eq)	Sol_NG_US	4_Op_heat	159.317
2060	Fossil depletion (kg oil-Eq)	Sol_NG_US	5_EoL_treat	-0.395094
2060	Freshwater ecotoxicity (kg 14-DCB)	Sol_NG_US	0_CO2_capture	0
2060	Freshwater ecotoxicity (kg 14-DCB)	Sol_NG_US	1_Construction	0.329168
2060	Freshwater ecotoxicity (kg 14-DCB)	Sol_NG_US	2_Op_material	0.51892
2060	Freshwater ecotoxicity (kg 14-DCB)	Sol_NG_US	3_Op_electricity	6.2774
2060	Freshwater ecotoxicity (kg 14-DCB)	Sol_NG_US	4_Op_heat	2.14491
2060	Freshwater ecotoxicity (kg 14-DCB)	Sol_NG_US	5_EoL_treat	-0.520903
2060	Freshwater eutrophication (kg P-Eq)	Sol_NG_US	0_CO2_capture	0
2060	Freshwater eutrophication (kg P-Eq)	Sol_NG_US	1_Construction	0.00144564
2060	Freshwater eutrophication (kg P-Eq)	Sol_NG_US	2_Op_material	0.00196674
2060	Freshwater eutrophication (kg P-Eq)	Sol_NG_US	3_Op_electricity	0.0230166
2060	Freshwater eutrophication (kg P-Eq)	Sol_NG_US	4_Op_heat	0.00174476
2060	Freshwater eutrophication (kg P-Eq)	Sol_NG_US	5_EoL_treat	-0.00120316
2060	Human toxicity (kg 14-DCB)	Sol_NG_US	0_CO2_capture	0
2060	Human toxicity (kg 14-DCB)	Sol_NG_US	1_Construction	2.35307
2060	Human toxicity (kg 14-DCB)	Sol_NG_US	2_Op_material	3.29207
2060	Human toxicity (kg 14-DCB)	Sol_NG_US	3_Op_electricity	16.6426
2060	Human toxicity (kg 14-DCB)	Sol_NG_US	4_Op_heat	15.8928
2060	Human toxicity (kg 14-DCB)	Sol_NG_US	5_EoL_treat	-0.586521
2060	Ionising radiation (kg U235-Eq)	Sol_NG_US	0_CO2_capture	0
2060	Ionising radiation (kg U235-Eq)	Sol_NG_US	1_Construction	0.833845
2060	Ionising radiation (kg U235-Eq)	Sol_NG_US	2_Op_material	1.81331
2060	Ionising radiation (kg U235-Eq)	Sol_NG_US	3_Op_electricity	37.3567
2060	Ionising radiation (kg U235-Eq)	Sol_NG_US	4_Op_heat	2.27286
2060	Ionising radiation (kg U235-Eq)	Sol_NG_US	5_EoL_treat	-0.105739
2060	Marine ecotoxicity (kg 14-DCB)	Sol_NG_US	0_CO2_capture	0
2060	Marine ecotoxicity (kg 14-DCB)	Sol_NG_US	1_Construction	0.295986
2060	Marine ecotoxicity (kg 14-DCB)	Sol_NG_US	2_Op_material	0.462425
2060	Marine ecotoxicity (kg 14-DCB)	Sol_NG_US	3_Op_electricity	5.57434
2060	Marine ecotoxicity (kg 14-DCB)	Sol_NG_US	4_Op_heat	0.827187
2060	Marine ecotoxicity (kg 14-DCB)	Sol_NG_US	5_EoL_treat	-0.219527
2060	Marine eutrophication (kg N-Eq)	Sol_NG_US	0_CO2_capture	0
2060	Marine eutrophication (kg N-Eq)	Sol_NG_US	1_Construction	0.00815258
2060	Marine eutrophication (kg N-Eq)	Sol_NG_US	2_Op_material	0.00689897
2060	Marine eutrophication (kg N-Eq)	Sol_NG_US	3_Op_electricity	0.0602023
2060	Marine eutrophication (kg N-Eq)	Sol_NG_US	4_Op_heat	0.0841996
2060	Marine eutrophication (kg N-Eq)	Sol_NG_US	5_EoL_treat	-0.00278916
2060	Metal depletion (kg Fe-Eq)	Sol_NG_US	0_CO2_capture	0
2060	Metal depletion (kg Fe-Eq)	Sol_NG_US	1_Construction	2.64888
2060	Metal depletion (kg Fe-Eq)	Sol_NG_US	2_Op_material	1.56335
2060	Metal depletion (kg Fe-Eq)	Sol_NG_US	3_Op_electricity	8.82903
2060	Metal depletion (kg Fe-Eq)	Sol_NG_US	4_Op_heat	1.91306
2060	Metal depletion (kg Fe-Eq)	Sol_NG_US	5_EoL_treat	-0.0874424
2060	Natural land transformation (square meter)	Sol_NG_US	0_CO2_capture	0
2060	Natural land transformation (square meter)	Sol_NG_US	1_Construction	0.00420533
2060	Natural land transformation (square meter)	Sol_NG_US	2_Op_material	0.000848014
2060	Natural land transformation (square meter)	Sol_NG_US	3_Op_electricity	0.0167278
2060	Natural land transformation (square meter)	Sol_NG_US	4_Op_heat	0.0536745
2060	Natural land transformation (square meter)	Sol_NG_US	5_EoL_treat	0.0014107
2060	Ozone depletion (kg CFC-11)	Sol_NG_US	0_CO2_capture	0
2060	Ozone depletion (kg CFC-11)	Sol_NG_US	1_Construction	2.27505e-06
2060	Ozone depletion (kg CFC-11)	Sol_NG_US	2_Op_material	2.4912e-06
2060	Ozone depletion (kg CFC-11)	Sol_NG_US	3_Op_electricity	1.24094e-05
2060	Ozone depletion (kg CFC-11)	Sol_NG_US	4_Op_heat	3.18397e-05
2060	Ozone depletion (kg CFC-11)	Sol_NG_US	5_EoL_treat	-2.8683e-07
2060	Particulate matter formation (kg PM10-Eq)	Sol_NG_US	0_CO2_capture	0
2060	Particulate matter formation (kg PM10-Eq)	Sol_NG_US	1_Construction	0.0145135
2060	Particulate matter formation (kg PM10-Eq)	Sol_NG_US	2_Op_material	0.0114168
2060	Particulate matter formation (kg PM10-Eq)	Sol_NG_US	3_Op_electricity	0.0679854
2060	Particulate matter formation (kg PM10-Eq)	Sol_NG_US	4_Op_heat	0.0961408
2060	Particulate matter formation (kg PM10-Eq)	Sol_NG_US	5_EoL_treat	-0.00311441
2060	Photochemical oxidant formation (kg NMVOC)	Sol_NG_US	0_CO2_capture	0
2060	Photochemical oxidant formation (kg NMVOC)	Sol_NG_US	1_Construction	0.029744
2060	Photochemical oxidant formation (kg NMVOC)	Sol_NG_US	2_Op_material	0.0218688
2060	Photochemical oxidant formation (kg NMVOC)	Sol_NG_US	3_Op_electricity	0.166471
2060	Photochemical oxidant formation (kg NMVOC)	Sol_NG_US	4_Op_heat	0.387713
2060	Photochemical oxidant formation (kg NMVOC)	Sol_NG_US	5_EoL_treat	-0.00883732
2060	Terrestrial acidification (kg SO2-Eq)	Sol_NG_US	0_CO2_capture	0
2060	Terrestrial acidification (kg SO2-Eq)	Sol_NG_US	1_Construction	0.0274371
2060	Terrestrial acidification (kg SO2-Eq)	Sol_NG_US	2_Op_material	0.0261403
2060	Terrestrial acidification (kg SO2-Eq)	Sol_NG_US	3_Op_electricity	0.170673
2060	Terrestrial acidification (kg SO2-Eq)	Sol_NG_US	4_Op_heat	0.316651
2060	Terrestrial acidification (kg SO2-Eq)	Sol_NG_US	5_EoL_treat	-0.0067345
2060	Terrestrial ecotoxicity (kg 14-DCB)	Sol_NG_US	0_CO2_capture	0
2060	Terrestrial ecotoxicity (kg 14-DCB)	Sol_NG_US	1_Construction	0.00336591
2060	Terrestrial ecotoxicity (kg 14-DCB)	Sol_NG_US	2_Op_material	0.00113369
2060	Terrestrial ecotoxicity (kg 14-DCB)	Sol_NG_US	3_Op_electricity	0.0243512
2060	Terrestrial ecotoxicity (kg 14-DCB)	Sol_NG_US	4_Op_heat	0.0271568
2060	Terrestrial ecotoxicity (kg 14-DCB)	Sol_NG_US	5_EoL_treat	-0.00574273
2060	Urban land occupation (square meter-year)	Sol_NG_US	0_CO2_capture	0
2060	Urban land occupation (square meter-year)	Sol_NG_US	1_Construction	0.273837
2060	Urban land occupation (square meter-year)	Sol_NG_US	2_Op_material	0.22283
2060	Urban land occupation (square meter-year)	Sol_NG_US	3_Op_electricity	3.96911
2060	Urban land occupation (square meter-year)	Sol_NG_US	4_Op_heat	0.232075
2060	Urban land occupation (square meter-year)	Sol_NG_US	5_EoL_treat	-0.0588825
2060	Water depletion (m3 water)	Sol_NG_US	0_CO2_capture	0
2060	Water depletion (m3 water)	Sol_NG_US	1_Construction	0.0751037
2060	Water depletion (m3 water)	Sol_NG_US	2_Op_material	7.21066
2060	Water depletion (m3 water)	Sol_NG_US	3_Op_electricity	0.437828
2060	Water depletion (m3 water)	Sol_NG_US	4_Op_heat	0.0571622
2060	Water depletion (m3 water)	Sol_NG_US	5_EoL_treat	-0.0738747
2070	Agricultural land occupation (square meter-year)	Sol_NG_US	0_CO2_capture	0
2070	Agricultural land occupation (square meter-year)	Sol_NG_US	1_Construction	0.282619
2070	Agricultural land occupation (square meter-year)	Sol_NG_US	2_Op_material	1.56683
2070	Agricultural land occupation (square meter-year)	Sol_NG_US	3_Op_electricity	58.4111
2070	Agricultural land occupation (square meter-year)	Sol_NG_US	4_Op_heat	1.32082
2070	Agricultural land occupation (square meter-year)	Sol_NG_US	5_EoL_treat	-0.0937473
2070	Climate change (kg CO2-Eq)	Sol_NG_US	0_CO2_capture	-1000
2070	Climate change (kg CO2-Eq)	Sol_NG_US	1_Construction	5.46511
2070	Climate change (kg CO2-Eq)	Sol_NG_US	2_Op_material	3.88395
2070	Climate change (kg CO2-Eq)	Sol_NG_US	3_Op_electricity	-10.2135
2070	Climate change (kg CO2-Eq)	Sol_NG_US	4_Op_heat	44.91
2070	Climate change (kg CO2-Eq)	Sol_NG_US	5_EoL_treat	-8.36878
2070	Fossil depletion (kg oil-Eq)	Sol_NG_US	0_CO2_capture	0
2070	Fossil depletion (kg oil-Eq)	Sol_NG_US	1_Construction	3.52707
2070	Fossil depletion (kg oil-Eq)	Sol_NG_US	2_Op_material	2.05121
2070	Fossil depletion (kg oil-Eq)	Sol_NG_US	3_Op_electricity	25.7117
2070	Fossil depletion (kg oil-Eq)	Sol_NG_US	4_Op_heat	153.095
2070	Fossil depletion (kg oil-Eq)	Sol_NG_US	5_EoL_treat	-0.357253
2070	Freshwater ecotoxicity (kg 14-DCB)	Sol_NG_US	0_CO2_capture	0
2070	Freshwater ecotoxicity (kg 14-DCB)	Sol_NG_US	1_Construction	0.287384
2070	Freshwater ecotoxicity (kg 14-DCB)	Sol_NG_US	2_Op_material	0.513273
2070	Freshwater ecotoxicity (kg 14-DCB)	Sol_NG_US	3_Op_electricity	6.12852
2070	Freshwater ecotoxicity (kg 14-DCB)	Sol_NG_US	4_Op_heat	2.07799
2070	Freshwater ecotoxicity (kg 14-DCB)	Sol_NG_US	5_EoL_treat	-0.485231
2070	Freshwater eutrophication (kg P-Eq)	Sol_NG_US	0_CO2_capture	0
2070	Freshwater eutrophication (kg P-Eq)	Sol_NG_US	1_Construction	0.00122577
2070	Freshwater eutrophication (kg P-Eq)	Sol_NG_US	2_Op_material	0.00179386
2070	Freshwater eutrophication (kg P-Eq)	Sol_NG_US	3_Op_electricity	0.0184415
2070	Freshwater eutrophication (kg P-Eq)	Sol_NG_US	4_Op_heat	0.00157724
2070	Freshwater eutrophication (kg P-Eq)	Sol_NG_US	5_EoL_treat	-0.00114983
2070	Human toxicity (kg 14-DCB)	Sol_NG_US	0_CO2_capture	0
2070	Human toxicity (kg 14-DCB)	Sol_NG_US	1_Construction	2.02731
2070	Human toxicity (kg 14-DCB)	Sol_NG_US	2_Op_material	3.12048
2070	Human toxicity (kg 14-DCB)	Sol_NG_US	3_Op_electricity	12.5836
2070	Human toxicity (kg 14-DCB)	Sol_NG_US	4_Op_heat	15.2433
2070	Human toxicity (kg 14-DCB)	Sol_NG_US	5_EoL_treat	-0.542832
2070	Ionising radiation (kg U235-Eq)	Sol_NG_US	0_CO2_capture	0
2070	Ionising radiation (kg U235-Eq)	Sol_NG_US	1_Construction	0.721905
2070	Ionising radiation (kg U235-Eq)	Sol_NG_US	2_Op_material	1.77809
2070	Ionising radiation (kg U235-Eq)	Sol_NG_US	3_Op_electricity	36.8789
2070	Ionising radiation (kg U235-Eq)	Sol_NG_US	4_Op_heat	2.22021
2070	Ionising radiation (kg U235-Eq)	Sol_NG_US	5_EoL_treat	-0.0988516
2070	Marine ecotoxicity (kg 14-DCB)	Sol_NG_US	0_CO2_capture	0
2070	Marine ecotoxicity (kg 14-DCB)	Sol_NG_US	1_Construction	0.258287
2070	Marine ecotoxicity (kg 14-DCB)	Sol_NG_US	2_Op_material	0.457206
2070	Marine ecotoxicity (kg 14-DCB)	Sol_NG_US	3_Op_electricity	5.43662
2070	Marine ecotoxicity (kg 14-DCB)	Sol_NG_US	4_Op_heat	0.808608
2070	Marine ecotoxicity (kg 14-DCB)	Sol_NG_US	5_EoL_treat	-0.197459
2070	Marine eutrophication (kg N-Eq)	Sol_NG_US	0_CO2_capture	0
2070	Marine eutrophication (kg N-Eq)	Sol_NG_US	1_Construction	0.00702897
2070	Marine eutrophication (kg N-Eq)	Sol_NG_US	2_Op_material	0.00642305
2070	Marine eutrophication (kg N-Eq)	Sol_NG_US	3_Op_electricity	0.0542877
2070	Marine eutrophication (kg N-Eq)	Sol_NG_US	4_Op_heat	0.0807672
2070	Marine eutrophication (kg N-Eq)	Sol_NG_US	5_EoL_treat	-0.00257256
2070	Metal depletion (kg Fe-Eq)	Sol_NG_US	0_CO2_capture	0
2070	Metal depletion (kg Fe-Eq)	Sol_NG_US	1_Construction	2.29374
2070	Metal depletion (kg Fe-Eq)	Sol_NG_US	2_Op_material	1.52776
2070	Metal depletion (kg Fe-Eq)	Sol_NG_US	3_Op_electricity	8.86262
2070	Metal depletion (kg Fe-Eq)	Sol_NG_US	4_Op_heat	1.86556
2070	Metal depletion (kg Fe-Eq)	Sol_NG_US	5_EoL_treat	-0.0824825
2070	Natural land transformation (square meter)	Sol_NG_US	0_CO2_capture	0
2070	Natural land transformation (square meter)	Sol_NG_US	1_Construction	0.00363352
2070	Natural land transformation (square meter)	Sol_NG_US	2_Op_material	0.000688879
2070	Natural land transformation (square meter)	Sol_NG_US	3_Op_electricity	0.0153003
2070	Natural land transformation (square meter)	Sol_NG_US	4_Op_heat	0.0514931
2070	Natural land transformation (square meter)	Sol_NG_US	5_EoL_treat	0.00124029
2070	Ozone depletion (kg CFC-11)	Sol_NG_US	0_CO2_capture	0
2070	Ozone depletion (kg CFC-11)	Sol_NG_US	1_Construction	1.97216e-06
2070	Ozone depletion (kg CFC-11)	Sol_NG_US	2_Op_material	2.36457e-06
2070	Ozone depletion (kg CFC-11)	Sol_NG_US	3_Op_electricity	1.16988e-05
2070	Ozone depletion (kg CFC-11)	Sol_NG_US	4_Op_heat	3.05937e-05
2070	Ozone depletion (kg CFC-11)	Sol_NG_US	5_EoL_treat	-2.64545e-07
2070	Particulate matter formation (kg PM10-Eq)	Sol_NG_US	0_CO2_capture	0
2070	Particulate matter formation (kg PM10-Eq)	Sol_NG_US	1_Construction	0.0124979
2070	Particulate matter formation (kg PM10-Eq)	Sol_NG_US	2_Op_material	0.0108531
2070	Particulate matter formation (kg PM10-Eq)	Sol_NG_US	3_Op_electricity	0.0631967
2070	Particulate matter formation (kg PM10-Eq)	Sol_NG_US	4_Op_heat	0.0923488
2070	Particulate matter formation (kg PM10-Eq)	Sol_NG_US	5_EoL_treat	-0.00285995
2070	Photochemical oxidant formation (kg NMVOC)	Sol_NG_US	0_CO2_capture	0
2070	Photochemical oxidant formation (kg NMVOC)	Sol_NG_US	1_Construction	0.0255369
2070	Photochemical oxidant formation (kg NMVOC)	Sol_NG_US	2_Op_material	0.0204757
2070	Photochemical oxidant formation (kg NMVOC)	Sol_NG_US	3_Op_electricity	0.151206
2070	Photochemical oxidant formation (kg NMVOC)	Sol_NG_US	4_Op_heat	0.372361
2070	Photochemical oxidant formation (kg NMVOC)	Sol_NG_US	5_EoL_treat	-0.0081747
2070	Terrestrial acidification (kg SO2-Eq)	Sol_NG_US	0_CO2_capture	0
2070	Terrestrial acidification (kg SO2-Eq)	Sol_NG_US	1_Construction	0.0237013
2070	Terrestrial acidification (kg SO2-Eq)	Sol_NG_US	2_Op_material	0.0246355
2070	Terrestrial acidification (kg SO2-Eq)	Sol_NG_US	3_Op_electricity	0.153379
2070	Terrestrial acidification (kg SO2-Eq)	Sol_NG_US	4_Op_heat	0.304071
2070	Terrestrial acidification (kg SO2-Eq)	Sol_NG_US	5_EoL_treat	-0.00625135
2070	Terrestrial ecotoxicity (kg 14-DCB)	Sol_NG_US	0_CO2_capture	0
2070	Terrestrial ecotoxicity (kg 14-DCB)	Sol_NG_US	1_Construction	0.00294478
2070	Terrestrial ecotoxicity (kg 14-DCB)	Sol_NG_US	2_Op_material	0.00118057
2070	Terrestrial ecotoxicity (kg 14-DCB)	Sol_NG_US	3_Op_electricity	0.0251029
2070	Terrestrial ecotoxicity (kg 14-DCB)	Sol_NG_US	4_Op_heat	0.0262216
2070	Terrestrial ecotoxicity (kg 14-DCB)	Sol_NG_US	5_EoL_treat	-0.00551851
2070	Urban land occupation (square meter-year)	Sol_NG_US	0_CO2_capture	0
2070	Urban land occupation (square meter-year)	Sol_NG_US	1_Construction	0.240485
2070	Urban land occupation (square meter-year)	Sol_NG_US	2_Op_material	0.228688
2070	Urban land occupation (square meter-year)	Sol_NG_US	3_Op_electricity	3.96308
2070	Urban land occupation (square meter-year)	Sol_NG_US	4_Op_heat	0.240216
2070	Urban land occupation (square meter-year)	Sol_NG_US	5_EoL_treat	-0.053558
2070	Water depletion (m3 water)	Sol_NG_US	0_CO2_capture	0
2070	Water depletion (m3 water)	Sol_NG_US	1_Construction	0.0651104
2070	Water depletion (m3 water)	Sol_NG_US	2_Op_material	6.93539
2070	Water depletion (m3 water)	Sol_NG_US	3_Op_electricity	0.404327
2070	Water depletion (m3 water)	Sol_NG_US	4_Op_heat	0.0537622
2070	Water depletion (m3 water)	Sol_NG_US	5_EoL_treat	-0.0659691
2080	Agricultural land occupation (square meter-year)	Sol_NG_US	0_CO2_capture	0
2080	Agricultural land occupation (square meter-year)	Sol_NG_US	1_Construction	0.256709
2080	Agricultural land occupation (square meter-year)	Sol_NG_US	2_Op_material	1.44041
2080	Agricultural land occupation (square meter-year)	Sol_NG_US	3_Op_electricity	51.9485
2080	Agricultural land occupation (square meter-year)	Sol_NG_US	4_Op_heat	1.16614
2080	Agricultural land occupation (square meter-year)	Sol_NG_US	5_EoL_treat	-0.0875856
2080	Climate change (kg CO2-Eq)	Sol_NG_US	0_CO2_capture	-1000
2080	Climate change (kg CO2-Eq)	Sol_NG_US	1_Construction	5.09656
2080	Climate change (kg CO2-Eq)	Sol_NG_US	2_Op_material	3.81852
2080	Climate change (kg CO2-Eq)	Sol_NG_US	3_Op_electricity	-8.13019
2080	Climate change (kg CO2-Eq)	Sol_NG_US	4_Op_heat	43.8188
2080	Climate change (kg CO2-Eq)	Sol_NG_US	5_EoL_treat	-8.09403
2080	Fossil depletion (kg oil-Eq)	Sol_NG_US	0_CO2_capture	0
2080	Fossil depletion (kg oil-Eq)	Sol_NG_US	1_Construction	3.25376
2080	Fossil depletion (kg oil-Eq)	Sol_NG_US	2_Op_material	1.8369
2080	Fossil depletion (kg oil-Eq)	Sol_NG_US	3_Op_electricity	22.4284
2080	Fossil depletion (kg oil-Eq)	Sol_NG_US	4_Op_heat	149.031
2080	Fossil depletion (kg oil-Eq)	Sol_NG_US	5_EoL_treat	-0.333716
2080	Freshwater ecotoxicity (kg 14-DCB)	Sol_NG_US	0_CO2_capture	0
2080	Freshwater ecotoxicity (kg 14-DCB)	Sol_NG_US	1_Construction	0.27052
2080	Freshwater ecotoxicity (kg 14-DCB)	Sol_NG_US	2_Op_material	0.518205
2080	Freshwater ecotoxicity (kg 14-DCB)	Sol_NG_US	3_Op_electricity	6.0761
2080	Freshwater ecotoxicity (kg 14-DCB)	Sol_NG_US	4_Op_heat	2.04626
2080	Freshwater ecotoxicity (kg 14-DCB)	Sol_NG_US	5_EoL_treat	-0.46574
2080	Freshwater eutrophication (kg P-Eq)	Sol_NG_US	0_CO2_capture	0
2080	Freshwater eutrophication (kg P-Eq)	Sol_NG_US	1_Construction	0.00114415
2080	Freshwater eutrophication (kg P-Eq)	Sol_NG_US	2_Op_material	0.00170973
2080	Freshwater eutrophication (kg P-Eq)	Sol_NG_US	3_Op_electricity	0.0137893
2080	Freshwater eutrophication (kg P-Eq)	Sol_NG_US	4_Op_heat	0.00151044
2080	Freshwater eutrophication (kg P-Eq)	Sol_NG_US	5_EoL_treat	-0.00111812
2080	Human toxicity (kg 14-DCB)	Sol_NG_US	0_CO2_capture	0
2080	Human toxicity (kg 14-DCB)	Sol_NG_US	1_Construction	1.89374
2080	Human toxicity (kg 14-DCB)	Sol_NG_US	2_Op_material	3.06903
2080	Human toxicity (kg 14-DCB)	Sol_NG_US	3_Op_electricity	10.7617
2080	Human toxicity (kg 14-DCB)	Sol_NG_US	4_Op_heat	14.8995
2080	Human toxicity (kg 14-DCB)	Sol_NG_US	5_EoL_treat	-0.520931
2080	Ionising radiation (kg U235-Eq)	Sol_NG_US	0_CO2_capture	0
2080	Ionising radiation (kg U235-Eq)	Sol_NG_US	1_Construction	0.649158
2080	Ionising radiation (kg U235-Eq)	Sol_NG_US	2_Op_material	1.56305
2080	Ionising radiation (kg U235-Eq)	Sol_NG_US	3_Op_electricity	38.5013
2080	Ionising radiation (kg U235-Eq)	Sol_NG_US	4_Op_heat	1.95473
2080	Ionising radiation (kg U235-Eq)	Sol_NG_US	5_EoL_treat	-0.0868928
2080	Marine ecotoxicity (kg 14-DCB)	Sol_NG_US	0_CO2_capture	0
2080	Marine ecotoxicity (kg 14-DCB)	Sol_NG_US	1_Construction	0.243143
2080	Marine ecotoxicity (kg 14-DCB)	Sol_NG_US	2_Op_material	0.461393
2080	Marine ecotoxicity (kg 14-DCB)	Sol_NG_US	3_Op_electricity	5.38754
2080	Marine ecotoxicity (kg 14-DCB)	Sol_NG_US	4_Op_heat	0.80654
2080	Marine ecotoxicity (kg 14-DCB)	Sol_NG_US	5_EoL_treat	-0.186242
2080	Marine eutrophication (kg N-Eq)	Sol_NG_US	0_CO2_capture	0
2080	Marine eutrophication (kg N-Eq)	Sol_NG_US	1_Construction	0.00650214
2080	Marine eutrophication (kg N-Eq)	Sol_NG_US	2_Op_material	0.00602973
2080	Marine eutrophication (kg N-Eq)	Sol_NG_US	3_Op_electricity	0.0463356
2080	Marine eutrophication (kg N-Eq)	Sol_NG_US	4_Op_heat	0.0784681
2080	Marine eutrophication (kg N-Eq)	Sol_NG_US	5_EoL_treat	-0.00244978
2080	Metal depletion (kg Fe-Eq)	Sol_NG_US	0_CO2_capture	0
2080	Metal depletion (kg Fe-Eq)	Sol_NG_US	1_Construction	2.1438
2080	Metal depletion (kg Fe-Eq)	Sol_NG_US	2_Op_material	1.51773
2080	Metal depletion (kg Fe-Eq)	Sol_NG_US	3_Op_electricity	8.87295
2080	Metal depletion (kg Fe-Eq)	Sol_NG_US	4_Op_heat	1.85169
2080	Metal depletion (kg Fe-Eq)	Sol_NG_US	5_EoL_treat	-0.0803178
2080	Natural land transformation (square meter)	Sol_NG_US	0_CO2_capture	0
2080	Natural land transformation (square meter)	Sol_NG_US	1_Construction	0.00335279
2080	Natural land transformation (square meter)	Sol_NG_US	2_Op_material	0.00056718
2080	Natural land transformation (square meter)	Sol_NG_US	3_Op_electricity	0.0137882
2080	Natural land transformation (square meter)	Sol_NG_US	4_Op_heat	0.0500706
2080	Natural land transformation (square meter)	Sol_NG_US	5_EoL_treat	0.00115424
2080	Ozone depletion (kg CFC-11)	Sol_NG_US	0_CO2_capture	0
2080	Ozone depletion (kg CFC-11)	Sol_NG_US	1_Construction	1.81926e-06
2080	Ozone depletion (kg CFC-11)	Sol_NG_US	2_Op_material	2.24183e-06
2080	Ozone depletion (kg CFC-11)	Sol_NG_US	3_Op_electricity	1.11385e-05
2080	Ozone depletion (kg CFC-11)	Sol_NG_US	4_Op_heat	2.97443e-05
2080	Ozone depletion (kg CFC-11)	Sol_NG_US	5_EoL_treat	-2.504e-07
2080	Particulate matter formation (kg PM10-Eq)	Sol_NG_US	0_CO2_capture	0
2080	Particulate matter formation (kg PM10-Eq)	Sol_NG_US	1_Construction	0.0116542
2080	Particulate matter formation (kg PM10-Eq)	Sol_NG_US	2_Op_material	0.0104474
2080	Particulate matter formation (kg PM10-Eq)	Sol_NG_US	3_Op_electricity	0.056675
2080	Particulate matter formation (kg PM10-Eq)	Sol_NG_US	4_Op_heat	0.0898785
2080	Particulate matter formation (kg PM10-Eq)	Sol_NG_US	5_EoL_treat	-0.00272029
2080	Photochemical oxidant formation (kg NMVOC)	Sol_NG_US	0_CO2_capture	0
2080	Photochemical oxidant formation (kg NMVOC)	Sol_NG_US	1_Construction	0.0237974
2080	Photochemical oxidant formation (kg NMVOC)	Sol_NG_US	2_Op_material	0.0193738
2080	Photochemical oxidant formation (kg NMVOC)	Sol_NG_US	3_Op_electricity	0.131329
2080	Photochemical oxidant formation (kg NMVOC)	Sol_NG_US	4_Op_heat	0.362286
2080	Photochemical oxidant formation (kg NMVOC)	Sol_NG_US	5_EoL_treat	-0.0077993
2080	Terrestrial acidification (kg SO2-Eq)	Sol_NG_US	0_CO2_capture	0
2080	Terrestrial acidification (kg SO2-Eq)	Sol_NG_US	1_Construction	0.0219409
2080	Terrestrial acidification (kg SO2-Eq)	Sol_NG_US	2_Op_material	0.0234204
2080	Terrestrial acidification (kg SO2-Eq)	Sol_NG_US	3_Op_electricity	0.130742
2080	Terrestrial acidification (kg SO2-Eq)	Sol_NG_US	4_Op_heat	0.295764
2080	Terrestrial acidification (kg SO2-Eq)	Sol_NG_US	5_EoL_treat	-0.00597188
2080	Terrestrial ecotoxicity (kg 14-DCB)	Sol_NG_US	0_CO2_capture	0
2080	Terrestrial ecotoxicity (kg 14-DCB)	Sol_NG_US	1_Construction	0.00274491
2080	Terrestrial ecotoxicity (kg 14-DCB)	Sol_NG_US	2_Op_material	0.00126047
2080	Terrestrial ecotoxicity (kg 14-DCB)	Sol_NG_US	3_Op_electricity	0.0252574
2080	Terrestrial ecotoxicity (kg 14-DCB)	Sol_NG_US	4_Op_heat	0.0256822
2080	Terrestrial ecotoxicity (kg 14-DCB)	Sol_NG_US	5_EoL_treat	-0.00537852
2080	Urban land occupation (square meter-year)	Sol_NG_US	0_CO2_capture	0
2080	Urban land occupation (square meter-year)	Sol_NG_US	1_Construction	0.227278
2080	Urban land occupation (square meter-year)	Sol_NG_US	2_Op_material	0.250754
2080	Urban land occupation (square meter-year)	Sol_NG_US	3_Op_electricity	3.99302
2080	Urban land occupation (square meter-year)	Sol_NG_US	4_Op_heat	0.266674
2080	Urban land occupation (square meter-year)	Sol_NG_US	5_EoL_treat	-0.0515581
2080	Water depletion (m3 water)	Sol_NG_US	0_CO2_capture	0
2080	Water depletion (m3 water)	Sol_NG_US	1_Construction	0.0600073
2080	Water depletion (m3 water)	Sol_NG_US	2_Op_material	6.75725
2080	Water depletion (m3 water)	Sol_NG_US	3_Op_electricity	0.376402
2080	Water depletion (m3 water)	Sol_NG_US	4_Op_heat	0.0496992
2080	Water depletion (m3 water)	Sol_NG_US	5_EoL_treat	-0.0617646
2090	Agricultural land occupation (square meter-year)	Sol_NG_US	0_CO2_capture	0
2090	Agricultural land occupation (square meter-year)	Sol_NG_US	1_Construction	0.247511
2090	Agricultural land occupation (square meter-year)	Sol_NG_US	2_Op_material	1.39368
2090	Agricultural land occupation (square meter-year)	Sol_NG_US	3_Op_electricity	41.8129
2090	Agricultural land occupation (square meter-year)	Sol_NG_US	4_Op_heat	1.12529
2090	Agricultural land occupation (square meter-year)	Sol_NG_US	5_EoL_treat	-0.0866791
2090	Climate change (kg CO2-Eq)	Sol_NG_US	0_CO2_capture	-1000
2090	Climate change (kg CO2-Eq)	Sol_NG_US	1_Construction	4.93584
2090	Climate change (kg CO2-Eq)	Sol_NG_US	2_Op_material	3.8056
2090	Climate change (kg CO2-Eq)	Sol_NG_US	3_Op_electricity	-3.93421
2090	Climate change (kg CO2-Eq)	Sol_NG_US	4_Op_heat	43.3416
2090	Climate change (kg CO2-Eq)	Sol_NG_US	5_EoL_treat	-7.97533
2090	Fossil depletion (kg oil-Eq)	Sol_NG_US	0_CO2_capture	0
2090	Fossil depletion (kg oil-Eq)	Sol_NG_US	1_Construction	3.14287
2090	Fossil depletion (kg oil-Eq)	Sol_NG_US	2_Op_material	1.7742
2090	Fossil depletion (kg oil-Eq)	Sol_NG_US	3_Op_electricity	19.0034
2090	Fossil depletion (kg oil-Eq)	Sol_NG_US	4_Op_heat	147.241
2090	Fossil depletion (kg oil-Eq)	Sol_NG_US	5_EoL_treat	-0.325529
2090	Freshwater ecotoxicity (kg 14-DCB)	Sol_NG_US	0_CO2_capture	0
2090	Freshwater ecotoxicity (kg 14-DCB)	Sol_NG_US	1_Construction	0.263373
2090	Freshwater ecotoxicity (kg 14-DCB)	Sol_NG_US	2_Op_material	0.521181
2090	Freshwater ecotoxicity (kg 14-DCB)	Sol_NG_US	3_Op_electricity	6.31018
2090	Freshwater ecotoxicity (kg 14-DCB)	Sol_NG_US	4_Op_heat	2.03188
2090	Freshwater ecotoxicity (kg 14-DCB)	Sol_NG_US	5_EoL_treat	-0.457599
2090	Freshwater eutrophication (kg P-Eq)	Sol_NG_US	0_CO2_capture	0
2090	Freshwater eutrophication (kg P-Eq)	Sol_NG_US	1_Construction	0.0011128
2090	Freshwater eutrophication (kg P-Eq)	Sol_NG_US	2_Op_material	0.00171577
2090	Freshwater eutrophication (kg P-Eq)	Sol_NG_US	3_Op_electricity	0.0120627
2090	Freshwater eutrophication (kg P-Eq)	Sol_NG_US	4_Op_heat	0.00153004
2090	Freshwater eutrophication (kg P-Eq)	Sol_NG_US	5_EoL_treat	-0.00110558
2090	Human toxicity (kg 14-DCB)	Sol_NG_US	0_CO2_capture	0
2090	Human toxicity (kg 14-DCB)	Sol_NG_US	1_Construction	1.83986
2090	Human toxicity (kg 14-DCB)	Sol_NG_US	2_Op_material	3.07656
2090	Human toxicity (kg 14-DCB)	Sol_NG_US	3_Op_electricity	12.2977
2090	Human toxicity (kg 14-DCB)	Sol_NG_US	4_Op_heat	14.7745
2090	Human toxicity (kg 14-DCB)	Sol_NG_US	5_EoL_treat	-0.51266
2090	Ionising radiation (kg U235-Eq)	Sol_NG_US	0_CO2_capture	0
2090	Ionising radiation (kg U235-Eq)	Sol_NG_US	1_Construction	0.591352
2090	Ionising radiation (kg U235-Eq)	Sol_NG_US	2_Op_material	1.29306
2090	Ionising radiation (kg U235-Eq)	Sol_NG_US	3_Op_electricity	28.6819
2090	Ionising radiation (kg U235-Eq)	Sol_NG_US	4_Op_heat	1.64879
2090	Ionising radiation (kg U235-Eq)	Sol_NG_US	5_EoL_treat	-0.0764027
2090	Marine ecotoxicity (kg 14-DCB)	Sol_NG_US	0_CO2_capture	0
2090	Marine ecotoxicity (kg 14-DCB)	Sol_NG_US	1_Construction	0.236691
2090	Marine ecotoxicity (kg 14-DCB)	Sol_NG_US	2_Op_material	0.46394
2090	Marine ecotoxicity (kg 14-DCB)	Sol_NG_US	3_Op_electricity	5.58946
2090	Marine ecotoxicity (kg 14-DCB)	Sol_NG_US	4_Op_heat	0.805572
2090	Marine ecotoxicity (kg 14-DCB)	Sol_NG_US	5_EoL_treat	-0.181751
2090	Marine eutrophication (kg N-Eq)	Sol_NG_US	0_CO2_capture	0
2090	Marine eutrophication (kg N-Eq)	Sol_NG_US	1_Construction	0.00628677
2090	Marine eutrophication (kg N-Eq)	Sol_NG_US	2_Op_material	0.00591252
2090	Marine eutrophication (kg N-Eq)	Sol_NG_US	3_Op_electricity	0.0404392
2090	Marine eutrophication (kg N-Eq)	Sol_NG_US	4_Op_heat	0.0775057
2090	Marine eutrophication (kg N-Eq)	Sol_NG_US	5_EoL_treat	-0.00240146
2090	Metal depletion (kg Fe-Eq)	Sol_NG_US	0_CO2_capture	0
2090	Metal depletion (kg Fe-Eq)	Sol_NG_US	1_Construction	2.07693
2090	Metal depletion (kg Fe-Eq)	Sol_NG_US	2_Op_material	1.51112
2090	Metal depletion (kg Fe-Eq)	Sol_NG_US	3_Op_electricity	9.05616
2090	Metal depletion (kg Fe-Eq)	Sol_NG_US	4_Op_heat	1.84182
2090	Metal depletion (kg Fe-Eq)	Sol_NG_US	5_EoL_treat	-0.0793257
2090	Natural land transformation (square meter)	Sol_NG_US	0_CO2_capture	0
2090	Natural land transformation (square meter)	Sol_NG_US	1_Construction	0.00323731
2090	Natural land transformation (square meter)	Sol_NG_US	2_Op_material	0.000512697
2090	Natural land transformation (square meter)	Sol_NG_US	3_Op_electricity	0.0117733
2090	Natural land transformation (square meter)	Sol_NG_US	4_Op_heat	0.049433
2090	Natural land transformation (square meter)	Sol_NG_US	5_EoL_treat	0.00112003
2090	Ozone depletion (kg CFC-11)	Sol_NG_US	0_CO2_capture	0
2090	Ozone depletion (kg CFC-11)	Sol_NG_US	1_Construction	1.75469e-06
2090	Ozone depletion (kg CFC-11)	Sol_NG_US	2_Op_material	2.17544e-06
2090	Ozone depletion (kg CFC-11)	Sol_NG_US	3_Op_electricity	9.12357e-06
2090	Ozone depletion (kg CFC-11)	Sol_NG_US	4_Op_heat	2.9353e-05
2090	Ozone depletion (kg CFC-11)	Sol_NG_US	5_EoL_treat	-2.44283e-07
2090	Particulate matter formation (kg PM10-Eq)	Sol_NG_US	0_CO2_capture	0
2090	Particulate matter formation (kg PM10-Eq)	Sol_NG_US	1_Construction	0.0112838
2090	Particulate matter formation (kg PM10-Eq)	Sol_NG_US	2_Op_material	0.0103476
2090	Particulate matter formation (kg PM10-Eq)	Sol_NG_US	3_Op_electricity	0.0527867
2090	Particulate matter formation (kg PM10-Eq)	Sol_NG_US	4_Op_heat	0.0888582
2090	Particulate matter formation (kg PM10-Eq)	Sol_NG_US	5_EoL_treat	-0.00266612
2090	Photochemical oxidant formation (kg NMVOC)	Sol_NG_US	0_CO2_capture	0
2090	Photochemical oxidant formation (kg NMVOC)	Sol_NG_US	1_Construction	0.0230203
2090	Photochemical oxidant formation (kg NMVOC)	Sol_NG_US	2_Op_material	0.0190603
2090	Photochemical oxidant formation (kg NMVOC)	Sol_NG_US	3_Op_electricity	0.11842
2090	Photochemical oxidant formation (kg NMVOC)	Sol_NG_US	4_Op_heat	0.357958
2090	Photochemical oxidant formation (kg NMVOC)	Sol_NG_US	5_EoL_treat	-0.00765071
2090	Terrestrial acidification (kg SO2-Eq)	Sol_NG_US	0_CO2_capture	0
2090	Terrestrial acidification (kg SO2-Eq)	Sol_NG_US	1_Construction	0.0212364
2090	Terrestrial acidification (kg SO2-Eq)	Sol_NG_US	2_Op_material	0.0231408
2090	Terrestrial acidification (kg SO2-Eq)	Sol_NG_US	3_Op_electricity	0.121931
2090	Terrestrial acidification (kg SO2-Eq)	Sol_NG_US	4_Op_heat	0.292301
2090	Terrestrial acidification (kg SO2-Eq)	Sol_NG_US	5_EoL_treat	-0.00586515
2090	Terrestrial ecotoxicity (kg 14-DCB)	Sol_NG_US	0_CO2_capture	0
2090	Terrestrial ecotoxicity (kg 14-DCB)	Sol_NG_US	1_Construction	0.00266332
2090	Terrestrial ecotoxicity (kg 14-DCB)	Sol_NG_US	2_Op_material	0.00128441
2090	Terrestrial ecotoxicity (kg 14-DCB)	Sol_NG_US	3_Op_electricity	0.0254633
2090	Terrestrial ecotoxicity (kg 14-DCB)	Sol_NG_US	4_Op_heat	0.0254198
2090	Terrestrial ecotoxicity (kg 14-DCB)	Sol_NG_US	5_EoL_treat	-0.00531503
2090	Urban land occupation (square meter-year)	Sol_NG_US	0_CO2_capture	0
2090	Urban land occupation (square meter-year)	Sol_NG_US	1_Construction	0.221678
2090	Urban land occupation (square meter-year)	Sol_NG_US	2_Op_material	0.258734
2090	Urban land occupation (square meter-year)	Sol_NG_US	3_Op_electricity	4.33718
2090	Urban land occupation (square meter-year)	Sol_NG_US	4_Op_heat	0.274582
2090	Urban land occupation (square meter-year)	Sol_NG_US	5_EoL_treat	-0.050656
2090	Water depletion (m3 water)	Sol_NG_US	0_CO2_capture	0
2090	Water depletion (m3 water)	Sol_NG_US	1_Construction	0.0578486
2090	Water depletion (m3 water)	Sol_NG_US	2_Op_material	6.67621
2090	Water depletion (m3 water)	Sol_NG_US	3_Op_electricity	0.309491
2090	Water depletion (m3 water)	Sol_NG_US	4_Op_heat	0.0473416
2090	Water depletion (m3 water)	Sol_NG_US	5_EoL_treat	-0.0600642
2100	Agricultural land occupation (square meter-year)	Sol_NG_US	0_CO2_capture	0
2100	Agricultural land occupation (square meter-year)	Sol_NG_US	1_Construction	0.237265
2100	Agricultural land occupation (square meter-year)	Sol_NG_US	2_Op_material	1.34905
2100	Agricultural land occupation (square meter-year)	Sol_NG_US	3_Op_electricity	32.1921
2100	Agricultural land occupation (square meter-year)	Sol_NG_US	4_Op_heat	1.09093
2100	Agricultural land occupation (square meter-year)	Sol_NG_US	5_EoL_treat	-0.0854692
2100	Climate change (kg CO2-Eq)	Sol_NG_US	0_CO2_capture	-1000
2100	Climate change (kg CO2-Eq)	Sol_NG_US	1_Construction	4.81846
2100	Climate change (kg CO2-Eq)	Sol_NG_US	2_Op_material	3.83944
2100	Climate change (kg CO2-Eq)	Sol_NG_US	3_Op_electricity	1.93695
2100	Climate change (kg CO2-Eq)	Sol_NG_US	4_Op_heat	43.0983
2100	Climate change (kg CO2-Eq)	Sol_NG_US	5_EoL_treat	-7.91035
2100	Fossil depletion (kg oil-Eq)	Sol_NG_US	0_CO2_capture	0
2100	Fossil depletion (kg oil-Eq)	Sol_NG_US	1_Construction	3.0683
2100	Fossil depletion (kg oil-Eq)	Sol_NG_US	2_Op_material	1.74611
2100	Fossil depletion (kg oil-Eq)	Sol_NG_US	3_Op_electricity	18.2135
2100	Fossil depletion (kg oil-Eq)	Sol_NG_US	4_Op_heat	146.23
2100	Fossil depletion (kg oil-Eq)	Sol_NG_US	5_EoL_treat	-0.321304
2100	Freshwater ecotoxicity (kg 14-DCB)	Sol_NG_US	0_CO2_capture	0
2100	Freshwater ecotoxicity (kg 14-DCB)	Sol_NG_US	1_Construction	0.258223
2100	Freshwater ecotoxicity (kg 14-DCB)	Sol_NG_US	2_Op_material	0.526608
2100	Freshwater ecotoxicity (kg 14-DCB)	Sol_NG_US	3_Op_electricity	6.52651
2100	Freshwater ecotoxicity (kg 14-DCB)	Sol_NG_US	4_Op_heat	2.02698
2100	Freshwater ecotoxicity (kg 14-DCB)	Sol_NG_US	5_EoL_treat	-0.453238
2100	Freshwater eutrophication (kg P-Eq)	Sol_NG_US	0_CO2_capture	0
2100	Freshwater eutrophication (kg P-Eq)	Sol_NG_US	1_Construction	0.00107554
2100	Freshwater eutrophication (kg P-Eq)	Sol_NG_US	2_Op_material	0.00169233
2100	Freshwater eutrophication (kg P-Eq)	Sol_NG_US	3_Op_electricity	0.0119351
2100	Freshwater eutrophication (kg P-Eq)	Sol_NG_US	4_Op_heat	0.00152446
2100	Freshwater eutrophication (kg P-Eq)	Sol_NG_US	5_EoL_treat	-0.00109724
2100	Human toxicity (kg 14-DCB)	Sol_NG_US	0_CO2_capture	0
2100	Human toxicity (kg 14-DCB)	Sol_NG_US	1_Construction	1.79348
2100	Human toxicity (kg 14-DCB)	Sol_NG_US	2_Op_material	3.06396
2100	Human toxicity (kg 14-DCB)	Sol_NG_US	3_Op_electricity	13.9451
2100	Human toxicity (kg 14-DCB)	Sol_NG_US	4_Op_heat	14.6885
2100	Human toxicity (kg 14-DCB)	Sol_NG_US	5_EoL_treat	-0.5074
2100	Ionising radiation (kg U235-Eq)	Sol_NG_US	0_CO2_capture	0
2100	Ionising radiation (kg U235-Eq)	Sol_NG_US	1_Construction	0.528611
2100	Ionising radiation (kg U235-Eq)	Sol_NG_US	2_Op_material	0.977763
2100	Ionising radiation (kg U235-Eq)	Sol_NG_US	3_Op_electricity	15.7533
2100	Ionising radiation (kg U235-Eq)	Sol_NG_US	4_Op_heat	1.30393
2100	Ionising radiation (kg U235-Eq)	Sol_NG_US	5_EoL_treat	-0.0648416
2100	Marine ecotoxicity (kg 14-DCB)	Sol_NG_US	0_CO2_capture	0
2100	Marine ecotoxicity (kg 14-DCB)	Sol_NG_US	1_Construction	0.231969
2100	Marine ecotoxicity (kg 14-DCB)	Sol_NG_US	2_Op_material	0.468637
2100	Marine ecotoxicity (kg 14-DCB)	Sol_NG_US	3_Op_electricity	5.77615
2100	Marine ecotoxicity (kg 14-DCB)	Sol_NG_US	4_Op_heat	0.80789
2100	Marine ecotoxicity (kg 14-DCB)	Sol_NG_US	5_EoL_treat	-0.179442
2100	Marine eutrophication (kg N-Eq)	Sol_NG_US	0_CO2_capture	0
2100	Marine eutrophication (kg N-Eq)	Sol_NG_US	1_Construction	0.0061357
2100	Marine eutrophication (kg N-Eq)	Sol_NG_US	2_Op_material	0.005839
2100	Marine eutrophication (kg N-Eq)	Sol_NG_US	3_Op_electricity	0.0372083
2100	Marine eutrophication (kg N-Eq)	Sol_NG_US	4_Op_heat	0.0769529
2100	Marine eutrophication (kg N-Eq)	Sol_NG_US	5_EoL_treat	-0.00237454
2100	Metal depletion (kg Fe-Eq)	Sol_NG_US	0_CO2_capture	0
2100	Metal depletion (kg Fe-Eq)	Sol_NG_US	1_Construction	2.02498
2100	Metal depletion (kg Fe-Eq)	Sol_NG_US	2_Op_material	1.51376
2100	Metal depletion (kg Fe-Eq)	Sol_NG_US	3_Op_electricity	9.24759
2100	Metal depletion (kg Fe-Eq)	Sol_NG_US	4_Op_heat	1.8401
2100	Metal depletion (kg Fe-Eq)	Sol_NG_US	5_EoL_treat	-0.0790064
2100	Natural land transformation (square meter)	Sol_NG_US	0_CO2_capture	0
2100	Natural land transformation (square meter)	Sol_NG_US	1_Construction	0.00316582
2100	Natural land transformation (square meter)	Sol_NG_US	2_Op_material	0.000475743
2100	Natural land transformation (square meter)	Sol_NG_US	3_Op_electricity	0.0111297
2100	Natural land transformation (square meter)	Sol_NG_US	4_Op_heat	0.0490635
2100	Natural land transformation (square meter)	Sol_NG_US	5_EoL_treat	0.00110191
2100	Ozone depletion (kg CFC-11)	Sol_NG_US	0_CO2_capture	0
2100	Ozone depletion (kg CFC-11)	Sol_NG_US	1_Construction	1.71346e-06
2100	Ozone depletion (kg CFC-11)	Sol_NG_US	2_Op_material	2.12546e-06
2100	Ozone depletion (kg CFC-11)	Sol_NG_US	3_Op_electricity	7.47139e-06
2100	Ozone depletion (kg CFC-11)	Sol_NG_US	4_Op_heat	2.91189e-05
2100	Ozone depletion (kg CFC-11)	Sol_NG_US	5_EoL_treat	-2.40497e-07
2100	Particulate matter formation (kg PM10-Eq)	Sol_NG_US	0_CO2_capture	0
2100	Particulate matter formation (kg PM10-Eq)	Sol_NG_US	1_Construction	0.0109759
2100	Particulate matter formation (kg PM10-Eq)	Sol_NG_US	2_Op_material	0.0102977
2100	Particulate matter formation (kg PM10-Eq)	Sol_NG_US	3_Op_electricity	0.051246
2100	Particulate matter formation (kg PM10-Eq)	Sol_NG_US	4_Op_heat	0.0882744
2100	Particulate matter formation (kg PM10-Eq)	Sol_NG_US	5_EoL_treat	-0.00263658
2100	Photochemical oxidant formation (kg NMVOC)	Sol_NG_US	0_CO2_capture	0
2100	Photochemical oxidant formation (kg NMVOC)	Sol_NG_US	1_Construction	0.0223547
2100	Photochemical oxidant formation (kg NMVOC)	Sol_NG_US	2_Op_material	0.0189218
2100	Photochemical oxidant formation (kg NMVOC)	Sol_NG_US	3_Op_electricity	0.113138
2100	Photochemical oxidant formation (kg NMVOC)	Sol_NG_US	4_Op_heat	0.355523
2100	Photochemical oxidant formation (kg NMVOC)	Sol_NG_US	5_EoL_treat	-0.00757018
2100	Terrestrial acidification (kg SO2-Eq)	Sol_NG_US	0_CO2_capture	0
2100	Terrestrial acidification (kg SO2-Eq)	Sol_NG_US	1_Construction	0.0207581
2100	Terrestrial acidification (kg SO2-Eq)	Sol_NG_US	2_Op_material	0.0230277
2100	Terrestrial acidification (kg SO2-Eq)	Sol_NG_US	3_Op_electricity	0.119418
2100	Terrestrial acidification (kg SO2-Eq)	Sol_NG_US	4_Op_heat	0.290364
2100	Terrestrial acidification (kg SO2-Eq)	Sol_NG_US	5_EoL_treat	-0.00580768
2100	Terrestrial ecotoxicity (kg 14-DCB)	Sol_NG_US	0_CO2_capture	0
2100	Terrestrial ecotoxicity (kg 14-DCB)	Sol_NG_US	1_Construction	0.00261949
2100	Terrestrial ecotoxicity (kg 14-DCB)	Sol_NG_US	2_Op_material	0.00131777
2100	Terrestrial ecotoxicity (kg 14-DCB)	Sol_NG_US	3_Op_electricity	0.0254627
2100	Terrestrial ecotoxicity (kg 14-DCB)	Sol_NG_US	4_Op_heat	0.0252767
2100	Terrestrial ecotoxicity (kg 14-DCB)	Sol_NG_US	5_EoL_treat	-0.00527948
2100	Urban land occupation (square meter-year)	Sol_NG_US	0_CO2_capture	0
2100	Urban land occupation (square meter-year)	Sol_NG_US	1_Construction	0.218821
2100	Urban land occupation (square meter-year)	Sol_NG_US	2_Op_material	0.265292
2100	Urban land occupation (square meter-year)	Sol_NG_US	3_Op_electricity	4.45484
2100	Urban land occupation (square meter-year)	Sol_NG_US	4_Op_heat	0.276671
2100	Urban land occupation (square meter-year)	Sol_NG_US	5_EoL_treat	-0.0502563
2100	Water depletion (m3 water)	Sol_NG_US	0_CO2_capture	0
2100	Water depletion (m3 water)	Sol_NG_US	1_Construction	0.0564219
2100	Water depletion (m3 water)	Sol_NG_US	2_Op_material	6.62899
2100	Water depletion (m3 water)	Sol_NG_US	3_Op_electricity	0.256375
2100	Water depletion (m3 water)	Sol_NG_US	4_Op_heat	0.045151
2100	Water depletion (m3 water)	Sol_NG_US	5_EoL_treat	-0.0591159
2020	Agricultural land occupation (square meter-year)	Sol_BG_US	0_CO2_capture	0
2020	Agricultural land occupation (square meter-year)	Sol_BG_US	1_Construction	0.280486
2020	Agricultural land occupation (square meter-year)	Sol_BG_US	2_Op_material	0.986012
2020	Agricultural land occupation (square meter-year)	Sol_BG_US	3_Op_electricity	23.3639
2020	Agricultural land occupation (square meter-year)	Sol_BG_US	4_Op_heat	26.4808
2020	Agricultural land occupation (square meter-year)	Sol_BG_US	5_EoL_treat	-0.0896182
2020	Climate change (kg CO2-Eq)	Sol_BG_US	0_CO2_capture	-1000
2020	Climate change (kg CO2-Eq)	Sol_BG_US	1_Construction	9.60574
2020	Climate change (kg CO2-Eq)	Sol_BG_US	2_Op_material	11.6965
2020	Climate change (kg CO2-Eq)	Sol_BG_US	3_Op_electricity	258.566
2020	Climate change (kg CO2-Eq)	Sol_BG_US	4_Op_heat	-212.728
2020	Climate change (kg CO2-Eq)	Sol_BG_US	5_EoL_treat	-9.93875
2020	Fossil depletion (kg oil-Eq)	Sol_BG_US	0_CO2_capture	0
2020	Fossil depletion (kg oil-Eq)	Sol_BG_US	1_Construction	5.42919
2020	Fossil depletion (kg oil-Eq)	Sol_BG_US	2_Op_material	3.50949
2020	Fossil depletion (kg oil-Eq)	Sol_BG_US	3_Op_electricity	75.8768
2020	Fossil depletion (kg oil-Eq)	Sol_BG_US	4_Op_heat	25.3454
2020	Fossil depletion (kg oil-Eq)	Sol_BG_US	5_EoL_treat	-0.49763
2020	Freshwater ecotoxicity (kg 14-DCB)	Sol_BG_US	0_CO2_capture	0
2020	Freshwater ecotoxicity (kg 14-DCB)	Sol_BG_US	1_Construction	0.420413
2020	Freshwater ecotoxicity (kg 14-DCB)	Sol_BG_US	2_Op_material	0.562107
2020	Freshwater ecotoxicity (kg 14-DCB)	Sol_BG_US	3_Op_electricity	7.27254
2020	Freshwater ecotoxicity (kg 14-DCB)	Sol_BG_US	4_Op_heat	3.93331
2020	Freshwater ecotoxicity (kg 14-DCB)	Sol_BG_US	5_EoL_treat	-0.590277
2020	Freshwater eutrophication (kg P-Eq)	Sol_BG_US	0_CO2_capture	0
2020	Freshwater eutrophication (kg P-Eq)	Sol_BG_US	1_Construction	0.00268261
2020	Freshwater eutrophication (kg P-Eq)	Sol_BG_US	2_Op_material	0.00621932
2020	Freshwater eutrophication (kg P-Eq)	Sol_BG_US	3_Op_electricity	0.246187
2020	Freshwater eutrophication (kg P-Eq)	Sol_BG_US	4_Op_heat	0.0338361
2020	Freshwater eutrophication (kg P-Eq)	Sol_BG_US	5_EoL_treat	-0.00143052
2020	Human toxicity (kg 14-DCB)	Sol_BG_US	0_CO2_capture	0
2020	Human toxicity (kg 14-DCB)	Sol_BG_US	1_Construction	3.61117
2020	Human toxicity (kg 14-DCB)	Sol_BG_US	2_Op_material	6.48522
2020	Human toxicity (kg 14-DCB)	Sol_BG_US	3_Op_electricity	164.763
2020	Human toxicity (kg 14-DCB)	Sol_BG_US	4_Op_heat	37.6903
2020	Human toxicity (kg 14-DCB)	Sol_BG_US	5_EoL_treat	-0.776465
2020	Ionising radiation (kg U235-Eq)	Sol_BG_US	0_CO2_capture	0
2020	Ionising radiation (kg U235-Eq)	Sol_BG_US	1_Construction	0.981422
2020	Ionising radiation (kg U235-Eq)	Sol_BG_US	2_Op_material	1.65965
2020	Ionising radiation (kg U235-Eq)	Sol_BG_US	3_Op_electricity	89.8884
2020	Ionising radiation (kg U235-Eq)	Sol_BG_US	4_Op_heat	7.97961
2020	Ionising radiation (kg U235-Eq)	Sol_BG_US	5_EoL_treat	-0.101923
2020	Marine ecotoxicity (kg 14-DCB)	Sol_BG_US	0_CO2_capture	0
2020	Marine ecotoxicity (kg 14-DCB)	Sol_BG_US	1_Construction	0.378312
2020	Marine ecotoxicity (kg 14-DCB)	Sol_BG_US	2_Op_material	0.501398
2020	Marine ecotoxicity (kg 14-DCB)	Sol_BG_US	3_Op_electricity	6.30782
2020	Marine ecotoxicity (kg 14-DCB)	Sol_BG_US	4_Op_heat	3.48332
2020	Marine ecotoxicity (kg 14-DCB)	Sol_BG_US	5_EoL_treat	-0.266185
2020	Marine eutrophication (kg N-Eq)	Sol_BG_US	0_CO2_capture	0
2020	Marine eutrophication (kg N-Eq)	Sol_BG_US	1_Construction	0.0112748
2020	Marine eutrophication (kg N-Eq)	Sol_BG_US	2_Op_material	0.0114746
2020	Marine eutrophication (kg N-Eq)	Sol_BG_US	3_Op_electricity	0.195647
2020	Marine eutrophication (kg N-Eq)	Sol_BG_US	4_Op_heat	0.114553
2020	Marine eutrophication (kg N-Eq)	Sol_BG_US	5_EoL_treat	-0.00335513
2020	Metal depletion (kg Fe-Eq)	Sol_BG_US	0_CO2_capture	0
2020	Metal depletion (kg Fe-Eq)	Sol_BG_US	1_Construction	3.34529
2020	Metal depletion (kg Fe-Eq)	Sol_BG_US	2_Op_material	1.56828
2020	Metal depletion (kg Fe-Eq)	Sol_BG_US	3_Op_electricity	4.64287
2020	Metal depletion (kg Fe-Eq)	Sol_BG_US	4_Op_heat	7.38869
2020	Metal depletion (kg Fe-Eq)	Sol_BG_US	5_EoL_treat	-0.0956647
2020	Natural land transformation (square meter)	Sol_BG_US	0_CO2_capture	0
2020	Natural land transformation (square meter)	Sol_BG_US	1_Construction	0.00539487
2020	Natural land transformation (square meter)	Sol_BG_US	2_Op_material	0.00111984
2020	Natural land transformation (square meter)	Sol_BG_US	3_Op_electricity	0.0163221
2020	Natural land transformation (square meter)	Sol_BG_US	4_Op_heat	0.0244852
2020	Natural land transformation (square meter)	Sol_BG_US	5_EoL_treat	0.00176952
2020	Ozone depletion (kg CFC-11)	Sol_BG_US	0_CO2_capture	0
2020	Ozone depletion (kg CFC-11)	Sol_BG_US	1_Construction	2.87738e-06
2020	Ozone depletion (kg CFC-11)	Sol_BG_US	2_Op_material	2.59473e-06
2020	Ozone depletion (kg CFC-11)	Sol_BG_US	3_Op_electricity	2.0366e-05
2020	Ozone depletion (kg CFC-11)	Sol_BG_US	4_Op_heat	6.13139e-06
2020	Ozone depletion (kg CFC-11)	Sol_BG_US	5_EoL_treat	-3.23957e-07
2020	Particulate matter formation (kg PM10-Eq)	Sol_BG_US	0_CO2_capture	0
2020	Particulate matter formation (kg PM10-Eq)	Sol_BG_US	1_Construction	0.0218341
2020	Particulate matter formation (kg PM10-Eq)	Sol_BG_US	2_Op_material	0.0287436
2020	Particulate matter formation (kg PM10-Eq)	Sol_BG_US	3_Op_electricity	0.844236
2020	Particulate matter formation (kg PM10-Eq)	Sol_BG_US	4_Op_heat	0.2951
2020	Particulate matter formation (kg PM10-Eq)	Sol_BG_US	5_EoL_treat	-0.0042352
2020	Photochemical oxidant formation (kg NMVOC)	Sol_BG_US	0_CO2_capture	0
2020	Photochemical oxidant formation (kg NMVOC)	Sol_BG_US	1_Construction	0.0400344
2020	Photochemical oxidant formation (kg NMVOC)	Sol_BG_US	2_Op_material	0.0332248
2020	Photochemical oxidant formation (kg NMVOC)	Sol_BG_US	3_Op_electricity	0.438218
2020	Photochemical oxidant formation (kg NMVOC)	Sol_BG_US	4_Op_heat	0.293993
2020	Photochemical oxidant formation (kg NMVOC)	Sol_BG_US	5_EoL_treat	-0.0104704
2020	Terrestrial acidification (kg SO2-Eq)	Sol_BG_US	0_CO2_capture	0
2020	Terrestrial acidification (kg SO2-Eq)	Sol_BG_US	1_Construction	0.0382716
2020	Terrestrial acidification (kg SO2-Eq)	Sol_BG_US	2_Op_material	0.0427779
2020	Terrestrial acidification (kg SO2-Eq)	Sol_BG_US	3_Op_electricity	0.527895
2020	Terrestrial acidification (kg SO2-Eq)	Sol_BG_US	4_Op_heat	1.27087
2020	Terrestrial acidification (kg SO2-Eq)	Sol_BG_US	5_EoL_treat	-0.00823142
2020	Terrestrial ecotoxicity (kg 14-DCB)	Sol_BG_US	0_CO2_capture	0
2020	Terrestrial ecotoxicity (kg 14-DCB)	Sol_BG_US	1_Construction	0.00425863
2020	Terrestrial ecotoxicity (kg 14-DCB)	Sol_BG_US	2_Op_material	0.00111533
2020	Terrestrial ecotoxicity (kg 14-DCB)	Sol_BG_US	3_Op_electricity	0.0157434
2020	Terrestrial ecotoxicity (kg 14-DCB)	Sol_BG_US	4_Op_heat	0.00978958
2020	Terrestrial ecotoxicity (kg 14-DCB)	Sol_BG_US	5_EoL_treat	-0.00609648
2020	Urban land occupation (square meter-year)	Sol_BG_US	0_CO2_capture	0
2020	Urban land occupation (square meter-year)	Sol_BG_US	1_Construction	0.347183
2020	Urban land occupation (square meter-year)	Sol_BG_US	2_Op_material	0.225809
2020	Urban land occupation (square meter-year)	Sol_BG_US	3_Op_electricity	1.48773
2020	Urban land occupation (square meter-year)	Sol_BG_US	4_Op_heat	0.815834
2020	Urban land occupation (square meter-year)	Sol_BG_US	5_EoL_treat	-0.0710482
2020	Water depletion (m3 water)	Sol_BG_US	0_CO2_capture	0
2020	Water depletion (m3 water)	Sol_BG_US	1_Construction	0.0976251
2020	Water depletion (m3 water)	Sol_BG_US	2_Op_material	7.64157
2020	Water depletion (m3 water)	Sol_BG_US	3_Op_electricity	1.24933
2020	Water depletion (m3 water)	Sol_BG_US	4_Op_heat	0.234986
2020	Water depletion (m3 water)	Sol_BG_US	5_EoL_treat	-0.0903988
2030	Agricultural land occupation (square meter-year)	Sol_BG_US	0_CO2_capture	0
2030	Agricultural land occupation (square meter-year)	Sol_BG_US	1_Construction	0.360011
2030	Agricultural land occupation (square meter-year)	Sol_BG_US	2_Op_material	1.53986
2030	Agricultural land occupation (square meter-year)	Sol_BG_US	3_Op_electricity	86.9866
2030	Agricultural land occupation (square meter-year)	Sol_BG_US	4_Op_heat	28.6247
2030	Agricultural land occupation (square meter-year)	Sol_BG_US	5_EoL_treat	-0.103274
2030	Climate change (kg CO2-Eq)	Sol_BG_US	0_CO2_capture	-1000
2030	Climate change (kg CO2-Eq)	Sol_BG_US	1_Construction	8.68807
2030	Climate change (kg CO2-Eq)	Sol_BG_US	2_Op_material	7.37608
2030	Climate change (kg CO2-Eq)	Sol_BG_US	3_Op_electricity	99.8244
2030	Climate change (kg CO2-Eq)	Sol_BG_US	4_Op_heat	-236.044
2030	Climate change (kg CO2-Eq)	Sol_BG_US	5_EoL_treat	-9.7759
2030	Fossil depletion (kg oil-Eq)	Sol_BG_US	0_CO2_capture	0
2030	Fossil depletion (kg oil-Eq)	Sol_BG_US	1_Construction	5.23398
2030	Fossil depletion (kg oil-Eq)	Sol_BG_US	2_Op_material	2.5896
2030	Fossil depletion (kg oil-Eq)	Sol_BG_US	3_Op_electricity	36.9659
2030	Fossil depletion (kg oil-Eq)	Sol_BG_US	4_Op_heat	20.6741
2030	Fossil depletion (kg oil-Eq)	Sol_BG_US	5_EoL_treat	-0.464608
2030	Freshwater ecotoxicity (kg 14-DCB)	Sol_BG_US	0_CO2_capture	0
2030	Freshwater ecotoxicity (kg 14-DCB)	Sol_BG_US	1_Construction	0.413494
2030	Freshwater ecotoxicity (kg 14-DCB)	Sol_BG_US	2_Op_material	0.526587
2030	Freshwater ecotoxicity (kg 14-DCB)	Sol_BG_US	3_Op_electricity	4.97964
2030	Freshwater ecotoxicity (kg 14-DCB)	Sol_BG_US	4_Op_heat	3.75972
2030	Freshwater ecotoxicity (kg 14-DCB)	Sol_BG_US	5_EoL_treat	-0.589046
2030	Freshwater eutrophication (kg P-Eq)	Sol_BG_US	0_CO2_capture	0
2030	Freshwater eutrophication (kg P-Eq)	Sol_BG_US	1_Construction	0.00200352
2030	Freshwater eutrophication (kg P-Eq)	Sol_BG_US	2_Op_material	0.00283568
2030	Freshwater eutrophication (kg P-Eq)	Sol_BG_US	3_Op_electricity	0.046178
2030	Freshwater eutrophication (kg P-Eq)	Sol_BG_US	4_Op_heat	0.0173256
2030	Freshwater eutrophication (kg P-Eq)	Sol_BG_US	5_EoL_treat	-0.00131323
2030	Human toxicity (kg 14-DCB)	Sol_BG_US	0_CO2_capture	0
2030	Human toxicity (kg 14-DCB)	Sol_BG_US	1_Construction	3.19038
2030	Human toxicity (kg 14-DCB)	Sol_BG_US	2_Op_material	4.45655
2030	Human toxicity (kg 14-DCB)	Sol_BG_US	3_Op_electricity	61.3973
2030	Human toxicity (kg 14-DCB)	Sol_BG_US	4_Op_heat	27.4616
2030	Human toxicity (kg 14-DCB)	Sol_BG_US	5_EoL_treat	-0.703543
2030	Ionising radiation (kg U235-Eq)	Sol_BG_US	0_CO2_capture	0
2030	Ionising radiation (kg U235-Eq)	Sol_BG_US	1_Construction	1.14337
2030	Ionising radiation (kg U235-Eq)	Sol_BG_US	2_Op_material	2.39653
2030	Ionising radiation (kg U235-Eq)	Sol_BG_US	3_Op_electricity	112.351
2030	Ionising radiation (kg U235-Eq)	Sol_BG_US	4_Op_heat	11.8361
2030	Ionising radiation (kg U235-Eq)	Sol_BG_US	5_EoL_treat	-0.130366
2030	Marine ecotoxicity (kg 14-DCB)	Sol_BG_US	0_CO2_capture	0
2030	Marine ecotoxicity (kg 14-DCB)	Sol_BG_US	1_Construction	0.371481
2030	Marine ecotoxicity (kg 14-DCB)	Sol_BG_US	2_Op_material	0.466793
2030	Marine ecotoxicity (kg 14-DCB)	Sol_BG_US	3_Op_electricity	4.17736
2030	Marine ecotoxicity (kg 14-DCB)	Sol_BG_US	4_Op_heat	3.31205
2030	Marine ecotoxicity (kg 14-DCB)	Sol_BG_US	5_EoL_treat	-0.264969
2030	Marine eutrophication (kg N-Eq)	Sol_BG_US	0_CO2_capture	0
2030	Marine eutrophication (kg N-Eq)	Sol_BG_US	1_Construction	0.010548
2030	Marine eutrophication (kg N-Eq)	Sol_BG_US	2_Op_material	0.00822576
2030	Marine eutrophication (kg N-Eq)	Sol_BG_US	3_Op_electricity	0.101507
2030	Marine eutrophication (kg N-Eq)	Sol_BG_US	4_Op_heat	0.0964399
2030	Marine eutrophication (kg N-Eq)	Sol_BG_US	5_EoL_treat	-0.00322799
2030	Metal depletion (kg Fe-Eq)	Sol_BG_US	0_CO2_capture	0
2030	Metal depletion (kg Fe-Eq)	Sol_BG_US	1_Construction	3.34971
2030	Metal depletion (kg Fe-Eq)	Sol_BG_US	2_Op_material	1.58886
2030	Metal depletion (kg Fe-Eq)	Sol_BG_US	3_Op_electricity	5.58997
2030	Metal depletion (kg Fe-Eq)	Sol_BG_US	4_Op_heat	7.48777
2030	Metal depletion (kg Fe-Eq)	Sol_BG_US	5_EoL_treat	-0.0963607
2030	Natural land transformation (square meter)	Sol_BG_US	0_CO2_capture	0
2030	Natural land transformation (square meter)	Sol_BG_US	1_Construction	0.00539178
2030	Natural land transformation (square meter)	Sol_BG_US	2_Op_material	0.00109587
2030	Natural land transformation (square meter)	Sol_BG_US	3_Op_electricity	0.0132594
2030	Natural land transformation (square meter)	Sol_BG_US	4_Op_heat	0.0244206
2030	Natural land transformation (square meter)	Sol_BG_US	5_EoL_treat	0.00177038
2030	Ozone depletion (kg CFC-11)	Sol_BG_US	0_CO2_capture	0
2030	Ozone depletion (kg CFC-11)	Sol_BG_US	1_Construction	2.88591e-06
2030	Ozone depletion (kg CFC-11)	Sol_BG_US	2_Op_material	2.63458e-06
2030	Ozone depletion (kg CFC-11)	Sol_BG_US	3_Op_electricity	2.15167e-05
2030	Ozone depletion (kg CFC-11)	Sol_BG_US	4_Op_heat	6.42125e-06
2030	Ozone depletion (kg CFC-11)	Sol_BG_US	5_EoL_treat	-3.2602e-07
2030	Particulate matter formation (kg PM10-Eq)	Sol_BG_US	0_CO2_capture	0
2030	Particulate matter formation (kg PM10-Eq)	Sol_BG_US	1_Construction	0.019062
2030	Particulate matter formation (kg PM10-Eq)	Sol_BG_US	2_Op_material	0.014986
2030	Particulate matter formation (kg PM10-Eq)	Sol_BG_US	3_Op_electricity	0.178894
2030	Particulate matter formation (kg PM10-Eq)	Sol_BG_US	4_Op_heat	0.21966
2030	Particulate matter formation (kg PM10-Eq)	Sol_BG_US	5_EoL_treat	-0.00371934
2030	Photochemical oxidant formation (kg NMVOC)	Sol_BG_US	0_CO2_capture	0
2030	Photochemical oxidant formation (kg NMVOC)	Sol_BG_US	1_Construction	0.0382741
2030	Photochemical oxidant formation (kg NMVOC)	Sol_BG_US	2_Op_material	0.0255553
2030	Photochemical oxidant formation (kg NMVOC)	Sol_BG_US	3_Op_electricity	0.276764
2030	Photochemical oxidant formation (kg NMVOC)	Sol_BG_US	4_Op_heat	0.249939
2030	Photochemical oxidant formation (kg NMVOC)	Sol_BG_US	5_EoL_treat	-0.0101616
2030	Terrestrial acidification (kg SO2-Eq)	Sol_BG_US	0_CO2_capture	0
2030	Terrestrial acidification (kg SO2-Eq)	Sol_BG_US	1_Construction	0.0353514
2030	Terrestrial acidification (kg SO2-Eq)	Sol_BG_US	2_Op_material	0.0299721
2030	Terrestrial acidification (kg SO2-Eq)	Sol_BG_US	3_Op_electricity	0.26355
2030	Terrestrial acidification (kg SO2-Eq)	Sol_BG_US	4_Op_heat	1.19612
2030	Terrestrial acidification (kg SO2-Eq)	Sol_BG_US	5_EoL_treat	-0.0077079
2030	Terrestrial ecotoxicity (kg 14-DCB)	Sol_BG_US	0_CO2_capture	0
2030	Terrestrial ecotoxicity (kg 14-DCB)	Sol_BG_US	1_Construction	0.00425165
2030	Terrestrial ecotoxicity (kg 14-DCB)	Sol_BG_US	2_Op_material	0.00109883
2030	Terrestrial ecotoxicity (kg 14-DCB)	Sol_BG_US	3_Op_electricity	0.0204993
2030	Terrestrial ecotoxicity (kg 14-DCB)	Sol_BG_US	4_Op_heat	0.0096093
2030	Terrestrial ecotoxicity (kg 14-DCB)	Sol_BG_US	5_EoL_treat	-0.00609523
2030	Urban land occupation (square meter-year)	Sol_BG_US	0_CO2_capture	0
2030	Urban land occupation (square meter-year)	Sol_BG_US	1_Construction	0.345571
2030	Urban land occupation (square meter-year)	Sol_BG_US	2_Op_material	0.222526
2030	Urban land occupation (square meter-year)	Sol_BG_US	3_Op_electricity	2.52938
2030	Urban land occupation (square meter-year)	Sol_BG_US	4_Op_heat	0.762506
2030	Urban land occupation (square meter-year)	Sol_BG_US	5_EoL_treat	-0.0706768
2030	Water depletion (m3 water)	Sol_BG_US	0_CO2_capture	0
2030	Water depletion (m3 water)	Sol_BG_US	1_Construction	0.0960142
2030	Water depletion (m3 water)	Sol_BG_US	2_Op_material	7.63332
2030	Water depletion (m3 water)	Sol_BG_US	3_Op_electricity	0.753093
2030	Water depletion (m3 water)	Sol_BG_US	4_Op_heat	0.193327
2030	Water depletion (m3 water)	Sol_BG_US	5_EoL_treat	-0.0901145
2040	Agricultural land occupation (square meter-year)	Sol_BG_US	0_CO2_capture	0
2040	Agricultural land occupation (square meter-year)	Sol_BG_US	1_Construction	0.440771
2040	Agricultural land occupation (square meter-year)	Sol_BG_US	2_Op_material	1.92214
2040	Agricultural land occupation (square meter-year)	Sol_BG_US	3_Op_electricity	87.7042
2040	Agricultural land occupation (square meter-year)	Sol_BG_US	4_Op_heat	30.618
2040	Agricultural land occupation (square meter-year)	Sol_BG_US	5_EoL_treat	-0.11827
2040	Climate change (kg CO2-Eq)	Sol_BG_US	0_CO2_capture	-1000
2040	Climate change (kg CO2-Eq)	Sol_BG_US	1_Construction	8.02641
2040	Climate change (kg CO2-Eq)	Sol_BG_US	2_Op_material	4.56546
2040	Climate change (kg CO2-Eq)	Sol_BG_US	3_Op_electricity	3.24398
2040	Climate change (kg CO2-Eq)	Sol_BG_US	4_Op_heat	-252.031
2040	Climate change (kg CO2-Eq)	Sol_BG_US	5_EoL_treat	-9.66693
2040	Fossil depletion (kg oil-Eq)	Sol_BG_US	0_CO2_capture	0
2040	Fossil depletion (kg oil-Eq)	Sol_BG_US	1_Construction	5.11044
2040	Fossil depletion (kg oil-Eq)	Sol_BG_US	2_Op_material	2.15303
2040	Fossil depletion (kg oil-Eq)	Sol_BG_US	3_Op_electricity	26.611
2040	Fossil depletion (kg oil-Eq)	Sol_BG_US	4_Op_heat	17.9665
2040	Fossil depletion (kg oil-Eq)	Sol_BG_US	5_EoL_treat	-0.446759
2040	Freshwater ecotoxicity (kg 14-DCB)	Sol_BG_US	0_CO2_capture	0
2040	Freshwater ecotoxicity (kg 14-DCB)	Sol_BG_US	1_Construction	0.41323
2040	Freshwater ecotoxicity (kg 14-DCB)	Sol_BG_US	2_Op_material	0.538797
2040	Freshwater ecotoxicity (kg 14-DCB)	Sol_BG_US	3_Op_electricity	5.82396
2040	Freshwater ecotoxicity (kg 14-DCB)	Sol_BG_US	4_Op_heat	3.81697
2040	Freshwater ecotoxicity (kg 14-DCB)	Sol_BG_US	5_EoL_treat	-0.589404
2040	Freshwater eutrophication (kg P-Eq)	Sol_BG_US	0_CO2_capture	0
2040	Freshwater eutrophication (kg P-Eq)	Sol_BG_US	1_Construction	0.00179724
2040	Freshwater eutrophication (kg P-Eq)	Sol_BG_US	2_Op_material	0.0020478
2040	Freshwater eutrophication (kg P-Eq)	Sol_BG_US	3_Op_electricity	0.03469
2040	Freshwater eutrophication (kg P-Eq)	Sol_BG_US	4_Op_heat	0.0124674
2040	Freshwater eutrophication (kg P-Eq)	Sol_BG_US	5_EoL_treat	-0.00127968
2040	Human toxicity (kg 14-DCB)	Sol_BG_US	0_CO2_capture	0
2040	Human toxicity (kg 14-DCB)	Sol_BG_US	1_Construction	3.00506
2040	Human toxicity (kg 14-DCB)	Sol_BG_US	2_Op_material	3.70937
2040	Human toxicity (kg 14-DCB)	Sol_BG_US	3_Op_electricity	39.4659
2040	Human toxicity (kg 14-DCB)	Sol_BG_US	4_Op_heat	23.1839
2040	Human toxicity (kg 14-DCB)	Sol_BG_US	5_EoL_treat	-0.674014
2040	Ionising radiation (kg U235-Eq)	Sol_BG_US	0_CO2_capture	0
2040	Ionising radiation (kg U235-Eq)	Sol_BG_US	1_Construction	1.16596
2040	Ionising radiation (kg U235-Eq)	Sol_BG_US	2_Op_material	2.54958
2040	Ionising radiation (kg U235-Eq)	Sol_BG_US	3_Op_electricity	89.0247
2040	Ionising radiation (kg U235-Eq)	Sol_BG_US	4_Op_heat	14.0256
2040	Ionising radiation (kg U235-Eq)	Sol_BG_US	5_EoL_treat	-0.142353
2040	Marine ecotoxicity (kg 14-DCB)	Sol_BG_US	0_CO2_capture	0
2040	Marine ecotoxicity (kg 14-DCB)	Sol_BG_US	1_Construction	0.371412
2040	Marine ecotoxicity (kg 14-DCB)	Sol_BG_US	2_Op_material	0.479907
2040	Marine ecotoxicity (kg 14-DCB)	Sol_BG_US	3_Op_electricity	5.18392
2040	Marine ecotoxicity (kg 14-DCB)	Sol_BG_US	4_Op_heat	3.37204
2040	Marine ecotoxicity (kg 14-DCB)	Sol_BG_US	5_EoL_treat	-0.265347
2040	Marine eutrophication (kg N-Eq)	Sol_BG_US	0_CO2_capture	0
2040	Marine eutrophication (kg N-Eq)	Sol_BG_US	1_Construction	0.0102596
2040	Marine eutrophication (kg N-Eq)	Sol_BG_US	2_Op_material	0.00717522
2040	Marine eutrophication (kg N-Eq)	Sol_BG_US	3_Op_electricity	0.0750081
2040	Marine eutrophication (kg N-Eq)	Sol_BG_US	4_Op_heat	0.0898349
2040	Marine eutrophication (kg N-Eq)	Sol_BG_US	5_EoL_treat	-0.00318466
2040	Metal depletion (kg Fe-Eq)	Sol_BG_US	0_CO2_capture	0
2040	Metal depletion (kg Fe-Eq)	Sol_BG_US	1_Construction	3.33137
2040	Metal depletion (kg Fe-Eq)	Sol_BG_US	2_Op_material	1.63611
2040	Metal depletion (kg Fe-Eq)	Sol_BG_US	3_Op_electricity	7.80637
2040	Metal depletion (kg Fe-Eq)	Sol_BG_US	4_Op_heat	7.73969
2040	Metal depletion (kg Fe-Eq)	Sol_BG_US	5_EoL_treat	-0.0980302
2040	Natural land transformation (square meter)	Sol_BG_US	0_CO2_capture	0
2040	Natural land transformation (square meter)	Sol_BG_US	1_Construction	0.00534865
2040	Natural land transformation (square meter)	Sol_BG_US	2_Op_material	0.000986037
2040	Natural land transformation (square meter)	Sol_BG_US	3_Op_electricity	0.014708
2040	Natural land transformation (square meter)	Sol_BG_US	4_Op_heat	0.0236959
2040	Natural land transformation (square meter)	Sol_BG_US	5_EoL_treat	0.0017749
2040	Ozone depletion (kg CFC-11)	Sol_BG_US	0_CO2_capture	0
2040	Ozone depletion (kg CFC-11)	Sol_BG_US	1_Construction	2.87465e-06
2040	Ozone depletion (kg CFC-11)	Sol_BG_US	2_Op_material	2.62415e-06
2040	Ozone depletion (kg CFC-11)	Sol_BG_US	3_Op_electricity	1.68286e-05
2040	Ozone depletion (kg CFC-11)	Sol_BG_US	4_Op_heat	6.492e-06
2040	Ozone depletion (kg CFC-11)	Sol_BG_US	5_EoL_treat	-3.2623e-07
2040	Particulate matter formation (kg PM10-Eq)	Sol_BG_US	0_CO2_capture	0
2040	Particulate matter formation (kg PM10-Eq)	Sol_BG_US	1_Construction	0.0182238
2040	Particulate matter formation (kg PM10-Eq)	Sol_BG_US	2_Op_material	0.0119706
2040	Particulate matter formation (kg PM10-Eq)	Sol_BG_US	3_Op_electricity	0.0785371
2040	Particulate matter formation (kg PM10-Eq)	Sol_BG_US	4_Op_heat	0.200934
2040	Particulate matter formation (kg PM10-Eq)	Sol_BG_US	5_EoL_treat	-0.00359619
2040	Photochemical oxidant formation (kg NMVOC)	Sol_BG_US	0_CO2_capture	0
2040	Photochemical oxidant formation (kg NMVOC)	Sol_BG_US	1_Construction	0.0372261
2040	Photochemical oxidant formation (kg NMVOC)	Sol_BG_US	2_Op_material	0.0226829
2040	Photochemical oxidant formation (kg NMVOC)	Sol_BG_US	3_Op_electricity	0.195525
2040	Photochemical oxidant formation (kg NMVOC)	Sol_BG_US	4_Op_heat	0.231831
2040	Photochemical oxidant formation (kg NMVOC)	Sol_BG_US	5_EoL_treat	-0.0100446
2040	Terrestrial acidification (kg SO2-Eq)	Sol_BG_US	0_CO2_capture	0
2040	Terrestrial acidification (kg SO2-Eq)	Sol_BG_US	1_Construction	0.0345217
2040	Terrestrial acidification (kg SO2-Eq)	Sol_BG_US	2_Op_material	0.0270872
2040	Terrestrial acidification (kg SO2-Eq)	Sol_BG_US	3_Op_electricity	0.19607
2040	Terrestrial acidification (kg SO2-Eq)	Sol_BG_US	4_Op_heat	1.1771
2040	Terrestrial acidification (kg SO2-Eq)	Sol_BG_US	5_EoL_treat	-0.00758771
2040	Terrestrial ecotoxicity (kg 14-DCB)	Sol_BG_US	0_CO2_capture	0
2040	Terrestrial ecotoxicity (kg 14-DCB)	Sol_BG_US	1_Construction	0.00425277
2040	Terrestrial ecotoxicity (kg 14-DCB)	Sol_BG_US	2_Op_material	0.00113204
2040	Terrestrial ecotoxicity (kg 14-DCB)	Sol_BG_US	3_Op_electricity	0.0219802
2040	Terrestrial ecotoxicity (kg 14-DCB)	Sol_BG_US	4_Op_heat	0.00970898
2040	Terrestrial ecotoxicity (kg 14-DCB)	Sol_BG_US	5_EoL_treat	-0.00609622
2040	Urban land occupation (square meter-year)	Sol_BG_US	0_CO2_capture	0
2040	Urban land occupation (square meter-year)	Sol_BG_US	1_Construction	0.347079
2040	Urban land occupation (square meter-year)	Sol_BG_US	2_Op_material	0.23664
2040	Urban land occupation (square meter-year)	Sol_BG_US	3_Op_electricity	3.75732
2040	Urban land occupation (square meter-year)	Sol_BG_US	4_Op_heat	0.818539
2040	Urban land occupation (square meter-year)	Sol_BG_US	5_EoL_treat	-0.0710657
2040	Water depletion (m3 water)	Sol_BG_US	0_CO2_capture	0
2040	Water depletion (m3 water)	Sol_BG_US	1_Construction	0.0950553
2040	Water depletion (m3 water)	Sol_BG_US	2_Op_material	7.62986
2040	Water depletion (m3 water)	Sol_BG_US	3_Op_electricity	0.598822
2040	Water depletion (m3 water)	Sol_BG_US	4_Op_heat	0.179351
2040	Water depletion (m3 water)	Sol_BG_US	5_EoL_treat	-0.090008
2050	Agricultural land occupation (square meter-year)	Sol_BG_US	0_CO2_capture	0
2050	Agricultural land occupation (square meter-year)	Sol_BG_US	1_Construction	0.42066
2050	Agricultural land occupation (square meter-year)	Sol_BG_US	2_Op_material	1.70197
2050	Agricultural land occupation (square meter-year)	Sol_BG_US	3_Op_electricity	48.8817
2050	Agricultural land occupation (square meter-year)	Sol_BG_US	4_Op_heat	30.0309
2050	Agricultural land occupation (square meter-year)	Sol_BG_US	5_EoL_treat	-0.113622
2050	Climate change (kg CO2-Eq)	Sol_BG_US	0_CO2_capture	-1000
2050	Climate change (kg CO2-Eq)	Sol_BG_US	1_Construction	7.99317
2050	Climate change (kg CO2-Eq)	Sol_BG_US	2_Op_material	4.45578
2050	Climate change (kg CO2-Eq)	Sol_BG_US	3_Op_electricity	6.48788
2050	Climate change (kg CO2-Eq)	Sol_BG_US	4_Op_heat	-252.921
2050	Climate change (kg CO2-Eq)	Sol_BG_US	5_EoL_treat	-9.66199
2050	Fossil depletion (kg oil-Eq)	Sol_BG_US	0_CO2_capture	0
2050	Fossil depletion (kg oil-Eq)	Sol_BG_US	1_Construction	5.14553
2050	Fossil depletion (kg oil-Eq)	Sol_BG_US	2_Op_material	2.30639
2050	Fossil depletion (kg oil-Eq)	Sol_BG_US	3_Op_electricity	31.02
2050	Fossil depletion (kg oil-Eq)	Sol_BG_US	4_Op_heat	18.7078
2050	Fossil depletion (kg oil-Eq)	Sol_BG_US	5_EoL_treat	-0.452615
2050	Freshwater ecotoxicity (kg 14-DCB)	Sol_BG_US	0_CO2_capture	0
2050	Freshwater ecotoxicity (kg 14-DCB)	Sol_BG_US	1_Construction	0.415696
2050	Freshwater ecotoxicity (kg 14-DCB)	Sol_BG_US	2_Op_material	0.551076
2050	Freshwater ecotoxicity (kg 14-DCB)	Sol_BG_US	3_Op_electricity	6.48011
2050	Freshwater ecotoxicity (kg 14-DCB)	Sol_BG_US	4_Op_heat	3.87631
2050	Freshwater ecotoxicity (kg 14-DCB)	Sol_BG_US	5_EoL_treat	-0.589803
2050	Freshwater eutrophication (kg P-Eq)	Sol_BG_US	0_CO2_capture	0
2050	Freshwater eutrophication (kg P-Eq)	Sol_BG_US	1_Construction	0.0018372
2050	Freshwater eutrophication (kg P-Eq)	Sol_BG_US	2_Op_material	0.00218484
2050	Freshwater eutrophication (kg P-Eq)	Sol_BG_US	3_Op_electricity	0.0303512
2050	Freshwater eutrophication (kg P-Eq)	Sol_BG_US	4_Op_heat	0.0131566
2050	Freshwater eutrophication (kg P-Eq)	Sol_BG_US	5_EoL_treat	-0.00128622
2050	Human toxicity (kg 14-DCB)	Sol_BG_US	0_CO2_capture	0
2050	Human toxicity (kg 14-DCB)	Sol_BG_US	1_Construction	2.99673
2050	Human toxicity (kg 14-DCB)	Sol_BG_US	2_Op_material	3.63397
2050	Human toxicity (kg 14-DCB)	Sol_BG_US	3_Op_electricity	28.0074
2050	Human toxicity (kg 14-DCB)	Sol_BG_US	4_Op_heat	22.9145
2050	Human toxicity (kg 14-DCB)	Sol_BG_US	5_EoL_treat	-0.672598
2050	Ionising radiation (kg U235-Eq)	Sol_BG_US	0_CO2_capture	0
2050	Ionising radiation (kg U235-Eq)	Sol_BG_US	1_Construction	1.05969
2050	Ionising radiation (kg U235-Eq)	Sol_BG_US	2_Op_material	2.00428
2050	Ionising radiation (kg U235-Eq)	Sol_BG_US	3_Op_electricity	49.1349
2050	Ionising radiation (kg U235-Eq)	Sol_BG_US	4_Op_heat	11.5542
2050	Ionising radiation (kg U235-Eq)	Sol_BG_US	5_EoL_treat	-0.124192
2050	Marine ecotoxicity (kg 14-DCB)	Sol_BG_US	0_CO2_capture	0
2050	Marine ecotoxicity (kg 14-DCB)	Sol_BG_US	1_Construction	0.373649
2050	Marine ecotoxicity (kg 14-DCB)	Sol_BG_US	2_Op_material	0.49096
2050	Marine ecotoxicity (kg 14-DCB)	Sol_BG_US	3_Op_electricity	5.75392
2050	Marine ecotoxicity (kg 14-DCB)	Sol_BG_US	4_Op_heat	3.4257
2050	Marine ecotoxicity (kg 14-DCB)	Sol_BG_US	5_EoL_treat	-0.265709
2050	Marine eutrophication (kg N-Eq)	Sol_BG_US	0_CO2_capture	0
2050	Marine eutrophication (kg N-Eq)	Sol_BG_US	1_Construction	0.0102712
2050	Marine eutrophication (kg N-Eq)	Sol_BG_US	2_Op_material	0.00720636
2050	Marine eutrophication (kg N-Eq)	Sol_BG_US	3_Op_electricity	0.0631845
2050	Marine eutrophication (kg N-Eq)	Sol_BG_US	4_Op_heat	0.090062
2050	Marine eutrophication (kg N-Eq)	Sol_BG_US	5_EoL_treat	-0.00318661
2050	Metal depletion (kg Fe-Eq)	Sol_BG_US	0_CO2_capture	0
2050	Metal depletion (kg Fe-Eq)	Sol_BG_US	1_Construction	3.33431
2050	Metal depletion (kg Fe-Eq)	Sol_BG_US	2_Op_material	1.65058
2050	Metal depletion (kg Fe-Eq)	Sol_BG_US	3_Op_electricity	8.58182
2050	Metal depletion (kg Fe-Eq)	Sol_BG_US	4_Op_heat	7.81005
2050	Metal depletion (kg Fe-Eq)	Sol_BG_US	5_EoL_treat	-0.0984778
2050	Natural land transformation (square meter)	Sol_BG_US	0_CO2_capture	0
2050	Natural land transformation (square meter)	Sol_BG_US	1_Construction	0.00532767
2050	Natural land transformation (square meter)	Sol_BG_US	2_Op_material	0.000908069
2050	Natural land transformation (square meter)	Sol_BG_US	3_Op_electricity	0.0172378
2050	Natural land transformation (square meter)	Sol_BG_US	4_Op_heat	0.0232089
2050	Natural land transformation (square meter)	Sol_BG_US	5_EoL_treat	0.00177776
2050	Ozone depletion (kg CFC-11)	Sol_BG_US	0_CO2_capture	0
2050	Ozone depletion (kg CFC-11)	Sol_BG_US	1_Construction	2.87247e-06
2050	Ozone depletion (kg CFC-11)	Sol_BG_US	2_Op_material	2.608e-06
2050	Ozone depletion (kg CFC-11)	Sol_BG_US	3_Op_electricity	1.39445e-05
2050	Ozone depletion (kg CFC-11)	Sol_BG_US	4_Op_heat	6.44088e-06
2050	Ozone depletion (kg CFC-11)	Sol_BG_US	5_EoL_treat	-3.25816e-07
2050	Particulate matter formation (kg PM10-Eq)	Sol_BG_US	0_CO2_capture	0
2050	Particulate matter formation (kg PM10-Eq)	Sol_BG_US	1_Construction	0.0182154
2050	Particulate matter formation (kg PM10-Eq)	Sol_BG_US	2_Op_material	0.0119557
2050	Particulate matter formation (kg PM10-Eq)	Sol_BG_US	3_Op_electricity	0.0683893
2050	Particulate matter formation (kg PM10-Eq)	Sol_BG_US	4_Op_heat	0.200565
2050	Particulate matter formation (kg PM10-Eq)	Sol_BG_US	5_EoL_treat	-0.00359496
2050	Photochemical oxidant formation (kg NMVOC)	Sol_BG_US	0_CO2_capture	0
2050	Photochemical oxidant formation (kg NMVOC)	Sol_BG_US	1_Construction	0.0372521
2050	Photochemical oxidant formation (kg NMVOC)	Sol_BG_US	2_Op_material	0.0227832
2050	Photochemical oxidant formation (kg NMVOC)	Sol_BG_US	3_Op_electricity	0.172643
2050	Photochemical oxidant formation (kg NMVOC)	Sol_BG_US	4_Op_heat	0.232418
2050	Photochemical oxidant formation (kg NMVOC)	Sol_BG_US	5_EoL_treat	-0.0100493
2050	Terrestrial acidification (kg SO2-Eq)	Sol_BG_US	0_CO2_capture	0
2050	Terrestrial acidification (kg SO2-Eq)	Sol_BG_US	1_Construction	0.0345421
2050	Terrestrial acidification (kg SO2-Eq)	Sol_BG_US	2_Op_material	0.0271857
2050	Terrestrial acidification (kg SO2-Eq)	Sol_BG_US	3_Op_electricity	0.171958
2050	Terrestrial acidification (kg SO2-Eq)	Sol_BG_US	4_Op_heat	1.17744
2050	Terrestrial acidification (kg SO2-Eq)	Sol_BG_US	5_EoL_treat	-0.00759204
2050	Terrestrial ecotoxicity (kg 14-DCB)	Sol_BG_US	0_CO2_capture	0
2050	Terrestrial ecotoxicity (kg 14-DCB)	Sol_BG_US	1_Construction	0.00426164
2050	Terrestrial ecotoxicity (kg 14-DCB)	Sol_BG_US	2_Op_material	0.00117363
2050	Terrestrial ecotoxicity (kg 14-DCB)	Sol_BG_US	3_Op_electricity	0.0234083
2050	Terrestrial ecotoxicity (kg 14-DCB)	Sol_BG_US	4_Op_heat	0.00991386
2050	Terrestrial ecotoxicity (kg 14-DCB)	Sol_BG_US	5_EoL_treat	-0.00609758
2050	Urban land occupation (square meter-year)	Sol_BG_US	0_CO2_capture	0
2050	Urban land occupation (square meter-year)	Sol_BG_US	1_Construction	0.347561
2050	Urban land occupation (square meter-year)	Sol_BG_US	2_Op_material	0.238728
2050	Urban land occupation (square meter-year)	Sol_BG_US	3_Op_electricity	3.85453
2050	Urban land occupation (square meter-year)	Sol_BG_US	4_Op_heat	0.827869
2050	Urban land occupation (square meter-year)	Sol_BG_US	5_EoL_treat	-0.0711232
2050	Water depletion (m3 water)	Sol_BG_US	0_CO2_capture	0
2050	Water depletion (m3 water)	Sol_BG_US	1_Construction	0.0948915
2050	Water depletion (m3 water)	Sol_BG_US	2_Op_material	7.6289
2050	Water depletion (m3 water)	Sol_BG_US	3_Op_electricity	0.503509
2050	Water depletion (m3 water)	Sol_BG_US	4_Op_heat	0.1743
2050	Water depletion (m3 water)	Sol_BG_US	5_EoL_treat	-0.0899796
2060	Agricultural land occupation (square meter-year)	Sol_BG_US	0_CO2_capture	0
2060	Agricultural land occupation (square meter-year)	Sol_BG_US	1_Construction	0.329953
2060	Agricultural land occupation (square meter-year)	Sol_BG_US	2_Op_material	1.612
2060	Agricultural land occupation (square meter-year)	Sol_BG_US	3_Op_electricity	55.7401
2060	Agricultural land occupation (square meter-year)	Sol_BG_US	4_Op_heat	28.2676
2060	Agricultural land occupation (square meter-year)	Sol_BG_US	5_EoL_treat	-0.100516
2060	Climate change (kg CO2-Eq)	Sol_BG_US	0_CO2_capture	-1000
2060	Climate change (kg CO2-Eq)	Sol_BG_US	1_Construction	6.3383
2060	Climate change (kg CO2-Eq)	Sol_BG_US	2_Op_material	4.14159
2060	Climate change (kg CO2-Eq)	Sol_BG_US	3_Op_electricity	-6.76163
2060	Climate change (kg CO2-Eq)	Sol_BG_US	4_Op_heat	-239.242
2060	Climate change (kg CO2-Eq)	Sol_BG_US	5_EoL_treat	-8.83955
2060	Fossil depletion (kg oil-Eq)	Sol_BG_US	0_CO2_capture	0
2060	Fossil depletion (kg oil-Eq)	Sol_BG_US	1_Construction	4.09612
2060	Fossil depletion (kg oil-Eq)	Sol_BG_US	2_Op_material	2.28686
2060	Fossil depletion (kg oil-Eq)	Sol_BG_US	3_Op_electricity	28.7933
2060	Fossil depletion (kg oil-Eq)	Sol_BG_US	4_Op_heat	18.3358
2060	Fossil depletion (kg oil-Eq)	Sol_BG_US	5_EoL_treat	-0.395094
2060	Freshwater ecotoxicity (kg 14-DCB)	Sol_BG_US	0_CO2_capture	0
2060	Freshwater ecotoxicity (kg 14-DCB)	Sol_BG_US	1_Construction	0.329168
2060	Freshwater ecotoxicity (kg 14-DCB)	Sol_BG_US	2_Op_material	0.51892
2060	Freshwater ecotoxicity (kg 14-DCB)	Sol_BG_US	3_Op_electricity	6.2774
2060	Freshwater ecotoxicity (kg 14-DCB)	Sol_BG_US	4_Op_heat	3.64182
2060	Freshwater ecotoxicity (kg 14-DCB)	Sol_BG_US	5_EoL_treat	-0.520903
2060	Freshwater eutrophication (kg P-Eq)	Sol_BG_US	0_CO2_capture	0
2060	Freshwater eutrophication (kg P-Eq)	Sol_BG_US	1_Construction	0.00144564
2060	Freshwater eutrophication (kg P-Eq)	Sol_BG_US	2_Op_material	0.00196674
2060	Freshwater eutrophication (kg P-Eq)	Sol_BG_US	3_Op_electricity	0.0230166
2060	Freshwater eutrophication (kg P-Eq)	Sol_BG_US	4_Op_heat	0.012036
2060	Freshwater eutrophication (kg P-Eq)	Sol_BG_US	5_EoL_treat	-0.00120316
2060	Human toxicity (kg 14-DCB)	Sol_BG_US	0_CO2_capture	0
2060	Human toxicity (kg 14-DCB)	Sol_BG_US	1_Construction	2.35307
2060	Human toxicity (kg 14-DCB)	Sol_BG_US	2_Op_material	3.29207
2060	Human toxicity (kg 14-DCB)	Sol_BG_US	3_Op_electricity	16.6426
2060	Human toxicity (kg 14-DCB)	Sol_BG_US	4_Op_heat	21.0424
2060	Human toxicity (kg 14-DCB)	Sol_BG_US	5_EoL_treat	-0.586521
2060	Ionising radiation (kg U235-Eq)	Sol_BG_US	0_CO2_capture	0
2060	Ionising radiation (kg U235-Eq)	Sol_BG_US	1_Construction	0.833845
2060	Ionising radiation (kg U235-Eq)	Sol_BG_US	2_Op_material	1.81331
2060	Ionising radiation (kg U235-Eq)	Sol_BG_US	3_Op_electricity	37.3567
2060	Ionising radiation (kg U235-Eq)	Sol_BG_US	4_Op_heat	10.5341
2060	Ionising radiation (kg U235-Eq)	Sol_BG_US	5_EoL_treat	-0.105739
2060	Marine ecotoxicity (kg 14-DCB)	Sol_BG_US	0_CO2_capture	0
2060	Marine ecotoxicity (kg 14-DCB)	Sol_BG_US	1_Construction	0.295986
2060	Marine ecotoxicity (kg 14-DCB)	Sol_BG_US	2_Op_material	0.462425
2060	Marine ecotoxicity (kg 14-DCB)	Sol_BG_US	3_Op_electricity	5.57434
2060	Marine ecotoxicity (kg 14-DCB)	Sol_BG_US	4_Op_heat	3.21921
2060	Marine ecotoxicity (kg 14-DCB)	Sol_BG_US	5_EoL_treat	-0.219527
2060	Marine eutrophication (kg N-Eq)	Sol_BG_US	0_CO2_capture	0
2060	Marine eutrophication (kg N-Eq)	Sol_BG_US	1_Construction	0.00815258
2060	Marine eutrophication (kg N-Eq)	Sol_BG_US	2_Op_material	0.00689897
2060	Marine eutrophication (kg N-Eq)	Sol_BG_US	3_Op_electricity	0.0602023
2060	Marine eutrophication (kg N-Eq)	Sol_BG_US	4_Op_heat	0.0856417
2060	Marine eutrophication (kg N-Eq)	Sol_BG_US	5_EoL_treat	-0.00278916
2060	Metal depletion (kg Fe-Eq)	Sol_BG_US	0_CO2_capture	0
2060	Metal depletion (kg Fe-Eq)	Sol_BG_US	1_Construction	2.64888
2060	Metal depletion (kg Fe-Eq)	Sol_BG_US	2_Op_material	1.56335
2060	Metal depletion (kg Fe-Eq)	Sol_BG_US	3_Op_electricity	8.82903
2060	Metal depletion (kg Fe-Eq)	Sol_BG_US	4_Op_heat	7.37441
2060	Metal depletion (kg Fe-Eq)	Sol_BG_US	5_EoL_treat	-0.0874424
2060	Natural land transformation (square meter)	Sol_BG_US	0_CO2_capture	0
2060	Natural land transformation (square meter)	Sol_BG_US	1_Construction	0.00420533
2060	Natural land transformation (square meter)	Sol_BG_US	2_Op_material	0.000848014
2060	Natural land transformation (square meter)	Sol_BG_US	3_Op_electricity	0.0167278
2060	Natural land transformation (square meter)	Sol_BG_US	4_Op_heat	0.0219113
2060	Natural land transformation (square meter)	Sol_BG_US	5_EoL_treat	0.0014107
2060	Ozone depletion (kg CFC-11)	Sol_BG_US	0_CO2_capture	0
2060	Ozone depletion (kg CFC-11)	Sol_BG_US	1_Construction	2.27505e-06
2060	Ozone depletion (kg CFC-11)	Sol_BG_US	2_Op_material	2.4912e-06
2060	Ozone depletion (kg CFC-11)	Sol_BG_US	3_Op_electricity	1.24094e-05
2060	Ozone depletion (kg CFC-11)	Sol_BG_US	4_Op_heat	6.25356e-06
2060	Ozone depletion (kg CFC-11)	Sol_BG_US	5_EoL_treat	-2.8683e-07
2060	Particulate matter formation (kg PM10-Eq)	Sol_BG_US	0_CO2_capture	0
2060	Particulate matter formation (kg PM10-Eq)	Sol_BG_US	1_Construction	0.0145135
2060	Particulate matter formation (kg PM10-Eq)	Sol_BG_US	2_Op_material	0.0114168
2060	Particulate matter formation (kg PM10-Eq)	Sol_BG_US	3_Op_electricity	0.0679854
2060	Particulate matter formation (kg PM10-Eq)	Sol_BG_US	4_Op_heat	0.190132
2060	Particulate matter formation (kg PM10-Eq)	Sol_BG_US	5_EoL_treat	-0.00311441
2060	Photochemical oxidant formation (kg NMVOC)	Sol_BG_US	0_CO2_capture	0
2060	Photochemical oxidant formation (kg NMVOC)	Sol_BG_US	1_Construction	0.029744
2060	Photochemical oxidant formation (kg NMVOC)	Sol_BG_US	2_Op_material	0.0218688
2060	Photochemical oxidant formation (kg NMVOC)	Sol_BG_US	3_Op_electricity	0.166471
2060	Photochemical oxidant formation (kg NMVOC)	Sol_BG_US	4_Op_heat	0.221544
2060	Photochemical oxidant formation (kg NMVOC)	Sol_BG_US	5_EoL_treat	-0.00883732
2060	Terrestrial acidification (kg SO2-Eq)	Sol_BG_US	0_CO2_capture	0
2060	Terrestrial acidification (kg SO2-Eq)	Sol_BG_US	1_Construction	0.0274371
2060	Terrestrial acidification (kg SO2-Eq)	Sol_BG_US	2_Op_material	0.0261403
2060	Terrestrial acidification (kg SO2-Eq)	Sol_BG_US	3_Op_electricity	0.170673
2060	Terrestrial acidification (kg SO2-Eq)	Sol_BG_US	4_Op_heat	1.11518
2060	Terrestrial acidification (kg SO2-Eq)	Sol_BG_US	5_EoL_treat	-0.0067345
2060	Terrestrial ecotoxicity (kg 14-DCB)	Sol_BG_US	0_CO2_capture	0
2060	Terrestrial ecotoxicity (kg 14-DCB)	Sol_BG_US	1_Construction	0.00336591
2060	Terrestrial ecotoxicity (kg 14-DCB)	Sol_BG_US	2_Op_material	0.00113369
2060	Terrestrial ecotoxicity (kg 14-DCB)	Sol_BG_US	3_Op_electricity	0.0243512
2060	Terrestrial ecotoxicity (kg 14-DCB)	Sol_BG_US	4_Op_heat	0.00946056
2060	Terrestrial ecotoxicity (kg 14-DCB)	Sol_BG_US	5_EoL_treat	-0.00574273
2060	Urban land occupation (square meter-year)	Sol_BG_US	0_CO2_capture	0
2060	Urban land occupation (square meter-year)	Sol_BG_US	1_Construction	0.273837
2060	Urban land occupation (square meter-year)	Sol_BG_US	2_Op_material	0.22283
2060	Urban land occupation (square meter-year)	Sol_BG_US	3_Op_electricity	3.96911
2060	Urban land occupation (square meter-year)	Sol_BG_US	4_Op_heat	0.756967
2060	Urban land occupation (square meter-year)	Sol_BG_US	5_EoL_treat	-0.0588825
2060	Water depletion (m3 water)	Sol_BG_US	0_CO2_capture	0
2060	Water depletion (m3 water)	Sol_BG_US	1_Construction	0.0751037
2060	Water depletion (m3 water)	Sol_BG_US	2_Op_material	7.21066
2060	Water depletion (m3 water)	Sol_BG_US	3_Op_electricity	0.437828
2060	Water depletion (m3 water)	Sol_BG_US	4_Op_heat	0.169399
2060	Water depletion (m3 water)	Sol_BG_US	5_EoL_treat	-0.0738747
2070	Agricultural land occupation (square meter-year)	Sol_BG_US	0_CO2_capture	0
2070	Agricultural land occupation (square meter-year)	Sol_BG_US	1_Construction	0.282619
2070	Agricultural land occupation (square meter-year)	Sol_BG_US	2_Op_material	1.56683
2070	Agricultural land occupation (square meter-year)	Sol_BG_US	3_Op_electricity	58.4111
2070	Agricultural land occupation (square meter-year)	Sol_BG_US	4_Op_heat	27.0971
2070	Agricultural land occupation (square meter-year)	Sol_BG_US	5_EoL_treat	-0.0937473
2070	Climate change (kg CO2-Eq)	Sol_BG_US	0_CO2_capture	-1000
2070	Climate change (kg CO2-Eq)	Sol_BG_US	1_Construction	5.46511
2070	Climate change (kg CO2-Eq)	Sol_BG_US	2_Op_material	3.88395
2070	Climate change (kg CO2-Eq)	Sol_BG_US	3_Op_electricity	-10.2135
2070	Climate change (kg CO2-Eq)	Sol_BG_US	4_Op_heat	-230.651
2070	Climate change (kg CO2-Eq)	Sol_BG_US	5_EoL_treat	-8.36878
2070	Fossil depletion (kg oil-Eq)	Sol_BG_US	0_CO2_capture	0
2070	Fossil depletion (kg oil-Eq)	Sol_BG_US	1_Construction	3.52707
2070	Fossil depletion (kg oil-Eq)	Sol_BG_US	2_Op_material	2.05121
2070	Fossil depletion (kg oil-Eq)	Sol_BG_US	3_Op_electricity	25.7117
2070	Fossil depletion (kg oil-Eq)	Sol_BG_US	4_Op_heat	16.7581
2070	Fossil depletion (kg oil-Eq)	Sol_BG_US	5_EoL_treat	-0.357253
2070	Freshwater ecotoxicity (kg 14-DCB)	Sol_BG_US	0_CO2_capture	0
2070	Freshwater ecotoxicity (kg 14-DCB)	Sol_BG_US	1_Construction	0.287384
2070	Freshwater ecotoxicity (kg 14-DCB)	Sol_BG_US	2_Op_material	0.513273
2070	Freshwater ecotoxicity (kg 14-DCB)	Sol_BG_US	3_Op_electricity	6.12852
2070	Freshwater ecotoxicity (kg 14-DCB)	Sol_BG_US	4_Op_heat	3.58168
2070	Freshwater ecotoxicity (kg 14-DCB)	Sol_BG_US	5_EoL_treat	-0.485231
2070	Freshwater eutrophication (kg P-Eq)	Sol_BG_US	0_CO2_capture	0
2070	Freshwater eutrophication (kg P-Eq)	Sol_BG_US	1_Construction	0.00122577
2070	Freshwater eutrophication (kg P-Eq)	Sol_BG_US	2_Op_material	0.00179386
2070	Freshwater eutrophication (kg P-Eq)	Sol_BG_US	3_Op_electricity	0.0184415
2070	Freshwater eutrophication (kg P-Eq)	Sol_BG_US	4_Op_heat	0.0110663
2070	Freshwater eutrophication (kg P-Eq)	Sol_BG_US	5_EoL_treat	-0.00114983
2070	Human toxicity (kg 14-DCB)	Sol_BG_US	0_CO2_capture	0
2070	Human toxicity (kg 14-DCB)	Sol_BG_US	1_Construction	2.02731
2070	Human toxicity (kg 14-DCB)	Sol_BG_US	2_Op_material	3.12048
2070	Human toxicity (kg 14-DCB)	Sol_BG_US	3_Op_electricity	12.5836
2070	Human toxicity (kg 14-DCB)	Sol_BG_US	4_Op_heat	20.0339
2070	Human toxicity (kg 14-DCB)	Sol_BG_US	5_EoL_treat	-0.542832
2070	Ionising radiation (kg U235-Eq)	Sol_BG_US	0_CO2_capture	0
2070	Ionising radiation (kg U235-Eq)	Sol_BG_US	1_Construction	0.721905
2070	Ionising radiation (kg U235-Eq)	Sol_BG_US	2_Op_material	1.77809
2070	Ionising radiation (kg U235-Eq)	Sol_BG_US	3_Op_electricity	36.8789
2070	Ionising radiation (kg U235-Eq)	Sol_BG_US	4_Op_heat	10.3382
2070	Ionising radiation (kg U235-Eq)	Sol_BG_US	5_EoL_treat	-0.0988516
2070	Marine ecotoxicity (kg 14-DCB)	Sol_BG_US	0_CO2_capture	0
2070	Marine ecotoxicity (kg 14-DCB)	Sol_BG_US	1_Construction	0.258287
2070	Marine ecotoxicity (kg 14-DCB)	Sol_BG_US	2_Op_material	0.457206
2070	Marine ecotoxicity (kg 14-DCB)	Sol_BG_US	3_Op_electricity	5.43662
2070	Marine ecotoxicity (kg 14-DCB)	Sol_BG_US	4_Op_heat	3.16578
2070	Marine ecotoxicity (kg 14-DCB)	Sol_BG_US	5_EoL_treat	-0.197459
2070	Marine eutrophication (kg N-Eq)	Sol_BG_US	0_CO2_capture	0
2070	Marine eutrophication (kg N-Eq)	Sol_BG_US	1_Construction	0.00702897
2070	Marine eutrophication (kg N-Eq)	Sol_BG_US	2_Op_material	0.00642305
2070	Marine eutrophication (kg N-Eq)	Sol_BG_US	3_Op_electricity	0.0542877
2070	Marine eutrophication (kg N-Eq)	Sol_BG_US	4_Op_heat	0.0811076
2070	Marine eutrophication (kg N-Eq)	Sol_BG_US	5_EoL_treat	-0.00257256
2070	Metal depletion (kg Fe-Eq)	Sol_BG_US	0_CO2_capture	0
2070	Metal depletion (kg Fe-Eq)	Sol_BG_US	1_Construction	2.29374
2070	Metal depletion (kg Fe-Eq)	Sol_BG_US	2_Op_material	1.52776
2070	Metal depletion (kg Fe-Eq)	Sol_BG_US	3_Op_electricity	8.86262
2070	Metal depletion (kg Fe-Eq)	Sol_BG_US	4_Op_heat	7.22437
2070	Metal depletion (kg Fe-Eq)	Sol_BG_US	5_EoL_treat	-0.0824825
2070	Natural land transformation (square meter)	Sol_BG_US	0_CO2_capture	0
2070	Natural land transformation (square meter)	Sol_BG_US	1_Construction	0.00363352
2070	Natural land transformation (square meter)	Sol_BG_US	2_Op_material	0.000688879
2070	Natural land transformation (square meter)	Sol_BG_US	3_Op_electricity	0.0153003
2070	Natural land transformation (square meter)	Sol_BG_US	4_Op_heat	0.0203305
2070	Natural land transformation (square meter)	Sol_BG_US	5_EoL_treat	0.00124029
2070	Ozone depletion (kg CFC-11)	Sol_BG_US	0_CO2_capture	0
2070	Ozone depletion (kg CFC-11)	Sol_BG_US	1_Construction	1.97216e-06
2070	Ozone depletion (kg CFC-11)	Sol_BG_US	2_Op_material	2.36457e-06
2070	Ozone depletion (kg CFC-11)	Sol_BG_US	3_Op_electricity	1.16988e-05
2070	Ozone depletion (kg CFC-11)	Sol_BG_US	4_Op_heat	5.82402e-06
2070	Ozone depletion (kg CFC-11)	Sol_BG_US	5_EoL_treat	-2.64545e-07
2070	Particulate matter formation (kg PM10-Eq)	Sol_BG_US	0_CO2_capture	0
2070	Particulate matter formation (kg PM10-Eq)	Sol_BG_US	1_Construction	0.0124979
2070	Particulate matter formation (kg PM10-Eq)	Sol_BG_US	2_Op_material	0.0108531
2070	Particulate matter formation (kg PM10-Eq)	Sol_BG_US	3_Op_electricity	0.0631967
2070	Particulate matter formation (kg PM10-Eq)	Sol_BG_US	4_Op_heat	0.182105
2070	Particulate matter formation (kg PM10-Eq)	Sol_BG_US	5_EoL_treat	-0.00285995
2070	Photochemical oxidant formation (kg NMVOC)	Sol_BG_US	0_CO2_capture	0
2070	Photochemical oxidant formation (kg NMVOC)	Sol_BG_US	1_Construction	0.0255369
2070	Photochemical oxidant formation (kg NMVOC)	Sol_BG_US	2_Op_material	0.0204757
2070	Photochemical oxidant formation (kg NMVOC)	Sol_BG_US	3_Op_electricity	0.151206
2070	Photochemical oxidant formation (kg NMVOC)	Sol_BG_US	4_Op_heat	0.209736
2070	Photochemical oxidant formation (kg NMVOC)	Sol_BG_US	5_EoL_treat	-0.0081747
2070	Terrestrial acidification (kg SO2-Eq)	Sol_BG_US	0_CO2_capture	0
2070	Terrestrial acidification (kg SO2-Eq)	Sol_BG_US	1_Construction	0.0237013
2070	Terrestrial acidification (kg SO2-Eq)	Sol_BG_US	2_Op_material	0.0246355
2070	Terrestrial acidification (kg SO2-Eq)	Sol_BG_US	3_Op_electricity	0.153379
2070	Terrestrial acidification (kg SO2-Eq)	Sol_BG_US	4_Op_heat	1.06981
2070	Terrestrial acidification (kg SO2-Eq)	Sol_BG_US	5_EoL_treat	-0.00625135
2070	Terrestrial ecotoxicity (kg 14-DCB)	Sol_BG_US	0_CO2_capture	0
2070	Terrestrial ecotoxicity (kg 14-DCB)	Sol_BG_US	1_Construction	0.00294478
2070	Terrestrial ecotoxicity (kg 14-DCB)	Sol_BG_US	2_Op_material	0.00118057
2070	Terrestrial ecotoxicity (kg 14-DCB)	Sol_BG_US	3_Op_electricity	0.0251029
2070	Terrestrial ecotoxicity (kg 14-DCB)	Sol_BG_US	4_Op_heat	0.00962198
2070	Terrestrial ecotoxicity (kg 14-DCB)	Sol_BG_US	5_EoL_treat	-0.00551851
2070	Urban land occupation (square meter-year)	Sol_BG_US	0_CO2_capture	0
2070	Urban land occupation (square meter-year)	Sol_BG_US	1_Construction	0.240485
2070	Urban land occupation (square meter-year)	Sol_BG_US	2_Op_material	0.228688
2070	Urban land occupation (square meter-year)	Sol_BG_US	3_Op_electricity	3.96308
2070	Urban land occupation (square meter-year)	Sol_BG_US	4_Op_heat	0.819933
2070	Urban land occupation (square meter-year)	Sol_BG_US	5_EoL_treat	-0.053558
2070	Water depletion (m3 water)	Sol_BG_US	0_CO2_capture	0
2070	Water depletion (m3 water)	Sol_BG_US	1_Construction	0.0651104
2070	Water depletion (m3 water)	Sol_BG_US	2_Op_material	6.93539
2070	Water depletion (m3 water)	Sol_BG_US	3_Op_electricity	0.404327
2070	Water depletion (m3 water)	Sol_BG_US	4_Op_heat	0.156602
2070	Water depletion (m3 water)	Sol_BG_US	5_EoL_treat	-0.0659691
2080	Agricultural land occupation (square meter-year)	Sol_BG_US	0_CO2_capture	0
2080	Agricultural land occupation (square meter-year)	Sol_BG_US	1_Construction	0.256709
2080	Agricultural land occupation (square meter-year)	Sol_BG_US	2_Op_material	1.44041
2080	Agricultural land occupation (square meter-year)	Sol_BG_US	3_Op_electricity	51.9485
2080	Agricultural land occupation (square meter-year)	Sol_BG_US	4_Op_heat	25.8723
2080	Agricultural land occupation (square meter-year)	Sol_BG_US	5_EoL_treat	-0.0875856
2080	Climate change (kg CO2-Eq)	Sol_BG_US	0_CO2_capture	-1000
2080	Climate change (kg CO2-Eq)	Sol_BG_US	1_Construction	5.09656
2080	Climate change (kg CO2-Eq)	Sol_BG_US	2_Op_material	3.81852
2080	Climate change (kg CO2-Eq)	Sol_BG_US	3_Op_electricity	-8.13019
2080	Climate change (kg CO2-Eq)	Sol_BG_US	4_Op_heat	-224.639
2080	Climate change (kg CO2-Eq)	Sol_BG_US	5_EoL_treat	-8.09403
2080	Fossil depletion (kg oil-Eq)	Sol_BG_US	0_CO2_capture	0
2080	Fossil depletion (kg oil-Eq)	Sol_BG_US	1_Construction	3.25376
2080	Fossil depletion (kg oil-Eq)	Sol_BG_US	2_Op_material	1.8369
2080	Fossil depletion (kg oil-Eq)	Sol_BG_US	3_Op_electricity	22.4284
2080	Fossil depletion (kg oil-Eq)	Sol_BG_US	4_Op_heat	15.302
2080	Fossil depletion (kg oil-Eq)	Sol_BG_US	5_EoL_treat	-0.333716
2080	Freshwater ecotoxicity (kg 14-DCB)	Sol_BG_US	0_CO2_capture	0
2080	Freshwater ecotoxicity (kg 14-DCB)	Sol_BG_US	1_Construction	0.27052
2080	Freshwater ecotoxicity (kg 14-DCB)	Sol_BG_US	2_Op_material	0.518205
2080	Freshwater ecotoxicity (kg 14-DCB)	Sol_BG_US	3_Op_electricity	6.0761
2080	Freshwater ecotoxicity (kg 14-DCB)	Sol_BG_US	4_Op_heat	3.61624
2080	Freshwater ecotoxicity (kg 14-DCB)	Sol_BG_US	5_EoL_treat	-0.46574
2080	Freshwater eutrophication (kg P-Eq)	Sol_BG_US	0_CO2_capture	0
2080	Freshwater eutrophication (kg P-Eq)	Sol_BG_US	1_Construction	0.00114415
2080	Freshwater eutrophication (kg P-Eq)	Sol_BG_US	2_Op_material	0.00170973
2080	Freshwater eutrophication (kg P-Eq)	Sol_BG_US	3_Op_electricity	0.0137893
2080	Freshwater eutrophication (kg P-Eq)	Sol_BG_US	4_Op_heat	0.0107237
2080	Freshwater eutrophication (kg P-Eq)	Sol_BG_US	5_EoL_treat	-0.00111812
2080	Human toxicity (kg 14-DCB)	Sol_BG_US	0_CO2_capture	0
2080	Human toxicity (kg 14-DCB)	Sol_BG_US	1_Construction	1.89374
2080	Human toxicity (kg 14-DCB)	Sol_BG_US	2_Op_material	3.06903
2080	Human toxicity (kg 14-DCB)	Sol_BG_US	3_Op_electricity	10.7617
2080	Human toxicity (kg 14-DCB)	Sol_BG_US	4_Op_heat	19.7998
2080	Human toxicity (kg 14-DCB)	Sol_BG_US	5_EoL_treat	-0.520931
2080	Ionising radiation (kg U235-Eq)	Sol_BG_US	0_CO2_capture	0
2080	Ionising radiation (kg U235-Eq)	Sol_BG_US	1_Construction	0.649158
2080	Ionising radiation (kg U235-Eq)	Sol_BG_US	2_Op_material	1.56305
2080	Ionising radiation (kg U235-Eq)	Sol_BG_US	3_Op_electricity	38.5013
2080	Ionising radiation (kg U235-Eq)	Sol_BG_US	4_Op_heat	8.77646
2080	Ionising radiation (kg U235-Eq)	Sol_BG_US	5_EoL_treat	-0.0868928
2080	Marine ecotoxicity (kg 14-DCB)	Sol_BG_US	0_CO2_capture	0
2080	Marine ecotoxicity (kg 14-DCB)	Sol_BG_US	1_Construction	0.243143
2080	Marine ecotoxicity (kg 14-DCB)	Sol_BG_US	2_Op_material	0.461393
2080	Marine ecotoxicity (kg 14-DCB)	Sol_BG_US	3_Op_electricity	5.38754
2080	Marine ecotoxicity (kg 14-DCB)	Sol_BG_US	4_Op_heat	3.19585
2080	Marine ecotoxicity (kg 14-DCB)	Sol_BG_US	5_EoL_treat	-0.186242
2080	Marine eutrophication (kg N-Eq)	Sol_BG_US	0_CO2_capture	0
2080	Marine eutrophication (kg N-Eq)	Sol_BG_US	1_Construction	0.00650214
2080	Marine eutrophication (kg N-Eq)	Sol_BG_US	2_Op_material	0.00602973
2080	Marine eutrophication (kg N-Eq)	Sol_BG_US	3_Op_electricity	0.0463356
2080	Marine eutrophication (kg N-Eq)	Sol_BG_US	4_Op_heat	0.0776996
2080	Marine eutrophication (kg N-Eq)	Sol_BG_US	5_EoL_treat	-0.00244978
2080	Metal depletion (kg Fe-Eq)	Sol_BG_US	0_CO2_capture	0
2080	Metal depletion (kg Fe-Eq)	Sol_BG_US	1_Construction	2.1438
2080	Metal depletion (kg Fe-Eq)	Sol_BG_US	2_Op_material	1.51773
2080	Metal depletion (kg Fe-Eq)	Sol_BG_US	3_Op_electricity	8.87295
2080	Metal depletion (kg Fe-Eq)	Sol_BG_US	4_Op_heat	7.23936
2080	Metal depletion (kg Fe-Eq)	Sol_BG_US	5_EoL_treat	-0.0803178
2080	Natural land transformation (square meter)	Sol_BG_US	0_CO2_capture	0
2080	Natural land transformation (square meter)	Sol_BG_US	1_Construction	0.00335279
2080	Natural land transformation (square meter)	Sol_BG_US	2_Op_material	0.00056718
2080	Natural land transformation (square meter)	Sol_BG_US	3_Op_electricity	0.0137882
2080	Natural land transformation (square meter)	Sol_BG_US	4_Op_heat	0.0191535
2080	Natural land transformation (square meter)	Sol_BG_US	5_EoL_treat	0.00115424
2080	Ozone depletion (kg CFC-11)	Sol_BG_US	0_CO2_capture	0
2080	Ozone depletion (kg CFC-11)	Sol_BG_US	1_Construction	1.81926e-06
2080	Ozone depletion (kg CFC-11)	Sol_BG_US	2_Op_material	2.24183e-06
2080	Ozone depletion (kg CFC-11)	Sol_BG_US	3_Op_electricity	1.11385e-05
2080	Ozone depletion (kg CFC-11)	Sol_BG_US	4_Op_heat	5.24743e-06
2080	Ozone depletion (kg CFC-11)	Sol_BG_US	5_EoL_treat	-2.504e-07
2080	Particulate matter formation (kg PM10-Eq)	Sol_BG_US	0_CO2_capture	0
2080	Particulate matter formation (kg PM10-Eq)	Sol_BG_US	1_Construction	0.0116542
2080	Particulate matter formation (kg PM10-Eq)	Sol_BG_US	2_Op_material	0.0104474
2080	Particulate matter formation (kg PM10-Eq)	Sol_BG_US	3_Op_electricity	0.056675
2080	Particulate matter formation (kg PM10-Eq)	Sol_BG_US	4_Op_heat	0.176821
2080	Particulate matter formation (kg PM10-Eq)	Sol_BG_US	5_EoL_treat	-0.00272029
2080	Photochemical oxidant formation (kg NMVOC)	Sol_BG_US	0_CO2_capture	0
2080	Photochemical oxidant formation (kg NMVOC)	Sol_BG_US	1_Construction	0.0237974
2080	Photochemical oxidant formation (kg NMVOC)	Sol_BG_US	2_Op_material	0.0193738
2080	Photochemical oxidant formation (kg NMVOC)	Sol_BG_US	3_Op_electricity	0.131329
2080	Photochemical oxidant formation (kg NMVOC)	Sol_BG_US	4_Op_heat	0.200968
2080	Photochemical oxidant formation (kg NMVOC)	Sol_BG_US	5_EoL_treat	-0.0077993
2080	Terrestrial acidification (kg SO2-Eq)	Sol_BG_US	0_CO2_capture	0
2080	Terrestrial acidification (kg SO2-Eq)	Sol_BG_US	1_Construction	0.0219409
2080	Terrestrial acidification (kg SO2-Eq)	Sol_BG_US	2_Op_material	0.0234204
2080	Terrestrial acidification (kg SO2-Eq)	Sol_BG_US	3_Op_electricity	0.130742
2080	Terrestrial acidification (kg SO2-Eq)	Sol_BG_US	4_Op_heat	1.03948
2080	Terrestrial acidification (kg SO2-Eq)	Sol_BG_US	5_EoL_treat	-0.00597188
2080	Terrestrial ecotoxicity (kg 14-DCB)	Sol_BG_US	0_CO2_capture	0
2080	Terrestrial ecotoxicity (kg 14-DCB)	Sol_BG_US	1_Construction	0.00274491
2080	Terrestrial ecotoxicity (kg 14-DCB)	Sol_BG_US	2_Op_material	0.00126047
2080	Terrestrial ecotoxicity (kg 14-DCB)	Sol_BG_US	3_Op_electricity	0.0252574
2080	Terrestrial ecotoxicity (kg 14-DCB)	Sol_BG_US	4_Op_heat	0.0100969
2080	Terrestrial ecotoxicity (kg 14-DCB)	Sol_BG_US	5_EoL_treat	-0.00537852
2080	Urban land occupation (square meter-year)	Sol_BG_US	0_CO2_capture	0
2080	Urban land occupation (square meter-year)	Sol_BG_US	1_Construction	0.227278
2080	Urban land occupation (square meter-year)	Sol_BG_US	2_Op_material	0.250754
2080	Urban land occupation (square meter-year)	Sol_BG_US	3_Op_electricity	3.99302
2080	Urban land occupation (square meter-year)	Sol_BG_US	4_Op_heat	0.986308
2080	Urban land occupation (square meter-year)	Sol_BG_US	5_EoL_treat	-0.0515581
2080	Water depletion (m3 water)	Sol_BG_US	0_CO2_capture	0
2080	Water depletion (m3 water)	Sol_BG_US	1_Construction	0.0600073
2080	Water depletion (m3 water)	Sol_BG_US	2_Op_material	6.75725
2080	Water depletion (m3 water)	Sol_BG_US	3_Op_electricity	0.376402
2080	Water depletion (m3 water)	Sol_BG_US	4_Op_heat	0.136736
2080	Water depletion (m3 water)	Sol_BG_US	5_EoL_treat	-0.0617646
2090	Agricultural land occupation (square meter-year)	Sol_BG_US	0_CO2_capture	0
2090	Agricultural land occupation (square meter-year)	Sol_BG_US	1_Construction	0.247511
2090	Agricultural land occupation (square meter-year)	Sol_BG_US	2_Op_material	1.39368
2090	Agricultural land occupation (square meter-year)	Sol_BG_US	3_Op_electricity	41.8129
2090	Agricultural land occupation (square meter-year)	Sol_BG_US	4_Op_heat	25.6717
2090	Agricultural land occupation (square meter-year)	Sol_BG_US	5_EoL_treat	-0.0866791
2090	Climate change (kg CO2-Eq)	Sol_BG_US	0_CO2_capture	-1000
2090	Climate change (kg CO2-Eq)	Sol_BG_US	1_Construction	4.93584
2090	Climate change (kg CO2-Eq)	Sol_BG_US	2_Op_material	3.8056
2090	Climate change (kg CO2-Eq)	Sol_BG_US	3_Op_electricity	-3.93421
2090	Climate change (kg CO2-Eq)	Sol_BG_US	4_Op_heat	-221.935
2090	Climate change (kg CO2-Eq)	Sol_BG_US	5_EoL_treat	-7.97533
2090	Fossil depletion (kg oil-Eq)	Sol_BG_US	0_CO2_capture	0
2090	Fossil depletion (kg oil-Eq)	Sol_BG_US	1_Construction	3.14287
2090	Fossil depletion (kg oil-Eq)	Sol_BG_US	2_Op_material	1.7742
2090	Fossil depletion (kg oil-Eq)	Sol_BG_US	3_Op_electricity	19.0034
2090	Fossil depletion (kg oil-Eq)	Sol_BG_US	4_Op_heat	14.9062
2090	Fossil depletion (kg oil-Eq)	Sol_BG_US	5_EoL_treat	-0.325529
2090	Freshwater ecotoxicity (kg 14-DCB)	Sol_BG_US	0_CO2_capture	0
2090	Freshwater ecotoxicity (kg 14-DCB)	Sol_BG_US	1_Construction	0.263373
2090	Freshwater ecotoxicity (kg 14-DCB)	Sol_BG_US	2_Op_material	0.521181
2090	Freshwater ecotoxicity (kg 14-DCB)	Sol_BG_US	3_Op_electricity	6.31018
2090	Freshwater ecotoxicity (kg 14-DCB)	Sol_BG_US	4_Op_heat	3.63245
2090	Freshwater ecotoxicity (kg 14-DCB)	Sol_BG_US	5_EoL_treat	-0.457599
2090	Freshwater eutrophication (kg P-Eq)	Sol_BG_US	0_CO2_capture	0
2090	Freshwater eutrophication (kg P-Eq)	Sol_BG_US	1_Construction	0.0011128
2090	Freshwater eutrophication (kg P-Eq)	Sol_BG_US	2_Op_material	0.00171577
2090	Freshwater eutrophication (kg P-Eq)	Sol_BG_US	3_Op_electricity	0.0120627
2090	Freshwater eutrophication (kg P-Eq)	Sol_BG_US	4_Op_heat	0.0108151
2090	Freshwater eutrophication (kg P-Eq)	Sol_BG_US	5_EoL_treat	-0.00110558
2090	Human toxicity (kg 14-DCB)	Sol_BG_US	0_CO2_capture	0
2090	Human toxicity (kg 14-DCB)	Sol_BG_US	1_Construction	1.83986
2090	Human toxicity (kg 14-DCB)	Sol_BG_US	2_Op_material	3.07656
2090	Human toxicity (kg 14-DCB)	Sol_BG_US	3_Op_electricity	12.2977
2090	Human toxicity (kg 14-DCB)	Sol_BG_US	4_Op_heat	19.8161
2090	Human toxicity (kg 14-DCB)	Sol_BG_US	5_EoL_treat	-0.51266
2090	Ionising radiation (kg U235-Eq)	Sol_BG_US	0_CO2_capture	0
2090	Ionising radiation (kg U235-Eq)	Sol_BG_US	1_Construction	0.591352
2090	Ionising radiation (kg U235-Eq)	Sol_BG_US	2_Op_material	1.29306
2090	Ionising radiation (kg U235-Eq)	Sol_BG_US	3_Op_electricity	28.6819
2090	Ionising radiation (kg U235-Eq)	Sol_BG_US	4_Op_heat	7.33765
2090	Ionising radiation (kg U235-Eq)	Sol_BG_US	5_EoL_treat	-0.0764027
2090	Marine ecotoxicity (kg 14-DCB)	Sol_BG_US	0_CO2_capture	0
2090	Marine ecotoxicity (kg 14-DCB)	Sol_BG_US	1_Construction	0.236691
2090	Marine ecotoxicity (kg 14-DCB)	Sol_BG_US	2_Op_material	0.46394
2090	Marine ecotoxicity (kg 14-DCB)	Sol_BG_US	3_Op_electricity	5.58946
2090	Marine ecotoxicity (kg 14-DCB)	Sol_BG_US	4_Op_heat	3.2099
2090	Marine ecotoxicity (kg 14-DCB)	Sol_BG_US	5_EoL_treat	-0.181751
2090	Marine eutrophication (kg N-Eq)	Sol_BG_US	0_CO2_capture	0
2090	Marine eutrophication (kg N-Eq)	Sol_BG_US	1_Construction	0.00628677
2090	Marine eutrophication (kg N-Eq)	Sol_BG_US	2_Op_material	0.00591252
2090	Marine eutrophication (kg N-Eq)	Sol_BG_US	3_Op_electricity	0.0404392
2090	Marine eutrophication (kg N-Eq)	Sol_BG_US	4_Op_heat	0.076626
2090	Marine eutrophication (kg N-Eq)	Sol_BG_US	5_EoL_treat	-0.00240146
2090	Metal depletion (kg Fe-Eq)	Sol_BG_US	0_CO2_capture	0
2090	Metal depletion (kg Fe-Eq)	Sol_BG_US	1_Construction	2.07693
2090	Metal depletion (kg Fe-Eq)	Sol_BG_US	2_Op_material	1.51112
2090	Metal depletion (kg Fe-Eq)	Sol_BG_US	3_Op_electricity	9.05616
2090	Metal depletion (kg Fe-Eq)	Sol_BG_US	4_Op_heat	7.2316
2090	Metal depletion (kg Fe-Eq)	Sol_BG_US	5_EoL_treat	-0.0793257
2090	Natural land transformation (square meter)	Sol_BG_US	0_CO2_capture	0
2090	Natural land transformation (square meter)	Sol_BG_US	1_Construction	0.00323731
2090	Natural land transformation (square meter)	Sol_BG_US	2_Op_material	0.000512697
2090	Natural land transformation (square meter)	Sol_BG_US	3_Op_electricity	0.0117733
2090	Natural land transformation (square meter)	Sol_BG_US	4_Op_heat	0.0186599
2090	Natural land transformation (square meter)	Sol_BG_US	5_EoL_treat	0.00112003
2090	Ozone depletion (kg CFC-11)	Sol_BG_US	0_CO2_capture	0
2090	Ozone depletion (kg CFC-11)	Sol_BG_US	1_Construction	1.75469e-06
2090	Ozone depletion (kg CFC-11)	Sol_BG_US	2_Op_material	2.17544e-06
2090	Ozone depletion (kg CFC-11)	Sol_BG_US	3_Op_electricity	9.12357e-06
2090	Ozone depletion (kg CFC-11)	Sol_BG_US	4_Op_heat	4.97352e-06
2090	Ozone depletion (kg CFC-11)	Sol_BG_US	5_EoL_treat	-2.44283e-07
2090	Particulate matter formation (kg PM10-Eq)	Sol_BG_US	0_CO2_capture	0
2090	Particulate matter formation (kg PM10-Eq)	Sol_BG_US	1_Construction	0.0112838
2090	Particulate matter formation (kg PM10-Eq)	Sol_BG_US	2_Op_material	0.0103476
2090	Particulate matter formation (kg PM10-Eq)	Sol_BG_US	3_Op_electricity	0.0527867
2090	Particulate matter formation (kg PM10-Eq)	Sol_BG_US	4_Op_heat	0.175019
2090	Particulate matter formation (kg PM10-Eq)	Sol_BG_US	5_EoL_treat	-0.00266612
2090	Photochemical oxidant formation (kg NMVOC)	Sol_BG_US	0_CO2_capture	0
2090	Photochemical oxidant formation (kg NMVOC)	Sol_BG_US	1_Construction	0.0230203
2090	Photochemical oxidant formation (kg NMVOC)	Sol_BG_US	2_Op_material	0.0190603
2090	Photochemical oxidant formation (kg NMVOC)	Sol_BG_US	3_Op_electricity	0.11842
2090	Photochemical oxidant formation (kg NMVOC)	Sol_BG_US	4_Op_heat	0.198332
2090	Photochemical oxidant formation (kg NMVOC)	Sol_BG_US	5_EoL_treat	-0.00765071
2090	Terrestrial acidification (kg SO2-Eq)	Sol_BG_US	0_CO2_capture	0
2090	Terrestrial acidification (kg SO2-Eq)	Sol_BG_US	1_Construction	0.0212364
2090	Terrestrial acidification (kg SO2-Eq)	Sol_BG_US	2_Op_material	0.0231408
2090	Terrestrial acidification (kg SO2-Eq)	Sol_BG_US	3_Op_electricity	0.121931
2090	Terrestrial acidification (kg SO2-Eq)	Sol_BG_US	4_Op_heat	1.02743
2090	Terrestrial acidification (kg SO2-Eq)	Sol_BG_US	5_EoL_treat	-0.00586515
2090	Terrestrial ecotoxicity (kg 14-DCB)	Sol_BG_US	0_CO2_capture	0
2090	Terrestrial ecotoxicity (kg 14-DCB)	Sol_BG_US	1_Construction	0.00266332
2090	Terrestrial ecotoxicity (kg 14-DCB)	Sol_BG_US	2_Op_material	0.00128441
2090	Terrestrial ecotoxicity (kg 14-DCB)	Sol_BG_US	3_Op_electricity	0.0254633
2090	Terrestrial ecotoxicity (kg 14-DCB)	Sol_BG_US	4_Op_heat	0.0102141
2090	Terrestrial ecotoxicity (kg 14-DCB)	Sol_BG_US	5_EoL_treat	-0.00531503
2090	Urban land occupation (square meter-year)	Sol_BG_US	0_CO2_capture	0
2090	Urban land occupation (square meter-year)	Sol_BG_US	1_Construction	0.221678
2090	Urban land occupation (square meter-year)	Sol_BG_US	2_Op_material	0.258734
2090	Urban land occupation (square meter-year)	Sol_BG_US	3_Op_electricity	4.33718
2090	Urban land occupation (square meter-year)	Sol_BG_US	4_Op_heat	1.03482
2090	Urban land occupation (square meter-year)	Sol_BG_US	5_EoL_treat	-0.050656
2090	Water depletion (m3 water)	Sol_BG_US	0_CO2_capture	0
2090	Water depletion (m3 water)	Sol_BG_US	1_Construction	0.0578486
2090	Water depletion (m3 water)	Sol_BG_US	2_Op_material	6.67621
2090	Water depletion (m3 water)	Sol_BG_US	3_Op_electricity	0.309491
2090	Water depletion (m3 water)	Sol_BG_US	4_Op_heat	0.126429
2090	Water depletion (m3 water)	Sol_BG_US	5_EoL_treat	-0.0600642
2100	Agricultural land occupation (square meter-year)	Sol_BG_US	0_CO2_capture	0
2100	Agricultural land occupation (square meter-year)	Sol_BG_US	1_Construction	0.237265
2100	Agricultural land occupation (square meter-year)	Sol_BG_US	2_Op_material	1.34905
2100	Agricultural land occupation (square meter-year)	Sol_BG_US	3_Op_electricity	32.1921
2100	Agricultural land occupation (square meter-year)	Sol_BG_US	4_Op_heat	25.4826
2100	Agricultural land occupation (square meter-year)	Sol_BG_US	5_EoL_treat	-0.0854692
2100	Climate change (kg CO2-Eq)	Sol_BG_US	0_CO2_capture	-1000
2100	Climate change (kg CO2-Eq)	Sol_BG_US	1_Construction	4.81846
2100	Climate change (kg CO2-Eq)	Sol_BG_US	2_Op_material	3.83944
2100	Climate change (kg CO2-Eq)	Sol_BG_US	3_Op_electricity	1.93695
2100	Climate change (kg CO2-Eq)	Sol_BG_US	4_Op_heat	-220.186
2100	Climate change (kg CO2-Eq)	Sol_BG_US	5_EoL_treat	-7.91035
2100	Fossil depletion (kg oil-Eq)	Sol_BG_US	0_CO2_capture	0
2100	Fossil depletion (kg oil-Eq)	Sol_BG_US	1_Construction	3.0683
2100	Fossil depletion (kg oil-Eq)	Sol_BG_US	2_Op_material	1.74611
2100	Fossil depletion (kg oil-Eq)	Sol_BG_US	3_Op_electricity	18.2135
2100	Fossil depletion (kg oil-Eq)	Sol_BG_US	4_Op_heat	14.7515
2100	Fossil depletion (kg oil-Eq)	Sol_BG_US	5_EoL_treat	-0.321304
2100	Freshwater ecotoxicity (kg 14-DCB)	Sol_BG_US	0_CO2_capture	0
2100	Freshwater ecotoxicity (kg 14-DCB)	Sol_BG_US	1_Construction	0.258223
2100	Freshwater ecotoxicity (kg 14-DCB)	Sol_BG_US	2_Op_material	0.526608
2100	Freshwater ecotoxicity (kg 14-DCB)	Sol_BG_US	3_Op_electricity	6.52651
2100	Freshwater ecotoxicity (kg 14-DCB)	Sol_BG_US	4_Op_heat	3.6559
2100	Freshwater ecotoxicity (kg 14-DCB)	Sol_BG_US	5_EoL_treat	-0.453238
2100	Freshwater eutrophication (kg P-Eq)	Sol_BG_US	0_CO2_capture	0
2100	Freshwater eutrophication (kg P-Eq)	Sol_BG_US	1_Construction	0.00107554
2100	Freshwater eutrophication (kg P-Eq)	Sol_BG_US	2_Op_material	0.00169233
2100	Freshwater eutrophication (kg P-Eq)	Sol_BG_US	3_Op_electricity	0.0119351
2100	Freshwater eutrophication (kg P-Eq)	Sol_BG_US	4_Op_heat	0.0107342
2100	Freshwater eutrophication (kg P-Eq)	Sol_BG_US	5_EoL_treat	-0.00109724
2100	Human toxicity (kg 14-DCB)	Sol_BG_US	0_CO2_capture	0
2100	Human toxicity (kg 14-DCB)	Sol_BG_US	1_Construction	1.79348
2100	Human toxicity (kg 14-DCB)	Sol_BG_US	2_Op_material	3.06396
2100	Human toxicity (kg 14-DCB)	Sol_BG_US	3_Op_electricity	13.9451
2100	Human toxicity (kg 14-DCB)	Sol_BG_US	4_Op_heat	19.7286
2100	Human toxicity (kg 14-DCB)	Sol_BG_US	5_EoL_treat	-0.5074
2100	Ionising radiation (kg U235-Eq)	Sol_BG_US	0_CO2_capture	0
2100	Ionising radiation (kg U235-Eq)	Sol_BG_US	1_Construction	0.528611
2100	Ionising radiation (kg U235-Eq)	Sol_BG_US	2_Op_material	0.977763
2100	Ionising radiation (kg U235-Eq)	Sol_BG_US	3_Op_electricity	15.7533
2100	Ionising radiation (kg U235-Eq)	Sol_BG_US	4_Op_heat	5.74989
2100	Ionising radiation (kg U235-Eq)	Sol_BG_US	5_EoL_treat	-0.0648416
2100	Marine ecotoxicity (kg 14-DCB)	Sol_BG_US	0_CO2_capture	0
2100	Marine ecotoxicity (kg 14-DCB)	Sol_BG_US	1_Construction	0.231969
2100	Marine ecotoxicity (kg 14-DCB)	Sol_BG_US	2_Op_material	0.468637
2100	Marine ecotoxicity (kg 14-DCB)	Sol_BG_US	3_Op_electricity	5.77615
2100	Marine ecotoxicity (kg 14-DCB)	Sol_BG_US	4_Op_heat	3.23018
2100	Marine ecotoxicity (kg 14-DCB)	Sol_BG_US	5_EoL_treat	-0.179442
2100	Marine eutrophication (kg N-Eq)	Sol_BG_US	0_CO2_capture	0
2100	Marine eutrophication (kg N-Eq)	Sol_BG_US	1_Construction	0.0061357
2100	Marine eutrophication (kg N-Eq)	Sol_BG_US	2_Op_material	0.005839
2100	Marine eutrophication (kg N-Eq)	Sol_BG_US	3_Op_electricity	0.0372083
2100	Marine eutrophication (kg N-Eq)	Sol_BG_US	4_Op_heat	0.0759878
2100	Marine eutrophication (kg N-Eq)	Sol_BG_US	5_EoL_treat	-0.00237454
2100	Metal depletion (kg Fe-Eq)	Sol_BG_US	0_CO2_capture	0
2100	Metal depletion (kg Fe-Eq)	Sol_BG_US	1_Construction	2.02498
2100	Metal depletion (kg Fe-Eq)	Sol_BG_US	2_Op_material	1.51376
2100	Metal depletion (kg Fe-Eq)	Sol_BG_US	3_Op_electricity	9.24759
2100	Metal depletion (kg Fe-Eq)	Sol_BG_US	4_Op_heat	7.24559
2100	Metal depletion (kg Fe-Eq)	Sol_BG_US	5_EoL_treat	-0.0790064
2100	Natural land transformation (square meter)	Sol_BG_US	0_CO2_capture	0
2100	Natural land transformation (square meter)	Sol_BG_US	1_Construction	0.00316582
2100	Natural land transformation (square meter)	Sol_BG_US	2_Op_material	0.000475743
2100	Natural land transformation (square meter)	Sol_BG_US	3_Op_electricity	0.0111297
2100	Natural land transformation (square meter)	Sol_BG_US	4_Op_heat	0.0183477
2100	Natural land transformation (square meter)	Sol_BG_US	5_EoL_treat	0.00110191
2100	Ozone depletion (kg CFC-11)	Sol_BG_US	0_CO2_capture	0
2100	Ozone depletion (kg CFC-11)	Sol_BG_US	1_Construction	1.71346e-06
2100	Ozone depletion (kg CFC-11)	Sol_BG_US	2_Op_material	2.12546e-06
2100	Ozone depletion (kg CFC-11)	Sol_BG_US	3_Op_electricity	7.47139e-06
2100	Ozone depletion (kg CFC-11)	Sol_BG_US	4_Op_heat	4.77329e-06
2100	Ozone depletion (kg CFC-11)	Sol_BG_US	5_EoL_treat	-2.40497e-07
2100	Particulate matter formation (kg PM10-Eq)	Sol_BG_US	0_CO2_capture	0
2100	Particulate matter formation (kg PM10-Eq)	Sol_BG_US	1_Construction	0.0109759
2100	Particulate matter formation (kg PM10-Eq)	Sol_BG_US	2_Op_material	0.0102977
2100	Particulate matter formation (kg PM10-Eq)	Sol_BG_US	3_Op_electricity	0.051246
2100	Particulate matter formation (kg PM10-Eq)	Sol_BG_US	4_Op_heat	0.173967
2100	Particulate matter formation (kg PM10-Eq)	Sol_BG_US	5_EoL_treat	-0.00263658
2100	Photochemical oxidant formation (kg NMVOC)	Sol_BG_US	0_CO2_capture	0
2100	Photochemical oxidant formation (kg NMVOC)	Sol_BG_US	1_Construction	0.0223547
2100	Photochemical oxidant formation (kg NMVOC)	Sol_BG_US	2_Op_material	0.0189218
2100	Photochemical oxidant formation (kg NMVOC)	Sol_BG_US	3_Op_electricity	0.113138
2100	Photochemical oxidant formation (kg NMVOC)	Sol_BG_US	4_Op_heat	0.197039
2100	Photochemical oxidant formation (kg NMVOC)	Sol_BG_US	5_EoL_treat	-0.00757018
2100	Terrestrial acidification (kg SO2-Eq)	Sol_BG_US	0_CO2_capture	0
2100	Terrestrial acidification (kg SO2-Eq)	Sol_BG_US	1_Construction	0.0207581
2100	Terrestrial acidification (kg SO2-Eq)	Sol_BG_US	2_Op_material	0.0230277
2100	Terrestrial acidification (kg SO2-Eq)	Sol_BG_US	3_Op_electricity	0.119418
2100	Terrestrial acidification (kg SO2-Eq)	Sol_BG_US	4_Op_heat	1.02074
2100	Terrestrial acidification (kg SO2-Eq)	Sol_BG_US	5_EoL_treat	-0.00580768
2100	Terrestrial ecotoxicity (kg 14-DCB)	Sol_BG_US	0_CO2_capture	0
2100	Terrestrial ecotoxicity (kg 14-DCB)	Sol_BG_US	1_Construction	0.00261949
2100	Terrestrial ecotoxicity (kg 14-DCB)	Sol_BG_US	2_Op_material	0.00131777
2100	Terrestrial ecotoxicity (kg 14-DCB)	Sol_BG_US	3_Op_electricity	0.0254627
2100	Terrestrial ecotoxicity (kg 14-DCB)	Sol_BG_US	4_Op_heat	0.0103428
2100	Terrestrial ecotoxicity (kg 14-DCB)	Sol_BG_US	5_EoL_treat	-0.00527948
2100	Urban land occupation (square meter-year)	Sol_BG_US	0_CO2_capture	0
2100	Urban land occupation (square meter-year)	Sol_BG_US	1_Construction	0.218821
2100	Urban land occupation (square meter-year)	Sol_BG_US	2_Op_material	0.265292
2100	Urban land occupation (square meter-year)	Sol_BG_US	3_Op_electricity	4.45484
2100	Urban land occupation (square meter-year)	Sol_BG_US	4_Op_heat	1.05605
2100	Urban land occupation (square meter-year)	Sol_BG_US	5_EoL_treat	-0.0502563
2100	Water depletion (m3 water)	Sol_BG_US	0_CO2_capture	0
2100	Water depletion (m3 water)	Sol_BG_US	1_Construction	0.0564219
2100	Water depletion (m3 water)	Sol_BG_US	2_Op_material	6.62899
2100	Water depletion (m3 water)	Sol_BG_US	3_Op_electricity	0.256375
2100	Water depletion (m3 water)	Sol_BG_US	4_Op_heat	0.116757
2100	Water depletion (m3 water)	Sol_BG_US	5_EoL_treat	-0.0591159
