# Supplementary material for: Environmental trade-offs of direct air capture technologies in climate change mitigation toward 2100
Source: Nat Commun. 2022 Jun 25;13:3635. doi: 10.1038/s41467-022-31146-1 (PMC9233692; doi:10.1038/s41467-022-31146-1)
Supplement: Supplementary file 3 — Supplementary Data 1 [file 41467_2022_31146_MOESM3_ESM.zip › 6-2. Supplementary Dataset/Code/Python-Code/Python_code_result_export/LCA_sol_sor_country_summary_table_spread_BAU.xlsx]

## Sheet: Sheet1
Impact category	Heat_elec_region	2020	2030	2040	2050	2060	2070	2080	2090	2100
Agricultural land occupation (square meter-year)	Solvent_BG_CN	39.6658	36.1806	33.3531	37.3852	49.2219	37.6402	42.1795	37.9527	34.574
Agricultural land occupation (square meter-year)	Solvent_BG_EU	76.9503	67.4539	58.7817	46.4565	31.8008	27.1439	28.1118	32.482	41.7003
Agricultural land occupation (square meter-year)	Solvent_BG_GL	49.6076	44.5795	44.6153	42.3229	40.3957	35.2989	39.0719	36.2653	35.2218
Agricultural land occupation (square meter-year)	Solvent_BG_RU	30.7781	29.261	27.8225	27.2531	26.9713	26.1845	27.2055	27.0238	27.2366
Agricultural land occupation (square meter-year)	Solvent_BG_US	51.0172	51.306	66.6982	49.4931	30.5268	26.6733	28.1986	28.1426	28.4535
Agricultural land occupation (square meter-year)	Solvent_NG_CN	13.8599	10.8742	8.05133	12.2387	24.1557	13.0748	17.2515	13.3171	10.0779
Agricultural land occupation (square meter-year)	Solvent_NG_EU	51.1445	42.1475	33.4799	21.31	6.73448	2.57853	3.18388	7.84641	17.2042
Agricultural land occupation (square meter-year)	Solvent_NG_GL	23.8018	19.2732	19.3135	17.1764	15.3294	10.7335	14.1439	11.6297	10.7256
Agricultural land occupation (square meter-year)	Solvent_NG_RU	4.97228	3.95459	2.52073	2.1066	1.90507	1.61911	2.27751	2.38823	2.74048
Agricultural land occupation (square meter-year)	Solvent_NG_US	25.2113	25.9997	41.3964	24.3466	5.46055	2.10792	3.2706	3.50702	3.95733
Agricultural land occupation (square meter-year)	Sorbent_BG_CN	38.189	34.1532	30.5964	35.6755	50.2879	36.3886	41.7588	36.7517	32.7038
Agricultural land occupation (square meter-year)	Sorbent_BG_EU	83.7731	72.388	61.6854	46.7661	28.9887	23.5559	24.5597	30.0632	41.4164
Agricultural land occupation (square meter-year)	Sorbent_BG_GL	50.3439	44.4217	44.3656	41.7124	39.4969	33.5262	37.9595	34.6887	33.4957
Agricultural land occupation (square meter-year)	Sorbent_BG_RU	27.323	25.6932	23.8347	23.288	23.0843	22.3829	23.4516	23.39	23.7331
Agricultural land occupation (square meter-year)	Sorbent_BG_US	52.0673	52.6455	71.3641	50.4786	27.4312	22.9805	24.6657	24.7578	25.2208
Agricultural land occupation (square meter-year)	Sorbent_HP_CN	29.6208	22.8309	15.7805	26.2149	55.3176	29.1629	38.8595	29.7136	22.0599
Agricultural land occupation (square meter-year)	Sorbent_HP_EU	119.285	98.0389	76.9328	48.0301	13.4221	3.92091	5.02884	16.5573	39.1977
Agricultural land occupation (square meter-year)	Sorbent_HP_GL	53.5296	43.0292	42.8645	38.0895	34.0918	23.5325	31.3862	25.6557	23.6177
Agricultural land occupation (square meter-year)	Sorbent_HP_RU	8.24726	6.19017	2.4802	1.84867	1.808	1.61364	2.84914	3.43116	4.41454
Agricultural land occupation (square meter-year)	Sorbent_HP_US	56.9194	59.2055	95.9708	55.3327	10.3584	2.78915	5.23738	6.1217	7.34088
Climate change (kg CO2-Eq)	Solvent_BG_CN	-843.082	-866.188	-911.596	-953.293	-1020.12	-1052.21	-1055.15	-1080.48	-1112.17
Climate change (kg CO2-Eq)	Solvent_BG_EU	-1016.38	-1042.76	-1038.36	-988.326	-1056.23	-1063.17	-1074.55	-1099.66	-1128.95
Climate change (kg CO2-Eq)	Solvent_BG_GL	-911.951	-947.153	-977.174	-988.162	-1034.46	-1047.87	-1054.47	-1076.11	-1100.79
Climate change (kg CO2-Eq)	Solvent_BG_RU	-869.989	-883.385	-939.922	-966.076	-997.947	-1000.14	-990.318	-1006.49	-1026.56
Climate change (kg CO2-Eq)	Solvent_BG_US	-942.901	-997.241	-1007.87	-1010.23	-1049.23	-1068.74	-1078.41	-1100.41	-1117.72
Climate change (kg CO2-Eq)	Solvent_NG_CN	-562.961	-582.607	-624.948	-665.332	-727.731	-758.484	-760.824	-784.077	-813.394
Climate change (kg CO2-Eq)	Solvent_NG_EU	-736.259	-759.179	-751.714	-700.365	-763.845	-769.445	-780.223	-803.259	-830.174
Climate change (kg CO2-Eq)	Solvent_NG_GL	-631.83	-663.572	-690.526	-700.201	-742.072	-754.153	-760.143	-779.711	-802.014
Climate change (kg CO2-Eq)	Solvent_NG_RU	-589.867	-599.804	-653.273	-678.115	-705.562	-706.415	-695.991	-710.087	-727.787
Climate change (kg CO2-Eq)	Solvent_NG_US	-662.78	-713.661	-721.226	-722.265	-756.842	-775.017	-784.083	-804.016	-818.944
Climate change (kg CO2-Eq)	Sorbent_BG_CN	-435.201	-461.555	-515.382	-565.627	-645.143	-683.689	-686.956	-716.801	-754.32
Climate change (kg CO2-Eq)	Sorbent_BG_EU	-647.074	-677.432	-670.365	-608.459	-689.296	-697.09	-710.673	-740.254	-774.835
Climate change (kg CO2-Eq)	Sorbent_BG_GL	-519.399	-560.543	-595.557	-608.258	-662.676	-678.394	-686.123	-711.464	-740.407
Climate change (kg CO2-Eq)	Sorbent_BG_RU	-468.096	-482.58	-550.012	-581.256	-618.04	-620.029	-607.691	-626.341	-649.657
Climate change (kg CO2-Eq)	Sorbent_BG_US	-557.239	-621.781	-633.091	-635.233	-680.734	-703.902	-715.392	-741.179	-761.105
Climate change (kg CO2-Eq)	Sorbent_HP_CN	-125.037	-168.593	-267.536	-363.487	-509.48	-582.216	-587.134	-640.942	-709.169
Climate change (kg CO2-Eq)	Sorbent_HP_EU	-541.794	-593.223	-572.39	-447.737	-596.328	-608.575	-633.785	-687.073	-749.521
Climate change (kg CO2-Eq)	Sorbent_HP_GL	-290.656	-363.303	-425.242	-447.343	-543.968	-571.801	-585.494	-630.444	-681.802
Climate change (kg CO2-Eq)	Sorbent_HP_RU	-189.743	-209.95	-335.655	-394.229	-456.168	-456.997	-431.219	-463.006	-503.296
Climate change (kg CO2-Eq)	Sorbent_HP_US	-365.087	-483.759	-499.072	-500.402	-579.488	-621.975	-643.068	-688.893	-722.516
Fossil depletion (kg oil-Eq)	Solvent_BG_CN	116.383	114.62	109.918	103.55	91.3176	83.5976	80.0488	73.952	63.6887
Fossil depletion (kg oil-Eq)	Solvent_BG_EU	86.9165	79.324	80.9663	93.4116	84.2933	81.2477	76.8226	68.4056	58.5703
Fossil depletion (kg oil-Eq)	Solvent_BG_GL	115.497	106.574	100.682	98.5431	89.721	85.9786	82.8647	76.6424	67.8288
Fossil depletion (kg oil-Eq)	Solvent_BG_RU	144.942	150.907	145.359	134.042	120.469	117.665	117.427	109.202	101.336
Fossil depletion (kg oil-Eq)	Solvent_BG_US	109.63	94.7458	91.4032	90.6939	82.115	77.847	75.8569	70.5904	66.1186
Fossil depletion (kg oil-Eq)	Solvent_NG_CN	260.831	259.947	255.848	249.738	238.349	230.995	227.746	222.245	212.843
Fossil depletion (kg oil-Eq)	Solvent_NG_EU	231.364	224.651	226.896	239.599	231.325	228.645	224.52	216.699	207.725
Fossil depletion (kg oil-Eq)	Solvent_NG_GL	259.944	251.902	246.612	244.73	236.753	233.376	230.562	224.936	216.983
Fossil depletion (kg oil-Eq)	Solvent_NG_RU	289.39	296.234	291.289	280.229	267.501	265.062	265.125	257.495	250.491
Fossil depletion (kg oil-Eq)	Solvent_NG_US	254.078	240.073	237.333	236.881	229.147	225.244	223.554	218.884	215.273
Fossil depletion (kg oil-Eq)	Sorbent_BG_CN	135.731	134.063	128.685	121.048	106.512	97.2509	93.0605	85.9159	73.8037
Fossil depletion (kg oil-Eq)	Sorbent_BG_EU	99.7051	90.9111	93.2884	108.652	97.9237	94.3779	89.1161	79.1348	67.5458
Fossil depletion (kg oil-Eq)	Sorbent_BG_GL	134.647	124.227	117.393	114.926	104.56	100.162	96.5032	89.2052	78.8654
Fossil depletion (kg oil-Eq)	Sorbent_BG_RU	170.648	178.428	172.015	158.326	142.152	138.902	138.759	129.013	119.832
Fossil depletion (kg oil-Eq)	Sorbent_BG_US	127.475	109.766	106.049	105.329	95.2605	90.2201	87.9354	81.806	76.7744
Fossil depletion (kg oil-Eq)	Sorbent_HP_CN	211.627	210.491	201.302	186.837	160.22	142.849	135.314	122.649	100.823
Fossil depletion (kg oil-Eq)	Sorbent_HP_EU	140.764	125.61	131.677	162.454	143.328	137.198	127.556	109.311	88.5141
Fossil depletion (kg oil-Eq)	Sorbent_HP_GL	209.496	191.143	179.091	174.795	156.381	148.575	142.086	129.119	110.78
Fossil depletion (kg oil-Eq)	Sorbent_HP_RU	280.309	297.757	286.532	260.164	230.325	224.776	225.204	207.421	191.361
Fossil depletion (kg oil-Eq)	Sorbent_HP_US	195.387	162.698	156.776	155.919	138.089	129.019	125.233	114.565	106.667
Freshwater ecotoxicity (kg 14-DCB)	Solvent_BG_CN	9.42036	9.49213	9.25132	9.33634	9.84388	10.6754	11.6956	12.1845	12.9715
Freshwater ecotoxicity (kg 14-DCB)	Solvent_BG_EU	10.7417	10.5018	10.6091	11.8207	10.9095	11.5934	11.9318	12.3255	12.8238
Freshwater ecotoxicity (kg 14-DCB)	Solvent_BG_GL	10.3983	10.224	10.0843	10.5153	10.529	10.9117	11.3677	11.7268	12.409
Freshwater ecotoxicity (kg 14-DCB)	Solvent_BG_RU	10.2349	9.17938	7.89792	8.53797	9.43714	9.17253	9.75374	10.9065	12.2812
Freshwater ecotoxicity (kg 14-DCB)	Solvent_BG_US	11.5952	11.072	11.5019	12.3671	12.1769	12.0912	11.9928	11.9176	11.9748
Freshwater ecotoxicity (kg 14-DCB)	Solvent_NG_CN	7.77211	7.85924	7.63332	7.68112	8.18459	8.97736	9.95021	10.4029	11.1211
Freshwater ecotoxicity (kg 14-DCB)	Solvent_NG_EU	9.09344	8.86896	8.99114	10.1654	9.25023	9.89532	10.1864	10.5439	10.9734
Freshwater ecotoxicity (kg 14-DCB)	Solvent_NG_GL	8.75009	8.59107	8.46635	8.86005	8.86968	9.21362	9.62234	9.94523	10.5587
Freshwater ecotoxicity (kg 14-DCB)	Solvent_NG_RU	8.58666	7.54648	6.27992	6.88275	7.77785	7.47446	8.00836	9.12499	10.4309
Freshwater ecotoxicity (kg 14-DCB)	Solvent_NG_US	9.94691	9.43914	9.88394	10.7118	10.5176	10.3931	10.2475	10.1361	10.1244
Freshwater ecotoxicity (kg 14-DCB)	Sorbent_BG_CN	10.5281	10.6217	10.3356	10.4186	11.0351	12.0336	13.2587	13.8405	14.7698
Freshwater ecotoxicity (kg 14-DCB)	Sorbent_BG_EU	12.1435	11.8562	11.9957	13.4559	12.3379	13.1559	13.5475	14.0129	14.5892
Freshwater ecotoxicity (kg 14-DCB)	Sorbent_BG_GL	11.7237	11.5164	11.354	11.8599	11.8727	12.3225	12.8578	13.281	14.0821
Freshwater ecotoxicity (kg 14-DCB)	Sorbent_BG_RU	11.5239	10.2393	8.68091	9.44247	10.5378	10.1962	10.8846	12.2781	13.9258
Freshwater ecotoxicity (kg 14-DCB)	Sorbent_BG_US	13.187	12.5533	13.0872	14.1239	13.8874	13.7645	13.6221	13.5143	13.5512
Freshwater ecotoxicity (kg 14-DCB)	Sorbent_HP_CN	13.1728	13.3942	12.8588	12.931	14.1388	16.014	18.3182	19.3834	21.0568
Freshwater ecotoxicity (kg 14-DCB)	Sorbent_HP_EU	16.3504	15.8224	16.1242	18.9054	16.7015	18.2215	18.8863	19.7226	20.7016
Freshwater ecotoxicity (kg 14-DCB)	Sorbent_HP_GL	15.5247	15.1541	14.8621	15.7661	15.7863	16.5821	17.5297	18.2827	19.7042
Freshwater ecotoxicity (kg 14-DCB)	Sorbent_HP_RU	15.1317	12.642	9.60407	11.011	13.1606	12.3997	13.6483	16.3102	19.3968
Freshwater ecotoxicity (kg 14-DCB)	Sorbent_HP_US	18.4029	17.1936	18.2712	20.2194	19.7494	19.4187	19.0331	18.7417	18.6599
Freshwater eutrophication (kg P-Eq)	Solvent_BG_CN	0.135861	0.127838	0.115205	0.117546	0.116822	0.125709	0.148719	0.12489	0.101106
Freshwater eutrophication (kg P-Eq)	Solvent_BG_EU	0.213994	0.193403	0.187368	0.241602	0.150442	0.148718	0.140498	0.11555	0.0939821
Freshwater eutrophication (kg P-Eq)	Solvent_BG_GL	0.218553	0.191901	0.168749	0.174062	0.140087	0.135659	0.138381	0.120006	0.108889
Freshwater eutrophication (kg P-Eq)	Solvent_BG_RU	0.260561	0.19124	0.0504646	0.0451328	0.0427597	0.0468185	0.0604129	0.0657096	0.0650405
Freshwater eutrophication (kg P-Eq)	Solvent_BG_US	0.287449	0.225403	0.221849	0.226685	0.172797	0.143532	0.126584	0.0955116	0.0734064
Freshwater eutrophication (kg P-Eq)	Solvent_NG_CN	0.108209	0.102638	0.0922396	0.0942497	0.0965792	0.105838	0.128447	0.106314	0.0834909
Freshwater eutrophication (kg P-Eq)	Solvent_NG_EU	0.186342	0.168203	0.164403	0.218305	0.130199	0.128847	0.120226	0.0969742	0.0763668
Freshwater eutrophication (kg P-Eq)	Solvent_NG_GL	0.190902	0.166701	0.145784	0.150765	0.119845	0.115788	0.118109	0.10143	0.0912734
Freshwater eutrophication (kg P-Eq)	Solvent_NG_RU	0.23291	0.166041	0.0274995	0.0218361	0.0225173	0.0269474	0.0401407	0.0471339	0.0474253
Freshwater eutrophication (kg P-Eq)	Solvent_NG_US	0.259797	0.200203	0.198884	0.203388	0.152555	0.123661	0.106312	0.0769359	0.0557911
Freshwater eutrophication (kg P-Eq)	Sorbent_BG_CN	0.151517	0.143148	0.128802	0.131628	0.13237	0.143569	0.171605	0.143468	0.114958
Freshwater eutrophication (kg P-Eq)	Sorbent_BG_EU	0.247043	0.223308	0.217028	0.283298	0.173473	0.1717	0.161553	0.13205	0.106249
Freshwater eutrophication (kg P-Eq)	Sorbent_BG_GL	0.252617	0.221471	0.194265	0.200723	0.160814	0.155734	0.158965	0.137497	0.124473
Freshwater eutrophication (kg P-Eq)	Sorbent_BG_RU	0.303976	0.220664	0.0496504	0.0430948	0.0418215	0.0471177	0.0636416	0.0711149	0.0708645
Freshwater eutrophication (kg P-Eq)	Sorbent_BG_US	0.336849	0.262431	0.259185	0.265061	0.200805	0.16536	0.144542	0.107551	0.0810927
Freshwater eutrophication (kg P-Eq)	Sorbent_HP_CN	0.234263	0.223712	0.200357	0.205069	0.213987	0.23703	0.291465	0.240275	0.186597
Freshwater eutrophication (kg P-Eq)	Sorbent_HP_EU	0.422161	0.381388	0.373899	0.503405	0.294838	0.292363	0.271694	0.217815	0.169465
Freshwater eutrophication (kg P-Eq)	Sorbent_HP_GL	0.433126	0.377775	0.329124	0.34098	0.269938	0.260959	0.266603	0.228531	0.205313
Freshwater eutrophication (kg P-Eq)	Sorbent_HP_RU	0.53415	0.376187	0.0446657	0.0309242	0.0358785	0.0473096	0.0791006	0.0979559	0.0998644
Freshwater eutrophication (kg P-Eq)	Sorbent_HP_US	0.598811	0.458343	0.456821	0.467532	0.3486	0.279893	0.238233	0.169626	0.119983
Human toxicity (kg 14-DCB)	Solvent_BG_CN	133.058	125.618	113.562	111.012	106.822	107.613	122.41	109.646	98.3201
Human toxicity (kg 14-DCB)	Solvent_BG_EU	177.908	162.666	156.119	185.233	122.916	122.123	118.128	106.207	96.6464
Human toxicity (kg 14-DCB)	Solvent_BG_GL	177.198	158.569	142.697	143.387	119.083	114.48	116.706	106.665	101.584
Human toxicity (kg 14-DCB)	Solvent_BG_RU	191.412	146.04	59.081	56.6682	55.9818	57.8941	66.4008	71.0867	72.8366
Human toxicity (kg 14-DCB)	Solvent_BG_US	211.735	174.706	176.24	174.81	137.362	119.193	109.025	90.6802	77.7135
Human toxicity (kg 14-DCB)	Solvent_NG_CN	115.333	109.637	99.1273	96.6173	94.6259	95.8376	110.337	98.5006	87.5973
Human toxicity (kg 14-DCB)	Solvent_NG_EU	160.183	146.685	141.685	170.838	110.72	110.348	106.055	95.0615	85.9236
Human toxicity (kg 14-DCB)	Solvent_NG_GL	159.473	142.588	128.262	128.992	106.886	102.704	104.633	95.5194	90.8613
Human toxicity (kg 14-DCB)	Solvent_NG_RU	173.687	130.059	44.6462	42.2736	43.7856	46.119	54.3283	59.941	62.1138
Human toxicity (kg 14-DCB)	Solvent_NG_US	194.01	158.725	161.805	160.415	125.166	107.418	96.952	79.5346	66.9907
Human toxicity (kg 14-DCB)	Sorbent_BG_CN	148.507	140.393	126.399	123.389	119.436	120.702	138.709	123.664	110.087
Human toxicity (kg 14-DCB)	Sorbent_BG_EU	203.341	185.688	178.429	214.132	139.113	138.443	133.474	119.459	108.04
Human toxicity (kg 14-DCB)	Sorbent_BG_GL	202.473	180.679	162.018	162.971	134.426	129.098	131.736	120.019	114.077
Human toxicity (kg 14-DCB)	Sorbent_BG_RU	219.851	165.36	59.79	56.9485	57.2786	59.9162	70.2326	76.5206	78.9305
Human toxicity (kg 14-DCB)	Sorbent_BG_US	244.698	200.408	203.028	201.388	156.774	134.86	122.344	100.476	84.8931
Human toxicity (kg 14-DCB)	Sorbent_HP_CN	217.874	206.078	181.915	176.055	173.64	177.201	212.063	184.754	159.143
Human toxicity (kg 14-DCB)	Sorbent_HP_EU	325.732	295.173	284.259	354.547	212.344	212.097	201.766	176.484	155.118
Human toxicity (kg 14-DCB)	Sorbent_HP_GL	324.025	285.32	251.979	253.912	203.125	193.714	198.346	177.585	166.992
Human toxicity (kg 14-DCB)	Sorbent_HP_RU	358.207	255.188	50.8953	45.3661	51.3761	57.6342	77.3691	92.0239	97.8584
Human toxicity (kg 14-DCB)	Sorbent_HP_US	407.081	324.128	332.646	329.48	247.084	205.05	179.873	139.144	109.587
Ionising radiation (kg U235-Eq)	Solvent_BG_CN	38.5416	31.9086	27.9155	24.8925	26.9908	30.3361	24.8277	27.7718	29.157
Ionising radiation (kg U235-Eq)	Solvent_BG_EU	109.63	123.061	92.629	29.2705	26.5692	28.6551	30.121	32.0124	33.5377
Ionising radiation (kg U235-Eq)	Solvent_BG_GL	69.1272	67.2182	50.4198	28.631	26.8915	28.4152	26.612	29.5339	33.61
Ionising radiation (kg U235-Eq)	Solvent_BG_RU	131.682	84.0293	28.8898	34.8831	36.861	39.166	13.1797	7.67259	10.5593
Ionising radiation (kg U235-Eq)	Solvent_BG_US	100.397	98.3653	56.475	20.7997	20.2923	21.7234	23.612	27.2628	29.2582
Ionising radiation (kg U235-Eq)	Solvent_NG_CN	32.3949	25.9795	23.4359	22.3041	24.5558	27.7549	22.424	25.074	26.0521
Ionising radiation (kg U235-Eq)	Solvent_NG_EU	103.483	117.132	88.1494	26.682	24.1341	26.0739	27.7173	29.3146	30.4328
Ionising radiation (kg U235-Eq)	Solvent_NG_GL	62.9805	61.2891	45.9402	26.0425	24.4564	25.8339	24.2083	26.836	30.5051
Ionising radiation (kg U235-Eq)	Solvent_NG_RU	125.535	78.1002	24.4102	32.2946	34.4259	36.5847	10.776	4.97478	7.45444
Ionising radiation (kg U235-Eq)	Solvent_NG_US	94.2508	92.4362	51.9954	18.2112	17.8573	19.1421	21.2083	24.565	26.1533
Ionising radiation (kg U235-Eq)	Sorbent_BG_CN	43.3539	35.3354	31.3495	28.6966	31.3471	35.3583	28.6778	32.11	33.5994
Ionising radiation (kg U235-Eq)	Sorbent_BG_EU	130.267	146.778	110.468	34.0492	30.8316	33.3031	35.1494	37.2946	38.9552
Ionising radiation (kg U235-Eq)	Sorbent_BG_GL	80.7478	78.505	58.8632	33.2673	31.2256	33.0097	30.8593	34.2643	39.0436
Ionising radiation (kg U235-Eq)	Sorbent_BG_RU	157.227	99.0582	32.5406	40.9111	43.4144	46.1536	14.4369	7.53668	10.8618
Ionising radiation (kg U235-Eq)	Sorbent_BG_US	118.979	116.585	66.2663	23.6928	23.1575	24.8283	27.1915	31.4877	33.7231
Ionising radiation (kg U235-Eq)	Sorbent_HP_CN	69.6341	54.1872	49.846	49.3446	54.9555	62.5038	49.6859	55.7288	57.701
Ionising radiation (kg U235-Eq)	Sorbent_HP_EU	240.592	273.396	205.473	59.873	53.9415	58.4612	62.4156	65.927	68.236
Ionising radiation (kg U235-Eq)	Sorbent_HP_GL	143.188	139.102	103.966	58.3351	54.7166	57.8841	53.9769	59.9663	68.4098
Ionising radiation (kg U235-Eq)	Sorbent_HP_RU	293.624	179.53	52.189	73.3706	78.6919	83.7383	21.6741	7.39302	12.9762
Ionising radiation (kg U235-Eq)	Sorbent_HP_US	218.389	214.006	118.528	39.502	38.8465	41.7913	46.7624	54.5048	57.9444
Marine ecotoxicity (kg 14-DCB)	Solvent_BG_CN	8.72696	8.73178	8.42693	8.46136	8.87263	9.61665	10.5839	10.9829	11.6838
Marine ecotoxicity (kg 14-DCB)	Solvent_BG_EU	9.97473	9.73157	9.80822	10.93	10.0256	10.6327	10.9235	11.2502	11.6775
Marine ecotoxicity (kg 14-DCB)	Solvent_BG_GL	9.55034	9.36203	9.1936	9.56054	9.50705	9.84337	10.2637	10.5592	11.1758
Marine ecotoxicity (kg 14-DCB)	Solvent_BG_RU	9.5674	8.52877	7.21241	7.76382	8.54439	8.32256	8.85238	9.8718	11.0838
Marine ecotoxicity (kg 14-DCB)	Solvent_BG_US	10.4019	9.92426	10.34	11.1058	10.8445	10.7234	10.6035	10.4914	10.5125
Marine ecotoxicity (kg 14-DCB)	Solvent_NG_CN	6.13294	6.15471	5.86765	5.87087	6.2847	6.99463	7.9181	8.28702	8.92545
Marine ecotoxicity (kg 14-DCB)	Solvent_NG_EU	7.3807	7.15451	7.24894	8.33948	7.43766	8.01069	8.2577	8.55435	8.91915
Marine ecotoxicity (kg 14-DCB)	Solvent_NG_GL	6.95632	6.78497	6.63432	6.97004	6.91912	7.22135	7.59786	7.86335	8.41745
Marine ecotoxicity (kg 14-DCB)	Solvent_NG_RU	6.97337	5.95171	4.65314	5.17333	5.95647	5.70054	6.18656	7.17594	8.32541
Marine ecotoxicity (kg 14-DCB)	Solvent_NG_US	7.80789	7.3472	7.78072	8.51528	8.25652	8.10136	7.93765	7.79554	7.75412
Marine ecotoxicity (kg 14-DCB)	Sorbent_BG_CN	9.63615	9.64866	9.28538	9.30989	9.81249	10.7064	11.8687	12.3437	13.1708
Marine ecotoxicity (kg 14-DCB)	Sorbent_BG_EU	11.1617	10.871	10.9742	12.328	11.2221	11.9487	12.2839	12.6705	13.1631
Marine ecotoxicity (kg 14-DCB)	Sorbent_BG_GL	10.6428	10.4192	10.2227	10.6537	10.5881	10.9836	11.4771	11.8257	12.5497
Marine ecotoxicity (kg 14-DCB)	Sorbent_BG_RU	10.6637	9.40047	7.80052	8.45708	9.41119	9.12428	9.75168	10.9853	12.4372
Marine ecotoxicity (kg 14-DCB)	Sorbent_BG_US	11.6839	11.1066	11.6243	12.5429	12.2232	12.0595	11.8926	11.7428	11.7388
Marine ecotoxicity (kg 14-DCB)	Sorbent_HP_CN	12.1182	12.1832	11.5027	11.4741	12.4734	14.1537	16.3424	17.2116	18.6986
Marine ecotoxicity (kg 14-DCB)	Sorbent_HP_EU	15.1189	14.5876	14.8245	17.4108	15.2461	16.5972	17.1591	17.8545	18.6835
Marine ecotoxicity (kg 14-DCB)	Sorbent_HP_GL	14.0983	13.6989	13.3464	14.1175	13.9991	14.6989	15.5723	16.1927	17.4769
Marine ecotoxicity (kg 14-DCB)	Sorbent_HP_RU	14.1393	11.695	8.58196	9.79661	11.684	11.0416	12.1783	14.5396	17.2556
Marine ecotoxicity (kg 14-DCB)	Sorbent_HP_US	16.1462	15.051	16.1034	17.8335	17.2154	16.8152	16.3894	16.0296	15.8817
Marine eutrophication (kg N-Eq)	Solvent_BG_CN	0.409251	0.365613	0.307398	0.265158	0.220737	0.198812	0.199355	0.183538	0.167404
Marine eutrophication (kg N-Eq)	Solvent_BG_EU	0.299514	0.249174	0.239902	0.261197	0.201033	0.194602	0.187661	0.175787	0.165041
Marine eutrophication (kg N-Eq)	Solvent_BG_GL	0.372484	0.312135	0.273075	0.252496	0.214084	0.200234	0.195142	0.181115	0.170064
Marine eutrophication (kg N-Eq)	Solvent_BG_RU	0.418181	0.332184	0.249559	0.225091	0.202129	0.19393	0.192641	0.183407	0.174336
Marine eutrophication (kg N-Eq)	Solvent_BG_US	0.329512	0.257864	0.249391	0.235666	0.203297	0.187043	0.177898	0.162687	0.15125
Marine eutrophication (kg N-Eq)	Solvent_NG_CN	0.388372	0.350608	0.296364	0.256319	0.215594	0.19506	0.196074	0.181609	0.166526
Marine eutrophication (kg N-Eq)	Solvent_NG_EU	0.278636	0.234169	0.228868	0.252358	0.19589	0.19085	0.18438	0.173858	0.164163
Marine eutrophication (kg N-Eq)	Solvent_NG_GL	0.351605	0.297131	0.262041	0.243657	0.208941	0.196482	0.191861	0.179187	0.169186
Marine eutrophication (kg N-Eq)	Solvent_NG_RU	0.397303	0.317179	0.238526	0.216252	0.196986	0.190178	0.18936	0.181478	0.173457
Marine eutrophication (kg N-Eq)	Solvent_NG_US	0.308634	0.242859	0.238357	0.226827	0.198154	0.183291	0.174617	0.160759	0.150372
Marine eutrophication (kg N-Eq)	Sorbent_BG_CN	0.407073	0.356818	0.287656	0.237169	0.184653	0.158548	0.15948	0.140886	0.121731
Marine eutrophication (kg N-Eq)	Sorbent_BG_EU	0.272909	0.21446	0.205136	0.232326	0.160563	0.153401	0.145183	0.131409	0.118841
Marine eutrophication (kg N-Eq)	Sorbent_BG_GL	0.362121	0.291437	0.245693	0.221688	0.176519	0.160287	0.154329	0.137924	0.124983
Marine eutrophication (kg N-Eq)	Sorbent_BG_RU	0.417991	0.315948	0.216943	0.188183	0.161903	0.152579	0.151272	0.140726	0.130205
Marine eutrophication (kg N-Eq)	Sorbent_BG_US	0.309585	0.225084	0.216737	0.201113	0.163331	0.14416	0.133248	0.115394	0.10198
Marine eutrophication (kg N-Eq)	Sorbent_HP_CN	0.634149	0.549116	0.422026	0.327731	0.233167	0.185077	0.188079	0.154723	0.119545
Marine eutrophication (kg N-Eq)	Sorbent_HP_EU	0.370249	0.269096	0.259708	0.318205	0.185781	0.174952	0.159956	0.136083	0.113861
Marine eutrophication (kg N-Eq)	Sorbent_HP_GL	0.54573	0.42051	0.339483	0.297281	0.217168	0.188497	0.177947	0.148898	0.125941
Marine eutrophication (kg N-Eq)	Sorbent_HP_RU	0.655626	0.468724	0.282932	0.231376	0.188417	0.173335	0.171933	0.154409	0.136214
Marine eutrophication (kg N-Eq)	Sorbent_HP_US	0.44239	0.289995	0.282527	0.256809	0.191226	0.156774	0.136478	0.104581	0.0806957
Metal depletion (kg Fe-Eq)	Solvent_BG_CN	16.9596	17.0438	16.7174	16.6921	17.4111	18.3439	19.3181	20.1805	21.7623
Metal depletion (kg Fe-Eq)	Solvent_BG_EU	17.441	17.5801	17.7474	18.2463	18.6911	19.6222	20.1963	21.4921	22.995
Metal depletion (kg Fe-Eq)	Solvent_BG_GL	16.7484	17.0159	17.2231	17.6381	18.3083	18.9047	19.4653	20.2527	21.5095
Metal depletion (kg Fe-Eq)	Solvent_BG_RU	16.2008	16.0441	17.1508	18.2768	19.7503	19.2019	19.6932	21.219	23.2186
Metal depletion (kg Fe-Eq)	Solvent_BG_US	16.8214	17.4625	18.2317	19.0731	19.6678	20.1822	20.3376	20.6422	21.0101
Metal depletion (kg Fe-Eq)	Solvent_NG_CN	11.507	11.5688	11.2225	11.1592	11.8135	12.6875	13.6056	14.392	15.8503
Metal depletion (kg Fe-Eq)	Solvent_NG_EU	11.9884	12.105	12.2525	12.7133	13.0936	13.9659	14.4838	15.7036	17.083
Metal depletion (kg Fe-Eq)	Solvent_NG_GL	11.2957	11.5409	11.7282	12.1052	12.7107	13.2483	13.7528	14.4642	15.5975
Metal depletion (kg Fe-Eq)	Solvent_NG_RU	10.7482	10.5691	11.6559	12.7438	14.1527	13.5455	13.9807	15.4305	17.3066
Metal depletion (kg Fe-Eq)	Solvent_NG_US	11.3688	11.9875	12.7368	13.5402	14.0703	14.5259	14.6251	14.8537	15.0981
Metal depletion (kg Fe-Eq)	Sorbent_BG_CN	21.1051	21.159	20.7874	20.7328	21.5688	22.6782	23.8417	24.86	26.7345
Metal depletion (kg Fe-Eq)	Sorbent_BG_EU	21.6937	21.8146	22.0467	22.6329	23.1338	24.2411	24.9154	26.4635	28.2417
Metal depletion (kg Fe-Eq)	Sorbent_BG_GL	20.8469	21.1248	21.4056	21.8893	22.6657	23.3639	24.0217	24.9482	26.4255
Metal depletion (kg Fe-Eq)	Sorbent_BG_RU	20.1775	19.9367	21.3172	22.6701	24.4287	23.7272	24.3003	26.1296	28.5151
Metal depletion (kg Fe-Eq)	Sorbent_BG_US	20.9362	21.6709	22.6387	23.6438	24.3279	24.9258	25.0881	25.4245	25.8149
Metal depletion (kg Fe-Eq)	Sorbent_HP_CN	20.4042	20.4544	19.6662	19.4673	20.969	23.0128	25.1731	27.0028	30.4089
Metal depletion (kg Fe-Eq)	Sorbent_HP_EU	21.562	21.744	22.1432	23.2048	24.0474	26.0871	27.285	30.157	33.3734
Metal depletion (kg Fe-Eq)	Sorbent_HP_GL	19.8963	20.3873	20.8823	21.7423	23.1267	24.3615	25.5271	27.1764	29.801
Metal depletion (kg Fe-Eq)	Sorbent_HP_RU	18.5795	18.0503	20.7084	23.278	26.5945	25.0762	26.075	29.5002	33.9112
Metal depletion (kg Fe-Eq)	Sorbent_HP_US	20.072	21.4614	23.3079	25.1932	26.3962	27.4338	27.6248	28.1132	28.5999
Natural land transformation (square meter)	Solvent_BG_CN	0.0496108	0.0493101	0.0485191	0.0471041	0.0455346	0.042674	0.0411567	0.040301	0.0381524
Natural land transformation (square meter)	Solvent_BG_EU	0.052088	0.0484034	0.0477231	0.0485056	0.0525774	0.0502142	0.0482966	0.0455872	0.0422245
Natural land transformation (square meter)	Solvent_BG_GL	0.0754797	0.0712147	0.0661293	0.0615097	0.0600956	0.0551253	0.0528404	0.052121	0.0492659
Natural land transformation (square meter)	Solvent_BG_RU	0.0637368	0.0615563	0.0618819	0.0586612	0.0564493	0.055262	0.0546967	0.0526928	0.0508721
Natural land transformation (square meter)	Solvent_BG_US	0.0490748	0.0468458	0.0459883	0.0444482	0.042688	0.041343	0.0410503	0.0405271	0.0397722
Natural land transformation (square meter)	Solvent_NG_CN	0.0822048	0.082309	0.0820449	0.0811239	0.0797422	0.0774088	0.076127	0.0753459	0.0734798
Natural land transformation (square meter)	Solvent_NG_EU	0.084682	0.0814023	0.081249	0.0825254	0.086785	0.084949	0.0832669	0.0806321	0.0775518
Natural land transformation (square meter)	Solvent_NG_GL	0.108074	0.104214	0.0996552	0.0955295	0.0943032	0.0898601	0.0878107	0.0871659	0.0845933
Natural land transformation (square meter)	Solvent_NG_RU	0.0963308	0.0945552	0.0954078	0.092681	0.0906568	0.0899968	0.089667	0.0877377	0.0861995
Natural land transformation (square meter)	Solvent_NG_US	0.0816689	0.0798448	0.0795142	0.078468	0.0768956	0.0760779	0.0760206	0.075572	0.0750995
Natural land transformation (square meter)	Sorbent_BG_CN	0.0476916	0.0475228	0.0468693	0.0454147	0.0436139	0.0403978	0.0386672	0.0376564	0.035172
Natural land transformation (square meter)	Sorbent_BG_EU	0.0507202	0.0464143	0.0458962	0.0471281	0.0522243	0.0496165	0.0473965	0.0441193	0.0401505
Natural land transformation (square meter)	Sorbent_BG_GL	0.0793189	0.0743034	0.0683997	0.063027	0.0614162	0.0556207	0.0529517	0.0521076	0.0487594
Natural land transformation (square meter)	Sorbent_BG_RU	0.064962	0.062495	0.0632068	0.0595444	0.0569581	0.0557879	0.0552213	0.0528067	0.0507231
Natural land transformation (square meter)	Sorbent_BG_US	0.0470363	0.04451	0.0437752	0.0421676	0.0401336	0.0387706	0.0385372	0.0379329	0.0371523
Natural land transformation (square meter)	Sorbent_HP_CN	0.0465681	0.0472055	0.0471474	0.0454156	0.0422639	0.0371694	0.0343147	0.0324812	0.0282552
Natural land transformation (square meter)	Sorbent_HP_EU	0.0525254	0.0450249	0.0452332	0.048786	0.0592008	0.0553026	0.0514851	0.0451939	0.038048
Natural land transformation (square meter)	Sorbent_HP_GL	0.108779	0.099883	0.0894976	0.0800591	0.0772811	0.067113	0.0624124	0.0609068	0.0549817
Natural land transformation (square meter)	Sorbent_HP_RU	0.0805391	0.0766558	0.0792832	0.0732089	0.0685121	0.0674419	0.0668765	0.062282	0.0588443
Natural land transformation (square meter)	Sorbent_HP_US	0.0452792	0.0412792	0.0410612	0.0390285	0.0354182	0.0339687	0.0340588	0.0330251	0.0321505
Ozone depletion (kg CFC-11)	Solvent_BG_CN	1.62663e-05	1.65679e-05	1.78402e-05	1.84177e-05	1.97361e-05	1.96886e-05	1.81934e-05	1.83724e-05	1.75628e-05
Ozone depletion (kg CFC-11)	Solvent_BG_EU	3.20312e-05	3.22318e-05	2.90256e-05	2.14021e-05	2.56061e-05	2.50097e-05	2.42229e-05	2.30508e-05	2.15547e-05
Ozone depletion (kg CFC-11)	Solvent_BG_GL	2.62192e-05	2.50858e-05	2.3434e-05	2.07144e-05	2.15059e-05	2.159e-05	2.10356e-05	2.06745e-05	1.97665e-05
Ozone depletion (kg CFC-11)	Solvent_BG_RU	4.1979e-05	4.23243e-05	4.30072e-05	4.04603e-05	3.72818e-05	3.66082e-05	3.44152e-05	3.17162e-05	3.00098e-05
Ozone depletion (kg CFC-11)	Solvent_BG_US	3.16375e-05	3.03313e-05	2.52998e-05	2.10114e-05	2.12154e-05	2.16462e-05	2.21951e-05	2.25809e-05	2.26682e-05
Ozone depletion (kg CFC-11)	Solvent_NG_CN	4.375e-05	4.41684e-05	4.55851e-05	4.64003e-05	4.76457e-05	4.75884e-05	4.61499e-05	4.63613e-05	4.56413e-05
Ozone depletion (kg CFC-11)	Solvent_NG_EU	5.95149e-05	5.98324e-05	5.67705e-05	4.93846e-05	5.35157e-05	5.29095e-05	5.21794e-05	5.10396e-05	4.96332e-05
Ozone depletion (kg CFC-11)	Solvent_NG_GL	5.37029e-05	5.26863e-05	5.11789e-05	4.8697e-05	4.94155e-05	4.94897e-05	4.89921e-05	4.86633e-05	4.7845e-05
Ozone depletion (kg CFC-11)	Solvent_NG_RU	6.94627e-05	6.99249e-05	7.07521e-05	6.84429e-05	6.51914e-05	6.4508e-05	6.23716e-05	5.97051e-05	5.80883e-05
Ozone depletion (kg CFC-11)	Solvent_NG_US	5.91211e-05	5.79318e-05	5.30446e-05	4.8994e-05	4.9125e-05	4.95459e-05	5.01516e-05	5.05698e-05	5.07467e-05
Ozone depletion (kg CFC-11)	Sorbent_BG_CN	1.81058e-05	1.85372e-05	2.02028e-05	2.10336e-05	2.26125e-05	2.25427e-05	2.07356e-05	2.09662e-05	2.00188e-05
Ozone depletion (kg CFC-11)	Sorbent_BG_EU	3.73799e-05	3.7688e-05	3.38781e-05	2.46823e-05	2.97891e-05	2.90483e-05	2.81073e-05	2.6686e-05	2.48993e-05
Ozone depletion (kg CFC-11)	Sorbent_BG_GL	3.02742e-05	2.89513e-05	2.70417e-05	2.38415e-05	2.47762e-05	2.48673e-05	2.42105e-05	2.37807e-05	2.27131e-05
Ozone depletion (kg CFC-11)	Sorbent_BG_RU	4.95421e-05	5.00271e-05	5.0972e-05	4.79829e-05	4.40638e-05	4.32286e-05	4.05683e-05	3.72803e-05	3.52365e-05
Ozone depletion (kg CFC-11)	Sorbent_BG_US	3.68985e-05	3.53644e-05	2.93228e-05	2.42046e-05	2.44211e-05	2.4936e-05	2.56281e-05	2.61115e-05	2.62607e-05
Ozone depletion (kg CFC-11)	Sorbent_HP_CN	1.87389e-05	1.98624e-05	2.35055e-05	2.57179e-05	2.86499e-05	2.84851e-05	2.50493e-05	2.5571e-05	2.39079e-05
Ozone depletion (kg CFC-11)	Sorbent_HP_EU	5.66512e-05	5.75321e-05	5.04047e-05	3.28949e-05	4.27665e-05	4.12816e-05	3.95494e-05	3.68218e-05	3.35077e-05
Ozone depletion (kg CFC-11)	Sorbent_HP_GL	4.26742e-05	4.03469e-05	3.69576e-05	3.12412e-05	3.2906e-05	3.30575e-05	3.18843e-05	3.11072e-05	2.92075e-05
Ozone depletion (kg CFC-11)	Sorbent_HP_RU	8.05743e-05	8.18031e-05	8.40286e-05	7.87274e-05	7.08449e-05	6.91743e-05	6.40603e-05	5.7661e-05	5.38411e-05
Ozone depletion (kg CFC-11)	Sorbent_HP_US	5.57043e-05	5.29615e-05	4.14446e-05	3.19554e-05	3.22075e-05	3.31926e-05	3.46727e-05	3.56918e-05	3.61857e-05
Particulate matter formation (kg PM10-Eq)	Solvent_BG_CN	0.959563	0.781205	0.649033	0.547844	0.413475	0.350753	0.343866	0.321172	0.311371
Particulate matter formation (kg PM10-Eq)	Solvent_BG_EU	0.701916	0.59609	0.513607	0.558398	0.38155	0.368643	0.360517	0.351601	0.336804
Particulate matter formation (kg PM10-Eq)	Solvent_BG_GL	1.07078	0.893341	0.723061	0.653764	0.503515	0.440313	0.41974	0.384835	0.368786
Particulate matter formation (kg PM10-Eq)	Solvent_BG_RU	1.34682	1.02008	0.461726	0.41499	0.385432	0.385712	0.413732	0.408166	0.39212
Particulate matter formation (kg PM10-Eq)	Solvent_BG_US	1.18541	0.934029	0.892526	0.871272	0.68726	0.586836	0.533066	0.444976	0.380284
Particulate matter formation (kg PM10-Eq)	Solvent_NG_CN	0.784699	0.62349	0.508256	0.414512	0.294698	0.238291	0.233348	0.213912	0.205405
Particulate matter formation (kg PM10-Eq)	Solvent_NG_EU	0.527053	0.438375	0.37283	0.425066	0.262773	0.256181	0.249999	0.244341	0.230838
Particulate matter formation (kg PM10-Eq)	Solvent_NG_GL	0.895919	0.735625	0.582284	0.520432	0.384738	0.327851	0.309223	0.277574	0.262819
Particulate matter formation (kg PM10-Eq)	Solvent_NG_RU	1.17196	0.862366	0.320949	0.281657	0.266654	0.27325	0.303214	0.300906	0.286154
Particulate matter formation (kg PM10-Eq)	Solvent_NG_US	1.01054	0.776314	0.751749	0.73794	0.568482	0.474374	0.422548	0.337716	0.274318
Particulate matter formation (kg PM10-Eq)	Sorbent_BG_CN	1.06179	0.852796	0.699503	0.579564	0.422837	0.349667	0.342512	0.316943	0.305977
Particulate matter formation (kg PM10-Eq)	Sorbent_BG_EU	0.746795	0.626474	0.533931	0.592467	0.383805	0.371538	0.362869	0.354146	0.337072
Particulate matter formation (kg PM10-Eq)	Sorbent_BG_GL	1.19777	0.989893	0.79001	0.709062	0.53292	0.459163	0.435276	0.394777	0.376172
Particulate matter formation (kg PM10-Eq)	Sorbent_BG_RU	1.53525	1.14485	0.470501	0.417136	0.388551	0.392408	0.427929	0.423303	0.404701
Particulate matter formation (kg PM10-Eq)	Sorbent_BG_US	1.33791	1.03964	0.997198	0.974986	0.757565	0.638302	0.573828	0.468306	0.39023
Particulate matter formation (kg PM10-Eq)	Sorbent_HP_CN	1.53915	1.16838	0.904431	0.685271	0.411454	0.282455	0.273271	0.231092	0.213022
Particulate matter formation (kg PM10-Eq)	Sorbent_HP_EU	0.919543	0.723204	0.57875	0.710651	0.334678	0.325476	0.313314	0.304269	0.274185
Particulate matter formation (kg PM10-Eq)	Sorbent_HP_GL	1.80662	1.43805	1.08246	0.939995	0.627987	0.497835	0.455739	0.384192	0.351096
Particulate matter formation (kg PM10-Eq)	Sorbent_HP_RU	2.47045	1.74285	0.453982	0.365775	0.344012	0.366526	0.441288	0.440301	0.407213
Particulate matter formation (kg PM10-Eq)	Sorbent_HP_US	2.08227	1.5359	1.49	1.46307	1.06987	0.850202	0.728271	0.528823	0.378748
Photochemical oxidant formation (kg NMVOC)	Solvent_BG_CN	1.11404	0.968504	0.82492	0.712081	0.592258	0.524653	0.509858	0.480189	0.446868
Photochemical oxidant formation (kg NMVOC)	Solvent_BG_EU	0.733281	0.595273	0.580852	0.621981	0.511194	0.493869	0.477889	0.458701	0.439682
Photochemical oxidant formation (kg NMVOC)	Solvent_BG_GL	0.964355	0.7979	0.706661	0.650987	0.565414	0.528755	0.511456	0.482245	0.453951
Photochemical oxidant formation (kg NMVOC)	Solvent_BG_RU	1.11476	0.938986	0.808261	0.733962	0.659887	0.631754	0.623307	0.587334	0.556264
Photochemical oxidant formation (kg NMVOC)	Solvent_BG_US	0.794512	0.621437	0.605492	0.570838	0.513238	0.4866	0.471846	0.447546	0.428259
Photochemical oxidant formation (kg NMVOC)	Solvent_NG_CN	1.24155	1.1124	0.978185	0.87122	0.759748	0.695866	0.682777	0.655972	0.625421
Photochemical oxidant formation (kg NMVOC)	Solvent_NG_EU	0.860789	0.739169	0.734117	0.781121	0.678684	0.665082	0.650808	0.634483	0.618234
Photochemical oxidant formation (kg NMVOC)	Solvent_NG_GL	1.09186	0.941797	0.859926	0.810126	0.732904	0.699967	0.684375	0.658028	0.632504
Photochemical oxidant formation (kg NMVOC)	Solvent_NG_RU	1.24226	1.08288	0.961526	0.893102	0.827377	0.802966	0.796226	0.763117	0.734817
Photochemical oxidant formation (kg NMVOC)	Solvent_NG_US	0.922021	0.765334	0.758757	0.729978	0.680728	0.657812	0.644765	0.623328	0.606812
Photochemical oxidant formation (kg NMVOC)	Sorbent_BG_CN	1.25805	1.08829	0.917941	0.782995	0.640382	0.559499	0.542288	0.50754	0.468259
Photochemical oxidant formation (kg NMVOC)	Sorbent_BG_EU	0.792537	0.631977	0.619543	0.672839	0.541273	0.521863	0.503202	0.481268	0.459473
Photochemical oxidant formation (kg NMVOC)	Sorbent_BG_GL	1.07505	0.87971	0.773358	0.708302	0.607563	0.564514	0.544241	0.510053	0.476919
Photochemical oxidant formation (kg NMVOC)	Sorbent_BG_RU	1.25893	1.0522	0.897573	0.809748	0.723066	0.69044	0.680991	0.638535	0.602007
Photochemical oxidant formation (kg NMVOC)	Sorbent_BG_US	0.867399	0.663967	0.649668	0.610312	0.543773	0.512975	0.495815	0.467629	0.445508
Photochemical oxidant formation (kg NMVOC)	Sorbent_HP_CN	1.90111	1.60571	1.29176	1.03971	0.778824	0.628345	0.598529	0.5369	0.466117
Photochemical oxidant formation (kg NMVOC)	Sorbent_HP_EU	0.985438	0.708136	0.704813	0.823037	0.583876	0.554314	0.521648	0.485223	0.448835
Photochemical oxidant formation (kg NMVOC)	Sorbent_HP_GL	1.54114	1.19543	1.00737	0.892792	0.714268	0.638209	0.602371	0.541844	0.483151
Photochemical oxidant formation (kg NMVOC)	Sorbent_HP_RU	1.90283	1.53472	1.2517	1.09234	0.941462	0.885907	0.871359	0.794568	0.7292
Photochemical oxidant formation (kg NMVOC)	Sorbent_HP_US	1.13269	0.771059	0.764068	0.700045	0.588792	0.536832	0.507116	0.458396	0.421366
Terrestrial acidification (kg SO2-Eq)	Solvent_BG_CN	2.43054	1.85256	1.71711	1.62024	1.51466	1.45217	1.44177	1.41409	1.3913
Terrestrial acidification (kg SO2-Eq)	Solvent_BG_EU	1.81722	1.5704	1.55379	1.60888	1.46596	1.44851	1.43143	1.41535	1.39977
Terrestrial acidification (kg SO2-Eq)	Solvent_BG_GL	2.16263	1.79468	1.67642	1.61618	1.51618	1.47734	1.45985	1.43089	1.40827
Terrestrial acidification (kg SO2-Eq)	Solvent_BG_RU	2.30784	1.96184	1.68252	1.62343	1.56771	1.55272	1.56065	1.5351	1.5097
Terrestrial acidification (kg SO2-Eq)	Solvent_BG_US	1.87131	1.58017	1.56694	1.53863	1.47496	1.44591	1.43076	1.40716	1.39008
Terrestrial acidification (kg SO2-Eq)	Solvent_NG_CN	1.51161	0.970347	0.847027	0.756631	0.660811	0.602322	0.593646	0.56882	0.548217
Terrestrial acidification (kg SO2-Eq)	Solvent_NG_EU	0.898292	0.68818	0.683706	0.745276	0.612117	0.598665	0.583311	0.570081	0.55668
Terrestrial acidification (kg SO2-Eq)	Solvent_NG_GL	1.2437	0.912466	0.806337	0.752569	0.662334	0.627496	0.611728	0.585614	0.565186
Terrestrial acidification (kg SO2-Eq)	Solvent_NG_RU	1.38891	1.07962	0.812437	0.759821	0.713864	0.702873	0.712527	0.689828	0.666617
Terrestrial acidification (kg SO2-Eq)	Solvent_NG_US	0.952381	0.697952	0.696855	0.675019	0.621119	0.59606	0.582639	0.561885	0.546988
Terrestrial acidification (kg SO2-Eq)	Sorbent_BG_CN	2.52556	1.83713	1.67765	1.56253	1.43808	1.3636	1.35177	1.31947	1.29278
Terrestrial acidification (kg SO2-Eq)	Sorbent_BG_EU	1.77572	1.49215	1.47797	1.54865	1.37855	1.35913	1.33914	1.32101	1.30313
Terrestrial acidification (kg SO2-Eq)	Sorbent_BG_GL	2.19801	1.76636	1.6279	1.55757	1.43994	1.39438	1.37388	1.34001	1.31353
Terrestrial acidification (kg SO2-Eq)	Sorbent_BG_RU	2.37555	1.97072	1.63536	1.56643	1.50294	1.48653	1.49712	1.46742	1.43754
Terrestrial acidification (kg SO2-Eq)	Sorbent_BG_US	1.84185	1.5041	1.49405	1.46275	1.38955	1.35594	1.33832	1.31099	1.29128
Terrestrial acidification (kg SO2-Eq)	Sorbent_HP_CN	2.71804	1.44949	1.16293	0.951186	0.729317	0.59202	0.572901	0.516096	0.468777
Terrestrial acidification (kg SO2-Eq)	Sorbent_HP_EU	1.24309	0.770917	0.770163	0.923877	0.612215	0.583225	0.548046	0.519128	0.48913
Terrestrial acidification (kg SO2-Eq)	Sorbent_HP_GL	2.07375	1.31029	1.06508	0.941417	0.73298	0.652558	0.616385	0.556484	0.509586
Terrestrial acidification (kg SO2-Eq)	Sorbent_HP_RU	2.42297	1.71227	1.07974	0.958856	0.856901	0.83383	0.858792	0.807105	0.753514
Terrestrial acidification (kg SO2-Eq)	Sorbent_HP_US	1.37317	0.794418	0.801786	0.754919	0.633862	0.576959	0.546431	0.499419	0.465823
Terrestrial ecotoxicity (kg 14-DCB)	Solvent_BG_CN	0.025641	0.025473	0.0239986	0.0231792	0.0244928	0.0263641	0.029311	0.031244	0.0357928
Terrestrial ecotoxicity (kg 14-DCB)	Solvent_BG_EU	0.0197423	0.0190448	0.0189389	0.0205222	0.0226711	0.0267662	0.0287509	0.0342379	0.040189
Terrestrial ecotoxicity (kg 14-DCB)	Solvent_BG_GL	0.0238693	0.0233049	0.0233626	0.0241096	0.0262317	0.0283406	0.0301676	0.032403	0.0357107
Terrestrial ecotoxicity (kg 14-DCB)	Solvent_BG_RU	0.0167046	0.0137725	0.013206	0.0140555	0.0155572	0.0157547	0.0171244	0.0197745	0.0232634
Terrestrial ecotoxicity (kg 14-DCB)	Solvent_BG_US	0.0248037	0.0266249	0.0303047	0.0329757	0.0351256	0.0381097	0.0392027	0.0398233	0.0405142
Terrestrial ecotoxicity (kg 14-DCB)	Solvent_NG_CN	0.0445154	0.0444091	0.0429395	0.042057	0.0431667	0.0448379	0.0476046	0.0493256	0.0535519
Terrestrial ecotoxicity (kg 14-DCB)	Solvent_NG_EU	0.0386167	0.0379809	0.0378798	0.0394	0.0413449	0.0452401	0.0470444	0.0523195	0.0579481
Terrestrial ecotoxicity (kg 14-DCB)	Solvent_NG_GL	0.0427437	0.0422409	0.0423035	0.0429874	0.0449055	0.0468145	0.0484612	0.0504846	0.0534698
Terrestrial ecotoxicity (kg 14-DCB)	Solvent_NG_RU	0.035579	0.0327086	0.0321469	0.0329333	0.0342311	0.0342286	0.035418	0.0378561	0.0410225
Terrestrial ecotoxicity (kg 14-DCB)	Solvent_NG_US	0.0436781	0.0455609	0.0492456	0.0518535	0.0537995	0.0565835	0.0574963	0.0579049	0.0582733
Terrestrial ecotoxicity (kg 14-DCB)	Sorbent_BG_CN	0.0316755	0.0314861	0.0296724	0.0286214	0.0301128	0.032291	0.0358028	0.0380703	0.0434836
Terrestrial ecotoxicity (kg 14-DCB)	Sorbent_BG_EU	0.0244638	0.023627	0.0234865	0.0253729	0.0278855	0.0327827	0.0351179	0.0417307	0.0488584
Terrestrial ecotoxicity (kg 14-DCB)	Sorbent_BG_GL	0.0295095	0.0288353	0.0288948	0.029759	0.0322387	0.0347076	0.0368501	0.0394873	0.0433832
Terrestrial ecotoxicity (kg 14-DCB)	Sorbent_BG_RU	0.0207499	0.0171811	0.0164775	0.0174668	0.0191881	0.01932	0.0209034	0.0240477	0.0281652
Terrestrial ecotoxicity (kg 14-DCB)	Sorbent_BG_US	0.0306518	0.0328944	0.0373823	0.0405987	0.0431124	0.0466512	0.0478964	0.0485593	0.049256
Terrestrial ecotoxicity (kg 14-DCB)	Sorbent_HP_CN	0.0428605	0.0426166	0.0390328	0.0367992	0.0392498	0.0430599	0.0495509	0.0535242	0.0634389
Terrestrial ecotoxicity (kg 14-DCB)	Sorbent_HP_EU	0.0286751	0.0271576	0.026865	0.0304094	0.0348687	0.044027	0.0482037	0.0607242	0.074011
Terrestrial ecotoxicity (kg 14-DCB)	Sorbent_HP_GL	0.0385999	0.0374024	0.0375033	0.0390367	0.0434315	0.0478133	0.0516108	0.0563114	0.0632413
Terrestrial ecotoxicity (kg 14-DCB)	Sorbent_HP_RU	0.0213697	0.0144785	0.0130783	0.0148579	0.0177609	0.0175458	0.0202437	0.0259416	0.0333074
Terrestrial ecotoxicity (kg 14-DCB)	Sorbent_HP_US	0.0408469	0.0453865	0.0541982	0.0603585	0.0648202	0.0713064	0.073339	0.0741562	0.0747932
Urban land occupation (square meter-year)	Solvent_BG_CN	5.53828	5.21577	4.44308	3.80781	3.37624	3.40542	3.61801	3.67887	4.69341
Urban land occupation (square meter-year)	Solvent_BG_EU	2.78016	2.77314	2.80869	3.19786	2.95224	3.19039	3.41269	4.60568	6.11233
Urban land occupation (square meter-year)	Solvent_BG_GL	3.5922	3.65767	3.59236	3.58484	3.54455	3.70913	3.82003	4.0961	4.88357
Urban land occupation (square meter-year)	Solvent_BG_RU	2.14303	1.99568	1.91814	2.16945	2.52318	2.43412	2.62571	2.98298	3.37766
Urban land occupation (square meter-year)	Solvent_BG_US	2.80447	3.48975	4.05637	4.01921	4.25663	4.79855	4.81309	4.7553	4.83977
Urban land occupation (square meter-year)	Solvent_NG_CN	4.96089	4.6343	3.8707	3.23828	2.81155	2.82639	3.02823	3.06388	4.00099
Urban land occupation (square meter-year)	Solvent_NG_EU	2.20277	2.19167	2.23631	2.62832	2.38755	2.61136	2.82291	3.9907	5.41992
Urban land occupation (square meter-year)	Solvent_NG_GL	3.0148	3.07619	3.01997	3.0153	2.97986	3.1301	3.23025	3.48111	4.19116
Urban land occupation (square meter-year)	Solvent_NG_RU	1.56563	1.4142	1.34576	1.59991	1.95849	1.85509	2.03593	2.36799	2.68525
Urban land occupation (square meter-year)	Solvent_NG_US	2.22707	2.90828	3.48399	3.44967	3.69194	4.21952	4.22331	4.14032	4.14735
Urban land occupation (square meter-year)	Sorbent_BG_CN	6.10263	5.70044	4.75677	3.98113	3.45296	3.47848	3.73387	3.79915	5.0048
Urban land occupation (square meter-year)	Sorbent_BG_EU	2.73056	2.71407	2.75856	3.2354	2.93457	3.21558	3.48284	4.93228	6.73957
Urban land occupation (square meter-year)	Sorbent_BG_GL	3.72335	3.7955	3.71667	3.70852	3.65873	3.84979	3.98086	4.30926	5.23729
Urban land occupation (square meter-year)	Sorbent_BG_RU	1.9516	1.76355	1.66977	1.97806	2.41	2.29096	2.52068	2.94836	3.39616
Urban land occupation (square meter-year)	Sorbent_BG_US	2.76027	3.5902	4.28398	4.23958	4.52932	5.18172	5.19497	5.11521	5.18374
Urban land occupation (square meter-year)	Sorbent_HP_CN	10.3921	9.58638	7.74567	6.22564	5.19724	5.21022	5.68843	5.76002	7.95544
Urban land occupation (square meter-year)	Sorbent_HP_EU	3.75919	3.71218	3.81519	4.75879	4.17757	4.6931	5.19466	7.98888	11.3678
Urban land occupation (square meter-year)	Sorbent_HP_GL	5.71203	5.83935	5.69979	5.68942	5.60199	5.94059	6.17425	6.7634	8.41275
Urban land occupation (square meter-year)	Sorbent_HP_RU	2.22697	1.84249	1.67353	2.2856	3.14574	2.87437	3.30207	4.0865	4.79125
Urban land occupation (square meter-year)	Sorbent_HP_US	3.81764	5.43553	6.81568	6.73402	7.31445	8.5605	8.56243	8.3487	8.30742
Water depletion (m3 water)	Solvent_BG_CN	9.34603	9.21853	9.02462	8.83979	8.58198	8.47491	8.41162	8.35971	8.28163
Water depletion (m3 water)	Solvent_BG_EU	9.00246	8.98474	8.84966	8.71814	8.45169	8.43137	8.39388	8.32514	8.24028
Water depletion (m3 water)	Solvent_BG_GL	9.21961	9.08578	8.89667	8.74971	8.56453	8.51017	8.46311	8.4138	8.36213
Water depletion (m3 water)	Solvent_BG_RU	9.90256	9.52053	8.86976	8.83837	8.74811	8.76351	8.61986	8.52819	8.47875
Water depletion (m3 water)	Solvent_BG_US	9.13281	8.92196	8.73513	8.60694	8.46126	8.39482	8.36286	8.2982	8.24467
Water depletion (m3 water)	Solvent_NG_CN	9.1829	9.06862	8.89272	8.72208	8.48198	8.38034	8.32155	8.2742	8.20089
Water depletion (m3 water)	Solvent_NG_EU	8.83933	8.83483	8.71776	8.60044	8.35169	8.3368	8.30381	8.23962	8.15954
Water depletion (m3 water)	Solvent_NG_GL	9.05648	8.93587	8.76477	8.632	8.46453	8.41561	8.37304	8.32828	8.28139
Water depletion (m3 water)	Solvent_NG_RU	9.73943	9.37062	8.73786	8.72067	8.64811	8.66895	8.52978	8.44267	8.39802
Water depletion (m3 water)	Solvent_NG_US	8.96968	8.77205	8.60323	8.48923	8.36125	8.30025	8.27278	8.21268	8.16393
Water depletion (m3 water)	Sorbent_BG_CN	2.07418	1.92537	1.69826	1.48016	1.17388	1.04575	0.970516	0.909533	0.816688
Water depletion (m3 water)	Sorbent_BG_EU	1.65413	1.63954	1.48436	1.33144	1.01458	0.99252	0.94883	0.867262	0.766136
Water depletion (m3 water)	Sorbent_BG_GL	1.91962	1.76307	1.54183	1.37003	1.15254	1.08887	1.03347	0.975657	0.915112
Water depletion (m3 water)	Sorbent_BG_RU	2.7546	2.29459	1.50893	1.47843	1.37698	1.3986	1.22511	1.11552	1.05769
Water depletion (m3 water)	Sorbent_BG_US	1.81351	1.56278	1.34433	1.19548	1.02627	0.947839	0.910899	0.83433	0.771501
Water depletion (m3 water)	Sorbent_HP_CN	3.60123	3.3388	2.9331	2.53789	1.97708	1.7377	1.59988	1.49066	1.31933
Water depletion (m3 water)	Sorbent_HP_EU	2.77499	2.77657	2.51234	2.24535	1.66375	1.63299	1.55722	1.40751	1.21989
Water depletion (m3 water)	Sorbent_HP_GL	3.29721	3.01956	2.62539	2.32127	1.93512	1.82251	1.72371	1.62073	1.51293
Water depletion (m3 water)	Sorbent_HP_RU	4.93962	4.06507	2.56067	2.53449	2.37659	2.43175	2.10066	1.89583	1.79338
Water depletion (m3 water)	Sorbent_HP_US	3.08848	2.62559	2.2369	1.97792	1.68675	1.5451	1.48261	1.34273	1.23044
