# Supplementary material for: Environmental trade-offs of direct air capture technologies in climate change mitigation toward 2100
Source: Nat Commun. 2022 Jun 25;13:3635. doi: 10.1038/s41467-022-31146-1 (PMC9233692; doi:10.1038/s41467-022-31146-1)
Supplement: Supplementary file 3 — Supplementary Data 1 [file 41467_2022_31146_MOESM3_ESM.zip › 6-2. Supplementary Dataset/Code/Python-Code/Python_code_result_export/LCA_sol_sor_country_summary_table_spread_RCP19_DAC.xlsx]

## Sheet: Sheet1
Impact category	Heat_elec_region	2020	2030	2040	2050	2060	2070	2080	2090	2100
Agricultural land occupation (square meter-year)	Solvent_BG_CN	39.6658	36.9941	58.3404	65.9181	64.2634	62.7222	53.1877	65.3646	65.9078
Agricultural land occupation (square meter-year)	Solvent_BG_EU	76.9503	69.1705	93.2231	90.1632	79.9854	76.3576	86.6381	90.1965	88.8915
Agricultural land occupation (square meter-year)	Solvent_BG_GL	49.6076	66.8414	83.3814	78.6221	77.2996	76.0375	71.5596	72.4889	72.0614
Agricultural land occupation (square meter-year)	Solvent_BG_RU	30.7781	57.8731	45.1985	66.1712	64.0741	48.6113	40.3014	39.3644	39.7912
Agricultural land occupation (square meter-year)	Solvent_BG_US	51.0172	117.402	120.567	80.9216	90.8947	96.0842	89.7457	78.9439	68.1579
Agricultural land occupation (square meter-year)	Solvent_NG_CN	13.8599	9.63864	29.3508	37.3034	35.7931	34.3699	25.3057	37.3331	37.8618
Agricultural land occupation (square meter-year)	Solvent_NG_EU	51.1445	41.8151	64.2334	61.5486	51.5151	48.0052	58.756	62.165	60.8455
Agricultural land occupation (square meter-year)	Solvent_NG_GL	23.8018	39.486	54.3918	50.0074	48.8294	47.6852	43.6775	44.4575	44.0154
Agricultural land occupation (square meter-year)	Solvent_NG_RU	4.97228	30.5177	16.2089	37.5566	35.6038	20.259	12.4193	11.333	11.7452
Agricultural land occupation (square meter-year)	Solvent_NG_US	25.2113	90.0465	91.5772	52.307	62.4244	67.7318	61.8636	50.9124	40.1118
Agricultural land occupation (square meter-year)	Sorbent_BG_CN	38.189	33.7289	58.9837	68.616	66.5886	64.6921	53.3269	68.2499	68.9492
Agricultural land occupation (square meter-year)	Sorbent_BG_EU	83.7731	73.0678	101.631	98.2581	85.8104	81.3627	94.2233	98.6094	97.0491
Agricultural land occupation (square meter-year)	Sorbent_BG_GL	50.3439	70.2202	89.5989	84.1479	82.5268	80.9714	75.7883	76.9601	76.4727
Agricultural land occupation (square meter-year)	Sorbent_BG_RU	27.323	59.2556	42.9164	68.9256	66.3572	47.4402	37.572	36.4621	37.0191
Agricultural land occupation (square meter-year)	Sorbent_BG_US	52.0673	132.036	135.062	86.9594	99.1481	105.48	98.0226	84.852	71.7001
Agricultural land occupation (square meter-year)	Sorbent_HP_CN	29.6208	16.893	62.7775	82.8462	79.1135	75.5796	54.3109	83.4395	84.856
Agricultural land occupation (square meter-year)	Sorbent_HP_EU	119.285	94.2728	146.665	141.152	116.923	108.371	134.754	143.157	140.129
Agricultural land occupation (square meter-year)	Sorbent_HP_GL	53.5296	88.6717	122.998	113.398	110.464	107.601	98.4927	100.573	99.6547
Agricultural land occupation (square meter-year)	Sorbent_HP_RU	8.24726	67.1042	31.1731	83.455	78.6582	41.6449	23.3209	20.9127	22.0492
Agricultural land occupation (square meter-year)	Sorbent_HP_US	56.9194	210.263	212.424	118.928	143.158	155.811	142.228	116.096	90.2671
Climate change (kg CO2-Eq)	Solvent_BG_CN	-843.082	-1055.39	-1238.11	-1242.39	-1236.97	-1243.9	-1244.85	-1249.3	-1247.33
Climate change (kg CO2-Eq)	Solvent_BG_EU	-1016.38	-1132.7	-1236.58	-1243.8	-1246.41	-1250.26	-1257.98	-1260.84	-1252.43
Climate change (kg CO2-Eq)	Solvent_BG_GL	-911.951	-1100.36	-1232.62	-1240.59	-1242.76	-1246.99	-1245.84	-1245.41	-1242.6
Climate change (kg CO2-Eq)	Solvent_BG_RU	-869.989	-949.137	-1117.74	-1181.08	-1196.13	-1191.59	-1190.34	-1190.73	-1183.66
Climate change (kg CO2-Eq)	Solvent_BG_US	-942.901	-1130.01	-1245.86	-1243.65	-1257.59	-1262.3	-1260.01	-1255.28	-1248.15
Climate change (kg CO2-Eq)	Solvent_NG_CN	-562.961	-756.631	-926.462	-929.988	-924.42	-930.91	-931.991	-936.47	-934.71
Climate change (kg CO2-Eq)	Solvent_NG_EU	-736.259	-833.944	-924.938	-931.399	-933.858	-937.269	-945.116	-948.006	-939.81
Climate change (kg CO2-Eq)	Solvent_NG_GL	-631.83	-801.607	-920.973	-928.192	-930.211	-934	-932.984	-932.582	-929.979
Climate change (kg CO2-Eq)	Solvent_NG_RU	-589.867	-650.382	-806.096	-868.679	-883.578	-878.598	-877.48	-877.901	-871.041
Climate change (kg CO2-Eq)	Solvent_NG_US	-662.78	-831.256	-934.217	-931.247	-945.045	-949.306	-947.153	-942.449	-935.526
Climate change (kg CO2-Eq)	Sorbent_BG_CN	-435.201	-684.625	-901.265	-906.157	-899.395	-907.707	-908.983	-914.438	-912.21
Climate change (kg CO2-Eq)	Sorbent_BG_EU	-647.074	-779.148	-899.402	-907.882	-910.934	-915.481	-925.029	-928.543	-918.445
Climate change (kg CO2-Eq)	Sorbent_BG_GL	-519.399	-739.613	-894.555	-903.96	-906.475	-911.485	-910.197	-909.686	-906.426
Climate change (kg CO2-Eq)	Sorbent_BG_RU	-468.096	-554.726	-754.105	-831.2	-849.461	-843.75	-842.337	-842.832	-834.368
Climate change (kg CO2-Eq)	Sorbent_BG_US	-557.239	-775.862	-910.747	-907.695	-924.611	-930.198	-927.52	-921.748	-913.207
Climate change (kg CO2-Eq)	Sorbent_HP_CN	-125.037	-571.872	-968.007	-975.979	-962.257	-977.549	-980.374	-991.211	-987.375
Climate change (kg CO2-Eq)	Sorbent_HP_EU	-541.794	-757.8	-964.341	-979.372	-984.955	-992.84	-1011.94	-1018.95	-999.639
Climate change (kg CO2-Eq)	Sorbent_HP_GL	-290.656	-680.034	-954.807	-971.659	-976.183	-984.979	-982.762	-981.862	-975.998
Climate change (kg CO2-Eq)	Sorbent_HP_RU	-189.743	-316.359	-678.542	-828.539	-864.036	-851.744	-849.282	-850.362	-834.26
Climate change (kg CO2-Eq)	Sorbent_HP_US	-365.087	-751.336	-986.657	-979.005	-1011.86	-1021.79	-1016.84	-1005.59	-989.337
Fossil depletion (kg oil-Eq)	Solvent_BG_CN	116.383	90.3762	61.2294	65.4868	76.9484	61.4934	37.3702	39.3314	43.1784
Fossil depletion (kg oil-Eq)	Solvent_BG_EU	86.9165	61.2583	48.0013	59.8102	64.1839	58.2922	51.3457	48.1823	46.8338
Fossil depletion (kg oil-Eq)	Solvent_BG_GL	115.497	77.7332	55.4113	61.6647	67.3443	59.7615	50.1913	47.8321	47.2604
Fossil depletion (kg oil-Eq)	Solvent_BG_RU	144.942	129.296	85.8827	82.1888	88.7189	100.371	93.4353	79.3737	77.0622
Fossil depletion (kg oil-Eq)	Solvent_BG_US	109.63	64.9702	51.3942	56.7271	57.0029	53.6836	49.3353	45.3977	44.5796
Fossil depletion (kg oil-Eq)	Solvent_NG_CN	260.831	238.524	211.576	215.234	226.122	211.456	188.29	190.455	194.355
Fossil depletion (kg oil-Eq)	Solvent_NG_EU	231.364	209.406	198.348	209.558	213.358	208.255	202.266	199.306	198.011
Fossil depletion (kg oil-Eq)	Solvent_NG_GL	259.944	225.881	205.758	211.412	216.518	209.724	201.111	198.956	198.437
Fossil depletion (kg oil-Eq)	Solvent_NG_RU	289.39	277.444	236.23	231.936	237.893	250.334	244.355	230.497	228.239
Fossil depletion (kg oil-Eq)	Solvent_NG_US	254.078	213.118	201.741	206.474	206.177	203.646	200.255	196.521	195.757
Fossil depletion (kg oil-Eq)	Sorbent_BG_CN	135.731	106.026	71.5027	76.3877	90.1157	71.5801	42.5497	45.0785	49.791
Fossil depletion (kg oil-Eq)	Sorbent_BG_EU	99.7051	70.4268	55.33	69.4475	74.5098	67.6663	59.6362	55.8996	54.2601
Fossil depletion (kg oil-Eq)	Sorbent_BG_GL	134.647	90.569	64.3894	71.7149	78.3737	69.4628	58.2248	55.4714	54.7817
Fossil depletion (kg oil-Eq)	Sorbent_BG_RU	170.648	153.61	101.644	96.8076	104.506	119.112	111.095	94.0341	91.2174
Fossil depletion (kg oil-Eq)	Sorbent_BG_US	127.475	74.965	59.4782	65.6781	65.7303	62.0319	57.1782	52.4952	51.5041
Fossil depletion (kg oil-Eq)	Sorbent_HP_CN	211.627	161.989	99.1427	107.331	133.033	98.3993	43.4796	48.9261	58.3089
Fossil depletion (kg oil-Eq)	Sorbent_HP_EU	140.764	91.9645	67.331	93.6799	102.336	90.7008	77.0887	70.2113	67.0996
Fossil depletion (kg oil-Eq)	Sorbent_HP_GL	209.496	131.584	85.1509	98.1398	109.937	94.2344	74.3125	69.369	68.1256
Fossil depletion (kg oil-Eq)	Sorbent_HP_RU	280.309	255.586	158.431	147.497	161.34	191.895	178.308	145.222	139.795
Fossil depletion (kg oil-Eq)	Sorbent_HP_US	195.387	100.891	75.4904	86.2655	85.067	79.6179	72.2538	63.5147	61.6786
Freshwater ecotoxicity (kg 14-DCB)	Solvent_BG_CN	9.42036	8.89723	8.82061	8.9695	8.2373	9.69614	12.8369	13.3417	13.8618
Freshwater ecotoxicity (kg 14-DCB)	Solvent_BG_EU	10.7417	9.30142	9.58546	10.219	10.1948	11.0133	11.5541	12.1448	12.8215
Freshwater ecotoxicity (kg 14-DCB)	Solvent_BG_GL	10.3983	8.95559	9.45256	9.96162	9.75675	10.4379	11.6072	12.2105	12.687
Freshwater ecotoxicity (kg 14-DCB)	Solvent_BG_RU	10.2349	8.91934	11.2372	12.6257	11.142	9.64149	12.2942	15.659	16.3272
Freshwater ecotoxicity (kg 14-DCB)	Solvent_BG_US	11.5952	9.08764	10.0036	10.7334	10.8701	11.0764	11.3579	11.7832	12.1523
Freshwater ecotoxicity (kg 14-DCB)	Solvent_NG_CN	7.77211	7.38514	7.26337	7.36526	6.65339	8.04217	11.0651	11.5139	11.9888
Freshwater ecotoxicity (kg 14-DCB)	Solvent_NG_EU	9.09344	7.78933	8.02823	8.61473	8.61085	9.35931	9.78231	10.317	10.9485
Freshwater ecotoxicity (kg 14-DCB)	Solvent_NG_GL	8.75009	7.4435	7.89533	8.35738	8.17285	8.78388	9.83543	10.3827	10.814
Freshwater ecotoxicity (kg 14-DCB)	Solvent_NG_RU	8.58666	7.40726	9.67997	11.0214	9.55806	7.98752	10.5224	13.8312	14.4543
Freshwater ecotoxicity (kg 14-DCB)	Solvent_NG_US	9.94691	7.57556	8.44632	9.12914	9.2862	9.42238	9.58607	9.95538	10.2794
Freshwater ecotoxicity (kg 14-DCB)	Sorbent_BG_CN	10.5281	9.96709	9.84494	9.99935	9.11192	10.8575	14.6415	15.2343	15.8437
Freshwater ecotoxicity (kg 14-DCB)	Sorbent_BG_EU	12.1435	10.4613	10.78	11.5269	11.5051	12.4678	13.0732	13.771	14.5718
Freshwater ecotoxicity (kg 14-DCB)	Sorbent_BG_GL	11.7237	10.0384	10.6176	11.2123	10.9696	11.7643	13.1381	13.8513	14.4073
Freshwater ecotoxicity (kg 14-DCB)	Sorbent_BG_RU	11.5239	9.99413	12.7995	14.4694	12.6632	10.7907	13.978	18.0674	18.8579
Freshwater ecotoxicity (kg 14-DCB)	Sorbent_BG_US	13.187	10.1999	11.2912	12.1559	12.3308	12.545	12.8332	13.3288	13.7537
Freshwater ecotoxicity (kg 14-DCB)	Sorbent_HP_CN	13.1728	12.3963	12.0497	12.242	10.5386	13.8078	20.9878	22.0294	23.1222
Freshwater ecotoxicity (kg 14-DCB)	Sorbent_HP_EU	16.3504	13.3684	13.8891	15.2468	15.246	16.9753	17.9029	19.1511	20.6203
Freshwater ecotoxicity (kg 14-DCB)	Sorbent_HP_GL	15.5247	12.5367	13.5695	14.6279	14.1927	15.5915	18.0306	19.3091	20.2969
Freshwater ecotoxicity (kg 14-DCB)	Sorbent_HP_RU	15.1317	12.4495	17.8613	21.0346	17.5239	13.6763	19.6827	27.6023	29.0512
Freshwater ecotoxicity (kg 14-DCB)	Sorbent_HP_US	18.4029	12.8543	14.8945	16.4839	16.8701	17.127	17.431	18.2814	19.0112
Freshwater eutrophication (kg P-Eq)	Solvent_BG_CN	0.135861	0.0785285	0.0203208	0.023035	0.0225052	0.0252001	0.0284123	0.0377647	0.0426555
Freshwater eutrophication (kg P-Eq)	Solvent_BG_EU	0.213994	0.0986879	0.0561469	0.0788587	0.0563969	0.0508549	0.0504869	0.0536428	0.0491383
Freshwater eutrophication (kg P-Eq)	Solvent_BG_GL	0.218553	0.0817134	0.0406888	0.0469041	0.0425671	0.0380685	0.0373556	0.0392486	0.0389384
Freshwater eutrophication (kg P-Eq)	Solvent_BG_RU	0.260561	0.127183	0.0472132	0.0310382	0.0276258	0.0307774	0.0377955	0.0404059	0.0427707
Freshwater eutrophication (kg P-Eq)	Solvent_BG_US	0.287449	0.067001	0.0497227	0.0462436	0.0396998	0.0349609	0.0301187	0.0285941	0.0285389
Freshwater eutrophication (kg P-Eq)	Solvent_NG_CN	0.108209	0.0638713	0.00967394	0.0117985	0.0116158	0.0147626	0.0180147	0.0271614	0.0320659
Freshwater eutrophication (kg P-Eq)	Solvent_NG_EU	0.186342	0.0840306	0.0455	0.0676222	0.0455076	0.0404175	0.0400893	0.0430394	0.0385487
Freshwater eutrophication (kg P-Eq)	Solvent_NG_GL	0.190902	0.0670562	0.030042	0.0356677	0.0316778	0.0276311	0.026958	0.0286453	0.0283488
Freshwater eutrophication (kg P-Eq)	Solvent_NG_RU	0.23291	0.112526	0.0365663	0.0198017	0.0167364	0.02034	0.0273979	0.0298025	0.0321811
Freshwater eutrophication (kg P-Eq)	Solvent_NG_US	0.259797	0.0523438	0.0390759	0.0350071	0.0288105	0.0245235	0.0197211	0.0179908	0.0179493
Freshwater eutrophication (kg P-Eq)	Sorbent_BG_CN	0.151517	0.0889349	0.0197039	0.0227795	0.0222886	0.025787	0.0297661	0.0411236	0.047079
Freshwater eutrophication (kg P-Eq)	Sorbent_BG_EU	0.247043	0.113582	0.0635048	0.0910296	0.0637246	0.0571526	0.0567545	0.0605362	0.0550048
Freshwater eutrophication (kg P-Eq)	Sorbent_BG_GL	0.252617	0.0928287	0.0446058	0.0519619	0.0468164	0.04152	0.0407002	0.0429379	0.0425344
Freshwater eutrophication (kg P-Eq)	Sorbent_BG_RU	0.303976	0.14842	0.0525825	0.0325642	0.028549	0.0326059	0.041238	0.0443528	0.0472198
Freshwater eutrophication (kg P-Eq)	Sorbent_BG_US	0.336849	0.0748413	0.0556506	0.0511543	0.0433108	0.0377207	0.0318523	0.0299117	0.0298199
Freshwater eutrophication (kg P-Eq)	Sorbent_HP_CN	0.234263	0.14226	0.0152354	0.0199109	0.0198021	0.0277622	0.0357405	0.0576318	0.0693801
Freshwater eutrophication (kg P-Eq)	Sorbent_HP_EU	0.422161	0.19074	0.101392	0.154159	0.101307	0.0894584	0.088827	0.0958163	0.0849703
Freshwater eutrophication (kg P-Eq)	Sorbent_HP_GL	0.433126	0.149919	0.0642176	0.077313	0.0680484	0.058709	0.0572479	0.0612004	0.0604409
Freshwater eutrophication (kg P-Eq)	Sorbent_HP_RU	0.53415	0.259267	0.0799078	0.0391576	0.0321164	0.0411749	0.0583059	0.0639834	0.0696572
Freshwater eutrophication (kg P-Eq)	Sorbent_HP_US	0.598811	0.114538	0.0859429	0.0757244	0.0611529	0.0512358	0.0398442	0.0355778	0.0354315
Human toxicity (kg 14-DCB)	Solvent_BG_CN	133.058	86.5484	40.9451	40.8654	38.6389	42.7424	50.6797	55.4707	58.1674
Human toxicity (kg 14-DCB)	Solvent_BG_EU	177.908	103.365	70.8398	74.3575	57.157	54.2689	54.4657	56.9486	55.3408
Human toxicity (kg 14-DCB)	Solvent_BG_GL	177.198	92.5873	56.9121	54.9381	49.0048	47.0604	49.4228	51.7525	52.147
Human toxicity (kg 14-DCB)	Solvent_BG_RU	191.412	117.121	65.7945	59.8355	54.5562	48.3152	53.1186	60.0613	62.878
Human toxicity (kg 14-DCB)	Solvent_BG_US	211.735	95.7746	68.6902	56.88	45.656	41.6188	40.2686	42.4885	44.5661
Human toxicity (kg 14-DCB)	Solvent_NG_CN	115.333	76.9415	34.8054	34.9023	33.19	37.473	45.1495	49.7133	52.3722
Human toxicity (kg 14-DCB)	Solvent_NG_EU	160.183	93.7585	64.7001	68.3944	51.7081	48.9995	48.9355	51.1913	49.5455
Human toxicity (kg 14-DCB)	Solvent_NG_GL	159.473	82.9804	50.7723	48.975	43.5559	41.791	43.8927	45.9951	46.3517
Human toxicity (kg 14-DCB)	Solvent_NG_RU	173.687	107.514	59.6547	53.8724	49.1074	43.0458	47.5885	54.3039	57.0828
Human toxicity (kg 14-DCB)	Solvent_NG_US	194.01	86.1677	62.5504	50.9169	40.2071	36.3494	34.7385	36.7312	38.7708
Human toxicity (kg 14-DCB)	Sorbent_BG_CN	148.507	96.2002	42.2272	42.2996	39.8586	44.9545	54.5424	60.2921	63.5348
Human toxicity (kg 14-DCB)	Sorbent_BG_EU	203.341	116.761	78.7764	83.2471	62.4988	59.0467	59.1712	62.0991	60.079
Human toxicity (kg 14-DCB)	Sorbent_BG_GL	202.473	103.583	61.7484	59.5049	52.532	50.2337	53.0058	55.7463	56.1743
Human toxicity (kg 14-DCB)	Sorbent_BG_RU	219.851	133.578	72.608	65.4925	59.3192	51.7678	57.5243	65.9047	69.294
Human toxicity (kg 14-DCB)	Sorbent_BG_US	244.698	107.48	76.1483	61.8791	48.4377	43.5807	41.8139	44.4201	46.9058
Human toxicity (kg 14-DCB)	Sorbent_HP_CN	217.874	134.267	36.1491	36.7748	33.2366	43.6986	61.9958	72.7852	79.0663
Human toxicity (kg 14-DCB)	Sorbent_HP_EU	325.732	174.709	108.042	117.319	77.7701	71.4182	71.1006	76.3395	72.2686
Human toxicity (kg 14-DCB)	Sorbent_HP_GL	324.025	148.789	74.5474	70.6177	58.1652	54.0829	58.9733	63.8435	64.5881
Human toxicity (kg 14-DCB)	Sorbent_HP_RU	358.207	207.789	95.9084	82.3953	71.5157	57.1004	67.8611	83.8251	90.3947
Human toxicity (kg 14-DCB)	Sorbent_HP_US	407.081	156.454	102.872	75.2877	50.1118	40.9964	36.9587	41.565	46.357
Ionising radiation (kg U235-Eq)	Solvent_BG_CN	38.5416	68.1464	119.849	111.605	108.009	112.491	59.0938	39.6606	25.2411
Ionising radiation (kg U235-Eq)	Solvent_BG_EU	109.63	137.934	120.105	85.7729	82.4308	82.1042	84.091	70.4454	40.7552
Ionising radiation (kg U235-Eq)	Solvent_BG_GL	69.1272	99.8404	115.824	94.3185	90.8154	92.5304	80.779	68.1681	53.0208
Ionising radiation (kg U235-Eq)	Solvent_BG_RU	131.682	97.3805	109.196	76.4361	68.9637	62.9187	44.585	42.522	36.3343
Ionising radiation (kg U235-Eq)	Solvent_BG_US	100.397	127.583	106.623	63.6288	53.518	54.8322	56.0278	43.4604	26.6425
Ionising radiation (kg U235-Eq)	Solvent_NG_CN	32.3949	58.9828	108.883	102.56	99.2672	103.562	51.3952	33.164	20.1291
Ionising radiation (kg U235-Eq)	Solvent_NG_EU	103.483	128.77	109.139	76.7284	73.6895	73.1749	76.3923	63.9488	35.6431
Ionising radiation (kg U235-Eq)	Solvent_NG_GL	62.9805	90.6769	104.857	85.2741	82.074	83.601	73.0804	61.6715	47.9087
Ionising radiation (kg U235-Eq)	Solvent_NG_RU	125.535	88.2169	98.2293	67.3917	60.2224	53.9894	36.8864	36.0254	31.2223
Ionising radiation (kg U235-Eq)	Solvent_NG_US	94.2508	118.419	95.6567	54.5844	44.7766	45.9029	48.3292	36.9639	21.5304
Ionising radiation (kg U235-Eq)	Sorbent_BG_CN	43.3539	77.8983	140.385	131.433	127.22	132.596	67.8783	44.7698	27.8734
Ionising radiation (kg U235-Eq)	Sorbent_BG_EU	130.267	163.22	140.698	99.8513	95.9488	95.4449	98.4398	82.4073	46.841
Ionising radiation (kg U235-Eq)	Sorbent_BG_GL	80.7478	116.647	135.463	110.299	106.2	108.192	94.3906	79.6231	61.8369
Ionising radiation (kg U235-Eq)	Sorbent_BG_RU	157.227	113.64	127.36	88.4362	79.4839	71.9887	50.1398	48.2681	41.436
Ionising radiation (kg U235-Eq)	Sorbent_BG_US	118.979	150.565	124.215	72.778	60.5999	62.1021	64.1298	49.4155	29.5868
Ionising radiation (kg U235-Eq)	Sorbent_HP_CN	69.6341	130.279	249.211	236.308	228.79	238.944	114.356	71.7961	41.9466
Ionising radiation (kg U235-Eq)	Sorbent_HP_EU	240.592	298.108	249.827	174.186	167.279	165.867	174.471	145.829	79.2558
Ionising radiation (kg U235-Eq)	Sorbent_HP_GL	143.188	206.499	239.531	194.738	187.443	190.941	166.506	140.353	108.753
Ionising radiation (kg U235-Eq)	Sorbent_HP_RU	293.624	200.583	223.592	151.733	134.892	119.729	79.4646	78.6773	68.6242
Ionising radiation (kg U235-Eq)	Sorbent_HP_US	218.389	273.215	217.405	120.933	97.7475	100.282	106.983	80.9341	45.3167
Marine ecotoxicity (kg 14-DCB)	Solvent_BG_CN	8.72696	8.13887	8.06016	8.19934	7.57036	8.8576	11.6349	12.0899	12.5428
Marine ecotoxicity (kg 14-DCB)	Solvent_BG_EU	9.97473	8.56391	8.77376	9.35634	9.31809	10.0368	10.513	11.0381	11.6477
Marine ecotoxicity (kg 14-DCB)	Solvent_BG_GL	9.55034	8.12721	8.6368	9.09675	8.92158	9.52165	10.5502	11.0799	11.4975
Marine ecotoxicity (kg 14-DCB)	Solvent_BG_RU	9.5674	8.2693	10.1973	11.4004	10.1167	8.81766	11.1283	14.0602	14.6554
Marine ecotoxicity (kg 14-DCB)	Solvent_BG_US	10.4019	8.06012	9.14193	9.77852	9.90137	10.0778	10.3234	10.6933	11.0141
Marine ecotoxicity (kg 14-DCB)	Solvent_NG_CN	6.13294	5.67963	5.55437	5.65098	5.03932	6.26485	8.93845	9.3442	9.75764
Marine ecotoxicity (kg 14-DCB)	Solvent_NG_EU	7.3807	6.10467	6.26797	6.80797	6.78706	7.44408	7.81651	8.29241	8.86248
Marine ecotoxicity (kg 14-DCB)	Solvent_NG_GL	6.95632	5.66797	6.13101	6.54839	6.39055	6.92891	7.85379	8.33419	8.71228
Marine ecotoxicity (kg 14-DCB)	Solvent_NG_RU	6.97337	5.81007	7.69153	8.85198	7.58566	6.22491	8.43184	11.3145	11.8702
Marine ecotoxicity (kg 14-DCB)	Solvent_NG_US	7.80789	5.60089	6.63614	7.23016	7.37034	7.48501	7.62695	7.94765	8.22886
Marine ecotoxicity (kg 14-DCB)	Sorbent_BG_CN	9.63615	8.9941	8.86764	9.01294	8.25045	9.79062	13.137	13.672	14.2025
Marine ecotoxicity (kg 14-DCB)	Sorbent_BG_EU	11.1617	9.51376	9.74008	10.4275	10.3872	11.2323	11.7653	12.386	13.108
Marine ecotoxicity (kg 14-DCB)	Sorbent_BG_GL	10.6428	8.97984	9.57264	10.1101	9.90246	10.6025	11.8109	12.4371	12.9244
Marine ecotoxicity (kg 14-DCB)	Sorbent_BG_RU	10.6637	9.15357	11.4805	12.9265	11.3636	9.74179	12.5176	16.0809	16.7852
Marine ecotoxicity (kg 14-DCB)	Sorbent_BG_US	11.6839	8.89783	10.1902	10.9436	11.1003	11.2824	11.5335	11.9645	12.3334
Marine ecotoxicity (kg 14-DCB)	Sorbent_HP_CN	12.1182	11.178	10.8179	11.0029	9.53891	12.4237	18.7745	19.7175	20.6682
Marine ecotoxicity (kg 14-DCB)	Sorbent_HP_EU	15.1189	12.2002	12.534	13.7853	13.742	15.2596	16.0764	17.1881	18.5155
Marine ecotoxicity (kg 14-DCB)	Sorbent_HP_GL	14.0983	11.1499	12.2047	13.1611	12.7884	14.0207	16.166	17.2886	18.1543
Marine ecotoxicity (kg 14-DCB)	Sorbent_HP_RU	14.1393	11.4917	15.9575	18.7009	15.6625	12.3277	17.5562	24.4559	25.7486
Marine ecotoxicity (kg 14-DCB)	Sorbent_HP_US	16.1462	10.9886	13.4194	14.8006	15.1447	15.358	15.6205	16.359	16.9917
Marine eutrophication (kg N-Eq)	Solvent_BG_CN	0.409251	0.259693	0.165174	0.168477	0.177238	0.161376	0.13689	0.143502	0.146106
Marine eutrophication (kg N-Eq)	Solvent_BG_EU	0.299514	0.192356	0.169696	0.182848	0.179679	0.168881	0.161897	0.160381	0.158954
Marine eutrophication (kg N-Eq)	Solvent_BG_GL	0.372484	0.225187	0.171066	0.173377	0.177665	0.166308	0.153741	0.15191	0.150728
Marine eutrophication (kg N-Eq)	Solvent_BG_RU	0.418181	0.311908	0.207505	0.191192	0.193322	0.193396	0.182264	0.171246	0.169328
Marine eutrophication (kg N-Eq)	Solvent_BG_US	0.329512	0.213428	0.179093	0.167537	0.16872	0.163107	0.153855	0.147442	0.143923
Marine eutrophication (kg N-Eq)	Solvent_NG_CN	0.388372	0.253443	0.16431	0.1674	0.175712	0.161002	0.137757	0.144507	0.147216
Marine eutrophication (kg N-Eq)	Solvent_NG_EU	0.278636	0.186106	0.168832	0.181771	0.178153	0.168507	0.162764	0.161386	0.160064
Marine eutrophication (kg N-Eq)	Solvent_NG_GL	0.351605	0.218938	0.170202	0.1723	0.176139	0.165933	0.154609	0.152915	0.151837
Marine eutrophication (kg N-Eq)	Solvent_NG_RU	0.397303	0.305658	0.206641	0.190115	0.191796	0.193021	0.183131	0.17225	0.170438
Marine eutrophication (kg N-Eq)	Solvent_NG_US	0.308634	0.207178	0.178229	0.16646	0.167194	0.162732	0.154722	0.148447	0.145032
Marine eutrophication (kg N-Eq)	Sorbent_BG_CN	0.407073	0.231892	0.11901	0.1229	0.133359	0.114461	0.0851511	0.0933838	0.0965771
Marine eutrophication (kg N-Eq)	Sorbent_BG_EU	0.272909	0.149566	0.124539	0.14047	0.136343	0.123636	0.115725	0.11402	0.112286
Marine eutrophication (kg N-Eq)	Sorbent_BG_GL	0.362121	0.189706	0.126214	0.128891	0.133881	0.12049	0.105753	0.103664	0.102228
Marine eutrophication (kg N-Eq)	Sorbent_BG_RU	0.417991	0.295731	0.170764	0.150671	0.153023	0.153608	0.140625	0.127303	0.124969
Marine eutrophication (kg N-Eq)	Sorbent_BG_US	0.309585	0.175329	0.136028	0.121751	0.122944	0.116576	0.105892	0.0982008	0.0939079
Marine eutrophication (kg N-Eq)	Sorbent_HP_CN	0.634149	0.323671	0.113987	0.12127	0.14082	0.106299	0.0515169	0.0680799	0.0746096
Marine eutrophication (kg N-Eq)	Sorbent_HP_EU	0.370249	0.161735	0.124861	0.15583	0.14669	0.124348	0.111655	0.108671	0.105508
Marine eutrophication (kg N-Eq)	Sorbent_HP_GL	0.54573	0.24069	0.128156	0.133053	0.141848	0.118159	0.0920419	0.0883003	0.0857244
Marine eutrophication (kg N-Eq)	Sorbent_HP_RU	0.655626	0.449241	0.215787	0.175896	0.1795	0.183301	0.160634	0.134799	0.130456
Marine eutrophication (kg N-Eq)	Sorbent_HP_US	0.44239	0.21241	0.14746	0.11901	0.120335	0.11046	0.0923145	0.0775551	0.0693594
Metal depletion (kg Fe-Eq)	Solvent_BG_CN	16.9596	17.2445	18.4958	18.6133	17.7774	19.7699	24.8202	25.44	25.5037
Metal depletion (kg Fe-Eq)	Solvent_BG_EU	17.441	17.6369	19.2445	19.8233	20.2145	21.437	22.2555	23.1091	24.9856
Metal depletion (kg Fe-Eq)	Solvent_BG_GL	16.7484	17.5507	19.6755	20.2732	20.2018	21.3517	23.2003	23.9831	24.6773
Metal depletion (kg Fe-Eq)	Solvent_BG_RU	16.2008	17.1389	22.667	24.9591	22.7497	20.3467	24.2439	29.3773	30.5502
Metal depletion (kg Fe-Eq)	Solvent_BG_US	16.8214	17.8918	20.4155	21.2783	22.0354	22.6446	23.1714	23.5749	23.986
Metal depletion (kg Fe-Eq)	Solvent_NG_CN	11.507	11.7138	12.7631	12.825	11.9987	13.8755	18.74	19.285	19.2883
Metal depletion (kg Fe-Eq)	Solvent_NG_EU	11.9884	12.1062	13.5118	14.035	14.4358	15.5427	16.1752	16.9541	18.7702
Metal depletion (kg Fe-Eq)	Solvent_NG_GL	11.2957	12.0201	13.9428	14.4849	14.423	15.4573	17.12	17.8281	18.462
Metal depletion (kg Fe-Eq)	Solvent_NG_RU	10.7482	11.6082	16.9342	19.1708	16.971	14.4523	18.1636	23.2223	24.3348
Metal depletion (kg Fe-Eq)	Solvent_NG_US	11.3688	12.3612	14.6828	15.49	16.2566	16.7502	17.0912	17.4199	17.7707
Metal depletion (kg Fe-Eq)	Sorbent_BG_CN	21.1051	21.4065	22.8238	22.9336	21.9105	24.2599	30.3459	31.0962	31.1169
Metal depletion (kg Fe-Eq)	Sorbent_BG_EU	21.6937	21.8863	23.7392	24.413	24.8901	26.2981	27.2103	28.2465	30.4835
Metal depletion (kg Fe-Eq)	Sorbent_BG_GL	20.8469	21.7809	24.2661	24.9629	24.8746	26.1937	28.3654	29.3151	30.1066
Metal depletion (kg Fe-Eq)	Sorbent_BG_RU	20.1775	21.2774	27.9235	30.6919	27.9897	24.9651	29.6413	35.9099	37.2867
Metal depletion (kg Fe-Eq)	Sorbent_BG_US	20.9362	22.198	25.1708	26.1918	27.1163	27.7745	28.3302	28.816	29.2614
Metal depletion (kg Fe-Eq)	Sorbent_HP_CN	20.4042	20.8115	23.1282	23.2131	21.2117	25.5535	37.1087	38.4269	38.3185
Metal depletion (kg Fe-Eq)	Sorbent_HP_EU	21.562	21.7551	24.9288	26.1231	27.0727	29.5627	30.9409	32.8215	37.0726
Metal depletion (kg Fe-Eq)	Sorbent_HP_GL	19.8963	21.5479	25.9652	27.205	27.042	29.3574	33.213	34.9234	36.3313
Metal depletion (kg Fe-Eq)	Sorbent_HP_RU	18.5795	20.5575	33.1593	38.4739	33.1695	26.9406	35.7227	47.8956	50.4546
Metal depletion (kg Fe-Eq)	Sorbent_HP_US	20.072	22.3683	27.7448	29.6221	31.4516	32.4667	33.1437	33.9417	34.6688
Natural land transformation (square meter)	Solvent_BG_CN	0.0496108	0.052741	0.0530433	0.0542639	0.0601392	0.0511446	0.0374671	0.037615	0.039125
Natural land transformation (square meter)	Solvent_BG_EU	0.052088	0.04912	0.0458304	0.049442	0.0526324	0.0493729	0.0454098	0.0432172	0.0424847
Natural land transformation (square meter)	Solvent_BG_GL	0.0754797	0.0746926	0.0689727	0.0657163	0.0658773	0.0596328	0.0535566	0.0510294	0.0494478
Natural land transformation (square meter)	Solvent_BG_RU	0.0637368	0.0692832	0.062781	0.0634786	0.0687588	0.0736963	0.0684607	0.0593975	0.0564662
Natural land transformation (square meter)	Solvent_BG_US	0.0490748	0.0459215	0.0465134	0.0484602	0.0488832	0.0470395	0.0448851	0.0423837	0.0414906
Natural land transformation (square meter)	Solvent_NG_CN	0.0822048	0.0853786	0.086245	0.087861	0.0937483	0.0854215	0.0723586	0.0727572	0.0744426
Natural land transformation (square meter)	Solvent_NG_EU	0.084682	0.0817576	0.0790322	0.083039	0.0862415	0.0836498	0.0803012	0.0783594	0.0778023
Natural land transformation (square meter)	Solvent_NG_GL	0.108074	0.10733	0.102174	0.0993133	0.0994864	0.0939097	0.0884481	0.0861716	0.0847654
Natural land transformation (square meter)	Solvent_NG_RU	0.0963308	0.101921	0.0959828	0.0970756	0.102368	0.107973	0.103352	0.0945397	0.0917837
Natural land transformation (square meter)	Solvent_NG_US	0.0816689	0.0785591	0.0797152	0.0820572	0.0824923	0.0813165	0.0797765	0.077526	0.0768082
Natural land transformation (square meter)	Sorbent_BG_CN	0.0476916	0.0515421	0.0522108	0.0539369	0.0611549	0.0504932	0.0340733	0.0344041	0.0363368
Natural land transformation (square meter)	Sorbent_BG_EU	0.0507202	0.047115	0.0433923	0.0480416	0.0519771	0.0483271	0.043784	0.0412533	0.0404443
Natural land transformation (square meter)	Sorbent_BG_GL	0.0793189	0.0783801	0.0716861	0.0679385	0.0681703	0.0608708	0.0537443	0.0508045	0.0489574
Natural land transformation (square meter)	Sorbent_BG_RU	0.064962	0.0717665	0.0641161	0.0652028	0.0716932	0.0780649	0.071966	0.0610354	0.057538
Natural land transformation (square meter)	Sorbent_BG_US	0.0470363	0.0432045	0.0442273	0.0468412	0.0473933	0.0454743	0.0431425	0.0402344	0.039229
Natural land transformation (square meter)	Sorbent_HP_CN	0.0465681	0.054282	0.056944	0.0612214	0.0754525	0.0560145	0.0251134	0.0263384	0.0305292
Natural land transformation (square meter)	Sorbent_HP_EU	0.0525254	0.045574	0.0395981	0.0496253	0.0573997	0.0517537	0.0442144	0.0398109	0.0386088
Natural land transformation (square meter)	Sorbent_HP_GL	0.108779	0.107073	0.0952521	0.0887627	0.0892519	0.0764273	0.0638064	0.0585981	0.055354
Natural land transformation (square meter)	Sorbent_HP_RU	0.0805391	0.0940636	0.0803619	0.0833814	0.0961814	0.110248	0.0996487	0.0787222	0.0722322
Natural land transformation (square meter)	Sorbent_HP_US	0.0452792	0.037882	0.0412406	0.0472641	0.0483833	0.0461424	0.0429526	0.0378065	0.0362181
Ozone depletion (kg CFC-11)	Solvent_BG_CN	1.62663e-05	2.47428e-05	3.26354e-05	3.29739e-05	3.59508e-05	3.20637e-05	2.00874e-05	1.82759e-05	1.76882e-05
Ozone depletion (kg CFC-11)	Solvent_BG_EU	3.20312e-05	3.48348e-05	3.00976e-05	2.82836e-05	3.01574e-05	2.87431e-05	2.71429e-05	2.45313e-05	2.11348e-05
Ozone depletion (kg CFC-11)	Solvent_BG_GL	2.62192e-05	2.86586e-05	2.88365e-05	2.82849e-05	2.975e-05	2.80912e-05	2.41676e-05	2.20723e-05	2.04148e-05
Ozone depletion (kg CFC-11)	Solvent_BG_RU	4.1979e-05	4.33254e-05	3.46716e-05	3.20998e-05	3.37088e-05	3.64349e-05	3.28368e-05	2.85031e-05	2.72864e-05
Ozone depletion (kg CFC-11)	Solvent_BG_US	3.16375e-05	3.3124e-05	2.84932e-05	2.55401e-05	2.49363e-05	2.44298e-05	2.35651e-05	2.11098e-05	1.90497e-05
Ozone depletion (kg CFC-11)	Solvent_NG_CN	4.375e-05	5.19898e-05	5.98213e-05	6.01956e-05	6.30239e-05	5.93088e-05	4.77334e-05	4.61168e-05	4.56814e-05
Ozone depletion (kg CFC-11)	Solvent_NG_EU	5.95149e-05	6.20817e-05	5.72835e-05	5.55053e-05	5.72304e-05	5.59883e-05	5.47888e-05	5.23722e-05	4.9128e-05
Ozone depletion (kg CFC-11)	Solvent_NG_GL	5.37029e-05	5.59056e-05	5.60224e-05	5.55066e-05	5.6823e-05	5.53364e-05	5.18136e-05	4.99131e-05	4.84079e-05
Ozone depletion (kg CFC-11)	Solvent_NG_RU	6.94627e-05	7.05724e-05	6.18575e-05	5.93215e-05	6.07818e-05	6.368e-05	6.04827e-05	5.6344e-05	5.52795e-05
Ozone depletion (kg CFC-11)	Solvent_NG_US	5.91211e-05	6.0371e-05	5.56791e-05	5.27617e-05	5.20094e-05	5.16749e-05	5.1211e-05	4.89506e-05	4.70428e-05
Ozone depletion (kg CFC-11)	Sorbent_BG_CN	1.81058e-05	2.83697e-05	3.80077e-05	3.84463e-05	4.20161e-05	3.73393e-05	2.28872e-05	2.07826e-05	2.01396e-05
Ozone depletion (kg CFC-11)	Sorbent_BG_EU	3.73799e-05	4.07081e-05	3.49049e-05	3.27119e-05	3.4933e-05	3.32797e-05	3.15133e-05	2.84305e-05	2.43534e-05
Ozone depletion (kg CFC-11)	Sorbent_BG_GL	3.02742e-05	3.31571e-05	3.3363e-05	3.27135e-05	3.44349e-05	3.24826e-05	2.78757e-05	2.5424e-05	2.34731e-05
Ozone depletion (kg CFC-11)	Sorbent_BG_RU	4.95421e-05	5.10888e-05	4.04971e-05	3.73776e-05	3.92749e-05	4.26836e-05	3.84746e-05	3.32864e-05	3.18743e-05
Ozone depletion (kg CFC-11)	Sorbent_BG_US	3.68985e-05	3.86165e-05	3.29434e-05	2.93577e-05	2.85498e-05	2.80062e-05	2.7139e-05	2.42473e-05	2.18041e-05
Ozone depletion (kg CFC-11)	Sorbent_HP_CN	1.87389e-05	3.83778e-05	5.72184e-05	5.81827e-05	6.48721e-05	5.60695e-05	2.85451e-05	2.48664e-05	2.39672e-05
Ozone depletion (kg CFC-11)	Sorbent_HP_EU	5.66512e-05	6.26476e-05	5.11152e-05	4.69033e-05	5.09396e-05	4.80841e-05	4.55125e-05	3.99097e-05	3.22558e-05
Ozone depletion (kg CFC-11)	Sorbent_HP_GL	4.26742e-05	4.77947e-05	4.80824e-05	4.69064e-05	4.99599e-05	4.65163e-05	3.83574e-05	3.39961e-05	3.05241e-05
Ozone depletion (kg CFC-11)	Sorbent_HP_RU	8.05743e-05	8.30664e-05	6.21152e-05	5.60807e-05	5.94802e-05	6.65817e-05	5.92055e-05	4.94614e-05	4.70494e-05
Ozone depletion (kg CFC-11)	Sorbent_HP_US	5.57043e-05	5.85334e-05	4.7257e-05	4.03054e-05	3.83837e-05	3.77111e-05	3.69084e-05	3.16814e-05	2.72413e-05
Particulate matter formation (kg PM10-Eq)	Solvent_BG_CN	0.959563	0.495103	0.285962	0.287998	0.293321	0.286203	0.278813	0.284056	0.286392
Particulate matter formation (kg PM10-Eq)	Solvent_BG_EU	0.701916	0.409064	0.296515	0.303514	0.30545	0.2985	0.291109	0.292075	0.297126
Particulate matter formation (kg PM10-Eq)	Solvent_BG_GL	1.07078	0.458741	0.301194	0.29745	0.302335	0.295479	0.289112	0.291465	0.293117
Particulate matter formation (kg PM10-Eq)	Solvent_BG_RU	1.34682	0.8205	0.427511	0.333369	0.324715	0.318264	0.317581	0.321722	0.324222
Particulate matter formation (kg PM10-Eq)	Solvent_BG_US	1.18541	0.42868	0.30607	0.29553	0.299838	0.29655	0.290069	0.286554	0.285574
Particulate matter formation (kg PM10-Eq)	Solvent_NG_CN	0.784699	0.380488	0.186669	0.189031	0.193868	0.187476	0.180695	0.185662	0.18786
Particulate matter formation (kg PM10-Eq)	Solvent_NG_EU	0.527053	0.29445	0.197222	0.204547	0.205997	0.199774	0.19299	0.193681	0.198595
Particulate matter formation (kg PM10-Eq)	Solvent_NG_GL	0.895919	0.344126	0.201901	0.198483	0.202882	0.196752	0.190993	0.193071	0.194585
Particulate matter formation (kg PM10-Eq)	Solvent_NG_RU	1.17196	0.705885	0.328218	0.234402	0.225262	0.219537	0.219463	0.223328	0.225691
Particulate matter formation (kg PM10-Eq)	Solvent_NG_US	1.01054	0.314065	0.206777	0.196563	0.200385	0.197823	0.191951	0.18816	0.187042
Particulate matter formation (kg PM10-Eq)	Sorbent_BG_CN	1.06179	0.526777	0.278715	0.281266	0.28749	0.278923	0.270201	0.276676	0.279298
Particulate matter formation (kg PM10-Eq)	Sorbent_BG_EU	0.746795	0.421586	0.291617	0.300236	0.302319	0.293958	0.285233	0.286481	0.292422
Particulate matter formation (kg PM10-Eq)	Sorbent_BG_GL	1.19777	0.482321	0.297338	0.292822	0.29851	0.290264	0.282792	0.285735	0.287519
Particulate matter formation (kg PM10-Eq)	Sorbent_BG_RU	1.53525	0.924607	0.451773	0.336737	0.325873	0.318121	0.317599	0.322726	0.325549
Particulate matter formation (kg PM10-Eq)	Sorbent_BG_US	1.33791	0.445568	0.303299	0.290475	0.295458	0.291573	0.283962	0.27973	0.278297
Particulate matter formation (kg PM10-Eq)	Sorbent_HP_CN	1.53915	0.627927	0.175016	0.180754	0.191842	0.176636	0.160923	0.17313	0.177927
Particulate matter formation (kg PM10-Eq)	Sorbent_HP_EU	0.919543	0.421015	0.200394	0.218069	0.221011	0.206209	0.190492	0.192415	0.203742
Particulate matter formation (kg PM10-Eq)	Sorbent_HP_GL	1.80662	0.540481	0.211646	0.203485	0.213519	0.198943	0.185689	0.190948	0.194099
Particulate matter formation (kg PM10-Eq)	Sorbent_HP_RU	2.47045	1.41046	0.515422	0.289866	0.267341	0.253737	0.254155	0.263711	0.268903
Particulate matter formation (kg PM10-Eq)	Sorbent_HP_US	2.08227	0.468188	0.223372	0.198869	0.207515	0.201518	0.187992	0.179137	0.175959
Photochemical oxidant formation (kg NMVOC)	Solvent_BG_CN	1.11404	0.699958	0.452541	0.462104	0.490503	0.442618	0.38221	0.398095	0.40612
Photochemical oxidant formation (kg NMVOC)	Solvent_BG_EU	0.733281	0.486593	0.44242	0.471103	0.478027	0.451046	0.428401	0.424315	0.432053
Photochemical oxidant formation (kg NMVOC)	Solvent_BG_GL	0.964355	0.608273	0.460546	0.466256	0.48233	0.452554	0.42036	0.416742	0.417807
Photochemical oxidant formation (kg NMVOC)	Solvent_BG_RU	1.11476	0.902959	0.601873	0.556354	0.557356	0.558569	0.529535	0.501758	0.501551
Photochemical oxidant formation (kg NMVOC)	Solvent_BG_US	0.794512	0.579926	0.477221	0.455046	0.46097	0.447119	0.424345	0.410515	0.405853
Photochemical oxidant formation (kg NMVOC)	Solvent_NG_CN	1.24155	0.863225	0.630508	0.639552	0.666329	0.621496	0.564265	0.580386	0.588349
Photochemical oxidant formation (kg NMVOC)	Solvent_NG_EU	0.860789	0.64986	0.620387	0.648551	0.653853	0.629924	0.610457	0.606605	0.614282
Photochemical oxidant formation (kg NMVOC)	Solvent_NG_GL	1.09186	0.77154	0.638513	0.643704	0.658156	0.631432	0.602415	0.599032	0.600036
Photochemical oxidant formation (kg NMVOC)	Solvent_NG_RU	1.24226	1.06623	0.779841	0.733802	0.733182	0.737447	0.71159	0.684048	0.68378
Photochemical oxidant formation (kg NMVOC)	Solvent_NG_US	0.922021	0.743193	0.655189	0.632494	0.636796	0.625997	0.606401	0.592805	0.588082
Photochemical oxidant formation (kg NMVOC)	Sorbent_BG_CN	1.25805	0.770136	0.475051	0.486309	0.520159	0.462667	0.390395	0.41039	0.419798
Photochemical oxidant formation (kg NMVOC)	Sorbent_BG_EU	0.792537	0.509275	0.462677	0.49731	0.504906	0.472971	0.446869	0.442447	0.451503
Photochemical oxidant formation (kg NMVOC)	Sorbent_BG_GL	1.07505	0.658042	0.484838	0.491385	0.510166	0.474815	0.437038	0.433188	0.434087
Photochemical oxidant formation (kg NMVOC)	Sorbent_BG_RU	1.25893	1.01833	0.657625	0.601538	0.601893	0.604429	0.570515	0.537128	0.536472
Photochemical oxidant formation (kg NMVOC)	Sorbent_BG_US	0.867399	0.623384	0.505226	0.477679	0.484052	0.46817	0.44191	0.425574	0.419471
Photochemical oxidant formation (kg NMVOC)	Sorbent_HP_CN	1.90111	1.02434	0.477689	0.498913	0.561754	0.455605	0.320785	0.360835	0.379101
Photochemical oxidant formation (kg NMVOC)	Sorbent_HP_EU	0.985438	0.511223	0.453349	0.520553	0.531752	0.475875	0.431869	0.42389	0.441465
Photochemical oxidant formation (kg NMVOC)	Sorbent_HP_GL	1.54114	0.803847	0.49694	0.508898	0.542099	0.479501	0.41253	0.405677	0.407206
Photochemical oxidant formation (kg NMVOC)	Sorbent_HP_RU	1.90283	1.51253	0.836813	0.72557	0.722526	0.734452	0.675081	0.610129	0.6086
Photochemical oxidant formation (kg NMVOC)	Sorbent_HP_US	1.13269	0.735676	0.537042	0.481938	0.490732	0.46643	0.422114	0.390702	0.378458
Terrestrial acidification (kg SO2-Eq)	Solvent_BG_CN	2.43054	1.62116	1.37516	1.38555	1.40765	1.37959	1.34327	1.3599	1.36829
Terrestrial acidification (kg SO2-Eq)	Solvent_BG_EU	1.81722	1.43759	1.39926	1.43018	1.44027	1.41226	1.37944	1.38045	1.39019
Terrestrial acidification (kg SO2-Eq)	Solvent_BG_GL	2.16263	1.56132	1.4047	1.40774	1.42821	1.40167	1.371	1.37215	1.37552
Terrestrial acidification (kg SO2-Eq)	Solvent_BG_RU	2.30784	2.02127	1.58168	1.47206	1.46378	1.46652	1.44877	1.43986	1.44646
Terrestrial acidification (kg SO2-Eq)	Solvent_BG_US	1.87131	1.51709	1.42719	1.40354	1.41527	1.39964	1.37407	1.36578	1.36446
Terrestrial acidification (kg SO2-Eq)	Solvent_NG_CN	1.51161	0.763002	0.532573	0.542672	0.562716	0.537324	0.503959	0.520394	0.528485
Terrestrial acidification (kg SO2-Eq)	Solvent_NG_EU	0.898292	0.579434	0.556675	0.587304	0.595344	0.569993	0.540125	0.540954	0.550391
Terrestrial acidification (kg SO2-Eq)	Solvent_NG_GL	1.2437	0.703166	0.562112	0.564862	0.583284	0.559402	0.531687	0.532647	0.535715
Terrestrial acidification (kg SO2-Eq)	Solvent_NG_RU	1.38891	1.16311	0.739096	0.629181	0.618846	0.624255	0.609451	0.600358	0.60666
Terrestrial acidification (kg SO2-Eq)	Solvent_NG_US	0.952381	0.658935	0.584603	0.560654	0.570339	0.55738	0.534756	0.526283	0.524658
Terrestrial acidification (kg SO2-Eq)	Sorbent_BG_CN	2.52556	1.56654	1.27348	1.28582	1.31173	1.27854	1.23563	1.25607	1.26602
Terrestrial acidification (kg SO2-Eq)	Sorbent_BG_EU	1.77572	1.34211	1.30294	1.34039	1.35162	1.31848	1.27984	1.28121	1.29281
Terrestrial acidification (kg SO2-Eq)	Sorbent_BG_GL	2.19801	1.49339	1.30959	1.31295	1.33688	1.30553	1.26953	1.27105	1.27486
Terrestrial acidification (kg SO2-Eq)	Sorbent_BG_RU	2.37555	2.05572	1.52597	1.39158	1.38035	1.38482	1.3646	1.35383	1.3616
Terrestrial acidification (kg SO2-Eq)	Sorbent_BG_US	1.84185	1.43931	1.33709	1.3078	1.32105	1.30306	1.27328	1.26327	1.26135
Terrestrial acidification (kg SO2-Eq)	Sorbent_HP_CN	2.71804	0.972647	0.431618	0.455407	0.501587	0.44245	0.364941	0.404838	0.423678
Terrestrial acidification (kg SO2-Eq)	Sorbent_HP_EU	1.24309	0.531192	0.489581	0.562741	0.580054	0.521014	0.451917	0.454281	0.476358
Terrestrial acidification (kg SO2-Eq)	Sorbent_HP_GL	2.07375	0.82875	0.502655	0.508772	0.55105	0.495544	0.431623	0.434305	0.441063
Terrestrial acidification (kg SO2-Eq)	Sorbent_HP_RU	2.42297	1.93486	0.928277	0.663449	0.636573	0.651507	0.618636	0.59714	0.611677
Terrestrial acidification (kg SO2-Eq)	Sorbent_HP_US	1.37317	0.72238	0.556741	0.498653	0.51992	0.490681	0.439004	0.419	0.414474
Terrestrial ecotoxicity (kg 14-DCB)	Solvent_BG_CN	0.025641	0.0204413	0.0176897	0.0187625	0.0184401	0.024769	0.0440196	0.047125	0.0456789
Terrestrial ecotoxicity (kg 14-DCB)	Solvent_BG_EU	0.0197423	0.0185233	0.0224544	0.0241385	0.0257096	0.0303534	0.0335364	0.0368051	0.0455012
Terrestrial ecotoxicity (kg 14-DCB)	Solvent_BG_GL	0.0238693	0.0225293	0.0234426	0.0251082	0.0259265	0.0305432	0.0370857	0.0393925	0.0416123
Terrestrial ecotoxicity (kg 14-DCB)	Solvent_BG_RU	0.0167046	0.0195437	0.0175768	0.0211284	0.0204251	0.0191497	0.0216314	0.0267321	0.0312348
Terrestrial ecotoxicity (kg 14-DCB)	Solvent_BG_US	0.0248037	0.0293572	0.0309778	0.0326599	0.0351441	0.0376877	0.0395363	0.0404246	0.0409217
Terrestrial ecotoxicity (kg 14-DCB)	Solvent_NG_CN	0.0445154	0.0394775	0.0366477	0.0375583	0.0371647	0.0430277	0.0616084	0.0644895	0.0628502
Terrestrial ecotoxicity (kg 14-DCB)	Solvent_NG_EU	0.0386167	0.0375595	0.0414124	0.0429342	0.0444342	0.0486121	0.0511252	0.0541696	0.0626725
Terrestrial ecotoxicity (kg 14-DCB)	Solvent_NG_GL	0.0427437	0.0415655	0.0424006	0.043904	0.0446511	0.0488018	0.0546744	0.056757	0.0587836
Terrestrial ecotoxicity (kg 14-DCB)	Solvent_NG_RU	0.035579	0.0385799	0.0365348	0.0399241	0.0391497	0.0374083	0.0392202	0.0440966	0.0484061
Terrestrial ecotoxicity (kg 14-DCB)	Solvent_NG_US	0.0436781	0.0483934	0.0499358	0.0514556	0.0538687	0.0559463	0.0571251	0.0577891	0.0580929
Terrestrial ecotoxicity (kg 14-DCB)	Sorbent_BG_CN	0.0316755	0.0253755	0.021958	0.0231717	0.0227289	0.0302223	0.0534365	0.057137	0.0552723
Terrestrial ecotoxicity (kg 14-DCB)	Sorbent_BG_EU	0.0244638	0.0230306	0.0277833	0.0297443	0.0316166	0.0370498	0.0406198	0.0445198	0.055055
Terrestrial ecotoxicity (kg 14-DCB)	Sorbent_BG_GL	0.0295095	0.0279283	0.0289915	0.03093	0.0318818	0.0372818	0.0449591	0.0476833	0.0503004
Terrestrial ecotoxicity (kg 14-DCB)	Sorbent_BG_RU	0.0207499	0.0242781	0.0218199	0.0260642	0.0251557	0.0233522	0.0260647	0.0322046	0.037613
Terrestrial ecotoxicity (kg 14-DCB)	Sorbent_BG_US	0.0306518	0.0362761	0.038204	0.0401626	0.0431512	0.0460166	0.0479553	0.0489451	0.0494561
Terrestrial ecotoxicity (kg 14-DCB)	Sorbent_HP_CN	0.0428605	0.0308074	0.0238859	0.0258915	0.0248352	0.0384929	0.0826382	0.0894073	0.0852845
Terrestrial ecotoxicity (kg 14-DCB)	Sorbent_HP_EU	0.0286751	0.0261949	0.0353443	0.0388199	0.0423174	0.0519226	0.0574276	0.0645893	0.084857
Terrestrial ecotoxicity (kg 14-DCB)	Sorbent_HP_GL	0.0385999	0.0358287	0.0377208	0.0411521	0.0428391	0.052379	0.065963	0.0708118	0.0755047
Terrestrial ecotoxicity (kg 14-DCB)	Sorbent_HP_RU	0.0213697	0.0286488	0.0236143	0.031581	0.0296088	0.0249792	0.0287977	0.0403652	0.0505484
Terrestrial ecotoxicity (kg 14-DCB)	Sorbent_HP_US	0.0408469	0.0522489	0.0558419	0.0593126	0.0650061	0.0695603	0.0718565	0.0732938	0.0738438
Urban land occupation (square meter-year)	Solvent_BG_CN	5.53828	3.66277	3.07577	2.85691	2.12471	3.30081	8.75286	9.59701	8.55518
Urban land occupation (square meter-year)	Solvent_BG_EU	2.78016	2.40281	2.81863	2.92394	2.62149	3.02483	3.61414	4.3861	6.86677
Urban land occupation (square meter-year)	Solvent_BG_GL	3.5922	3.16733	3.63634	3.71728	3.49576	4.28614	5.98226	6.57093	6.94398
Urban land occupation (square meter-year)	Solvent_BG_RU	2.14303	2.12035	2.7862	3.2969	3.08286	2.603	3.28777	4.52772	5.37572
Urban land occupation (square meter-year)	Solvent_BG_US	2.80447	3.78832	5.08851	5.19756	5.51222	5.79226	6.18729	6.71598	6.93161
Urban land occupation (square meter-year)	Solvent_NG_CN	4.96089	3.13285	2.5039	2.27794	1.56931	2.66315	7.94072	8.72884	7.65903
Urban land occupation (square meter-year)	Solvent_NG_EU	2.20277	1.87289	2.24676	2.34497	2.0661	2.38718	2.802	3.51792	5.97062
Urban land occupation (square meter-year)	Solvent_NG_GL	3.0148	2.63741	3.06447	3.13831	2.94036	3.64848	5.17012	5.70276	6.04783
Urban land occupation (square meter-year)	Solvent_NG_RU	1.56563	1.59043	2.21432	2.71793	2.52746	1.96534	2.47563	3.65955	4.47957
Urban land occupation (square meter-year)	Solvent_NG_US	2.22707	3.2584	4.51664	4.61859	4.95682	5.1546	5.37515	5.84781	6.03547
Urban land occupation (square meter-year)	Sorbent_BG_CN	6.10263	3.82332	3.07594	2.80352	1.91718	3.31321	9.89544	10.9007	9.61326
Urban land occupation (square meter-year)	Sorbent_BG_EU	2.73056	2.2829	2.76155	2.88546	2.52456	2.9758	3.61284	4.52981	7.54901
Urban land occupation (square meter-year)	Sorbent_BG_GL	3.72335	3.2176	3.76128	3.85541	3.59343	4.51787	6.50811	7.20099	7.64341
Urban land occupation (square meter-year)	Sorbent_BG_RU	1.9516	1.93756	2.7219	3.34145	3.08862	2.46007	3.21382	4.70296	5.72606
Urban land occupation (square meter-year)	Sorbent_BG_US	2.76027	3.97683	5.53671	5.6652	6.05875	6.35926	6.75877	7.37833	7.6283
Urban land occupation (square meter-year)	Sorbent_HP_CN	10.3921	6.00961	4.43465	3.88145	2.18877	4.74581	17.2991	19.1464	16.5445
Urban land occupation (square meter-year)	Sorbent_HP_EU	3.75919	2.97958	3.81625	4.04264	3.38347	4.08213	4.94124	6.61484	12.4841
Urban land occupation (square meter-year)	Sorbent_HP_GL	5.71203	4.81814	5.78273	5.95052	5.48595	7.1154	10.6362	11.8691	12.6698
Urban land occupation (square meter-year)	Sorbent_HP_RU	2.22697	2.30031	3.73826	4.93956	4.49299	3.06768	4.15636	6.95542	8.89833
Urban land occupation (square meter-year)	Sorbent_HP_US	3.81764	6.31155	9.27501	9.5104	10.3353	10.7374	11.1293	12.2179	12.64
Water depletion (m3 water)	Solvent_BG_CN	9.34603	8.95311	8.79636	8.79122	8.87409	8.76816	8.23587	8.14442	8.09691
Water depletion (m3 water)	Solvent_BG_EU	9.00246	8.7732	8.56647	8.52624	8.53848	8.48516	8.42996	8.33718	8.17679
Water depletion (m3 water)	Solvent_BG_GL	9.21961	8.87137	8.74733	8.70092	8.7401	8.68536	8.53849	8.45378	8.36732
Water depletion (m3 water)	Solvent_BG_RU	9.90256	9.28398	9.11345	8.79427	8.81112	8.87035	8.68123	8.54847	8.48455
Water depletion (m3 water)	Solvent_BG_US	9.13281	8.58538	8.41309	8.31162	8.2773	8.2506	8.20964	8.12605	8.05514
Water depletion (m3 water)	Solvent_NG_CN	9.1829	8.82334	8.67795	8.67668	8.75533	8.65505	8.13765	8.0541	8.01458
Water depletion (m3 water)	Solvent_NG_EU	8.83933	8.64343	8.44806	8.4117	8.41972	8.37205	8.33174	8.24686	8.09445
Water depletion (m3 water)	Solvent_NG_GL	9.05648	8.7416	8.62892	8.58638	8.62134	8.57224	8.44027	8.36346	8.28498
Water depletion (m3 water)	Solvent_NG_RU	9.73943	9.15421	8.99504	8.67973	8.69236	8.75723	8.583	8.45816	8.40222
Water depletion (m3 water)	Solvent_NG_US	8.96968	8.45561	8.29468	8.19708	8.15854	8.13748	8.11142	8.03573	7.97281
Water depletion (m3 water)	Sorbent_BG_CN	2.07418	1.61284	1.42803	1.42407	1.52329	1.39629	0.752553	0.645052	0.59099
Water depletion (m3 water)	Sorbent_BG_EU	1.65413	1.39289	1.14696	1.10011	1.11297	1.05029	0.989849	0.880717	0.688647
Water depletion (m3 water)	Sorbent_BG_GL	1.91962	1.5129	1.36808	1.31367	1.35947	1.29505	1.12254	1.02328	0.921587
Water depletion (m3 water)	Sorbent_BG_RU	2.7546	2.01736	1.81571	1.4278	1.4463	1.52122	1.29704	1.13905	1.06492
Water depletion (m3 water)	Sorbent_BG_US	1.81351	1.16325	0.959439	0.837711	0.793661	0.763516	0.720486	0.622589	0.539921
Water depletion (m3 water)	Sorbent_HP_CN	3.60123	2.77171	2.4349	2.43649	2.62242	2.38587	1.15308	0.960475	0.87345
Water depletion (m3 water)	Sorbent_HP_EU	2.77499	2.33906	1.88204	1.79925	1.81533	1.70529	1.61984	1.42403	1.06554
Water depletion (m3 water)	Sorbent_HP_GL	3.29721	2.57513	2.31699	2.21933	2.30019	2.18672	1.88084	1.70444	1.52374
Water depletion (m3 water)	Sorbent_HP_RU	4.93962	3.5674	3.19747	2.44382	2.47099	2.63161	2.2241	1.93217	1.80567
Water depletion (m3 water)	Sorbent_HP_US	3.08848	1.88737	1.51318	1.28312	1.18724	1.14119	1.09001	0.916291	0.772996
