# Supplementary material for: Environmental trade-offs of direct air capture technologies in climate change mitigation toward 2100
Source: Nat Commun. 2022 Jun 25;13:3635. doi: 10.1038/s41467-022-31146-1 (PMC9233692; doi:10.1038/s41467-022-31146-1)
Supplement: Supplementary file 3 — Supplementary Data 1 [file 41467_2022_31146_MOESM3_ESM.zip › 6-2. Supplementary Dataset/Code/Python-Code/Python_code_result_export/LCA_sol_sor_country_summary_table_spread_RCP19_DAC_LR.xlsx]

## Sheet: Sheet1
Impact category	Heat_elec_region	2020	2030	2040	2050	2060	2070	2080	2090	2100
Agricultural land occupation (square meter-year)	Solvent_BG_CN	39.6701	37	58.3404	65.9181	60.6805	56.9331	47.0365	57.1481	57.2187
Agricultural land occupation (square meter-year)	Solvent_BG_EU	76.9547	69.1764	93.2231	90.1632	75.539	69.3296	76.6767	78.8927	77.2076
Agricultural land occupation (square meter-year)	Solvent_BG_GL	49.612	66.8473	83.3814	78.6221	73.0008	69.0386	63.3157	63.3867	62.5705
Agricultural land occupation (square meter-year)	Solvent_BG_RU	30.7825	57.8791	45.1985	66.1712	60.5016	44.1044	35.618	34.3805	34.505
Agricultural land occupation (square meter-year)	Solvent_BG_US	51.0215	117.408	120.567	80.9216	85.8491	87.2638	79.4303	69.0391	59.1755
Agricultural land occupation (square meter-year)	Solvent_NG_CN	13.8643	9.64459	29.3508	37.3034	33.7738	31.1569	22.3304	32.6017	32.827
Agricultural land occupation (square meter-year)	Solvent_NG_EU	51.1488	41.821	64.2334	61.5486	48.6324	43.5533	51.9705	54.3463	52.816
Agricultural land occupation (square meter-year)	Solvent_NG_GL	23.8061	39.4919	54.3918	50.0074	46.0941	43.2624	38.6096	38.8403	38.1789
Agricultural land occupation (square meter-year)	Solvent_NG_RU	4.97661	30.5237	16.2089	37.5566	33.5949	18.3281	10.9119	9.83407	10.1134
Agricultural land occupation (square meter-year)	Solvent_NG_US	25.2157	90.0525	91.5772	52.307	58.9425	61.4876	54.7242	44.4927	34.7839
Agricultural land occupation (square meter-year)	Sorbent_BG_CN	38.1902	33.7305	58.9837	68.616	62.4591	58.1959	46.6085	59.1025	59.3042
Agricultural land occupation (square meter-year)	Sorbent_BG_EU	83.7743	73.0694	101.631	98.2581	80.6315	73.3608	82.8743	85.71	83.7646
Agricultural land occupation (square meter-year)	Sorbent_BG_GL	50.3451	70.2219	89.5989	84.1479	77.5272	73.0049	66.5267	66.7363	65.8532
Agricultural land occupation (square meter-year)	Sorbent_BG_RU	27.3242	59.2573	42.9164	68.9256	62.2403	42.5021	32.6375	31.2432	31.5097
Agricultural land occupation (square meter-year)	Sorbent_BG_US	52.0685	132.037	135.062	86.9594	93.241	95.3003	86.2435	73.6528	61.6989
Agricultural land occupation (square meter-year)	Sorbent_HP_CN	29.622	16.8946	62.7775	82.8462	74.3002	68.1001	47.4811	72.4149	73.1508
Agricultural land occupation (square meter-year)	Sorbent_HP_EU	119.286	94.2745	146.665	141.152	110.045	97.9296	118.816	124.752	121.264
Agricultural land occupation (square meter-year)	Sorbent_HP_GL	53.5308	88.6733	122.998	113.398	103.939	97.2295	86.6603	87.4305	86.0327
Agricultural land occupation (square meter-year)	Sorbent_HP_RU	8.24846	67.1059	31.1731	83.455	73.8698	37.2303	20	17.6155	18.4788
Agricultural land occupation (square meter-year)	Sorbent_HP_US	56.9206	210.264	212.424	118.928	134.848	141.085	125.443	101.035	77.861
Climate change (kg CO2-Eq)	Solvent_BG_CN	-842.98	-1055.31	-1238.11	-1242.39	-1224.87	-1223.16	-1218.51	-1219.87	-1216.79
Climate change (kg CO2-Eq)	Solvent_BG_EU	-1016.28	-1132.62	-1236.58	-1243.8	-1233.79	-1228.94	-1230.14	-1229.97	-1221.23
Climate change (kg CO2-Eq)	Solvent_BG_GL	-911.849	-1100.28	-1232.62	-1240.59	-1230.34	-1225.97	-1219.39	-1216.46	-1212.68
Climate change (kg CO2-Eq)	Solvent_BG_RU	-869.887	-949.057	-1117.74	-1181.08	-1186.27	-1175.6	-1170.21	-1168.58	-1161.42
Climate change (kg CO2-Eq)	Solvent_BG_US	-942.799	-1129.93	-1245.86	-1243.65	-1244.36	-1239.88	-1231.95	-1225.1	-1217.5
Climate change (kg CO2-Eq)	Solvent_NG_CN	-572.751	-766.443	-936.354	-939.88	-938.837	-947.599	-950.056	-954.591	-953.508
Climate change (kg CO2-Eq)	Solvent_NG_EU	-746.049	-843.757	-934.83	-941.291	-947.756	-953.379	-961.685	-964.693	-957.943
Climate change (kg CO2-Eq)	Solvent_NG_GL	-641.619	-811.42	-930.865	-938.084	-944.309	-950.408	-950.935	-951.187	-949.393
Climate change (kg CO2-Eq)	Solvent_NG_RU	-599.657	-660.195	-815.988	-878.571	-900.237	-900.039	-901.753	-903.304	-898.135
Climate change (kg CO2-Eq)	Solvent_NG_US	-672.57	-841.069	-944.109	-941.139	-958.329	-964.323	-963.49	-959.827	-954.217
Climate change (kg CO2-Eq)	Sorbent_BG_CN	-435.172	-684.603	-901.265	-906.157	-906.883	-918.672	-922.16	-927.948	-926.615
Climate change (kg CO2-Eq)	Sorbent_BG_EU	-647.046	-779.126	-899.402	-907.882	-917.793	-925.743	-936.389	-940.309	-932.043
Climate change (kg CO2-Eq)	Sorbent_BG_GL	-519.371	-739.591	-894.555	-903.96	-913.577	-922.108	-923.236	-923.782	-921.58
Climate change (kg CO2-Eq)	Sorbent_BG_RU	-468.068	-554.703	-754.105	-831.2	-859.675	-860.491	-863.06	-865.191	-858.856
Climate change (kg CO2-Eq)	Sorbent_BG_US	-557.211	-775.84	-910.747	-907.695	-930.723	-939.131	-938.597	-934.354	-927.483
Climate change (kg CO2-Eq)	Sorbent_HP_CN	-125.009	-571.85	-968.007	-975.979	-966.313	-982.205	-985.467	-995.232	-992.045
Climate change (kg CO2-Eq)	Sorbent_HP_EU	-541.766	-757.778	-964.341	-979.372	-987.772	-996.115	-1013.46	-1019.55	-1002.72
Climate change (kg CO2-Eq)	Sorbent_HP_GL	-290.628	-680.012	-954.807	-971.659	-979.479	-988.964	-987.584	-987.039	-982.142
Climate change (kg CO2-Eq)	Sorbent_HP_RU	-189.715	-316.337	-678.542	-828.539	-873.455	-867.763	-869.218	-871.79	-858.762
Climate change (kg CO2-Eq)	Sorbent_HP_US	-365.059	-751.314	-986.657	-979.005	-1013.21	-1022.45	-1017.8	-1007.83	-993.752
Fossil depletion (kg oil-Eq)	Solvent_BG_CN	116.416	90.4049	61.2294	65.4868	71.9672	54.791	31.8851	33.1891	36.2396
Fossil depletion (kg oil-Eq)	Solvent_BG_EU	86.9498	61.287	48.0013	59.8102	59.9037	51.8807	44.2687	40.9396	39.4187
Fossil depletion (kg oil-Eq)	Solvent_BG_GL	115.53	77.7619	55.4113	61.6647	62.8905	53.2165	43.2458	40.6329	39.7897
Fossil depletion (kg oil-Eq)	Solvent_BG_RU	144.976	129.325	85.8827	82.1888	83.0912	90.1363	81.564	68.253	65.7084
Fossil depletion (kg oil-Eq)	Solvent_BG_US	109.663	64.999	51.3942	56.7271	53.1171	47.6909	42.4873	38.5012	37.4582
Fossil depletion (kg oil-Eq)	Solvent_NG_CN	260.864	238.553	211.576	215.234	212.948	191.128	165.614	165.524	167.718
Fossil depletion (kg oil-Eq)	Solvent_NG_EU	231.398	209.435	198.348	209.558	200.885	188.218	177.998	173.275	170.897
Fossil depletion (kg oil-Eq)	Solvent_NG_GL	259.978	225.91	205.758	211.412	203.871	189.553	176.975	172.968	171.269
Fossil depletion (kg oil-Eq)	Solvent_NG_RU	289.423	277.473	236.23	231.936	224.072	226.473	215.293	200.588	197.187
Fossil depletion (kg oil-Eq)	Solvent_NG_US	254.111	213.147	201.741	206.474	194.098	184.028	176.217	170.836	168.937
Fossil depletion (kg oil-Eq)	Sorbent_BG_CN	135.74	106.034	71.5027	76.3877	80.7754	59.2929	31.4824	33.1232	36.8811
Fossil depletion (kg oil-Eq)	Sorbent_BG_EU	99.7143	70.4347	55.33	69.4475	66.0215	55.7326	46.6343	42.607	40.7713
Fossil depletion (kg oil-Eq)	Sorbent_BG_GL	134.656	90.577	64.3894	71.7149	69.6744	57.3668	45.3827	42.2317	41.2254
Fossil depletion (kg oil-Eq)	Sorbent_BG_RU	170.657	153.618	101.644	96.8076	94.3804	102.532	92.2665	76.0287	72.9418
Fossil depletion (kg oil-Eq)	Sorbent_BG_US	127.484	74.973	59.4782	65.6781	57.7213	50.6071	44.4546	39.6233	38.3723
Fossil depletion (kg oil-Eq)	Sorbent_HP_CN	211.636	161.997	99.1427	107.331	121.35	83.6899	32.307	36.4953	44.2957
Fossil depletion (kg oil-Eq)	Sorbent_HP_EU	140.773	91.9725	67.331	93.6799	92.3289	76.6866	62.1107	55.15	51.9478
Fossil depletion (kg oil-Eq)	Sorbent_HP_GL	209.505	131.592	85.1509	98.1398	99.5143	79.9012	59.6489	54.4118	52.8409
Fossil depletion (kg oil-Eq)	Sorbent_HP_RU	280.318	255.594	158.431	147.497	148.111	168.741	151.87	120.891	115.227
Fossil depletion (kg oil-Eq)	Sorbent_HP_US	195.396	100.899	75.4904	86.2655	76.0024	66.6048	57.8233	49.281	47.2289
Freshwater ecotoxicity (kg 14-DCB)	Solvent_BG_CN	9.4233	8.89999	8.82061	8.9695	7.75819	8.77082	11.3259	11.6343	12.0007
Freshwater ecotoxicity (kg 14-DCB)	Solvent_BG_EU	10.7446	9.30418	9.58546	10.219	9.60814	9.96829	10.1892	10.5863	11.0959
Freshwater ecotoxicity (kg 14-DCB)	Solvent_BG_GL	10.4013	8.95835	9.45256	9.96162	9.1942	9.44514	10.2363	10.6438	10.979
Freshwater ecotoxicity (kg 14-DCB)	Solvent_BG_RU	10.2378	8.9221	11.2372	12.6257	10.5033	8.72114	10.845	13.6636	14.1449
Freshwater ecotoxicity (kg 14-DCB)	Solvent_BG_US	11.5981	9.0904	10.0036	10.7334	10.2464	10.0256	10.0153	10.2696	10.514
Freshwater ecotoxicity (kg 14-DCB)	Solvent_NG_CN	7.77505	7.3879	7.26337	7.36526	6.26127	7.26712	9.75587	10.0338	10.3718
Freshwater ecotoxicity (kg 14-DCB)	Solvent_NG_EU	9.09638	7.79209	8.02823	8.61473	8.11122	8.46459	8.61922	8.98568	9.46702
Freshwater ecotoxicity (kg 14-DCB)	Solvent_NG_GL	8.75303	7.44626	7.89533	8.35738	7.69728	7.94145	8.66629	9.04322	9.35004
Freshwater ecotoxicity (kg 14-DCB)	Solvent_NG_RU	8.5896	7.41002	9.67997	11.0214	9.00641	7.21744	9.27501	12.063	12.516
Freshwater ecotoxicity (kg 14-DCB)	Solvent_NG_US	9.94984	7.57832	8.44632	9.12914	8.74949	8.52193	8.44534	8.66902	8.88508
Freshwater ecotoxicity (kg 14-DCB)	Sorbent_BG_CN	10.5289	9.96785	9.84494	9.99935	8.27869	9.41733	12.4674	12.8151	13.2409
Freshwater ecotoxicity (kg 14-DCB)	Sorbent_BG_EU	12.1443	10.462	10.78	11.5269	10.5412	10.8822	11.0766	11.5326	12.1337
Freshwater ecotoxicity (kg 14-DCB)	Sorbent_BG_GL	11.7246	10.0392	10.6176	11.2123	10.035	10.2422	11.1342	11.6031	11.9906
Freshwater ecotoxicity (kg 14-DCB)	Sorbent_BG_RU	11.5247	9.99489	12.7995	14.4694	11.6361	9.35655	11.879	15.2981	15.8647
Freshwater ecotoxicity (kg 14-DCB)	Sorbent_BG_US	13.1878	10.2007	11.2912	12.1559	11.3218	10.9524	10.8639	11.1452	11.4216
Freshwater ecotoxicity (kg 14-DCB)	Sorbent_HP_CN	13.1736	12.3971	12.0497	12.242	9.62745	12.1011	18.0951	18.7705	19.5767
Freshwater ecotoxicity (kg 14-DCB)	Sorbent_HP_EU	16.3512	13.3691	13.8891	15.2468	14.0779	14.9826	15.3595	16.2478	17.3988
Freshwater ecotoxicity (kg 14-DCB)	Sorbent_HP_GL	15.5255	12.5374	13.5695	14.6279	13.0821	13.7238	15.4728	16.3863	17.1173
Freshwater ecotoxicity (kg 14-DCB)	Sorbent_HP_RU	15.1325	12.4503	17.8613	21.0346	16.2314	11.9816	16.9378	23.6546	24.7377
Freshwater ecotoxicity (kg 14-DCB)	Sorbent_HP_US	18.4037	12.855	14.8945	16.4839	15.6133	15.1206	14.941	15.4857	15.9981
Freshwater eutrophication (kg P-Eq)	Solvent_BG_CN	0.135906	0.0785571	0.0203208	0.023035	0.0210116	0.0225036	0.0247367	0.0326312	0.0366173
Freshwater eutrophication (kg P-Eq)	Solvent_BG_EU	0.214039	0.0987164	0.0561469	0.0788587	0.0530419	0.0458274	0.0442969	0.0465352	0.0422554
Freshwater eutrophication (kg P-Eq)	Solvent_BG_GL	0.218598	0.081742	0.0406888	0.0469041	0.0399717	0.0342028	0.0326613	0.0339307	0.0333845
Freshwater eutrophication (kg P-Eq)	Solvent_BG_RU	0.260606	0.127211	0.0472132	0.0310382	0.0258509	0.0275742	0.0330511	0.034944	0.0367175
Freshwater eutrophication (kg P-Eq)	Solvent_BG_US	0.287494	0.0670296	0.0497227	0.0462436	0.0372619	0.0313776	0.0262487	0.0246008	0.02434
Freshwater eutrophication (kg P-Eq)	Solvent_NG_CN	0.108254	0.0638999	0.00967394	0.0117985	0.0107203	0.0130145	0.0155235	0.0233462	0.0274075
Freshwater eutrophication (kg P-Eq)	Solvent_NG_EU	0.186387	0.0840592	0.0455	0.0676222	0.0427506	0.0363384	0.0350837	0.0372501	0.0330456
Freshwater eutrophication (kg P-Eq)	Solvent_NG_GL	0.190947	0.0670848	0.030042	0.0356677	0.0296805	0.0247138	0.0234481	0.0246456	0.0241747
Freshwater eutrophication (kg P-Eq)	Solvent_NG_RU	0.232955	0.112554	0.0365663	0.0198017	0.0155597	0.0180851	0.0238379	0.025659	0.0275077
Freshwater eutrophication (kg P-Eq)	Solvent_NG_US	0.259843	0.0523724	0.0390759	0.0350071	0.0269706	0.0218886	0.0170355	0.0153157	0.0151302
Freshwater eutrophication (kg P-Eq)	Sorbent_BG_CN	0.15153	0.0889428	0.0197039	0.0227795	0.0201063	0.0222248	0.0250672	0.0346619	0.0395928
Freshwater eutrophication (kg P-Eq)	Sorbent_BG_EU	0.247055	0.11359	0.0635048	0.0910296	0.0592802	0.0507575	0.0489998	0.0516753	0.0464921
Freshwater eutrophication (kg P-Eq)	Sorbent_BG_GL	0.25263	0.0928366	0.0446058	0.0519619	0.0432951	0.0365367	0.0347632	0.0362519	0.0356369
Freshwater eutrophication (kg P-Eq)	Sorbent_BG_RU	0.303989	0.148427	0.0525825	0.0325642	0.026025	0.0284278	0.0352402	0.0374919	0.0397154
Freshwater eutrophication (kg P-Eq)	Sorbent_BG_US	0.336862	0.0748492	0.0556506	0.0511543	0.0399809	0.0330806	0.0269172	0.0248355	0.0245692
Freshwater eutrophication (kg P-Eq)	Sorbent_HP_CN	0.234275	0.142268	0.0152354	0.0199109	0.0177556	0.0240215	0.0303652	0.0491298	0.0590055
Freshwater eutrophication (kg P-Eq)	Sorbent_HP_EU	0.422174	0.190748	0.101392	0.154159	0.0948109	0.0801455	0.0774408	0.0825953	0.0725765
Freshwater eutrophication (kg P-Eq)	Sorbent_HP_GL	0.433139	0.149927	0.0642176	0.077313	0.063368	0.0521733	0.0494374	0.0522574	0.0512241
Freshwater eutrophication (kg P-Eq)	Sorbent_HP_RU	0.534163	0.259275	0.0799078	0.0391576	0.0293977	0.0362229	0.0503755	0.0546965	0.0592467
Freshwater eutrophication (kg P-Eq)	Sorbent_HP_US	0.598824	0.114546	0.0859429	0.0757244	0.056849	0.045375	0.0340041	0.0298014	0.0294539
Human toxicity (kg 14-DCB)	Solvent_BG_CN	133.096	86.5761	40.9451	40.8654	36.1119	38.244	44.2284	47.8857	49.8529
Human toxicity (kg 14-DCB)	Solvent_BG_EU	177.946	103.393	70.8398	74.3575	53.6129	48.7231	47.5832	49.1799	47.3945
Human toxicity (kg 14-DCB)	Solvent_BG_GL	177.236	92.6151	56.9121	54.9381	45.9085	42.1697	43.1148	44.6298	44.6169
Human toxicity (kg 14-DCB)	Solvent_BG_RU	191.45	117.148	65.7945	59.8355	51.155	43.3104	46.3895	51.9056	53.9497
Human toxicity (kg 14-DCB)	Solvent_BG_US	211.773	95.8023	68.6902	56.88	42.7436	37.2224	35.0033	36.5176	38.0238
Human toxicity (kg 14-DCB)	Solvent_NG_CN	115.371	76.9692	34.8054	34.9023	30.9623	33.4533	39.3282	42.8441	44.8127
Human toxicity (kg 14-DCB)	Solvent_NG_EU	160.221	93.7863	64.7001	68.3944	48.4633	43.9325	42.6829	44.1383	42.3544
Human toxicity (kg 14-DCB)	Solvent_NG_GL	159.511	83.0082	50.7723	48.975	40.7589	37.379	38.2145	39.5882	39.5768
Human toxicity (kg 14-DCB)	Solvent_NG_RU	173.725	107.542	59.6547	53.8724	46.0054	38.5198	41.4893	46.864	48.9095
Human toxicity (kg 14-DCB)	Solvent_NG_US	194.048	86.1955	62.5504	50.9169	37.594	32.4318	30.103	31.476	32.9836
Human toxicity (kg 14-DCB)	Sorbent_BG_CN	148.518	96.2079	42.2272	42.2996	34.7749	37.0256	44.1111	48.4492	50.8535
Human toxicity (kg 14-DCB)	Sorbent_BG_EU	203.351	116.768	78.7764	83.2471	56.1791	49.8451	48.2158	50.0328	47.8452
Human toxicity (kg 14-DCB)	Sorbent_BG_GL	202.484	103.591	61.7484	59.5049	46.7564	41.828	42.7485	44.4651	44.4463
Human toxicity (kg 14-DCB)	Sorbent_BG_RU	219.861	133.586	72.608	65.4925	53.173	43.2235	46.7553	53.3681	55.8667
Human toxicity (kg 14-DCB)	Sorbent_BG_US	244.708	107.488	76.1483	61.8791	42.8856	35.7759	32.8238	34.5388	36.3783
Human toxicity (kg 14-DCB)	Sorbent_HP_CN	217.884	134.274	36.1491	36.7748	28.5144	35.8832	50.7206	59.3983	64.3733
Human toxicity (kg 14-DCB)	Sorbent_HP_EU	325.742	174.717	108.042	117.319	70.6167	61.0991	58.7945	62.5134	58.4561
Human toxicity (kg 14-DCB)	Sorbent_HP_GL	324.036	148.797	74.5474	70.6177	52.0821	45.3296	48.0403	51.5617	51.7703
Human toxicity (kg 14-DCB)	Sorbent_HP_RU	358.218	207.797	95.9084	82.3953	64.7037	48.0745	55.9218	69.0738	74.2344
Human toxicity (kg 14-DCB)	Sorbent_HP_US	407.092	156.462	102.872	75.2877	44.4683	33.425	28.5183	32.0364	35.9006
Ionising radiation (kg U235-Eq)	Solvent_BG_CN	38.5512	68.1601	119.849	111.605	101.93	102.039	52.1199	34.5001	21.726
Ionising radiation (kg U235-Eq)	Solvent_BG_EU	109.64	137.947	120.105	85.7729	77.7571	74.4123	74.2697	61.4575	35.2186
Ionising radiation (kg U235-Eq)	Solvent_BG_GL	69.1368	99.8542	115.824	94.3185	85.6812	83.8912	71.335	59.4634	45.886
Ionising radiation (kg U235-Eq)	Solvent_BG_RU	131.692	97.3942	109.196	76.4361	65.0297	56.97	39.2637	37.0058	31.3737
Ionising radiation (kg U235-Eq)	Solvent_BG_US	100.407	127.596	106.623	63.6288	50.4322	49.6183	49.4031	37.8275	22.9447
Ionising radiation (kg U235-Eq)	Solvent_NG_CN	32.4046	58.9966	108.883	102.56	93.6689	93.9205	45.2981	28.8113	17.28
Ionising radiation (kg U235-Eq)	Solvent_NG_EU	103.493	128.784	109.139	76.7284	69.4959	66.2943	67.448	55.7687	30.7726
Ionising radiation (kg U235-Eq)	Solvent_NG_GL	62.9902	90.6906	104.857	85.2741	77.4199	75.7732	64.5133	53.7745	41.44
Ionising radiation (kg U235-Eq)	Solvent_NG_RU	125.545	88.2307	98.2293	67.3917	56.7684	48.852	32.442	31.3169	26.9278
Ionising radiation (kg U235-Eq)	Solvent_NG_US	94.2605	118.433	95.6567	54.5844	42.171	41.5002	42.5814	32.1387	18.4988
Ionising radiation (kg U235-Eq)	Sorbent_BG_CN	43.3565	77.9021	140.385	131.433	119.268	119.25	58.8255	38.0168	23.2601
Ionising radiation (kg U235-Eq)	Sorbent_BG_EU	130.269	163.224	140.698	99.8513	89.704	85.4543	85.9266	71.0028	39.7709
Ionising radiation (kg U235-Eq)	Sorbent_BG_GL	80.7505	116.651	135.463	110.299	99.3953	97.05	82.3359	68.5627	52.8246
Ionising radiation (kg U235-Eq)	Sorbent_BG_RU	157.23	113.644	127.36	88.4362	74.138	64.1166	43.0954	41.0828	35.066
Ionising radiation (kg U235-Eq)	Sorbent_BG_US	118.982	150.569	124.215	72.778	56.2849	55.123	55.5014	42.0884	24.7515
Ionising radiation (kg U235-Eq)	Sorbent_HP_CN	69.6368	130.283	249.211	236.308	215.293	215.993	100.041	61.703	35.5105
Ionising radiation (kg U235-Eq)	Sorbent_HP_EU	240.595	298.112	249.827	174.186	157.14	149.516	153.349	126.587	67.9874
Ionising radiation (kg U235-Eq)	Sorbent_HP_GL	143.191	206.503	239.531	194.738	176.203	172.325	146.286	121.787	93.6639
Ionising radiation (kg U235-Eq)	Sorbent_HP_RU	293.627	200.587	223.592	151.733	126.522	107.545	69.1	67.7338	58.7328
Ionising radiation (kg U235-Eq)	Sorbent_HP_US	218.392	273.219	217.405	120.933	91.4045	89.8546	93.5026	69.7117	38.4441
Marine ecotoxicity (kg 14-DCB)	Solvent_BG_CN	8.72972	8.14146	8.06016	8.19934	7.12945	8.01113	10.2638	10.5411	10.8571
Marine ecotoxicity (kg 14-DCB)	Solvent_BG_EU	9.97749	8.5665	8.77376	9.35634	8.78119	9.08321	9.26964	9.62013	10.0785
Marine ecotoxicity (kg 14-DCB)	Solvent_BG_GL	9.5531	8.12979	8.6368	9.09675	8.40646	8.61485	9.30268	9.65671	9.94792
Marine ecotoxicity (kg 14-DCB)	Solvent_BG_RU	9.57016	8.27189	10.1973	11.4004	9.53593	7.97482	9.81488	12.2665	12.6943
Marine ecotoxicity (kg 14-DCB)	Solvent_BG_US	10.4047	8.06271	9.14193	9.77852	9.33243	9.12043	9.10168	9.31824	9.52749
Marine ecotoxicity (kg 14-DCB)	Solvent_NG_CN	6.1357	5.68222	5.55437	5.65098	4.73742	5.65397	7.87448	8.13683	8.43478
Marine ecotoxicity (kg 14-DCB)	Solvent_NG_EU	7.38347	6.10726	6.26797	6.80797	6.38917	6.72604	6.88033	7.21581	7.65625
Marine ecotoxicity (kg 14-DCB)	Solvent_NG_GL	6.95908	5.67056	6.13101	6.54839	6.01444	6.25768	6.91337	7.25239	7.52563
Marine ecotoxicity (kg 14-DCB)	Solvent_NG_RU	6.97614	5.81265	7.69153	8.85198	7.14391	5.61765	7.42557	9.86221	10.272
Marine ecotoxicity (kg 14-DCB)	Solvent_NG_US	7.81065	5.60347	6.63614	7.23016	6.94041	6.76326	6.71237	6.91391	7.1052
Marine ecotoxicity (kg 14-DCB)	Sorbent_BG_CN	9.63691	8.99482	8.86764	9.01294	7.44038	8.4161	11.1012	11.4138	11.7806
Marine ecotoxicity (kg 14-DCB)	Sorbent_BG_EU	11.1624	9.51447	9.74008	10.4275	9.46051	9.72761	9.88483	10.2868	10.8279
Marine ecotoxicity (kg 14-DCB)	Sorbent_BG_GL	10.6436	8.98056	9.57264	10.1101	9.0022	9.15465	9.92525	10.3316	10.6681
Marine ecotoxicity (kg 14-DCB)	Sorbent_BG_RU	10.6644	9.15429	11.4805	12.9265	10.3836	8.37168	10.552	13.525	14.0288
Marine ecotoxicity (kg 14-DCB)	Sorbent_BG_US	11.6847	8.89854	10.1902	10.9436	10.1347	9.77314	9.67932	9.91738	10.1536
Marine ecotoxicity (kg 14-DCB)	Sorbent_HP_CN	12.119	11.1787	10.8179	11.0029	8.6585	10.8114	16.1004	16.7122	17.4089
Marine ecotoxicity (kg 14-DCB)	Sorbent_HP_EU	15.1197	12.2009	12.534	13.7853	12.6321	13.3911	13.7078	14.4954	15.535
Marine ecotoxicity (kg 14-DCB)	Sorbent_HP_GL	14.0991	11.1507	12.2047	13.1611	11.7306	12.2641	13.7873	14.5834	15.2206
Marine ecotoxicity (kg 14-DCB)	Sorbent_HP_RU	14.1401	11.4924	15.9575	18.7009	14.4478	10.724	15.02	20.865	21.8312
Marine ecotoxicity (kg 14-DCB)	Sorbent_HP_US	16.147	10.9893	13.4194	14.8006	13.9582	13.4807	13.3036	13.7687	14.2086
Marine eutrophication (kg N-Eq)	Solvent_BG_CN	0.409333	0.259758	0.165174	0.168477	0.166157	0.144702	0.119085	0.123413	0.124695
Marine eutrophication (kg N-Eq)	Solvent_BG_EU	0.299597	0.19242	0.169696	0.182848	0.168464	0.151525	0.141244	0.138193	0.135869
Marine eutrophication (kg N-Eq)	Solvent_BG_GL	0.372566	0.225252	0.171066	0.173377	0.166561	0.149185	0.134017	0.130776	0.128715
Marine eutrophication (kg N-Eq)	Solvent_BG_RU	0.418263	0.311973	0.207505	0.191192	0.181357	0.173812	0.15929	0.147707	0.144891
Marine eutrophication (kg N-Eq)	Solvent_BG_US	0.329595	0.213492	0.179093	0.167537	0.158106	0.146275	0.134117	0.126863	0.122796
Marine eutrophication (kg N-Eq)	Solvent_NG_CN	0.388455	0.253508	0.16431	0.1674	0.164715	0.144361	0.119854	0.124293	0.12566
Marine eutrophication (kg N-Eq)	Solvent_NG_EU	0.278719	0.186171	0.168832	0.181771	0.167022	0.151184	0.142012	0.139073	0.136834
Marine eutrophication (kg N-Eq)	Solvent_NG_GL	0.351688	0.219002	0.170202	0.1723	0.165119	0.148845	0.134785	0.131655	0.12968
Marine eutrophication (kg N-Eq)	Solvent_NG_RU	0.397385	0.305723	0.206641	0.190115	0.179915	0.173471	0.160059	0.148587	0.145857
Marine eutrophication (kg N-Eq)	Solvent_NG_US	0.308716	0.207243	0.178229	0.16646	0.156664	0.145934	0.134886	0.127743	0.123761
Marine eutrophication (kg N-Eq)	Sorbent_BG_CN	0.407095	0.23191	0.11901	0.1229	0.13841	0.120734	0.0938691	0.10074	0.103201
Marine eutrophication (kg N-Eq)	Sorbent_BG_EU	0.272932	0.149584	0.124539	0.14047	0.141231	0.129081	0.120981	0.118825	0.116875
Marine eutrophication (kg N-Eq)	Sorbent_BG_GL	0.362144	0.189724	0.126214	0.128891	0.138904	0.126219	0.112139	0.109749	0.10812
Marine eutrophication (kg N-Eq)	Sorbent_BG_RU	0.418014	0.295748	0.170764	0.150671	0.157001	0.156346	0.143062	0.130467	0.127916
Marine eutrophication (kg N-Eq)	Sorbent_BG_US	0.309607	0.175346	0.136028	0.121751	0.128564	0.122659	0.112262	0.104961	0.100878
Marine eutrophication (kg N-Eq)	Sorbent_HP_CN	0.634172	0.323689	0.113987	0.12127	0.145464	0.11331	0.0640432	0.078563	0.084079
Marine eutrophication (kg N-Eq)	Sorbent_HP_EU	0.370272	0.161753	0.124861	0.15583	0.151014	0.129729	0.117372	0.114137	0.110976
Marine eutrophication (kg N-Eq)	Sorbent_HP_GL	0.545752	0.240708	0.128156	0.133053	0.146435	0.124098	0.0999797	0.0962845	0.0937542
Marine eutrophication (kg N-Eq)	Sorbent_HP_RU	0.655648	0.449259	0.215787	0.175896	0.182032	0.183358	0.160805	0.137036	0.132692
Marine eutrophication (kg N-Eq)	Sorbent_HP_US	0.442413	0.212428	0.14746	0.11901	0.126097	0.117096	0.100221	0.0868672	0.0795088
Metal depletion (kg Fe-Eq)	Solvent_BG_CN	16.9876	17.2726	18.4958	18.6133	16.3041	17.2125	21.1545	21.4297	21.2728
Metal depletion (kg Fe-Eq)	Solvent_BG_EU	17.4691	17.665	19.2445	19.8233	18.6074	18.7282	18.8819	19.3886	20.8222
Metal depletion (kg Fe-Eq)	Solvent_BG_GL	16.7764	17.5788	19.6755	20.2732	18.5953	18.6506	19.7191	20.154	20.5542
Metal depletion (kg Fe-Eq)	Solvent_BG_RU	16.2289	17.167	22.667	24.9591	21.0034	17.7369	20.6438	24.8774	25.6618
Metal depletion (kg Fe-Eq)	Solvent_BG_US	16.8495	17.92	20.4155	21.2783	20.3282	19.826	19.6935	19.7965	19.9529
Metal depletion (kg Fe-Eq)	Solvent_NG_CN	11.535	11.7419	12.7631	12.825	10.8427	11.8537	15.7668	16.0399	15.8673
Metal depletion (kg Fe-Eq)	Solvent_NG_EU	12.0164	12.1343	13.5118	14.035	13.146	13.3694	13.4942	13.9988	15.4167
Metal depletion (kg Fe-Eq)	Solvent_NG_GL	11.3238	12.0482	13.9428	14.4849	13.134	13.2918	14.3314	14.7642	15.1487
Metal depletion (kg Fe-Eq)	Solvent_NG_RU	10.7762	11.6363	16.9342	19.1708	15.542	12.3781	15.2561	19.4877	20.2563
Metal depletion (kg Fe-Eq)	Solvent_NG_US	11.3968	12.3893	14.6828	15.49	14.8669	14.4672	14.3059	14.4067	14.5474
Metal depletion (kg Fe-Eq)	Sorbent_BG_CN	21.1129	21.4143	22.8238	22.9336	17.3492	17.541	21.9345	22.1407	21.8911
Metal depletion (kg Fe-Eq)	Sorbent_BG_EU	21.7015	21.894	23.7392	24.413	20.1661	19.3951	19.154	19.6432	21.3398
Metal depletion (kg Fe-Eq)	Sorbent_BG_GL	20.8547	21.7887	24.2661	24.9629	20.1514	19.3002	20.1783	20.5797	21.0117
Metal depletion (kg Fe-Eq)	Sorbent_BG_RU	20.1852	21.2852	27.9235	30.6919	23.0965	18.1825	21.3097	26.3596	27.2618
Metal depletion (kg Fe-Eq)	Sorbent_BG_US	20.944	22.2058	25.1708	26.1918	22.2708	20.7382	20.147	20.1423	20.276
Metal depletion (kg Fe-Eq)	Sorbent_HP_CN	20.412	20.8192	23.1282	23.2131	16.6885	18.7178	27.9316	28.5655	28.16
Metal depletion (kg Fe-Eq)	Sorbent_HP_EU	21.5698	21.7629	24.9288	26.1231	22.2295	22.3649	22.4621	23.6529	27.0754
Metal depletion (kg Fe-Eq)	Sorbent_HP_GL	19.904	21.5557	25.9652	27.205	22.2005	22.1781	24.477	25.495	26.4301
Metal depletion (kg Fe-Eq)	Sorbent_HP_RU	18.5872	20.5653	33.1593	38.4739	27.9935	19.9796	26.7025	36.864	38.7242
Metal depletion (kg Fe-Eq)	Sorbent_HP_US	20.0797	22.3761	27.7448	29.6221	26.3694	25.0066	24.4155	24.6346	24.983
Natural land transformation (square meter)	Solvent_BG_CN	0.0496275	0.0527575	0.0530433	0.0542639	0.055741	0.0449257	0.0314429	0.0311273	0.0321635
Natural land transformation (square meter)	Solvent_BG_EU	0.0521047	0.0491365	0.0458304	0.049442	0.0486464	0.0433149	0.0384808	0.036033	0.0350854
Natural land transformation (square meter)	Solvent_BG_GL	0.0754963	0.0747091	0.0689727	0.0657163	0.0611639	0.0526426	0.0456997	0.042874	0.0411412
Natural land transformation (square meter)	Solvent_BG_RU	0.0637534	0.0692997	0.062781	0.0634786	0.0638871	0.0654283	0.0589061	0.0502017	0.0472451
Natural land transformation (square meter)	Solvent_BG_US	0.0490915	0.045938	0.0465134	0.0484602	0.0451031	0.0411936	0.0380159	0.0353032	0.0342209
Natural land transformation (square meter)	Solvent_NG_CN	0.0822215	0.0853951	0.086245	0.087861	0.0875042	0.0760882	0.06236	0.0619004	0.0628793
Natural land transformation (square meter)	Solvent_NG_EU	0.0846987	0.0817741	0.0790322	0.083039	0.0804097	0.0744774	0.0693979	0.0668061	0.0658012
Natural land transformation (square meter)	Solvent_NG_GL	0.10809	0.107347	0.102174	0.0993133	0.0929271	0.0838051	0.0766168	0.0736471	0.0718569
Natural land transformation (square meter)	Solvent_NG_RU	0.0963474	0.101937	0.0959828	0.0970756	0.0956504	0.0965908	0.0898232	0.0809748	0.0779608
Natural land transformation (square meter)	Solvent_NG_US	0.0816855	0.0785756	0.0797152	0.0820572	0.0768663	0.0723561	0.068933	0.0660763	0.0649366
Natural land transformation (square meter)	Sorbent_BG_CN	0.0476962	0.0515466	0.0522108	0.0539369	0.055637	0.0430881	0.0271785	0.027067	0.0285225
Natural land transformation (square meter)	Sorbent_BG_EU	0.0507248	0.0471196	0.0433923	0.0480416	0.0469602	0.0411176	0.0357897	0.0330698	0.032098
Natural land transformation (square meter)	Sorbent_BG_GL	0.0793235	0.0783846	0.0716861	0.0679385	0.0622694	0.0525284	0.0446222	0.0414406	0.0395084
Natural land transformation (square meter)	Sorbent_BG_RU	0.0649666	0.0717711	0.0641161	0.0652028	0.0655999	0.0681696	0.0607808	0.050407	0.0469777
Natural land transformation (square meter)	Sorbent_BG_US	0.0470409	0.0432091	0.0442273	0.0468412	0.0426266	0.0385225	0.0352209	0.0321767	0.03104
Natural land transformation (square meter)	Sorbent_HP_CN	0.0465727	0.0542866	0.056944	0.0612214	0.069154	0.0481107	0.0192332	0.0199981	0.0234671
Natural land transformation (square meter)	Sorbent_HP_EU	0.0525301	0.0455786	0.0395981	0.0496253	0.0520867	0.0442348	0.0361714	0.0318056	0.0305002
Natural land transformation (square meter)	Sorbent_HP_GL	0.108784	0.107077	0.0952521	0.0887627	0.0822	0.0666799	0.0535451	0.048271	0.0450765
Natural land transformation (square meter)	Sorbent_HP_RU	0.0805437	0.0940682	0.0803619	0.0833814	0.0887513	0.0974462	0.0853291	0.065908	0.0597686
Natural land transformation (square meter)	Sorbent_HP_US	0.0452838	0.0378866	0.0412406	0.0472641	0.0435626	0.0391302	0.0350525	0.0300489	0.0284192
Ozone depletion (kg CFC-11)	Solvent_BG_CN	1.62745e-05	2.47512e-05	3.26354e-05	3.29739e-05	3.3552e-05	2.85353e-05	1.71151e-05	1.53014e-05	1.4659e-05
Ozone depletion (kg CFC-11)	Solvent_BG_EU	3.20393e-05	3.48432e-05	3.00976e-05	2.82836e-05	2.80767e-05	2.55165e-05	2.3367e-05	2.07791e-05	1.76566e-05
Ozone depletion (kg CFC-11)	Solvent_BG_GL	2.62273e-05	2.8667e-05	2.88365e-05	2.82849e-05	2.76917e-05	2.49238e-05	2.07306e-05	1.86258e-05	1.70303e-05
Ozone depletion (kg CFC-11)	Solvent_BG_RU	4.19871e-05	4.33338e-05	3.46716e-05	3.20998e-05	3.1433e-05	3.25093e-05	2.84123e-05	2.42571e-05	2.30066e-05
Ozone depletion (kg CFC-11)	Solvent_BG_US	3.16456e-05	3.31324e-05	2.84932e-05	2.55401e-05	2.31424e-05	2.1595e-05	2.01967e-05	1.77829e-05	1.58431e-05
Ozone depletion (kg CFC-11)	Solvent_NG_CN	4.37581e-05	5.19982e-05	5.98213e-05	6.01956e-05	5.91381e-05	5.33049e-05	4.1612e-05	3.96809e-05	3.90047e-05
Ozone depletion (kg CFC-11)	Solvent_NG_EU	5.9523e-05	6.20902e-05	5.72835e-05	5.55053e-05	5.36628e-05	5.02861e-05	4.78639e-05	4.51586e-05	4.20022e-05
Ozone depletion (kg CFC-11)	Solvent_NG_GL	5.3711e-05	5.5914e-05	5.60224e-05	5.55066e-05	5.32778e-05	4.96934e-05	4.52275e-05	4.30053e-05	4.1376e-05
Ozone depletion (kg CFC-11)	Solvent_NG_RU	6.94708e-05	7.05808e-05	6.18575e-05	5.93215e-05	5.70192e-05	5.7279e-05	5.29092e-05	4.86366e-05	4.73522e-05
Ozone depletion (kg CFC-11)	Solvent_NG_US	5.91292e-05	6.03794e-05	5.56791e-05	5.27617e-05	4.87285e-05	4.63647e-05	4.46936e-05	4.21624e-05	4.01888e-05
Ozone depletion (kg CFC-11)	Sorbent_BG_CN	1.8108e-05	2.8372e-05	3.80077e-05	3.84463e-05	3.7171e-05	3.05736e-05	1.66293e-05	1.44789e-05	1.37736e-05
Ozone depletion (kg CFC-11)	Sorbent_BG_EU	3.73822e-05	4.07105e-05	3.49049e-05	3.27119e-05	3.04746e-05	2.68806e-05	2.42787e-05	2.11816e-05	1.74416e-05
Ozone depletion (kg CFC-11)	Sorbent_BG_GL	3.02764e-05	3.31595e-05	3.3363e-05	3.27135e-05	3.00037e-05	2.61556e-05	2.1053e-05	1.85467e-05	1.66753e-05
Ozone depletion (kg CFC-11)	Sorbent_BG_RU	4.95444e-05	5.10911e-05	4.04971e-05	3.73776e-05	3.45795e-05	3.54352e-05	3.04518e-05	2.54374e-05	2.39884e-05
Ozone depletion (kg CFC-11)	Sorbent_BG_US	3.69008e-05	3.86189e-05	3.29434e-05	2.93577e-05	2.44398e-05	2.20834e-05	2.03997e-05	1.75154e-05	1.52225e-05
Ozone depletion (kg CFC-11)	Sorbent_HP_CN	1.87411e-05	3.83801e-05	5.72184e-05	5.81827e-05	5.87792e-05	4.76121e-05	2.16465e-05	1.8058e-05	1.71054e-05
Ozone depletion (kg CFC-11)	Sorbent_HP_EU	5.66535e-05	6.26499e-05	5.11152e-05	4.69033e-05	4.56073e-05	4.0348e-05	3.66928e-05	3.12422e-05	2.43205e-05
Ozone depletion (kg CFC-11)	Sorbent_HP_GL	4.26764e-05	4.77971e-05	4.80824e-05	4.69064e-05	4.46811e-05	3.89218e-05	3.03479e-05	2.60593e-05	2.28131e-05
Ozone depletion (kg CFC-11)	Sorbent_HP_RU	8.05765e-05	8.30688e-05	6.21152e-05	5.60807e-05	5.36817e-05	5.71749e-05	4.88354e-05	3.96134e-05	3.7198e-05
Ozone depletion (kg CFC-11)	Sorbent_HP_US	5.57065e-05	5.85357e-05	4.7257e-05	4.03054e-05	3.37369e-05	3.09118e-05	2.90629e-05	2.40308e-05	1.99555e-05
Particulate matter formation (kg PM10-Eq)	Solvent_BG_CN	0.959836	0.495306	0.285962	0.287998	0.274774	0.256387	0.242904	0.244584	0.244562
Particulate matter formation (kg PM10-Eq)	Solvent_BG_EU	0.702189	0.409267	0.296515	0.303514	0.286237	0.267566	0.253798	0.251606	0.253898
Particulate matter formation (kg PM10-Eq)	Solvent_BG_GL	1.07106	0.458944	0.301194	0.29745	0.283293	0.26482	0.252029	0.251072	0.25041
Particulate matter formation (kg PM10-Eq)	Solvent_BG_RU	1.34709	0.820703	0.427511	0.333369	0.304444	0.285534	0.277256	0.277567	0.277463
Particulate matter formation (kg PM10-Eq)	Solvent_BG_US	1.18568	0.428883	0.30607	0.29553	0.280933	0.265793	0.252877	0.246771	0.24385
Particulate matter formation (kg PM10-Eq)	Solvent_NG_CN	0.784972	0.380691	0.186669	0.189031	0.180783	0.16663	0.155961	0.158423	0.158869
Particulate matter formation (kg PM10-Eq)	Solvent_NG_EU	0.527326	0.294653	0.197222	0.204547	0.192246	0.17781	0.166856	0.165445	0.168205
Particulate matter formation (kg PM10-Eq)	Solvent_NG_GL	0.896193	0.344329	0.201901	0.198483	0.189302	0.175063	0.165086	0.164911	0.164717
Particulate matter formation (kg PM10-Eq)	Solvent_NG_RU	1.17223	0.706088	0.328218	0.234402	0.210453	0.195778	0.190313	0.191406	0.19177
Particulate matter formation (kg PM10-Eq)	Solvent_NG_US	1.01082	0.314268	0.206777	0.196563	0.186942	0.176037	0.165935	0.16061	0.158157
Particulate matter formation (kg PM10-Eq)	Sorbent_BG_CN	1.06187	0.526833	0.278715	0.281266	0.258879	0.236486	0.220844	0.223231	0.223554
Particulate matter formation (kg PM10-Eq)	Sorbent_BG_EU	0.74687	0.421642	0.291617	0.300236	0.272899	0.250163	0.234174	0.231824	0.234978
Particulate matter formation (kg PM10-Eq)	Sorbent_BG_GL	1.19785	0.482377	0.297338	0.292822	0.269298	0.246803	0.232009	0.231171	0.23071
Particulate matter formation (kg PM10-Eq)	Sorbent_BG_RU	1.53533	0.924663	0.451773	0.336737	0.295166	0.272143	0.262875	0.26359	0.263814
Particulate matter formation (kg PM10-Eq)	Sorbent_BG_US	1.33799	0.445624	0.303299	0.290475	0.266412	0.247994	0.233047	0.225908	0.222683
Particulate matter formation (kg PM10-Eq)	Sorbent_HP_CN	1.53922	0.627983	0.175016	0.180754	0.168452	0.143437	0.12394	0.132482	0.135313
Particulate matter formation (kg PM10-Eq)	Sorbent_HP_EU	0.919618	0.421071	0.200394	0.218069	0.196029	0.170339	0.15016	0.149384	0.157784
Particulate matter formation (kg PM10-Eq)	Sorbent_HP_GL	1.80669	0.540537	0.211646	0.203485	0.188946	0.16373	0.145901	0.148098	0.14939
Particulate matter formation (kg PM10-Eq)	Sorbent_HP_RU	2.47052	1.41052	0.515422	0.289866	0.23983	0.213575	0.206615	0.211868	0.214506
Particulate matter formation (kg PM10-Eq)	Sorbent_HP_US	2.08235	0.468244	0.223372	0.198869	0.18327	0.166072	0.147943	0.137747	0.1336
Photochemical oxidant formation (kg NMVOC)	Solvent_BG_CN	1.11453	0.700403	0.452541	0.462104	0.458701	0.394688	0.330333	0.340306	0.344115
Photochemical oxidant formation (kg NMVOC)	Solvent_BG_EU	0.733768	0.487037	0.44242	0.471103	0.446911	0.402351	0.371263	0.363266	0.366669
Photochemical oxidant formation (kg NMVOC)	Solvent_BG_GL	0.964842	0.608718	0.460546	0.466256	0.450977	0.403722	0.364138	0.356634	0.35428
Photochemical oxidant formation (kg NMVOC)	Solvent_BG_RU	1.11524	0.903404	0.601873	0.556354	0.521882	0.500104	0.460877	0.431081	0.427112
Photochemical oxidant formation (kg NMVOC)	Solvent_BG_US	0.795	0.58037	0.477221	0.455046	0.43079	0.39878	0.367669	0.351181	0.343883
Photochemical oxidant formation (kg NMVOC)	Solvent_NG_CN	1.24203	0.86367	0.630508	0.639552	0.62487	0.557313	0.491651	0.499933	0.5026
Photochemical oxidant formation (kg NMVOC)	Solvent_NG_EU	0.861277	0.650304	0.620387	0.648551	0.61308	0.564976	0.532581	0.522893	0.525154
Photochemical oxidant formation (kg NMVOC)	Solvent_NG_GL	1.09235	0.771985	0.638513	0.643704	0.617146	0.566347	0.525456	0.516261	0.512765
Photochemical oxidant formation (kg NMVOC)	Solvent_NG_RU	1.24275	1.06667	0.779841	0.733802	0.688051	0.662729	0.622195	0.590707	0.585597
Photochemical oxidant formation (kg NMVOC)	Solvent_NG_US	0.922508	0.743638	0.655189	0.632494	0.596959	0.561405	0.528987	0.510808	0.502368
Photochemical oxidant formation (kg NMVOC)	Sorbent_BG_CN	1.25819	0.770259	0.475051	0.486309	0.466655	0.387506	0.31013	0.322782	0.327937
Photochemical oxidant formation (kg NMVOC)	Sorbent_BG_EU	0.792672	0.509398	0.462677	0.49731	0.452235	0.39688	0.360209	0.350877	0.355536
Photochemical oxidant formation (kg NMVOC)	Sorbent_BG_GL	1.07518	0.658165	0.484838	0.491385	0.457208	0.398557	0.351491	0.342762	0.340375
Photochemical oxidant formation (kg NMVOC)	Sorbent_BG_RU	1.25906	1.01845	0.657625	0.601538	0.543928	0.516465	0.469855	0.433857	0.4295
Photochemical oxidant formation (kg NMVOC)	Sorbent_BG_US	0.867534	0.623507	0.505226	0.477679	0.43252	0.392512	0.355812	0.33609	0.327653
Photochemical oxidant formation (kg NMVOC)	Sorbent_HP_CN	1.90124	1.02446	0.477689	0.498913	0.50598	0.381083	0.248401	0.279351	0.292511
Photochemical oxidant formation (kg NMVOC)	Sorbent_HP_EU	0.985573	0.511346	0.453349	0.520553	0.477616	0.399521	0.346907	0.334614	0.346798
Photochemical oxidant formation (kg NMVOC)	Sorbent_HP_GL	1.54127	0.80397	0.49694	0.508898	0.487398	0.40282	0.329759	0.318652	0.316977
Photochemical oxidant formation (kg NMVOC)	Sorbent_HP_RU	1.90297	1.51265	0.836813	0.72557	0.657975	0.634745	0.562582	0.497836	0.492285
Photochemical oxidant formation (kg NMVOC)	Sorbent_HP_US	1.13283	0.735799	0.537042	0.481938	0.438835	0.39093	0.338258	0.305527	0.291952
Terrestrial acidification (kg SO2-Eq)	Solvent_BG_CN	2.43081	1.62136	1.37516	1.38555	1.32549	1.24704	1.18232	1.18272	1.18147
Terrestrial acidification (kg SO2-Eq)	Solvent_BG_EU	1.81749	1.43779	1.39926	1.43018	1.35632	1.27674	1.21436	1.20072	1.20052
Terrestrial acidification (kg SO2-Eq)	Solvent_BG_GL	2.1629	1.56152	1.4047	1.40774	1.34493	1.26711	1.20689	1.19345	1.18775
Terrestrial acidification (kg SO2-Eq)	Solvent_BG_RU	2.30811	2.02147	1.58168	1.47206	1.37854	1.32607	1.27579	1.25274	1.24946
Terrestrial acidification (kg SO2-Eq)	Solvent_BG_US	1.87158	1.51729	1.42719	1.40354	1.33269	1.26527	1.20961	1.18787	1.17814
Terrestrial acidification (kg SO2-Eq)	Solvent_NG_CN	1.51188	0.763202	0.532573	0.542672	0.526962	0.481302	0.438605	0.447587	0.451089
Terrestrial acidification (kg SO2-Eq)	Solvent_NG_EU	0.898564	0.579634	0.556675	0.587304	0.557799	0.511002	0.470652	0.465591	0.470141
Terrestrial acidification (kg SO2-Eq)	Solvent_NG_GL	1.24397	0.703366	0.562112	0.564862	0.546401	0.501374	0.463175	0.458317	0.457376
Terrestrial acidification (kg SO2-Eq)	Solvent_NG_RU	1.38918	1.16331	0.739096	0.629181	0.58001	0.560334	0.532082	0.51761	0.519078
Terrestrial acidification (kg SO2-Eq)	Solvent_NG_US	0.952653	0.659135	0.584603	0.560654	0.534167	0.499535	0.465895	0.452744	0.447761
Terrestrial acidification (kg SO2-Eq)	Sorbent_BG_CN	2.52564	1.5666	1.27348	1.28582	1.20804	1.12044	1.04951	1.05341	1.05393
Terrestrial acidification (kg SO2-Eq)	Sorbent_BG_EU	1.77579	1.34217	1.30294	1.34039	1.24575	1.15677	1.08872	1.07544	1.07725
Terrestrial acidification (kg SO2-Eq)	Sorbent_BG_GL	2.19809	1.49344	1.30959	1.31295	1.23181	1.14499	1.07957	1.06654	1.06163
Terrestrial acidification (kg SO2-Eq)	Sorbent_BG_RU	2.37562	2.05577	1.52597	1.39158	1.27292	1.21712	1.16388	1.13909	1.13713
Terrestrial acidification (kg SO2-Eq)	Sorbent_BG_US	1.84192	1.43936	1.33709	1.3078	1.21685	1.14274	1.0829	1.05972	1.04986
Terrestrial acidification (kg SO2-Eq)	Sorbent_HP_CN	2.71812	0.972702	0.431618	0.455407	0.442123	0.359865	0.277409	0.307376	0.320689
Terrestrial acidification (kg SO2-Eq)	Sorbent_HP_EU	1.24317	0.531247	0.489581	0.562741	0.516305	0.431333	0.354537	0.350708	0.366546
Terrestrial acidification (kg SO2-Eq)	Sorbent_HP_GL	2.07383	0.828805	0.502655	0.508772	0.488885	0.408164	0.33654	0.333201	0.335822
Terrestrial acidification (kg SO2-Eq)	Sorbent_HP_RU	2.42304	1.93492	0.928277	0.663449	0.569739	0.55004	0.502379	0.475913	0.484338
Terrestrial acidification (kg SO2-Eq)	Sorbent_HP_US	1.37325	0.722435	0.556741	0.498653	0.459454	0.40374	0.343087	0.319788	0.312677
Terrestrial ecotoxicity (kg 14-DCB)	Solvent_BG_CN	0.0256478	0.020448	0.0176897	0.0187625	0.016782	0.0215869	0.0379537	0.0401775	0.0386007
Terrestrial ecotoxicity (kg 14-DCB)	Solvent_BG_EU	0.0197492	0.01853	0.0224544	0.0241385	0.0236523	0.0266639	0.0286646	0.0311406	0.0384461
Terrestrial ecotoxicity (kg 14-DCB)	Solvent_BG_GL	0.0238761	0.022536	0.0234426	0.0251082	0.0238573	0.0268364	0.0318096	0.0334064	0.0350639
Terrestrial ecotoxicity (kg 14-DCB)	Solvent_BG_RU	0.0167114	0.0195504	0.0175768	0.0211284	0.018658	0.0164782	0.0181157	0.02232	0.0260386
Terrestrial ecotoxicity (kg 14-DCB)	Solvent_BG_US	0.0248105	0.0293639	0.0309778	0.0326599	0.0325686	0.0333317	0.0339811	0.0343102	0.0344632
Terrestrial ecotoxicity (kg 14-DCB)	Solvent_NG_CN	0.0445222	0.0394842	0.0366477	0.0375583	0.0344782	0.0381866	0.053539	0.0553831	0.0535345
Terrestrial ecotoxicity (kg 14-DCB)	Solvent_NG_EU	0.0386236	0.0375662	0.0414124	0.0429342	0.0413485	0.0432635	0.0442499	0.0463463	0.05338
Terrestrial ecotoxicity (kg 14-DCB)	Solvent_NG_GL	0.0427505	0.0415722	0.0424006	0.043904	0.0415535	0.0434361	0.0473949	0.048612	0.0499978
Terrestrial ecotoxicity (kg 14-DCB)	Solvent_NG_RU	0.0355858	0.0385866	0.0365348	0.0399241	0.0363542	0.0330778	0.033701	0.0375256	0.0409725
Terrestrial ecotoxicity (kg 14-DCB)	Solvent_NG_US	0.0436849	0.0484001	0.0499358	0.0514556	0.0502649	0.0499314	0.0495664	0.0495158	0.0493971
Terrestrial ecotoxicity (kg 14-DCB)	Sorbent_BG_CN	0.0316774	0.0253774	0.021958	0.0231717	0.0203484	0.0259083	0.04557	0.0481796	0.0461516
Terrestrial ecotoxicity (kg 14-DCB)	Sorbent_BG_EU	0.0244657	0.0230324	0.0277833	0.0297443	0.0287509	0.0321192	0.0342044	0.0371218	0.0459624
Terrestrial ecotoxicity (kg 14-DCB)	Sorbent_BG_GL	0.0295113	0.0279301	0.0289915	0.03093	0.0290017	0.0323302	0.0380524	0.0398943	0.0418236
Terrestrial ecotoxicity (kg 14-DCB)	Sorbent_BG_RU	0.0207517	0.02428	0.0218199	0.0260642	0.0226428	0.0196586	0.0212974	0.0263285	0.0307795
Terrestrial ecotoxicity (kg 14-DCB)	Sorbent_BG_US	0.0306537	0.036278	0.038204	0.0401626	0.0396559	0.0402761	0.0407094	0.0410001	0.0410887
Terrestrial ecotoxicity (kg 14-DCB)	Sorbent_HP_CN	0.0428624	0.0308092	0.0238859	0.0258915	0.0223398	0.0334319	0.0714653	0.0764618	0.0722765
Terrestrial ecotoxicity (kg 14-DCB)	Sorbent_HP_EU	0.0286769	0.0261967	0.0353443	0.0388199	0.0388676	0.0456486	0.0491091	0.0547109	0.0719044
Terrestrial ecotoxicity (kg 14-DCB)	Sorbent_HP_GL	0.0386017	0.0358305	0.0377208	0.0411521	0.0393608	0.0460638	0.0566782	0.0601644	0.0637634
Terrestrial ecotoxicity (kg 14-DCB)	Sorbent_HP_RU	0.0213715	0.0286506	0.0236143	0.031581	0.0268528	0.0211387	0.0237209	0.0334806	0.0420395
Terrestrial ecotoxicity (kg 14-DCB)	Sorbent_HP_US	0.0408488	0.0522508	0.0558419	0.0593126	0.0603176	0.0616934	0.0619044	0.0623397	0.0623177
Urban land occupation (square meter-year)	Solvent_BG_CN	5.53932	3.66374	3.07577	2.85691	1.9624	2.93355	7.67914	8.3246	7.35676
Urban land occupation (square meter-year)	Solvent_BG_EU	2.7812	2.40379	2.81863	2.92394	2.4319	2.68264	3.12575	3.76154	5.88835
Urban land occupation (square meter-year)	Solvent_BG_GL	3.59324	3.16831	3.63634	3.71728	3.25815	3.82935	5.22414	5.67474	5.9555
Urban land occupation (square meter-year)	Solvent_BG_RU	2.14406	2.12133	2.7862	3.2969	2.86793	2.29914	2.83656	3.88556	4.59159
Urban land occupation (square meter-year)	Solvent_BG_US	2.8055	3.7893	5.08851	5.19756	5.16386	5.19862	5.4058	5.80176	5.94475
Urban land occupation (square meter-year)	Solvent_NG_CN	4.96192	3.13383	2.5039	2.27794	1.43751	2.35383	6.95951	7.56436	6.57738
Urban land occupation (square meter-year)	Solvent_NG_EU	2.2038	1.87387	2.24676	2.34497	1.90701	2.10293	2.40612	3.0013	5.10897
Urban land occupation (square meter-year)	Solvent_NG_GL	3.01584	2.63839	3.06447	3.13831	2.73326	3.24963	4.5045	4.91451	5.17612
Urban land occupation (square meter-year)	Solvent_NG_RU	1.56666	1.59141	2.21432	2.71793	2.34304	1.71942	2.11693	3.12532	3.81221
Urban land occupation (square meter-year)	Solvent_NG_US	2.22811	3.25938	4.51664	4.61859	4.63897	4.61891	4.68617	5.04152	5.16537
Urban land occupation (square meter-year)	Sorbent_BG_CN	6.10292	3.82359	3.07594	2.80352	1.7244	2.88635	8.61458	9.38069	8.18439
Urban land occupation (square meter-year)	Sorbent_BG_EU	2.73084	2.28317	2.76155	2.88546	2.29861	2.57941	3.04334	3.79718	6.3875
Urban land occupation (square meter-year)	Sorbent_BG_GL	3.72364	3.21787	3.76128	3.85541	3.30913	3.98221	5.61079	6.13824	6.46968
Urban land occupation (square meter-year)	Sorbent_BG_RU	1.95188	1.93784	2.7219	3.34145	2.83189	2.11026	2.6895	3.94893	4.80067
Urban land occupation (square meter-year)	Sorbent_BG_US	2.76056	3.9771	5.53671	5.6652	5.63987	5.65728	5.83307	6.29366	6.45652
Urban land occupation (square meter-year)	Sorbent_HP_CN	10.3924	6.00988	4.43465	3.88145	1.98116	4.18956	15.18	16.6073	14.2179
Urban land occupation (square meter-year)	Sorbent_HP_EU	3.75947	2.97986	3.81625	4.04264	3.11064	3.58582	4.22132	5.62453	10.6834
Urban land occupation (square meter-year)	Sorbent_HP_GL	5.71231	4.81842	5.78273	5.95052	5.09834	6.34513	9.27151	10.2294	10.845
Urban land occupation (square meter-year)	Sorbent_HP_RU	2.22725	2.30058	3.73826	4.93956	4.15959	2.66299	3.52532	5.92302	7.56206
Urban land occupation (square meter-year)	Sorbent_HP_US	3.81793	6.31183	9.27501	9.5104	9.6829	9.64001	9.70874	10.5351	10.8191
Water depletion (m3 water)	Solvent_BG_CN	9.34632	8.95337	8.79636	8.79122	8.38313	7.966	7.29187	7.12601	7.03575
Water depletion (m3 water)	Solvent_BG_EU	9.00275	8.77346	8.56647	8.52624	8.06595	7.70871	7.46386	7.2948	7.10522
Water depletion (m3 water)	Solvent_BG_GL	9.21991	8.87163	8.74733	8.70092	8.25649	7.89071	7.56002	7.3969	7.27092
Water depletion (m3 water)	Solvent_BG_RU	9.90286	9.28424	9.11345	8.79427	8.32361	8.0589	7.6865	7.47983	7.37288
Water depletion (m3 water)	Solvent_BG_US	9.13311	8.58564	8.41309	8.31162	7.81912	7.49546	7.26863	7.10992	6.99942
Water depletion (m3 water)	Solvent_NG_CN	9.18319	8.8236	8.67795	8.67668	8.27089	7.86316	7.20484	7.04692	6.96415
Water depletion (m3 water)	Solvent_NG_EU	8.83962	8.64369	8.44806	8.4117	7.95371	7.60587	7.37682	7.21571	7.03361
Water depletion (m3 water)	Solvent_NG_GL	9.05678	8.74186	8.62892	8.58638	8.14426	7.78787	7.47299	7.31782	7.19932
Water depletion (m3 water)	Solvent_NG_RU	9.73973	9.15447	8.99504	8.67973	8.21138	7.95606	7.59946	7.40074	7.30128
Water depletion (m3 water)	Solvent_NG_US	8.96998	8.45587	8.29468	8.19708	7.70688	7.39262	7.1816	7.03083	6.92782
Water depletion (m3 water)	Sorbent_BG_CN	2.07426	1.61291	1.42803	1.42407	1.41274	1.23422	0.629764	0.527945	0.477851
Water depletion (m3 water)	Sorbent_BG_EU	1.65421	1.39296	1.14696	1.10011	1.02482	0.919471	0.840192	0.734486	0.562859
Water depletion (m3 water)	Sorbent_BG_GL	1.9197	1.51297	1.36808	1.31367	1.25786	1.14212	0.957857	0.859426	0.765628
Water depletion (m3 water)	Sorbent_BG_RU	2.75468	2.01743	1.81571	1.4278	1.33995	1.34787	1.1126	0.96089	0.890394
Water depletion (m3 water)	Sorbent_BG_US	1.81359	1.16333	0.959439	0.837711	0.722942	0.658594	0.601328	0.508259	0.433396
Water depletion (m3 water)	Sorbent_HP_CN	3.60131	2.77178	2.4349	2.43649	2.45186	2.13442	0.984943	0.804387	0.723726
Water depletion (m3 water)	Sorbent_HP_EU	2.77507	2.33913	1.88204	1.79925	1.68884	1.51531	1.39886	1.21065	0.890938
Water depletion (m3 water)	Sorbent_HP_GL	3.29729	2.5752	2.31699	2.21933	2.14723	1.95326	1.6303	1.45641	1.28979
Water depletion (m3 water)	Sorbent_HP_RU	4.9397	3.56747	3.19747	2.44382	2.3087	2.35797	1.93469	1.65599	1.5352
Water depletion (m3 water)	Sorbent_HP_US	3.08857	1.88744	1.51318	1.28312	1.09504	1.00216	0.929009	0.765663	0.636283
