# Supplementary material for: Environmental trade-offs of direct air capture technologies in climate change mitigation toward 2100
Source: Nat Commun. 2022 Jun 25;13:3635. doi: 10.1038/s41467-022-31146-1 (PMC9233692; doi:10.1038/s41467-022-31146-1)
Supplement: Supplementary file 3 — Supplementary Data 1 [file 41467_2022_31146_MOESM3_ESM.zip › 6-2. Supplementary Dataset/Code/Python-Code/Python_code_result_export/LCA_sol_sor_country_summary_table_spread_RCP19_DAC_LR_high.xlsx]

## Sheet: Sheet1
Impact category	Heat_elec_region	2020	2030	2040	2050	2060	2070	2080	2090	2100
Agricultural land occupation (square meter-year)	Solvent_BG_CN	39.6658	37	58.3487	65.9181	57.4481	52.1547	42.2459	50.8943	50.7259
Agricultural land occupation (square meter-year)	Solvent_BG_EU	76.9503	69.1764	93.2313	90.1632	71.5186	63.5123	68.8718	70.2627	68.4467
Agricultural land occupation (square meter-year)	Solvent_BG_GL	49.6076	66.8473	83.3897	78.6221	69.115	63.2457	56.8696	56.4512	55.4705
Agricultural land occupation (square meter-year)	Solvent_BG_RU	30.7781	57.8791	45.2068	66.1712	57.2787	40.4011	31.9886	30.6147	30.5897
Agricultural land occupation (square meter-year)	Solvent_BG_US	51.0172	117.408	120.575	80.9216	81.282	79.9436	71.3454	61.4859	52.4607
Agricultural land occupation (square meter-year)	Solvent_NG_CN	13.8599	9.64459	29.359	37.3034	31.9684	28.5386	20.0523	29.0303	29.1021
Agricultural land occupation (square meter-year)	Solvent_NG_EU	51.1445	41.821	64.2416	61.5486	46.039	39.8962	46.6781	48.3987	46.8228
Agricultural land occupation (square meter-year)	Solvent_NG_GL	23.8018	39.4919	54.4	50.0074	43.6353	39.6296	34.676	34.5871	33.8466
Agricultural land occupation (square meter-year)	Solvent_NG_RU	4.97228	30.5237	16.2171	37.5566	31.799	16.785	9.79497	8.75067	8.96584
Agricultural land occupation (square meter-year)	Solvent_NG_US	25.2113	90.0525	91.5854	52.307	55.8023	56.3275	49.1517	39.6219	30.8369
Agricultural land occupation (square meter-year)	Sorbent_BG_CN	38.189	33.7305	58.986	68.616	59.0825	53.2831	41.853	52.6475	52.5869
Agricultural land occupation (square meter-year)	Sorbent_BG_EU	83.7731	73.0694	101.633	98.2581	76.2972	67.1854	74.4555	76.3672	74.2907
Agricultural land occupation (square meter-year)	Sorbent_BG_GL	50.3439	70.2219	89.6011	84.1479	73.3564	66.8591	59.7592	59.4527	58.3979
Agricultural land occupation (square meter-year)	Sorbent_BG_RU	27.323	59.2573	42.9187	68.9256	58.8752	38.8958	29.2932	27.8119	27.9248
Agricultural land occupation (square meter-year)	Sorbent_BG_US	52.0673	132.037	135.064	86.9594	88.2422	87.2983	77.4843	65.6186	54.7117
Agricultural land occupation (square meter-year)	Sorbent_HP_CN	29.6208	16.8946	62.7798	82.8462	70.2995	62.3627	42.6374	64.515	64.873
Agricultural land occupation (square meter-year)	Sorbent_HP_EU	119.285	94.2745	146.668	141.152	104.161	89.7087	106.767	111.172	107.564
Agricultural land occupation (square meter-year)	Sorbent_HP_GL	53.5296	88.6733	123	113.398	98.3765	89.0668	77.8591	77.901	76.3032
Agricultural land occupation (square meter-year)	Sorbent_HP_RU	8.24726	67.1059	31.1753	83.455	69.8918	34.063	17.9322	15.6633	16.3624
Agricultural land occupation (square meter-year)	Sorbent_HP_US	56.9194	210.264	212.426	118.928	127.657	129.271	112.725	90.0292	69.0524
Climate change (kg CO2-Eq)	Solvent_BG_CN	-843.082	-1055.31	-1238.04	-1242.39	-1213.18	-1204.61	-1196.41	-1195.96	-1192.22
Climate change (kg CO2-Eq)	Solvent_BG_EU	-1016.38	-1132.62	-1236.52	-1243.8	-1221.62	-1209.9	-1206.86	-1204.96	-1196.15
Climate change (kg CO2-Eq)	Solvent_BG_GL	-911.951	-1100.28	-1232.55	-1240.59	-1218.36	-1207.18	-1197.2	-1192.93	-1188.57
Climate change (kg CO2-Eq)	Solvent_BG_RU	-869.989	-949.057	-1117.68	-1181.08	-1176.62	-1161.03	-1153.02	-1150.28	-1143.13
Climate change (kg CO2-Eq)	Solvent_BG_US	-942.901	-1129.93	-1245.8	-1243.65	-1231.63	-1219.93	-1208.48	-1200.62	-1192.85
Climate change (kg CO2-Eq)	Solvent_NG_CN	-572.853	-766.443	-936.29	-939.88	-942.311	-952.138	-955.255	-959.671	-958.812
Climate change (kg CO2-Eq)	Solvent_NG_EU	-746.151	-843.757	-934.766	-941.291	-950.758	-957.434	-965.702	-968.668	-962.744
Climate change (kg CO2-Eq)	Solvent_NG_GL	-641.722	-811.42	-930.801	-938.084	-947.493	-954.712	-956.045	-956.638	-955.164
Climate change (kg CO2-Eq)	Solvent_NG_RU	-599.759	-660.195	-815.923	-878.571	-905.758	-908.564	-911.865	-913.988	-909.722
Climate change (kg CO2-Eq)	Solvent_NG_US	-672.672	-841.069	-944.045	-941.139	-960.769	-967.461	-967.323	-964.334	-959.441
Climate change (kg CO2-Eq)	Sorbent_BG_CN	-435.201	-684.603	-901.248	-906.157	-912.136	-925.711	-930.223	-935.937	-935.027
Climate change (kg CO2-Eq)	Sorbent_BG_EU	-647.074	-779.126	-899.384	-907.882	-922.47	-932.194	-943.015	-946.956	-939.843
Climate change (kg CO2-Eq)	Sorbent_BG_GL	-519.399	-739.591	-894.537	-903.96	-918.476	-928.861	-931.191	-932.223	-930.56
Climate change (kg CO2-Eq)	Sorbent_BG_RU	-468.096	-554.703	-754.087	-831.2	-867.416	-872.374	-877.093	-879.991	-874.904
Climate change (kg CO2-Eq)	Sorbent_BG_US	-557.239	-775.84	-910.729	-907.695	-934.719	-944.467	-945	-941.648	-935.797
Climate change (kg CO2-Eq)	Sorbent_HP_CN	-125.037	-571.85	-967.989	-975.979	-968.434	-983.955	-987.136	-995.919	-993.083
Climate change (kg CO2-Eq)	Sorbent_HP_EU	-541.794	-757.778	-964.323	-979.372	-988.762	-996.707	-1012.3	-1017.59	-1002.56
Climate change (kg CO2-Eq)	Sorbent_HP_GL	-290.656	-680.012	-954.789	-971.659	-980.906	-990.152	-989.039	-988.614	-984.296
Climate change (kg CO2-Eq)	Sorbent_HP_RU	-189.743	-316.337	-678.524	-828.539	-880.469	-879.041	-882.629	-885.874	-874.82
Climate change (kg CO2-Eq)	Sorbent_HP_US	-365.087	-751.314	-986.639	-979.005	-1012.86	-1020.85	-1016.2	-1007.15	-994.598
Fossil depletion (kg oil-Eq)	Solvent_BG_CN	116.383	90.4049	61.2557	65.4868	67.9659	50.0666	28.5474	29.4824	32.092
Fossil depletion (kg oil-Eq)	Solvent_BG_EU	86.9165	61.287	48.0276	59.8102	56.5422	47.4001	39.6717	36.3859	34.9104
Fossil depletion (kg oil-Eq)	Solvent_BG_GL	115.497	77.7619	55.4375	61.6647	59.3706	48.624	38.7528	36.1127	35.2393
Fossil depletion (kg oil-Eq)	Solvent_BG_RU	144.942	129.325	85.909	82.1888	78.5	82.4498	73.1741	60.7146	58.2169
Fossil depletion (kg oil-Eq)	Solvent_BG_US	109.63	64.999	51.4205	56.7271	50.1155	43.5615	38.0713	34.214	33.1724
Fossil depletion (kg oil-Eq)	Solvent_NG_CN	260.831	238.553	211.602	215.234	201.47	174.978	148.677	147.356	148.651
Fossil depletion (kg oil-Eq)	Solvent_NG_EU	231.364	209.435	198.374	209.558	190.046	172.311	159.801	154.26	151.47
Fossil depletion (kg oil-Eq)	Solvent_NG_GL	259.944	225.91	205.784	211.412	192.875	173.535	158.882	153.986	151.799
Fossil depletion (kg oil-Eq)	Solvent_NG_RU	289.39	277.473	236.256	231.936	212.004	207.361	193.304	178.588	174.776
Fossil depletion (kg oil-Eq)	Solvent_NG_US	254.078	213.147	201.767	206.474	183.62	168.473	158.201	152.088	149.732
Fossil depletion (kg oil-Eq)	Sorbent_BG_CN	135.731	106.034	71.5099	76.3877	75.7589	53.7487	27.8659	29.17	32.4151
Fossil depletion (kg oil-Eq)	Sorbent_BG_EU	99.7051	70.4347	55.3373	69.4475	61.7824	50.4848	41.4872	37.6245	35.8669
Fossil depletion (kg oil-Eq)	Sorbent_BG_GL	134.647	90.577	64.3967	71.7149	65.2429	51.983	40.3621	37.2899	36.2698
Fossil depletion (kg oil-Eq)	Sorbent_BG_RU	170.648	153.618	101.651	96.8076	88.6469	93.3878	82.51	67.4187	64.4119
Fossil depletion (kg oil-Eq)	Sorbent_BG_US	127.475	74.973	59.4854	65.6781	53.9197	45.7861	39.5277	34.9646	33.7383
Fossil depletion (kg oil-Eq)	Sorbent_HP_CN	211.627	161.997	99.1499	107.331	114.195	76.1145	28.6072	32.1761	38.9941
Fossil depletion (kg oil-Eq)	Sorbent_HP_EU	140.764	91.9725	67.3382	93.6799	86.7035	69.6943	55.4004	48.8061	45.7839
Fossil depletion (kg oil-Eq)	Sorbent_HP_GL	209.496	131.592	85.1581	98.1398	93.5103	72.6412	53.1872	48.148	46.5763
Fossil depletion (kg oil-Eq)	Sorbent_HP_RU	280.309	255.594	158.438	147.497	139.546	154.085	136.092	107.412	101.932
Fossil depletion (kg oil-Eq)	Sorbent_HP_US	195.387	100.899	75.4976	86.2655	71.2374	60.4518	51.546	43.5741	41.5968
Freshwater ecotoxicity (kg 14-DCB)	Solvent_BG_CN	9.42036	8.89999	8.82342	8.9695	7.3398	8.03187	10.1703	10.3586	10.6387
Freshwater ecotoxicity (kg 14-DCB)	Solvent_BG_EU	10.7417	9.30418	9.58827	10.219	9.09164	9.12898	9.14923	9.42506	9.83657
Freshwater ecotoxicity (kg 14-DCB)	Solvent_BG_GL	10.3983	8.95835	9.45537	9.96162	8.69965	8.64968	9.19151	9.47631	9.73286
Freshwater ecotoxicity (kg 14-DCB)	Solvent_BG_RU	10.2349	8.9221	11.24	12.6257	9.93936	7.98635	9.73832	12.1661	12.5396
Freshwater ecotoxicity (kg 14-DCB)	Solvent_BG_US	11.5952	9.0904	10.0064	10.7334	9.69606	9.18152	8.99303	9.143	9.32065
Freshwater ecotoxicity (kg 14-DCB)	Solvent_NG_CN	7.77211	7.3879	7.26618	7.36526	5.92227	6.65419	8.75996	8.93295	9.1946
Freshwater ecotoxicity (kg 14-DCB)	Solvent_NG_EU	9.09344	7.79209	8.03104	8.61473	7.67411	7.7513	7.7389	7.9994	8.39248
Freshwater ecotoxicity (kg 14-DCB)	Solvent_NG_GL	8.75009	7.44626	7.89814	8.35738	7.28212	7.272	7.78118	8.05065	8.28878
Freshwater ecotoxicity (kg 14-DCB)	Solvent_NG_RU	8.58666	7.41002	9.68278	11.0214	8.52183	6.60867	8.328	10.7404	11.0955
Freshwater ecotoxicity (kg 14-DCB)	Solvent_NG_US	9.94691	7.57832	8.44913	9.12914	8.27853	7.80384	7.5827	7.71734	7.87657
Freshwater ecotoxicity (kg 14-DCB)	Sorbent_BG_CN	10.5281	9.96785	9.84571	9.99935	7.78466	8.58541	11.172	11.3941	11.7224
Freshwater ecotoxicity (kg 14-DCB)	Sorbent_BG_EU	12.1435	10.462	10.7808	11.5269	9.92797	9.92834	9.9217	10.2508	10.74
Freshwater ecotoxicity (kg 14-DCB)	Sorbent_BG_GL	11.7237	10.0392	10.6183	11.2123	9.44838	9.34165	9.97347	10.3135	10.6129
Freshwater ecotoxicity (kg 14-DCB)	Sorbent_BG_RU	11.5239	9.99489	12.8002	14.4694	10.9651	8.52969	10.643	13.6076	14.0505
Freshwater ecotoxicity (kg 14-DCB)	Sorbent_BG_US	13.187	10.2007	11.292	12.1559	10.6674	9.99265	9.73043	9.90535	10.1081
Freshwater ecotoxicity (kg 14-DCB)	Sorbent_HP_CN	13.1728	12.3971	12.0505	12.242	9.06235	11.0458	16.2312	16.7031	17.3441
Freshwater ecotoxicity (kg 14-DCB)	Sorbent_HP_EU	16.3504	13.3691	13.8899	15.2468	13.2782	13.6873	13.772	14.4542	15.4117
Freshwater ecotoxicity (kg 14-DCB)	Sorbent_HP_GL	15.5247	12.5374	13.5703	14.6279	12.3349	12.5333	13.8738	14.5777	15.1619
Freshwater ecotoxicity (kg 14-DCB)	Sorbent_HP_RU	15.1317	12.4503	17.8621	21.0346	15.3183	10.9362	15.1908	21.0571	21.9236
Freshwater ecotoxicity (kg 14-DCB)	Sorbent_HP_US	18.4029	12.855	14.8953	16.4839	14.7328	13.8138	13.3957	13.7748	14.1688
Freshwater eutrophication (kg P-Eq)	Solvent_BG_CN	0.135861	0.0785571	0.0203446	0.023035	0.019831	0.0205792	0.0221871	0.0290289	0.0324572
Freshwater eutrophication (kg P-Eq)	Solvent_BG_EU	0.213994	0.0987164	0.0561707	0.0788587	0.0501627	0.0419484	0.0397581	0.0414135	0.0374555
Freshwater eutrophication (kg P-Eq)	Solvent_BG_GL	0.218553	0.081742	0.0407126	0.0469041	0.0377856	0.031298	0.0293058	0.0301864	0.0295912
Freshwater eutrophication (kg P-Eq)	Solvent_BG_RU	0.260561	0.127211	0.047237	0.0310382	0.0244137	0.0252249	0.0296559	0.031089	0.032546
Freshwater eutrophication (kg P-Eq)	Solvent_BG_US	0.287449	0.0670296	0.0497465	0.0462436	0.0352195	0.0287095	0.0235453	0.0218761	0.021573
Freshwater eutrophication (kg P-Eq)	Solvent_NG_CN	0.108209	0.0638999	0.00969772	0.0117985	0.0100855	0.0118854	0.0139108	0.0207585	0.0242924
Freshwater eutrophication (kg P-Eq)	Solvent_NG_EU	0.186342	0.0840592	0.0455238	0.0676222	0.0404172	0.0332545	0.0314818	0.0331431	0.0292907
Freshwater eutrophication (kg P-Eq)	Solvent_NG_GL	0.190902	0.0670848	0.0300657	0.0356677	0.0280402	0.0226041	0.0210295	0.021916	0.0214265
Freshwater eutrophication (kg P-Eq)	Solvent_NG_RU	0.23291	0.112554	0.0365901	0.0198017	0.0146683	0.016531	0.0213796	0.0228186	0.0243813
Freshwater eutrophication (kg P-Eq)	Solvent_NG_US	0.259797	0.0523724	0.0390996	0.0350071	0.025474	0.0200157	0.015269	0.0136057	0.0134083
Freshwater eutrophication (kg P-Eq)	Sorbent_BG_CN	0.151517	0.0889428	0.0197104	0.0227795	0.01888	0.0202477	0.0224423	0.030821	0.0350657
Freshwater eutrophication (kg P-Eq)	Sorbent_BG_EU	0.247043	0.11359	0.0635114	0.0910296	0.0559895	0.0464049	0.0439575	0.0459878	0.0411875
Freshwater eutrophication (kg P-Eq)	Sorbent_BG_GL	0.252617	0.0928366	0.0446124	0.0519619	0.0408467	0.0333682	0.0311589	0.0322384	0.0315556
Freshwater eutrophication (kg P-Eq)	Sorbent_BG_RU	0.303976	0.148427	0.052589	0.0325642	0.0244868	0.0259343	0.0315877	0.0333439	0.0351745
Freshwater eutrophication (kg P-Eq)	Sorbent_BG_US	0.336849	0.0748492	0.0556572	0.0511543	0.0377072	0.0301998	0.0241054	0.0220612	0.0217352
Freshwater eutrophication (kg P-Eq)	Sorbent_HP_CN	0.234263	0.142268	0.0152419	0.0199109	0.0166532	0.0218949	0.0272051	0.0437186	0.0522906
Freshwater eutrophication (kg P-Eq)	Sorbent_HP_EU	0.422161	0.190748	0.101399	0.154159	0.0896477	0.0733462	0.0695256	0.073552	0.0643322
Freshwater eutrophication (kg P-Eq)	Sorbent_HP_GL	0.433126	0.149927	0.0642242	0.077313	0.0598618	0.0477029	0.0443508	0.0465068	0.0453862
Freshwater eutrophication (kg P-Eq)	Sorbent_HP_RU	0.53415	0.259275	0.0799144	0.0391576	0.0276817	0.0330804	0.0451942	0.0486812	0.0525046
Freshwater eutrophication (kg P-Eq)	Sorbent_HP_US	0.598811	0.114546	0.0859495	0.0757244	0.0536863	0.0414706	0.0304765	0.026488	0.0260694
Human toxicity (kg 14-DCB)	Solvent_BG_CN	133.058	86.5761	40.9687	40.8654	34.0961	34.9711	39.678	42.6039	44.1808
Human toxicity (kg 14-DCB)	Solvent_BG_EU	177.908	103.393	70.8634	74.3575	50.669	44.5721	42.6916	43.7567	42.0014
Human toxicity (kg 14-DCB)	Solvent_BG_GL	177.198	92.6151	56.9356	54.9381	43.3731	38.5679	38.6776	39.7038	39.539
Human toxicity (kg 14-DCB)	Solvent_BG_RU	191.412	117.148	65.818	59.8355	48.3414	39.613	41.6194	46.1846	47.8128
Human toxicity (kg 14-DCB)	Solvent_BG_US	211.735	95.8023	68.7137	56.88	40.3761	34.0352	31.391	32.4781	33.694
Human toxicity (kg 14-DCB)	Solvent_NG_CN	115.333	76.9692	34.8289	34.9023	29.2196	30.582	35.2761	38.1133	39.7126
Human toxicity (kg 14-DCB)	Solvent_NG_EU	160.183	93.7863	64.7236	68.3944	45.7925	40.183	38.2897	39.2661	37.5332
Human toxicity (kg 14-DCB)	Solvent_NG_GL	159.473	83.0082	50.7959	48.975	38.4966	34.1787	34.2757	35.2132	35.0708
Human toxicity (kg 14-DCB)	Solvent_NG_RU	173.687	107.542	59.6783	53.8724	43.4649	35.2238	37.2175	41.6939	43.3445
Human toxicity (kg 14-DCB)	Solvent_NG_US	194.01	86.1955	62.574	50.9169	35.4996	29.6461	26.9891	27.9875	29.2258
Human toxicity (kg 14-DCB)	Sorbent_BG_CN	148.507	96.2079	42.2337	42.2996	32.4424	33.5397	39.3582	42.9439	44.9095
Human toxicity (kg 14-DCB)	Sorbent_BG_EU	203.341	116.768	78.7829	83.2471	52.7186	45.2919	43.0482	44.3557	42.2403
Human toxicity (kg 14-DCB)	Sorbent_BG_GL	202.473	103.591	61.7549	59.5049	43.7924	37.9423	38.1332	39.3923	39.2244
Human toxicity (kg 14-DCB)	Sorbent_BG_RU	219.851	133.586	72.6145	65.4925	49.8709	39.2216	41.7353	47.329	49.3578
Human toxicity (kg 14-DCB)	Sorbent_BG_US	244.698	107.488	76.1548	61.8791	40.1257	32.3941	29.211	30.5433	32.0657
Human toxicity (kg 14-DCB)	Sorbent_HP_CN	217.874	134.274	36.1556	36.7748	26.5118	32.4924	45.3	52.7047	56.9057
Human toxicity (kg 14-DCB)	Sorbent_HP_EU	325.732	174.717	108.048	117.319	66.3953	55.609	52.5584	55.4817	51.6553
Human toxicity (kg 14-DCB)	Sorbent_HP_GL	324.025	148.797	74.5539	70.6177	48.8375	41.1523	42.8905	45.7186	45.723
Human toxicity (kg 14-DCB)	Sorbent_HP_RU	358.207	207.797	95.9149	82.3953	60.794	43.6687	49.9758	61.3301	65.6555
Human toxicity (kg 14-DCB)	Sorbent_HP_US	407.081	156.462	102.879	75.2877	41.625	30.2389	25.3404	28.3125	31.6418
Ionising radiation (kg U235-Eq)	Solvent_BG_CN	38.5416	68.1601	119.864	111.605	96.4871	93.4643	46.8007	30.7128	19.256
Ionising radiation (kg U235-Eq)	Solvent_BG_EU	109.63	137.947	120.12	85.7729	73.5962	68.1532	66.698	54.7243	31.2176
Ionising radiation (kg U235-Eq)	Solvent_BG_GL	69.1272	99.8542	115.839	94.3185	81.1	76.8377	64.0617	52.9481	40.6745
Ionising radiation (kg U235-Eq)	Solvent_BG_RU	131.682	97.3942	109.211	76.4361	61.5437	52.1727	35.2519	32.9446	27.809
Ionising radiation (kg U235-Eq)	Solvent_BG_US	100.397	127.596	106.638	63.6288	47.7204	45.437	44.3602	33.6766	20.3365
Ionising radiation (kg U235-Eq)	Solvent_NG_CN	32.3949	58.9966	108.898	102.56	88.664	86.0266	40.6727	25.6456	15.3146
Ionising radiation (kg U235-Eq)	Solvent_NG_EU	103.483	128.784	109.154	76.7284	65.7731	60.7155	60.57	49.6571	27.2761
Ionising radiation (kg U235-Eq)	Solvent_NG_GL	62.9805	90.6906	104.872	85.2741	73.2769	69.4	57.9337	47.8809	36.7331
Ionising radiation (kg U235-Eq)	Solvent_NG_RU	125.535	88.2307	98.2443	67.3917	53.7206	44.735	29.124	27.8774	23.8676
Ionising radiation (kg U235-Eq)	Solvent_NG_US	94.2508	118.433	95.6717	54.5844	39.8973	37.9993	38.2322	28.6094	16.3951
Ionising radiation (kg U235-Eq)	Sorbent_BG_CN	43.3539	77.9021	140.389	131.433	112.81	109.18	52.7879	33.8219	20.591
Ionising radiation (kg U235-Eq)	Sorbent_BG_EU	130.267	163.224	140.702	99.8513	84.8035	78.1974	77.1515	63.2278	35.2411
Ionising radiation (kg U235-Eq)	Sorbent_BG_GL	80.7478	116.651	135.467	110.299	93.984	88.8277	73.9235	61.0525	46.8236
Ionising radiation (kg U235-Eq)	Sorbent_BG_RU	157.227	113.644	127.364	88.4362	70.0577	58.6362	38.6468	36.5551	31.0664
Ionising radiation (kg U235-Eq)	Sorbent_BG_US	118.979	150.569	124.219	72.778	53.1455	50.3913	49.7996	37.4515	21.9143
Ionising radiation (kg U235-Eq)	Sorbent_HP_CN	69.6341	130.283	249.216	236.308	203.774	197.868	89.8402	54.9373	31.4608
Ionising radiation (kg U235-Eq)	Sorbent_HP_EU	240.592	298.112	249.831	174.186	148.686	136.926	137.764	112.779	60.2776
Ionising radiation (kg U235-Eq)	Sorbent_HP_GL	143.188	206.503	239.535	194.738	166.744	157.836	131.414	108.5	83.0605
Ionising radiation (kg U235-Eq)	Sorbent_HP_RU	293.624	200.587	223.596	151.733	119.681	98.449	62.0246	60.3135	52.066
Ionising radiation (kg U235-Eq)	Sorbent_HP_US	218.389	273.219	217.409	120.933	86.4143	82.2313	83.9622	62.0768	34.0638
Marine ecotoxicity (kg 14-DCB)	Solvent_BG_CN	8.72696	8.14146	8.0628	8.19934	6.74481	7.33608	9.21646	9.38516	9.6248
Marine ecotoxicity (kg 14-DCB)	Solvent_BG_EU	9.97473	8.5665	8.7764	9.35634	8.30896	8.31831	8.32341	8.56479	8.93462
Marine ecotoxicity (kg 14-DCB)	Solvent_BG_GL	9.55034	8.12979	8.63944	9.09675	7.9541	7.8892	8.35309	8.59738	8.81882
Marine ecotoxicity (kg 14-DCB)	Solvent_BG_RU	9.5674	8.27189	10.2	11.4004	9.02367	7.30281	8.8132	10.922	11.2536
Marine ecotoxicity (kg 14-DCB)	Solvent_BG_US	10.4019	8.06271	9.14456	9.77852	8.83097	8.35241	8.17253	8.29589	8.4461
Marine ecotoxicity (kg 14-DCB)	Solvent_NG_CN	6.13294	5.68222	5.55701	5.65098	4.47964	5.17645	7.07013	7.24358	7.47738
Marine ecotoxicity (kg 14-DCB)	Solvent_NG_EU	7.3807	6.10726	6.27061	6.80797	6.04379	6.15869	6.17708	6.42321	6.7872
Marine ecotoxicity (kg 14-DCB)	Solvent_NG_GL	6.95632	5.67056	6.13365	6.54839	5.68893	5.72957	6.20676	6.45579	6.67139
Marine ecotoxicity (kg 14-DCB)	Solvent_NG_RU	6.97337	5.81265	7.69416	8.85198	6.7585	5.14318	6.66687	8.78042	9.10617
Marine ecotoxicity (kg 14-DCB)	Solvent_NG_US	7.80789	5.60347	6.63878	7.23016	6.5658	6.19278	6.0262	6.1543	6.29867
Marine ecotoxicity (kg 14-DCB)	Sorbent_BG_CN	9.63615	8.99482	8.86837	9.01294	6.98645	7.6643	9.94156	10.143	10.4251
Marine ecotoxicity (kg 14-DCB)	Sorbent_BG_EU	11.1617	9.51447	9.74081	10.4275	8.90012	8.86662	8.84805	9.13837	9.5798
Marine ecotoxicity (kg 14-DCB)	Sorbent_BG_GL	10.6428	8.98056	9.57337	10.1101	8.46596	8.34136	8.88439	9.17827	9.43796
Marine ecotoxicity (kg 14-DCB)	Sorbent_BG_RU	10.6637	9.15429	11.4813	12.9265	9.77453	7.62358	9.44779	12.0251	12.42
Marine ecotoxicity (kg 14-DCB)	Sorbent_BG_US	11.6839	8.89854	10.1909	10.9436	9.53877	8.90835	8.6633	8.80905	8.98147
Marine ecotoxicity (kg 14-DCB)	Sorbent_HP_CN	12.1182	11.1787	10.8187	11.0029	8.14038	9.86017	14.4358	14.8664	15.4191
Marine ecotoxicity (kg 14-DCB)	Sorbent_HP_EU	15.1189	12.2009	12.5348	13.7853	11.9046	12.2251	12.2848	12.8902	13.7564
Marine ecotoxicity (kg 14-DCB)	Sorbent_HP_GL	14.0983	11.1507	12.2054	13.1611	11.0506	11.1919	12.3563	12.9687	13.4774
Marine ecotoxicity (kg 14-DCB)	Sorbent_HP_RU	14.1393	11.4924	15.9582	18.7009	13.6246	9.78006	13.4645	18.5685	19.3431
Marine ecotoxicity (kg 14-DCB)	Sorbent_HP_US	16.1462	10.9893	13.4202	14.8006	13.1608	12.3072	11.9214	12.2424	12.5795
Marine eutrophication (kg N-Eq)	Solvent_BG_CN	0.409251	0.259758	0.165233	0.168477	0.157013	0.132343	0.106803	0.109777	0.110488
Marine eutrophication (kg N-Eq)	Solvent_BG_EU	0.299514	0.19242	0.169755	0.182848	0.159198	0.138594	0.126708	0.122942	0.120394
Marine eutrophication (kg N-Eq)	Solvent_BG_GL	0.372484	0.225252	0.171125	0.173377	0.157396	0.13645	0.120217	0.116335	0.114051
Marine eutrophication (kg N-Eq)	Solvent_BG_RU	0.418181	0.311973	0.207564	0.191192	0.171408	0.159013	0.14292	0.131416	0.128392
Marine eutrophication (kg N-Eq)	Solvent_BG_US	0.329512	0.213492	0.179152	0.167537	0.14939	0.133784	0.120307	0.11285	0.108804
Marine eutrophication (kg N-Eq)	Solvent_NG_CN	0.388372	0.253508	0.164369	0.1674	0.155648	0.132031	0.107494	0.11056	0.111343
Marine eutrophication (kg N-Eq)	Solvent_NG_EU	0.278636	0.186171	0.168891	0.181771	0.157832	0.138282	0.127399	0.123725	0.121249
Marine eutrophication (kg N-Eq)	Solvent_NG_GL	0.351605	0.219002	0.170261	0.1723	0.15603	0.136138	0.120907	0.117119	0.114907
Marine eutrophication (kg N-Eq)	Solvent_NG_RU	0.397303	0.305723	0.2067	0.190115	0.170042	0.158701	0.14361	0.1322	0.129248
Marine eutrophication (kg N-Eq)	Solvent_NG_US	0.308634	0.207243	0.178288	0.16646	0.148024	0.133472	0.120997	0.113634	0.10966
Marine eutrophication (kg N-Eq)	Sorbent_BG_CN	0.407073	0.23191	0.119027	0.1229	0.133229	0.112432	0.0856692	0.0908555	0.0924979
Marine eutrophication (kg N-Eq)	Sorbent_BG_EU	0.272909	0.149584	0.124555	0.14047	0.135902	0.120084	0.110042	0.106978	0.104631
Marine eutrophication (kg N-Eq)	Sorbent_BG_GL	0.362121	0.189724	0.12623	0.128891	0.133697	0.11746	0.102093	0.098887	0.0968623
Marine eutrophication (kg N-Eq)	Sorbent_BG_RU	0.417991	0.295748	0.17078	0.150671	0.15084	0.145079	0.129893	0.117356	0.114427
Marine eutrophication (kg N-Eq)	Sorbent_BG_US	0.309585	0.175346	0.136044	0.121751	0.123902	0.114196	0.102204	0.094619	0.0904363
Marine eutrophication (kg N-Eq)	Sorbent_HP_CN	0.634149	0.323689	0.114003	0.12127	0.139911	0.105626	0.058856	0.0710858	0.0755307
Marine eutrophication (kg N-Eq)	Sorbent_HP_EU	0.370249	0.161753	0.124878	0.15583	0.145169	0.120677	0.106798	0.102799	0.0993962
Marine eutrophication (kg N-Eq)	Sorbent_HP_GL	0.54573	0.240708	0.128173	0.133053	0.140832	0.115516	0.0911625	0.0868839	0.0841155
Marine eutrophication (kg N-Eq)	Sorbent_HP_RU	0.655626	0.449259	0.215803	0.175896	0.174552	0.169842	0.145844	0.123213	0.118665
Marine eutrophication (kg N-Eq)	Sorbent_HP_US	0.44239	0.212428	0.147477	0.11901	0.121565	0.109096	0.0913798	0.0784887	0.0714755
Metal depletion (kg Fe-Eq)	Solvent_BG_CN	16.9596	17.2726	18.5242	18.6133	15.3157	15.6869	18.9382	19.0271	18.8409
Metal depletion (kg Fe-Eq)	Solvent_BG_EU	17.441	17.665	19.2729	19.8233	17.4968	17.0755	16.8967	17.2091	18.4414
Metal depletion (kg Fe-Eq)	Solvent_BG_GL	16.7484	17.5788	19.7038	20.2732	17.4855	17.0044	17.6488	17.8908	18.2038
Metal depletion (kg Fe-Eq)	Solvent_BG_RU	16.2008	17.167	22.6953	24.9591	19.7658	16.1673	18.4795	22.0981	22.7318
Metal depletion (kg Fe-Eq)	Solvent_BG_US	16.8214	17.92	20.4439	21.2783	19.1264	18.0813	17.6258	17.5724	17.6708
Metal depletion (kg Fe-Eq)	Solvent_NG_CN	11.507	11.7419	12.7914	12.825	10.144	10.7771	14.0984	14.2263	14.0488
Metal depletion (kg Fe-Eq)	Solvent_NG_EU	11.9884	12.1343	13.5401	14.035	12.3251	12.1658	12.057	12.4083	13.6493
Metal depletion (kg Fe-Eq)	Solvent_NG_GL	11.2957	12.0482	13.9711	14.4849	12.3137	12.0947	12.809	13.09	13.4116
Metal depletion (kg Fe-Eq)	Solvent_NG_RU	10.7482	11.6363	16.9626	19.1708	14.5941	11.2576	13.6397	17.2973	17.9397
Metal depletion (kg Fe-Eq)	Solvent_NG_US	11.3688	12.3893	14.7111	15.49	13.9547	13.1716	12.7861	12.7716	12.8786
Metal depletion (kg Fe-Eq)	Sorbent_BG_CN	21.1051	21.4143	22.8316	22.9336	15.8562	15.6089	19.3715	19.4501	19.1758
Metal depletion (kg Fe-Eq)	Sorbent_BG_EU	21.6937	21.894	23.747	24.413	18.5247	17.3087	16.8717	17.2237	18.6865
Metal depletion (kg Fe-Eq)	Sorbent_BG_GL	20.8469	21.7887	24.2739	24.9629	18.5108	17.2216	17.7926	18.0586	18.3954
Metal depletion (kg Fe-Eq)	Sorbent_BG_RU	20.1775	21.2852	27.9313	30.6919	21.3006	16.197	18.8098	23.2111	23.9412
Metal depletion (kg Fe-Eq)	Sorbent_BG_US	20.9362	22.2058	25.1786	26.1918	20.5184	18.5399	17.7645	17.6686	17.7426
Metal depletion (kg Fe-Eq)	Sorbent_HP_CN	20.4042	20.8192	23.1361	23.2131	15.2304	16.6877	24.7627	25.1776	24.7381
Metal depletion (kg Fe-Eq)	Sorbent_HP_EU	21.562	21.7629	24.9366	26.1231	20.4793	20.0311	19.8458	20.7982	23.7758
Metal depletion (kg Fe-Eq)	Sorbent_HP_GL	19.8963	21.5557	25.973	27.205	20.4519	19.8599	21.6571	22.4404	23.2032
Metal depletion (kg Fe-Eq)	Sorbent_HP_RU	18.5795	20.5653	33.1671	38.4739	25.9396	17.8444	23.6578	32.5754	34.1118
Metal depletion (kg Fe-Eq)	Sorbent_HP_US	20.072	22.3761	27.7527	29.6221	24.401	22.4529	21.6018	21.6733	21.9192
Natural land transformation (square meter)	Solvent_BG_CN	0.0496108	0.0527575	0.0530591	0.0542639	0.0525227	0.0409569	0.0281093	0.0276237	0.0284512
Natural land transformation (square meter)	Solvent_BG_EU	0.052088	0.0491365	0.0458463	0.049442	0.0458044	0.0394812	0.0344315	0.0319933	0.0310416
Natural land transformation (square meter)	Solvent_BG_GL	0.0754797	0.0747091	0.0689886	0.0657163	0.057658	0.0480271	0.0409162	0.0380866	0.0364102
Natural land transformation (square meter)	Solvent_BG_RU	0.0637368	0.0692997	0.0627969	0.0634786	0.0602368	0.0597414	0.0527796	0.0446136	0.0418214
Natural land transformation (square meter)	Solvent_BG_US	0.0490748	0.045938	0.0465293	0.0484602	0.042449	0.0375376	0.0340138	0.0313432	0.0302751
Natural land transformation (square meter)	Solvent_NG_CN	0.0822048	0.0853951	0.0862609	0.087861	0.0826014	0.0695079	0.0558822	0.055034	0.0556815
Natural land transformation (square meter)	Solvent_NG_EU	0.084682	0.0817741	0.079048	0.083039	0.0758831	0.0680321	0.0622044	0.0594036	0.0582719
Natural land transformation (square meter)	Solvent_NG_GL	0.108074	0.107347	0.10219	0.0993133	0.0877367	0.0765781	0.0686892	0.0654969	0.0636405
Natural land transformation (square meter)	Solvent_NG_RU	0.0963308	0.101937	0.0959986	0.0970756	0.0903155	0.0882923	0.0805526	0.0720239	0.0690517
Natural land transformation (square meter)	Solvent_NG_US	0.0816689	0.0785756	0.079731	0.0820572	0.0725277	0.0660885	0.0617868	0.0587535	0.0575054
Natural land transformation (square meter)	Sorbent_BG_CN	0.0476916	0.0515466	0.0522152	0.0539369	0.0523303	0.039204	0.0242211	0.0239561	0.0251592
Natural land transformation (square meter)	Sorbent_BG_EU	0.0507202	0.0471196	0.0433967	0.0480416	0.0441108	0.0373976	0.0319625	0.0293073	0.0283318
Natural land transformation (square meter)	Sorbent_BG_GL	0.0793189	0.0783846	0.0716905	0.0679385	0.0586132	0.0478584	0.0399028	0.0367696	0.0349071
Natural land transformation (square meter)	Sorbent_BG_RU	0.064962	0.0717711	0.0641205	0.0652028	0.0617683	0.0621973	0.0544292	0.0447629	0.0415346
Natural land transformation (square meter)	Sorbent_BG_US	0.0470363	0.0432091	0.0442317	0.0468412	0.0400056	0.0350185	0.0314511	0.0285112	0.0273931
Natural land transformation (square meter)	Sorbent_HP_CN	0.0465681	0.0542866	0.0569484	0.0612214	0.065135	0.0438085	0.0170783	0.0176544	0.0206736
Natural land transformation (square meter)	Sorbent_HP_EU	0.0525254	0.0455786	0.0396025	0.0496253	0.0489672	0.0402552	0.0323056	0.0281803	0.0269141
Natural land transformation (square meter)	Sorbent_HP_GL	0.108779	0.107077	0.0952565	0.0887627	0.0774935	0.0608317	0.0479243	0.0428587	0.0398477
Natural land transformation (square meter)	Sorbent_HP_RU	0.0805391	0.0940682	0.0803663	0.0833814	0.0836995	0.0890365	0.0764978	0.0585815	0.0528841
Natural land transformation (square meter)	Sorbent_HP_US	0.0452792	0.0378866	0.0412449	0.0472641	0.0408923	0.0355756	0.0312997	0.0266144	0.0250676
Ozone depletion (kg CFC-11)	Solvent_BG_CN	1.62663e-05	2.47512e-05	3.26438e-05	3.29739e-05	3.16705e-05	2.60659e-05	1.53216e-05	1.35884e-05	1.29724e-05
Ozone depletion (kg CFC-11)	Solvent_BG_EU	3.20312e-05	3.48432e-05	3.01059e-05	2.82836e-05	2.64855e-05	2.33001e-05	2.09376e-05	1.84675e-05	1.56298e-05
Ozone depletion (kg CFC-11)	Solvent_BG_GL	2.62192e-05	2.8667e-05	2.88448e-05	2.82849e-05	2.6121e-05	2.27571e-05	1.85694e-05	1.65495e-05	1.50746e-05
Ozone depletion (kg CFC-11)	Solvent_BG_RU	4.1979e-05	4.33338e-05	3.468e-05	3.20998e-05	2.96639e-05	2.9707e-05	2.54699e-05	2.15654e-05	2.03727e-05
Ozone depletion (kg CFC-11)	Solvent_BG_US	3.16375e-05	3.31324e-05	2.85016e-05	2.55401e-05	2.18129e-05	1.97073e-05	1.80898e-05	1.57988e-05	1.40221e-05
Ozone depletion (kg CFC-11)	Solvent_NG_CN	4.375e-05	5.19982e-05	5.98297e-05	6.01956e-05	5.58997e-05	4.87598e-05	3.73273e-05	3.53038e-05	3.45555e-05
Ozone depletion (kg CFC-11)	Solvent_NG_EU	5.95149e-05	6.20902e-05	5.72919e-05	5.55053e-05	5.07147e-05	4.59939e-05	4.29433e-05	4.01829e-05	3.72129e-05
Ozone depletion (kg CFC-11)	Solvent_NG_GL	5.37029e-05	5.5914e-05	5.60307e-05	5.55066e-05	5.03502e-05	4.54509e-05	4.05751e-05	3.82649e-05	3.66577e-05
Ozone depletion (kg CFC-11)	Solvent_NG_RU	6.94627e-05	7.05808e-05	6.18659e-05	5.93215e-05	5.38931e-05	5.24008e-05	4.74755e-05	4.32808e-05	4.19558e-05
Ozone depletion (kg CFC-11)	Solvent_NG_US	5.91211e-05	6.03794e-05	5.56875e-05	5.27617e-05	4.60421e-05	4.24011e-05	4.00954e-05	3.75141e-05	3.56052e-05
Ozone depletion (kg CFC-11)	Sorbent_BG_CN	1.81058e-05	2.8372e-05	3.801e-05	3.84463e-05	3.4774e-05	2.76732e-05	1.46935e-05	1.26985e-05	1.20407e-05
Ozone depletion (kg CFC-11)	Sorbent_BG_EU	3.73799e-05	4.07105e-05	3.49072e-05	3.27119e-05	2.84304e-05	2.42876e-05	2.15702e-05	1.86737e-05	1.52954e-05
Ozone depletion (kg CFC-11)	Sorbent_BG_GL	3.02742e-05	3.31595e-05	3.33653e-05	3.27135e-05	2.79844e-05	2.36229e-05	1.86703e-05	1.63248e-05	1.46154e-05
Ozone depletion (kg CFC-11)	Sorbent_BG_RU	4.95421e-05	5.10911e-05	4.04994e-05	3.73776e-05	3.2319e-05	3.213e-05	2.71198e-05	2.24676e-05	2.11043e-05
Ozone depletion (kg CFC-11)	Sorbent_BG_US	3.68985e-05	3.86189e-05	3.29457e-05	2.93577e-05	2.27137e-05	1.98898e-05	1.8083e-05	1.54054e-05	1.33264e-05
Ozone depletion (kg CFC-11)	Sorbent_HP_CN	1.87389e-05	3.83801e-05	5.72207e-05	5.81827e-05	5.52435e-05	4.32931e-05	1.92039e-05	1.58891e-05	1.4997e-05
Ozone depletion (kg CFC-11)	Sorbent_HP_EU	5.66512e-05	6.26499e-05	5.11175e-05	4.69033e-05	4.27657e-05	3.66337e-05	3.27304e-05	2.76423e-05	2.1399e-05
Ozone depletion (kg CFC-11)	Sorbent_HP_GL	4.26742e-05	4.77971e-05	4.80847e-05	4.69064e-05	4.18883e-05	3.53263e-05	2.70263e-05	2.3022e-05	2.00615e-05
Ozone depletion (kg CFC-11)	Sorbent_HP_RU	8.05743e-05	8.30688e-05	6.21175e-05	5.60807e-05	5.04146e-05	5.20597e-05	4.36464e-05	3.5105e-05	3.28252e-05
Ozone depletion (kg CFC-11)	Sorbent_HP_US	5.57043e-05	5.85357e-05	4.72593e-05	4.03054e-05	3.15209e-05	2.79832e-05	2.58711e-05	2.12136e-05	1.75259e-05
Particulate matter formation (kg PM10-Eq)	Solvent_BG_CN	0.959563	0.495306	0.286147	0.287998	0.259584	0.234514	0.21788	0.217533	0.216744
Particulate matter formation (kg PM10-Eq)	Solvent_BG_EU	0.701916	0.409267	0.2967	0.303514	0.27044	0.244757	0.227667	0.223788	0.22502
Particulate matter formation (kg PM10-Eq)	Solvent_BG_GL	1.07078	0.458944	0.301379	0.29745	0.267652	0.24224	0.226077	0.223312	0.221929
Particulate matter formation (kg PM10-Eq)	Solvent_BG_RU	1.34682	0.820703	0.427696	0.333369	0.287681	0.261219	0.248738	0.246912	0.245911
Particulate matter formation (kg PM10-Eq)	Solvent_BG_US	1.18541	0.428883	0.306255	0.29553	0.265417	0.243132	0.226839	0.219482	0.216113
Particulate matter formation (kg PM10-Eq)	Solvent_NG_CN	0.784699	0.380691	0.186855	0.189031	0.170578	0.152279	0.139779	0.140788	0.140775
Particulate matter formation (kg PM10-Eq)	Solvent_NG_EU	0.527053	0.294653	0.197407	0.204547	0.181433	0.162522	0.149566	0.147043	0.149051
Particulate matter formation (kg PM10-Eq)	Solvent_NG_GL	0.895919	0.344329	0.202087	0.198483	0.178645	0.160006	0.147976	0.146567	0.14596
Particulate matter formation (kg PM10-Eq)	Solvent_NG_RU	1.17196	0.706088	0.328404	0.234402	0.198675	0.178984	0.170638	0.170166	0.169942
Particulate matter formation (kg PM10-Eq)	Solvent_NG_US	1.01054	0.314268	0.206963	0.196563	0.176411	0.160898	0.148738	0.142736	0.140144
Particulate matter formation (kg PM10-Eq)	Sorbent_BG_CN	1.06179	0.526833	0.278766	0.281266	0.243012	0.21501	0.197226	0.197914	0.197431
Particulate matter formation (kg PM10-Eq)	Sorbent_BG_EU	0.746795	0.421642	0.291668	0.300236	0.256293	0.227548	0.20921	0.205574	0.207567
Particulate matter formation (kg PM10-Eq)	Sorbent_BG_GL	1.19777	0.482377	0.297389	0.292822	0.252881	0.224467	0.207263	0.204992	0.203781
Particulate matter formation (kg PM10-Eq)	Sorbent_BG_RU	1.53525	0.924663	0.451824	0.336737	0.277387	0.247698	0.235011	0.233893	0.233154
Particulate matter formation (kg PM10-Eq)	Sorbent_BG_US	1.33791	0.445624	0.30335	0.290475	0.250148	0.225559	0.208197	0.2003	0.196658
Particulate matter formation (kg PM10-Eq)	Sorbent_HP_CN	1.53915	0.627983	0.175067	0.180754	0.15735	0.129708	0.11011	0.117014	0.119134
Particulate matter formation (kg PM10-Eq)	Sorbent_HP_EU	0.919543	0.421071	0.200445	0.218069	0.183474	0.15437	0.133682	0.132082	0.139073
Particulate matter formation (kg PM10-Eq)	Sorbent_HP_GL	1.80662	0.540537	0.211698	0.203485	0.176765	0.148311	0.129853	0.130935	0.131625
Particulate matter formation (kg PM10-Eq)	Sorbent_HP_RU	2.47045	1.41052	0.515473	0.289866	0.224967	0.194006	0.184434	0.187784	0.189402
Particulate matter formation (kg PM10-Eq)	Sorbent_HP_US	2.08227	0.468244	0.223424	0.198869	0.171388	0.150458	0.131689	0.121708	0.117614
Photochemical oxidant formation (kg NMVOC)	Solvent_BG_CN	1.11404	0.700403	0.45297	0.462104	0.43313	0.360869	0.296094	0.302441	0.304962
Photochemical oxidant formation (kg NMVOC)	Solvent_BG_EU	0.733281	0.487037	0.442849	0.471103	0.421964	0.367889	0.332861	0.322892	0.324956
Photochemical oxidant formation (kg NMVOC)	Solvent_BG_GL	0.964355	0.608718	0.460975	0.466256	0.425815	0.369145	0.32646	0.316985	0.313973
Photochemical oxidant formation (kg NMVOC)	Solvent_BG_RU	1.11476	0.903404	0.602303	0.556354	0.49296	0.45745	0.413362	0.383296	0.378541
Photochemical oxidant formation (kg NMVOC)	Solvent_BG_US	0.794512	0.58037	0.477651	0.455046	0.406699	0.364618	0.329633	0.312128	0.304756
Photochemical oxidant formation (kg NMVOC)	Solvent_NG_CN	1.24155	0.86367	0.630937	0.639552	0.590486	0.509865	0.441007	0.444624	0.445463
Photochemical oxidant formation (kg NMVOC)	Solvent_NG_EU	0.860789	0.650304	0.620816	0.648551	0.579321	0.516885	0.477774	0.465075	0.465457
Photochemical oxidant formation (kg NMVOC)	Solvent_NG_GL	1.09186	0.771985	0.638942	0.643704	0.583172	0.518142	0.471373	0.459168	0.454474
Photochemical oxidant formation (kg NMVOC)	Solvent_NG_RU	1.24226	1.06667	0.78027	0.733802	0.650317	0.606446	0.558275	0.525479	0.519042
Photochemical oxidant formation (kg NMVOC)	Solvent_NG_US	0.922021	0.743638	0.655618	0.632494	0.564056	0.513614	0.474546	0.454311	0.445257
Photochemical oxidant formation (kg NMVOC)	Sorbent_BG_CN	1.25805	0.770259	0.47517	0.486309	0.437736	0.351792	0.276285	0.285657	0.289205
Photochemical oxidant formation (kg NMVOC)	Sorbent_BG_EU	0.792537	0.509398	0.462796	0.49731	0.424076	0.360386	0.321305	0.310702	0.313693
Photochemical oxidant formation (kg NMVOC)	Sorbent_BG_GL	1.07505	0.658165	0.484957	0.491385	0.428787	0.361923	0.313468	0.303468	0.300241
Photochemical oxidant formation (kg NMVOC)	Sorbent_BG_RU	1.25893	1.01845	0.657744	0.601538	0.510936	0.470014	0.419876	0.384676	0.379322
Photochemical oxidant formation (kg NMVOC)	Sorbent_BG_US	0.867399	0.623507	0.505344	0.477679	0.405399	0.356382	0.317352	0.29752	0.288953
Photochemical oxidant formation (kg NMVOC)	Sorbent_HP_CN	1.90111	1.02446	0.477808	0.498913	0.474988	0.345903	0.220791	0.246939	0.257771
Photochemical oxidant formation (kg NMVOC)	Sorbent_HP_EU	0.985438	0.511346	0.453468	0.520553	0.448119	0.362807	0.309347	0.296204	0.30594
Photochemical oxidant formation (kg NMVOC)	Sorbent_HP_GL	1.54114	0.80397	0.497059	0.508898	0.457385	0.365832	0.293931	0.281974	0.279479
Photochemical oxidant formation (kg NMVOC)	Sorbent_HP_RU	1.90283	1.51265	0.836932	0.72557	0.618973	0.578447	0.503236	0.441711	0.435031
Photochemical oxidant formation (kg NMVOC)	Sorbent_HP_US	1.13269	0.735799	0.537161	0.481938	0.411382	0.354931	0.301571	0.270274	0.257275
Terrestrial acidification (kg SO2-Eq)	Solvent_BG_CN	2.43054	1.62136	1.37534	1.38555	1.25401	1.14168	1.06147	1.05294	1.04718
Terrestrial acidification (kg SO2-Eq)	Solvent_BG_EU	1.81722	1.43779	1.39944	1.43018	1.28321	1.16889	1.09025	1.06898	1.06407
Terrestrial acidification (kg SO2-Eq)	Solvent_BG_GL	2.16263	1.56152	1.40488	1.40774	1.27241	1.16007	1.08354	1.0625	1.05276
Terrestrial acidification (kg SO2-Eq)	Solvent_BG_RU	2.30784	2.02147	1.58187	1.47206	1.30424	1.21409	1.14544	1.11532	1.10746
Terrestrial acidification (kg SO2-Eq)	Solvent_BG_US	1.87131	1.51729	1.42737	1.40354	1.26083	1.15839	1.08598	1.05754	1.04423
Terrestrial acidification (kg SO2-Eq)	Solvent_NG_CN	1.51161	0.763202	0.532757	0.542672	0.497829	0.440117	0.393385	0.39815	0.399682
Terrestrial acidification (kg SO2-Eq)	Solvent_NG_EU	0.898292	0.579634	0.556859	0.587304	0.52703	0.467329	0.422173	0.414186	0.416571
Terrestrial acidification (kg SO2-Eq)	Solvent_NG_GL	1.2437	0.703366	0.562296	0.564862	0.516236	0.458507	0.415456	0.407707	0.405256
Terrestrial acidification (kg SO2-Eq)	Solvent_NG_RU	1.38891	1.16331	0.73928	0.629181	0.548063	0.512526	0.477355	0.46052	0.459955
Terrestrial acidification (kg SO2-Eq)	Solvent_NG_US	0.952381	0.659135	0.584787	0.560654	0.504651	0.456822	0.417899	0.402743	0.396731
Terrestrial acidification (kg SO2-Eq)	Sorbent_BG_CN	2.52556	1.5666	1.27353	1.28582	1.13886	1.0227	0.94027	0.936415	0.932852
Terrestrial acidification (kg SO2-Eq)	Sorbent_BG_EU	1.77572	1.34217	1.30299	1.34039	1.17459	1.05601	0.97552	0.956054	0.953538
Terrestrial acidification (kg SO2-Eq)	Sorbent_BG_GL	2.19801	1.49344	1.30964	1.31295	1.16138	1.04522	0.967295	0.94812	0.939679
Terrestrial acidification (kg SO2-Eq)	Sorbent_BG_RU	2.37555	2.05577	1.52602	1.39158	1.20032	1.11134	1.04309	1.0128	1.00667
Terrestrial acidification (kg SO2-Eq)	Sorbent_BG_US	1.84185	1.43936	1.33714	1.3078	1.14721	1.04315	0.970286	0.94204	0.929238
Terrestrial acidification (kg SO2-Eq)	Sorbent_HP_CN	2.71804	0.972702	0.431669	0.455407	0.41331	0.325454	0.246161	0.271355	0.282242
Terrestrial acidification (kg SO2-Eq)	Sorbent_HP_EU	1.24309	0.531247	0.489631	0.562741	0.483583	0.390972	0.315497	0.309984	0.322931
Terrestrial acidification (kg SO2-Eq)	Sorbent_HP_GL	2.07375	0.828805	0.502706	0.508772	0.457608	0.369732	0.299319	0.294377	0.29567
Terrestrial acidification (kg SO2-Eq)	Sorbent_HP_RU	2.42297	1.93492	0.928328	0.663449	0.534201	0.499796	0.448406	0.421599	0.427448
Terrestrial acidification (kg SO2-Eq)	Sorbent_HP_US	1.37317	0.722435	0.556792	0.498653	0.429728	0.365676	0.305204	0.282419	0.275133
Terrestrial ecotoxicity (kg 14-DCB)	Solvent_BG_CN	0.025641	0.020448	0.0176966	0.0187625	0.015738	0.0196563	0.0340125	0.0357253	0.0341832
Terrestrial ecotoxicity (kg 14-DCB)	Solvent_BG_EU	0.0197423	0.01853	0.0224613	0.0241385	0.0222439	0.0243078	0.0256681	0.027676	0.0340461
Terrestrial ecotoxicity (kg 14-DCB)	Solvent_BG_GL	0.0238693	0.022536	0.0234495	0.0251082	0.0224381	0.0244659	0.0284933	0.0296942	0.0310477
Terrestrial ecotoxicity (kg 14-DCB)	Solvent_BG_RU	0.0167046	0.0195504	0.0175836	0.0211284	0.0175145	0.0149757	0.0161919	0.0198193	0.0230466
Terrestrial ecotoxicity (kg 14-DCB)	Solvent_BG_US	0.0248037	0.0293639	0.0309846	0.0326599	0.0306874	0.0304169	0.0304439	0.0304992	0.0305153
Terrestrial ecotoxicity (kg 14-DCB)	Solvent_NG_CN	0.0445154	0.0394842	0.0366546	0.0375583	0.0324958	0.0348648	0.0480129	0.0492693	0.0474225
Terrestrial ecotoxicity (kg 14-DCB)	Solvent_NG_EU	0.0386167	0.0375662	0.0414193	0.0429342	0.0390016	0.0395163	0.0396685	0.04122	0.0472854
Terrestrial ecotoxicity (kg 14-DCB)	Solvent_NG_GL	0.0427437	0.0415722	0.0424074	0.043904	0.0391958	0.0396744	0.0424936	0.0432382	0.044287
Terrestrial ecotoxicity (kg 14-DCB)	Solvent_NG_RU	0.035579	0.0385866	0.0365416	0.0399241	0.0342722	0.0301842	0.0301923	0.0333633	0.0362859
Terrestrial ecotoxicity (kg 14-DCB)	Solvent_NG_US	0.0436781	0.0484001	0.0499426	0.0514556	0.0474451	0.0456254	0.0444443	0.0440432	0.0437545
Terrestrial ecotoxicity (kg 14-DCB)	Sorbent_BG_CN	0.0316755	0.0253774	0.0219599	0.0231717	0.0190802	0.023586	0.04084	0.042844	0.0408566
Terrestrial ecotoxicity (kg 14-DCB)	Sorbent_BG_EU	0.0244638	0.0230324	0.0277852	0.0297443	0.0270399	0.0292797	0.0306226	0.0329863	0.0406887
Terrestrial ecotoxicity (kg 14-DCB)	Sorbent_BG_GL	0.0295095	0.0279301	0.0289933	0.03093	0.0272775	0.0294732	0.0340819	0.0354579	0.0370164
Terrestrial ecotoxicity (kg 14-DCB)	Sorbent_BG_RU	0.0207499	0.02428	0.0218218	0.0260642	0.0212537	0.0178566	0.0190193	0.0233645	0.0272169
Terrestrial ecotoxicity (kg 14-DCB)	Sorbent_BG_US	0.0306518	0.036278	0.0382059	0.0401626	0.0373702	0.0367576	0.0364704	0.0364437	0.0363642
Terrestrial ecotoxicity (kg 14-DCB)	Sorbent_HP_CN	0.0428605	0.0308092	0.0238878	0.0258915	0.0209667	0.0304832	0.0641196	0.0680565	0.0640373
Terrestrial ecotoxicity (kg 14-DCB)	Sorbent_HP_EU	0.0286751	0.0261967	0.0353462	0.0388199	0.0366234	0.0416828	0.0440217	0.0486664	0.0637071
Terrestrial ecotoxicity (kg 14-DCB)	Sorbent_HP_GL	0.0385999	0.0358305	0.0377227	0.0411521	0.0370907	0.0420634	0.0508262	0.053528	0.0564836
Terrestrial ecotoxicity (kg 14-DCB)	Sorbent_HP_RU	0.0213697	0.0286506	0.0236162	0.031581	0.0252418	0.0192135	0.021198	0.0297403	0.0372079
Terrestrial ecotoxicity (kg 14-DCB)	Sorbent_HP_US	0.0408469	0.0522508	0.0558438	0.0593126	0.0569431	0.0563918	0.0555245	0.0554672	0.0552008
Urban land occupation (square meter-year)	Solvent_BG_CN	5.53828	3.66374	3.07681	2.85691	1.84733	2.67931	6.89226	7.40999	6.51963
Urban land occupation (square meter-year)	Solvent_BG_EU	2.78016	2.40379	2.81966	2.92394	2.29193	2.44944	2.80194	3.34557	5.21784
Urban land occupation (square meter-year)	Solvent_BG_GL	3.5922	3.16831	3.63737	3.71728	3.07436	3.50005	4.68692	5.0497	5.27737
Urban land occupation (square meter-year)	Solvent_BG_RU	2.14303	2.12133	2.78723	3.2969	2.70484	2.09807	2.54215	3.45604	4.06822
Urban land occupation (square meter-year)	Solvent_BG_US	2.80447	3.7893	5.08955	5.19756	4.87901	4.75457	4.85012	5.16284	5.26784
Urban land occupation (square meter-year)	Solvent_NG_CN	4.96089	3.13383	2.50493	2.27794	1.35027	2.14818	6.24581	6.73283	5.82868
Urban land occupation (square meter-year)	Solvent_NG_EU	2.20277	1.87387	2.24779	2.34497	1.79488	1.91831	2.15549	2.66841	4.5269
Urban land occupation (square meter-year)	Solvent_NG_GL	3.0148	2.63839	3.0655	3.13831	2.57731	2.96891	4.04047	4.37254	4.58643
Urban land occupation (square meter-year)	Solvent_NG_RU	1.56563	1.59141	2.21536	2.71793	2.20778	1.56694	1.8957	2.77888	3.37728
Urban land occupation (square meter-year)	Solvent_NG_US	2.22707	3.25938	4.51767	4.61859	4.38195	4.22344	4.20367	4.48568	4.5769
Urban land occupation (square meter-year)	Sorbent_BG_CN	6.10263	3.82359	3.07622	2.80352	1.61836	2.63278	7.7332	8.35281	7.25329
Urban land occupation (square meter-year)	Sorbent_BG_EU	2.73056	2.28317	2.76184	2.88546	2.16231	2.3514	2.72472	3.3753	5.65891
Urban land occupation (square meter-year)	Sorbent_BG_GL	3.72335	3.21787	3.76157	3.85541	3.11958	3.63741	5.03283	5.46227	5.73182
Urban land occupation (square meter-year)	Sorbent_BG_RU	1.9516	1.93784	2.72219	3.34145	2.66748	1.9213	2.40662	3.51058	4.2509
Urban land occupation (square meter-year)	Sorbent_BG_US	2.76027	3.9771	5.537	5.6652	5.32749	5.17302	5.23265	5.60083	5.72014
Urban land occupation (square meter-year)	Sorbent_HP_CN	10.3921	6.00988	4.43493	3.88145	1.86158	3.8275	13.6354	14.7951	12.6068
Urban land occupation (square meter-year)	Sorbent_HP_EU	3.75919	2.97986	3.81654	4.04264	2.93154	3.27402	3.78372	5.00432	9.47065
Urban land occupation (square meter-year)	Sorbent_HP_GL	5.71203	4.81842	5.78302	5.95052	4.8145	5.8036	8.32378	9.10941	9.61406
Urban land occupation (square meter-year)	Sorbent_HP_RU	2.22697	2.30058	3.73854	4.93956	3.92522	2.42802	3.15802	5.27041	6.70109
Urban land occupation (square meter-year)	Sorbent_HP_US	3.81764	6.31183	9.27529	9.5104	9.15746	8.82416	8.71683	9.38194	9.5911
Water depletion (m3 water)	Solvent_BG_CN	9.34603	8.95337	8.7966	8.79122	7.93764	7.29783	6.54986	6.34686	6.23726
Water depletion (m3 water)	Solvent_BG_EU	9.00246	8.77346	8.56671	8.52624	7.63728	7.06211	6.70436	6.49721	6.29884
Water depletion (m3 water)	Solvent_BG_GL	9.21961	8.87163	8.74757	8.70092	7.81772	7.22886	6.79075	6.58816	6.44574
Water depletion (m3 water)	Solvent_BG_RU	9.90256	9.28424	9.1137	8.79427	7.88128	7.38295	6.90436	6.66202	6.53613
Water depletion (m3 water)	Solvent_BG_US	9.13281	8.58564	8.41333	8.31162	7.40354	6.86673	6.52899	6.33253	6.20505
Water depletion (m3 water)	Solvent_NG_CN	9.1829	8.8236	8.67819	8.67668	7.83135	7.20361	6.47168	6.27642	6.17378
Water depletion (m3 water)	Solvent_NG_EU	8.83933	8.64369	8.4483	8.4117	7.531	6.96788	6.62617	6.42677	6.23536
Water depletion (m3 water)	Solvent_NG_GL	9.05648	8.74186	8.62916	8.58638	7.71144	7.13464	6.71256	6.51771	6.38226
Water depletion (m3 water)	Solvent_NG_RU	9.73943	9.15447	8.99529	8.67973	7.775	7.28873	6.82617	6.59157	6.47265
Water depletion (m3 water)	Solvent_NG_US	8.96968	8.45587	8.29492	8.19708	7.29726	6.7725	6.4508	6.26209	6.14157
Water depletion (m3 water)	Sorbent_BG_CN	2.07418	1.61291	1.42809	1.42407	1.33357	1.12772	0.563526	0.468543	0.422249
Water depletion (m3 water)	Sorbent_BG_EU	1.65413	1.39296	1.14703	1.10011	0.966105	0.839174	0.752698	0.652666	0.497677
Water depletion (m3 water)	Sorbent_BG_GL	1.91962	1.51297	1.36815	1.31367	1.18686	1.04329	0.858477	0.764046	0.677595
Water depletion (m3 water)	Sorbent_BG_RU	2.7546	2.01743	1.81578	1.4278	1.26463	1.23191	0.997593	0.854498	0.7883
Water depletion (m3 water)	Sorbent_BG_US	1.81351	1.16333	0.959506	0.837711	0.680133	0.600017	0.537962	0.450993	0.382804
Water depletion (m3 water)	Sorbent_HP_CN	3.60123	2.77178	2.43497	2.43649	2.31794	1.95297	0.882828	0.71498	0.640415
Water depletion (m3 water)	Sorbent_HP_EU	2.77499	2.33913	1.88211	1.79925	1.59513	1.3854	1.25493	1.07715	0.788782
Water depletion (m3 water)	Sorbent_HP_GL	3.29721	2.5752	2.31706	2.21933	2.02936	1.7869	1.463	1.29624	1.14268
Water depletion (m3 water)	Sorbent_HP_RU	4.93962	3.56747	3.19754	2.44382	2.18232	2.15791	1.73664	1.47416	1.36044
Water depletion (m3 water)	Sorbent_HP_US	3.08848	1.88744	1.51325	1.28312	1.03262	0.914981	0.832543	0.68046	0.562827
