# Supplementary material for: Environmental trade-offs of direct air capture technologies in climate change mitigation toward 2100
Source: Nat Commun. 2022 Jun 25;13:3635. doi: 10.1038/s41467-022-31146-1 (PMC9233692; doi:10.1038/s41467-022-31146-1)
Supplement: Supplementary file 3 — Supplementary Data 1 [file 41467_2022_31146_MOESM3_ESM.zip › 6-2. Supplementary Dataset/Code/Python-Code/Python_code_result_export/LCA_sol_sor_country_summary_table_spread_RCP19_DAC_LR_low.xlsx]

## Sheet: Sheet1
Impact category	Heat_elec_region	2020	2030	2040	2050	2060	2070	2080	2090	2100
Agricultural land occupation (square meter-year)	Solvent_BG_CN	39.6701	36.9941	58.3487	65.9181	64.2197	62.6514	53.0991	65.2821	65.8101
Agricultural land occupation (square meter-year)	Solvent_BG_EU	76.9547	69.1705	93.2313	90.1632	79.9417	76.2868	86.5494	90.1141	88.7938
Agricultural land occupation (square meter-year)	Solvent_BG_GL	49.612	66.8414	83.3897	78.6221	77.256	75.9668	71.4709	72.4065	71.9638
Agricultural land occupation (square meter-year)	Solvent_BG_RU	30.7825	57.8731	45.2068	66.1712	64.0304	48.5406	40.2127	39.282	39.6935
Agricultural land occupation (square meter-year)	Solvent_BG_US	51.0215	117.402	120.575	80.9216	90.851	96.0134	89.657	78.8615	68.0602
Agricultural land occupation (square meter-year)	Solvent_NG_CN	13.8643	9.63864	29.359	37.3034	35.7495	34.2991	25.217	37.2507	37.7641
Agricultural land occupation (square meter-year)	Solvent_NG_EU	51.1488	41.8151	64.2416	61.5486	51.4715	47.9345	58.6673	62.0826	60.7478
Agricultural land occupation (square meter-year)	Solvent_NG_GL	23.8061	39.486	54.4	50.0074	48.7857	47.6144	43.5888	44.375	43.9177
Agricultural land occupation (square meter-year)	Solvent_NG_RU	4.97661	30.5177	16.2171	37.5566	35.5602	20.1882	12.3306	11.2505	11.6475
Agricultural land occupation (square meter-year)	Solvent_NG_US	25.2157	90.0465	91.5854	52.307	62.3807	67.6611	61.7749	50.83	40.0141
Agricultural land occupation (square meter-year)	Sorbent_BG_CN	38.1902	33.7289	58.986	68.616	66.175	64.0907	52.6589	67.5317	68.2173
Agricultural land occupation (square meter-year)	Sorbent_BG_EU	83.7743	73.0678	101.633	98.2581	85.3967	80.7613	93.5552	97.8912	96.3172
Agricultural land occupation (square meter-year)	Sorbent_BG_GL	50.3451	70.2202	89.6011	84.1479	82.1131	80.37	75.1203	76.2419	75.7408
Agricultural land occupation (square meter-year)	Sorbent_BG_RU	27.3242	59.2556	42.9187	68.9256	65.9435	46.8388	36.904	35.7439	36.2871
Agricultural land occupation (square meter-year)	Sorbent_BG_US	52.0685	132.036	135.064	86.9594	98.7344	104.879	97.3546	84.1338	70.9682
Agricultural land occupation (square meter-year)	Sorbent_HP_CN	29.622	16.893	62.7798	82.8462	78.6998	74.9783	53.6429	82.7213	84.1241
Agricultural land occupation (square meter-year)	Sorbent_HP_EU	119.286	94.2728	146.668	141.152	116.509	107.769	134.086	142.439	139.397
Agricultural land occupation (square meter-year)	Sorbent_HP_GL	53.5308	88.6717	123	113.398	110.05	107	97.8246	99.8544	98.9228
Agricultural land occupation (square meter-year)	Sorbent_HP_RU	8.24846	67.1042	31.1753	83.455	78.2445	41.0436	22.6529	20.1946	21.3173
Agricultural land occupation (square meter-year)	Sorbent_HP_US	56.9206	210.263	212.426	118.928	142.744	155.209	141.56	115.378	89.5352
Climate change (kg CO2-Eq)	Solvent_BG_CN	-842.98	-1055.39	-1238.04	-1242.39	-1237.68	-1245.04	-1246.29	-1250.74	-1248.95
Climate change (kg CO2-Eq)	Solvent_BG_EU	-1016.28	-1132.7	-1236.52	-1243.8	-1247.12	-1251.4	-1259.42	-1262.28	-1254.05
Climate change (kg CO2-Eq)	Solvent_BG_GL	-911.849	-1100.36	-1232.55	-1240.59	-1243.47	-1248.13	-1247.29	-1246.86	-1244.22
Climate change (kg CO2-Eq)	Solvent_BG_RU	-869.887	-949.137	-1117.68	-1181.08	-1196.84	-1192.73	-1191.78	-1192.17	-1185.28
Climate change (kg CO2-Eq)	Solvent_BG_US	-942.799	-1130.01	-1245.8	-1243.65	-1258.31	-1263.44	-1261.46	-1256.72	-1249.76
Climate change (kg CO2-Eq)	Solvent_NG_CN	-572.751	-766.523	-936.29	-939.88	-935.025	-941.943	-943.326	-947.804	-946.219
Climate change (kg CO2-Eq)	Solvent_NG_EU	-746.049	-843.836	-934.766	-941.291	-944.463	-948.302	-956.451	-959.34	-951.318
Climate change (kg CO2-Eq)	Solvent_NG_GL	-641.619	-811.499	-930.801	-938.084	-940.816	-945.033	-944.319	-943.916	-941.488
Climate change (kg CO2-Eq)	Solvent_NG_RU	-599.657	-660.274	-815.923	-878.571	-894.182	-889.631	-888.815	-889.235	-882.549
Climate change (kg CO2-Eq)	Solvent_NG_US	-672.57	-841.148	-944.045	-941.139	-955.65	-960.339	-958.488	-953.783	-947.034
Climate change (kg CO2-Eq)	Sorbent_BG_CN	-435.172	-684.625	-901.248	-906.157	-901.07	-910.123	-911.806	-917.395	-915.319
Climate change (kg CO2-Eq)	Sorbent_BG_EU	-647.046	-779.148	-899.384	-907.882	-912.609	-917.897	-927.853	-931.499	-921.554
Climate change (kg CO2-Eq)	Sorbent_BG_GL	-519.371	-739.613	-894.537	-903.96	-908.15	-913.901	-913.02	-912.642	-909.535
Climate change (kg CO2-Eq)	Sorbent_BG_RU	-468.068	-554.726	-754.087	-831.2	-851.136	-846.166	-845.161	-845.789	-837.477
Climate change (kg CO2-Eq)	Sorbent_BG_US	-557.211	-775.862	-910.729	-907.695	-926.286	-932.614	-930.343	-924.705	-916.316
Climate change (kg CO2-Eq)	Sorbent_HP_CN	-125.009	-571.872	-967.989	-975.979	-963.932	-979.965	-983.197	-994.168	-990.485
Climate change (kg CO2-Eq)	Sorbent_HP_EU	-541.766	-757.8	-964.323	-979.372	-986.63	-995.256	-1014.76	-1021.91	-1002.75
Climate change (kg CO2-Eq)	Sorbent_HP_GL	-290.628	-680.034	-954.789	-971.659	-977.858	-987.395	-985.585	-984.819	-979.108
Climate change (kg CO2-Eq)	Sorbent_HP_RU	-189.715	-316.359	-678.524	-828.539	-865.711	-854.16	-852.105	-853.318	-837.369
Climate change (kg CO2-Eq)	Sorbent_HP_US	-365.059	-751.336	-986.639	-979.005	-1013.53	-1024.2	-1019.66	-1008.55	-992.446
Fossil depletion (kg oil-Eq)	Solvent_BG_CN	116.416	90.3762	61.2557	65.4868	76.3753	60.5832	36.2471	38.1695	41.925
Fossil depletion (kg oil-Eq)	Solvent_BG_EU	86.9498	61.2583	48.0276	59.8102	63.6108	57.382	50.2226	47.0204	45.5804
Fossil depletion (kg oil-Eq)	Solvent_BG_GL	115.53	77.7332	55.4375	61.6647	66.7712	58.8514	49.0681	46.6702	46.0071
Fossil depletion (kg oil-Eq)	Solvent_BG_RU	144.976	129.296	85.909	82.1888	88.1458	99.4609	92.3121	78.2118	75.8089
Fossil depletion (kg oil-Eq)	Solvent_BG_US	109.663	64.9702	51.4205	56.7271	56.4298	52.7735	48.2121	44.2358	43.3262
Fossil depletion (kg oil-Eq)	Solvent_NG_CN	260.864	238.524	211.602	215.234	225.549	210.546	187.167	189.293	193.102
Fossil depletion (kg oil-Eq)	Solvent_NG_EU	231.398	209.406	198.374	209.558	212.784	207.344	201.143	198.144	196.757
Fossil depletion (kg oil-Eq)	Solvent_NG_GL	259.978	225.881	205.784	211.412	215.945	208.814	199.988	197.794	197.184
Fossil depletion (kg oil-Eq)	Solvent_NG_RU	289.423	277.444	236.256	231.936	237.319	249.423	243.232	229.336	226.986
Fossil depletion (kg oil-Eq)	Solvent_NG_US	254.111	213.118	201.767	206.474	205.603	202.736	199.132	195.36	194.503
Fossil depletion (kg oil-Eq)	Sorbent_BG_CN	135.74	106.026	71.5099	76.3877	86.4204	66.2173	36.4186	38.6438	43.1741
Fossil depletion (kg oil-Eq)	Sorbent_BG_EU	99.7143	70.4268	55.3373	69.4475	70.8145	62.3034	53.505	49.465	47.6432
Fossil depletion (kg oil-Eq)	Sorbent_BG_GL	134.656	90.569	64.3967	71.7149	74.6784	64.0999	52.0937	49.0368	48.1648
Fossil depletion (kg oil-Eq)	Sorbent_BG_RU	170.657	153.61	101.651	96.8076	100.811	113.749	104.964	87.5995	84.6005
Fossil depletion (kg oil-Eq)	Sorbent_BG_US	127.484	74.965	59.4854	65.6781	62.035	56.6691	51.047	46.0605	44.8872
Fossil depletion (kg oil-Eq)	Sorbent_HP_CN	211.636	161.989	99.1499	107.331	129.338	93.0364	37.3484	42.4914	51.692
Fossil depletion (kg oil-Eq)	Sorbent_HP_EU	140.773	91.9645	67.3382	93.6799	98.6411	85.3379	70.9576	63.7767	60.4827
Fossil depletion (kg oil-Eq)	Sorbent_HP_GL	209.505	131.584	85.1581	98.1398	106.241	88.8716	68.1814	62.9344	61.5087
Fossil depletion (kg oil-Eq)	Sorbent_HP_RU	280.318	255.586	158.438	147.497	157.644	186.532	172.177	138.787	133.178
Fossil depletion (kg oil-Eq)	Sorbent_HP_US	195.396	100.891	75.4976	86.2655	81.3718	74.2551	66.1227	57.0801	55.0617
Freshwater ecotoxicity (kg 14-DCB)	Solvent_BG_CN	9.4233	8.89723	8.82342	8.9695	8.21594	9.66103	12.7907	13.297	13.809
Freshwater ecotoxicity (kg 14-DCB)	Solvent_BG_EU	10.7446	9.30142	9.58827	10.219	10.1734	10.9782	11.5079	12.1001	12.7687
Freshwater ecotoxicity (kg 14-DCB)	Solvent_BG_GL	10.4013	8.95559	9.45537	9.96162	9.7354	10.4027	11.561	12.1658	12.6342
Freshwater ecotoxicity (kg 14-DCB)	Solvent_BG_RU	10.2378	8.91934	11.24	12.6257	11.1206	9.60638	12.248	15.6143	16.2744
Freshwater ecotoxicity (kg 14-DCB)	Solvent_BG_US	11.5981	9.08764	10.0064	10.7334	10.8488	11.0412	11.3117	11.7385	12.0996
Freshwater ecotoxicity (kg 14-DCB)	Solvent_NG_CN	7.77505	7.38514	7.26618	7.36526	6.63203	8.00705	11.0188	11.4692	11.9361
Freshwater ecotoxicity (kg 14-DCB)	Solvent_NG_EU	9.09638	7.78933	8.03104	8.61473	8.58949	9.3242	9.73608	10.2723	10.8957
Freshwater ecotoxicity (kg 14-DCB)	Solvent_NG_GL	8.75303	7.4435	7.89814	8.35738	8.15149	8.74877	9.7892	10.338	10.7612
Freshwater ecotoxicity (kg 14-DCB)	Solvent_NG_RU	8.5896	7.40726	9.68278	11.0214	9.5367	7.9524	10.4762	13.7865	14.4015
Freshwater ecotoxicity (kg 14-DCB)	Solvent_NG_US	9.94984	7.57556	8.44913	9.12914	9.26485	9.38727	9.53984	9.91065	10.2266
Freshwater ecotoxicity (kg 14-DCB)	Sorbent_BG_CN	10.5289	9.96709	9.84571	9.99935	8.83113	10.4343	14.1348	14.6937	15.2797
Freshwater ecotoxicity (kg 14-DCB)	Sorbent_BG_EU	12.1443	10.4613	10.7808	11.5269	11.2243	12.0446	12.5665	13.2303	14.0077
Freshwater ecotoxicity (kg 14-DCB)	Sorbent_BG_GL	11.7246	10.0384	10.6183	11.2123	10.6888	11.3411	12.6315	13.3107	13.8433
Freshwater ecotoxicity (kg 14-DCB)	Sorbent_BG_RU	11.5247	9.99413	12.8002	14.4694	12.3824	10.3675	13.4713	17.5268	18.2939
Freshwater ecotoxicity (kg 14-DCB)	Sorbent_BG_US	13.1878	10.1999	11.292	12.1559	12.05	12.1218	12.3266	12.7882	13.1897
Freshwater ecotoxicity (kg 14-DCB)	Sorbent_HP_CN	13.1736	12.3963	12.0505	12.242	10.2578	13.3846	20.4811	21.4888	22.5582
Freshwater ecotoxicity (kg 14-DCB)	Sorbent_HP_EU	16.3512	13.3684	13.8899	15.2468	14.9652	16.5521	17.3962	18.6104	20.0563
Freshwater ecotoxicity (kg 14-DCB)	Sorbent_HP_GL	15.5255	12.5367	13.5703	14.6279	13.9119	15.1683	17.524	18.7685	19.7328
Freshwater ecotoxicity (kg 14-DCB)	Sorbent_HP_RU	15.1325	12.4495	17.8621	21.0346	17.2431	13.2531	19.1761	27.0617	28.4872
Freshwater ecotoxicity (kg 14-DCB)	Sorbent_HP_US	18.4037	12.8543	14.8953	16.4839	16.5893	16.7038	16.9243	17.7408	18.4471
Freshwater eutrophication (kg P-Eq)	Solvent_BG_CN	0.135906	0.0785285	0.0203446	0.023035	0.0223011	0.0248758	0.0279997	0.0373607	0.0421946
Freshwater eutrophication (kg P-Eq)	Solvent_BG_EU	0.214039	0.0986879	0.0561707	0.0788587	0.0561929	0.0505307	0.0500744	0.0532388	0.0486774
Freshwater eutrophication (kg P-Eq)	Solvent_BG_GL	0.218598	0.0817134	0.0407126	0.0469041	0.0423631	0.0377443	0.036943	0.0388447	0.0384774
Freshwater eutrophication (kg P-Eq)	Solvent_BG_RU	0.260606	0.127183	0.047237	0.0310382	0.0274217	0.0304532	0.0373829	0.0400019	0.0423098
Freshwater eutrophication (kg P-Eq)	Solvent_BG_US	0.287494	0.067001	0.0497465	0.0462436	0.0394958	0.0346367	0.0297061	0.0281902	0.0280779
Freshwater eutrophication (kg P-Eq)	Solvent_NG_CN	0.108254	0.0638713	0.00969772	0.0117985	0.0114118	0.0144384	0.0176021	0.0267574	0.031605
Freshwater eutrophication (kg P-Eq)	Solvent_NG_EU	0.186387	0.0840306	0.0455238	0.0676222	0.0453035	0.0400932	0.0396768	0.0426355	0.0380878
Freshwater eutrophication (kg P-Eq)	Solvent_NG_GL	0.190947	0.0670562	0.0300657	0.0356677	0.0314738	0.0273069	0.0265454	0.0282413	0.0278878
Freshwater eutrophication (kg P-Eq)	Solvent_NG_RU	0.232955	0.112526	0.0365901	0.0198017	0.0165324	0.0200158	0.0269853	0.0293986	0.0317202
Freshwater eutrophication (kg P-Eq)	Solvent_NG_US	0.259843	0.0523438	0.0390996	0.0350071	0.0286065	0.0241993	0.0193085	0.0175868	0.0174883
Freshwater eutrophication (kg P-Eq)	Sorbent_BG_CN	0.15153	0.0889349	0.0197104	0.0227795	0.0214792	0.0246529	0.0284604	0.0397338	0.0456566
Freshwater eutrophication (kg P-Eq)	Sorbent_BG_EU	0.247055	0.113582	0.0635114	0.0910296	0.0629152	0.0560185	0.0554488	0.0591464	0.0535824
Freshwater eutrophication (kg P-Eq)	Sorbent_BG_GL	0.25263	0.0928287	0.0446124	0.0519619	0.046007	0.0403859	0.0393944	0.0415481	0.041112
Freshwater eutrophication (kg P-Eq)	Sorbent_BG_RU	0.303989	0.14842	0.052589	0.0325642	0.0277396	0.0314718	0.0399323	0.0429629	0.0457974
Freshwater eutrophication (kg P-Eq)	Sorbent_BG_US	0.336862	0.0748413	0.0556572	0.0511543	0.0425014	0.0365866	0.0305466	0.0285219	0.0283975
Freshwater eutrophication (kg P-Eq)	Sorbent_HP_CN	0.234275	0.14226	0.0152419	0.0199109	0.0189927	0.0266281	0.0344348	0.0562419	0.0679577
Freshwater eutrophication (kg P-Eq)	Sorbent_HP_EU	0.422174	0.19074	0.101399	0.154159	0.100498	0.0883243	0.0875212	0.0944265	0.0835479
Freshwater eutrophication (kg P-Eq)	Sorbent_HP_GL	0.433139	0.149919	0.0642242	0.077313	0.067239	0.0575749	0.0559422	0.0598106	0.0590185
Freshwater eutrophication (kg P-Eq)	Sorbent_HP_RU	0.534163	0.259267	0.0799144	0.0391576	0.031307	0.0400408	0.0570001	0.0625936	0.0682348
Freshwater eutrophication (kg P-Eq)	Sorbent_HP_US	0.598824	0.114538	0.0859495	0.0757244	0.0603435	0.0501017	0.0385384	0.034188	0.034009
Human toxicity (kg 14-DCB)	Solvent_BG_CN	133.096	86.5484	40.9687	40.8654	38.3272	42.2448	50.0529	54.8336	57.4638
Human toxicity (kg 14-DCB)	Solvent_BG_EU	177.946	103.365	70.8634	74.3575	56.8452	53.7712	53.8389	56.3115	54.6372
Human toxicity (kg 14-DCB)	Solvent_BG_GL	177.236	92.5873	56.9356	54.9381	48.6931	46.5628	48.7961	51.1154	51.4434
Human toxicity (kg 14-DCB)	Solvent_BG_RU	191.45	117.121	65.818	59.8355	54.2445	47.8175	52.4918	59.4242	62.1744
Human toxicity (kg 14-DCB)	Solvent_BG_US	211.773	95.7746	68.7137	56.88	45.3443	41.1211	39.6419	41.8514	43.8625
Human toxicity (kg 14-DCB)	Solvent_NG_CN	115.371	76.9415	34.8289	34.9023	32.8783	36.9754	44.5228	49.0762	51.6685
Human toxicity (kg 14-DCB)	Solvent_NG_EU	160.221	93.7585	64.7236	68.3944	51.3964	48.5018	48.3087	50.5541	48.8419
Human toxicity (kg 14-DCB)	Solvent_NG_GL	159.511	82.9804	50.7959	48.975	43.2442	41.2934	43.2659	45.358	45.6481
Human toxicity (kg 14-DCB)	Solvent_NG_RU	173.725	107.514	59.6783	53.8724	48.7957	42.5481	46.9617	53.6668	56.3792
Human toxicity (kg 14-DCB)	Solvent_NG_US	194.048	86.1677	62.574	50.9169	39.8954	35.8517	34.1117	36.094	38.0672
Human toxicity (kg 14-DCB)	Sorbent_BG_CN	148.518	96.2002	42.2337	42.2996	37.4274	41.3915	50.3668	55.8659	58.975
Human toxicity (kg 14-DCB)	Sorbent_BG_EU	203.351	116.761	78.7829	83.2471	60.0676	55.4837	54.9955	57.6729	55.5191
Human toxicity (kg 14-DCB)	Sorbent_BG_GL	202.484	103.583	61.7549	59.5049	50.1008	46.6707	48.8301	51.32	51.6144
Human toxicity (kg 14-DCB)	Sorbent_BG_RU	219.861	133.578	72.6145	65.4925	56.888	48.2048	53.3486	61.4784	64.7342
Human toxicity (kg 14-DCB)	Sorbent_BG_US	244.708	107.48	76.1548	61.8791	46.0065	40.0177	37.6382	39.9939	42.346
Human toxicity (kg 14-DCB)	Sorbent_HP_CN	217.884	134.267	36.1556	36.7748	30.8055	40.1356	57.8202	68.359	74.5065
Human toxicity (kg 14-DCB)	Sorbent_HP_EU	325.742	174.709	108.048	117.319	75.3389	67.8552	66.9249	71.9133	67.7088
Human toxicity (kg 14-DCB)	Sorbent_HP_GL	324.036	148.789	74.5539	70.6177	55.734	50.5199	54.7976	59.4173	60.0282
Human toxicity (kg 14-DCB)	Sorbent_HP_RU	358.218	207.789	95.9149	82.3953	69.0845	53.5374	63.6854	79.3989	85.8349
Human toxicity (kg 14-DCB)	Sorbent_HP_US	407.092	156.454	102.879	75.2877	47.6806	37.4334	32.783	37.1387	41.7972
Ionising radiation (kg U235-Eq)	Solvent_BG_CN	38.5512	68.1464	119.864	111.605	107.894	112.306	58.8674	39.4484	25.0246
Ionising radiation (kg U235-Eq)	Solvent_BG_EU	109.64	137.934	120.12	85.7729	82.316	81.9186	83.8645	70.2332	40.5387
Ionising radiation (kg U235-Eq)	Solvent_BG_GL	69.1368	99.8404	115.839	94.3185	90.7005	92.3447	80.5526	67.9559	52.8043
Ionising radiation (kg U235-Eq)	Solvent_BG_RU	131.692	97.3805	109.211	76.4361	68.8488	62.7331	44.3586	42.3098	36.1178
Ionising radiation (kg U235-Eq)	Solvent_BG_US	100.407	127.583	106.638	63.6288	53.4031	54.6466	55.8014	43.2483	26.426
Ionising radiation (kg U235-Eq)	Solvent_NG_CN	32.4046	58.9828	108.898	102.56	99.1523	103.376	51.1687	32.9519	19.9126
Ionising radiation (kg U235-Eq)	Solvent_NG_EU	103.493	128.77	109.154	76.7284	73.5746	72.9892	76.1659	63.7366	35.4267
Ionising radiation (kg U235-Eq)	Solvent_NG_GL	62.9902	90.6769	104.872	85.2741	81.9592	83.4154	72.8539	61.4594	47.6923
Ionising radiation (kg U235-Eq)	Solvent_NG_RU	125.545	88.2169	98.2443	67.3917	60.1075	53.8037	36.6599	35.8132	31.0058
Ionising radiation (kg U235-Eq)	Solvent_NG_US	94.2605	118.419	95.6717	54.5844	44.6618	45.7172	48.1028	36.7517	21.314
Ionising radiation (kg U235-Eq)	Sorbent_BG_CN	43.3565	77.8983	140.389	131.433	126.378	131.335	66.5363	43.5403	26.8461
Ionising radiation (kg U235-Eq)	Sorbent_BG_EU	130.269	163.22	140.702	99.8513	95.1066	94.1834	97.0978	81.1777	45.8136
Ionising radiation (kg U235-Eq)	Sorbent_BG_GL	80.7505	116.647	135.467	110.299	105.358	106.93	93.0486	78.3935	60.8095
Ionising radiation (kg U235-Eq)	Sorbent_BG_RU	157.23	113.64	127.364	88.4362	78.6417	70.7272	48.7978	47.0386	40.4086
Ionising radiation (kg U235-Eq)	Sorbent_BG_US	118.982	150.565	124.219	72.778	59.7577	60.8406	62.7878	48.1859	28.5594
Ionising radiation (kg U235-Eq)	Sorbent_HP_CN	69.6368	130.279	249.216	236.308	227.948	237.683	113.014	70.5665	40.9192
Ionising radiation (kg U235-Eq)	Sorbent_HP_EU	240.595	298.108	249.831	174.186	166.437	164.606	173.129	144.6	78.2285
Ionising radiation (kg U235-Eq)	Sorbent_HP_GL	143.191	206.499	239.535	194.738	186.6	189.679	165.164	139.123	107.726
Ionising radiation (kg U235-Eq)	Sorbent_HP_RU	293.627	200.583	223.596	151.733	134.05	118.468	78.1227	77.4477	67.5968
Ionising radiation (kg U235-Eq)	Sorbent_HP_US	218.392	273.215	217.409	120.933	96.9053	99.0206	105.641	79.7046	44.2893
Marine ecotoxicity (kg 14-DCB)	Solvent_BG_CN	8.72972	8.13887	8.0628	8.19934	7.55026	8.82459	11.5915	12.0479	12.4934
Marine ecotoxicity (kg 14-DCB)	Solvent_BG_EU	9.97749	8.56391	8.7764	9.35634	9.298	10.0038	10.4696	10.9961	11.5982
Marine ecotoxicity (kg 14-DCB)	Solvent_BG_GL	9.5531	8.12721	8.63944	9.09675	8.90149	9.48865	10.5069	11.0379	11.448
Marine ecotoxicity (kg 14-DCB)	Solvent_BG_RU	9.57016	8.2693	10.2	11.4004	10.0966	8.78465	11.0849	14.0183	14.6059
Marine ecotoxicity (kg 14-DCB)	Solvent_BG_US	10.4047	8.06012	9.14456	9.77852	9.88127	10.0448	10.28	10.6514	10.9646
Marine ecotoxicity (kg 14-DCB)	Solvent_NG_CN	6.1357	5.67963	5.55701	5.65098	5.01923	6.23185	8.89507	9.30223	9.70817
Marine ecotoxicity (kg 14-DCB)	Solvent_NG_EU	7.38347	6.10467	6.27061	6.80797	6.76696	7.41107	7.77313	8.25045	8.81301
Marine ecotoxicity (kg 14-DCB)	Solvent_NG_GL	6.95908	5.66797	6.13365	6.54839	6.37045	6.8959	7.81041	8.29222	8.66281
Marine ecotoxicity (kg 14-DCB)	Solvent_NG_RU	6.97614	5.81007	7.69416	8.85198	7.56556	6.19191	8.38845	11.2726	11.8207
Marine ecotoxicity (kg 14-DCB)	Solvent_NG_US	7.81065	5.60089	6.63878	7.23016	7.35024	7.45201	7.58357	7.90569	8.1794
Marine ecotoxicity (kg 14-DCB)	Sorbent_BG_CN	9.63691	8.9941	8.86837	9.01294	7.94975	9.33911	12.599	13.099	13.606
Marine ecotoxicity (kg 14-DCB)	Sorbent_BG_EU	11.1624	9.51376	9.74081	10.4275	10.0865	10.7808	11.2273	11.8131	12.5116
Marine ecotoxicity (kg 14-DCB)	Sorbent_BG_GL	10.6436	8.97984	9.57337	10.1101	9.60176	10.151	11.2729	11.8641	12.328
Marine ecotoxicity (kg 14-DCB)	Sorbent_BG_RU	10.6644	9.15357	11.4813	12.9265	11.0629	9.29027	11.9796	15.5079	16.1888
Marine ecotoxicity (kg 14-DCB)	Sorbent_BG_US	11.6847	8.89783	10.1909	10.9436	10.7996	10.8309	10.9955	11.3916	11.737
Marine ecotoxicity (kg 14-DCB)	Sorbent_HP_CN	12.119	11.178	10.8187	11.0029	9.23822	11.9722	18.2365	19.1445	20.0718
Marine ecotoxicity (kg 14-DCB)	Sorbent_HP_EU	15.1197	12.2002	12.5348	13.7853	13.4413	14.8081	15.5384	16.6151	17.9191
Marine ecotoxicity (kg 14-DCB)	Sorbent_HP_GL	14.0991	11.1499	12.2054	13.1611	12.4877	13.5692	15.628	16.7156	17.5579
Marine ecotoxicity (kg 14-DCB)	Sorbent_HP_RU	14.1401	11.4917	15.9582	18.7009	15.3618	11.8762	17.0181	23.8829	25.1521
Marine ecotoxicity (kg 14-DCB)	Sorbent_HP_US	16.147	10.9886	13.4202	14.8006	14.844	14.9065	15.0825	15.786	16.3953
Marine eutrophication (kg N-Eq)	Solvent_BG_CN	0.409333	0.259693	0.165233	0.168477	0.17621	0.15974	0.134859	0.141419	0.143838
Marine eutrophication (kg N-Eq)	Solvent_BG_EU	0.299597	0.192356	0.169755	0.182848	0.178651	0.167245	0.159866	0.158297	0.156686
Marine eutrophication (kg N-Eq)	Solvent_BG_GL	0.372566	0.225187	0.171125	0.173377	0.176637	0.164671	0.15171	0.149827	0.14846
Marine eutrophication (kg N-Eq)	Solvent_BG_RU	0.418263	0.311908	0.207564	0.191192	0.192294	0.191759	0.180233	0.169162	0.16706
Marine eutrophication (kg N-Eq)	Solvent_BG_US	0.329595	0.213428	0.179152	0.167537	0.167692	0.16147	0.151824	0.145359	0.141655
Marine eutrophication (kg N-Eq)	Solvent_NG_CN	0.388455	0.253443	0.164369	0.1674	0.174684	0.159365	0.135726	0.142423	0.144948
Marine eutrophication (kg N-Eq)	Solvent_NG_EU	0.278719	0.186106	0.168891	0.181771	0.177125	0.16687	0.160733	0.159302	0.157796
Marine eutrophication (kg N-Eq)	Solvent_NG_GL	0.351688	0.218938	0.170261	0.1723	0.175111	0.164297	0.152578	0.150831	0.149569
Marine eutrophication (kg N-Eq)	Solvent_NG_RU	0.397385	0.305658	0.2067	0.190115	0.190768	0.191385	0.1811	0.170166	0.16817
Marine eutrophication (kg N-Eq)	Solvent_NG_US	0.308716	0.207178	0.178288	0.16646	0.166166	0.161096	0.152691	0.146363	0.142764
Marine eutrophication (kg N-Eq)	Sorbent_BG_CN	0.407095	0.231892	0.119027	0.1229	0.143649	0.129776	0.103146	0.112434	0.116168
Marine eutrophication (kg N-Eq)	Sorbent_BG_EU	0.272932	0.149566	0.124555	0.14047	0.146633	0.138951	0.133719	0.13307	0.131877
Marine eutrophication (kg N-Eq)	Sorbent_BG_GL	0.362144	0.189706	0.12623	0.128891	0.144171	0.135805	0.123748	0.122714	0.121819
Marine eutrophication (kg N-Eq)	Sorbent_BG_RU	0.418014	0.295731	0.17078	0.150671	0.163313	0.168923	0.158619	0.146353	0.14456
Marine eutrophication (kg N-Eq)	Sorbent_BG_US	0.309607	0.175329	0.136044	0.121751	0.133235	0.131891	0.123887	0.117251	0.113499
Marine eutrophication (kg N-Eq)	Sorbent_HP_CN	0.634172	0.323671	0.114003	0.12127	0.15111	0.121614	0.0695114	0.0871304	0.0942006
Marine eutrophication (kg N-Eq)	Sorbent_HP_EU	0.370272	0.161735	0.124878	0.15583	0.156981	0.139663	0.12965	0.127721	0.125099
Marine eutrophication (kg N-Eq)	Sorbent_HP_GL	0.545752	0.24069	0.128173	0.133053	0.152138	0.133474	0.110036	0.107351	0.105315
Marine eutrophication (kg N-Eq)	Sorbent_HP_RU	0.655648	0.449241	0.215803	0.175896	0.18979	0.198616	0.178629	0.153849	0.150047
Marine eutrophication (kg N-Eq)	Sorbent_HP_US	0.442413	0.21241	0.147477	0.11901	0.130625	0.125776	0.110309	0.0966056	0.0889504
Metal depletion (kg Fe-Eq)	Solvent_BG_CN	16.9876	17.2445	18.5242	18.6133	17.3944	19.1545	24.0448	24.6559	24.635
Metal depletion (kg Fe-Eq)	Solvent_BG_EU	17.4691	17.6369	19.2729	19.8233	19.8315	20.8216	21.4801	22.3251	24.1169
Metal depletion (kg Fe-Eq)	Solvent_BG_GL	16.7764	17.5507	19.7038	20.2732	19.8188	20.7363	22.4249	23.1991	23.8087
Metal depletion (kg Fe-Eq)	Solvent_BG_RU	16.2289	17.1389	22.6953	24.9591	22.3667	19.7313	23.4685	28.5932	29.6815
Metal depletion (kg Fe-Eq)	Solvent_BG_US	16.8495	17.8918	20.4439	21.2783	21.6524	22.0292	22.3961	22.7909	23.1174
Metal depletion (kg Fe-Eq)	Solvent_NG_CN	11.535	11.7138	12.7914	12.825	11.6156	13.2601	17.9646	18.5009	18.4197
Metal depletion (kg Fe-Eq)	Solvent_NG_EU	12.0164	12.1062	13.5401	14.035	14.0528	14.9272	15.3998	16.17	17.9016
Metal depletion (kg Fe-Eq)	Solvent_NG_GL	11.3238	12.0201	13.9711	14.4849	14.04	14.8419	16.3446	17.0441	17.5933
Metal depletion (kg Fe-Eq)	Solvent_NG_RU	10.7762	11.6082	16.9626	19.1708	16.588	13.8369	17.3882	22.4382	23.4661
Metal depletion (kg Fe-Eq)	Solvent_NG_US	11.3968	12.3612	14.7111	15.49	15.8736	16.1348	16.3158	16.6358	16.902
Metal depletion (kg Fe-Eq)	Sorbent_BG_CN	21.1129	21.4065	22.8316	22.9336	19.0965	20.0901	25.4637	25.9436	25.7958
Metal depletion (kg Fe-Eq)	Sorbent_BG_EU	21.7015	21.8863	23.747	24.413	22.0762	22.1284	22.3281	23.0939	25.1623
Metal depletion (kg Fe-Eq)	Sorbent_BG_GL	20.8547	21.7809	24.2739	24.9629	22.0606	22.024	23.4832	24.1625	24.7855
Metal depletion (kg Fe-Eq)	Sorbent_BG_RU	20.1852	21.2774	27.9313	30.6919	25.1757	20.7953	24.7591	30.7574	31.9656
Metal depletion (kg Fe-Eq)	Sorbent_BG_US	20.944	22.198	25.1786	26.1918	24.3023	23.6047	23.448	23.6634	23.9403
Metal depletion (kg Fe-Eq)	Sorbent_HP_CN	20.412	20.8115	23.1361	23.2131	18.3977	21.3838	32.2265	33.2744	32.9974
Metal depletion (kg Fe-Eq)	Sorbent_HP_EU	21.5698	21.7551	24.9366	26.1231	24.2587	25.3929	26.0587	27.669	31.7514
Metal depletion (kg Fe-Eq)	Sorbent_HP_GL	19.904	21.5479	25.973	27.205	24.228	25.1877	28.3308	29.7709	31.0101
Metal depletion (kg Fe-Eq)	Sorbent_HP_RU	18.5872	20.5575	33.1671	38.4739	30.3555	22.7708	30.8405	42.7431	45.1335
Metal depletion (kg Fe-Eq)	Sorbent_HP_US	20.0797	22.3683	27.7527	29.6221	28.6376	28.297	28.2615	28.7892	29.3476
Natural land transformation (square meter)	Solvent_BG_CN	0.0496275	0.052741	0.0530591	0.0542639	0.0593223	0.0498484	0.0358787	0.0359305	0.0373496
Natural land transformation (square meter)	Solvent_BG_EU	0.0521047	0.04912	0.0458463	0.049442	0.0518155	0.0480766	0.0438214	0.0415327	0.0407093
Natural land transformation (square meter)	Solvent_BG_GL	0.0754963	0.0746926	0.0689886	0.0657163	0.0650604	0.0583365	0.0519682	0.0493449	0.0476723
Natural land transformation (square meter)	Solvent_BG_RU	0.0637534	0.0692832	0.0627969	0.0634786	0.0679419	0.0724001	0.0668723	0.057713	0.0546907
Natural land transformation (square meter)	Solvent_BG_US	0.0490915	0.0459215	0.0465293	0.0484602	0.0480663	0.0457433	0.0432967	0.0406993	0.0397152
Natural land transformation (square meter)	Solvent_NG_CN	0.0822215	0.0853786	0.0862609	0.087861	0.0929314	0.0841253	0.0707701	0.0710727	0.0726672
Natural land transformation (square meter)	Solvent_NG_EU	0.0846987	0.0817576	0.079048	0.083039	0.0854246	0.0823535	0.0787128	0.0766749	0.0760269
Natural land transformation (square meter)	Solvent_NG_GL	0.10809	0.10733	0.10219	0.0993133	0.0986695	0.0926134	0.0868596	0.0844871	0.0829899
Natural land transformation (square meter)	Solvent_NG_RU	0.0963474	0.101921	0.0959986	0.0970756	0.101551	0.106677	0.101764	0.0928552	0.0900083
Natural land transformation (square meter)	Solvent_NG_US	0.0816855	0.0785591	0.079731	0.0820572	0.0816754	0.0800202	0.0781881	0.0758415	0.0750328
Natural land transformation (square meter)	Sorbent_BG_CN	0.0476962	0.0515421	0.0522152	0.0539369	0.0593329	0.0478731	0.0310938	0.0312945	0.0331538
Natural land transformation (square meter)	Sorbent_BG_EU	0.0507248	0.047115	0.0433967	0.0480416	0.0501551	0.045707	0.0408045	0.0381438	0.0372613
Natural land transformation (square meter)	Sorbent_BG_GL	0.0793235	0.0783801	0.0716905	0.0679385	0.0663483	0.0582507	0.0507648	0.047695	0.0457744
Natural land transformation (square meter)	Sorbent_BG_RU	0.0649666	0.0717665	0.0641205	0.0652028	0.0698712	0.0754448	0.0689866	0.0579258	0.054355
Natural land transformation (square meter)	Sorbent_BG_US	0.0470409	0.0432045	0.0442317	0.0468412	0.0455713	0.0428542	0.040163	0.0371248	0.036046
Natural land transformation (square meter)	Sorbent_HP_CN	0.0465727	0.054282	0.0569484	0.0612214	0.0736305	0.0533944	0.022134	0.0232288	0.0273462
Natural land transformation (square meter)	Sorbent_HP_EU	0.0525301	0.045574	0.0396025	0.0496253	0.0555777	0.0491337	0.041235	0.0367013	0.0354258
Natural land transformation (square meter)	Sorbent_HP_GL	0.108784	0.107073	0.0952565	0.0887627	0.0874299	0.0738073	0.0608269	0.0554885	0.052171
Natural land transformation (square meter)	Sorbent_HP_RU	0.0805437	0.0940636	0.0803663	0.0833814	0.0943594	0.107628	0.0966693	0.0756127	0.0690492
Natural land transformation (square meter)	Sorbent_HP_US	0.0452838	0.037882	0.0412449	0.0472641	0.0465613	0.0435223	0.0399732	0.034697	0.0330351
Ozone depletion (kg CFC-11)	Solvent_BG_CN	1.62745e-05	2.47428e-05	3.26438e-05	3.29739e-05	3.56329e-05	3.15579e-05	1.94669e-05	1.76231e-05	1.69977e-05
Ozone depletion (kg CFC-11)	Solvent_BG_EU	3.20393e-05	3.48348e-05	3.01059e-05	2.82836e-05	2.98394e-05	2.82373e-05	2.65224e-05	2.38785e-05	2.04443e-05
Ozone depletion (kg CFC-11)	Solvent_BG_GL	2.62273e-05	2.86586e-05	2.88448e-05	2.82849e-05	2.9432e-05	2.75854e-05	2.35471e-05	2.14195e-05	1.97243e-05
Ozone depletion (kg CFC-11)	Solvent_BG_RU	4.19871e-05	4.33254e-05	3.468e-05	3.20998e-05	3.33908e-05	3.59291e-05	3.22162e-05	2.78503e-05	2.65959e-05
Ozone depletion (kg CFC-11)	Solvent_BG_US	3.16456e-05	3.3124e-05	2.85016e-05	2.55401e-05	2.46184e-05	2.3924e-05	2.29445e-05	2.0457e-05	1.83592e-05
Ozone depletion (kg CFC-11)	Solvent_NG_CN	4.37581e-05	5.19898e-05	5.98297e-05	6.01956e-05	6.27059e-05	5.8803e-05	4.71128e-05	4.5464e-05	4.49908e-05
Ozone depletion (kg CFC-11)	Solvent_NG_EU	5.9523e-05	6.20817e-05	5.72919e-05	5.55053e-05	5.69124e-05	5.54825e-05	5.41683e-05	5.17194e-05	4.84374e-05
Ozone depletion (kg CFC-11)	Solvent_NG_GL	5.3711e-05	5.59056e-05	5.60307e-05	5.55066e-05	5.65051e-05	5.48306e-05	5.1193e-05	4.92603e-05	4.77174e-05
Ozone depletion (kg CFC-11)	Solvent_NG_RU	6.94708e-05	7.05724e-05	6.18659e-05	5.93215e-05	6.04638e-05	6.31742e-05	5.98622e-05	5.56912e-05	5.4589e-05
Ozone depletion (kg CFC-11)	Solvent_NG_US	5.91292e-05	6.0371e-05	5.56875e-05	5.27617e-05	5.16914e-05	5.11691e-05	5.05905e-05	4.82978e-05	4.63523e-05
Ozone depletion (kg CFC-11)	Sorbent_BG_CN	1.8108e-05	2.83697e-05	3.801e-05	3.84463e-05	3.98844e-05	3.4213e-05	1.92911e-05	1.70176e-05	1.62916e-05
Ozone depletion (kg CFC-11)	Sorbent_BG_EU	3.73822e-05	4.07081e-05	3.49072e-05	3.27119e-05	3.28013e-05	3.01533e-05	2.79172e-05	2.46654e-05	2.05054e-05
Ozone depletion (kg CFC-11)	Sorbent_BG_GL	3.02764e-05	3.31571e-05	3.33653e-05	3.27135e-05	3.23032e-05	2.93563e-05	2.42796e-05	2.1659e-05	1.96251e-05
Ozone depletion (kg CFC-11)	Sorbent_BG_RU	4.95444e-05	5.10888e-05	4.04994e-05	3.73776e-05	3.71432e-05	3.95573e-05	3.48785e-05	2.95214e-05	2.80263e-05
Ozone depletion (kg CFC-11)	Sorbent_BG_US	3.69008e-05	3.86165e-05	3.29457e-05	2.93577e-05	2.6418e-05	2.48798e-05	2.35429e-05	2.04823e-05	1.79561e-05
Ozone depletion (kg CFC-11)	Sorbent_HP_CN	1.87411e-05	3.83778e-05	5.72207e-05	5.81827e-05	6.27404e-05	5.29432e-05	2.4949e-05	2.11014e-05	2.01192e-05
Ozone depletion (kg CFC-11)	Sorbent_HP_EU	5.66535e-05	6.26476e-05	5.11175e-05	4.69033e-05	4.88079e-05	4.49578e-05	4.19164e-05	3.61447e-05	2.84078e-05
Ozone depletion (kg CFC-11)	Sorbent_HP_GL	4.26764e-05	4.77947e-05	4.80847e-05	4.69064e-05	4.78282e-05	4.339e-05	3.47613e-05	3.0231e-05	2.66762e-05
Ozone depletion (kg CFC-11)	Sorbent_HP_RU	8.05765e-05	8.30664e-05	6.21175e-05	5.60807e-05	5.73485e-05	6.34554e-05	5.56094e-05	4.56963e-05	4.32014e-05
Ozone depletion (kg CFC-11)	Sorbent_HP_US	5.57065e-05	5.85334e-05	4.72593e-05	4.03054e-05	3.6252e-05	3.45848e-05	3.33123e-05	2.79164e-05	2.33933e-05
Particulate matter formation (kg PM10-Eq)	Solvent_BG_CN	0.959836	0.495103	0.286147	0.287998	0.291415	0.283145	0.274942	0.280218	0.282066
Particulate matter formation (kg PM10-Eq)	Solvent_BG_EU	0.702189	0.409064	0.2967	0.303514	0.303544	0.295442	0.287238	0.288238	0.2928
Particulate matter formation (kg PM10-Eq)	Solvent_BG_GL	1.07106	0.458741	0.301379	0.29745	0.300429	0.292421	0.285241	0.287628	0.288791
Particulate matter formation (kg PM10-Eq)	Solvent_BG_RU	1.34709	0.8205	0.427696	0.333369	0.322809	0.315205	0.31371	0.317884	0.319896
Particulate matter formation (kg PM10-Eq)	Solvent_BG_US	1.18568	0.42868	0.306255	0.29553	0.297932	0.293491	0.286198	0.282716	0.281248
Particulate matter formation (kg PM10-Eq)	Solvent_NG_CN	0.784972	0.380488	0.186855	0.189031	0.191961	0.184418	0.176823	0.181824	0.183534
Particulate matter formation (kg PM10-Eq)	Solvent_NG_EU	0.527326	0.29445	0.197407	0.204547	0.204091	0.196715	0.189119	0.189844	0.194269
Particulate matter formation (kg PM10-Eq)	Solvent_NG_GL	0.896193	0.344126	0.202087	0.198483	0.200976	0.193694	0.187122	0.189234	0.190259
Particulate matter formation (kg PM10-Eq)	Solvent_NG_RU	1.17223	0.705885	0.328404	0.234402	0.223356	0.216478	0.215591	0.21949	0.221365
Particulate matter formation (kg PM10-Eq)	Solvent_NG_US	1.01082	0.314065	0.206963	0.196563	0.198479	0.194765	0.188079	0.184322	0.182716
Particulate matter formation (kg PM10-Eq)	Sorbent_BG_CN	1.06187	0.526777	0.278766	0.281266	0.276679	0.26305	0.25178	0.257276	0.259253
Particulate matter formation (kg PM10-Eq)	Sorbent_BG_EU	0.74687	0.421586	0.291668	0.300236	0.291508	0.278084	0.266812	0.26708	0.272377
Particulate matter formation (kg PM10-Eq)	Sorbent_BG_GL	1.19785	0.482321	0.297389	0.292822	0.2877	0.27439	0.264371	0.266335	0.267475
Particulate matter formation (kg PM10-Eq)	Sorbent_BG_RU	1.53533	0.924607	0.451824	0.336737	0.315062	0.302247	0.299177	0.303326	0.305504
Particulate matter formation (kg PM10-Eq)	Sorbent_BG_US	1.33799	0.445568	0.30335	0.290475	0.284648	0.2757	0.265541	0.26033	0.258253
Particulate matter formation (kg PM10-Eq)	Sorbent_HP_CN	1.53922	0.627927	0.175067	0.180754	0.181031	0.160762	0.142502	0.15373	0.157883
Particulate matter formation (kg PM10-Eq)	Sorbent_HP_EU	0.919618	0.421015	0.200445	0.218069	0.2102	0.190335	0.172071	0.173015	0.183697
Particulate matter formation (kg PM10-Eq)	Sorbent_HP_GL	1.80669	0.540481	0.211698	0.203485	0.202708	0.18307	0.167268	0.171548	0.174054
Particulate matter formation (kg PM10-Eq)	Sorbent_HP_RU	2.47052	1.41046	0.515473	0.289866	0.256531	0.237864	0.235733	0.244311	0.248859
Particulate matter formation (kg PM10-Eq)	Sorbent_HP_US	2.08235	0.468188	0.223424	0.198869	0.196705	0.185645	0.169571	0.159737	0.155915
Photochemical oxidant formation (kg NMVOC)	Solvent_BG_CN	1.11453	0.699958	0.45297	0.462104	0.486665	0.43646	0.37439	0.390447	0.3974
Photochemical oxidant formation (kg NMVOC)	Solvent_BG_EU	0.733768	0.486593	0.442849	0.471103	0.47419	0.444888	0.420581	0.416667	0.423333
Photochemical oxidant formation (kg NMVOC)	Solvent_BG_GL	0.964842	0.608273	0.460975	0.466256	0.478492	0.446396	0.41254	0.409093	0.409087
Photochemical oxidant formation (kg NMVOC)	Solvent_BG_RU	1.11524	0.902959	0.602303	0.556354	0.553518	0.552411	0.521715	0.494109	0.492832
Photochemical oxidant formation (kg NMVOC)	Solvent_BG_US	0.795	0.579926	0.477651	0.455046	0.457132	0.440961	0.416525	0.402866	0.397133
Photochemical oxidant formation (kg NMVOC)	Solvent_NG_CN	1.24203	0.863225	0.630937	0.639552	0.662491	0.615338	0.556446	0.572737	0.57963
Photochemical oxidant formation (kg NMVOC)	Solvent_NG_EU	0.861277	0.64986	0.620816	0.648551	0.650015	0.623766	0.602637	0.598957	0.605562
Photochemical oxidant formation (kg NMVOC)	Solvent_NG_GL	1.09235	0.77154	0.638942	0.643704	0.654318	0.625274	0.594596	0.591383	0.591317
Photochemical oxidant formation (kg NMVOC)	Solvent_NG_RU	1.24275	1.06623	0.78027	0.733802	0.729344	0.731289	0.703771	0.676399	0.675061
Photochemical oxidant formation (kg NMVOC)	Solvent_NG_US	0.922508	0.743193	0.655618	0.632494	0.632958	0.619839	0.598581	0.585156	0.579362
Photochemical oxidant formation (kg NMVOC)	Sorbent_BG_CN	1.25819	0.770136	0.47517	0.486309	0.499136	0.431955	0.354981	0.373218	0.381397
Photochemical oxidant formation (kg NMVOC)	Sorbent_BG_EU	0.792672	0.509275	0.462796	0.49731	0.483883	0.44226	0.411454	0.405275	0.413102
Photochemical oxidant formation (kg NMVOC)	Sorbent_BG_GL	1.07518	0.658042	0.484957	0.491385	0.489143	0.444103	0.401623	0.396015	0.395685
Photochemical oxidant formation (kg NMVOC)	Sorbent_BG_RU	1.25906	1.01833	0.657744	0.601538	0.58087	0.573717	0.5351	0.499956	0.498071
Photochemical oxidant formation (kg NMVOC)	Sorbent_BG_US	0.867534	0.623384	0.505344	0.477679	0.463029	0.437458	0.406496	0.388402	0.38107
Photochemical oxidant formation (kg NMVOC)	Sorbent_HP_CN	1.90124	1.02434	0.477808	0.498913	0.540731	0.424894	0.28537	0.323663	0.3407
Photochemical oxidant formation (kg NMVOC)	Sorbent_HP_EU	0.985573	0.511223	0.453468	0.520553	0.510729	0.445163	0.396454	0.386718	0.403064
Photochemical oxidant formation (kg NMVOC)	Sorbent_HP_GL	1.54127	0.803847	0.497059	0.508898	0.521076	0.44879	0.377116	0.368505	0.368805
Photochemical oxidant formation (kg NMVOC)	Sorbent_HP_RU	1.90297	1.51253	0.836932	0.72557	0.701503	0.70374	0.639666	0.572957	0.570199
Photochemical oxidant formation (kg NMVOC)	Sorbent_HP_US	1.13283	0.735676	0.537161	0.481938	0.469709	0.435718	0.3867	0.353529	0.340057
Terrestrial acidification (kg SO2-Eq)	Solvent_BG_CN	2.43081	1.62116	1.37534	1.38555	1.40396	1.37372	1.33599	1.35238	1.36014
Terrestrial acidification (kg SO2-Eq)	Solvent_BG_EU	1.81749	1.43759	1.39944	1.43018	1.43659	1.40638	1.37216	1.37294	1.38204
Terrestrial acidification (kg SO2-Eq)	Solvent_BG_GL	2.1629	1.56132	1.40488	1.40774	1.42453	1.39579	1.36372	1.36463	1.36737
Terrestrial acidification (kg SO2-Eq)	Solvent_BG_RU	2.30811	2.02127	1.58187	1.47206	1.46009	1.46065	1.44149	1.43234	1.43831
Terrestrial acidification (kg SO2-Eq)	Solvent_BG_US	1.87158	1.51709	1.42737	1.40354	1.41158	1.39377	1.36679	1.35826	1.35631
Terrestrial acidification (kg SO2-Eq)	Solvent_NG_CN	1.51188	0.763002	0.532757	0.542672	0.559031	0.531452	0.49668	0.512875	0.520334
Terrestrial acidification (kg SO2-Eq)	Solvent_NG_EU	0.898564	0.579434	0.556859	0.587304	0.591659	0.564121	0.532846	0.533435	0.542239
Terrestrial acidification (kg SO2-Eq)	Solvent_NG_GL	1.24397	0.703166	0.562296	0.564862	0.579599	0.55353	0.524407	0.525128	0.527563
Terrestrial acidification (kg SO2-Eq)	Solvent_NG_RU	1.38918	1.16311	0.73928	0.629181	0.615161	0.618383	0.602172	0.592839	0.598508
Terrestrial acidification (kg SO2-Eq)	Solvent_NG_US	0.952653	0.658935	0.584787	0.560654	0.566654	0.551508	0.527477	0.518764	0.516506
Terrestrial acidification (kg SO2-Eq)	Sorbent_BG_CN	2.52564	1.56654	1.27353	1.28582	1.28491	1.23927	1.19029	1.20826	1.21675
Terrestrial acidification (kg SO2-Eq)	Sorbent_BG_EU	1.77579	1.34211	1.30299	1.34039	1.3248	1.27922	1.23451	1.2334	1.24353
Terrestrial acidification (kg SO2-Eq)	Sorbent_BG_GL	2.19809	1.49339	1.30964	1.31295	1.31006	1.26627	1.22419	1.22324	1.22559
Terrestrial acidification (kg SO2-Eq)	Sorbent_BG_RU	2.37562	2.05572	1.52602	1.39158	1.35354	1.34556	1.31927	1.30603	1.31233
Terrestrial acidification (kg SO2-Eq)	Sorbent_BG_US	1.84192	1.43931	1.33714	1.3078	1.29423	1.26379	1.22794	1.21546	1.21207
Terrestrial acidification (kg SO2-Eq)	Sorbent_HP_CN	2.71812	0.972647	0.431669	0.455407	0.474771	0.403188	0.319607	0.357033	0.374403
Terrestrial acidification (kg SO2-Eq)	Sorbent_HP_EU	1.24317	0.531192	0.489631	0.562741	0.553238	0.481752	0.406582	0.406476	0.427083
Terrestrial acidification (kg SO2-Eq)	Sorbent_HP_GL	2.07383	0.82875	0.502706	0.508772	0.524234	0.456283	0.386288	0.3865	0.391788
Terrestrial acidification (kg SO2-Eq)	Sorbent_HP_RU	2.42304	1.93486	0.928328	0.663449	0.609757	0.612245	0.573302	0.549336	0.562402
Terrestrial acidification (kg SO2-Eq)	Sorbent_HP_US	1.37325	0.72238	0.556792	0.498653	0.493104	0.451419	0.39367	0.371195	0.365199
Terrestrial ecotoxicity (kg 14-DCB)	Solvent_BG_CN	0.0256478	0.0204413	0.0176966	0.0187625	0.01796	0.0240002	0.0430684	0.0461126	0.0446057
Terrestrial ecotoxicity (kg 14-DCB)	Solvent_BG_EU	0.0197492	0.0185233	0.0224613	0.0241385	0.0252295	0.0295846	0.0325852	0.0357927	0.044428
Terrestrial ecotoxicity (kg 14-DCB)	Solvent_BG_GL	0.0238761	0.0225293	0.0234495	0.0251082	0.0254464	0.0297744	0.0361345	0.0383801	0.040539
Terrestrial ecotoxicity (kg 14-DCB)	Solvent_BG_RU	0.0167114	0.0195437	0.0175836	0.0211284	0.019945	0.0183809	0.0206802	0.0257197	0.0301616
Terrestrial ecotoxicity (kg 14-DCB)	Solvent_BG_US	0.0248105	0.0293572	0.0309846	0.0326599	0.034664	0.0369188	0.0385851	0.0394122	0.0398484
Terrestrial ecotoxicity (kg 14-DCB)	Solvent_NG_CN	0.0445222	0.0394775	0.0366546	0.0375583	0.0366846	0.0422588	0.0606572	0.0634771	0.061777
Terrestrial ecotoxicity (kg 14-DCB)	Solvent_NG_EU	0.0386236	0.0375595	0.0414193	0.0429342	0.0439541	0.0478432	0.050174	0.0531572	0.0615992
Terrestrial ecotoxicity (kg 14-DCB)	Solvent_NG_GL	0.0427505	0.0415655	0.0424074	0.043904	0.0441711	0.048033	0.0537233	0.0557447	0.0577103
Terrestrial ecotoxicity (kg 14-DCB)	Solvent_NG_RU	0.0355858	0.0385799	0.0365416	0.0399241	0.0386696	0.0366395	0.038269	0.0430842	0.0473329
Terrestrial ecotoxicity (kg 14-DCB)	Solvent_NG_US	0.0436849	0.0483934	0.0499426	0.0514556	0.0533886	0.0551774	0.0561739	0.0567767	0.0570197
Terrestrial ecotoxicity (kg 14-DCB)	Sorbent_BG_CN	0.0316774	0.0253755	0.0219599	0.0231717	0.0217763	0.028763	0.0516547	0.055226	0.0532632
Terrestrial ecotoxicity (kg 14-DCB)	Sorbent_BG_EU	0.0244657	0.0230306	0.0277852	0.0297443	0.0306639	0.0355905	0.0388379	0.0426089	0.0530459
Terrestrial ecotoxicity (kg 14-DCB)	Sorbent_BG_GL	0.0295113	0.0279283	0.0289933	0.03093	0.0309292	0.0358225	0.0431773	0.0457723	0.0482912
Terrestrial ecotoxicity (kg 14-DCB)	Sorbent_BG_RU	0.0207517	0.0242781	0.0218218	0.0260642	0.0242031	0.0218928	0.0242829	0.0302936	0.0356038
Terrestrial ecotoxicity (kg 14-DCB)	Sorbent_BG_US	0.0306537	0.0362761	0.0382059	0.0401626	0.0421986	0.0445573	0.0461734	0.0470341	0.0474469
Terrestrial ecotoxicity (kg 14-DCB)	Sorbent_HP_CN	0.0428624	0.0308074	0.0238878	0.0258915	0.0238826	0.0370335	0.0808563	0.0874963	0.0832753
Terrestrial ecotoxicity (kg 14-DCB)	Sorbent_HP_EU	0.0286769	0.0261949	0.0353462	0.0388199	0.0413648	0.0504632	0.0556457	0.0626783	0.0828478
Terrestrial ecotoxicity (kg 14-DCB)	Sorbent_HP_GL	0.0386017	0.0358287	0.0377227	0.0411521	0.0418865	0.0509196	0.0641812	0.0689008	0.0734955
Terrestrial ecotoxicity (kg 14-DCB)	Sorbent_HP_RU	0.0213715	0.0286488	0.0236162	0.031581	0.0286562	0.0235198	0.0270158	0.0384542	0.0485392
Terrestrial ecotoxicity (kg 14-DCB)	Sorbent_HP_US	0.0408488	0.0522489	0.0558438	0.0593126	0.0640535	0.068101	0.0700747	0.0713828	0.0718347
Urban land occupation (square meter-year)	Solvent_BG_CN	5.53932	3.66277	3.07681	2.85691	2.09048	3.24554	8.68295	9.52345	8.47531
Urban land occupation (square meter-year)	Solvent_BG_EU	2.7812	2.40281	2.81966	2.92394	2.58726	2.96956	3.54424	4.31253	6.7869
Urban land occupation (square meter-year)	Solvent_BG_GL	3.59324	3.16733	3.63737	3.71728	3.46153	4.23087	5.91236	6.49737	6.86411
Urban land occupation (square meter-year)	Solvent_BG_RU	2.14406	2.12035	2.78723	3.2969	3.04863	2.54773	3.21787	4.45415	5.29585
Urban land occupation (square meter-year)	Solvent_BG_US	2.8055	3.78832	5.08955	5.19756	5.47798	5.73699	6.11738	6.64242	6.85175
Urban land occupation (square meter-year)	Solvent_NG_CN	4.96192	3.13285	2.50493	2.27794	1.53508	2.60789	7.87081	8.65527	7.57916
Urban land occupation (square meter-year)	Solvent_NG_EU	2.2038	1.87289	2.24779	2.34497	2.03187	2.33191	2.73209	3.44436	5.89075
Urban land occupation (square meter-year)	Solvent_NG_GL	3.01584	2.63741	3.0655	3.13831	2.90613	3.59322	5.10022	5.62919	5.96796
Urban land occupation (square meter-year)	Solvent_NG_RU	1.56666	1.59043	2.21536	2.71793	2.49323	1.91008	2.40573	3.58598	4.3997
Urban land occupation (square meter-year)	Solvent_NG_US	2.22811	3.2584	4.51767	4.61859	4.92259	5.09934	5.30524	5.77424	5.9556
Urban land occupation (square meter-year)	Sorbent_BG_CN	6.10292	3.82332	3.07622	2.80352	1.84346	3.19571	9.73796	10.7265	9.42506
Urban land occupation (square meter-year)	Sorbent_BG_EU	2.73084	2.2829	2.76184	2.88546	2.45083	2.8583	3.45536	4.35565	7.36081
Urban land occupation (square meter-year)	Sorbent_BG_GL	3.72364	3.2176	3.76157	3.85541	3.51971	4.40038	6.35064	7.02683	7.45521
Urban land occupation (square meter-year)	Sorbent_BG_RU	1.95188	1.93756	2.72219	3.34145	3.0149	2.34257	3.05635	4.5288	5.53786
Urban land occupation (square meter-year)	Sorbent_BG_US	2.76056	3.97683	5.537	5.6652	5.98503	6.24176	6.6013	7.20417	7.44009
Urban land occupation (square meter-year)	Sorbent_HP_CN	10.3924	6.00961	4.43493	3.88145	2.11504	4.62832	17.1417	18.9722	16.3563
Urban land occupation (square meter-year)	Sorbent_HP_EU	3.75947	2.97958	3.81654	4.04264	3.30975	3.96463	4.78376	6.44068	12.2959
Urban land occupation (square meter-year)	Sorbent_HP_GL	5.71231	4.81814	5.78302	5.95052	5.41223	6.9979	10.4788	11.6949	12.4816
Urban land occupation (square meter-year)	Sorbent_HP_RU	2.22725	2.30031	3.73854	4.93956	4.41927	2.95018	3.99889	6.78127	8.71013
Urban land occupation (square meter-year)	Sorbent_HP_US	3.81793	6.31155	9.27529	9.5104	10.2615	10.6199	10.9718	12.0437	12.4518
Water depletion (m3 water)	Solvent_BG_CN	9.34632	8.95311	8.7966	8.79122	8.8713	8.76374	8.23042	8.13902	8.09104
Water depletion (m3 water)	Solvent_BG_EU	9.00275	8.7732	8.56671	8.52624	8.53569	8.48074	8.42451	8.33177	8.17091
Water depletion (m3 water)	Solvent_BG_GL	9.21991	8.87137	8.74757	8.70092	8.73731	8.68093	8.53304	8.44838	8.36144
Water depletion (m3 water)	Solvent_BG_RU	9.90286	9.28398	9.1137	8.79427	8.80833	8.86593	8.67577	8.54307	8.47867
Water depletion (m3 water)	Solvent_BG_US	9.13311	8.58538	8.41333	8.31162	8.27452	8.24617	8.20419	8.12064	8.04926
Water depletion (m3 water)	Solvent_NG_CN	9.18319	8.82334	8.67819	8.67668	8.75254	8.65062	8.13219	8.0487	8.0087
Water depletion (m3 water)	Solvent_NG_EU	8.83962	8.64343	8.4483	8.4117	8.41693	8.36762	8.32628	8.24146	8.08858
Water depletion (m3 water)	Solvent_NG_GL	9.05678	8.7416	8.62916	8.58638	8.61855	8.56781	8.43481	8.35806	8.27911
Water depletion (m3 water)	Solvent_NG_RU	9.73973	9.15421	8.99529	8.67973	8.68957	8.75281	8.57755	8.45275	8.39634
Water depletion (m3 water)	Solvent_NG_US	8.96998	8.45561	8.29492	8.19708	8.15576	8.13306	8.10596	8.03033	7.96693
Water depletion (m3 water)	Sorbent_BG_CN	2.07426	1.61284	1.42809	1.42407	1.50038	1.36317	0.715677	0.607371	0.553512
Water depletion (m3 water)	Sorbent_BG_EU	1.65421	1.39289	1.14703	1.10011	1.09007	1.01718	0.952972	0.843036	0.651169
Water depletion (m3 water)	Sorbent_BG_GL	1.9197	1.5129	1.36815	1.31367	1.33656	1.26193	1.08566	0.985595	0.884109
Water depletion (m3 water)	Sorbent_BG_RU	2.75468	2.01736	1.81578	1.4278	1.42339	1.48811	1.26017	1.10137	1.02744
Water depletion (m3 water)	Sorbent_BG_US	1.81359	1.16325	0.959506	0.837711	0.770756	0.730398	0.683609	0.584909	0.502443
Water depletion (m3 water)	Sorbent_HP_CN	3.60131	2.77171	2.43497	2.43649	2.59951	2.35275	1.11621	0.922794	0.835972
Water depletion (m3 water)	Sorbent_HP_EU	2.77507	2.33906	1.88211	1.79925	1.79243	1.67217	1.58297	1.38635	1.02806
Water depletion (m3 water)	Sorbent_HP_GL	3.29729	2.57513	2.31706	2.21933	2.27729	2.15361	1.84397	1.66676	1.48626
Water depletion (m3 water)	Sorbent_HP_RU	4.9397	3.5674	3.19754	2.44382	2.44808	2.5985	2.18722	1.89449	1.76819
Water depletion (m3 water)	Sorbent_HP_US	3.08857	1.88737	1.51325	1.28312	1.16434	1.10808	1.05313	0.878611	0.735518
