# Supplementary material for: Environmental trade-offs of direct air capture technologies in climate change mitigation toward 2100
Source: Nat Commun. 2022 Jun 25;13:3635. doi: 10.1038/s41467-022-31146-1 (PMC9233692; doi:10.1038/s41467-022-31146-1)
Supplement: Supplementary file 3 — Supplementary Data 1 [file 41467_2022_31146_MOESM3_ESM.zip › 6-2. Supplementary Dataset/Code/Python-Code/Python_code_result_export/LCA_sor_RCP19_DAC_contribution_all_summary_table.xlsx]

## Sheet: Sheet1
Year	Impact_category	Tech_heat_region	process	value
2020	Agricultural land occupation (square meter-year)	Sor_HP_US	0_CO2_capture	0
2020	Agricultural land occupation (square meter-year)	Sor_HP_US	1_Construction	0.260804
2020	Agricultural land occupation (square meter-year)	Sor_HP_US	2_Op_material	0.477588
2020	Agricultural land occupation (square meter-year)	Sor_HP_US	3_Op_electricity	28.5647
2020	Agricultural land occupation (square meter-year)	Sor_HP_US	4_Op_heat	27.6222
2020	Agricultural land occupation (square meter-year)	Sor_HP_US	5_EoL_treat	-0.00588972
2020	Climate change (kg CO2-Eq)	Sor_HP_US	0_CO2_capture	-1000
2020	Climate change (kg CO2-Eq)	Sor_HP_US	1_Construction	7.62833
2020	Climate change (kg CO2-Eq)	Sor_HP_US	2_Op_material	9.92204
2020	Climate change (kg CO2-Eq)	Sor_HP_US	3_Op_electricity	316.123
2020	Climate change (kg CO2-Eq)	Sor_HP_US	4_Op_heat	305.693
2020	Climate change (kg CO2-Eq)	Sor_HP_US	5_EoL_treat	-4.45274
2020	Fossil depletion (kg oil-Eq)	Sor_HP_US	0_CO2_capture	0
2020	Fossil depletion (kg oil-Eq)	Sor_HP_US	1_Construction	3.95069
2020	Fossil depletion (kg oil-Eq)	Sor_HP_US	2_Op_material	9.12801
2020	Fossil depletion (kg oil-Eq)	Sor_HP_US	3_Op_electricity	92.7669
2020	Fossil depletion (kg oil-Eq)	Sor_HP_US	4_Op_heat	89.7062
2020	Fossil depletion (kg oil-Eq)	Sor_HP_US	5_EoL_treat	-0.164895
2020	Freshwater ecotoxicity (kg 14-DCB)	Sor_HP_US	0_CO2_capture	0
2020	Freshwater ecotoxicity (kg 14-DCB)	Sor_HP_US	1_Construction	0.788558
2020	Freshwater ecotoxicity (kg 14-DCB)	Sor_HP_US	2_Op_material	0.402889
2020	Freshwater ecotoxicity (kg 14-DCB)	Sor_HP_US	3_Op_electricity	8.89141
2020	Freshwater ecotoxicity (kg 14-DCB)	Sor_HP_US	4_Op_heat	8.59804
2020	Freshwater ecotoxicity (kg 14-DCB)	Sor_HP_US	5_EoL_treat	-0.278034
2020	Freshwater eutrophication (kg P-Eq)	Sor_HP_US	0_CO2_capture	0
2020	Freshwater eutrophication (kg P-Eq)	Sor_HP_US	1_Construction	0.00333907
2020	Freshwater eutrophication (kg P-Eq)	Sor_HP_US	2_Op_material	0.00340189
2020	Freshwater eutrophication (kg P-Eq)	Sor_HP_US	3_Op_electricity	0.300988
2020	Freshwater eutrophication (kg P-Eq)	Sor_HP_US	4_Op_heat	0.291057
2020	Freshwater eutrophication (kg P-Eq)	Sor_HP_US	5_EoL_treat	2.57602e-05
2020	Human toxicity (kg 14-DCB)	Sor_HP_US	0_CO2_capture	0
2020	Human toxicity (kg 14-DCB)	Sor_HP_US	1_Construction	4.99054
2020	Human toxicity (kg 14-DCB)	Sor_HP_US	2_Op_material	5.78138
2020	Human toxicity (kg 14-DCB)	Sor_HP_US	3_Op_electricity	201.439
2020	Human toxicity (kg 14-DCB)	Sor_HP_US	4_Op_heat	194.792
2020	Human toxicity (kg 14-DCB)	Sor_HP_US	5_EoL_treat	0.078438
2020	Ionising radiation (kg U235-Eq)	Sor_HP_US	0_CO2_capture	0
2020	Ionising radiation (kg U235-Eq)	Sor_HP_US	1_Construction	0.721492
2020	Ionising radiation (kg U235-Eq)	Sor_HP_US	2_Op_material	1.52413
2020	Ionising radiation (kg U235-Eq)	Sor_HP_US	3_Op_electricity	109.898
2020	Ionising radiation (kg U235-Eq)	Sor_HP_US	4_Op_heat	106.272
2020	Ionising radiation (kg U235-Eq)	Sor_HP_US	5_EoL_treat	-0.0257125
2020	Marine ecotoxicity (kg 14-DCB)	Sor_HP_US	0_CO2_capture	0
2020	Marine ecotoxicity (kg 14-DCB)	Sor_HP_US	1_Construction	0.715546
2020	Marine ecotoxicity (kg 14-DCB)	Sor_HP_US	2_Op_material	0.49964
2020	Marine ecotoxicity (kg 14-DCB)	Sor_HP_US	3_Op_electricity	7.71194
2020	Marine ecotoxicity (kg 14-DCB)	Sor_HP_US	4_Op_heat	7.45749
2020	Marine ecotoxicity (kg 14-DCB)	Sor_HP_US	5_EoL_treat	-0.238409
2020	Marine eutrophication (kg N-Eq)	Sor_HP_US	0_CO2_capture	0
2020	Marine eutrophication (kg N-Eq)	Sor_HP_US	1_Construction	0.00917883
2020	Marine eutrophication (kg N-Eq)	Sor_HP_US	2_Op_material	-0.0339122
2020	Marine eutrophication (kg N-Eq)	Sor_HP_US	3_Op_electricity	0.239199
2020	Marine eutrophication (kg N-Eq)	Sor_HP_US	4_Op_heat	0.231306
2020	Marine eutrophication (kg N-Eq)	Sor_HP_US	5_EoL_treat	-0.00338168
2020	Metal depletion (kg Fe-Eq)	Sor_HP_US	0_CO2_capture	0
2020	Metal depletion (kg Fe-Eq)	Sor_HP_US	1_Construction	5.63187
2020	Metal depletion (kg Fe-Eq)	Sor_HP_US	2_Op_material	3.25551
2020	Metal depletion (kg Fe-Eq)	Sor_HP_US	3_Op_electricity	5.67637
2020	Metal depletion (kg Fe-Eq)	Sor_HP_US	4_Op_heat	5.48908
2020	Metal depletion (kg Fe-Eq)	Sor_HP_US	5_EoL_treat	0.019132
2020	Natural land transformation (square meter)	Sor_HP_US	0_CO2_capture	0
2020	Natural land transformation (square meter)	Sor_HP_US	1_Construction	0.00377159
2020	Natural land transformation (square meter)	Sor_HP_US	2_Op_material	0.00144726
2020	Natural land transformation (square meter)	Sor_HP_US	3_Op_electricity	0.0199554
2020	Natural land transformation (square meter)	Sor_HP_US	4_Op_heat	0.019297
2020	Natural land transformation (square meter)	Sor_HP_US	5_EoL_treat	0.000807925
2020	Ozone depletion (kg CFC-11)	Sor_HP_US	0_CO2_capture	0
2020	Ozone depletion (kg CFC-11)	Sor_HP_US	1_Construction	1.55107e-06
2020	Ozone depletion (kg CFC-11)	Sor_HP_US	2_Op_material	5.26363e-06
2020	Ozone depletion (kg CFC-11)	Sor_HP_US	3_Op_electricity	2.48995e-05
2020	Ozone depletion (kg CFC-11)	Sor_HP_US	4_Op_heat	2.4078e-05
2020	Ozone depletion (kg CFC-11)	Sor_HP_US	5_EoL_treat	-8.78951e-08
2020	Particulate matter formation (kg PM10-Eq)	Sor_HP_US	0_CO2_capture	0
2020	Particulate matter formation (kg PM10-Eq)	Sor_HP_US	1_Construction	0.02541
2020	Particulate matter formation (kg PM10-Eq)	Sor_HP_US	2_Op_material	0.0287542
2020	Particulate matter formation (kg PM10-Eq)	Sor_HP_US	3_Op_electricity	1.03216
2020	Particulate matter formation (kg PM10-Eq)	Sor_HP_US	4_Op_heat	0.998108
2020	Particulate matter formation (kg PM10-Eq)	Sor_HP_US	5_EoL_treat	-0.00216654
2020	Photochemical oxidant formation (kg NMVOC)	Sor_HP_US	0_CO2_capture	0
2020	Photochemical oxidant formation (kg NMVOC)	Sor_HP_US	1_Construction	0.0349625
2020	Photochemical oxidant formation (kg NMVOC)	Sor_HP_US	2_Op_material	0.0506255
2020	Photochemical oxidant formation (kg NMVOC)	Sor_HP_US	3_Op_electricity	0.535766
2020	Photochemical oxidant formation (kg NMVOC)	Sor_HP_US	4_Op_heat	0.518088
2020	Photochemical oxidant formation (kg NMVOC)	Sor_HP_US	5_EoL_treat	-0.00675109
2020	Terrestrial acidification (kg SO2-Eq)	Sor_HP_US	0_CO2_capture	0
2020	Terrestrial acidification (kg SO2-Eq)	Sor_HP_US	1_Construction	0.0378734
2020	Terrestrial acidification (kg SO2-Eq)	Sor_HP_US	2_Op_material	0.0702271
2020	Terrestrial acidification (kg SO2-Eq)	Sor_HP_US	3_Op_electricity	0.645404
2020	Terrestrial acidification (kg SO2-Eq)	Sor_HP_US	4_Op_heat	0.624109
2020	Terrestrial acidification (kg SO2-Eq)	Sor_HP_US	5_EoL_treat	-0.00444193
2020	Terrestrial ecotoxicity (kg 14-DCB)	Sor_HP_US	0_CO2_capture	0
2020	Terrestrial ecotoxicity (kg 14-DCB)	Sor_HP_US	1_Construction	0.00262468
2020	Terrestrial ecotoxicity (kg 14-DCB)	Sor_HP_US	2_Op_material	0.000442929
2020	Terrestrial ecotoxicity (kg 14-DCB)	Sor_HP_US	3_Op_electricity	0.0192479
2020	Terrestrial ecotoxicity (kg 14-DCB)	Sor_HP_US	4_Op_heat	0.0186128
2020	Terrestrial ecotoxicity (kg 14-DCB)	Sor_HP_US	5_EoL_treat	-8.15086e-05
2020	Urban land occupation (square meter-year)	Sor_HP_US	0_CO2_capture	0
2020	Urban land occupation (square meter-year)	Sor_HP_US	1_Construction	0.22466
2020	Urban land occupation (square meter-year)	Sor_HP_US	2_Op_material	0.0394391
2020	Urban land occupation (square meter-year)	Sor_HP_US	3_Op_electricity	1.8189
2020	Urban land occupation (square meter-year)	Sor_HP_US	4_Op_heat	1.75888
2020	Urban land occupation (square meter-year)	Sor_HP_US	5_EoL_treat	-0.0242332
2020	Water depletion (m3 water)	Sor_HP_US	0_CO2_capture	0
2020	Water depletion (m3 water)	Sor_HP_US	1_Construction	0.0573735
2020	Water depletion (m3 water)	Sor_HP_US	2_Op_material	0.0349947
2020	Water depletion (m3 water)	Sor_HP_US	3_Op_electricity	1.52743
2020	Water depletion (m3 water)	Sor_HP_US	4_Op_heat	1.47704
2020	Water depletion (m3 water)	Sor_HP_US	5_EoL_treat	-0.00835162
2030	Agricultural land occupation (square meter-year)	Sor_HP_US	0_CO2_capture	0
2030	Agricultural land occupation (square meter-year)	Sor_HP_US	1_Construction	0.318196
2030	Agricultural land occupation (square meter-year)	Sor_HP_US	2_Op_material	0.761349
2030	Agricultural land occupation (square meter-year)	Sor_HP_US	3_Op_electricity	106.35
2030	Agricultural land occupation (square meter-year)	Sor_HP_US	4_Op_heat	102.841
2030	Agricultural land occupation (square meter-year)	Sor_HP_US	5_EoL_treat	-0.00742117
2030	Climate change (kg CO2-Eq)	Sor_HP_US	0_CO2_capture	-1000
2030	Climate change (kg CO2-Eq)	Sor_HP_US	1_Construction	6.97139
2030	Climate change (kg CO2-Eq)	Sor_HP_US	2_Op_material	6.06452
2030	Climate change (kg CO2-Eq)	Sor_HP_US	3_Op_electricity	122.045
2030	Climate change (kg CO2-Eq)	Sor_HP_US	4_Op_heat	118.019
2030	Climate change (kg CO2-Eq)	Sor_HP_US	5_EoL_treat	-4.43563
2030	Fossil depletion (kg oil-Eq)	Sor_HP_US	0_CO2_capture	0
2030	Fossil depletion (kg oil-Eq)	Sor_HP_US	1_Construction	3.81355
2030	Fossil depletion (kg oil-Eq)	Sor_HP_US	2_Op_material	8.3412
2030	Fossil depletion (kg oil-Eq)	Sor_HP_US	3_Op_electricity	45.1945
2030	Fossil depletion (kg oil-Eq)	Sor_HP_US	4_Op_heat	43.7033
2030	Fossil depletion (kg oil-Eq)	Sor_HP_US	5_EoL_treat	-0.161321
2030	Freshwater ecotoxicity (kg 14-DCB)	Sor_HP_US	0_CO2_capture	0
2030	Freshwater ecotoxicity (kg 14-DCB)	Sor_HP_US	1_Construction	0.783513
2030	Freshwater ecotoxicity (kg 14-DCB)	Sor_HP_US	2_Op_material	0.373283
2030	Freshwater ecotoxicity (kg 14-DCB)	Sor_HP_US	3_Op_electricity	6.08812
2030	Freshwater ecotoxicity (kg 14-DCB)	Sor_HP_US	4_Op_heat	5.88724
2030	Freshwater ecotoxicity (kg 14-DCB)	Sor_HP_US	5_EoL_treat	-0.277904
2030	Freshwater eutrophication (kg P-Eq)	Sor_HP_US	0_CO2_capture	0
2030	Freshwater eutrophication (kg P-Eq)	Sor_HP_US	1_Construction	0.00285279
2030	Freshwater eutrophication (kg P-Eq)	Sor_HP_US	2_Op_material	0.000595054
2030	Freshwater eutrophication (kg P-Eq)	Sor_HP_US	3_Op_electricity	0.0564572
2030	Freshwater eutrophication (kg P-Eq)	Sor_HP_US	4_Op_heat	0.0545945
2030	Freshwater eutrophication (kg P-Eq)	Sor_HP_US	5_EoL_treat	3.8417e-05
2030	Human toxicity (kg 14-DCB)	Sor_HP_US	0_CO2_capture	0
2030	Human toxicity (kg 14-DCB)	Sor_HP_US	1_Construction	4.68909
2030	Human toxicity (kg 14-DCB)	Sor_HP_US	2_Op_material	4.02703
2030	Human toxicity (kg 14-DCB)	Sor_HP_US	3_Op_electricity	75.0644
2030	Human toxicity (kg 14-DCB)	Sor_HP_US	4_Op_heat	72.5877
2030	Human toxicity (kg 14-DCB)	Sor_HP_US	5_EoL_treat	0.0862633
2030	Ionising radiation (kg U235-Eq)	Sor_HP_US	0_CO2_capture	0
2030	Ionising radiation (kg U235-Eq)	Sor_HP_US	1_Construction	0.832288
2030	Ionising radiation (kg U235-Eq)	Sor_HP_US	2_Op_material	2.22397
2030	Ionising radiation (kg U235-Eq)	Sor_HP_US	3_Op_electricity	137.36
2030	Ionising radiation (kg U235-Eq)	Sor_HP_US	4_Op_heat	132.828
2030	Ionising radiation (kg U235-Eq)	Sor_HP_US	5_EoL_treat	-0.028713
2030	Marine ecotoxicity (kg 14-DCB)	Sor_HP_US	0_CO2_capture	0
2030	Marine ecotoxicity (kg 14-DCB)	Sor_HP_US	1_Construction	0.710568
2030	Marine ecotoxicity (kg 14-DCB)	Sor_HP_US	2_Op_material	0.47036
2030	Marine ecotoxicity (kg 14-DCB)	Sor_HP_US	3_Op_electricity	5.10724
2030	Marine ecotoxicity (kg 14-DCB)	Sor_HP_US	4_Op_heat	4.93873
2030	Marine ecotoxicity (kg 14-DCB)	Sor_HP_US	5_EoL_treat	-0.238279
2030	Marine eutrophication (kg N-Eq)	Sor_HP_US	0_CO2_capture	0
2030	Marine eutrophication (kg N-Eq)	Sor_HP_US	1_Construction	0.00861586
2030	Marine eutrophication (kg N-Eq)	Sor_HP_US	2_Op_material	-0.0369471
2030	Marine eutrophication (kg N-Eq)	Sor_HP_US	3_Op_electricity	0.124102
2030	Marine eutrophication (kg N-Eq)	Sor_HP_US	4_Op_heat	0.120007
2030	Marine eutrophication (kg N-Eq)	Sor_HP_US	5_EoL_treat	-0.00336827
2030	Metal depletion (kg Fe-Eq)	Sor_HP_US	0_CO2_capture	0
2030	Metal depletion (kg Fe-Eq)	Sor_HP_US	1_Construction	5.6349
2030	Metal depletion (kg Fe-Eq)	Sor_HP_US	2_Op_material	3.27122
2030	Metal depletion (kg Fe-Eq)	Sor_HP_US	3_Op_electricity	6.8343
2030	Metal depletion (kg Fe-Eq)	Sor_HP_US	4_Op_heat	6.60881
2030	Metal depletion (kg Fe-Eq)	Sor_HP_US	5_EoL_treat	0.0190541
2030	Natural land transformation (square meter)	Sor_HP_US	0_CO2_capture	0
2030	Natural land transformation (square meter)	Sor_HP_US	1_Construction	0.00376984
2030	Natural land transformation (square meter)	Sor_HP_US	2_Op_material	0.00141713
2030	Natural land transformation (square meter)	Sor_HP_US	3_Op_electricity	0.0162109
2030	Natural land transformation (square meter)	Sor_HP_US	4_Op_heat	0.0156761
2030	Natural land transformation (square meter)	Sor_HP_US	5_EoL_treat	0.000808006
2030	Ozone depletion (kg CFC-11)	Sor_HP_US	0_CO2_capture	0
2030	Ozone depletion (kg CFC-11)	Sor_HP_US	1_Construction	1.55821e-06
2030	Ozone depletion (kg CFC-11)	Sor_HP_US	2_Op_material	5.31868e-06
2030	Ozone depletion (kg CFC-11)	Sor_HP_US	3_Op_electricity	2.63063e-05
2030	Ozone depletion (kg CFC-11)	Sor_HP_US	4_Op_heat	2.54383e-05
2030	Ozone depletion (kg CFC-11)	Sor_HP_US	5_EoL_treat	-8.80902e-08
2030	Particulate matter formation (kg PM10-Eq)	Sor_HP_US	0_CO2_capture	0
2030	Particulate matter formation (kg PM10-Eq)	Sor_HP_US	1_Construction	0.023248
2030	Particulate matter formation (kg PM10-Eq)	Sor_HP_US	2_Op_material	0.0168378
2030	Particulate matter formation (kg PM10-Eq)	Sor_HP_US	3_Op_electricity	0.218716
2030	Particulate matter formation (kg PM10-Eq)	Sor_HP_US	4_Op_heat	0.2115
2030	Particulate matter formation (kg PM10-Eq)	Sor_HP_US	5_EoL_treat	-0.00211386
2030	Photochemical oxidant formation (kg NMVOC)	Sor_HP_US	0_CO2_capture	0
2030	Photochemical oxidant formation (kg NMVOC)	Sor_HP_US	1_Construction	0.0335493
2030	Photochemical oxidant formation (kg NMVOC)	Sor_HP_US	2_Op_material	0.0432667
2030	Photochemical oxidant formation (kg NMVOC)	Sor_HP_US	3_Op_electricity	0.338371
2030	Photochemical oxidant formation (kg NMVOC)	Sor_HP_US	4_Op_heat	0.327207
2030	Photochemical oxidant formation (kg NMVOC)	Sor_HP_US	5_EoL_treat	-0.0067187
2030	Terrestrial acidification (kg SO2-Eq)	Sor_HP_US	0_CO2_capture	0
2030	Terrestrial acidification (kg SO2-Eq)	Sor_HP_US	1_Construction	0.0351554
2030	Terrestrial acidification (kg SO2-Eq)	Sor_HP_US	2_Op_material	0.0578118
2030	Terrestrial acidification (kg SO2-Eq)	Sor_HP_US	3_Op_electricity	0.322216
2030	Terrestrial acidification (kg SO2-Eq)	Sor_HP_US	4_Op_heat	0.311585
2030	Terrestrial acidification (kg SO2-Eq)	Sor_HP_US	5_EoL_treat	-0.00438769
2030	Terrestrial ecotoxicity (kg 14-DCB)	Sor_HP_US	0_CO2_capture	0
2030	Terrestrial ecotoxicity (kg 14-DCB)	Sor_HP_US	1_Construction	0.00261992
2030	Terrestrial ecotoxicity (kg 14-DCB)	Sor_HP_US	2_Op_material	0.000412332
2030	Terrestrial ecotoxicity (kg 14-DCB)	Sor_HP_US	3_Op_electricity	0.0250625
2030	Terrestrial ecotoxicity (kg 14-DCB)	Sor_HP_US	4_Op_heat	0.0242356
2030	Terrestrial ecotoxicity (kg 14-DCB)	Sor_HP_US	5_EoL_treat	-8.1389e-05
2030	Urban land occupation (square meter-year)	Sor_HP_US	0_CO2_capture	0
2030	Urban land occupation (square meter-year)	Sor_HP_US	1_Construction	0.22331
2030	Urban land occupation (square meter-year)	Sor_HP_US	2_Op_material	0.029645
2030	Urban land occupation (square meter-year)	Sor_HP_US	3_Op_electricity	3.09241
2030	Urban land occupation (square meter-year)	Sor_HP_US	4_Op_heat	2.99038
2030	Urban land occupation (square meter-year)	Sor_HP_US	5_EoL_treat	-0.0241983
2030	Water depletion (m3 water)	Sor_HP_US	0_CO2_capture	0
2030	Water depletion (m3 water)	Sor_HP_US	1_Construction	0.056175
2030	Water depletion (m3 water)	Sor_HP_US	2_Op_material	0.0284338
2030	Water depletion (m3 water)	Sor_HP_US	3_Op_electricity	0.920731
2030	Water depletion (m3 water)	Sor_HP_US	4_Op_heat	0.890353
2030	Water depletion (m3 water)	Sor_HP_US	5_EoL_treat	-0.0083221
2040	Agricultural land occupation (square meter-year)	Sor_HP_US	0_CO2_capture	0
2040	Agricultural land occupation (square meter-year)	Sor_HP_US	1_Construction	0.378683
2040	Agricultural land occupation (square meter-year)	Sor_HP_US	2_Op_material	1.13725
2040	Agricultural land occupation (square meter-year)	Sor_HP_US	3_Op_electricity	107.227
2040	Agricultural land occupation (square meter-year)	Sor_HP_US	4_Op_heat	103.689
2040	Agricultural land occupation (square meter-year)	Sor_HP_US	5_EoL_treat	-0.0089456
2040	Climate change (kg CO2-Eq)	Sor_HP_US	0_CO2_capture	-1000
2040	Climate change (kg CO2-Eq)	Sor_HP_US	1_Construction	6.52174
2040	Climate change (kg CO2-Eq)	Sor_HP_US	2_Op_material	3.44444
2040	Climate change (kg CO2-Eq)	Sor_HP_US	3_Op_electricity	3.9661
2040	Climate change (kg CO2-Eq)	Sor_HP_US	4_Op_heat	3.83524
2040	Climate change (kg CO2-Eq)	Sor_HP_US	5_EoL_treat	-4.42432
2040	Fossil depletion (kg oil-Eq)	Sor_HP_US	0_CO2_capture	0
2040	Fossil depletion (kg oil-Eq)	Sor_HP_US	1_Construction	3.73814
2040	Fossil depletion (kg oil-Eq)	Sor_HP_US	2_Op_material	7.91601
2040	Fossil depletion (kg oil-Eq)	Sor_HP_US	3_Op_electricity	32.5346
2040	Fossil depletion (kg oil-Eq)	Sor_HP_US	4_Op_heat	31.4611
2040	Fossil depletion (kg oil-Eq)	Sor_HP_US	5_EoL_treat	-0.159462
2040	Freshwater ecotoxicity (kg 14-DCB)	Sor_HP_US	0_CO2_capture	0
2040	Freshwater ecotoxicity (kg 14-DCB)	Sor_HP_US	1_Construction	0.785137
2040	Freshwater ecotoxicity (kg 14-DCB)	Sor_HP_US	2_Op_material	0.381526
2040	Freshwater ecotoxicity (kg 14-DCB)	Sor_HP_US	3_Op_electricity	7.12038
2040	Freshwater ecotoxicity (kg 14-DCB)	Sor_HP_US	4_Op_heat	6.88544
2040	Freshwater ecotoxicity (kg 14-DCB)	Sor_HP_US	5_EoL_treat	-0.27794
2040	Freshwater eutrophication (kg P-Eq)	Sor_HP_US	0_CO2_capture	0
2040	Freshwater eutrophication (kg P-Eq)	Sor_HP_US	1_Construction	0.0027089
2040	Freshwater eutrophication (kg P-Eq)	Sor_HP_US	2_Op_material	-0.000232804
2040	Freshwater eutrophication (kg P-Eq)	Sor_HP_US	3_Op_electricity	0.042412
2040	Freshwater eutrophication (kg P-Eq)	Sor_HP_US	4_Op_heat	0.0410126
2040	Freshwater eutrophication (kg P-Eq)	Sor_HP_US	5_EoL_treat	4.21892e-05
2040	Human toxicity (kg 14-DCB)	Sor_HP_US	0_CO2_capture	0
2040	Human toxicity (kg 14-DCB)	Sor_HP_US	1_Construction	4.56453
2040	Human toxicity (kg 14-DCB)	Sor_HP_US	2_Op_material	3.30804
2040	Human toxicity (kg 14-DCB)	Sor_HP_US	3_Op_electricity	48.251
2040	Human toxicity (kg 14-DCB)	Sor_HP_US	4_Op_heat	46.659
2040	Human toxicity (kg 14-DCB)	Sor_HP_US	5_EoL_treat	0.0895036
2040	Ionising radiation (kg U235-Eq)	Sor_HP_US	0_CO2_capture	0
2040	Ionising radiation (kg U235-Eq)	Sor_HP_US	1_Construction	0.865896
2040	Ionising radiation (kg U235-Eq)	Sor_HP_US	2_Op_material	2.47689
2040	Ionising radiation (kg U235-Eq)	Sor_HP_US	3_Op_electricity	108.842
2040	Ionising radiation (kg U235-Eq)	Sor_HP_US	4_Op_heat	105.25
2040	Ionising radiation (kg U235-Eq)	Sor_HP_US	5_EoL_treat	-0.0298248
2040	Marine ecotoxicity (kg 14-DCB)	Sor_HP_US	0_CO2_capture	0
2040	Marine ecotoxicity (kg 14-DCB)	Sor_HP_US	1_Construction	0.712213
2040	Marine ecotoxicity (kg 14-DCB)	Sor_HP_US	2_Op_material	0.478931
2040	Marine ecotoxicity (kg 14-DCB)	Sor_HP_US	3_Op_electricity	6.33786
2040	Marine ecotoxicity (kg 14-DCB)	Sor_HP_US	4_Op_heat	6.12874
2040	Marine ecotoxicity (kg 14-DCB)	Sor_HP_US	5_EoL_treat	-0.238317
2040	Marine eutrophication (kg N-Eq)	Sor_HP_US	0_CO2_capture	0
2040	Marine eutrophication (kg N-Eq)	Sor_HP_US	1_Construction	0.00840405
2040	Marine eutrophication (kg N-Eq)	Sor_HP_US	2_Op_material	-0.0379641
2040	Marine eutrophication (kg N-Eq)	Sor_HP_US	3_Op_electricity	0.0917049
2040	Marine eutrophication (kg N-Eq)	Sor_HP_US	4_Op_heat	0.0886791
2040	Marine eutrophication (kg N-Eq)	Sor_HP_US	5_EoL_treat	-0.00336378
2040	Metal depletion (kg Fe-Eq)	Sor_HP_US	0_CO2_capture	0
2040	Metal depletion (kg Fe-Eq)	Sor_HP_US	1_Construction	5.64202
2040	Metal depletion (kg Fe-Eq)	Sor_HP_US	2_Op_material	3.3107
2040	Metal depletion (kg Fe-Eq)	Sor_HP_US	3_Op_electricity	9.54407
2040	Metal depletion (kg Fe-Eq)	Sor_HP_US	4_Op_heat	9.22917
2040	Metal depletion (kg Fe-Eq)	Sor_HP_US	5_EoL_treat	0.0188782
2040	Natural land transformation (square meter)	Sor_HP_US	0_CO2_capture	0
2040	Natural land transformation (square meter)	Sor_HP_US	1_Construction	0.00375047
2040	Natural land transformation (square meter)	Sor_HP_US	2_Op_material	0.00131102
2040	Natural land transformation (square meter)	Sor_HP_US	3_Op_electricity	0.017982
2040	Natural land transformation (square meter)	Sor_HP_US	4_Op_heat	0.0173887
2040	Natural land transformation (square meter)	Sor_HP_US	5_EoL_treat	0.000808477
2040	Ozone depletion (kg CFC-11)	Sor_HP_US	0_CO2_capture	0
2040	Ozone depletion (kg CFC-11)	Sor_HP_US	1_Construction	1.55674e-06
2040	Ozone depletion (kg CFC-11)	Sor_HP_US	2_Op_material	5.31771e-06
2040	Ozone depletion (kg CFC-11)	Sor_HP_US	3_Op_electricity	2.05747e-05
2040	Ozone depletion (kg CFC-11)	Sor_HP_US	4_Op_heat	1.98959e-05
2040	Ozone depletion (kg CFC-11)	Sor_HP_US	5_EoL_treat	-8.80703e-08
2040	Particulate matter formation (kg PM10-Eq)	Sor_HP_US	0_CO2_capture	0
2040	Particulate matter formation (kg PM10-Eq)	Sor_HP_US	1_Construction	0.0226972
2040	Particulate matter formation (kg PM10-Eq)	Sor_HP_US	2_Op_material	0.0139053
2040	Particulate matter formation (kg PM10-Eq)	Sor_HP_US	3_Op_electricity	0.0960195
2040	Particulate matter formation (kg PM10-Eq)	Sor_HP_US	4_Op_heat	0.0928514
2040	Particulate matter formation (kg PM10-Eq)	Sor_HP_US	5_EoL_treat	-0.00210104
2040	Photochemical oxidant formation (kg NMVOC)	Sor_HP_US	0_CO2_capture	0
2040	Photochemical oxidant formation (kg NMVOC)	Sor_HP_US	1_Construction	0.0329796
2040	Photochemical oxidant formation (kg NMVOC)	Sor_HP_US	2_Op_material	0.0405579
2040	Photochemical oxidant formation (kg NMVOC)	Sor_HP_US	3_Op_electricity	0.239049
2040	Photochemical oxidant formation (kg NMVOC)	Sor_HP_US	4_Op_heat	0.231162
2040	Photochemical oxidant formation (kg NMVOC)	Sor_HP_US	5_EoL_treat	-0.00670671
2040	Terrestrial acidification (kg SO2-Eq)	Sor_HP_US	0_CO2_capture	0
2040	Terrestrial acidification (kg SO2-Eq)	Sor_HP_US	1_Construction	0.0345389
2040	Terrestrial acidification (kg SO2-Eq)	Sor_HP_US	2_Op_material	0.0550554
2040	Terrestrial acidification (kg SO2-Eq)	Sor_HP_US	3_Op_electricity	0.239716
2040	Terrestrial acidification (kg SO2-Eq)	Sor_HP_US	4_Op_heat	0.231807
2040	Terrestrial acidification (kg SO2-Eq)	Sor_HP_US	5_EoL_treat	-0.00437524
2040	Terrestrial ecotoxicity (kg 14-DCB)	Sor_HP_US	0_CO2_capture	0
2040	Terrestrial ecotoxicity (kg 14-DCB)	Sor_HP_US	1_Construction	0.00262432
2040	Terrestrial ecotoxicity (kg 14-DCB)	Sor_HP_US	2_Op_material	0.000439637
2040	Terrestrial ecotoxicity (kg 14-DCB)	Sor_HP_US	3_Op_electricity	0.026873
2040	Terrestrial ecotoxicity (kg 14-DCB)	Sor_HP_US	4_Op_heat	0.0259864
2040	Terrestrial ecotoxicity (kg 14-DCB)	Sor_HP_US	5_EoL_treat	-8.15015e-05
2040	Urban land occupation (square meter-year)	Sor_HP_US	0_CO2_capture	0
2040	Urban land occupation (square meter-year)	Sor_HP_US	1_Construction	0.224886
2040	Urban land occupation (square meter-year)	Sor_HP_US	2_Op_material	0.038526
2040	Urban land occupation (square meter-year)	Sor_HP_US	3_Op_electricity	4.5937
2040	Urban land occupation (square meter-year)	Sor_HP_US	4_Op_heat	4.44213
2040	Urban land occupation (square meter-year)	Sor_HP_US	5_EoL_treat	-0.0242412
2040	Water depletion (m3 water)	Sor_HP_US	0_CO2_capture	0
2040	Water depletion (m3 water)	Sor_HP_US	1_Construction	0.0556267
2040	Water depletion (m3 water)	Sor_HP_US	2_Op_material	0.0257827
2040	Water depletion (m3 water)	Sor_HP_US	3_Op_electricity	0.73212
2040	Water depletion (m3 water)	Sor_HP_US	4_Op_heat	0.707965
2040	Water depletion (m3 water)	Sor_HP_US	5_EoL_treat	-0.00831035
2050	Agricultural land occupation (square meter-year)	Sor_HP_US	0_CO2_capture	0
2050	Agricultural land occupation (square meter-year)	Sor_HP_US	1_Construction	0.364037
2050	Agricultural land occupation (square meter-year)	Sor_HP_US	2_Op_material	1.01824
2050	Agricultural land occupation (square meter-year)	Sor_HP_US	3_Op_electricity	59.7628
2050	Agricultural land occupation (square meter-year)	Sor_HP_US	4_Op_heat	57.791
2050	Agricultural land occupation (square meter-year)	Sor_HP_US	5_EoL_treat	-0.00842467
2050	Climate change (kg CO2-Eq)	Sor_HP_US	0_CO2_capture	-1000
2050	Climate change (kg CO2-Eq)	Sor_HP_US	1_Construction	6.48355
2050	Climate change (kg CO2-Eq)	Sor_HP_US	2_Op_material	3.33318
2050	Climate change (kg CO2-Eq)	Sor_HP_US	3_Op_electricity	7.93208
2050	Climate change (kg CO2-Eq)	Sor_HP_US	4_Op_heat	7.67037
2050	Climate change (kg CO2-Eq)	Sor_HP_US	5_EoL_treat	-4.42382
2050	Fossil depletion (kg oil-Eq)	Sor_HP_US	0_CO2_capture	0
2050	Fossil depletion (kg oil-Eq)	Sor_HP_US	1_Construction	3.75931
2050	Fossil depletion (kg oil-Eq)	Sor_HP_US	2_Op_material	8.06751
2050	Fossil depletion (kg oil-Eq)	Sor_HP_US	3_Op_electricity	37.9251
2050	Fossil depletion (kg oil-Eq)	Sor_HP_US	4_Op_heat	36.6737
2050	Fossil depletion (kg oil-Eq)	Sor_HP_US	5_EoL_treat	-0.160093
2050	Freshwater ecotoxicity (kg 14-DCB)	Sor_HP_US	0_CO2_capture	0
2050	Freshwater ecotoxicity (kg 14-DCB)	Sor_HP_US	1_Construction	0.786814
2050	Freshwater ecotoxicity (kg 14-DCB)	Sor_HP_US	2_Op_material	0.391329
2050	Freshwater ecotoxicity (kg 14-DCB)	Sor_HP_US	3_Op_electricity	7.92258
2050	Freshwater ecotoxicity (kg 14-DCB)	Sor_HP_US	4_Op_heat	7.66118
2050	Freshwater ecotoxicity (kg 14-DCB)	Sor_HP_US	5_EoL_treat	-0.277983
2050	Freshwater eutrophication (kg P-Eq)	Sor_HP_US	0_CO2_capture	0
2050	Freshwater eutrophication (kg P-Eq)	Sor_HP_US	1_Construction	0.00272872
2050	Freshwater eutrophication (kg P-Eq)	Sor_HP_US	2_Op_material	-3.62433e-05
2050	Freshwater eutrophication (kg P-Eq)	Sor_HP_US	3_Op_electricity	0.0371074
2050	Freshwater eutrophication (kg P-Eq)	Sor_HP_US	4_Op_heat	0.035883
2050	Freshwater eutrophication (kg P-Eq)	Sor_HP_US	5_EoL_treat	4.14899e-05
2050	Human toxicity (kg 14-DCB)	Sor_HP_US	0_CO2_capture	0
2050	Human toxicity (kg 14-DCB)	Sor_HP_US	1_Construction	4.55346
2050	Human toxicity (kg 14-DCB)	Sor_HP_US	2_Op_material	3.29057
2050	Human toxicity (kg 14-DCB)	Sor_HP_US	3_Op_electricity	34.2419
2050	Human toxicity (kg 14-DCB)	Sor_HP_US	4_Op_heat	33.1121
2050	Human toxicity (kg 14-DCB)	Sor_HP_US	5_EoL_treat	0.0896583
2050	Ionising radiation (kg U235-Eq)	Sor_HP_US	0_CO2_capture	0
2050	Ionising radiation (kg U235-Eq)	Sor_HP_US	1_Construction	0.788797
2050	Ionising radiation (kg U235-Eq)	Sor_HP_US	2_Op_material	2.00961
2050	Ionising radiation (kg U235-Eq)	Sor_HP_US	3_Op_electricity	60.0723
2050	Ionising radiation (kg U235-Eq)	Sor_HP_US	4_Op_heat	58.0903
2050	Ionising radiation (kg U235-Eq)	Sor_HP_US	5_EoL_treat	-0.0278663
2050	Marine ecotoxicity (kg 14-DCB)	Sor_HP_US	0_CO2_capture	0
2050	Marine ecotoxicity (kg 14-DCB)	Sor_HP_US	1_Construction	0.713724
2050	Marine ecotoxicity (kg 14-DCB)	Sor_HP_US	2_Op_material	0.487869
2050	Marine ecotoxicity (kg 14-DCB)	Sor_HP_US	3_Op_electricity	7.03475
2050	Marine ecotoxicity (kg 14-DCB)	Sor_HP_US	4_Op_heat	6.80264
2050	Marine ecotoxicity (kg 14-DCB)	Sor_HP_US	5_EoL_treat	-0.238357
2050	Marine eutrophication (kg N-Eq)	Sor_HP_US	0_CO2_capture	0
2050	Marine eutrophication (kg N-Eq)	Sor_HP_US	1_Construction	0.00830523
2050	Marine eutrophication (kg N-Eq)	Sor_HP_US	2_Op_material	-0.0378811
2050	Marine eutrophication (kg N-Eq)	Sor_HP_US	3_Op_electricity	0.0772494
2050	Marine eutrophication (kg N-Eq)	Sor_HP_US	4_Op_heat	0.0747006
2050	Marine eutrophication (kg N-Eq)	Sor_HP_US	5_EoL_treat	-0.00336407
2050	Metal depletion (kg Fe-Eq)	Sor_HP_US	0_CO2_capture	0
2050	Metal depletion (kg Fe-Eq)	Sor_HP_US	1_Construction	5.64412
2050	Metal depletion (kg Fe-Eq)	Sor_HP_US	2_Op_material	3.32103
2050	Metal depletion (kg Fe-Eq)	Sor_HP_US	3_Op_electricity	10.4921
2050	Metal depletion (kg Fe-Eq)	Sor_HP_US	4_Op_heat	10.146
2050	Metal depletion (kg Fe-Eq)	Sor_HP_US	5_EoL_treat	0.018829
2050	Natural land transformation (square meter)	Sor_HP_US	0_CO2_capture	0
2050	Natural land transformation (square meter)	Sor_HP_US	1_Construction	0.00373583
2050	Natural land transformation (square meter)	Sor_HP_US	2_Op_material	0.00126497
2050	Natural land transformation (square meter)	Sor_HP_US	3_Op_electricity	0.0210749
2050	Natural land transformation (square meter)	Sor_HP_US	4_Op_heat	0.0203796
2050	Natural land transformation (square meter)	Sor_HP_US	5_EoL_treat	0.00080881
2050	Ozone depletion (kg CFC-11)	Sor_HP_US	0_CO2_capture	0
2050	Ozone depletion (kg CFC-11)	Sor_HP_US	1_Construction	1.55494e-06
2050	Ozone depletion (kg CFC-11)	Sor_HP_US	2_Op_material	5.30382e-06
2050	Ozone depletion (kg CFC-11)	Sor_HP_US	3_Op_electricity	1.70486e-05
2050	Ozone depletion (kg CFC-11)	Sor_HP_US	4_Op_heat	1.64861e-05
2050	Ozone depletion (kg CFC-11)	Sor_HP_US	5_EoL_treat	-8.8024e-08
2050	Particulate matter formation (kg PM10-Eq)	Sor_HP_US	0_CO2_capture	0
2050	Particulate matter formation (kg PM10-Eq)	Sor_HP_US	1_Construction	0.0225785
2050	Particulate matter formation (kg PM10-Eq)	Sor_HP_US	2_Op_material	0.0139243
2050	Particulate matter formation (kg PM10-Eq)	Sor_HP_US	3_Op_electricity	0.0836128
2050	Particulate matter formation (kg PM10-Eq)	Sor_HP_US	4_Op_heat	0.080854
2050	Particulate matter formation (kg PM10-Eq)	Sor_HP_US	5_EoL_treat	-0.00210104
2050	Photochemical oxidant formation (kg NMVOC)	Sor_HP_US	0_CO2_capture	0
2050	Photochemical oxidant formation (kg NMVOC)	Sor_HP_US	1_Construction	0.0327122
2050	Photochemical oxidant formation (kg NMVOC)	Sor_HP_US	2_Op_material	0.0407523
2050	Photochemical oxidant formation (kg NMVOC)	Sor_HP_US	3_Op_electricity	0.211073
2050	Photochemical oxidant formation (kg NMVOC)	Sor_HP_US	4_Op_heat	0.204109
2050	Photochemical oxidant formation (kg NMVOC)	Sor_HP_US	5_EoL_treat	-0.00670744
2050	Terrestrial acidification (kg SO2-Eq)	Sor_HP_US	0_CO2_capture	0
2050	Terrestrial acidification (kg SO2-Eq)	Sor_HP_US	1_Construction	0.0342359
2050	Terrestrial acidification (kg SO2-Eq)	Sor_HP_US	2_Op_material	0.055258
2050	Terrestrial acidification (kg SO2-Eq)	Sor_HP_US	3_Op_electricity	0.210236
2050	Terrestrial acidification (kg SO2-Eq)	Sor_HP_US	4_Op_heat	0.203299
2050	Terrestrial acidification (kg SO2-Eq)	Sor_HP_US	5_EoL_treat	-0.00437596
2050	Terrestrial ecotoxicity (kg 14-DCB)	Sor_HP_US	0_CO2_capture	0
2050	Terrestrial ecotoxicity (kg 14-DCB)	Sor_HP_US	1_Construction	0.0026303
2050	Terrestrial ecotoxicity (kg 14-DCB)	Sor_HP_US	2_Op_material	0.000470259
2050	Terrestrial ecotoxicity (kg 14-DCB)	Sor_HP_US	3_Op_electricity	0.028619
2050	Terrestrial ecotoxicity (kg 14-DCB)	Sor_HP_US	4_Op_heat	0.0276747
2050	Terrestrial ecotoxicity (kg 14-DCB)	Sor_HP_US	5_EoL_treat	-8.16496e-05
2050	Urban land occupation (square meter-year)	Sor_HP_US	0_CO2_capture	0
2050	Urban land occupation (square meter-year)	Sor_HP_US	1_Construction	0.225103
2050	Urban land occupation (square meter-year)	Sor_HP_US	2_Op_material	0.0399393
2050	Urban land occupation (square meter-year)	Sor_HP_US	3_Op_electricity	4.71255
2050	Urban land occupation (square meter-year)	Sor_HP_US	4_Op_heat	4.55706
2050	Urban land occupation (square meter-year)	Sor_HP_US	5_EoL_treat	-0.0242487
2050	Water depletion (m3 water)	Sor_HP_US	0_CO2_capture	0
2050	Water depletion (m3 water)	Sor_HP_US	1_Construction	0.0554436
2050	Water depletion (m3 water)	Sor_HP_US	2_Op_material	0.0251086
2050	Water depletion (m3 water)	Sor_HP_US	3_Op_electricity	0.615591
2050	Water depletion (m3 water)	Sor_HP_US	4_Op_heat	0.59528
2050	Water depletion (m3 water)	Sor_HP_US	5_EoL_treat	-0.00830724
2060	Agricultural land occupation (square meter-year)	Sor_HP_US	0_CO2_capture	0
2060	Agricultural land occupation (square meter-year)	Sor_HP_US	1_Construction	0.358178
2060	Agricultural land occupation (square meter-year)	Sor_HP_US	2_Op_material	0.971008
2060	Agricultural land occupation (square meter-year)	Sor_HP_US	3_Op_electricity	72.1081
2060	Agricultural land occupation (square meter-year)	Sor_HP_US	4_Op_heat	69.729
2060	Agricultural land occupation (square meter-year)	Sor_HP_US	5_EoL_treat	-0.00829694
2060	Climate change (kg CO2-Eq)	Sor_HP_US	0_CO2_capture	-1000
2060	Climate change (kg CO2-Eq)	Sor_HP_US	1_Construction	6.4723
2060	Climate change (kg CO2-Eq)	Sor_HP_US	2_Op_material	3.29967
2060	Climate change (kg CO2-Eq)	Sor_HP_US	3_Op_electricity	-8.74718
2060	Climate change (kg CO2-Eq)	Sor_HP_US	4_Op_heat	-8.45857
2060	Climate change (kg CO2-Eq)	Sor_HP_US	5_EoL_treat	-4.42365
2060	Fossil depletion (kg oil-Eq)	Sor_HP_US	0_CO2_capture	0
2060	Fossil depletion (kg oil-Eq)	Sor_HP_US	1_Construction	3.77816
2060	Fossil depletion (kg oil-Eq)	Sor_HP_US	2_Op_material	8.18152
2060	Fossil depletion (kg oil-Eq)	Sor_HP_US	3_Op_electricity	37.2485
2060	Fossil depletion (kg oil-Eq)	Sor_HP_US	4_Op_heat	36.0195
2060	Fossil depletion (kg oil-Eq)	Sor_HP_US	5_EoL_treat	-0.160588
2060	Freshwater ecotoxicity (kg 14-DCB)	Sor_HP_US	0_CO2_capture	0
2060	Freshwater ecotoxicity (kg 14-DCB)	Sor_HP_US	1_Construction	0.786215
2060	Freshwater ecotoxicity (kg 14-DCB)	Sor_HP_US	2_Op_material	0.388324
2060	Freshwater ecotoxicity (kg 14-DCB)	Sor_HP_US	3_Op_electricity	8.12075
2060	Freshwater ecotoxicity (kg 14-DCB)	Sor_HP_US	4_Op_heat	7.85281
2060	Freshwater ecotoxicity (kg 14-DCB)	Sor_HP_US	5_EoL_treat	-0.277971
2060	Freshwater eutrophication (kg P-Eq)	Sor_HP_US	0_CO2_capture	0
2060	Freshwater eutrophication (kg P-Eq)	Sor_HP_US	1_Construction	0.00270943
2060	Freshwater eutrophication (kg P-Eq)	Sor_HP_US	2_Op_material	-0.000166854
2060	Freshwater eutrophication (kg P-Eq)	Sor_HP_US	3_Op_electricity	0.0297754
2060	Freshwater eutrophication (kg P-Eq)	Sor_HP_US	4_Op_heat	0.028793
2060	Freshwater eutrophication (kg P-Eq)	Sor_HP_US	5_EoL_treat	4.18949e-05
2060	Human toxicity (kg 14-DCB)	Sor_HP_US	0_CO2_capture	0
2060	Human toxicity (kg 14-DCB)	Sor_HP_US	1_Construction	4.5299
2060	Human toxicity (kg 14-DCB)	Sor_HP_US	2_Op_material	3.1427
2060	Human toxicity (kg 14-DCB)	Sor_HP_US	3_Op_electricity	21.5297
2060	Human toxicity (kg 14-DCB)	Sor_HP_US	4_Op_heat	20.8193
2060	Human toxicity (kg 14-DCB)	Sor_HP_US	5_EoL_treat	0.090208
2060	Ionising radiation (kg U235-Eq)	Sor_HP_US	0_CO2_capture	0
2060	Ionising radiation (kg U235-Eq)	Sor_HP_US	1_Construction	0.778313
2060	Ionising radiation (kg U235-Eq)	Sor_HP_US	2_Op_material	1.93837
2060	Ionising radiation (kg U235-Eq)	Sor_HP_US	3_Op_electricity	48.3264
2060	Ionising radiation (kg U235-Eq)	Sor_HP_US	4_Op_heat	46.7319
2060	Ionising radiation (kg U235-Eq)	Sor_HP_US	5_EoL_treat	-0.0275676
2060	Marine ecotoxicity (kg 14-DCB)	Sor_HP_US	0_CO2_capture	0
2060	Marine ecotoxicity (kg 14-DCB)	Sor_HP_US	1_Construction	0.713209
2060	Marine ecotoxicity (kg 14-DCB)	Sor_HP_US	2_Op_material	0.485268
2060	Marine ecotoxicity (kg 14-DCB)	Sor_HP_US	3_Op_electricity	7.21124
2060	Marine ecotoxicity (kg 14-DCB)	Sor_HP_US	4_Op_heat	6.97331
2060	Marine ecotoxicity (kg 14-DCB)	Sor_HP_US	5_EoL_treat	-0.238347
2060	Marine eutrophication (kg N-Eq)	Sor_HP_US	0_CO2_capture	0
2060	Marine eutrophication (kg N-Eq)	Sor_HP_US	1_Construction	0.00831274
2060	Marine eutrophication (kg N-Eq)	Sor_HP_US	2_Op_material	-0.037805
2060	Marine eutrophication (kg N-Eq)	Sor_HP_US	3_Op_electricity	0.0778807
2060	Marine eutrophication (kg N-Eq)	Sor_HP_US	4_Op_heat	0.0753111
2060	Marine eutrophication (kg N-Eq)	Sor_HP_US	5_EoL_treat	-0.00336446
2060	Metal depletion (kg Fe-Eq)	Sor_HP_US	0_CO2_capture	0
2060	Metal depletion (kg Fe-Eq)	Sor_HP_US	1_Construction	5.64414
2060	Metal depletion (kg Fe-Eq)	Sor_HP_US	2_Op_material	3.32216
2060	Metal depletion (kg Fe-Eq)	Sor_HP_US	3_Op_electricity	11.4217
2060	Metal depletion (kg Fe-Eq)	Sor_HP_US	4_Op_heat	11.0448
2060	Metal depletion (kg Fe-Eq)	Sor_HP_US	5_EoL_treat	0.0188241
2060	Natural land transformation (square meter)	Sor_HP_US	0_CO2_capture	0
2060	Natural land transformation (square meter)	Sor_HP_US	1_Construction	0.00373384
2060	Natural land transformation (square meter)	Sor_HP_US	2_Op_material	0.00127489
2060	Natural land transformation (square meter)	Sor_HP_US	3_Op_electricity	0.0216399
2060	Natural land transformation (square meter)	Sor_HP_US	4_Op_heat	0.0209259
2060	Natural land transformation (square meter)	Sor_HP_US	5_EoL_treat	0.000808853
2060	Ozone depletion (kg CFC-11)	Sor_HP_US	0_CO2_capture	0
2060	Ozone depletion (kg CFC-11)	Sor_HP_US	1_Construction	1.56028e-06
2060	Ozone depletion (kg CFC-11)	Sor_HP_US	2_Op_material	5.33446e-06
2060	Ozone depletion (kg CFC-11)	Sor_HP_US	3_Op_electricity	1.60534e-05
2060	Ozone depletion (kg CFC-11)	Sor_HP_US	4_Op_heat	1.55237e-05
2060	Ozone depletion (kg CFC-11)	Sor_HP_US	5_EoL_treat	-8.81501e-08
2060	Particulate matter formation (kg PM10-Eq)	Sor_HP_US	0_CO2_capture	0
2060	Particulate matter formation (kg PM10-Eq)	Sor_HP_US	1_Construction	0.0225859
2060	Particulate matter formation (kg PM10-Eq)	Sor_HP_US	2_Op_material	0.0140344
2060	Particulate matter formation (kg PM10-Eq)	Sor_HP_US	3_Op_electricity	0.0879492
2060	Particulate matter formation (kg PM10-Eq)	Sor_HP_US	4_Op_heat	0.0850474
2060	Particulate matter formation (kg PM10-Eq)	Sor_HP_US	5_EoL_treat	-0.00210154
2060	Photochemical oxidant formation (kg NMVOC)	Sor_HP_US	0_CO2_capture	0
2060	Photochemical oxidant formation (kg NMVOC)	Sor_HP_US	1_Construction	0.032751
2060	Photochemical oxidant formation (kg NMVOC)	Sor_HP_US	2_Op_material	0.0410847
2060	Photochemical oxidant formation (kg NMVOC)	Sor_HP_US	3_Op_electricity	0.215355
2060	Photochemical oxidant formation (kg NMVOC)	Sor_HP_US	4_Op_heat	0.20825
2060	Photochemical oxidant formation (kg NMVOC)	Sor_HP_US	5_EoL_treat	-0.00670893
2060	Terrestrial acidification (kg SO2-Eq)	Sor_HP_US	0_CO2_capture	0
2060	Terrestrial acidification (kg SO2-Eq)	Sor_HP_US	1_Construction	0.0342973
2060	Terrestrial acidification (kg SO2-Eq)	Sor_HP_US	2_Op_material	0.0557041
2060	Terrestrial acidification (kg SO2-Eq)	Sor_HP_US	3_Op_electricity	0.22079
2060	Terrestrial acidification (kg SO2-Eq)	Sor_HP_US	4_Op_heat	0.213506
2060	Terrestrial acidification (kg SO2-Eq)	Sor_HP_US	5_EoL_treat	-0.00437798
2060	Terrestrial ecotoxicity (kg 14-DCB)	Sor_HP_US	0_CO2_capture	0
2060	Terrestrial ecotoxicity (kg 14-DCB)	Sor_HP_US	1_Construction	0.00263337
2060	Terrestrial ecotoxicity (kg 14-DCB)	Sor_HP_US	2_Op_material	0.000490052
2060	Terrestrial ecotoxicity (kg 14-DCB)	Sor_HP_US	3_Op_electricity	0.0315019
2060	Terrestrial ecotoxicity (kg 14-DCB)	Sor_HP_US	4_Op_heat	0.0304625
2060	Terrestrial ecotoxicity (kg 14-DCB)	Sor_HP_US	5_EoL_treat	-8.17366e-05
2060	Urban land occupation (square meter-year)	Sor_HP_US	0_CO2_capture	0
2060	Urban land occupation (square meter-year)	Sor_HP_US	1_Construction	0.224364
2060	Urban land occupation (square meter-year)	Sor_HP_US	2_Op_material	0.0352621
2060	Urban land occupation (square meter-year)	Sor_HP_US	3_Op_electricity	5.13464
2060	Urban land occupation (square meter-year)	Sor_HP_US	4_Op_heat	4.96522
2060	Urban land occupation (square meter-year)	Sor_HP_US	5_EoL_treat	-0.0242317
2060	Water depletion (m3 water)	Sor_HP_US	0_CO2_capture	0
2060	Water depletion (m3 water)	Sor_HP_US	1_Construction	0.0555787
2060	Water depletion (m3 water)	Sor_HP_US	2_Op_material	0.0258706
2060	Water depletion (m3 water)	Sor_HP_US	3_Op_electricity	0.566396
2060	Water depletion (m3 water)	Sor_HP_US	4_Op_heat	0.547708
2060	Water depletion (m3 water)	Sor_HP_US	5_EoL_treat	-0.00831081
2070	Agricultural land occupation (square meter-year)	Sor_HP_US	0_CO2_capture	0
2070	Agricultural land occupation (square meter-year)	Sor_HP_US	1_Construction	0.358246
2070	Agricultural land occupation (square meter-year)	Sor_HP_US	2_Op_material	0.951394
2070	Agricultural land occupation (square meter-year)	Sor_HP_US	3_Op_electricity	78.5505
2070	Agricultural land occupation (square meter-year)	Sor_HP_US	4_Op_heat	75.9588
2070	Agricultural land occupation (square meter-year)	Sor_HP_US	5_EoL_treat	-0.00828155
2070	Climate change (kg CO2-Eq)	Sor_HP_US	0_CO2_capture	-1000
2070	Climate change (kg CO2-Eq)	Sor_HP_US	1_Construction	6.44883
2070	Climate change (kg CO2-Eq)	Sor_HP_US	2_Op_material	3.20248
2070	Climate change (kg CO2-Eq)	Sor_HP_US	3_Op_electricity	-13.735
2070	Climate change (kg CO2-Eq)	Sor_HP_US	4_Op_heat	-13.2818
2070	Climate change (kg CO2-Eq)	Sor_HP_US	5_EoL_treat	-4.42322
2070	Fossil depletion (kg oil-Eq)	Sor_HP_US	0_CO2_capture	0
2070	Fossil depletion (kg oil-Eq)	Sor_HP_US	1_Construction	3.7536
2070	Fossil depletion (kg oil-Eq)	Sor_HP_US	2_Op_material	8.0114
2070	Fossil depletion (kg oil-Eq)	Sor_HP_US	3_Op_electricity	34.5768
2070	Fossil depletion (kg oil-Eq)	Sor_HP_US	4_Op_heat	33.436
2070	Fossil depletion (kg oil-Eq)	Sor_HP_US	5_EoL_treat	-0.159873
2070	Freshwater ecotoxicity (kg 14-DCB)	Sor_HP_US	0_CO2_capture	0
2070	Freshwater ecotoxicity (kg 14-DCB)	Sor_HP_US	1_Construction	0.7893
2070	Freshwater ecotoxicity (kg 14-DCB)	Sor_HP_US	2_Op_material	0.404551
2070	Freshwater ecotoxicity (kg 14-DCB)	Sor_HP_US	3_Op_electricity	8.24156
2070	Freshwater ecotoxicity (kg 14-DCB)	Sor_HP_US	4_Op_heat	7.96963
2070	Freshwater ecotoxicity (kg 14-DCB)	Sor_HP_US	5_EoL_treat	-0.278038
2070	Freshwater eutrophication (kg P-Eq)	Sor_HP_US	0_CO2_capture	0
2070	Freshwater eutrophication (kg P-Eq)	Sor_HP_US	1_Construction	0.00268819
2070	Freshwater eutrophication (kg P-Eq)	Sor_HP_US	2_Op_material	-0.000276413
2070	Freshwater eutrophication (kg P-Eq)	Sor_HP_US	3_Op_electricity	0.0247999
2070	Freshwater eutrophication (kg P-Eq)	Sor_HP_US	4_Op_heat	0.0239817
2070	Freshwater eutrophication (kg P-Eq)	Sor_HP_US	5_EoL_treat	4.23911e-05
2070	Human toxicity (kg 14-DCB)	Sor_HP_US	0_CO2_capture	0
2070	Human toxicity (kg 14-DCB)	Sor_HP_US	1_Construction	4.52015
2070	Human toxicity (kg 14-DCB)	Sor_HP_US	2_Op_material	3.09968
2070	Human toxicity (kg 14-DCB)	Sor_HP_US	3_Op_electricity	16.9223
2070	Human toxicity (kg 14-DCB)	Sor_HP_US	4_Op_heat	16.3639
2070	Human toxicity (kg 14-DCB)	Sor_HP_US	5_EoL_treat	0.0904212
2070	Ionising radiation (kg U235-Eq)	Sor_HP_US	0_CO2_capture	0
2070	Ionising radiation (kg U235-Eq)	Sor_HP_US	1_Construction	0.785019
2070	Ionising radiation (kg U235-Eq)	Sor_HP_US	2_Op_material	1.97249
2070	Ionising radiation (kg U235-Eq)	Sor_HP_US	3_Op_electricity	49.5943
2070	Ionising radiation (kg U235-Eq)	Sor_HP_US	4_Op_heat	47.9579
2070	Ionising radiation (kg U235-Eq)	Sor_HP_US	5_EoL_treat	-0.0276831
2070	Marine ecotoxicity (kg 14-DCB)	Sor_HP_US	0_CO2_capture	0
2070	Marine ecotoxicity (kg 14-DCB)	Sor_HP_US	1_Construction	0.715952
2070	Marine ecotoxicity (kg 14-DCB)	Sor_HP_US	2_Op_material	0.499523
2070	Marine ecotoxicity (kg 14-DCB)	Sor_HP_US	3_Op_electricity	7.3111
2070	Marine ecotoxicity (kg 14-DCB)	Sor_HP_US	4_Op_heat	7.06987
2070	Marine ecotoxicity (kg 14-DCB)	Sor_HP_US	5_EoL_treat	-0.238405
2070	Marine eutrophication (kg N-Eq)	Sor_HP_US	0_CO2_capture	0
2070	Marine eutrophication (kg N-Eq)	Sor_HP_US	1_Construction	0.00827543
2070	Marine eutrophication (kg N-Eq)	Sor_HP_US	2_Op_material	-0.0380535
2070	Marine eutrophication (kg N-Eq)	Sor_HP_US	3_Op_electricity	0.0730054
2070	Marine eutrophication (kg N-Eq)	Sor_HP_US	4_Op_heat	0.0705966
2070	Marine eutrophication (kg N-Eq)	Sor_HP_US	5_EoL_treat	-0.00336342
2070	Metal depletion (kg Fe-Eq)	Sor_HP_US	0_CO2_capture	0
2070	Metal depletion (kg Fe-Eq)	Sor_HP_US	1_Construction	5.65604
2070	Metal depletion (kg Fe-Eq)	Sor_HP_US	2_Op_material	3.34849
2070	Metal depletion (kg Fe-Eq)	Sor_HP_US	3_Op_electricity	11.9183
2070	Metal depletion (kg Fe-Eq)	Sor_HP_US	4_Op_heat	11.5251
2070	Metal depletion (kg Fe-Eq)	Sor_HP_US	5_EoL_treat	0.0187125
2070	Natural land transformation (square meter)	Sor_HP_US	0_CO2_capture	0
2070	Natural land transformation (square meter)	Sor_HP_US	1_Construction	0.00371406
2070	Natural land transformation (square meter)	Sor_HP_US	2_Op_material	0.00114628
2070	Natural land transformation (square meter)	Sor_HP_US	3_Op_electricity	0.0205757
2070	Natural land transformation (square meter)	Sor_HP_US	4_Op_heat	0.0198968
2070	Natural land transformation (square meter)	Sor_HP_US	5_EoL_treat	0.000809449
2070	Ozone depletion (kg CFC-11)	Sor_HP_US	0_CO2_capture	0
2070	Ozone depletion (kg CFC-11)	Sor_HP_US	1_Construction	1.5567e-06
2070	Ozone depletion (kg CFC-11)	Sor_HP_US	2_Op_material	5.29663e-06
2070	Ozone depletion (kg CFC-11)	Sor_HP_US	3_Op_electricity	1.57324e-05
2070	Ozone depletion (kg CFC-11)	Sor_HP_US	4_Op_heat	1.52133e-05
2070	Ozone depletion (kg CFC-11)	Sor_HP_US	5_EoL_treat	-8.79928e-08
2070	Particulate matter formation (kg PM10-Eq)	Sor_HP_US	0_CO2_capture	0
2070	Particulate matter formation (kg PM10-Eq)	Sor_HP_US	1_Construction	0.0225679
2070	Particulate matter formation (kg PM10-Eq)	Sor_HP_US	2_Op_material	0.0138832
2070	Particulate matter formation (kg PM10-Eq)	Sor_HP_US	3_Op_electricity	0.0849861
2070	Particulate matter formation (kg PM10-Eq)	Sor_HP_US	4_Op_heat	0.0821821
2070	Particulate matter formation (kg PM10-Eq)	Sor_HP_US	5_EoL_treat	-0.00210087
2070	Photochemical oxidant formation (kg NMVOC)	Sor_HP_US	0_CO2_capture	0
2070	Photochemical oxidant formation (kg NMVOC)	Sor_HP_US	1_Construction	0.0327324
2070	Photochemical oxidant formation (kg NMVOC)	Sor_HP_US	2_Op_material	0.0404333
2070	Photochemical oxidant formation (kg NMVOC)	Sor_HP_US	3_Op_electricity	0.20334
2070	Photochemical oxidant formation (kg NMVOC)	Sor_HP_US	4_Op_heat	0.196631
2070	Photochemical oxidant formation (kg NMVOC)	Sor_HP_US	5_EoL_treat	-0.00670621
2070	Terrestrial acidification (kg SO2-Eq)	Sor_HP_US	0_CO2_capture	0
2070	Terrestrial acidification (kg SO2-Eq)	Sor_HP_US	1_Construction	0.0342322
2070	Terrestrial acidification (kg SO2-Eq)	Sor_HP_US	2_Op_material	0.0551052
2070	Terrestrial acidification (kg SO2-Eq)	Sor_HP_US	3_Op_electricity	0.206262
2070	Terrestrial acidification (kg SO2-Eq)	Sor_HP_US	4_Op_heat	0.199457
2070	Terrestrial acidification (kg SO2-Eq)	Sor_HP_US	5_EoL_treat	-0.00437546
2070	Terrestrial ecotoxicity (kg 14-DCB)	Sor_HP_US	0_CO2_capture	0
2070	Terrestrial ecotoxicity (kg 14-DCB)	Sor_HP_US	1_Construction	0.00265096
2070	Terrestrial ecotoxicity (kg 14-DCB)	Sor_HP_US	2_Op_material	0.000589187
2070	Terrestrial ecotoxicity (kg 14-DCB)	Sor_HP_US	3_Op_electricity	0.0337581
2070	Terrestrial ecotoxicity (kg 14-DCB)	Sor_HP_US	4_Op_heat	0.0326443
2070	Terrestrial ecotoxicity (kg 14-DCB)	Sor_HP_US	5_EoL_treat	-8.21625e-05
2070	Urban land occupation (square meter-year)	Sor_HP_US	0_CO2_capture	0
2070	Urban land occupation (square meter-year)	Sor_HP_US	1_Construction	0.227094
2070	Urban land occupation (square meter-year)	Sor_HP_US	2_Op_material	0.0514711
2070	Urban land occupation (square meter-year)	Sor_HP_US	3_Op_electricity	5.3295
2070	Urban land occupation (square meter-year)	Sor_HP_US	4_Op_heat	5.15365
2070	Urban land occupation (square meter-year)	Sor_HP_US	5_EoL_treat	-0.0243028
2070	Water depletion (m3 water)	Sor_HP_US	0_CO2_capture	0
2070	Water depletion (m3 water)	Sor_HP_US	1_Construction	0.0553476
2070	Water depletion (m3 water)	Sor_HP_US	2_Op_material	0.0246237
2070	Water depletion (m3 water)	Sor_HP_US	3_Op_electricity	0.543734
2070	Water depletion (m3 water)	Sor_HP_US	4_Op_heat	0.525794
2070	Water depletion (m3 water)	Sor_HP_US	5_EoL_treat	-0.00830526
2080	Agricultural land occupation (square meter-year)	Sor_HP_US	0_CO2_capture	0
2080	Agricultural land occupation (square meter-year)	Sor_HP_US	1_Construction	0.346176
2080	Agricultural land occupation (square meter-year)	Sor_HP_US	2_Op_material	0.901207
2080	Agricultural land occupation (square meter-year)	Sor_HP_US	3_Op_electricity	71.6766
2080	Agricultural land occupation (square meter-year)	Sor_HP_US	4_Op_heat	69.3117
2080	Agricultural land occupation (square meter-year)	Sor_HP_US	5_EoL_treat	-0.00803415
2080	Climate change (kg CO2-Eq)	Sor_HP_US	0_CO2_capture	-1000
2080	Climate change (kg CO2-Eq)	Sor_HP_US	1_Construction	6.45076
2080	Climate change (kg CO2-Eq)	Sor_HP_US	2_Op_material	3.20193
2080	Climate change (kg CO2-Eq)	Sor_HP_US	3_Op_electricity	-11.2177
2080	Climate change (kg CO2-Eq)	Sor_HP_US	4_Op_heat	-10.8476
2080	Climate change (kg CO2-Eq)	Sor_HP_US	5_EoL_treat	-4.42326
2080	Fossil depletion (kg oil-Eq)	Sor_HP_US	0_CO2_capture	0
2080	Fossil depletion (kg oil-Eq)	Sor_HP_US	1_Construction	3.72348
2080	Fossil depletion (kg oil-Eq)	Sor_HP_US	2_Op_material	7.81881
2080	Fossil depletion (kg oil-Eq)	Sor_HP_US	3_Op_electricity	30.9458
2080	Fossil depletion (kg oil-Eq)	Sor_HP_US	4_Op_heat	29.9248
2080	Fossil depletion (kg oil-Eq)	Sor_HP_US	5_EoL_treat	-0.159096
2080	Freshwater ecotoxicity (kg 14-DCB)	Sor_HP_US	0_CO2_capture	0
2080	Freshwater ecotoxicity (kg 14-DCB)	Sor_HP_US	1_Construction	0.792861
2080	Freshwater ecotoxicity (kg 14-DCB)	Sor_HP_US	2_Op_material	0.425696
2080	Freshwater ecotoxicity (kg 14-DCB)	Sor_HP_US	3_Op_electricity	8.38358
2080	Freshwater ecotoxicity (kg 14-DCB)	Sor_HP_US	4_Op_heat	8.10697
2080	Freshwater ecotoxicity (kg 14-DCB)	Sor_HP_US	5_EoL_treat	-0.278126
2080	Freshwater eutrophication (kg P-Eq)	Sor_HP_US	0_CO2_capture	0
2080	Freshwater eutrophication (kg P-Eq)	Sor_HP_US	1_Construction	0.00268408
2080	Freshwater eutrophication (kg P-Eq)	Sor_HP_US	2_Op_material	-0.000306599
2080	Freshwater eutrophication (kg P-Eq)	Sor_HP_US	3_Op_electricity	0.0190259
2080	Freshwater eutrophication (kg P-Eq)	Sor_HP_US	4_Op_heat	0.0183982
2080	Freshwater eutrophication (kg P-Eq)	Sor_HP_US	5_EoL_treat	4.25324e-05
2080	Human toxicity (kg 14-DCB)	Sor_HP_US	0_CO2_capture	0
2080	Human toxicity (kg 14-DCB)	Sor_HP_US	1_Construction	4.52637
2080	Human toxicity (kg 14-DCB)	Sor_HP_US	2_Op_material	3.13483
2080	Human toxicity (kg 14-DCB)	Sor_HP_US	3_Op_electricity	14.8486
2080	Human toxicity (kg 14-DCB)	Sor_HP_US	4_Op_heat	14.3586
2080	Human toxicity (kg 14-DCB)	Sor_HP_US	5_EoL_treat	0.090284
2080	Ionising radiation (kg U235-Eq)	Sor_HP_US	0_CO2_capture	0
2080	Ionising radiation (kg U235-Eq)	Sor_HP_US	1_Construction	0.750816
2080	Ionising radiation (kg U235-Eq)	Sor_HP_US	2_Op_material	1.76634
2080	Ionising radiation (kg U235-Eq)	Sor_HP_US	3_Op_electricity	53.1227
2080	Ionising radiation (kg U235-Eq)	Sor_HP_US	4_Op_heat	51.37
2080	Ionising radiation (kg U235-Eq)	Sor_HP_US	5_EoL_treat	-0.0268345
2080	Marine ecotoxicity (kg 14-DCB)	Sor_HP_US	0_CO2_capture	0
2080	Marine ecotoxicity (kg 14-DCB)	Sor_HP_US	1_Construction	0.719081
2080	Marine ecotoxicity (kg 14-DCB)	Sor_HP_US	2_Op_material	0.518134
2080	Marine ecotoxicity (kg 14-DCB)	Sor_HP_US	3_Op_electricity	7.43353
2080	Marine ecotoxicity (kg 14-DCB)	Sor_HP_US	4_Op_heat	7.18826
2080	Marine ecotoxicity (kg 14-DCB)	Sor_HP_US	5_EoL_treat	-0.238483
2080	Marine eutrophication (kg N-Eq)	Sor_HP_US	0_CO2_capture	0
2080	Marine eutrophication (kg N-Eq)	Sor_HP_US	1_Construction	0.00822681
2080	Marine eutrophication (kg N-Eq)	Sor_HP_US	2_Op_material	-0.0383049
2080	Marine eutrophication (kg N-Eq)	Sor_HP_US	3_Op_electricity	0.0639322
2080	Marine eutrophication (kg N-Eq)	Sor_HP_US	4_Op_heat	0.0618228
2080	Marine eutrophication (kg N-Eq)	Sor_HP_US	5_EoL_treat	-0.00336237
2080	Metal depletion (kg Fe-Eq)	Sor_HP_US	0_CO2_capture	0
2080	Metal depletion (kg Fe-Eq)	Sor_HP_US	1_Construction	5.66163
2080	Metal depletion (kg Fe-Eq)	Sor_HP_US	2_Op_material	3.38228
2080	Metal depletion (kg Fe-Eq)	Sor_HP_US	3_Op_electricity	12.2426
2080	Metal depletion (kg Fe-Eq)	Sor_HP_US	4_Op_heat	11.8386
2080	Metal depletion (kg Fe-Eq)	Sor_HP_US	5_EoL_treat	0.018573
2080	Natural land transformation (square meter)	Sor_HP_US	0_CO2_capture	0
2080	Natural land transformation (square meter)	Sor_HP_US	1_Construction	0.00369437
2080	Natural land transformation (square meter)	Sor_HP_US	2_Op_material	0.00102697
2080	Natural land transformation (square meter)	Sor_HP_US	3_Op_electricity	0.0190245
2080	Natural land transformation (square meter)	Sor_HP_US	4_Op_heat	0.0183968
2080	Natural land transformation (square meter)	Sor_HP_US	5_EoL_treat	0.000809951
2080	Ozone depletion (kg CFC-11)	Sor_HP_US	0_CO2_capture	0
2080	Ozone depletion (kg CFC-11)	Sor_HP_US	1_Construction	1.54476e-06
2080	Ozone depletion (kg CFC-11)	Sor_HP_US	2_Op_material	5.22127e-06
2080	Ozone depletion (kg CFC-11)	Sor_HP_US	3_Op_electricity	1.53686e-05
2080	Ozone depletion (kg CFC-11)	Sor_HP_US	4_Op_heat	1.48615e-05
2080	Ozone depletion (kg CFC-11)	Sor_HP_US	5_EoL_treat	-8.76866e-08
2080	Particulate matter formation (kg PM10-Eq)	Sor_HP_US	0_CO2_capture	0
2080	Particulate matter formation (kg PM10-Eq)	Sor_HP_US	1_Construction	0.0225377
2080	Particulate matter formation (kg PM10-Eq)	Sor_HP_US	2_Op_material	0.0137385
2080	Particulate matter formation (kg PM10-Eq)	Sor_HP_US	3_Op_electricity	0.0781982
2080	Particulate matter formation (kg PM10-Eq)	Sor_HP_US	4_Op_heat	0.0756181
2080	Particulate matter formation (kg PM10-Eq)	Sor_HP_US	5_EoL_treat	-0.00210028
2080	Photochemical oxidant formation (kg NMVOC)	Sor_HP_US	0_CO2_capture	0
2080	Photochemical oxidant formation (kg NMVOC)	Sor_HP_US	1_Construction	0.0326073
2080	Photochemical oxidant formation (kg NMVOC)	Sor_HP_US	2_Op_material	0.0397822
2080	Photochemical oxidant formation (kg NMVOC)	Sor_HP_US	3_Op_electricity	0.181204
2080	Photochemical oxidant formation (kg NMVOC)	Sor_HP_US	4_Op_heat	0.175225
2080	Photochemical oxidant formation (kg NMVOC)	Sor_HP_US	5_EoL_treat	-0.00670354
2080	Terrestrial acidification (kg SO2-Eq)	Sor_HP_US	0_CO2_capture	0
2080	Terrestrial acidification (kg SO2-Eq)	Sor_HP_US	1_Construction	0.0341128
2080	Terrestrial acidification (kg SO2-Eq)	Sor_HP_US	2_Op_material	0.0544311
2080	Terrestrial acidification (kg SO2-Eq)	Sor_HP_US	3_Op_electricity	0.180393
2080	Terrestrial acidification (kg SO2-Eq)	Sor_HP_US	4_Op_heat	0.174441
2080	Terrestrial acidification (kg SO2-Eq)	Sor_HP_US	5_EoL_treat	-0.00437272
2080	Terrestrial ecotoxicity (kg 14-DCB)	Sor_HP_US	0_CO2_capture	0
2080	Terrestrial ecotoxicity (kg 14-DCB)	Sor_HP_US	1_Construction	0.00267117
2080	Terrestrial ecotoxicity (kg 14-DCB)	Sor_HP_US	2_Op_material	0.000719492
2080	Terrestrial ecotoxicity (kg 14-DCB)	Sor_HP_US	3_Op_electricity	0.0348492
2080	Terrestrial ecotoxicity (kg 14-DCB)	Sor_HP_US	4_Op_heat	0.0336994
2080	Terrestrial ecotoxicity (kg 14-DCB)	Sor_HP_US	5_EoL_treat	-8.26927e-05
2080	Urban land occupation (square meter-year)	Sor_HP_US	0_CO2_capture	0
2080	Urban land occupation (square meter-year)	Sor_HP_US	1_Construction	0.232201
2080	Urban land occupation (square meter-year)	Sor_HP_US	2_Op_material	0.0844592
2080	Urban land occupation (square meter-year)	Sor_HP_US	3_Op_electricity	5.50943
2080	Urban land occupation (square meter-year)	Sor_HP_US	4_Op_heat	5.32765
2080	Urban land occupation (square meter-year)	Sor_HP_US	5_EoL_treat	-0.0244361
2080	Water depletion (m3 water)	Sor_HP_US	0_CO2_capture	0
2080	Water depletion (m3 water)	Sor_HP_US	1_Construction	0.0549001
2080	Water depletion (m3 water)	Sor_HP_US	2_Op_material	0.0218444
2080	Water depletion (m3 water)	Sor_HP_US	3_Op_electricity	0.519345
2080	Water depletion (m3 water)	Sor_HP_US	4_Op_heat	0.50221
2080	Water depletion (m3 water)	Sor_HP_US	5_EoL_treat	-0.00829404
2090	Agricultural land occupation (square meter-year)	Sor_HP_US	0_CO2_capture	0
2090	Agricultural land occupation (square meter-year)	Sor_HP_US	1_Construction	0.344433
2090	Agricultural land occupation (square meter-year)	Sor_HP_US	2_Op_material	0.928577
2090	Agricultural land occupation (square meter-year)	Sor_HP_US	3_Op_electricity	58.3785
2090	Agricultural land occupation (square meter-year)	Sor_HP_US	4_Op_heat	56.4524
2090	Agricultural land occupation (square meter-year)	Sor_HP_US	5_EoL_treat	-0.0080568
2090	Climate change (kg CO2-Eq)	Sor_HP_US	0_CO2_capture	-1000
2090	Climate change (kg CO2-Eq)	Sor_HP_US	1_Construction	6.43477
2090	Climate change (kg CO2-Eq)	Sor_HP_US	2_Op_material	3.2032
2090	Climate change (kg CO2-Eq)	Sor_HP_US	3_Op_electricity	-5.49288
2090	Climate change (kg CO2-Eq)	Sor_HP_US	4_Op_heat	-5.31164
2090	Climate change (kg CO2-Eq)	Sor_HP_US	5_EoL_treat	-4.42332
2090	Fossil depletion (kg oil-Eq)	Sor_HP_US	0_CO2_capture	0
2090	Fossil depletion (kg oil-Eq)	Sor_HP_US	1_Construction	3.70853
2090	Fossil depletion (kg oil-Eq)	Sor_HP_US	2_Op_material	7.77605
2090	Fossil depletion (kg oil-Eq)	Sor_HP_US	3_Op_electricity	26.5322
2090	Fossil depletion (kg oil-Eq)	Sor_HP_US	4_Op_heat	25.6568
2090	Fossil depletion (kg oil-Eq)	Sor_HP_US	5_EoL_treat	-0.158915
2090	Freshwater ecotoxicity (kg 14-DCB)	Sor_HP_US	0_CO2_capture	0
2090	Freshwater ecotoxicity (kg 14-DCB)	Sor_HP_US	1_Construction	0.79391
2090	Freshwater ecotoxicity (kg 14-DCB)	Sor_HP_US	2_Op_material	0.436008
2090	Freshwater ecotoxicity (kg 14-DCB)	Sor_HP_US	3_Op_electricity	8.81017
2090	Freshwater ecotoxicity (kg 14-DCB)	Sor_HP_US	4_Op_heat	8.51949
2090	Freshwater ecotoxicity (kg 14-DCB)	Sor_HP_US	5_EoL_treat	-0.27817
2090	Freshwater eutrophication (kg P-Eq)	Sor_HP_US	0_CO2_capture	0
2090	Freshwater eutrophication (kg P-Eq)	Sor_HP_US	1_Construction	0.00268398
2090	Freshwater eutrophication (kg P-Eq)	Sor_HP_US	2_Op_material	-0.000276401
2090	Freshwater eutrophication (kg P-Eq)	Sor_HP_US	3_Op_electricity	0.0168417
2090	Freshwater eutrophication (kg P-Eq)	Sor_HP_US	4_Op_heat	0.0162861
2090	Freshwater eutrophication (kg P-Eq)	Sor_HP_US	5_EoL_treat	4.24085e-05
2090	Human toxicity (kg 14-DCB)	Sor_HP_US	0_CO2_capture	0
2090	Human toxicity (kg 14-DCB)	Sor_HP_US	1_Construction	4.52816
2090	Human toxicity (kg 14-DCB)	Sor_HP_US	2_Op_material	3.17343
2090	Human toxicity (kg 14-DCB)	Sor_HP_US	3_Op_electricity	17.1699
2090	Human toxicity (kg 14-DCB)	Sor_HP_US	4_Op_heat	16.6034
2090	Human toxicity (kg 14-DCB)	Sor_HP_US	5_EoL_treat	0.0901071
2090	Ionising radiation (kg U235-Eq)	Sor_HP_US	0_CO2_capture	0
2090	Ionising radiation (kg U235-Eq)	Sor_HP_US	1_Construction	0.705329
2090	Ionising radiation (kg U235-Eq)	Sor_HP_US	2_Op_material	1.4854
2090	Ionising radiation (kg U235-Eq)	Sor_HP_US	3_Op_electricity	40.0452
2090	Ionising radiation (kg U235-Eq)	Sor_HP_US	4_Op_heat	38.7239
2090	Ionising radiation (kg U235-Eq)	Sor_HP_US	5_EoL_treat	-0.025681
2090	Marine ecotoxicity (kg 14-DCB)	Sor_HP_US	0_CO2_capture	0
2090	Marine ecotoxicity (kg 14-DCB)	Sor_HP_US	1_Construction	0.719956
2090	Marine ecotoxicity (kg 14-DCB)	Sor_HP_US	2_Op_material	0.527219
2090	Marine ecotoxicity (kg 14-DCB)	Sor_HP_US	3_Op_electricity	7.80391
2090	Marine ecotoxicity (kg 14-DCB)	Sor_HP_US	4_Op_heat	7.54643
2090	Marine ecotoxicity (kg 14-DCB)	Sor_HP_US	5_EoL_treat	-0.238522
2090	Marine eutrophication (kg N-Eq)	Sor_HP_US	0_CO2_capture	0
2090	Marine eutrophication (kg N-Eq)	Sor_HP_US	1_Construction	0.00819802
2090	Marine eutrophication (kg N-Eq)	Sor_HP_US	2_Op_material	-0.0383389
2090	Marine eutrophication (kg N-Eq)	Sor_HP_US	3_Op_electricity	0.0564605
2090	Marine eutrophication (kg N-Eq)	Sor_HP_US	4_Op_heat	0.0545977
2090	Marine eutrophication (kg N-Eq)	Sor_HP_US	5_EoL_treat	-0.0033622
2090	Metal depletion (kg Fe-Eq)	Sor_HP_US	0_CO2_capture	0
2090	Metal depletion (kg Fe-Eq)	Sor_HP_US	1_Construction	5.65618
2090	Metal depletion (kg Fe-Eq)	Sor_HP_US	2_Op_material	3.3961
2090	Metal depletion (kg Fe-Eq)	Sor_HP_US	3_Op_electricity	12.6441
2090	Metal depletion (kg Fe-Eq)	Sor_HP_US	4_Op_heat	12.2269
2090	Metal depletion (kg Fe-Eq)	Sor_HP_US	5_EoL_treat	0.0185156
2090	Natural land transformation (square meter)	Sor_HP_US	0_CO2_capture	0
2090	Natural land transformation (square meter)	Sor_HP_US	1_Construction	0.00368146
2090	Natural land transformation (square meter)	Sor_HP_US	2_Op_material	0.000981897
2090	Natural land transformation (square meter)	Sor_HP_US	3_Op_electricity	0.0164377
2090	Natural land transformation (square meter)	Sor_HP_US	4_Op_heat	0.0158953
2090	Natural land transformation (square meter)	Sor_HP_US	5_EoL_treat	0.000810167
2090	Ozone depletion (kg CFC-11)	Sor_HP_US	0_CO2_capture	0
2090	Ozone depletion (kg CFC-11)	Sor_HP_US	1_Construction	1.53549e-06
2090	Ozone depletion (kg CFC-11)	Sor_HP_US	2_Op_material	5.17735e-06
2090	Ozone depletion (kg CFC-11)	Sor_HP_US	3_Op_electricity	1.27382e-05
2090	Ozone depletion (kg CFC-11)	Sor_HP_US	4_Op_heat	1.23179e-05
2090	Ozone depletion (kg CFC-11)	Sor_HP_US	5_EoL_treat	-8.75035e-08
2090	Particulate matter formation (kg PM10-Eq)	Sor_HP_US	0_CO2_capture	0
2090	Particulate matter formation (kg PM10-Eq)	Sor_HP_US	1_Construction	0.022486
2090	Particulate matter formation (kg PM10-Eq)	Sor_HP_US	2_Op_material	0.0137835
2090	Particulate matter formation (kg PM10-Eq)	Sor_HP_US	3_Op_electricity	0.0736999
2090	Particulate matter formation (kg PM10-Eq)	Sor_HP_US	4_Op_heat	0.0712683
2090	Particulate matter formation (kg PM10-Eq)	Sor_HP_US	5_EoL_treat	-0.00210043
2090	Photochemical oxidant formation (kg NMVOC)	Sor_HP_US	0_CO2_capture	0
2090	Photochemical oxidant formation (kg NMVOC)	Sor_HP_US	1_Construction	0.0324605
2090	Photochemical oxidant formation (kg NMVOC)	Sor_HP_US	2_Op_material	0.0397281
2090	Photochemical oxidant formation (kg NMVOC)	Sor_HP_US	3_Op_electricity	0.165336
2090	Photochemical oxidant formation (kg NMVOC)	Sor_HP_US	4_Op_heat	0.159881
2090	Photochemical oxidant formation (kg NMVOC)	Sor_HP_US	5_EoL_treat	-0.00670325
2090	Terrestrial acidification (kg SO2-Eq)	Sor_HP_US	0_CO2_capture	0
2090	Terrestrial acidification (kg SO2-Eq)	Sor_HP_US	1_Construction	0.0340531
2090	Terrestrial acidification (kg SO2-Eq)	Sor_HP_US	2_Op_material	0.0544595
2090	Terrestrial acidification (kg SO2-Eq)	Sor_HP_US	3_Op_electricity	0.170238
2090	Terrestrial acidification (kg SO2-Eq)	Sor_HP_US	4_Op_heat	0.164621
2090	Terrestrial acidification (kg SO2-Eq)	Sor_HP_US	5_EoL_treat	-0.00437279
2090	Terrestrial ecotoxicity (kg 14-DCB)	Sor_HP_US	0_CO2_capture	0
2090	Terrestrial ecotoxicity (kg 14-DCB)	Sor_HP_US	1_Construction	0.00267651
2090	Terrestrial ecotoxicity (kg 14-DCB)	Sor_HP_US	2_Op_material	0.000770143
2090	Terrestrial ecotoxicity (kg 14-DCB)	Sor_HP_US	3_Op_electricity	0.0355515
2090	Terrestrial ecotoxicity (kg 14-DCB)	Sor_HP_US	4_Op_heat	0.0343785
2090	Terrestrial ecotoxicity (kg 14-DCB)	Sor_HP_US	5_EoL_treat	-8.28902e-05
2090	Urban land occupation (square meter-year)	Sor_HP_US	0_CO2_capture	0
2090	Urban land occupation (square meter-year)	Sor_HP_US	1_Construction	0.233822
2090	Urban land occupation (square meter-year)	Sor_HP_US	2_Op_material	0.0973411
2090	Urban land occupation (square meter-year)	Sor_HP_US	3_Op_electricity	6.05551
2090	Urban land occupation (square meter-year)	Sor_HP_US	4_Op_heat	5.85571
2090	Urban land occupation (square meter-year)	Sor_HP_US	5_EoL_treat	-0.0244871
2090	Water depletion (m3 water)	Sor_HP_US	0_CO2_capture	0
2090	Water depletion (m3 water)	Sor_HP_US	1_Construction	0.0545655
2090	Water depletion (m3 water)	Sor_HP_US	2_Op_material	0.0200557
2090	Water depletion (m3 water)	Sor_HP_US	3_Op_electricity	0.432107
2090	Water depletion (m3 water)	Sor_HP_US	4_Op_heat	0.41785
2090	Water depletion (m3 water)	Sor_HP_US	5_EoL_treat	-0.00828676
2100	Agricultural land occupation (square meter-year)	Sor_HP_US	0_CO2_capture	0
2100	Agricultural land occupation (square meter-year)	Sor_HP_US	1_Construction	0.344428
2100	Agricultural land occupation (square meter-year)	Sor_HP_US	2_Op_material	0.914339
2100	Agricultural land occupation (square meter-year)	Sor_HP_US	3_Op_electricity	45.2547
2100	Agricultural land occupation (square meter-year)	Sor_HP_US	4_Op_heat	43.7616
2100	Agricultural land occupation (square meter-year)	Sor_HP_US	5_EoL_treat	-0.00797614
2100	Climate change (kg CO2-Eq)	Sor_HP_US	0_CO2_capture	-1000
2100	Climate change (kg CO2-Eq)	Sor_HP_US	1_Construction	6.46058
2100	Climate change (kg CO2-Eq)	Sor_HP_US	2_Op_material	3.27043
2100	Climate change (kg CO2-Eq)	Sor_HP_US	3_Op_electricity	2.72291
2100	Climate change (kg CO2-Eq)	Sor_HP_US	4_Op_heat	2.63307
2100	Climate change (kg CO2-Eq)	Sor_HP_US	5_EoL_treat	-4.42359
2100	Fossil depletion (kg oil-Eq)	Sor_HP_US	0_CO2_capture	0
2100	Fossil depletion (kg oil-Eq)	Sor_HP_US	1_Construction	3.71186
2100	Fossil depletion (kg oil-Eq)	Sor_HP_US	2_Op_material	7.76219
2100	Fossil depletion (kg oil-Eq)	Sor_HP_US	3_Op_electricity	25.6041
2100	Fossil depletion (kg oil-Eq)	Sor_HP_US	4_Op_heat	24.7593
2100	Fossil depletion (kg oil-Eq)	Sor_HP_US	5_EoL_treat	-0.158841
2100	Freshwater ecotoxicity (kg 14-DCB)	Sor_HP_US	0_CO2_capture	0
2100	Freshwater ecotoxicity (kg 14-DCB)	Sor_HP_US	1_Construction	0.796485
2100	Freshwater ecotoxicity (kg 14-DCB)	Sor_HP_US	2_Op_material	0.446074
2100	Freshwater ecotoxicity (kg 14-DCB)	Sor_HP_US	3_Op_electricity	9.17477
2100	Freshwater ecotoxicity (kg 14-DCB)	Sor_HP_US	4_Op_heat	8.87206
2100	Freshwater ecotoxicity (kg 14-DCB)	Sor_HP_US	5_EoL_treat	-0.278213
2100	Freshwater eutrophication (kg P-Eq)	Sor_HP_US	0_CO2_capture	0
2100	Freshwater eutrophication (kg P-Eq)	Sor_HP_US	1_Construction	0.002687
2100	Freshwater eutrophication (kg P-Eq)	Sor_HP_US	2_Op_material	-0.000300587
2100	Freshwater eutrophication (kg P-Eq)	Sor_HP_US	3_Op_electricity	0.0167781
2100	Freshwater eutrophication (kg P-Eq)	Sor_HP_US	4_Op_heat	0.0162245
2100	Freshwater eutrophication (kg P-Eq)	Sor_HP_US	5_EoL_treat	4.24873e-05
2100	Human toxicity (kg 14-DCB)	Sor_HP_US	0_CO2_capture	0
2100	Human toxicity (kg 14-DCB)	Sor_HP_US	1_Construction	4.53455
2100	Human toxicity (kg 14-DCB)	Sor_HP_US	2_Op_material	3.17188
2100	Human toxicity (kg 14-DCB)	Sor_HP_US	3_Op_electricity	19.6037
2100	Human toxicity (kg 14-DCB)	Sor_HP_US	4_Op_heat	18.9569
2100	Human toxicity (kg 14-DCB)	Sor_HP_US	5_EoL_treat	0.0900939
2100	Ionising radiation (kg U235-Eq)	Sor_HP_US	0_CO2_capture	0
2100	Ionising radiation (kg U235-Eq)	Sor_HP_US	1_Construction	0.652099
2100	Ionising radiation (kg U235-Eq)	Sor_HP_US	2_Op_material	1.12843
2100	Ionising radiation (kg U235-Eq)	Sor_HP_US	3_Op_electricity	22.1456
2100	Ionising radiation (kg U235-Eq)	Sor_HP_US	4_Op_heat	21.4149
2100	Ionising radiation (kg U235-Eq)	Sor_HP_US	5_EoL_treat	-0.0242459
2100	Marine ecotoxicity (kg 14-DCB)	Sor_HP_US	0_CO2_capture	0
2100	Marine ecotoxicity (kg 14-DCB)	Sor_HP_US	1_Construction	0.722266
2100	Marine ecotoxicity (kg 14-DCB)	Sor_HP_US	2_Op_material	0.536065
2100	Marine ecotoxicity (kg 14-DCB)	Sor_HP_US	3_Op_electricity	8.11994
2100	Marine ecotoxicity (kg 14-DCB)	Sor_HP_US	4_Op_heat	7.85203
2100	Marine ecotoxicity (kg 14-DCB)	Sor_HP_US	5_EoL_treat	-0.238559
2100	Marine eutrophication (kg N-Eq)	Sor_HP_US	0_CO2_capture	0
2100	Marine eutrophication (kg N-Eq)	Sor_HP_US	1_Construction	0.0082023
2100	Marine eutrophication (kg N-Eq)	Sor_HP_US	2_Op_material	-0.0383677
2100	Marine eutrophication (kg N-Eq)	Sor_HP_US	3_Op_electricity	0.0523063
2100	Marine eutrophication (kg N-Eq)	Sor_HP_US	4_Op_heat	0.0505805
2100	Marine eutrophication (kg N-Eq)	Sor_HP_US	5_EoL_treat	-0.00336206
2100	Metal depletion (kg Fe-Eq)	Sor_HP_US	0_CO2_capture	0
2100	Metal depletion (kg Fe-Eq)	Sor_HP_US	1_Construction	5.66689
2100	Metal depletion (kg Fe-Eq)	Sor_HP_US	2_Op_material	3.41237
2100	Metal depletion (kg Fe-Eq)	Sor_HP_US	3_Op_electricity	13
2100	Metal depletion (kg Fe-Eq)	Sor_HP_US	4_Op_heat	12.5711
2100	Metal depletion (kg Fe-Eq)	Sor_HP_US	5_EoL_treat	0.0184495
2100	Natural land transformation (square meter)	Sor_HP_US	0_CO2_capture	0
2100	Natural land transformation (square meter)	Sor_HP_US	1_Construction	0.0036787
2100	Natural land transformation (square meter)	Sor_HP_US	2_Op_material	0.000953783
2100	Natural land transformation (square meter)	Sor_HP_US	3_Op_electricity	0.0156458
2100	Natural land transformation (square meter)	Sor_HP_US	4_Op_heat	0.0151296
2100	Natural land transformation (square meter)	Sor_HP_US	5_EoL_treat	0.000810322
2100	Ozone depletion (kg CFC-11)	Sor_HP_US	0_CO2_capture	0
2100	Ozone depletion (kg CFC-11)	Sor_HP_US	1_Construction	1.53116e-06
2100	Ozone depletion (kg CFC-11)	Sor_HP_US	2_Op_material	5.1379e-06
2100	Ozone depletion (kg CFC-11)	Sor_HP_US	3_Op_electricity	1.05031e-05
2100	Ozone depletion (kg CFC-11)	Sor_HP_US	4_Op_heat	1.01565e-05
2100	Ozone depletion (kg CFC-11)	Sor_HP_US	5_EoL_treat	-8.7345e-08
2100	Particulate matter formation (kg PM10-Eq)	Sor_HP_US	0_CO2_capture	0
2100	Particulate matter formation (kg PM10-Eq)	Sor_HP_US	1_Construction	0.0225368
2100	Particulate matter formation (kg PM10-Eq)	Sor_HP_US	2_Op_material	0.0138196
2100	Particulate matter formation (kg PM10-Eq)	Sor_HP_US	3_Op_electricity	0.0720402
2100	Particulate matter formation (kg PM10-Eq)	Sor_HP_US	4_Op_heat	0.0696633
2100	Particulate matter formation (kg PM10-Eq)	Sor_HP_US	5_EoL_treat	-0.00210056
2100	Photochemical oxidant formation (kg NMVOC)	Sor_HP_US	0_CO2_capture	0
2100	Photochemical oxidant formation (kg NMVOC)	Sor_HP_US	1_Construction	0.0325632
2100	Photochemical oxidant formation (kg NMVOC)	Sor_HP_US	2_Op_material	0.0397532
2100	Photochemical oxidant formation (kg NMVOC)	Sor_HP_US	3_Op_electricity	0.159046
2100	Photochemical oxidant formation (kg NMVOC)	Sor_HP_US	4_Op_heat	0.153799
2100	Photochemical oxidant formation (kg NMVOC)	Sor_HP_US	5_EoL_treat	-0.00670328
2100	Terrestrial acidification (kg SO2-Eq)	Sor_HP_US	0_CO2_capture	0
2100	Terrestrial acidification (kg SO2-Eq)	Sor_HP_US	1_Construction	0.0341039
2100	Terrestrial acidification (kg SO2-Eq)	Sor_HP_US	2_Op_material	0.0545331
2100	Terrestrial acidification (kg SO2-Eq)	Sor_HP_US	3_Op_electricity	0.167874
2100	Terrestrial acidification (kg SO2-Eq)	Sor_HP_US	4_Op_heat	0.162335
2100	Terrestrial acidification (kg SO2-Eq)	Sor_HP_US	5_EoL_treat	-0.00437305
2100	Terrestrial ecotoxicity (kg 14-DCB)	Sor_HP_US	0_CO2_capture	0
2100	Terrestrial ecotoxicity (kg 14-DCB)	Sor_HP_US	1_Construction	0.00268873
2100	Terrestrial ecotoxicity (kg 14-DCB)	Sor_HP_US	2_Op_material	0.00082987
2100	Terrestrial ecotoxicity (kg 14-DCB)	Sor_HP_US	3_Op_electricity	0.0357947
2100	Terrestrial ecotoxicity (kg 14-DCB)	Sor_HP_US	4_Op_heat	0.0346137
2100	Terrestrial ecotoxicity (kg 14-DCB)	Sor_HP_US	5_EoL_treat	-8.31234e-05
2100	Urban land occupation (square meter-year)	Sor_HP_US	0_CO2_capture	0
2100	Urban land occupation (square meter-year)	Sor_HP_US	1_Construction	0.236213
2100	Urban land occupation (square meter-year)	Sor_HP_US	2_Op_material	0.110013
2100	Urban land occupation (square meter-year)	Sor_HP_US	3_Op_electricity	6.26249
2100	Urban land occupation (square meter-year)	Sor_HP_US	4_Op_heat	6.05586
2100	Urban land occupation (square meter-year)	Sor_HP_US	5_EoL_treat	-0.0245346
2100	Water depletion (m3 water)	Sor_HP_US	0_CO2_capture	0
2100	Water depletion (m3 water)	Sor_HP_US	1_Construction	0.0542964
2100	Water depletion (m3 water)	Sor_HP_US	2_Op_material	0.0180613
2100	Water depletion (m3 water)	Sor_HP_US	3_Op_electricity	0.360404
2100	Water depletion (m3 water)	Sor_HP_US	4_Op_heat	0.348513
2100	Water depletion (m3 water)	Sor_HP_US	5_EoL_treat	-0.00827844
2020	Agricultural land occupation (square meter-year)	Sor_BG_US	0_CO2_capture	0
2020	Agricultural land occupation (square meter-year)	Sor_BG_US	1_Construction	0.260804
2020	Agricultural land occupation (square meter-year)	Sor_BG_US	2_Op_material	0.477588
2020	Agricultural land occupation (square meter-year)	Sor_BG_US	3_Op_electricity	28.5647
2020	Agricultural land occupation (square meter-year)	Sor_BG_US	4_Op_heat	22.7701
2020	Agricultural land occupation (square meter-year)	Sor_BG_US	5_EoL_treat	-0.00588972
2020	Climate change (kg CO2-Eq)	Sor_BG_US	0_CO2_capture	-1000
2020	Climate change (kg CO2-Eq)	Sor_BG_US	1_Construction	7.62833
2020	Climate change (kg CO2-Eq)	Sor_BG_US	2_Op_material	9.92204
2020	Climate change (kg CO2-Eq)	Sor_BG_US	3_Op_electricity	316.123
2020	Climate change (kg CO2-Eq)	Sor_BG_US	4_Op_heat	113.541
2020	Climate change (kg CO2-Eq)	Sor_BG_US	5_EoL_treat	-4.45274
2020	Fossil depletion (kg oil-Eq)	Sor_BG_US	0_CO2_capture	0
2020	Fossil depletion (kg oil-Eq)	Sor_BG_US	1_Construction	3.95069
2020	Fossil depletion (kg oil-Eq)	Sor_BG_US	2_Op_material	9.12801
2020	Fossil depletion (kg oil-Eq)	Sor_BG_US	3_Op_electricity	92.7669
2020	Fossil depletion (kg oil-Eq)	Sor_BG_US	4_Op_heat	21.7938
2020	Fossil depletion (kg oil-Eq)	Sor_BG_US	5_EoL_treat	-0.164895
2020	Freshwater ecotoxicity (kg 14-DCB)	Sor_BG_US	0_CO2_capture	0
2020	Freshwater ecotoxicity (kg 14-DCB)	Sor_BG_US	1_Construction	0.788558
2020	Freshwater ecotoxicity (kg 14-DCB)	Sor_BG_US	2_Op_material	0.402889
2020	Freshwater ecotoxicity (kg 14-DCB)	Sor_BG_US	3_Op_electricity	8.89141
2020	Freshwater ecotoxicity (kg 14-DCB)	Sor_BG_US	4_Op_heat	3.38215
2020	Freshwater ecotoxicity (kg 14-DCB)	Sor_BG_US	5_EoL_treat	-0.278034
2020	Freshwater eutrophication (kg P-Eq)	Sor_BG_US	0_CO2_capture	0
2020	Freshwater eutrophication (kg P-Eq)	Sor_BG_US	1_Construction	0.00333907
2020	Freshwater eutrophication (kg P-Eq)	Sor_BG_US	2_Op_material	0.00340189
2020	Freshwater eutrophication (kg P-Eq)	Sor_BG_US	3_Op_electricity	0.300988
2020	Freshwater eutrophication (kg P-Eq)	Sor_BG_US	4_Op_heat	0.0290947
2020	Freshwater eutrophication (kg P-Eq)	Sor_BG_US	5_EoL_treat	2.57602e-05
2020	Human toxicity (kg 14-DCB)	Sor_BG_US	0_CO2_capture	0
2020	Human toxicity (kg 14-DCB)	Sor_BG_US	1_Construction	4.99054
2020	Human toxicity (kg 14-DCB)	Sor_BG_US	2_Op_material	5.78138
2020	Human toxicity (kg 14-DCB)	Sor_BG_US	3_Op_electricity	201.439
2020	Human toxicity (kg 14-DCB)	Sor_BG_US	4_Op_heat	32.4088
2020	Human toxicity (kg 14-DCB)	Sor_BG_US	5_EoL_treat	0.078438
2020	Ionising radiation (kg U235-Eq)	Sor_BG_US	0_CO2_capture	0
2020	Ionising radiation (kg U235-Eq)	Sor_BG_US	1_Construction	0.721492
2020	Ionising radiation (kg U235-Eq)	Sor_BG_US	2_Op_material	1.52413
2020	Ionising radiation (kg U235-Eq)	Sor_BG_US	3_Op_electricity	109.898
2020	Ionising radiation (kg U235-Eq)	Sor_BG_US	4_Op_heat	6.86145
2020	Ionising radiation (kg U235-Eq)	Sor_BG_US	5_EoL_treat	-0.0257125
2020	Marine ecotoxicity (kg 14-DCB)	Sor_BG_US	0_CO2_capture	0
2020	Marine ecotoxicity (kg 14-DCB)	Sor_BG_US	1_Construction	0.715546
2020	Marine ecotoxicity (kg 14-DCB)	Sor_BG_US	2_Op_material	0.49964
2020	Marine ecotoxicity (kg 14-DCB)	Sor_BG_US	3_Op_electricity	7.71194
2020	Marine ecotoxicity (kg 14-DCB)	Sor_BG_US	4_Op_heat	2.99521
2020	Marine ecotoxicity (kg 14-DCB)	Sor_BG_US	5_EoL_treat	-0.238409
2020	Marine eutrophication (kg N-Eq)	Sor_BG_US	0_CO2_capture	0
2020	Marine eutrophication (kg N-Eq)	Sor_BG_US	1_Construction	0.00917883
2020	Marine eutrophication (kg N-Eq)	Sor_BG_US	2_Op_material	-0.0339122
2020	Marine eutrophication (kg N-Eq)	Sor_BG_US	3_Op_electricity	0.239199
2020	Marine eutrophication (kg N-Eq)	Sor_BG_US	4_Op_heat	0.0985011
2020	Marine eutrophication (kg N-Eq)	Sor_BG_US	5_EoL_treat	-0.00338168
2020	Metal depletion (kg Fe-Eq)	Sor_BG_US	0_CO2_capture	0
2020	Metal depletion (kg Fe-Eq)	Sor_BG_US	1_Construction	5.63187
2020	Metal depletion (kg Fe-Eq)	Sor_BG_US	2_Op_material	3.25551
2020	Metal depletion (kg Fe-Eq)	Sor_BG_US	3_Op_electricity	5.67637
2020	Metal depletion (kg Fe-Eq)	Sor_BG_US	4_Op_heat	6.35333
2020	Metal depletion (kg Fe-Eq)	Sor_BG_US	5_EoL_treat	0.019132
2020	Natural land transformation (square meter)	Sor_BG_US	0_CO2_capture	0
2020	Natural land transformation (square meter)	Sor_BG_US	1_Construction	0.00377159
2020	Natural land transformation (square meter)	Sor_BG_US	2_Op_material	0.00144726
2020	Natural land transformation (square meter)	Sor_BG_US	3_Op_electricity	0.0199554
2020	Natural land transformation (square meter)	Sor_BG_US	4_Op_heat	0.0210541
2020	Natural land transformation (square meter)	Sor_BG_US	5_EoL_treat	0.000807925
2020	Ozone depletion (kg CFC-11)	Sor_BG_US	0_CO2_capture	0
2020	Ozone depletion (kg CFC-11)	Sor_BG_US	1_Construction	1.55107e-06
2020	Ozone depletion (kg CFC-11)	Sor_BG_US	2_Op_material	5.26363e-06
2020	Ozone depletion (kg CFC-11)	Sor_BG_US	3_Op_electricity	2.48995e-05
2020	Ozone depletion (kg CFC-11)	Sor_BG_US	4_Op_heat	5.27222e-06
2020	Ozone depletion (kg CFC-11)	Sor_BG_US	5_EoL_treat	-8.78951e-08
2020	Particulate matter formation (kg PM10-Eq)	Sor_BG_US	0_CO2_capture	0
2020	Particulate matter formation (kg PM10-Eq)	Sor_BG_US	1_Construction	0.02541
2020	Particulate matter formation (kg PM10-Eq)	Sor_BG_US	2_Op_material	0.0287542
2020	Particulate matter formation (kg PM10-Eq)	Sor_BG_US	3_Op_electricity	1.03216
2020	Particulate matter formation (kg PM10-Eq)	Sor_BG_US	4_Op_heat	0.253749
2020	Particulate matter formation (kg PM10-Eq)	Sor_BG_US	5_EoL_treat	-0.00216654
2020	Photochemical oxidant formation (kg NMVOC)	Sor_BG_US	0_CO2_capture	0
2020	Photochemical oxidant formation (kg NMVOC)	Sor_BG_US	1_Construction	0.0349625
2020	Photochemical oxidant formation (kg NMVOC)	Sor_BG_US	2_Op_material	0.0506255
2020	Photochemical oxidant formation (kg NMVOC)	Sor_BG_US	3_Op_electricity	0.535766
2020	Photochemical oxidant formation (kg NMVOC)	Sor_BG_US	4_Op_heat	0.252796
2020	Photochemical oxidant formation (kg NMVOC)	Sor_BG_US	5_EoL_treat	-0.00675109
2020	Terrestrial acidification (kg SO2-Eq)	Sor_BG_US	0_CO2_capture	0
2020	Terrestrial acidification (kg SO2-Eq)	Sor_BG_US	1_Construction	0.0378734
2020	Terrestrial acidification (kg SO2-Eq)	Sor_BG_US	2_Op_material	0.0702271
2020	Terrestrial acidification (kg SO2-Eq)	Sor_BG_US	3_Op_electricity	0.645404
2020	Terrestrial acidification (kg SO2-Eq)	Sor_BG_US	4_Op_heat	1.09279
2020	Terrestrial acidification (kg SO2-Eq)	Sor_BG_US	5_EoL_treat	-0.00444193
2020	Terrestrial ecotoxicity (kg 14-DCB)	Sor_BG_US	0_CO2_capture	0
2020	Terrestrial ecotoxicity (kg 14-DCB)	Sor_BG_US	1_Construction	0.00262468
2020	Terrestrial ecotoxicity (kg 14-DCB)	Sor_BG_US	2_Op_material	0.000442929
2020	Terrestrial ecotoxicity (kg 14-DCB)	Sor_BG_US	3_Op_electricity	0.0192479
2020	Terrestrial ecotoxicity (kg 14-DCB)	Sor_BG_US	4_Op_heat	0.00841779
2020	Terrestrial ecotoxicity (kg 14-DCB)	Sor_BG_US	5_EoL_treat	-8.15086e-05
2020	Urban land occupation (square meter-year)	Sor_BG_US	0_CO2_capture	0
2020	Urban land occupation (square meter-year)	Sor_BG_US	1_Construction	0.22466
2020	Urban land occupation (square meter-year)	Sor_BG_US	2_Op_material	0.0394391
2020	Urban land occupation (square meter-year)	Sor_BG_US	3_Op_electricity	1.8189
2020	Urban land occupation (square meter-year)	Sor_BG_US	4_Op_heat	0.701513
2020	Urban land occupation (square meter-year)	Sor_BG_US	5_EoL_treat	-0.0242332
2020	Water depletion (m3 water)	Sor_BG_US	0_CO2_capture	0
2020	Water depletion (m3 water)	Sor_BG_US	1_Construction	0.0573735
2020	Water depletion (m3 water)	Sor_BG_US	2_Op_material	0.0349947
2020	Water depletion (m3 water)	Sor_BG_US	3_Op_electricity	1.52743
2020	Water depletion (m3 water)	Sor_BG_US	4_Op_heat	0.202058
2020	Water depletion (m3 water)	Sor_BG_US	5_EoL_treat	-0.00835162
2030	Agricultural land occupation (square meter-year)	Sor_BG_US	0_CO2_capture	0
2030	Agricultural land occupation (square meter-year)	Sor_BG_US	1_Construction	0.318196
2030	Agricultural land occupation (square meter-year)	Sor_BG_US	2_Op_material	0.761349
2030	Agricultural land occupation (square meter-year)	Sor_BG_US	3_Op_electricity	106.35
2030	Agricultural land occupation (square meter-year)	Sor_BG_US	4_Op_heat	24.6136
2030	Agricultural land occupation (square meter-year)	Sor_BG_US	5_EoL_treat	-0.00742117
2030	Climate change (kg CO2-Eq)	Sor_BG_US	0_CO2_capture	-1000
2030	Climate change (kg CO2-Eq)	Sor_BG_US	1_Construction	6.97139
2030	Climate change (kg CO2-Eq)	Sor_BG_US	2_Op_material	6.06452
2030	Climate change (kg CO2-Eq)	Sor_BG_US	3_Op_electricity	122.045
2030	Climate change (kg CO2-Eq)	Sor_BG_US	4_Op_heat	93.4922
2030	Climate change (kg CO2-Eq)	Sor_BG_US	5_EoL_treat	-4.43563
2030	Fossil depletion (kg oil-Eq)	Sor_BG_US	0_CO2_capture	0
2030	Fossil depletion (kg oil-Eq)	Sor_BG_US	1_Construction	3.81355
2030	Fossil depletion (kg oil-Eq)	Sor_BG_US	2_Op_material	8.3412
2030	Fossil depletion (kg oil-Eq)	Sor_BG_US	3_Op_electricity	45.1945
2030	Fossil depletion (kg oil-Eq)	Sor_BG_US	4_Op_heat	17.7771
2030	Fossil depletion (kg oil-Eq)	Sor_BG_US	5_EoL_treat	-0.161321
2030	Freshwater ecotoxicity (kg 14-DCB)	Sor_BG_US	0_CO2_capture	0
2030	Freshwater ecotoxicity (kg 14-DCB)	Sor_BG_US	1_Construction	0.783513
2030	Freshwater ecotoxicity (kg 14-DCB)	Sor_BG_US	2_Op_material	0.373283
2030	Freshwater ecotoxicity (kg 14-DCB)	Sor_BG_US	3_Op_electricity	6.08812
2030	Freshwater ecotoxicity (kg 14-DCB)	Sor_BG_US	4_Op_heat	3.23288
2030	Freshwater ecotoxicity (kg 14-DCB)	Sor_BG_US	5_EoL_treat	-0.277904
2030	Freshwater eutrophication (kg P-Eq)	Sor_BG_US	0_CO2_capture	0
2030	Freshwater eutrophication (kg P-Eq)	Sor_BG_US	1_Construction	0.00285279
2030	Freshwater eutrophication (kg P-Eq)	Sor_BG_US	2_Op_material	0.000595054
2030	Freshwater eutrophication (kg P-Eq)	Sor_BG_US	3_Op_electricity	0.0564572
2030	Freshwater eutrophication (kg P-Eq)	Sor_BG_US	4_Op_heat	0.0148978
2030	Freshwater eutrophication (kg P-Eq)	Sor_BG_US	5_EoL_treat	3.8417e-05
2030	Human toxicity (kg 14-DCB)	Sor_BG_US	0_CO2_capture	0
2030	Human toxicity (kg 14-DCB)	Sor_BG_US	1_Construction	4.68909
2030	Human toxicity (kg 14-DCB)	Sor_BG_US	2_Op_material	4.02703
2030	Human toxicity (kg 14-DCB)	Sor_BG_US	3_Op_electricity	75.0644
2030	Human toxicity (kg 14-DCB)	Sor_BG_US	4_Op_heat	23.6135
2030	Human toxicity (kg 14-DCB)	Sor_BG_US	5_EoL_treat	0.0862633
2030	Ionising radiation (kg U235-Eq)	Sor_BG_US	0_CO2_capture	0
2030	Ionising radiation (kg U235-Eq)	Sor_BG_US	1_Construction	0.832288
2030	Ionising radiation (kg U235-Eq)	Sor_BG_US	2_Op_material	2.22397
2030	Ionising radiation (kg U235-Eq)	Sor_BG_US	3_Op_electricity	137.36
2030	Ionising radiation (kg U235-Eq)	Sor_BG_US	4_Op_heat	10.1775
2030	Ionising radiation (kg U235-Eq)	Sor_BG_US	5_EoL_treat	-0.028713
2030	Marine ecotoxicity (kg 14-DCB)	Sor_BG_US	0_CO2_capture	0
2030	Marine ecotoxicity (kg 14-DCB)	Sor_BG_US	1_Construction	0.710568
2030	Marine ecotoxicity (kg 14-DCB)	Sor_BG_US	2_Op_material	0.47036
2030	Marine ecotoxicity (kg 14-DCB)	Sor_BG_US	3_Op_electricity	5.10724
2030	Marine ecotoxicity (kg 14-DCB)	Sor_BG_US	4_Op_heat	2.84794
2030	Marine ecotoxicity (kg 14-DCB)	Sor_BG_US	5_EoL_treat	-0.238279
2030	Marine eutrophication (kg N-Eq)	Sor_BG_US	0_CO2_capture	0
2030	Marine eutrophication (kg N-Eq)	Sor_BG_US	1_Construction	0.00861586
2030	Marine eutrophication (kg N-Eq)	Sor_BG_US	2_Op_material	-0.0369471
2030	Marine eutrophication (kg N-Eq)	Sor_BG_US	3_Op_electricity	0.124102
2030	Marine eutrophication (kg N-Eq)	Sor_BG_US	4_Op_heat	0.082926
2030	Marine eutrophication (kg N-Eq)	Sor_BG_US	5_EoL_treat	-0.00336827
2030	Metal depletion (kg Fe-Eq)	Sor_BG_US	0_CO2_capture	0
2030	Metal depletion (kg Fe-Eq)	Sor_BG_US	1_Construction	5.6349
2030	Metal depletion (kg Fe-Eq)	Sor_BG_US	2_Op_material	3.27122
2030	Metal depletion (kg Fe-Eq)	Sor_BG_US	3_Op_electricity	6.8343
2030	Metal depletion (kg Fe-Eq)	Sor_BG_US	4_Op_heat	6.43853
2030	Metal depletion (kg Fe-Eq)	Sor_BG_US	5_EoL_treat	0.0190541
2030	Natural land transformation (square meter)	Sor_BG_US	0_CO2_capture	0
2030	Natural land transformation (square meter)	Sor_BG_US	1_Construction	0.00376984
2030	Natural land transformation (square meter)	Sor_BG_US	2_Op_material	0.00141713
2030	Natural land transformation (square meter)	Sor_BG_US	3_Op_electricity	0.0162109
2030	Natural land transformation (square meter)	Sor_BG_US	4_Op_heat	0.0209986
2030	Natural land transformation (square meter)	Sor_BG_US	5_EoL_treat	0.000808006
2030	Ozone depletion (kg CFC-11)	Sor_BG_US	0_CO2_capture	0
2030	Ozone depletion (kg CFC-11)	Sor_BG_US	1_Construction	1.55821e-06
2030	Ozone depletion (kg CFC-11)	Sor_BG_US	2_Op_material	5.31868e-06
2030	Ozone depletion (kg CFC-11)	Sor_BG_US	3_Op_electricity	2.63063e-05
2030	Ozone depletion (kg CFC-11)	Sor_BG_US	4_Op_heat	5.52146e-06
2030	Ozone depletion (kg CFC-11)	Sor_BG_US	5_EoL_treat	-8.80902e-08
2030	Particulate matter formation (kg PM10-Eq)	Sor_BG_US	0_CO2_capture	0
2030	Particulate matter formation (kg PM10-Eq)	Sor_BG_US	1_Construction	0.023248
2030	Particulate matter formation (kg PM10-Eq)	Sor_BG_US	2_Op_material	0.0168378
2030	Particulate matter formation (kg PM10-Eq)	Sor_BG_US	3_Op_electricity	0.218716
2030	Particulate matter formation (kg PM10-Eq)	Sor_BG_US	4_Op_heat	0.18888
2030	Particulate matter formation (kg PM10-Eq)	Sor_BG_US	5_EoL_treat	-0.00211386
2030	Photochemical oxidant formation (kg NMVOC)	Sor_BG_US	0_CO2_capture	0
2030	Photochemical oxidant formation (kg NMVOC)	Sor_BG_US	1_Construction	0.0335493
2030	Photochemical oxidant formation (kg NMVOC)	Sor_BG_US	2_Op_material	0.0432667
2030	Photochemical oxidant formation (kg NMVOC)	Sor_BG_US	3_Op_electricity	0.338371
2030	Photochemical oxidant formation (kg NMVOC)	Sor_BG_US	4_Op_heat	0.214916
2030	Photochemical oxidant formation (kg NMVOC)	Sor_BG_US	5_EoL_treat	-0.0067187
2030	Terrestrial acidification (kg SO2-Eq)	Sor_BG_US	0_CO2_capture	0
2030	Terrestrial acidification (kg SO2-Eq)	Sor_BG_US	1_Construction	0.0351554
2030	Terrestrial acidification (kg SO2-Eq)	Sor_BG_US	2_Op_material	0.0578118
2030	Terrestrial acidification (kg SO2-Eq)	Sor_BG_US	3_Op_electricity	0.322216
2030	Terrestrial acidification (kg SO2-Eq)	Sor_BG_US	4_Op_heat	1.02851
2030	Terrestrial acidification (kg SO2-Eq)	Sor_BG_US	5_EoL_treat	-0.00438769
2030	Terrestrial ecotoxicity (kg 14-DCB)	Sor_BG_US	0_CO2_capture	0
2030	Terrestrial ecotoxicity (kg 14-DCB)	Sor_BG_US	1_Construction	0.00261992
2030	Terrestrial ecotoxicity (kg 14-DCB)	Sor_BG_US	2_Op_material	0.000412332
2030	Terrestrial ecotoxicity (kg 14-DCB)	Sor_BG_US	3_Op_electricity	0.0250625
2030	Terrestrial ecotoxicity (kg 14-DCB)	Sor_BG_US	4_Op_heat	0.00826278
2030	Terrestrial ecotoxicity (kg 14-DCB)	Sor_BG_US	5_EoL_treat	-8.1389e-05
2030	Urban land occupation (square meter-year)	Sor_BG_US	0_CO2_capture	0
2030	Urban land occupation (square meter-year)	Sor_BG_US	1_Construction	0.22331
2030	Urban land occupation (square meter-year)	Sor_BG_US	2_Op_material	0.029645
2030	Urban land occupation (square meter-year)	Sor_BG_US	3_Op_electricity	3.09241
2030	Urban land occupation (square meter-year)	Sor_BG_US	4_Op_heat	0.655658
2030	Urban land occupation (square meter-year)	Sor_BG_US	5_EoL_treat	-0.0241983
2030	Water depletion (m3 water)	Sor_BG_US	0_CO2_capture	0
2030	Water depletion (m3 water)	Sor_BG_US	1_Construction	0.056175
2030	Water depletion (m3 water)	Sor_BG_US	2_Op_material	0.0284338
2030	Water depletion (m3 water)	Sor_BG_US	3_Op_electricity	0.920731
2030	Water depletion (m3 water)	Sor_BG_US	4_Op_heat	0.166237
2030	Water depletion (m3 water)	Sor_BG_US	5_EoL_treat	-0.0083221
2040	Agricultural land occupation (square meter-year)	Sor_BG_US	0_CO2_capture	0
2040	Agricultural land occupation (square meter-year)	Sor_BG_US	1_Construction	0.378683
2040	Agricultural land occupation (square meter-year)	Sor_BG_US	2_Op_material	1.13725
2040	Agricultural land occupation (square meter-year)	Sor_BG_US	3_Op_electricity	107.227
2040	Agricultural land occupation (square meter-year)	Sor_BG_US	4_Op_heat	26.3276
2040	Agricultural land occupation (square meter-year)	Sor_BG_US	5_EoL_treat	-0.0089456
2040	Climate change (kg CO2-Eq)	Sor_BG_US	0_CO2_capture	-1000
2040	Climate change (kg CO2-Eq)	Sor_BG_US	1_Construction	6.52174
2040	Climate change (kg CO2-Eq)	Sor_BG_US	2_Op_material	3.44444
2040	Climate change (kg CO2-Eq)	Sor_BG_US	3_Op_electricity	3.9661
2040	Climate change (kg CO2-Eq)	Sor_BG_US	4_Op_heat	79.7452
2040	Climate change (kg CO2-Eq)	Sor_BG_US	5_EoL_treat	-4.42432
2040	Fossil depletion (kg oil-Eq)	Sor_BG_US	0_CO2_capture	0
2040	Fossil depletion (kg oil-Eq)	Sor_BG_US	1_Construction	3.73814
2040	Fossil depletion (kg oil-Eq)	Sor_BG_US	2_Op_material	7.91601
2040	Fossil depletion (kg oil-Eq)	Sor_BG_US	3_Op_electricity	32.5346
2040	Fossil depletion (kg oil-Eq)	Sor_BG_US	4_Op_heat	15.4489
2040	Fossil depletion (kg oil-Eq)	Sor_BG_US	5_EoL_treat	-0.159462
2040	Freshwater ecotoxicity (kg 14-DCB)	Sor_BG_US	0_CO2_capture	0
2040	Freshwater ecotoxicity (kg 14-DCB)	Sor_BG_US	1_Construction	0.785137
2040	Freshwater ecotoxicity (kg 14-DCB)	Sor_BG_US	2_Op_material	0.381526
2040	Freshwater ecotoxicity (kg 14-DCB)	Sor_BG_US	3_Op_electricity	7.12038
2040	Freshwater ecotoxicity (kg 14-DCB)	Sor_BG_US	4_Op_heat	3.28211
2040	Freshwater ecotoxicity (kg 14-DCB)	Sor_BG_US	5_EoL_treat	-0.27794
2040	Freshwater eutrophication (kg P-Eq)	Sor_BG_US	0_CO2_capture	0
2040	Freshwater eutrophication (kg P-Eq)	Sor_BG_US	1_Construction	0.0027089
2040	Freshwater eutrophication (kg P-Eq)	Sor_BG_US	2_Op_material	-0.000232804
2040	Freshwater eutrophication (kg P-Eq)	Sor_BG_US	3_Op_electricity	0.042412
2040	Freshwater eutrophication (kg P-Eq)	Sor_BG_US	4_Op_heat	0.0107204
2040	Freshwater eutrophication (kg P-Eq)	Sor_BG_US	5_EoL_treat	4.21892e-05
2040	Human toxicity (kg 14-DCB)	Sor_BG_US	0_CO2_capture	0
2040	Human toxicity (kg 14-DCB)	Sor_BG_US	1_Construction	4.56453
2040	Human toxicity (kg 14-DCB)	Sor_BG_US	2_Op_material	3.30804
2040	Human toxicity (kg 14-DCB)	Sor_BG_US	3_Op_electricity	48.251
2040	Human toxicity (kg 14-DCB)	Sor_BG_US	4_Op_heat	19.9352
2040	Human toxicity (kg 14-DCB)	Sor_BG_US	5_EoL_treat	0.0895036
2040	Ionising radiation (kg U235-Eq)	Sor_BG_US	0_CO2_capture	0
2040	Ionising radiation (kg U235-Eq)	Sor_BG_US	1_Construction	0.865896
2040	Ionising radiation (kg U235-Eq)	Sor_BG_US	2_Op_material	2.47689
2040	Ionising radiation (kg U235-Eq)	Sor_BG_US	3_Op_electricity	108.842
2040	Ionising radiation (kg U235-Eq)	Sor_BG_US	4_Op_heat	12.0602
2040	Ionising radiation (kg U235-Eq)	Sor_BG_US	5_EoL_treat	-0.0298248
2040	Marine ecotoxicity (kg 14-DCB)	Sor_BG_US	0_CO2_capture	0
2040	Marine ecotoxicity (kg 14-DCB)	Sor_BG_US	1_Construction	0.712213
2040	Marine ecotoxicity (kg 14-DCB)	Sor_BG_US	2_Op_material	0.478931
2040	Marine ecotoxicity (kg 14-DCB)	Sor_BG_US	3_Op_electricity	6.33786
2040	Marine ecotoxicity (kg 14-DCB)	Sor_BG_US	4_Op_heat	2.89952
2040	Marine ecotoxicity (kg 14-DCB)	Sor_BG_US	5_EoL_treat	-0.238317
2040	Marine eutrophication (kg N-Eq)	Sor_BG_US	0_CO2_capture	0
2040	Marine eutrophication (kg N-Eq)	Sor_BG_US	1_Construction	0.00840405
2040	Marine eutrophication (kg N-Eq)	Sor_BG_US	2_Op_material	-0.0379641
2040	Marine eutrophication (kg N-Eq)	Sor_BG_US	3_Op_electricity	0.0917049
2040	Marine eutrophication (kg N-Eq)	Sor_BG_US	4_Op_heat	0.0772466
2040	Marine eutrophication (kg N-Eq)	Sor_BG_US	5_EoL_treat	-0.00336378
2040	Metal depletion (kg Fe-Eq)	Sor_BG_US	0_CO2_capture	0
2040	Metal depletion (kg Fe-Eq)	Sor_BG_US	1_Construction	5.64202
2040	Metal depletion (kg Fe-Eq)	Sor_BG_US	2_Op_material	3.3107
2040	Metal depletion (kg Fe-Eq)	Sor_BG_US	3_Op_electricity	9.54407
2040	Metal depletion (kg Fe-Eq)	Sor_BG_US	4_Op_heat	6.65515
2040	Metal depletion (kg Fe-Eq)	Sor_BG_US	5_EoL_treat	0.0188782
2040	Natural land transformation (square meter)	Sor_BG_US	0_CO2_capture	0
2040	Natural land transformation (square meter)	Sor_BG_US	1_Construction	0.00375047
2040	Natural land transformation (square meter)	Sor_BG_US	2_Op_material	0.00131102
2040	Natural land transformation (square meter)	Sor_BG_US	3_Op_electricity	0.017982
2040	Natural land transformation (square meter)	Sor_BG_US	4_Op_heat	0.0203754
2040	Natural land transformation (square meter)	Sor_BG_US	5_EoL_treat	0.000808477
2040	Ozone depletion (kg CFC-11)	Sor_BG_US	0_CO2_capture	0
2040	Ozone depletion (kg CFC-11)	Sor_BG_US	1_Construction	1.55674e-06
2040	Ozone depletion (kg CFC-11)	Sor_BG_US	2_Op_material	5.31771e-06
2040	Ozone depletion (kg CFC-11)	Sor_BG_US	3_Op_electricity	2.05747e-05
2040	Ozone depletion (kg CFC-11)	Sor_BG_US	4_Op_heat	5.58229e-06
2040	Ozone depletion (kg CFC-11)	Sor_BG_US	5_EoL_treat	-8.80703e-08
2040	Particulate matter formation (kg PM10-Eq)	Sor_BG_US	0_CO2_capture	0
2040	Particulate matter formation (kg PM10-Eq)	Sor_BG_US	1_Construction	0.0226972
2040	Particulate matter formation (kg PM10-Eq)	Sor_BG_US	2_Op_material	0.0139053
2040	Particulate matter formation (kg PM10-Eq)	Sor_BG_US	3_Op_electricity	0.0960195
2040	Particulate matter formation (kg PM10-Eq)	Sor_BG_US	4_Op_heat	0.172778
2040	Particulate matter formation (kg PM10-Eq)	Sor_BG_US	5_EoL_treat	-0.00210104
2040	Photochemical oxidant formation (kg NMVOC)	Sor_BG_US	0_CO2_capture	0
2040	Photochemical oxidant formation (kg NMVOC)	Sor_BG_US	1_Construction	0.0329796
2040	Photochemical oxidant formation (kg NMVOC)	Sor_BG_US	2_Op_material	0.0405579
2040	Photochemical oxidant formation (kg NMVOC)	Sor_BG_US	3_Op_electricity	0.239049
2040	Photochemical oxidant formation (kg NMVOC)	Sor_BG_US	4_Op_heat	0.199346
2040	Photochemical oxidant formation (kg NMVOC)	Sor_BG_US	5_EoL_treat	-0.00670671
2040	Terrestrial acidification (kg SO2-Eq)	Sor_BG_US	0_CO2_capture	0
2040	Terrestrial acidification (kg SO2-Eq)	Sor_BG_US	1_Construction	0.0345389
2040	Terrestrial acidification (kg SO2-Eq)	Sor_BG_US	2_Op_material	0.0550554
2040	Terrestrial acidification (kg SO2-Eq)	Sor_BG_US	3_Op_electricity	0.239716
2040	Terrestrial acidification (kg SO2-Eq)	Sor_BG_US	4_Op_heat	1.01215
2040	Terrestrial acidification (kg SO2-Eq)	Sor_BG_US	5_EoL_treat	-0.00437524
2040	Terrestrial ecotoxicity (kg 14-DCB)	Sor_BG_US	0_CO2_capture	0
2040	Terrestrial ecotoxicity (kg 14-DCB)	Sor_BG_US	1_Construction	0.00262432
2040	Terrestrial ecotoxicity (kg 14-DCB)	Sor_BG_US	2_Op_material	0.000439637
2040	Terrestrial ecotoxicity (kg 14-DCB)	Sor_BG_US	3_Op_electricity	0.026873
2040	Terrestrial ecotoxicity (kg 14-DCB)	Sor_BG_US	4_Op_heat	0.00834849
2040	Terrestrial ecotoxicity (kg 14-DCB)	Sor_BG_US	5_EoL_treat	-8.15015e-05
2040	Urban land occupation (square meter-year)	Sor_BG_US	0_CO2_capture	0
2040	Urban land occupation (square meter-year)	Sor_BG_US	1_Construction	0.224886
2040	Urban land occupation (square meter-year)	Sor_BG_US	2_Op_material	0.038526
2040	Urban land occupation (square meter-year)	Sor_BG_US	3_Op_electricity	4.5937
2040	Urban land occupation (square meter-year)	Sor_BG_US	4_Op_heat	0.70384
2040	Urban land occupation (square meter-year)	Sor_BG_US	5_EoL_treat	-0.0242412
2040	Water depletion (m3 water)	Sor_BG_US	0_CO2_capture	0
2040	Water depletion (m3 water)	Sor_BG_US	1_Construction	0.0556267
2040	Water depletion (m3 water)	Sor_BG_US	2_Op_material	0.0257827
2040	Water depletion (m3 water)	Sor_BG_US	3_Op_electricity	0.73212
2040	Water depletion (m3 water)	Sor_BG_US	4_Op_heat	0.154219
2040	Water depletion (m3 water)	Sor_BG_US	5_EoL_treat	-0.00831035
2050	Agricultural land occupation (square meter-year)	Sor_BG_US	0_CO2_capture	0
2050	Agricultural land occupation (square meter-year)	Sor_BG_US	1_Construction	0.364037
2050	Agricultural land occupation (square meter-year)	Sor_BG_US	2_Op_material	1.01824
2050	Agricultural land occupation (square meter-year)	Sor_BG_US	3_Op_electricity	59.7628
2050	Agricultural land occupation (square meter-year)	Sor_BG_US	4_Op_heat	25.8227
2050	Agricultural land occupation (square meter-year)	Sor_BG_US	5_EoL_treat	-0.00842467
2050	Climate change (kg CO2-Eq)	Sor_BG_US	0_CO2_capture	-1000
2050	Climate change (kg CO2-Eq)	Sor_BG_US	1_Construction	6.48355
2050	Climate change (kg CO2-Eq)	Sor_BG_US	2_Op_material	3.33318
2050	Climate change (kg CO2-Eq)	Sor_BG_US	3_Op_electricity	7.93208
2050	Climate change (kg CO2-Eq)	Sor_BG_US	4_Op_heat	78.9799
2050	Climate change (kg CO2-Eq)	Sor_BG_US	5_EoL_treat	-4.42382
2050	Fossil depletion (kg oil-Eq)	Sor_BG_US	0_CO2_capture	0
2050	Fossil depletion (kg oil-Eq)	Sor_BG_US	1_Construction	3.75931
2050	Fossil depletion (kg oil-Eq)	Sor_BG_US	2_Op_material	8.06751
2050	Fossil depletion (kg oil-Eq)	Sor_BG_US	3_Op_electricity	37.9251
2050	Fossil depletion (kg oil-Eq)	Sor_BG_US	4_Op_heat	16.0863
2050	Fossil depletion (kg oil-Eq)	Sor_BG_US	5_EoL_treat	-0.160093
2050	Freshwater ecotoxicity (kg 14-DCB)	Sor_BG_US	0_CO2_capture	0
2050	Freshwater ecotoxicity (kg 14-DCB)	Sor_BG_US	1_Construction	0.786814
2050	Freshwater ecotoxicity (kg 14-DCB)	Sor_BG_US	2_Op_material	0.391329
2050	Freshwater ecotoxicity (kg 14-DCB)	Sor_BG_US	3_Op_electricity	7.92258
2050	Freshwater ecotoxicity (kg 14-DCB)	Sor_BG_US	4_Op_heat	3.33313
2050	Freshwater ecotoxicity (kg 14-DCB)	Sor_BG_US	5_EoL_treat	-0.277983
2050	Freshwater eutrophication (kg P-Eq)	Sor_BG_US	0_CO2_capture	0
2050	Freshwater eutrophication (kg P-Eq)	Sor_BG_US	1_Construction	0.00272872
2050	Freshwater eutrophication (kg P-Eq)	Sor_BG_US	2_Op_material	-3.62433e-05
2050	Freshwater eutrophication (kg P-Eq)	Sor_BG_US	3_Op_electricity	0.0371074
2050	Freshwater eutrophication (kg P-Eq)	Sor_BG_US	4_Op_heat	0.011313
2050	Freshwater eutrophication (kg P-Eq)	Sor_BG_US	5_EoL_treat	4.14899e-05
2050	Human toxicity (kg 14-DCB)	Sor_BG_US	0_CO2_capture	0
2050	Human toxicity (kg 14-DCB)	Sor_BG_US	1_Construction	4.55346
2050	Human toxicity (kg 14-DCB)	Sor_BG_US	2_Op_material	3.29057
2050	Human toxicity (kg 14-DCB)	Sor_BG_US	3_Op_electricity	34.2419
2050	Human toxicity (kg 14-DCB)	Sor_BG_US	4_Op_heat	19.7035
2050	Human toxicity (kg 14-DCB)	Sor_BG_US	5_EoL_treat	0.0896583
2050	Ionising radiation (kg U235-Eq)	Sor_BG_US	0_CO2_capture	0
2050	Ionising radiation (kg U235-Eq)	Sor_BG_US	1_Construction	0.788797
2050	Ionising radiation (kg U235-Eq)	Sor_BG_US	2_Op_material	2.00961
2050	Ionising radiation (kg U235-Eq)	Sor_BG_US	3_Op_electricity	60.0723
2050	Ionising radiation (kg U235-Eq)	Sor_BG_US	4_Op_heat	9.93513
2050	Ionising radiation (kg U235-Eq)	Sor_BG_US	5_EoL_treat	-0.0278663
2050	Marine ecotoxicity (kg 14-DCB)	Sor_BG_US	0_CO2_capture	0
2050	Marine ecotoxicity (kg 14-DCB)	Sor_BG_US	1_Construction	0.713724
2050	Marine ecotoxicity (kg 14-DCB)	Sor_BG_US	2_Op_material	0.487869
2050	Marine ecotoxicity (kg 14-DCB)	Sor_BG_US	3_Op_electricity	7.03475
2050	Marine ecotoxicity (kg 14-DCB)	Sor_BG_US	4_Op_heat	2.94567
2050	Marine ecotoxicity (kg 14-DCB)	Sor_BG_US	5_EoL_treat	-0.238357
2050	Marine eutrophication (kg N-Eq)	Sor_BG_US	0_CO2_capture	0
2050	Marine eutrophication (kg N-Eq)	Sor_BG_US	1_Construction	0.00830523
2050	Marine eutrophication (kg N-Eq)	Sor_BG_US	2_Op_material	-0.0378811
2050	Marine eutrophication (kg N-Eq)	Sor_BG_US	3_Op_electricity	0.0772494
2050	Marine eutrophication (kg N-Eq)	Sor_BG_US	4_Op_heat	0.0774418
2050	Marine eutrophication (kg N-Eq)	Sor_BG_US	5_EoL_treat	-0.00336407
2050	Metal depletion (kg Fe-Eq)	Sor_BG_US	0_CO2_capture	0
2050	Metal depletion (kg Fe-Eq)	Sor_BG_US	1_Construction	5.64412
2050	Metal depletion (kg Fe-Eq)	Sor_BG_US	2_Op_material	3.32103
2050	Metal depletion (kg Fe-Eq)	Sor_BG_US	3_Op_electricity	10.4921
2050	Metal depletion (kg Fe-Eq)	Sor_BG_US	4_Op_heat	6.71565
2050	Metal depletion (kg Fe-Eq)	Sor_BG_US	5_EoL_treat	0.018829
2050	Natural land transformation (square meter)	Sor_BG_US	0_CO2_capture	0
2050	Natural land transformation (square meter)	Sor_BG_US	1_Construction	0.00373583
2050	Natural land transformation (square meter)	Sor_BG_US	2_Op_material	0.00126497
2050	Natural land transformation (square meter)	Sor_BG_US	3_Op_electricity	0.0210749
2050	Natural land transformation (square meter)	Sor_BG_US	4_Op_heat	0.0199567
2050	Natural land transformation (square meter)	Sor_BG_US	5_EoL_treat	0.00080881
2050	Ozone depletion (kg CFC-11)	Sor_BG_US	0_CO2_capture	0
2050	Ozone depletion (kg CFC-11)	Sor_BG_US	1_Construction	1.55494e-06
2050	Ozone depletion (kg CFC-11)	Sor_BG_US	2_Op_material	5.30382e-06
2050	Ozone depletion (kg CFC-11)	Sor_BG_US	3_Op_electricity	1.70486e-05
2050	Ozone depletion (kg CFC-11)	Sor_BG_US	4_Op_heat	5.53834e-06
2050	Ozone depletion (kg CFC-11)	Sor_BG_US	5_EoL_treat	-8.8024e-08
2050	Particulate matter formation (kg PM10-Eq)	Sor_BG_US	0_CO2_capture	0
2050	Particulate matter formation (kg PM10-Eq)	Sor_BG_US	1_Construction	0.0225785
2050	Particulate matter formation (kg PM10-Eq)	Sor_BG_US	2_Op_material	0.0139243
2050	Particulate matter formation (kg PM10-Eq)	Sor_BG_US	3_Op_electricity	0.0836128
2050	Particulate matter formation (kg PM10-Eq)	Sor_BG_US	4_Op_heat	0.17246
2050	Particulate matter formation (kg PM10-Eq)	Sor_BG_US	5_EoL_treat	-0.00210104
2050	Photochemical oxidant formation (kg NMVOC)	Sor_BG_US	0_CO2_capture	0
2050	Photochemical oxidant formation (kg NMVOC)	Sor_BG_US	1_Construction	0.0327122
2050	Photochemical oxidant formation (kg NMVOC)	Sor_BG_US	2_Op_material	0.0407523
2050	Photochemical oxidant formation (kg NMVOC)	Sor_BG_US	3_Op_electricity	0.211073
2050	Photochemical oxidant formation (kg NMVOC)	Sor_BG_US	4_Op_heat	0.199849
2050	Photochemical oxidant formation (kg NMVOC)	Sor_BG_US	5_EoL_treat	-0.00670744
2050	Terrestrial acidification (kg SO2-Eq)	Sor_BG_US	0_CO2_capture	0
2050	Terrestrial acidification (kg SO2-Eq)	Sor_BG_US	1_Construction	0.0342359
2050	Terrestrial acidification (kg SO2-Eq)	Sor_BG_US	2_Op_material	0.055258
2050	Terrestrial acidification (kg SO2-Eq)	Sor_BG_US	3_Op_electricity	0.210236
2050	Terrestrial acidification (kg SO2-Eq)	Sor_BG_US	4_Op_heat	1.01245
2050	Terrestrial acidification (kg SO2-Eq)	Sor_BG_US	5_EoL_treat	-0.00437596
2050	Terrestrial ecotoxicity (kg 14-DCB)	Sor_BG_US	0_CO2_capture	0
2050	Terrestrial ecotoxicity (kg 14-DCB)	Sor_BG_US	1_Construction	0.0026303
2050	Terrestrial ecotoxicity (kg 14-DCB)	Sor_BG_US	2_Op_material	0.000470259
2050	Terrestrial ecotoxicity (kg 14-DCB)	Sor_BG_US	3_Op_electricity	0.028619
2050	Terrestrial ecotoxicity (kg 14-DCB)	Sor_BG_US	4_Op_heat	0.00852466
2050	Terrestrial ecotoxicity (kg 14-DCB)	Sor_BG_US	5_EoL_treat	-8.16496e-05
2050	Urban land occupation (square meter-year)	Sor_BG_US	0_CO2_capture	0
2050	Urban land occupation (square meter-year)	Sor_BG_US	1_Construction	0.225103
2050	Urban land occupation (square meter-year)	Sor_BG_US	2_Op_material	0.0399393
2050	Urban land occupation (square meter-year)	Sor_BG_US	3_Op_electricity	4.71255
2050	Urban land occupation (square meter-year)	Sor_BG_US	4_Op_heat	0.711862
2050	Urban land occupation (square meter-year)	Sor_BG_US	5_EoL_treat	-0.0242487
2050	Water depletion (m3 water)	Sor_BG_US	0_CO2_capture	0
2050	Water depletion (m3 water)	Sor_BG_US	1_Construction	0.0554436
2050	Water depletion (m3 water)	Sor_BG_US	2_Op_material	0.0251086
2050	Water depletion (m3 water)	Sor_BG_US	3_Op_electricity	0.615591
2050	Water depletion (m3 water)	Sor_BG_US	4_Op_heat	0.149876
2050	Water depletion (m3 water)	Sor_BG_US	5_EoL_treat	-0.00830724
2060	Agricultural land occupation (square meter-year)	Sor_BG_US	0_CO2_capture	0
2060	Agricultural land occupation (square meter-year)	Sor_BG_US	1_Construction	0.358178
2060	Agricultural land occupation (square meter-year)	Sor_BG_US	2_Op_material	0.971008
2060	Agricultural land occupation (square meter-year)	Sor_BG_US	3_Op_electricity	72.1081
2060	Agricultural land occupation (square meter-year)	Sor_BG_US	4_Op_heat	25.719
2060	Agricultural land occupation (square meter-year)	Sor_BG_US	5_EoL_treat	-0.00829694
2060	Climate change (kg CO2-Eq)	Sor_BG_US	0_CO2_capture	-1000
2060	Climate change (kg CO2-Eq)	Sor_BG_US	1_Construction	6.4723
2060	Climate change (kg CO2-Eq)	Sor_BG_US	2_Op_material	3.29967
2060	Climate change (kg CO2-Eq)	Sor_BG_US	3_Op_electricity	-8.74718
2060	Climate change (kg CO2-Eq)	Sor_BG_US	4_Op_heat	78.7874
2060	Climate change (kg CO2-Eq)	Sor_BG_US	5_EoL_treat	-4.42365
2060	Fossil depletion (kg oil-Eq)	Sor_BG_US	0_CO2_capture	0
2060	Fossil depletion (kg oil-Eq)	Sor_BG_US	1_Construction	3.77816
2060	Fossil depletion (kg oil-Eq)	Sor_BG_US	2_Op_material	8.18152
2060	Fossil depletion (kg oil-Eq)	Sor_BG_US	3_Op_electricity	37.2485
2060	Fossil depletion (kg oil-Eq)	Sor_BG_US	4_Op_heat	16.6827
2060	Fossil depletion (kg oil-Eq)	Sor_BG_US	5_EoL_treat	-0.160588
2060	Freshwater ecotoxicity (kg 14-DCB)	Sor_BG_US	0_CO2_capture	0
2060	Freshwater ecotoxicity (kg 14-DCB)	Sor_BG_US	1_Construction	0.786215
2060	Freshwater ecotoxicity (kg 14-DCB)	Sor_BG_US	2_Op_material	0.388324
2060	Freshwater ecotoxicity (kg 14-DCB)	Sor_BG_US	3_Op_electricity	8.12075
2060	Freshwater ecotoxicity (kg 14-DCB)	Sor_BG_US	4_Op_heat	3.31348
2060	Freshwater ecotoxicity (kg 14-DCB)	Sor_BG_US	5_EoL_treat	-0.277971
2060	Freshwater eutrophication (kg P-Eq)	Sor_BG_US	0_CO2_capture	0
2060	Freshwater eutrophication (kg P-Eq)	Sor_BG_US	1_Construction	0.00270943
2060	Freshwater eutrophication (kg P-Eq)	Sor_BG_US	2_Op_material	-0.000166854
2060	Freshwater eutrophication (kg P-Eq)	Sor_BG_US	3_Op_electricity	0.0297754
2060	Freshwater eutrophication (kg P-Eq)	Sor_BG_US	4_Op_heat	0.0109509
2060	Freshwater eutrophication (kg P-Eq)	Sor_BG_US	5_EoL_treat	4.18949e-05
2060	Human toxicity (kg 14-DCB)	Sor_BG_US	0_CO2_capture	0
2060	Human toxicity (kg 14-DCB)	Sor_BG_US	1_Construction	4.5299
2060	Human toxicity (kg 14-DCB)	Sor_BG_US	2_Op_material	3.1427
2060	Human toxicity (kg 14-DCB)	Sor_BG_US	3_Op_electricity	21.5297
2060	Human toxicity (kg 14-DCB)	Sor_BG_US	4_Op_heat	19.1452
2060	Human toxicity (kg 14-DCB)	Sor_BG_US	5_EoL_treat	0.090208
2060	Ionising radiation (kg U235-Eq)	Sor_BG_US	0_CO2_capture	0
2060	Ionising radiation (kg U235-Eq)	Sor_BG_US	1_Construction	0.778313
2060	Ionising radiation (kg U235-Eq)	Sor_BG_US	2_Op_material	1.93837
2060	Ionising radiation (kg U235-Eq)	Sor_BG_US	3_Op_electricity	48.3264
2060	Ionising radiation (kg U235-Eq)	Sor_BG_US	4_Op_heat	9.58436
2060	Ionising radiation (kg U235-Eq)	Sor_BG_US	5_EoL_treat	-0.0275676
2060	Marine ecotoxicity (kg 14-DCB)	Sor_BG_US	0_CO2_capture	0
2060	Marine ecotoxicity (kg 14-DCB)	Sor_BG_US	1_Construction	0.713209
2060	Marine ecotoxicity (kg 14-DCB)	Sor_BG_US	2_Op_material	0.485268
2060	Marine ecotoxicity (kg 14-DCB)	Sor_BG_US	3_Op_electricity	7.21124
2060	Marine ecotoxicity (kg 14-DCB)	Sor_BG_US	4_Op_heat	2.92897
2060	Marine ecotoxicity (kg 14-DCB)	Sor_BG_US	5_EoL_treat	-0.238347
2060	Marine eutrophication (kg N-Eq)	Sor_BG_US	0_CO2_capture	0
2060	Marine eutrophication (kg N-Eq)	Sor_BG_US	1_Construction	0.00831274
2060	Marine eutrophication (kg N-Eq)	Sor_BG_US	2_Op_material	-0.037805
2060	Marine eutrophication (kg N-Eq)	Sor_BG_US	3_Op_electricity	0.0778807
2060	Marine eutrophication (kg N-Eq)	Sor_BG_US	4_Op_heat	0.0779205
2060	Marine eutrophication (kg N-Eq)	Sor_BG_US	5_EoL_treat	-0.00336446
2060	Metal depletion (kg Fe-Eq)	Sor_BG_US	0_CO2_capture	0
2060	Metal depletion (kg Fe-Eq)	Sor_BG_US	1_Construction	5.64414
2060	Metal depletion (kg Fe-Eq)	Sor_BG_US	2_Op_material	3.32216
2060	Metal depletion (kg Fe-Eq)	Sor_BG_US	3_Op_electricity	11.4217
2060	Metal depletion (kg Fe-Eq)	Sor_BG_US	4_Op_heat	6.70955
2060	Metal depletion (kg Fe-Eq)	Sor_BG_US	5_EoL_treat	0.0188241
2060	Natural land transformation (square meter)	Sor_BG_US	0_CO2_capture	0
2060	Natural land transformation (square meter)	Sor_BG_US	1_Construction	0.00373384
2060	Natural land transformation (square meter)	Sor_BG_US	2_Op_material	0.00127489
2060	Natural land transformation (square meter)	Sor_BG_US	3_Op_electricity	0.0216399
2060	Natural land transformation (square meter)	Sor_BG_US	4_Op_heat	0.0199358
2060	Natural land transformation (square meter)	Sor_BG_US	5_EoL_treat	0.000808853
2060	Ozone depletion (kg CFC-11)	Sor_BG_US	0_CO2_capture	0
2060	Ozone depletion (kg CFC-11)	Sor_BG_US	1_Construction	1.56028e-06
2060	Ozone depletion (kg CFC-11)	Sor_BG_US	2_Op_material	5.33446e-06
2060	Ozone depletion (kg CFC-11)	Sor_BG_US	3_Op_electricity	1.60534e-05
2060	Ozone depletion (kg CFC-11)	Sor_BG_US	4_Op_heat	5.68975e-06
2060	Ozone depletion (kg CFC-11)	Sor_BG_US	5_EoL_treat	-8.81501e-08
2060	Particulate matter formation (kg PM10-Eq)	Sor_BG_US	0_CO2_capture	0
2060	Particulate matter formation (kg PM10-Eq)	Sor_BG_US	1_Construction	0.0225859
2060	Particulate matter formation (kg PM10-Eq)	Sor_BG_US	2_Op_material	0.0140344
2060	Particulate matter formation (kg PM10-Eq)	Sor_BG_US	3_Op_electricity	0.0879492
2060	Particulate matter formation (kg PM10-Eq)	Sor_BG_US	4_Op_heat	0.17299
2060	Particulate matter formation (kg PM10-Eq)	Sor_BG_US	5_EoL_treat	-0.00210154
2060	Photochemical oxidant formation (kg NMVOC)	Sor_BG_US	0_CO2_capture	0
2060	Photochemical oxidant formation (kg NMVOC)	Sor_BG_US	1_Construction	0.032751
2060	Photochemical oxidant formation (kg NMVOC)	Sor_BG_US	2_Op_material	0.0410847
2060	Photochemical oxidant formation (kg NMVOC)	Sor_BG_US	3_Op_electricity	0.215355
2060	Photochemical oxidant formation (kg NMVOC)	Sor_BG_US	4_Op_heat	0.20157
2060	Photochemical oxidant formation (kg NMVOC)	Sor_BG_US	5_EoL_treat	-0.00670893
2060	Terrestrial acidification (kg SO2-Eq)	Sor_BG_US	0_CO2_capture	0
2060	Terrestrial acidification (kg SO2-Eq)	Sor_BG_US	1_Construction	0.0342973
2060	Terrestrial acidification (kg SO2-Eq)	Sor_BG_US	2_Op_material	0.0557041
2060	Terrestrial acidification (kg SO2-Eq)	Sor_BG_US	3_Op_electricity	0.22079
2060	Terrestrial acidification (kg SO2-Eq)	Sor_BG_US	4_Op_heat	1.01464
2060	Terrestrial acidification (kg SO2-Eq)	Sor_BG_US	5_EoL_treat	-0.00437798
2060	Terrestrial ecotoxicity (kg 14-DCB)	Sor_BG_US	0_CO2_capture	0
2060	Terrestrial ecotoxicity (kg 14-DCB)	Sor_BG_US	1_Construction	0.00263337
2060	Terrestrial ecotoxicity (kg 14-DCB)	Sor_BG_US	2_Op_material	0.000490052
2060	Terrestrial ecotoxicity (kg 14-DCB)	Sor_BG_US	3_Op_electricity	0.0315019
2060	Terrestrial ecotoxicity (kg 14-DCB)	Sor_BG_US	4_Op_heat	0.00860762
2060	Terrestrial ecotoxicity (kg 14-DCB)	Sor_BG_US	5_EoL_treat	-8.17366e-05
2060	Urban land occupation (square meter-year)	Sor_BG_US	0_CO2_capture	0
2060	Urban land occupation (square meter-year)	Sor_BG_US	1_Construction	0.224364
2060	Urban land occupation (square meter-year)	Sor_BG_US	2_Op_material	0.0352621
2060	Urban land occupation (square meter-year)	Sor_BG_US	3_Op_electricity	5.13464
2060	Urban land occupation (square meter-year)	Sor_BG_US	4_Op_heat	0.68872
2060	Urban land occupation (square meter-year)	Sor_BG_US	5_EoL_treat	-0.0242317
2060	Water depletion (m3 water)	Sor_BG_US	0_CO2_capture	0
2060	Water depletion (m3 water)	Sor_BG_US	1_Construction	0.0555787
2060	Water depletion (m3 water)	Sor_BG_US	2_Op_material	0.0258706
2060	Water depletion (m3 water)	Sor_BG_US	3_Op_electricity	0.566396
2060	Water depletion (m3 water)	Sor_BG_US	4_Op_heat	0.154127
2060	Water depletion (m3 water)	Sor_BG_US	5_EoL_treat	-0.00831081
2070	Agricultural land occupation (square meter-year)	Sor_BG_US	0_CO2_capture	0
2070	Agricultural land occupation (square meter-year)	Sor_BG_US	1_Construction	0.358246
2070	Agricultural land occupation (square meter-year)	Sor_BG_US	2_Op_material	0.951394
2070	Agricultural land occupation (square meter-year)	Sor_BG_US	3_Op_electricity	78.5505
2070	Agricultural land occupation (square meter-year)	Sor_BG_US	4_Op_heat	25.6286
2070	Agricultural land occupation (square meter-year)	Sor_BG_US	5_EoL_treat	-0.00828155
2070	Climate change (kg CO2-Eq)	Sor_BG_US	0_CO2_capture	-1000
2070	Climate change (kg CO2-Eq)	Sor_BG_US	1_Construction	6.44883
2070	Climate change (kg CO2-Eq)	Sor_BG_US	2_Op_material	3.20248
2070	Climate change (kg CO2-Eq)	Sor_BG_US	3_Op_electricity	-13.735
2070	Climate change (kg CO2-Eq)	Sor_BG_US	4_Op_heat	78.3086
2070	Climate change (kg CO2-Eq)	Sor_BG_US	5_EoL_treat	-4.42322
2070	Fossil depletion (kg oil-Eq)	Sor_BG_US	0_CO2_capture	0
2070	Fossil depletion (kg oil-Eq)	Sor_BG_US	1_Construction	3.7536
2070	Fossil depletion (kg oil-Eq)	Sor_BG_US	2_Op_material	8.0114
2070	Fossil depletion (kg oil-Eq)	Sor_BG_US	3_Op_electricity	34.5768
2070	Fossil depletion (kg oil-Eq)	Sor_BG_US	4_Op_heat	15.85
2070	Fossil depletion (kg oil-Eq)	Sor_BG_US	5_EoL_treat	-0.159873
2070	Freshwater ecotoxicity (kg 14-DCB)	Sor_BG_US	0_CO2_capture	0
2070	Freshwater ecotoxicity (kg 14-DCB)	Sor_BG_US	1_Construction	0.7893
2070	Freshwater ecotoxicity (kg 14-DCB)	Sor_BG_US	2_Op_material	0.404551
2070	Freshwater ecotoxicity (kg 14-DCB)	Sor_BG_US	3_Op_electricity	8.24156
2070	Freshwater ecotoxicity (kg 14-DCB)	Sor_BG_US	4_Op_heat	3.38759
2070	Freshwater ecotoxicity (kg 14-DCB)	Sor_BG_US	5_EoL_treat	-0.278038
2070	Freshwater eutrophication (kg P-Eq)	Sor_BG_US	0_CO2_capture	0
2070	Freshwater eutrophication (kg P-Eq)	Sor_BG_US	1_Construction	0.00268819
2070	Freshwater eutrophication (kg P-Eq)	Sor_BG_US	2_Op_material	-0.000276413
2070	Freshwater eutrophication (kg P-Eq)	Sor_BG_US	3_Op_electricity	0.0247999
2070	Freshwater eutrophication (kg P-Eq)	Sor_BG_US	4_Op_heat	0.0104666
2070	Freshwater eutrophication (kg P-Eq)	Sor_BG_US	5_EoL_treat	4.23911e-05
2070	Human toxicity (kg 14-DCB)	Sor_BG_US	0_CO2_capture	0
2070	Human toxicity (kg 14-DCB)	Sor_BG_US	1_Construction	4.52015
2070	Human toxicity (kg 14-DCB)	Sor_BG_US	2_Op_material	3.09968
2070	Human toxicity (kg 14-DCB)	Sor_BG_US	3_Op_electricity	16.9223
2070	Human toxicity (kg 14-DCB)	Sor_BG_US	4_Op_heat	18.9482
2070	Human toxicity (kg 14-DCB)	Sor_BG_US	5_EoL_treat	0.0904212
2070	Ionising radiation (kg U235-Eq)	Sor_BG_US	0_CO2_capture	0
2070	Ionising radiation (kg U235-Eq)	Sor_BG_US	1_Construction	0.785019
2070	Ionising radiation (kg U235-Eq)	Sor_BG_US	2_Op_material	1.97249
2070	Ionising radiation (kg U235-Eq)	Sor_BG_US	3_Op_electricity	49.5943
2070	Ionising radiation (kg U235-Eq)	Sor_BG_US	4_Op_heat	9.778
2070	Ionising radiation (kg U235-Eq)	Sor_BG_US	5_EoL_treat	-0.0276831
2070	Marine ecotoxicity (kg 14-DCB)	Sor_BG_US	0_CO2_capture	0
2070	Marine ecotoxicity (kg 14-DCB)	Sor_BG_US	1_Construction	0.715952
2070	Marine ecotoxicity (kg 14-DCB)	Sor_BG_US	2_Op_material	0.499523
2070	Marine ecotoxicity (kg 14-DCB)	Sor_BG_US	3_Op_electricity	7.3111
2070	Marine ecotoxicity (kg 14-DCB)	Sor_BG_US	4_Op_heat	2.99422
2070	Marine ecotoxicity (kg 14-DCB)	Sor_BG_US	5_EoL_treat	-0.238405
2070	Marine eutrophication (kg N-Eq)	Sor_BG_US	0_CO2_capture	0
2070	Marine eutrophication (kg N-Eq)	Sor_BG_US	1_Construction	0.00827543
2070	Marine eutrophication (kg N-Eq)	Sor_BG_US	2_Op_material	-0.0380535
2070	Marine eutrophication (kg N-Eq)	Sor_BG_US	3_Op_electricity	0.0730054
2070	Marine eutrophication (kg N-Eq)	Sor_BG_US	4_Op_heat	0.0767123
2070	Marine eutrophication (kg N-Eq)	Sor_BG_US	5_EoL_treat	-0.00336342
2070	Metal depletion (kg Fe-Eq)	Sor_BG_US	0_CO2_capture	0
2070	Metal depletion (kg Fe-Eq)	Sor_BG_US	1_Construction	5.65604
2070	Metal depletion (kg Fe-Eq)	Sor_BG_US	2_Op_material	3.34849
2070	Metal depletion (kg Fe-Eq)	Sor_BG_US	3_Op_electricity	11.9183
2070	Metal depletion (kg Fe-Eq)	Sor_BG_US	4_Op_heat	6.83287
2070	Metal depletion (kg Fe-Eq)	Sor_BG_US	5_EoL_treat	0.0187125
2070	Natural land transformation (square meter)	Sor_BG_US	0_CO2_capture	0
2070	Natural land transformation (square meter)	Sor_BG_US	1_Construction	0.00371406
2070	Natural land transformation (square meter)	Sor_BG_US	2_Op_material	0.00114628
2070	Natural land transformation (square meter)	Sor_BG_US	3_Op_electricity	0.0205757
2070	Natural land transformation (square meter)	Sor_BG_US	4_Op_heat	0.0192288
2070	Natural land transformation (square meter)	Sor_BG_US	5_EoL_treat	0.000809449
2070	Ozone depletion (kg CFC-11)	Sor_BG_US	0_CO2_capture	0
2070	Ozone depletion (kg CFC-11)	Sor_BG_US	1_Construction	1.5567e-06
2070	Ozone depletion (kg CFC-11)	Sor_BG_US	2_Op_material	5.29663e-06
2070	Ozone depletion (kg CFC-11)	Sor_BG_US	3_Op_electricity	1.57324e-05
2070	Ozone depletion (kg CFC-11)	Sor_BG_US	4_Op_heat	5.50841e-06
2070	Ozone depletion (kg CFC-11)	Sor_BG_US	5_EoL_treat	-8.79928e-08
2070	Particulate matter formation (kg PM10-Eq)	Sor_BG_US	0_CO2_capture	0
2070	Particulate matter formation (kg PM10-Eq)	Sor_BG_US	1_Construction	0.0225679
2070	Particulate matter formation (kg PM10-Eq)	Sor_BG_US	2_Op_material	0.0138832
2070	Particulate matter formation (kg PM10-Eq)	Sor_BG_US	3_Op_electricity	0.0849861
2070	Particulate matter formation (kg PM10-Eq)	Sor_BG_US	4_Op_heat	0.172237
2070	Particulate matter formation (kg PM10-Eq)	Sor_BG_US	5_EoL_treat	-0.00210087
2070	Photochemical oxidant formation (kg NMVOC)	Sor_BG_US	0_CO2_capture	0
2070	Photochemical oxidant formation (kg NMVOC)	Sor_BG_US	1_Construction	0.0327324
2070	Photochemical oxidant formation (kg NMVOC)	Sor_BG_US	2_Op_material	0.0404333
2070	Photochemical oxidant formation (kg NMVOC)	Sor_BG_US	3_Op_electricity	0.20334
2070	Photochemical oxidant formation (kg NMVOC)	Sor_BG_US	4_Op_heat	0.19837
2070	Photochemical oxidant formation (kg NMVOC)	Sor_BG_US	5_EoL_treat	-0.00670621
2070	Terrestrial acidification (kg SO2-Eq)	Sor_BG_US	0_CO2_capture	0
2070	Terrestrial acidification (kg SO2-Eq)	Sor_BG_US	1_Construction	0.0342322
2070	Terrestrial acidification (kg SO2-Eq)	Sor_BG_US	2_Op_material	0.0551052
2070	Terrestrial acidification (kg SO2-Eq)	Sor_BG_US	3_Op_electricity	0.206262
2070	Terrestrial acidification (kg SO2-Eq)	Sor_BG_US	4_Op_heat	1.01183
2070	Terrestrial acidification (kg SO2-Eq)	Sor_BG_US	5_EoL_treat	-0.00437546
2070	Terrestrial ecotoxicity (kg 14-DCB)	Sor_BG_US	0_CO2_capture	0
2070	Terrestrial ecotoxicity (kg 14-DCB)	Sor_BG_US	1_Construction	0.00265096
2070	Terrestrial ecotoxicity (kg 14-DCB)	Sor_BG_US	2_Op_material	0.000589187
2070	Terrestrial ecotoxicity (kg 14-DCB)	Sor_BG_US	3_Op_electricity	0.0337581
2070	Terrestrial ecotoxicity (kg 14-DCB)	Sor_BG_US	4_Op_heat	0.00910055
2070	Terrestrial ecotoxicity (kg 14-DCB)	Sor_BG_US	5_EoL_treat	-8.21625e-05
2070	Urban land occupation (square meter-year)	Sor_BG_US	0_CO2_capture	0
2070	Urban land occupation (square meter-year)	Sor_BG_US	1_Construction	0.227094
2070	Urban land occupation (square meter-year)	Sor_BG_US	2_Op_material	0.0514711
2070	Urban land occupation (square meter-year)	Sor_BG_US	3_Op_electricity	5.3295
2070	Urban land occupation (square meter-year)	Sor_BG_US	4_Op_heat	0.7755
2070	Urban land occupation (square meter-year)	Sor_BG_US	5_EoL_treat	-0.0243028
2070	Water depletion (m3 water)	Sor_BG_US	0_CO2_capture	0
2070	Water depletion (m3 water)	Sor_BG_US	1_Construction	0.0553476
2070	Water depletion (m3 water)	Sor_BG_US	2_Op_material	0.0246237
2070	Water depletion (m3 water)	Sor_BG_US	3_Op_electricity	0.543734
2070	Water depletion (m3 water)	Sor_BG_US	4_Op_heat	0.148115
2070	Water depletion (m3 water)	Sor_BG_US	5_EoL_treat	-0.00830526
2080	Agricultural land occupation (square meter-year)	Sor_BG_US	0_CO2_capture	0
2080	Agricultural land occupation (square meter-year)	Sor_BG_US	1_Construction	0.346176
2080	Agricultural land occupation (square meter-year)	Sor_BG_US	2_Op_material	0.901207
2080	Agricultural land occupation (square meter-year)	Sor_BG_US	3_Op_electricity	71.6766
2080	Agricultural land occupation (square meter-year)	Sor_BG_US	4_Op_heat	25.1067
2080	Agricultural land occupation (square meter-year)	Sor_BG_US	5_EoL_treat	-0.00803415
2080	Climate change (kg CO2-Eq)	Sor_BG_US	0_CO2_capture	-1000
2080	Climate change (kg CO2-Eq)	Sor_BG_US	1_Construction	6.45076
2080	Climate change (kg CO2-Eq)	Sor_BG_US	2_Op_material	3.20193
2080	Climate change (kg CO2-Eq)	Sor_BG_US	3_Op_electricity	-11.2177
2080	Climate change (kg CO2-Eq)	Sor_BG_US	4_Op_heat	78.4685
2080	Climate change (kg CO2-Eq)	Sor_BG_US	5_EoL_treat	-4.42326
2080	Fossil depletion (kg oil-Eq)	Sor_BG_US	0_CO2_capture	0
2080	Fossil depletion (kg oil-Eq)	Sor_BG_US	1_Construction	3.72348
2080	Fossil depletion (kg oil-Eq)	Sor_BG_US	2_Op_material	7.81881
2080	Fossil depletion (kg oil-Eq)	Sor_BG_US	3_Op_electricity	30.9458
2080	Fossil depletion (kg oil-Eq)	Sor_BG_US	4_Op_heat	14.8491
2080	Fossil depletion (kg oil-Eq)	Sor_BG_US	5_EoL_treat	-0.159096
2080	Freshwater ecotoxicity (kg 14-DCB)	Sor_BG_US	0_CO2_capture	0
2080	Freshwater ecotoxicity (kg 14-DCB)	Sor_BG_US	1_Construction	0.792861
2080	Freshwater ecotoxicity (kg 14-DCB)	Sor_BG_US	2_Op_material	0.425696
2080	Freshwater ecotoxicity (kg 14-DCB)	Sor_BG_US	3_Op_electricity	8.38358
2080	Freshwater ecotoxicity (kg 14-DCB)	Sor_BG_US	4_Op_heat	3.50923
2080	Freshwater ecotoxicity (kg 14-DCB)	Sor_BG_US	5_EoL_treat	-0.278126
2080	Freshwater eutrophication (kg P-Eq)	Sor_BG_US	0_CO2_capture	0
2080	Freshwater eutrophication (kg P-Eq)	Sor_BG_US	1_Construction	0.00268408
2080	Freshwater eutrophication (kg P-Eq)	Sor_BG_US	2_Op_material	-0.000306599
2080	Freshwater eutrophication (kg P-Eq)	Sor_BG_US	3_Op_electricity	0.0190259
2080	Freshwater eutrophication (kg P-Eq)	Sor_BG_US	4_Op_heat	0.0104064
2080	Freshwater eutrophication (kg P-Eq)	Sor_BG_US	5_EoL_treat	4.25324e-05
2080	Human toxicity (kg 14-DCB)	Sor_BG_US	0_CO2_capture	0
2080	Human toxicity (kg 14-DCB)	Sor_BG_US	1_Construction	4.52637
2080	Human toxicity (kg 14-DCB)	Sor_BG_US	2_Op_material	3.13483
2080	Human toxicity (kg 14-DCB)	Sor_BG_US	3_Op_electricity	14.8486
2080	Human toxicity (kg 14-DCB)	Sor_BG_US	4_Op_heat	19.2138
2080	Human toxicity (kg 14-DCB)	Sor_BG_US	5_EoL_treat	0.090284
2080	Ionising radiation (kg U235-Eq)	Sor_BG_US	0_CO2_capture	0
2080	Ionising radiation (kg U235-Eq)	Sor_BG_US	1_Construction	0.750816
2080	Ionising radiation (kg U235-Eq)	Sor_BG_US	2_Op_material	1.76634
2080	Ionising radiation (kg U235-Eq)	Sor_BG_US	3_Op_electricity	53.1227
2080	Ionising radiation (kg U235-Eq)	Sor_BG_US	4_Op_heat	8.51674
2080	Ionising radiation (kg U235-Eq)	Sor_BG_US	5_EoL_treat	-0.0268345
2080	Marine ecotoxicity (kg 14-DCB)	Sor_BG_US	0_CO2_capture	0
2080	Marine ecotoxicity (kg 14-DCB)	Sor_BG_US	1_Construction	0.719081
2080	Marine ecotoxicity (kg 14-DCB)	Sor_BG_US	2_Op_material	0.518134
2080	Marine ecotoxicity (kg 14-DCB)	Sor_BG_US	3_Op_electricity	7.43353
2080	Marine ecotoxicity (kg 14-DCB)	Sor_BG_US	4_Op_heat	3.10128
2080	Marine ecotoxicity (kg 14-DCB)	Sor_BG_US	5_EoL_treat	-0.238483
2080	Marine eutrophication (kg N-Eq)	Sor_BG_US	0_CO2_capture	0
2080	Marine eutrophication (kg N-Eq)	Sor_BG_US	1_Construction	0.00822681
2080	Marine eutrophication (kg N-Eq)	Sor_BG_US	2_Op_material	-0.0383049
2080	Marine eutrophication (kg N-Eq)	Sor_BG_US	3_Op_electricity	0.0639322
2080	Marine eutrophication (kg N-Eq)	Sor_BG_US	4_Op_heat	0.0754003
2080	Marine eutrophication (kg N-Eq)	Sor_BG_US	5_EoL_treat	-0.00336237
2080	Metal depletion (kg Fe-Eq)	Sor_BG_US	0_CO2_capture	0
2080	Metal depletion (kg Fe-Eq)	Sor_BG_US	1_Construction	5.66163
2080	Metal depletion (kg Fe-Eq)	Sor_BG_US	2_Op_material	3.38228
2080	Metal depletion (kg Fe-Eq)	Sor_BG_US	3_Op_electricity	12.2426
2080	Metal depletion (kg Fe-Eq)	Sor_BG_US	4_Op_heat	7.02513
2080	Metal depletion (kg Fe-Eq)	Sor_BG_US	5_EoL_treat	0.018573
2080	Natural land transformation (square meter)	Sor_BG_US	0_CO2_capture	0
2080	Natural land transformation (square meter)	Sor_BG_US	1_Construction	0.00369437
2080	Natural land transformation (square meter)	Sor_BG_US	2_Op_material	0.00102697
2080	Natural land transformation (square meter)	Sor_BG_US	3_Op_electricity	0.0190245
2080	Natural land transformation (square meter)	Sor_BG_US	4_Op_heat	0.0185867
2080	Natural land transformation (square meter)	Sor_BG_US	5_EoL_treat	0.000809951
2080	Ozone depletion (kg CFC-11)	Sor_BG_US	0_CO2_capture	0
2080	Ozone depletion (kg CFC-11)	Sor_BG_US	1_Construction	1.54476e-06
2080	Ozone depletion (kg CFC-11)	Sor_BG_US	2_Op_material	5.22127e-06
2080	Ozone depletion (kg CFC-11)	Sor_BG_US	3_Op_electricity	1.53686e-05
2080	Ozone depletion (kg CFC-11)	Sor_BG_US	4_Op_heat	5.09215e-06
2080	Ozone depletion (kg CFC-11)	Sor_BG_US	5_EoL_treat	-8.76866e-08
2080	Particulate matter formation (kg PM10-Eq)	Sor_BG_US	0_CO2_capture	0
2080	Particulate matter formation (kg PM10-Eq)	Sor_BG_US	1_Construction	0.0225377
2080	Particulate matter formation (kg PM10-Eq)	Sor_BG_US	2_Op_material	0.0137385
2080	Particulate matter formation (kg PM10-Eq)	Sor_BG_US	3_Op_electricity	0.0781982
2080	Particulate matter formation (kg PM10-Eq)	Sor_BG_US	4_Op_heat	0.171588
2080	Particulate matter formation (kg PM10-Eq)	Sor_BG_US	5_EoL_treat	-0.00210028
2080	Photochemical oxidant formation (kg NMVOC)	Sor_BG_US	0_CO2_capture	0
2080	Photochemical oxidant formation (kg NMVOC)	Sor_BG_US	1_Construction	0.0326073
2080	Photochemical oxidant formation (kg NMVOC)	Sor_BG_US	2_Op_material	0.0397822
2080	Photochemical oxidant formation (kg NMVOC)	Sor_BG_US	3_Op_electricity	0.181204
2080	Photochemical oxidant formation (kg NMVOC)	Sor_BG_US	4_Op_heat	0.195021
2080	Photochemical oxidant formation (kg NMVOC)	Sor_BG_US	5_EoL_treat	-0.00670354
2080	Terrestrial acidification (kg SO2-Eq)	Sor_BG_US	0_CO2_capture	0
2080	Terrestrial acidification (kg SO2-Eq)	Sor_BG_US	1_Construction	0.0341128
2080	Terrestrial acidification (kg SO2-Eq)	Sor_BG_US	2_Op_material	0.0544311
2080	Terrestrial acidification (kg SO2-Eq)	Sor_BG_US	3_Op_electricity	0.180393
2080	Terrestrial acidification (kg SO2-Eq)	Sor_BG_US	4_Op_heat	1.00872
2080	Terrestrial acidification (kg SO2-Eq)	Sor_BG_US	5_EoL_treat	-0.00437272
2080	Terrestrial ecotoxicity (kg 14-DCB)	Sor_BG_US	0_CO2_capture	0
2080	Terrestrial ecotoxicity (kg 14-DCB)	Sor_BG_US	1_Construction	0.00267117
2080	Terrestrial ecotoxicity (kg 14-DCB)	Sor_BG_US	2_Op_material	0.000719492
2080	Terrestrial ecotoxicity (kg 14-DCB)	Sor_BG_US	3_Op_electricity	0.0348492
2080	Terrestrial ecotoxicity (kg 14-DCB)	Sor_BG_US	4_Op_heat	0.00979811
2080	Terrestrial ecotoxicity (kg 14-DCB)	Sor_BG_US	5_EoL_treat	-8.26927e-05
2080	Urban land occupation (square meter-year)	Sor_BG_US	0_CO2_capture	0
2080	Urban land occupation (square meter-year)	Sor_BG_US	1_Construction	0.232201
2080	Urban land occupation (square meter-year)	Sor_BG_US	2_Op_material	0.0844592
2080	Urban land occupation (square meter-year)	Sor_BG_US	3_Op_electricity	5.50943
2080	Urban land occupation (square meter-year)	Sor_BG_US	4_Op_heat	0.957121
2080	Urban land occupation (square meter-year)	Sor_BG_US	5_EoL_treat	-0.0244361
2080	Water depletion (m3 water)	Sor_BG_US	0_CO2_capture	0
2080	Water depletion (m3 water)	Sor_BG_US	1_Construction	0.0549001
2080	Water depletion (m3 water)	Sor_BG_US	2_Op_material	0.0218444
2080	Water depletion (m3 water)	Sor_BG_US	3_Op_electricity	0.519345
2080	Water depletion (m3 water)	Sor_BG_US	4_Op_heat	0.13269
2080	Water depletion (m3 water)	Sor_BG_US	5_EoL_treat	-0.00829404
2090	Agricultural land occupation (square meter-year)	Sor_BG_US	0_CO2_capture	0
2090	Agricultural land occupation (square meter-year)	Sor_BG_US	1_Construction	0.344433
2090	Agricultural land occupation (square meter-year)	Sor_BG_US	2_Op_material	0.928577
2090	Agricultural land occupation (square meter-year)	Sor_BG_US	3_Op_electricity	58.3785
2090	Agricultural land occupation (square meter-year)	Sor_BG_US	4_Op_heat	25.2085
2090	Agricultural land occupation (square meter-year)	Sor_BG_US	5_EoL_treat	-0.0080568
2090	Climate change (kg CO2-Eq)	Sor_BG_US	0_CO2_capture	-1000
2090	Climate change (kg CO2-Eq)	Sor_BG_US	1_Construction	6.43477
2090	Climate change (kg CO2-Eq)	Sor_BG_US	2_Op_material	3.2032
2090	Climate change (kg CO2-Eq)	Sor_BG_US	3_Op_electricity	-5.49288
2090	Climate change (kg CO2-Eq)	Sor_BG_US	4_Op_heat	78.5298
2090	Climate change (kg CO2-Eq)	Sor_BG_US	5_EoL_treat	-4.42332
2090	Fossil depletion (kg oil-Eq)	Sor_BG_US	0_CO2_capture	0
2090	Fossil depletion (kg oil-Eq)	Sor_BG_US	1_Construction	3.70853
2090	Fossil depletion (kg oil-Eq)	Sor_BG_US	2_Op_material	7.77605
2090	Fossil depletion (kg oil-Eq)	Sor_BG_US	3_Op_electricity	26.5322
2090	Fossil depletion (kg oil-Eq)	Sor_BG_US	4_Op_heat	14.6373
2090	Fossil depletion (kg oil-Eq)	Sor_BG_US	5_EoL_treat	-0.158915
2090	Freshwater ecotoxicity (kg 14-DCB)	Sor_BG_US	0_CO2_capture	0
2090	Freshwater ecotoxicity (kg 14-DCB)	Sor_BG_US	1_Construction	0.79391
2090	Freshwater ecotoxicity (kg 14-DCB)	Sor_BG_US	2_Op_material	0.436008
2090	Freshwater ecotoxicity (kg 14-DCB)	Sor_BG_US	3_Op_electricity	8.81017
2090	Freshwater ecotoxicity (kg 14-DCB)	Sor_BG_US	4_Op_heat	3.56691
2090	Freshwater ecotoxicity (kg 14-DCB)	Sor_BG_US	5_EoL_treat	-0.27817
2090	Freshwater eutrophication (kg P-Eq)	Sor_BG_US	0_CO2_capture	0
2090	Freshwater eutrophication (kg P-Eq)	Sor_BG_US	1_Construction	0.00268398
2090	Freshwater eutrophication (kg P-Eq)	Sor_BG_US	2_Op_material	-0.000276401
2090	Freshwater eutrophication (kg P-Eq)	Sor_BG_US	3_Op_electricity	0.0168417
2090	Freshwater eutrophication (kg P-Eq)	Sor_BG_US	4_Op_heat	0.01062
2090	Freshwater eutrophication (kg P-Eq)	Sor_BG_US	5_EoL_treat	4.24085e-05
2090	Human toxicity (kg 14-DCB)	Sor_BG_US	0_CO2_capture	0
2090	Human toxicity (kg 14-DCB)	Sor_BG_US	1_Construction	4.52816
2090	Human toxicity (kg 14-DCB)	Sor_BG_US	2_Op_material	3.17343
2090	Human toxicity (kg 14-DCB)	Sor_BG_US	3_Op_electricity	17.1699
2090	Human toxicity (kg 14-DCB)	Sor_BG_US	4_Op_heat	19.4586
2090	Human toxicity (kg 14-DCB)	Sor_BG_US	5_EoL_treat	0.0901071
2090	Ionising radiation (kg U235-Eq)	Sor_BG_US	0_CO2_capture	0
2090	Ionising radiation (kg U235-Eq)	Sor_BG_US	1_Construction	0.705329
2090	Ionising radiation (kg U235-Eq)	Sor_BG_US	2_Op_material	1.4854
2090	Ionising radiation (kg U235-Eq)	Sor_BG_US	3_Op_electricity	40.0452
2090	Ionising radiation (kg U235-Eq)	Sor_BG_US	4_Op_heat	7.20525
2090	Ionising radiation (kg U235-Eq)	Sor_BG_US	5_EoL_treat	-0.025681
2090	Marine ecotoxicity (kg 14-DCB)	Sor_BG_US	0_CO2_capture	0
2090	Marine ecotoxicity (kg 14-DCB)	Sor_BG_US	1_Construction	0.719956
2090	Marine ecotoxicity (kg 14-DCB)	Sor_BG_US	2_Op_material	0.527219
2090	Marine ecotoxicity (kg 14-DCB)	Sor_BG_US	3_Op_electricity	7.80391
2090	Marine ecotoxicity (kg 14-DCB)	Sor_BG_US	4_Op_heat	3.15198
2090	Marine ecotoxicity (kg 14-DCB)	Sor_BG_US	5_EoL_treat	-0.238522
2090	Marine eutrophication (kg N-Eq)	Sor_BG_US	0_CO2_capture	0
2090	Marine eutrophication (kg N-Eq)	Sor_BG_US	1_Construction	0.00819802
2090	Marine eutrophication (kg N-Eq)	Sor_BG_US	2_Op_material	-0.0383389
2090	Marine eutrophication (kg N-Eq)	Sor_BG_US	3_Op_electricity	0.0564605
2090	Marine eutrophication (kg N-Eq)	Sor_BG_US	4_Op_heat	0.0752434
2090	Marine eutrophication (kg N-Eq)	Sor_BG_US	5_EoL_treat	-0.0033622
2090	Metal depletion (kg Fe-Eq)	Sor_BG_US	0_CO2_capture	0
2090	Metal depletion (kg Fe-Eq)	Sor_BG_US	1_Construction	5.65618
2090	Metal depletion (kg Fe-Eq)	Sor_BG_US	2_Op_material	3.3961
2090	Metal depletion (kg Fe-Eq)	Sor_BG_US	3_Op_electricity	12.6441
2090	Metal depletion (kg Fe-Eq)	Sor_BG_US	4_Op_heat	7.10111
2090	Metal depletion (kg Fe-Eq)	Sor_BG_US	5_EoL_treat	0.0185156
2090	Natural land transformation (square meter)	Sor_BG_US	0_CO2_capture	0
2090	Natural land transformation (square meter)	Sor_BG_US	1_Construction	0.00368146
2090	Natural land transformation (square meter)	Sor_BG_US	2_Op_material	0.000981897
2090	Natural land transformation (square meter)	Sor_BG_US	3_Op_electricity	0.0164377
2090	Natural land transformation (square meter)	Sor_BG_US	4_Op_heat	0.0183232
2090	Natural land transformation (square meter)	Sor_BG_US	5_EoL_treat	0.000810167
2090	Ozone depletion (kg CFC-11)	Sor_BG_US	0_CO2_capture	0
2090	Ozone depletion (kg CFC-11)	Sor_BG_US	1_Construction	1.53549e-06
2090	Ozone depletion (kg CFC-11)	Sor_BG_US	2_Op_material	5.17735e-06
2090	Ozone depletion (kg CFC-11)	Sor_BG_US	3_Op_electricity	1.27382e-05
2090	Ozone depletion (kg CFC-11)	Sor_BG_US	4_Op_heat	4.88378e-06
2090	Ozone depletion (kg CFC-11)	Sor_BG_US	5_EoL_treat	-8.75035e-08
2090	Particulate matter formation (kg PM10-Eq)	Sor_BG_US	0_CO2_capture	0
2090	Particulate matter formation (kg PM10-Eq)	Sor_BG_US	1_Construction	0.022486
2090	Particulate matter formation (kg PM10-Eq)	Sor_BG_US	2_Op_material	0.0137835
2090	Particulate matter formation (kg PM10-Eq)	Sor_BG_US	3_Op_electricity	0.0736999
2090	Particulate matter formation (kg PM10-Eq)	Sor_BG_US	4_Op_heat	0.171861
2090	Particulate matter formation (kg PM10-Eq)	Sor_BG_US	5_EoL_treat	-0.00210043
2090	Photochemical oxidant formation (kg NMVOC)	Sor_BG_US	0_CO2_capture	0
2090	Photochemical oxidant formation (kg NMVOC)	Sor_BG_US	1_Construction	0.0324605
2090	Photochemical oxidant formation (kg NMVOC)	Sor_BG_US	2_Op_material	0.0397281
2090	Photochemical oxidant formation (kg NMVOC)	Sor_BG_US	3_Op_electricity	0.165336
2090	Photochemical oxidant formation (kg NMVOC)	Sor_BG_US	4_Op_heat	0.194753
2090	Photochemical oxidant formation (kg NMVOC)	Sor_BG_US	5_EoL_treat	-0.00670325
2090	Terrestrial acidification (kg SO2-Eq)	Sor_BG_US	0_CO2_capture	0
2090	Terrestrial acidification (kg SO2-Eq)	Sor_BG_US	1_Construction	0.0340531
2090	Terrestrial acidification (kg SO2-Eq)	Sor_BG_US	2_Op_material	0.0544595
2090	Terrestrial acidification (kg SO2-Eq)	Sor_BG_US	3_Op_electricity	0.170238
2090	Terrestrial acidification (kg SO2-Eq)	Sor_BG_US	4_Op_heat	1.00889
2090	Terrestrial acidification (kg SO2-Eq)	Sor_BG_US	5_EoL_treat	-0.00437279
2090	Terrestrial ecotoxicity (kg 14-DCB)	Sor_BG_US	0_CO2_capture	0
2090	Terrestrial ecotoxicity (kg 14-DCB)	Sor_BG_US	1_Construction	0.00267651
2090	Terrestrial ecotoxicity (kg 14-DCB)	Sor_BG_US	2_Op_material	0.000770143
2090	Terrestrial ecotoxicity (kg 14-DCB)	Sor_BG_US	3_Op_electricity	0.0355515
2090	Terrestrial ecotoxicity (kg 14-DCB)	Sor_BG_US	4_Op_heat	0.0100298
2090	Terrestrial ecotoxicity (kg 14-DCB)	Sor_BG_US	5_EoL_treat	-8.28902e-05
2090	Urban land occupation (square meter-year)	Sor_BG_US	0_CO2_capture	0
2090	Urban land occupation (square meter-year)	Sor_BG_US	1_Construction	0.233822
2090	Urban land occupation (square meter-year)	Sor_BG_US	2_Op_material	0.0973411
2090	Urban land occupation (square meter-year)	Sor_BG_US	3_Op_electricity	6.05551
2090	Urban land occupation (square meter-year)	Sor_BG_US	4_Op_heat	1.01615
2090	Urban land occupation (square meter-year)	Sor_BG_US	5_EoL_treat	-0.0244871
2090	Water depletion (m3 water)	Sor_BG_US	0_CO2_capture	0
2090	Water depletion (m3 water)	Sor_BG_US	1_Construction	0.0545655
2090	Water depletion (m3 water)	Sor_BG_US	2_Op_material	0.0200557
2090	Water depletion (m3 water)	Sor_BG_US	3_Op_electricity	0.432107
2090	Water depletion (m3 water)	Sor_BG_US	4_Op_heat	0.124148
2090	Water depletion (m3 water)	Sor_BG_US	5_EoL_treat	-0.00828676
2100	Agricultural land occupation (square meter-year)	Sor_BG_US	0_CO2_capture	0
2100	Agricultural land occupation (square meter-year)	Sor_BG_US	1_Construction	0.344428
2100	Agricultural land occupation (square meter-year)	Sor_BG_US	2_Op_material	0.914339
2100	Agricultural land occupation (square meter-year)	Sor_BG_US	3_Op_electricity	45.2547
2100	Agricultural land occupation (square meter-year)	Sor_BG_US	4_Op_heat	25.1946
2100	Agricultural land occupation (square meter-year)	Sor_BG_US	5_EoL_treat	-0.00797614
2100	Climate change (kg CO2-Eq)	Sor_BG_US	0_CO2_capture	-1000
2100	Climate change (kg CO2-Eq)	Sor_BG_US	1_Construction	6.46058
2100	Climate change (kg CO2-Eq)	Sor_BG_US	2_Op_material	3.27043
2100	Climate change (kg CO2-Eq)	Sor_BG_US	3_Op_electricity	2.72291
2100	Climate change (kg CO2-Eq)	Sor_BG_US	4_Op_heat	78.7628
2100	Climate change (kg CO2-Eq)	Sor_BG_US	5_EoL_treat	-4.42359
2100	Fossil depletion (kg oil-Eq)	Sor_BG_US	0_CO2_capture	0
2100	Fossil depletion (kg oil-Eq)	Sor_BG_US	1_Construction	3.71186
2100	Fossil depletion (kg oil-Eq)	Sor_BG_US	2_Op_material	7.76219
2100	Fossil depletion (kg oil-Eq)	Sor_BG_US	3_Op_electricity	25.6041
2100	Fossil depletion (kg oil-Eq)	Sor_BG_US	4_Op_heat	14.5848
2100	Fossil depletion (kg oil-Eq)	Sor_BG_US	5_EoL_treat	-0.158841
2100	Freshwater ecotoxicity (kg 14-DCB)	Sor_BG_US	0_CO2_capture	0
2100	Freshwater ecotoxicity (kg 14-DCB)	Sor_BG_US	1_Construction	0.796485
2100	Freshwater ecotoxicity (kg 14-DCB)	Sor_BG_US	2_Op_material	0.446074
2100	Freshwater ecotoxicity (kg 14-DCB)	Sor_BG_US	3_Op_electricity	9.17477
2100	Freshwater ecotoxicity (kg 14-DCB)	Sor_BG_US	4_Op_heat	3.61458
2100	Freshwater ecotoxicity (kg 14-DCB)	Sor_BG_US	5_EoL_treat	-0.278213
2100	Freshwater eutrophication (kg P-Eq)	Sor_BG_US	0_CO2_capture	0
2100	Freshwater eutrophication (kg P-Eq)	Sor_BG_US	1_Construction	0.002687
2100	Freshwater eutrophication (kg P-Eq)	Sor_BG_US	2_Op_material	-0.000300587
2100	Freshwater eutrophication (kg P-Eq)	Sor_BG_US	3_Op_electricity	0.0167781
2100	Freshwater eutrophication (kg P-Eq)	Sor_BG_US	4_Op_heat	0.0106129
2100	Freshwater eutrophication (kg P-Eq)	Sor_BG_US	5_EoL_treat	4.24873e-05
2100	Human toxicity (kg 14-DCB)	Sor_BG_US	0_CO2_capture	0
2100	Human toxicity (kg 14-DCB)	Sor_BG_US	1_Construction	4.53455
2100	Human toxicity (kg 14-DCB)	Sor_BG_US	2_Op_material	3.17188
2100	Human toxicity (kg 14-DCB)	Sor_BG_US	3_Op_electricity	19.6037
2100	Human toxicity (kg 14-DCB)	Sor_BG_US	4_Op_heat	19.5057
2100	Human toxicity (kg 14-DCB)	Sor_BG_US	5_EoL_treat	0.0900939
2100	Ionising radiation (kg U235-Eq)	Sor_BG_US	0_CO2_capture	0
2100	Ionising radiation (kg U235-Eq)	Sor_BG_US	1_Construction	0.652099
2100	Ionising radiation (kg U235-Eq)	Sor_BG_US	2_Op_material	1.12843
2100	Ionising radiation (kg U235-Eq)	Sor_BG_US	3_Op_electricity	22.1456
2100	Ionising radiation (kg U235-Eq)	Sor_BG_US	4_Op_heat	5.68491
2100	Ionising radiation (kg U235-Eq)	Sor_BG_US	5_EoL_treat	-0.0242459
2100	Marine ecotoxicity (kg 14-DCB)	Sor_BG_US	0_CO2_capture	0
2100	Marine ecotoxicity (kg 14-DCB)	Sor_BG_US	1_Construction	0.722266
2100	Marine ecotoxicity (kg 14-DCB)	Sor_BG_US	2_Op_material	0.536065
2100	Marine ecotoxicity (kg 14-DCB)	Sor_BG_US	3_Op_electricity	8.11994
2100	Marine ecotoxicity (kg 14-DCB)	Sor_BG_US	4_Op_heat	3.19367
2100	Marine ecotoxicity (kg 14-DCB)	Sor_BG_US	5_EoL_treat	-0.238559
2100	Marine eutrophication (kg N-Eq)	Sor_BG_US	0_CO2_capture	0
2100	Marine eutrophication (kg N-Eq)	Sor_BG_US	1_Construction	0.0082023
2100	Marine eutrophication (kg N-Eq)	Sor_BG_US	2_Op_material	-0.0383677
2100	Marine eutrophication (kg N-Eq)	Sor_BG_US	3_Op_electricity	0.0523063
2100	Marine eutrophication (kg N-Eq)	Sor_BG_US	4_Op_heat	0.075129
2100	Marine eutrophication (kg N-Eq)	Sor_BG_US	5_EoL_treat	-0.00336206
2100	Metal depletion (kg Fe-Eq)	Sor_BG_US	0_CO2_capture	0
2100	Metal depletion (kg Fe-Eq)	Sor_BG_US	1_Construction	5.66689
2100	Metal depletion (kg Fe-Eq)	Sor_BG_US	2_Op_material	3.41237
2100	Metal depletion (kg Fe-Eq)	Sor_BG_US	3_Op_electricity	13
2100	Metal depletion (kg Fe-Eq)	Sor_BG_US	4_Op_heat	7.16371
2100	Metal depletion (kg Fe-Eq)	Sor_BG_US	5_EoL_treat	0.0184495
2100	Natural land transformation (square meter)	Sor_BG_US	0_CO2_capture	0
2100	Natural land transformation (square meter)	Sor_BG_US	1_Construction	0.0036787
2100	Natural land transformation (square meter)	Sor_BG_US	2_Op_material	0.000953783
2100	Natural land transformation (square meter)	Sor_BG_US	3_Op_electricity	0.0156458
2100	Natural land transformation (square meter)	Sor_BG_US	4_Op_heat	0.0181404
2100	Natural land transformation (square meter)	Sor_BG_US	5_EoL_treat	0.000810322
2100	Ozone depletion (kg CFC-11)	Sor_BG_US	0_CO2_capture	0
2100	Ozone depletion (kg CFC-11)	Sor_BG_US	1_Construction	1.53116e-06
2100	Ozone depletion (kg CFC-11)	Sor_BG_US	2_Op_material	5.1379e-06
2100	Ozone depletion (kg CFC-11)	Sor_BG_US	3_Op_electricity	1.05031e-05
2100	Ozone depletion (kg CFC-11)	Sor_BG_US	4_Op_heat	4.71935e-06
2100	Ozone depletion (kg CFC-11)	Sor_BG_US	5_EoL_treat	-8.7345e-08
2100	Particulate matter formation (kg PM10-Eq)	Sor_BG_US	0_CO2_capture	0
2100	Particulate matter formation (kg PM10-Eq)	Sor_BG_US	1_Construction	0.0225368
2100	Particulate matter formation (kg PM10-Eq)	Sor_BG_US	2_Op_material	0.0138196
2100	Particulate matter formation (kg PM10-Eq)	Sor_BG_US	3_Op_electricity	0.0720402
2100	Particulate matter formation (kg PM10-Eq)	Sor_BG_US	4_Op_heat	0.172001
2100	Particulate matter formation (kg PM10-Eq)	Sor_BG_US	5_EoL_treat	-0.00210056
2100	Photochemical oxidant formation (kg NMVOC)	Sor_BG_US	0_CO2_capture	0
2100	Photochemical oxidant formation (kg NMVOC)	Sor_BG_US	1_Construction	0.0325632
2100	Photochemical oxidant formation (kg NMVOC)	Sor_BG_US	2_Op_material	0.0397532
2100	Photochemical oxidant formation (kg NMVOC)	Sor_BG_US	3_Op_electricity	0.159046
2100	Photochemical oxidant formation (kg NMVOC)	Sor_BG_US	4_Op_heat	0.194812
2100	Photochemical oxidant formation (kg NMVOC)	Sor_BG_US	5_EoL_treat	-0.00670328
2100	Terrestrial acidification (kg SO2-Eq)	Sor_BG_US	0_CO2_capture	0
2100	Terrestrial acidification (kg SO2-Eq)	Sor_BG_US	1_Construction	0.0341039
2100	Terrestrial acidification (kg SO2-Eq)	Sor_BG_US	2_Op_material	0.0545331
2100	Terrestrial acidification (kg SO2-Eq)	Sor_BG_US	3_Op_electricity	0.167874
2100	Terrestrial acidification (kg SO2-Eq)	Sor_BG_US	4_Op_heat	1.00921
2100	Terrestrial acidification (kg SO2-Eq)	Sor_BG_US	5_EoL_treat	-0.00437305
2100	Terrestrial ecotoxicity (kg 14-DCB)	Sor_BG_US	0_CO2_capture	0
2100	Terrestrial ecotoxicity (kg 14-DCB)	Sor_BG_US	1_Construction	0.00268873
2100	Terrestrial ecotoxicity (kg 14-DCB)	Sor_BG_US	2_Op_material	0.00082987
2100	Terrestrial ecotoxicity (kg 14-DCB)	Sor_BG_US	3_Op_electricity	0.0357947
2100	Terrestrial ecotoxicity (kg 14-DCB)	Sor_BG_US	4_Op_heat	0.0102259
2100	Terrestrial ecotoxicity (kg 14-DCB)	Sor_BG_US	5_EoL_treat	-8.31234e-05
2100	Urban land occupation (square meter-year)	Sor_BG_US	0_CO2_capture	0
2100	Urban land occupation (square meter-year)	Sor_BG_US	1_Construction	0.236213
2100	Urban land occupation (square meter-year)	Sor_BG_US	2_Op_material	0.110013
2100	Urban land occupation (square meter-year)	Sor_BG_US	3_Op_electricity	6.26249
2100	Urban land occupation (square meter-year)	Sor_BG_US	4_Op_heat	1.04412
2100	Urban land occupation (square meter-year)	Sor_BG_US	5_EoL_treat	-0.0245346
2100	Water depletion (m3 water)	Sor_BG_US	0_CO2_capture	0
2100	Water depletion (m3 water)	Sor_BG_US	1_Construction	0.0542964
2100	Water depletion (m3 water)	Sor_BG_US	2_Op_material	0.0180613
2100	Water depletion (m3 water)	Sor_BG_US	3_Op_electricity	0.360404
2100	Water depletion (m3 water)	Sor_BG_US	4_Op_heat	0.115437
2100	Water depletion (m3 water)	Sor_BG_US	5_EoL_treat	-0.00827844
