# Supplementary material for: Environmental trade-offs of direct air capture technologies in climate change mitigation toward 2100
Source: Nat Commun. 2022 Jun 25;13:3635. doi: 10.1038/s41467-022-31146-1 (PMC9233692; doi:10.1038/s41467-022-31146-1)
Supplement: Supplementary file 3 — Supplementary Data 1 [file 41467_2022_31146_MOESM3_ESM.zip › 6-2. Supplementary Dataset/Code/Python-Code/Python_code_result_export/LCA_sor_RCP19_DAC_LR_contribution_all_summary_table.xlsx]

## Sheet: Sheet1
Year	Impact_category	Tech_heat_region	process	value
2020	Agricultural land occupation (square meter-year)	Sor_HP_US	0_CO2_capture	0
2020	Agricultural land occupation (square meter-year)	Sor_HP_US	1_Construction	0.262002
2020	Agricultural land occupation (square meter-year)	Sor_HP_US	2_Op_material	0.477588
2020	Agricultural land occupation (square meter-year)	Sor_HP_US	3_Op_electricity	28.5647
2020	Agricultural land occupation (square meter-year)	Sor_HP_US	4_Op_heat	27.6222
2020	Agricultural land occupation (square meter-year)	Sor_HP_US	5_EoL_treat	-0.00588972
2020	Climate change (kg CO2-Eq)	Sor_HP_US	0_CO2_capture	-1000
2020	Climate change (kg CO2-Eq)	Sor_HP_US	1_Construction	7.65657
2020	Climate change (kg CO2-Eq)	Sor_HP_US	2_Op_material	9.92204
2020	Climate change (kg CO2-Eq)	Sor_HP_US	3_Op_electricity	316.123
2020	Climate change (kg CO2-Eq)	Sor_HP_US	4_Op_heat	305.693
2020	Climate change (kg CO2-Eq)	Sor_HP_US	5_EoL_treat	-4.45274
2020	Fossil depletion (kg oil-Eq)	Sor_HP_US	0_CO2_capture	0
2020	Fossil depletion (kg oil-Eq)	Sor_HP_US	1_Construction	3.9599
2020	Fossil depletion (kg oil-Eq)	Sor_HP_US	2_Op_material	9.12801
2020	Fossil depletion (kg oil-Eq)	Sor_HP_US	3_Op_electricity	92.7669
2020	Fossil depletion (kg oil-Eq)	Sor_HP_US	4_Op_heat	89.7062
2020	Fossil depletion (kg oil-Eq)	Sor_HP_US	5_EoL_treat	-0.164895
2020	Freshwater ecotoxicity (kg 14-DCB)	Sor_HP_US	0_CO2_capture	0
2020	Freshwater ecotoxicity (kg 14-DCB)	Sor_HP_US	1_Construction	0.78937
2020	Freshwater ecotoxicity (kg 14-DCB)	Sor_HP_US	2_Op_material	0.402889
2020	Freshwater ecotoxicity (kg 14-DCB)	Sor_HP_US	3_Op_electricity	8.89141
2020	Freshwater ecotoxicity (kg 14-DCB)	Sor_HP_US	4_Op_heat	8.59804
2020	Freshwater ecotoxicity (kg 14-DCB)	Sor_HP_US	5_EoL_treat	-0.278034
2020	Freshwater eutrophication (kg P-Eq)	Sor_HP_US	0_CO2_capture	0
2020	Freshwater eutrophication (kg P-Eq)	Sor_HP_US	1_Construction	0.00335153
2020	Freshwater eutrophication (kg P-Eq)	Sor_HP_US	2_Op_material	0.00340189
2020	Freshwater eutrophication (kg P-Eq)	Sor_HP_US	3_Op_electricity	0.300988
2020	Freshwater eutrophication (kg P-Eq)	Sor_HP_US	4_Op_heat	0.291057
2020	Freshwater eutrophication (kg P-Eq)	Sor_HP_US	5_EoL_treat	2.57602e-05
2020	Human toxicity (kg 14-DCB)	Sor_HP_US	0_CO2_capture	0
2020	Human toxicity (kg 14-DCB)	Sor_HP_US	1_Construction	5.00105
2020	Human toxicity (kg 14-DCB)	Sor_HP_US	2_Op_material	5.78138
2020	Human toxicity (kg 14-DCB)	Sor_HP_US	3_Op_electricity	201.439
2020	Human toxicity (kg 14-DCB)	Sor_HP_US	4_Op_heat	194.792
2020	Human toxicity (kg 14-DCB)	Sor_HP_US	5_EoL_treat	0.078438
2020	Ionising radiation (kg U235-Eq)	Sor_HP_US	0_CO2_capture	0
2020	Ionising radiation (kg U235-Eq)	Sor_HP_US	1_Construction	0.724167
2020	Ionising radiation (kg U235-Eq)	Sor_HP_US	2_Op_material	1.52413
2020	Ionising radiation (kg U235-Eq)	Sor_HP_US	3_Op_electricity	109.898
2020	Ionising radiation (kg U235-Eq)	Sor_HP_US	4_Op_heat	106.272
2020	Ionising radiation (kg U235-Eq)	Sor_HP_US	5_EoL_treat	-0.0257125
2020	Marine ecotoxicity (kg 14-DCB)	Sor_HP_US	0_CO2_capture	0
2020	Marine ecotoxicity (kg 14-DCB)	Sor_HP_US	1_Construction	0.71631
2020	Marine ecotoxicity (kg 14-DCB)	Sor_HP_US	2_Op_material	0.49964
2020	Marine ecotoxicity (kg 14-DCB)	Sor_HP_US	3_Op_electricity	7.71194
2020	Marine ecotoxicity (kg 14-DCB)	Sor_HP_US	4_Op_heat	7.45749
2020	Marine ecotoxicity (kg 14-DCB)	Sor_HP_US	5_EoL_treat	-0.238409
2020	Marine eutrophication (kg N-Eq)	Sor_HP_US	0_CO2_capture	0
2020	Marine eutrophication (kg N-Eq)	Sor_HP_US	1_Construction	0.00920162
2020	Marine eutrophication (kg N-Eq)	Sor_HP_US	2_Op_material	-0.0339122
2020	Marine eutrophication (kg N-Eq)	Sor_HP_US	3_Op_electricity	0.239199
2020	Marine eutrophication (kg N-Eq)	Sor_HP_US	4_Op_heat	0.231306
2020	Marine eutrophication (kg N-Eq)	Sor_HP_US	5_EoL_treat	-0.00338168
2020	Metal depletion (kg Fe-Eq)	Sor_HP_US	0_CO2_capture	0
2020	Metal depletion (kg Fe-Eq)	Sor_HP_US	1_Construction	5.63962
2020	Metal depletion (kg Fe-Eq)	Sor_HP_US	2_Op_material	3.25551
2020	Metal depletion (kg Fe-Eq)	Sor_HP_US	3_Op_electricity	5.67637
2020	Metal depletion (kg Fe-Eq)	Sor_HP_US	4_Op_heat	5.48908
2020	Metal depletion (kg Fe-Eq)	Sor_HP_US	5_EoL_treat	0.019132
2020	Natural land transformation (square meter)	Sor_HP_US	0_CO2_capture	0
2020	Natural land transformation (square meter)	Sor_HP_US	1_Construction	0.0037762
2020	Natural land transformation (square meter)	Sor_HP_US	2_Op_material	0.00144726
2020	Natural land transformation (square meter)	Sor_HP_US	3_Op_electricity	0.0199554
2020	Natural land transformation (square meter)	Sor_HP_US	4_Op_heat	0.019297
2020	Natural land transformation (square meter)	Sor_HP_US	5_EoL_treat	0.000807925
2020	Ozone depletion (kg CFC-11)	Sor_HP_US	0_CO2_capture	0
2020	Ozone depletion (kg CFC-11)	Sor_HP_US	1_Construction	1.55331e-06
2020	Ozone depletion (kg CFC-11)	Sor_HP_US	2_Op_material	5.26363e-06
2020	Ozone depletion (kg CFC-11)	Sor_HP_US	3_Op_electricity	2.48995e-05
2020	Ozone depletion (kg CFC-11)	Sor_HP_US	4_Op_heat	2.4078e-05
2020	Ozone depletion (kg CFC-11)	Sor_HP_US	5_EoL_treat	-8.78951e-08
2020	Particulate matter formation (kg PM10-Eq)	Sor_HP_US	0_CO2_capture	0
2020	Particulate matter formation (kg PM10-Eq)	Sor_HP_US	1_Construction	0.0254855
2020	Particulate matter formation (kg PM10-Eq)	Sor_HP_US	2_Op_material	0.0287542
2020	Particulate matter formation (kg PM10-Eq)	Sor_HP_US	3_Op_electricity	1.03216
2020	Particulate matter formation (kg PM10-Eq)	Sor_HP_US	4_Op_heat	0.998108
2020	Particulate matter formation (kg PM10-Eq)	Sor_HP_US	5_EoL_treat	-0.00216654
2020	Photochemical oxidant formation (kg NMVOC)	Sor_HP_US	0_CO2_capture	0
2020	Photochemical oxidant formation (kg NMVOC)	Sor_HP_US	1_Construction	0.0350973
2020	Photochemical oxidant formation (kg NMVOC)	Sor_HP_US	2_Op_material	0.0506255
2020	Photochemical oxidant formation (kg NMVOC)	Sor_HP_US	3_Op_electricity	0.535766
2020	Photochemical oxidant formation (kg NMVOC)	Sor_HP_US	4_Op_heat	0.518088
2020	Photochemical oxidant formation (kg NMVOC)	Sor_HP_US	5_EoL_treat	-0.00675109
2020	Terrestrial acidification (kg SO2-Eq)	Sor_HP_US	0_CO2_capture	0
2020	Terrestrial acidification (kg SO2-Eq)	Sor_HP_US	1_Construction	0.0379485
2020	Terrestrial acidification (kg SO2-Eq)	Sor_HP_US	2_Op_material	0.0702271
2020	Terrestrial acidification (kg SO2-Eq)	Sor_HP_US	3_Op_electricity	0.645404
2020	Terrestrial acidification (kg SO2-Eq)	Sor_HP_US	4_Op_heat	0.624109
2020	Terrestrial acidification (kg SO2-Eq)	Sor_HP_US	5_EoL_treat	-0.00444193
2020	Terrestrial ecotoxicity (kg 14-DCB)	Sor_HP_US	0_CO2_capture	0
2020	Terrestrial ecotoxicity (kg 14-DCB)	Sor_HP_US	1_Construction	0.00262657
2020	Terrestrial ecotoxicity (kg 14-DCB)	Sor_HP_US	2_Op_material	0.000442929
2020	Terrestrial ecotoxicity (kg 14-DCB)	Sor_HP_US	3_Op_electricity	0.0192479
2020	Terrestrial ecotoxicity (kg 14-DCB)	Sor_HP_US	4_Op_heat	0.0186128
2020	Terrestrial ecotoxicity (kg 14-DCB)	Sor_HP_US	5_EoL_treat	-8.15086e-05
2020	Urban land occupation (square meter-year)	Sor_HP_US	0_CO2_capture	0
2020	Urban land occupation (square meter-year)	Sor_HP_US	1_Construction	0.224945
2020	Urban land occupation (square meter-year)	Sor_HP_US	2_Op_material	0.0394391
2020	Urban land occupation (square meter-year)	Sor_HP_US	3_Op_electricity	1.8189
2020	Urban land occupation (square meter-year)	Sor_HP_US	4_Op_heat	1.75888
2020	Urban land occupation (square meter-year)	Sor_HP_US	5_EoL_treat	-0.0242332
2020	Water depletion (m3 water)	Sor_HP_US	0_CO2_capture	0
2020	Water depletion (m3 water)	Sor_HP_US	1_Construction	0.057456
2020	Water depletion (m3 water)	Sor_HP_US	2_Op_material	0.0349947
2020	Water depletion (m3 water)	Sor_HP_US	3_Op_electricity	1.52743
2020	Water depletion (m3 water)	Sor_HP_US	4_Op_heat	1.47704
2020	Water depletion (m3 water)	Sor_HP_US	5_EoL_treat	-0.00835162
2030	Agricultural land occupation (square meter-year)	Sor_HP_US	0_CO2_capture	0
2030	Agricultural land occupation (square meter-year)	Sor_HP_US	1_Construction	0.31984
2030	Agricultural land occupation (square meter-year)	Sor_HP_US	2_Op_material	0.761349
2030	Agricultural land occupation (square meter-year)	Sor_HP_US	3_Op_electricity	106.35
2030	Agricultural land occupation (square meter-year)	Sor_HP_US	4_Op_heat	102.841
2030	Agricultural land occupation (square meter-year)	Sor_HP_US	5_EoL_treat	-0.00742117
2030	Climate change (kg CO2-Eq)	Sor_HP_US	0_CO2_capture	-1000
2030	Climate change (kg CO2-Eq)	Sor_HP_US	1_Construction	6.99342
2030	Climate change (kg CO2-Eq)	Sor_HP_US	2_Op_material	6.06452
2030	Climate change (kg CO2-Eq)	Sor_HP_US	3_Op_electricity	122.045
2030	Climate change (kg CO2-Eq)	Sor_HP_US	4_Op_heat	118.019
2030	Climate change (kg CO2-Eq)	Sor_HP_US	5_EoL_treat	-4.43563
2030	Fossil depletion (kg oil-Eq)	Sor_HP_US	0_CO2_capture	0
2030	Fossil depletion (kg oil-Eq)	Sor_HP_US	1_Construction	3.82149
2030	Fossil depletion (kg oil-Eq)	Sor_HP_US	2_Op_material	8.3412
2030	Fossil depletion (kg oil-Eq)	Sor_HP_US	3_Op_electricity	45.1945
2030	Fossil depletion (kg oil-Eq)	Sor_HP_US	4_Op_heat	43.7033
2030	Fossil depletion (kg oil-Eq)	Sor_HP_US	5_EoL_treat	-0.161321
2030	Freshwater ecotoxicity (kg 14-DCB)	Sor_HP_US	0_CO2_capture	0
2030	Freshwater ecotoxicity (kg 14-DCB)	Sor_HP_US	1_Construction	0.784277
2030	Freshwater ecotoxicity (kg 14-DCB)	Sor_HP_US	2_Op_material	0.373283
2030	Freshwater ecotoxicity (kg 14-DCB)	Sor_HP_US	3_Op_electricity	6.08812
2030	Freshwater ecotoxicity (kg 14-DCB)	Sor_HP_US	4_Op_heat	5.88724
2030	Freshwater ecotoxicity (kg 14-DCB)	Sor_HP_US	5_EoL_treat	-0.277904
2030	Freshwater eutrophication (kg P-Eq)	Sor_HP_US	0_CO2_capture	0
2030	Freshwater eutrophication (kg P-Eq)	Sor_HP_US	1_Construction	0.00286069
2030	Freshwater eutrophication (kg P-Eq)	Sor_HP_US	2_Op_material	0.000595054
2030	Freshwater eutrophication (kg P-Eq)	Sor_HP_US	3_Op_electricity	0.0564572
2030	Freshwater eutrophication (kg P-Eq)	Sor_HP_US	4_Op_heat	0.0545945
2030	Freshwater eutrophication (kg P-Eq)	Sor_HP_US	5_EoL_treat	3.8417e-05
2030	Human toxicity (kg 14-DCB)	Sor_HP_US	0_CO2_capture	0
2030	Human toxicity (kg 14-DCB)	Sor_HP_US	1_Construction	4.69676
2030	Human toxicity (kg 14-DCB)	Sor_HP_US	2_Op_material	4.02703
2030	Human toxicity (kg 14-DCB)	Sor_HP_US	3_Op_electricity	75.0644
2030	Human toxicity (kg 14-DCB)	Sor_HP_US	4_Op_heat	72.5877
2030	Human toxicity (kg 14-DCB)	Sor_HP_US	5_EoL_treat	0.0862633
2030	Ionising radiation (kg U235-Eq)	Sor_HP_US	0_CO2_capture	0
2030	Ionising radiation (kg U235-Eq)	Sor_HP_US	1_Construction	0.836083
2030	Ionising radiation (kg U235-Eq)	Sor_HP_US	2_Op_material	2.22397
2030	Ionising radiation (kg U235-Eq)	Sor_HP_US	3_Op_electricity	137.36
2030	Ionising radiation (kg U235-Eq)	Sor_HP_US	4_Op_heat	132.828
2030	Ionising radiation (kg U235-Eq)	Sor_HP_US	5_EoL_treat	-0.028713
2030	Marine ecotoxicity (kg 14-DCB)	Sor_HP_US	0_CO2_capture	0
2030	Marine ecotoxicity (kg 14-DCB)	Sor_HP_US	1_Construction	0.711284
2030	Marine ecotoxicity (kg 14-DCB)	Sor_HP_US	2_Op_material	0.47036
2030	Marine ecotoxicity (kg 14-DCB)	Sor_HP_US	3_Op_electricity	5.10724
2030	Marine ecotoxicity (kg 14-DCB)	Sor_HP_US	4_Op_heat	4.93873
2030	Marine ecotoxicity (kg 14-DCB)	Sor_HP_US	5_EoL_treat	-0.238279
2030	Marine eutrophication (kg N-Eq)	Sor_HP_US	0_CO2_capture	0
2030	Marine eutrophication (kg N-Eq)	Sor_HP_US	1_Construction	0.00863376
2030	Marine eutrophication (kg N-Eq)	Sor_HP_US	2_Op_material	-0.0369471
2030	Marine eutrophication (kg N-Eq)	Sor_HP_US	3_Op_electricity	0.124102
2030	Marine eutrophication (kg N-Eq)	Sor_HP_US	4_Op_heat	0.120007
2030	Marine eutrophication (kg N-Eq)	Sor_HP_US	5_EoL_treat	-0.00336827
2030	Metal depletion (kg Fe-Eq)	Sor_HP_US	0_CO2_capture	0
2030	Metal depletion (kg Fe-Eq)	Sor_HP_US	1_Construction	5.64267
2030	Metal depletion (kg Fe-Eq)	Sor_HP_US	2_Op_material	3.27122
2030	Metal depletion (kg Fe-Eq)	Sor_HP_US	3_Op_electricity	6.8343
2030	Metal depletion (kg Fe-Eq)	Sor_HP_US	4_Op_heat	6.60881
2030	Metal depletion (kg Fe-Eq)	Sor_HP_US	5_EoL_treat	0.0190541
2030	Natural land transformation (square meter)	Sor_HP_US	0_CO2_capture	0
2030	Natural land transformation (square meter)	Sor_HP_US	1_Construction	0.00377441
2030	Natural land transformation (square meter)	Sor_HP_US	2_Op_material	0.00141713
2030	Natural land transformation (square meter)	Sor_HP_US	3_Op_electricity	0.0162109
2030	Natural land transformation (square meter)	Sor_HP_US	4_Op_heat	0.0156761
2030	Natural land transformation (square meter)	Sor_HP_US	5_EoL_treat	0.000808006
2030	Ozone depletion (kg CFC-11)	Sor_HP_US	0_CO2_capture	0
2030	Ozone depletion (kg CFC-11)	Sor_HP_US	1_Construction	1.56053e-06
2030	Ozone depletion (kg CFC-11)	Sor_HP_US	2_Op_material	5.31868e-06
2030	Ozone depletion (kg CFC-11)	Sor_HP_US	3_Op_electricity	2.63063e-05
2030	Ozone depletion (kg CFC-11)	Sor_HP_US	4_Op_heat	2.54383e-05
2030	Ozone depletion (kg CFC-11)	Sor_HP_US	5_EoL_treat	-8.80902e-08
2030	Particulate matter formation (kg PM10-Eq)	Sor_HP_US	0_CO2_capture	0
2030	Particulate matter formation (kg PM10-Eq)	Sor_HP_US	1_Construction	0.0233042
2030	Particulate matter formation (kg PM10-Eq)	Sor_HP_US	2_Op_material	0.0168378
2030	Particulate matter formation (kg PM10-Eq)	Sor_HP_US	3_Op_electricity	0.218716
2030	Particulate matter formation (kg PM10-Eq)	Sor_HP_US	4_Op_heat	0.2115
2030	Particulate matter formation (kg PM10-Eq)	Sor_HP_US	5_EoL_treat	-0.00211386
2030	Photochemical oxidant formation (kg NMVOC)	Sor_HP_US	0_CO2_capture	0
2030	Photochemical oxidant formation (kg NMVOC)	Sor_HP_US	1_Construction	0.0336723
2030	Photochemical oxidant formation (kg NMVOC)	Sor_HP_US	2_Op_material	0.0432667
2030	Photochemical oxidant formation (kg NMVOC)	Sor_HP_US	3_Op_electricity	0.338371
2030	Photochemical oxidant formation (kg NMVOC)	Sor_HP_US	4_Op_heat	0.327207
2030	Photochemical oxidant formation (kg NMVOC)	Sor_HP_US	5_EoL_treat	-0.0067187
2030	Terrestrial acidification (kg SO2-Eq)	Sor_HP_US	0_CO2_capture	0
2030	Terrestrial acidification (kg SO2-Eq)	Sor_HP_US	1_Construction	0.0352106
2030	Terrestrial acidification (kg SO2-Eq)	Sor_HP_US	2_Op_material	0.0578118
2030	Terrestrial acidification (kg SO2-Eq)	Sor_HP_US	3_Op_electricity	0.322216
2030	Terrestrial acidification (kg SO2-Eq)	Sor_HP_US	4_Op_heat	0.311585
2030	Terrestrial acidification (kg SO2-Eq)	Sor_HP_US	5_EoL_treat	-0.00438769
2030	Terrestrial ecotoxicity (kg 14-DCB)	Sor_HP_US	0_CO2_capture	0
2030	Terrestrial ecotoxicity (kg 14-DCB)	Sor_HP_US	1_Construction	0.00262176
2030	Terrestrial ecotoxicity (kg 14-DCB)	Sor_HP_US	2_Op_material	0.000412332
2030	Terrestrial ecotoxicity (kg 14-DCB)	Sor_HP_US	3_Op_electricity	0.0250625
2030	Terrestrial ecotoxicity (kg 14-DCB)	Sor_HP_US	4_Op_heat	0.0242356
2030	Terrestrial ecotoxicity (kg 14-DCB)	Sor_HP_US	5_EoL_treat	-8.1389e-05
2030	Urban land occupation (square meter-year)	Sor_HP_US	0_CO2_capture	0
2030	Urban land occupation (square meter-year)	Sor_HP_US	1_Construction	0.223581
2030	Urban land occupation (square meter-year)	Sor_HP_US	2_Op_material	0.029645
2030	Urban land occupation (square meter-year)	Sor_HP_US	3_Op_electricity	3.09241
2030	Urban land occupation (square meter-year)	Sor_HP_US	4_Op_heat	2.99038
2030	Urban land occupation (square meter-year)	Sor_HP_US	5_EoL_treat	-0.0241983
2030	Water depletion (m3 water)	Sor_HP_US	0_CO2_capture	0
2030	Water depletion (m3 water)	Sor_HP_US	1_Construction	0.0562466
2030	Water depletion (m3 water)	Sor_HP_US	2_Op_material	0.0284338
2030	Water depletion (m3 water)	Sor_HP_US	3_Op_electricity	0.920731
2030	Water depletion (m3 water)	Sor_HP_US	4_Op_heat	0.890353
2030	Water depletion (m3 water)	Sor_HP_US	5_EoL_treat	-0.0083221
2040	Agricultural land occupation (square meter-year)	Sor_HP_US	0_CO2_capture	0
2040	Agricultural land occupation (square meter-year)	Sor_HP_US	1_Construction	0.378683
2040	Agricultural land occupation (square meter-year)	Sor_HP_US	2_Op_material	1.13725
2040	Agricultural land occupation (square meter-year)	Sor_HP_US	3_Op_electricity	107.227
2040	Agricultural land occupation (square meter-year)	Sor_HP_US	4_Op_heat	103.689
2040	Agricultural land occupation (square meter-year)	Sor_HP_US	5_EoL_treat	-0.0089456
2040	Climate change (kg CO2-Eq)	Sor_HP_US	0_CO2_capture	-1000
2040	Climate change (kg CO2-Eq)	Sor_HP_US	1_Construction	6.52174
2040	Climate change (kg CO2-Eq)	Sor_HP_US	2_Op_material	3.44444
2040	Climate change (kg CO2-Eq)	Sor_HP_US	3_Op_electricity	3.9661
2040	Climate change (kg CO2-Eq)	Sor_HP_US	4_Op_heat	3.83524
2040	Climate change (kg CO2-Eq)	Sor_HP_US	5_EoL_treat	-4.42432
2040	Fossil depletion (kg oil-Eq)	Sor_HP_US	0_CO2_capture	0
2040	Fossil depletion (kg oil-Eq)	Sor_HP_US	1_Construction	3.73814
2040	Fossil depletion (kg oil-Eq)	Sor_HP_US	2_Op_material	7.91601
2040	Fossil depletion (kg oil-Eq)	Sor_HP_US	3_Op_electricity	32.5346
2040	Fossil depletion (kg oil-Eq)	Sor_HP_US	4_Op_heat	31.4611
2040	Fossil depletion (kg oil-Eq)	Sor_HP_US	5_EoL_treat	-0.159462
2040	Freshwater ecotoxicity (kg 14-DCB)	Sor_HP_US	0_CO2_capture	0
2040	Freshwater ecotoxicity (kg 14-DCB)	Sor_HP_US	1_Construction	0.785137
2040	Freshwater ecotoxicity (kg 14-DCB)	Sor_HP_US	2_Op_material	0.381526
2040	Freshwater ecotoxicity (kg 14-DCB)	Sor_HP_US	3_Op_electricity	7.12038
2040	Freshwater ecotoxicity (kg 14-DCB)	Sor_HP_US	4_Op_heat	6.88544
2040	Freshwater ecotoxicity (kg 14-DCB)	Sor_HP_US	5_EoL_treat	-0.27794
2040	Freshwater eutrophication (kg P-Eq)	Sor_HP_US	0_CO2_capture	0
2040	Freshwater eutrophication (kg P-Eq)	Sor_HP_US	1_Construction	0.0027089
2040	Freshwater eutrophication (kg P-Eq)	Sor_HP_US	2_Op_material	-0.000232804
2040	Freshwater eutrophication (kg P-Eq)	Sor_HP_US	3_Op_electricity	0.042412
2040	Freshwater eutrophication (kg P-Eq)	Sor_HP_US	4_Op_heat	0.0410126
2040	Freshwater eutrophication (kg P-Eq)	Sor_HP_US	5_EoL_treat	4.21892e-05
2040	Human toxicity (kg 14-DCB)	Sor_HP_US	0_CO2_capture	0
2040	Human toxicity (kg 14-DCB)	Sor_HP_US	1_Construction	4.56453
2040	Human toxicity (kg 14-DCB)	Sor_HP_US	2_Op_material	3.30804
2040	Human toxicity (kg 14-DCB)	Sor_HP_US	3_Op_electricity	48.251
2040	Human toxicity (kg 14-DCB)	Sor_HP_US	4_Op_heat	46.659
2040	Human toxicity (kg 14-DCB)	Sor_HP_US	5_EoL_treat	0.0895036
2040	Ionising radiation (kg U235-Eq)	Sor_HP_US	0_CO2_capture	0
2040	Ionising radiation (kg U235-Eq)	Sor_HP_US	1_Construction	0.865896
2040	Ionising radiation (kg U235-Eq)	Sor_HP_US	2_Op_material	2.47689
2040	Ionising radiation (kg U235-Eq)	Sor_HP_US	3_Op_electricity	108.842
2040	Ionising radiation (kg U235-Eq)	Sor_HP_US	4_Op_heat	105.25
2040	Ionising radiation (kg U235-Eq)	Sor_HP_US	5_EoL_treat	-0.0298248
2040	Marine ecotoxicity (kg 14-DCB)	Sor_HP_US	0_CO2_capture	0
2040	Marine ecotoxicity (kg 14-DCB)	Sor_HP_US	1_Construction	0.712213
2040	Marine ecotoxicity (kg 14-DCB)	Sor_HP_US	2_Op_material	0.478931
2040	Marine ecotoxicity (kg 14-DCB)	Sor_HP_US	3_Op_electricity	6.33786
2040	Marine ecotoxicity (kg 14-DCB)	Sor_HP_US	4_Op_heat	6.12874
2040	Marine ecotoxicity (kg 14-DCB)	Sor_HP_US	5_EoL_treat	-0.238317
2040	Marine eutrophication (kg N-Eq)	Sor_HP_US	0_CO2_capture	0
2040	Marine eutrophication (kg N-Eq)	Sor_HP_US	1_Construction	0.00840405
2040	Marine eutrophication (kg N-Eq)	Sor_HP_US	2_Op_material	-0.0379641
2040	Marine eutrophication (kg N-Eq)	Sor_HP_US	3_Op_electricity	0.0917049
2040	Marine eutrophication (kg N-Eq)	Sor_HP_US	4_Op_heat	0.0886791
2040	Marine eutrophication (kg N-Eq)	Sor_HP_US	5_EoL_treat	-0.00336378
2040	Metal depletion (kg Fe-Eq)	Sor_HP_US	0_CO2_capture	0
2040	Metal depletion (kg Fe-Eq)	Sor_HP_US	1_Construction	5.64202
2040	Metal depletion (kg Fe-Eq)	Sor_HP_US	2_Op_material	3.3107
2040	Metal depletion (kg Fe-Eq)	Sor_HP_US	3_Op_electricity	9.54407
2040	Metal depletion (kg Fe-Eq)	Sor_HP_US	4_Op_heat	9.22917
2040	Metal depletion (kg Fe-Eq)	Sor_HP_US	5_EoL_treat	0.0188782
2040	Natural land transformation (square meter)	Sor_HP_US	0_CO2_capture	0
2040	Natural land transformation (square meter)	Sor_HP_US	1_Construction	0.00375047
2040	Natural land transformation (square meter)	Sor_HP_US	2_Op_material	0.00131102
2040	Natural land transformation (square meter)	Sor_HP_US	3_Op_electricity	0.017982
2040	Natural land transformation (square meter)	Sor_HP_US	4_Op_heat	0.0173887
2040	Natural land transformation (square meter)	Sor_HP_US	5_EoL_treat	0.000808477
2040	Ozone depletion (kg CFC-11)	Sor_HP_US	0_CO2_capture	0
2040	Ozone depletion (kg CFC-11)	Sor_HP_US	1_Construction	1.55674e-06
2040	Ozone depletion (kg CFC-11)	Sor_HP_US	2_Op_material	5.31771e-06
2040	Ozone depletion (kg CFC-11)	Sor_HP_US	3_Op_electricity	2.05747e-05
2040	Ozone depletion (kg CFC-11)	Sor_HP_US	4_Op_heat	1.98959e-05
2040	Ozone depletion (kg CFC-11)	Sor_HP_US	5_EoL_treat	-8.80703e-08
2040	Particulate matter formation (kg PM10-Eq)	Sor_HP_US	0_CO2_capture	0
2040	Particulate matter formation (kg PM10-Eq)	Sor_HP_US	1_Construction	0.0226972
2040	Particulate matter formation (kg PM10-Eq)	Sor_HP_US	2_Op_material	0.0139053
2040	Particulate matter formation (kg PM10-Eq)	Sor_HP_US	3_Op_electricity	0.0960195
2040	Particulate matter formation (kg PM10-Eq)	Sor_HP_US	4_Op_heat	0.0928514
2040	Particulate matter formation (kg PM10-Eq)	Sor_HP_US	5_EoL_treat	-0.00210104
2040	Photochemical oxidant formation (kg NMVOC)	Sor_HP_US	0_CO2_capture	0
2040	Photochemical oxidant formation (kg NMVOC)	Sor_HP_US	1_Construction	0.0329796
2040	Photochemical oxidant formation (kg NMVOC)	Sor_HP_US	2_Op_material	0.0405579
2040	Photochemical oxidant formation (kg NMVOC)	Sor_HP_US	3_Op_electricity	0.239049
2040	Photochemical oxidant formation (kg NMVOC)	Sor_HP_US	4_Op_heat	0.231162
2040	Photochemical oxidant formation (kg NMVOC)	Sor_HP_US	5_EoL_treat	-0.00670671
2040	Terrestrial acidification (kg SO2-Eq)	Sor_HP_US	0_CO2_capture	0
2040	Terrestrial acidification (kg SO2-Eq)	Sor_HP_US	1_Construction	0.0345389
2040	Terrestrial acidification (kg SO2-Eq)	Sor_HP_US	2_Op_material	0.0550554
2040	Terrestrial acidification (kg SO2-Eq)	Sor_HP_US	3_Op_electricity	0.239716
2040	Terrestrial acidification (kg SO2-Eq)	Sor_HP_US	4_Op_heat	0.231807
2040	Terrestrial acidification (kg SO2-Eq)	Sor_HP_US	5_EoL_treat	-0.00437524
2040	Terrestrial ecotoxicity (kg 14-DCB)	Sor_HP_US	0_CO2_capture	0
2040	Terrestrial ecotoxicity (kg 14-DCB)	Sor_HP_US	1_Construction	0.00262432
2040	Terrestrial ecotoxicity (kg 14-DCB)	Sor_HP_US	2_Op_material	0.000439637
2040	Terrestrial ecotoxicity (kg 14-DCB)	Sor_HP_US	3_Op_electricity	0.026873
2040	Terrestrial ecotoxicity (kg 14-DCB)	Sor_HP_US	4_Op_heat	0.0259864
2040	Terrestrial ecotoxicity (kg 14-DCB)	Sor_HP_US	5_EoL_treat	-8.15015e-05
2040	Urban land occupation (square meter-year)	Sor_HP_US	0_CO2_capture	0
2040	Urban land occupation (square meter-year)	Sor_HP_US	1_Construction	0.224886
2040	Urban land occupation (square meter-year)	Sor_HP_US	2_Op_material	0.038526
2040	Urban land occupation (square meter-year)	Sor_HP_US	3_Op_electricity	4.5937
2040	Urban land occupation (square meter-year)	Sor_HP_US	4_Op_heat	4.44213
2040	Urban land occupation (square meter-year)	Sor_HP_US	5_EoL_treat	-0.0242412
2040	Water depletion (m3 water)	Sor_HP_US	0_CO2_capture	0
2040	Water depletion (m3 water)	Sor_HP_US	1_Construction	0.0556267
2040	Water depletion (m3 water)	Sor_HP_US	2_Op_material	0.0257827
2040	Water depletion (m3 water)	Sor_HP_US	3_Op_electricity	0.73212
2040	Water depletion (m3 water)	Sor_HP_US	4_Op_heat	0.707965
2040	Water depletion (m3 water)	Sor_HP_US	5_EoL_treat	-0.00831035
2050	Agricultural land occupation (square meter-year)	Sor_HP_US	0_CO2_capture	0
2050	Agricultural land occupation (square meter-year)	Sor_HP_US	1_Construction	0.364037
2050	Agricultural land occupation (square meter-year)	Sor_HP_US	2_Op_material	1.01824
2050	Agricultural land occupation (square meter-year)	Sor_HP_US	3_Op_electricity	59.7628
2050	Agricultural land occupation (square meter-year)	Sor_HP_US	4_Op_heat	57.791
2050	Agricultural land occupation (square meter-year)	Sor_HP_US	5_EoL_treat	-0.00842467
2050	Climate change (kg CO2-Eq)	Sor_HP_US	0_CO2_capture	-1000
2050	Climate change (kg CO2-Eq)	Sor_HP_US	1_Construction	6.48355
2050	Climate change (kg CO2-Eq)	Sor_HP_US	2_Op_material	3.33318
2050	Climate change (kg CO2-Eq)	Sor_HP_US	3_Op_electricity	7.93208
2050	Climate change (kg CO2-Eq)	Sor_HP_US	4_Op_heat	7.67037
2050	Climate change (kg CO2-Eq)	Sor_HP_US	5_EoL_treat	-4.42382
2050	Fossil depletion (kg oil-Eq)	Sor_HP_US	0_CO2_capture	0
2050	Fossil depletion (kg oil-Eq)	Sor_HP_US	1_Construction	3.75931
2050	Fossil depletion (kg oil-Eq)	Sor_HP_US	2_Op_material	8.06751
2050	Fossil depletion (kg oil-Eq)	Sor_HP_US	3_Op_electricity	37.9251
2050	Fossil depletion (kg oil-Eq)	Sor_HP_US	4_Op_heat	36.6737
2050	Fossil depletion (kg oil-Eq)	Sor_HP_US	5_EoL_treat	-0.160093
2050	Freshwater ecotoxicity (kg 14-DCB)	Sor_HP_US	0_CO2_capture	0
2050	Freshwater ecotoxicity (kg 14-DCB)	Sor_HP_US	1_Construction	0.786814
2050	Freshwater ecotoxicity (kg 14-DCB)	Sor_HP_US	2_Op_material	0.391329
2050	Freshwater ecotoxicity (kg 14-DCB)	Sor_HP_US	3_Op_electricity	7.92258
2050	Freshwater ecotoxicity (kg 14-DCB)	Sor_HP_US	4_Op_heat	7.66118
2050	Freshwater ecotoxicity (kg 14-DCB)	Sor_HP_US	5_EoL_treat	-0.277983
2050	Freshwater eutrophication (kg P-Eq)	Sor_HP_US	0_CO2_capture	0
2050	Freshwater eutrophication (kg P-Eq)	Sor_HP_US	1_Construction	0.00272872
2050	Freshwater eutrophication (kg P-Eq)	Sor_HP_US	2_Op_material	-3.62433e-05
2050	Freshwater eutrophication (kg P-Eq)	Sor_HP_US	3_Op_electricity	0.0371074
2050	Freshwater eutrophication (kg P-Eq)	Sor_HP_US	4_Op_heat	0.035883
2050	Freshwater eutrophication (kg P-Eq)	Sor_HP_US	5_EoL_treat	4.14899e-05
2050	Human toxicity (kg 14-DCB)	Sor_HP_US	0_CO2_capture	0
2050	Human toxicity (kg 14-DCB)	Sor_HP_US	1_Construction	4.55346
2050	Human toxicity (kg 14-DCB)	Sor_HP_US	2_Op_material	3.29057
2050	Human toxicity (kg 14-DCB)	Sor_HP_US	3_Op_electricity	34.2419
2050	Human toxicity (kg 14-DCB)	Sor_HP_US	4_Op_heat	33.1121
2050	Human toxicity (kg 14-DCB)	Sor_HP_US	5_EoL_treat	0.0896583
2050	Ionising radiation (kg U235-Eq)	Sor_HP_US	0_CO2_capture	0
2050	Ionising radiation (kg U235-Eq)	Sor_HP_US	1_Construction	0.788797
2050	Ionising radiation (kg U235-Eq)	Sor_HP_US	2_Op_material	2.00961
2050	Ionising radiation (kg U235-Eq)	Sor_HP_US	3_Op_electricity	60.0723
2050	Ionising radiation (kg U235-Eq)	Sor_HP_US	4_Op_heat	58.0903
2050	Ionising radiation (kg U235-Eq)	Sor_HP_US	5_EoL_treat	-0.0278663
2050	Marine ecotoxicity (kg 14-DCB)	Sor_HP_US	0_CO2_capture	0
2050	Marine ecotoxicity (kg 14-DCB)	Sor_HP_US	1_Construction	0.713724
2050	Marine ecotoxicity (kg 14-DCB)	Sor_HP_US	2_Op_material	0.487869
2050	Marine ecotoxicity (kg 14-DCB)	Sor_HP_US	3_Op_electricity	7.03475
2050	Marine ecotoxicity (kg 14-DCB)	Sor_HP_US	4_Op_heat	6.80264
2050	Marine ecotoxicity (kg 14-DCB)	Sor_HP_US	5_EoL_treat	-0.238357
2050	Marine eutrophication (kg N-Eq)	Sor_HP_US	0_CO2_capture	0
2050	Marine eutrophication (kg N-Eq)	Sor_HP_US	1_Construction	0.00830523
2050	Marine eutrophication (kg N-Eq)	Sor_HP_US	2_Op_material	-0.0378811
2050	Marine eutrophication (kg N-Eq)	Sor_HP_US	3_Op_electricity	0.0772494
2050	Marine eutrophication (kg N-Eq)	Sor_HP_US	4_Op_heat	0.0747006
2050	Marine eutrophication (kg N-Eq)	Sor_HP_US	5_EoL_treat	-0.00336407
2050	Metal depletion (kg Fe-Eq)	Sor_HP_US	0_CO2_capture	0
2050	Metal depletion (kg Fe-Eq)	Sor_HP_US	1_Construction	5.64412
2050	Metal depletion (kg Fe-Eq)	Sor_HP_US	2_Op_material	3.32103
2050	Metal depletion (kg Fe-Eq)	Sor_HP_US	3_Op_electricity	10.4921
2050	Metal depletion (kg Fe-Eq)	Sor_HP_US	4_Op_heat	10.146
2050	Metal depletion (kg Fe-Eq)	Sor_HP_US	5_EoL_treat	0.018829
2050	Natural land transformation (square meter)	Sor_HP_US	0_CO2_capture	0
2050	Natural land transformation (square meter)	Sor_HP_US	1_Construction	0.00373583
2050	Natural land transformation (square meter)	Sor_HP_US	2_Op_material	0.00126497
2050	Natural land transformation (square meter)	Sor_HP_US	3_Op_electricity	0.0210749
2050	Natural land transformation (square meter)	Sor_HP_US	4_Op_heat	0.0203796
2050	Natural land transformation (square meter)	Sor_HP_US	5_EoL_treat	0.00080881
2050	Ozone depletion (kg CFC-11)	Sor_HP_US	0_CO2_capture	0
2050	Ozone depletion (kg CFC-11)	Sor_HP_US	1_Construction	1.55494e-06
2050	Ozone depletion (kg CFC-11)	Sor_HP_US	2_Op_material	5.30382e-06
2050	Ozone depletion (kg CFC-11)	Sor_HP_US	3_Op_electricity	1.70486e-05
2050	Ozone depletion (kg CFC-11)	Sor_HP_US	4_Op_heat	1.64861e-05
2050	Ozone depletion (kg CFC-11)	Sor_HP_US	5_EoL_treat	-8.8024e-08
2050	Particulate matter formation (kg PM10-Eq)	Sor_HP_US	0_CO2_capture	0
2050	Particulate matter formation (kg PM10-Eq)	Sor_HP_US	1_Construction	0.0225785
2050	Particulate matter formation (kg PM10-Eq)	Sor_HP_US	2_Op_material	0.0139243
2050	Particulate matter formation (kg PM10-Eq)	Sor_HP_US	3_Op_electricity	0.0836128
2050	Particulate matter formation (kg PM10-Eq)	Sor_HP_US	4_Op_heat	0.080854
2050	Particulate matter formation (kg PM10-Eq)	Sor_HP_US	5_EoL_treat	-0.00210104
2050	Photochemical oxidant formation (kg NMVOC)	Sor_HP_US	0_CO2_capture	0
2050	Photochemical oxidant formation (kg NMVOC)	Sor_HP_US	1_Construction	0.0327122
2050	Photochemical oxidant formation (kg NMVOC)	Sor_HP_US	2_Op_material	0.0407523
2050	Photochemical oxidant formation (kg NMVOC)	Sor_HP_US	3_Op_electricity	0.211073
2050	Photochemical oxidant formation (kg NMVOC)	Sor_HP_US	4_Op_heat	0.204109
2050	Photochemical oxidant formation (kg NMVOC)	Sor_HP_US	5_EoL_treat	-0.00670744
2050	Terrestrial acidification (kg SO2-Eq)	Sor_HP_US	0_CO2_capture	0
2050	Terrestrial acidification (kg SO2-Eq)	Sor_HP_US	1_Construction	0.0342359
2050	Terrestrial acidification (kg SO2-Eq)	Sor_HP_US	2_Op_material	0.055258
2050	Terrestrial acidification (kg SO2-Eq)	Sor_HP_US	3_Op_electricity	0.210236
2050	Terrestrial acidification (kg SO2-Eq)	Sor_HP_US	4_Op_heat	0.203299
2050	Terrestrial acidification (kg SO2-Eq)	Sor_HP_US	5_EoL_treat	-0.00437596
2050	Terrestrial ecotoxicity (kg 14-DCB)	Sor_HP_US	0_CO2_capture	0
2050	Terrestrial ecotoxicity (kg 14-DCB)	Sor_HP_US	1_Construction	0.0026303
2050	Terrestrial ecotoxicity (kg 14-DCB)	Sor_HP_US	2_Op_material	0.000470259
2050	Terrestrial ecotoxicity (kg 14-DCB)	Sor_HP_US	3_Op_electricity	0.028619
2050	Terrestrial ecotoxicity (kg 14-DCB)	Sor_HP_US	4_Op_heat	0.0276747
2050	Terrestrial ecotoxicity (kg 14-DCB)	Sor_HP_US	5_EoL_treat	-8.16496e-05
2050	Urban land occupation (square meter-year)	Sor_HP_US	0_CO2_capture	0
2050	Urban land occupation (square meter-year)	Sor_HP_US	1_Construction	0.225103
2050	Urban land occupation (square meter-year)	Sor_HP_US	2_Op_material	0.0399393
2050	Urban land occupation (square meter-year)	Sor_HP_US	3_Op_electricity	4.71255
2050	Urban land occupation (square meter-year)	Sor_HP_US	4_Op_heat	4.55706
2050	Urban land occupation (square meter-year)	Sor_HP_US	5_EoL_treat	-0.0242487
2050	Water depletion (m3 water)	Sor_HP_US	0_CO2_capture	0
2050	Water depletion (m3 water)	Sor_HP_US	1_Construction	0.0554436
2050	Water depletion (m3 water)	Sor_HP_US	2_Op_material	0.0251086
2050	Water depletion (m3 water)	Sor_HP_US	3_Op_electricity	0.615591
2050	Water depletion (m3 water)	Sor_HP_US	4_Op_heat	0.59528
2050	Water depletion (m3 water)	Sor_HP_US	5_EoL_treat	-0.00830724
2060	Agricultural land occupation (square meter-year)	Sor_HP_US	0_CO2_capture	0
2060	Agricultural land occupation (square meter-year)	Sor_HP_US	1_Construction	0.205441
2060	Agricultural land occupation (square meter-year)	Sor_HP_US	2_Op_material	0.553843
2060	Agricultural land occupation (square meter-year)	Sor_HP_US	3_Op_electricity	68.1715
2060	Agricultural land occupation (square meter-year)	Sor_HP_US	4_Op_heat	65.9223
2060	Agricultural land occupation (square meter-year)	Sor_HP_US	5_EoL_treat	-0.00473241
2060	Climate change (kg CO2-Eq)	Sor_HP_US	0_CO2_capture	-1000
2060	Climate change (kg CO2-Eq)	Sor_HP_US	1_Construction	3.70165
2060	Climate change (kg CO2-Eq)	Sor_HP_US	2_Op_material	1.88207
2060	Climate change (kg CO2-Eq)	Sor_HP_US	3_Op_electricity	-8.26964
2060	Climate change (kg CO2-Eq)	Sor_HP_US	4_Op_heat	-7.99679
2060	Climate change (kg CO2-Eq)	Sor_HP_US	5_EoL_treat	-2.52316
2060	Fossil depletion (kg oil-Eq)	Sor_HP_US	0_CO2_capture	0
2060	Fossil depletion (kg oil-Eq)	Sor_HP_US	1_Construction	2.15938
2060	Fossil depletion (kg oil-Eq)	Sor_HP_US	2_Op_material	4.66657
2060	Fossil depletion (kg oil-Eq)	Sor_HP_US	3_Op_electricity	35.215
2060	Fossil depletion (kg oil-Eq)	Sor_HP_US	4_Op_heat	34.0531
2060	Fossil depletion (kg oil-Eq)	Sor_HP_US	5_EoL_treat	-0.091596
2060	Freshwater ecotoxicity (kg 14-DCB)	Sor_HP_US	0_CO2_capture	0
2060	Freshwater ecotoxicity (kg 14-DCB)	Sor_HP_US	1_Construction	0.448892
2060	Freshwater ecotoxicity (kg 14-DCB)	Sor_HP_US	2_Op_material	0.221492
2060	Freshwater ecotoxicity (kg 14-DCB)	Sor_HP_US	3_Op_electricity	7.67741
2060	Freshwater ecotoxicity (kg 14-DCB)	Sor_HP_US	4_Op_heat	7.4241
2060	Freshwater ecotoxicity (kg 14-DCB)	Sor_HP_US	5_EoL_treat	-0.158549
2060	Freshwater eutrophication (kg P-Eq)	Sor_HP_US	0_CO2_capture	0
2060	Freshwater eutrophication (kg P-Eq)	Sor_HP_US	1_Construction	0.00154921
2060	Freshwater eutrophication (kg P-Eq)	Sor_HP_US	2_Op_material	-9.51699e-05
2060	Freshwater eutrophication (kg P-Eq)	Sor_HP_US	3_Op_electricity	0.0281499
2060	Freshwater eutrophication (kg P-Eq)	Sor_HP_US	4_Op_heat	0.0272211
2060	Freshwater eutrophication (kg P-Eq)	Sor_HP_US	5_EoL_treat	2.3896e-05
2060	Human toxicity (kg 14-DCB)	Sor_HP_US	0_CO2_capture	0
2060	Human toxicity (kg 14-DCB)	Sor_HP_US	1_Construction	2.58732
2060	Human toxicity (kg 14-DCB)	Sor_HP_US	2_Op_material	1.79254
2060	Human toxicity (kg 14-DCB)	Sor_HP_US	3_Op_electricity	20.3543
2060	Human toxicity (kg 14-DCB)	Sor_HP_US	4_Op_heat	19.6827
2060	Human toxicity (kg 14-DCB)	Sor_HP_US	5_EoL_treat	0.0514528
2060	Ionising radiation (kg U235-Eq)	Sor_HP_US	0_CO2_capture	0
2060	Ionising radiation (kg U235-Eq)	Sor_HP_US	1_Construction	0.445788
2060	Ionising radiation (kg U235-Eq)	Sor_HP_US	2_Op_material	1.10561
2060	Ionising radiation (kg U235-Eq)	Sor_HP_US	3_Op_electricity	45.6881
2060	Ionising radiation (kg U235-Eq)	Sor_HP_US	4_Op_heat	44.1807
2060	Ionising radiation (kg U235-Eq)	Sor_HP_US	5_EoL_treat	-0.015724
2060	Marine ecotoxicity (kg 14-DCB)	Sor_HP_US	0_CO2_capture	0
2060	Marine ecotoxicity (kg 14-DCB)	Sor_HP_US	1_Construction	0.407223
2060	Marine ecotoxicity (kg 14-DCB)	Sor_HP_US	2_Op_material	0.276787
2060	Marine ecotoxicity (kg 14-DCB)	Sor_HP_US	3_Op_electricity	6.81755
2060	Marine ecotoxicity (kg 14-DCB)	Sor_HP_US	4_Op_heat	6.59261
2060	Marine ecotoxicity (kg 14-DCB)	Sor_HP_US	5_EoL_treat	-0.135948
2060	Marine eutrophication (kg N-Eq)	Sor_HP_US	0_CO2_capture	0
2060	Marine eutrophication (kg N-Eq)	Sor_HP_US	1_Construction	0.00475087
2060	Marine eutrophication (kg N-Eq)	Sor_HP_US	2_Op_material	-0.0215632
2060	Marine eutrophication (kg N-Eq)	Sor_HP_US	3_Op_electricity	0.0736289
2060	Marine eutrophication (kg N-Eq)	Sor_HP_US	4_Op_heat	0.0711996
2060	Marine eutrophication (kg N-Eq)	Sor_HP_US	5_EoL_treat	-0.00191902
2060	Metal depletion (kg Fe-Eq)	Sor_HP_US	0_CO2_capture	0
2060	Metal depletion (kg Fe-Eq)	Sor_HP_US	1_Construction	3.22379
2060	Metal depletion (kg Fe-Eq)	Sor_HP_US	2_Op_material	1.8949
2060	Metal depletion (kg Fe-Eq)	Sor_HP_US	3_Op_electricity	10.7981
2060	Metal depletion (kg Fe-Eq)	Sor_HP_US	4_Op_heat	10.4418
2060	Metal depletion (kg Fe-Eq)	Sor_HP_US	5_EoL_treat	0.0107369
2060	Natural land transformation (square meter)	Sor_HP_US	0_CO2_capture	0
2060	Natural land transformation (square meter)	Sor_HP_US	1_Construction	0.00213216
2060	Natural land transformation (square meter)	Sor_HP_US	2_Op_material	0.000727174
2060	Natural land transformation (square meter)	Sor_HP_US	3_Op_electricity	0.0204585
2060	Natural land transformation (square meter)	Sor_HP_US	4_Op_heat	0.0197835
2060	Natural land transformation (square meter)	Sor_HP_US	5_EoL_treat	0.000461353
2060	Ozone depletion (kg CFC-11)	Sor_HP_US	0_CO2_capture	0
2060	Ozone depletion (kg CFC-11)	Sor_HP_US	1_Construction	8.91288e-07
2060	Ozone depletion (kg CFC-11)	Sor_HP_US	2_Op_material	3.04267e-06
2060	Ozone depletion (kg CFC-11)	Sor_HP_US	3_Op_electricity	1.5177e-05
2060	Ozone depletion (kg CFC-11)	Sor_HP_US	4_Op_heat	1.46763e-05
2060	Ozone depletion (kg CFC-11)	Sor_HP_US	5_EoL_treat	-5.02791e-08
2060	Particulate matter formation (kg PM10-Eq)	Sor_HP_US	0_CO2_capture	0
2060	Particulate matter formation (kg PM10-Eq)	Sor_HP_US	1_Construction	0.0129119
2060	Particulate matter formation (kg PM10-Eq)	Sor_HP_US	2_Op_material	0.00800497
2060	Particulate matter formation (kg PM10-Eq)	Sor_HP_US	3_Op_electricity	0.0831478
2060	Particulate matter formation (kg PM10-Eq)	Sor_HP_US	4_Op_heat	0.0804044
2060	Particulate matter formation (kg PM10-Eq)	Sor_HP_US	5_EoL_treat	-0.00119867
2060	Photochemical oxidant formation (kg NMVOC)	Sor_HP_US	0_CO2_capture	0
2060	Photochemical oxidant formation (kg NMVOC)	Sor_HP_US	1_Construction	0.0187487
2060	Photochemical oxidant formation (kg NMVOC)	Sor_HP_US	2_Op_material	0.0234339
2060	Photochemical oxidant formation (kg NMVOC)	Sor_HP_US	3_Op_electricity	0.203598
2060	Photochemical oxidant formation (kg NMVOC)	Sor_HP_US	4_Op_heat	0.196881
2060	Photochemical oxidant formation (kg NMVOC)	Sor_HP_US	5_EoL_treat	-0.00382664
2060	Terrestrial acidification (kg SO2-Eq)	Sor_HP_US	0_CO2_capture	0
2060	Terrestrial acidification (kg SO2-Eq)	Sor_HP_US	1_Construction	0.0195921
2060	Terrestrial acidification (kg SO2-Eq)	Sor_HP_US	2_Op_material	0.0317725
2060	Terrestrial acidification (kg SO2-Eq)	Sor_HP_US	3_Op_electricity	0.208737
2060	Terrestrial acidification (kg SO2-Eq)	Sor_HP_US	4_Op_heat	0.20185
2060	Terrestrial acidification (kg SO2-Eq)	Sor_HP_US	5_EoL_treat	-0.00249711
2060	Terrestrial ecotoxicity (kg 14-DCB)	Sor_HP_US	0_CO2_capture	0
2060	Terrestrial ecotoxicity (kg 14-DCB)	Sor_HP_US	1_Construction	0.00150315
2060	Terrestrial ecotoxicity (kg 14-DCB)	Sor_HP_US	2_Op_material	0.000279516
2060	Terrestrial ecotoxicity (kg 14-DCB)	Sor_HP_US	3_Op_electricity	0.0297821
2060	Terrestrial ecotoxicity (kg 14-DCB)	Sor_HP_US	4_Op_heat	0.0287995
2060	Terrestrial ecotoxicity (kg 14-DCB)	Sor_HP_US	5_EoL_treat	-4.66209e-05
2060	Urban land occupation (square meter-year)	Sor_HP_US	0_CO2_capture	0
2060	Urban land occupation (square meter-year)	Sor_HP_US	1_Construction	0.128133
2060	Urban land occupation (square meter-year)	Sor_HP_US	2_Op_material	0.0201128
2060	Urban land occupation (square meter-year)	Sor_HP_US	3_Op_electricity	4.85432
2060	Urban land occupation (square meter-year)	Sor_HP_US	4_Op_heat	4.69416
2060	Urban land occupation (square meter-year)	Sor_HP_US	5_EoL_treat	-0.0138213
2060	Water depletion (m3 water)	Sor_HP_US	0_CO2_capture	0
2060	Water depletion (m3 water)	Sor_HP_US	1_Construction	0.0317392
2060	Water depletion (m3 water)	Sor_HP_US	2_Op_material	0.0147561
2060	Water depletion (m3 water)	Sor_HP_US	3_Op_electricity	0.535475
2060	Water depletion (m3 water)	Sor_HP_US	4_Op_heat	0.517807
2060	Water depletion (m3 water)	Sor_HP_US	5_EoL_treat	-0.00474032
2070	Agricultural land occupation (square meter-year)	Sor_HP_US	0_CO2_capture	0
2070	Agricultural land occupation (square meter-year)	Sor_HP_US	1_Construction	0.145449
2070	Agricultural land occupation (square meter-year)	Sor_HP_US	2_Op_material	0.388406
2070	Agricultural land occupation (square meter-year)	Sor_HP_US	3_Op_electricity	71.4559
2070	Agricultural land occupation (square meter-year)	Sor_HP_US	4_Op_heat	69.0983
2070	Agricultural land occupation (square meter-year)	Sor_HP_US	5_EoL_treat	-0.00338094
2070	Climate change (kg CO2-Eq)	Sor_HP_US	0_CO2_capture	-1000
2070	Climate change (kg CO2-Eq)	Sor_HP_US	1_Construction	2.62565
2070	Climate change (kg CO2-Eq)	Sor_HP_US	2_Op_material	1.30741
2070	Climate change (kg CO2-Eq)	Sor_HP_US	3_Op_electricity	-12.4945
2070	Climate change (kg CO2-Eq)	Sor_HP_US	4_Op_heat	-12.0823
2070	Climate change (kg CO2-Eq)	Sor_HP_US	5_EoL_treat	-1.80577
2070	Fossil depletion (kg oil-Eq)	Sor_HP_US	0_CO2_capture	0
2070	Fossil depletion (kg oil-Eq)	Sor_HP_US	1_Construction	1.52937
2070	Fossil depletion (kg oil-Eq)	Sor_HP_US	2_Op_material	3.27064
2070	Fossil depletion (kg oil-Eq)	Sor_HP_US	3_Op_electricity	31.4539
2070	Fossil depletion (kg oil-Eq)	Sor_HP_US	4_Op_heat	30.4161
2070	Fossil depletion (kg oil-Eq)	Sor_HP_US	5_EoL_treat	-0.0652681
2070	Freshwater ecotoxicity (kg 14-DCB)	Sor_HP_US	0_CO2_capture	0
2070	Freshwater ecotoxicity (kg 14-DCB)	Sor_HP_US	1_Construction	0.321898
2070	Freshwater ecotoxicity (kg 14-DCB)	Sor_HP_US	2_Op_material	0.165158
2070	Freshwater ecotoxicity (kg 14-DCB)	Sor_HP_US	3_Op_electricity	7.4972
2070	Freshwater ecotoxicity (kg 14-DCB)	Sor_HP_US	4_Op_heat	7.24983
2070	Freshwater ecotoxicity (kg 14-DCB)	Sor_HP_US	5_EoL_treat	-0.113509
2070	Freshwater eutrophication (kg P-Eq)	Sor_HP_US	0_CO2_capture	0
2070	Freshwater eutrophication (kg P-Eq)	Sor_HP_US	1_Construction	0.0010948
2070	Freshwater eutrophication (kg P-Eq)	Sor_HP_US	2_Op_material	-0.000112846
2070	Freshwater eutrophication (kg P-Eq)	Sor_HP_US	3_Op_electricity	0.02256
2070	Freshwater eutrophication (kg P-Eq)	Sor_HP_US	4_Op_heat	0.0218157
2070	Freshwater eutrophication (kg P-Eq)	Sor_HP_US	5_EoL_treat	1.73061e-05
2070	Human toxicity (kg 14-DCB)	Sor_HP_US	0_CO2_capture	0
2070	Human toxicity (kg 14-DCB)	Sor_HP_US	1_Construction	1.84284
2070	Human toxicity (kg 14-DCB)	Sor_HP_US	2_Op_material	1.26544
2070	Human toxicity (kg 14-DCB)	Sor_HP_US	3_Op_electricity	15.3939
2070	Human toxicity (kg 14-DCB)	Sor_HP_US	4_Op_heat	14.886
2070	Human toxicity (kg 14-DCB)	Sor_HP_US	5_EoL_treat	0.0369144
2070	Ionising radiation (kg U235-Eq)	Sor_HP_US	0_CO2_capture	0
2070	Ionising radiation (kg U235-Eq)	Sor_HP_US	1_Construction	0.319135
2070	Ionising radiation (kg U235-Eq)	Sor_HP_US	2_Op_material	0.805267
2070	Ionising radiation (kg U235-Eq)	Sor_HP_US	3_Op_electricity	45.115
2070	Ionising radiation (kg U235-Eq)	Sor_HP_US	4_Op_heat	43.6265
2070	Ionising radiation (kg U235-Eq)	Sor_HP_US	5_EoL_treat	-0.0113016
2070	Marine ecotoxicity (kg 14-DCB)	Sor_HP_US	0_CO2_capture	0
2070	Marine ecotoxicity (kg 14-DCB)	Sor_HP_US	1_Construction	0.291975
2070	Marine ecotoxicity (kg 14-DCB)	Sor_HP_US	2_Op_material	0.20393
2070	Marine ecotoxicity (kg 14-DCB)	Sor_HP_US	3_Op_electricity	6.65077
2070	Marine ecotoxicity (kg 14-DCB)	Sor_HP_US	4_Op_heat	6.43134
2070	Marine ecotoxicity (kg 14-DCB)	Sor_HP_US	5_EoL_treat	-0.0973288
2070	Marine eutrophication (kg N-Eq)	Sor_HP_US	0_CO2_capture	0
2070	Marine eutrophication (kg N-Eq)	Sor_HP_US	1_Construction	0.00337184
2070	Marine eutrophication (kg N-Eq)	Sor_HP_US	2_Op_material	-0.0155353
2070	Marine eutrophication (kg N-Eq)	Sor_HP_US	3_Op_electricity	0.0664117
2070	Marine eutrophication (kg N-Eq)	Sor_HP_US	4_Op_heat	0.0642205
2070	Marine eutrophication (kg N-Eq)	Sor_HP_US	5_EoL_treat	-0.00137311
2070	Metal depletion (kg Fe-Eq)	Sor_HP_US	0_CO2_capture	0
2070	Metal depletion (kg Fe-Eq)	Sor_HP_US	1_Construction	2.30585
2070	Metal depletion (kg Fe-Eq)	Sor_HP_US	2_Op_material	1.36702
2070	Metal depletion (kg Fe-Eq)	Sor_HP_US	3_Op_electricity	10.8419
2070	Metal depletion (kg Fe-Eq)	Sor_HP_US	4_Op_heat	10.4842
2070	Metal depletion (kg Fe-Eq)	Sor_HP_US	5_EoL_treat	0.00763936
2070	Natural land transformation (square meter)	Sor_HP_US	0_CO2_capture	0
2070	Natural land transformation (square meter)	Sor_HP_US	1_Construction	0.00151459
2070	Natural land transformation (square meter)	Sor_HP_US	2_Op_material	0.000467969
2070	Natural land transformation (square meter)	Sor_HP_US	3_Op_electricity	0.0187174
2070	Natural land transformation (square meter)	Sor_HP_US	4_Op_heat	0.0180998
2070	Natural land transformation (square meter)	Sor_HP_US	5_EoL_treat	0.000330457
2070	Ozone depletion (kg CFC-11)	Sor_HP_US	0_CO2_capture	0
2070	Ozone depletion (kg CFC-11)	Sor_HP_US	1_Construction	6.34589e-07
2070	Ozone depletion (kg CFC-11)	Sor_HP_US	2_Op_material	2.16234e-06
2070	Ozone depletion (kg CFC-11)	Sor_HP_US	3_Op_electricity	1.43115e-05
2070	Ozone depletion (kg CFC-11)	Sor_HP_US	4_Op_heat	1.38393e-05
2070	Ozone depletion (kg CFC-11)	Sor_HP_US	5_EoL_treat	-3.5923e-08
2070	Particulate matter formation (kg PM10-Eq)	Sor_HP_US	0_CO2_capture	0
2070	Particulate matter formation (kg PM10-Eq)	Sor_HP_US	1_Construction	0.00919238
2070	Particulate matter formation (kg PM10-Eq)	Sor_HP_US	2_Op_material	0.00566782
2070	Particulate matter formation (kg PM10-Eq)	Sor_HP_US	3_Op_electricity	0.0773104
2070	Particulate matter formation (kg PM10-Eq)	Sor_HP_US	4_Op_heat	0.0747596
2070	Particulate matter formation (kg PM10-Eq)	Sor_HP_US	5_EoL_treat	-0.000857678
2070	Photochemical oxidant formation (kg NMVOC)	Sor_HP_US	0_CO2_capture	0
2070	Photochemical oxidant formation (kg NMVOC)	Sor_HP_US	1_Construction	0.0133146
2070	Photochemical oxidant formation (kg NMVOC)	Sor_HP_US	2_Op_material	0.0165068
2070	Photochemical oxidant formation (kg NMVOC)	Sor_HP_US	3_Op_electricity	0.184975
2070	Photochemical oxidant formation (kg NMVOC)	Sor_HP_US	4_Op_heat	0.178872
2070	Photochemical oxidant formation (kg NMVOC)	Sor_HP_US	5_EoL_treat	-0.0027378
2070	Terrestrial acidification (kg SO2-Eq)	Sor_HP_US	0_CO2_capture	0
2070	Terrestrial acidification (kg SO2-Eq)	Sor_HP_US	1_Construction	0.0139544
2070	Terrestrial acidification (kg SO2-Eq)	Sor_HP_US	2_Op_material	0.0224967
2070	Terrestrial acidification (kg SO2-Eq)	Sor_HP_US	3_Op_electricity	0.187633
2070	Terrestrial acidification (kg SO2-Eq)	Sor_HP_US	4_Op_heat	0.181442
2070	Terrestrial acidification (kg SO2-Eq)	Sor_HP_US	5_EoL_treat	-0.00178628
2070	Terrestrial ecotoxicity (kg 14-DCB)	Sor_HP_US	0_CO2_capture	0
2070	Terrestrial ecotoxicity (kg 14-DCB)	Sor_HP_US	1_Construction	0.00108138
2070	Terrestrial ecotoxicity (kg 14-DCB)	Sor_HP_US	2_Op_material	0.000240535
2070	Terrestrial ecotoxicity (kg 14-DCB)	Sor_HP_US	3_Op_electricity	0.0307091
2070	Terrestrial ecotoxicity (kg 14-DCB)	Sor_HP_US	4_Op_heat	0.0296959
2070	Terrestrial ecotoxicity (kg 14-DCB)	Sor_HP_US	5_EoL_treat	-3.35428e-05
2070	Urban land occupation (square meter-year)	Sor_HP_US	0_CO2_capture	0
2070	Urban land occupation (square meter-year)	Sor_HP_US	1_Construction	0.0925856
2070	Urban land occupation (square meter-year)	Sor_HP_US	2_Op_material	0.021013
2070	Urban land occupation (square meter-year)	Sor_HP_US	3_Op_electricity	4.84815
2070	Urban land occupation (square meter-year)	Sor_HP_US	4_Op_heat	4.68819
2070	Urban land occupation (square meter-year)	Sor_HP_US	5_EoL_treat	-0.00992161
2070	Water depletion (m3 water)	Sor_HP_US	0_CO2_capture	0
2070	Water depletion (m3 water)	Sor_HP_US	1_Construction	0.0225691
2070	Water depletion (m3 water)	Sor_HP_US	2_Op_material	0.0100526
2070	Water depletion (m3 water)	Sor_HP_US	3_Op_electricity	0.494625
2070	Water depletion (m3 water)	Sor_HP_US	4_Op_heat	0.478306
2070	Water depletion (m3 water)	Sor_HP_US	5_EoL_treat	-0.00339062
2080	Agricultural land occupation (square meter-year)	Sor_HP_US	0_CO2_capture	0
2080	Agricultural land occupation (square meter-year)	Sor_HP_US	1_Construction	0.116924
2080	Agricultural land occupation (square meter-year)	Sor_HP_US	2_Op_material	0.304391
2080	Agricultural land occupation (square meter-year)	Sor_HP_US	3_Op_electricity	63.561
2080	Agricultural land occupation (square meter-year)	Sor_HP_US	4_Op_heat	61.4638
2080	Agricultural land occupation (square meter-year)	Sor_HP_US	5_EoL_treat	-0.00271361
2080	Climate change (kg CO2-Eq)	Sor_HP_US	0_CO2_capture	-1000
2080	Climate change (kg CO2-Eq)	Sor_HP_US	1_Construction	2.1788
2080	Climate change (kg CO2-Eq)	Sor_HP_US	2_Op_material	1.08148
2080	Climate change (kg CO2-Eq)	Sor_HP_US	3_Op_electricity	-9.9476
2080	Climate change (kg CO2-Eq)	Sor_HP_US	4_Op_heat	-9.61939
2080	Climate change (kg CO2-Eq)	Sor_HP_US	5_EoL_treat	-1.494
2080	Fossil depletion (kg oil-Eq)	Sor_HP_US	0_CO2_capture	0
2080	Fossil depletion (kg oil-Eq)	Sor_HP_US	1_Construction	1.25764
2080	Fossil depletion (kg oil-Eq)	Sor_HP_US	2_Op_material	2.64087
2080	Fossil depletion (kg oil-Eq)	Sor_HP_US	3_Op_electricity	27.4419
2080	Fossil depletion (kg oil-Eq)	Sor_HP_US	4_Op_heat	26.5365
2080	Fossil depletion (kg oil-Eq)	Sor_HP_US	5_EoL_treat	-0.053736
2080	Freshwater ecotoxicity (kg 14-DCB)	Sor_HP_US	0_CO2_capture	0
2080	Freshwater ecotoxicity (kg 14-DCB)	Sor_HP_US	1_Construction	0.267796
2080	Freshwater ecotoxicity (kg 14-DCB)	Sor_HP_US	2_Op_material	0.143783
2080	Freshwater ecotoxicity (kg 14-DCB)	Sor_HP_US	3_Op_electricity	7.43434
2080	Freshwater ecotoxicity (kg 14-DCB)	Sor_HP_US	4_Op_heat	7.18905
2080	Freshwater ecotoxicity (kg 14-DCB)	Sor_HP_US	5_EoL_treat	-0.0939395
2080	Freshwater eutrophication (kg P-Eq)	Sor_HP_US	0_CO2_capture	0
2080	Freshwater eutrophication (kg P-Eq)	Sor_HP_US	1_Construction	0.000906573
2080	Freshwater eutrophication (kg P-Eq)	Sor_HP_US	2_Op_material	-0.000103557
2080	Freshwater eutrophication (kg P-Eq)	Sor_HP_US	3_Op_electricity	0.0168717
2080	Freshwater eutrophication (kg P-Eq)	Sor_HP_US	4_Op_heat	0.016315
2080	Freshwater eutrophication (kg P-Eq)	Sor_HP_US	5_EoL_treat	1.43657e-05
2080	Human toxicity (kg 14-DCB)	Sor_HP_US	0_CO2_capture	0
2080	Human toxicity (kg 14-DCB)	Sor_HP_US	1_Construction	1.52882
2080	Human toxicity (kg 14-DCB)	Sor_HP_US	2_Op_material	1.05882
2080	Human toxicity (kg 14-DCB)	Sor_HP_US	3_Op_electricity	13.1673
2080	Human toxicity (kg 14-DCB)	Sor_HP_US	4_Op_heat	12.7329
2080	Human toxicity (kg 14-DCB)	Sor_HP_US	5_EoL_treat	0.0304942
2080	Ionising radiation (kg U235-Eq)	Sor_HP_US	0_CO2_capture	0
2080	Ionising radiation (kg U235-Eq)	Sor_HP_US	1_Construction	0.253595
2080	Ionising radiation (kg U235-Eq)	Sor_HP_US	2_Op_material	0.596597
2080	Ionising radiation (kg U235-Eq)	Sor_HP_US	3_Op_electricity	47.1079
2080	Ionising radiation (kg U235-Eq)	Sor_HP_US	4_Op_heat	45.5536
2080	Ionising radiation (kg U235-Eq)	Sor_HP_US	5_EoL_treat	-0.00906358
2080	Marine ecotoxicity (kg 14-DCB)	Sor_HP_US	0_CO2_capture	0
2080	Marine ecotoxicity (kg 14-DCB)	Sor_HP_US	1_Construction	0.242876
2080	Marine ecotoxicity (kg 14-DCB)	Sor_HP_US	2_Op_material	0.175004
2080	Marine ecotoxicity (kg 14-DCB)	Sor_HP_US	3_Op_electricity	6.59186
2080	Marine ecotoxicity (kg 14-DCB)	Sor_HP_US	4_Op_heat	6.37436
2080	Marine ecotoxicity (kg 14-DCB)	Sor_HP_US	5_EoL_treat	-0.0805496
2080	Marine eutrophication (kg N-Eq)	Sor_HP_US	0_CO2_capture	0
2080	Marine eutrophication (kg N-Eq)	Sor_HP_US	1_Construction	0.00277868
2080	Marine eutrophication (kg N-Eq)	Sor_HP_US	2_Op_material	-0.0129378
2080	Marine eutrophication (kg N-Eq)	Sor_HP_US	3_Op_electricity	0.0566934
2080	Marine eutrophication (kg N-Eq)	Sor_HP_US	4_Op_heat	0.0548228
2080	Marine eutrophication (kg N-Eq)	Sor_HP_US	5_EoL_treat	-0.00113567
2080	Metal depletion (kg Fe-Eq)	Sor_HP_US	0_CO2_capture	0
2080	Metal depletion (kg Fe-Eq)	Sor_HP_US	1_Construction	1.91227
2080	Metal depletion (kg Fe-Eq)	Sor_HP_US	2_Op_material	1.14239
2080	Metal depletion (kg Fe-Eq)	Sor_HP_US	3_Op_electricity	10.8564
2080	Metal depletion (kg Fe-Eq)	Sor_HP_US	4_Op_heat	10.4982
2080	Metal depletion (kg Fe-Eq)	Sor_HP_US	5_EoL_treat	0.00627318
2080	Natural land transformation (square meter)	Sor_HP_US	0_CO2_capture	0
2080	Natural land transformation (square meter)	Sor_HP_US	1_Construction	0.00124781
2080	Natural land transformation (square meter)	Sor_HP_US	2_Op_material	0.000346868
2080	Natural land transformation (square meter)	Sor_HP_US	3_Op_electricity	0.0168704
2080	Natural land transformation (square meter)	Sor_HP_US	4_Op_heat	0.0163138
2080	Natural land transformation (square meter)	Sor_HP_US	5_EoL_treat	0.000273568
2080	Ozone depletion (kg CFC-11)	Sor_HP_US	0_CO2_capture	0
2080	Ozone depletion (kg CFC-11)	Sor_HP_US	1_Construction	5.21755e-07
2080	Ozone depletion (kg CFC-11)	Sor_HP_US	2_Op_material	1.76353e-06
2080	Ozone depletion (kg CFC-11)	Sor_HP_US	3_Op_electricity	1.36284e-05
2080	Ozone depletion (kg CFC-11)	Sor_HP_US	4_Op_heat	1.31788e-05
2080	Ozone depletion (kg CFC-11)	Sor_HP_US	5_EoL_treat	-2.96169e-08
2080	Particulate matter formation (kg PM10-Eq)	Sor_HP_US	0_CO2_capture	0
2080	Particulate matter formation (kg PM10-Eq)	Sor_HP_US	1_Construction	0.0076123
2080	Particulate matter formation (kg PM10-Eq)	Sor_HP_US	2_Op_material	0.00464029
2080	Particulate matter formation (kg PM10-Eq)	Sor_HP_US	3_Op_electricity	0.0693441
2080	Particulate matter formation (kg PM10-Eq)	Sor_HP_US	4_Op_heat	0.0670561
2080	Particulate matter formation (kg PM10-Eq)	Sor_HP_US	5_EoL_treat	-0.000709388
2080	Photochemical oxidant formation (kg NMVOC)	Sor_HP_US	0_CO2_capture	0
2080	Photochemical oxidant formation (kg NMVOC)	Sor_HP_US	1_Construction	0.0110134
2080	Photochemical oxidant formation (kg NMVOC)	Sor_HP_US	2_Op_material	0.0134368
2080	Photochemical oxidant formation (kg NMVOC)	Sor_HP_US	3_Op_electricity	0.160687
2080	Photochemical oxidant formation (kg NMVOC)	Sor_HP_US	4_Op_heat	0.155385
2080	Photochemical oxidant formation (kg NMVOC)	Sor_HP_US	5_EoL_treat	-0.00226418
2080	Terrestrial acidification (kg SO2-Eq)	Sor_HP_US	0_CO2_capture	0
2080	Terrestrial acidification (kg SO2-Eq)	Sor_HP_US	1_Construction	0.0115219
2080	Terrestrial acidification (kg SO2-Eq)	Sor_HP_US	2_Op_material	0.0183846
2080	Terrestrial acidification (kg SO2-Eq)	Sor_HP_US	3_Op_electricity	0.159967
2080	Terrestrial acidification (kg SO2-Eq)	Sor_HP_US	4_Op_heat	0.154689
2080	Terrestrial acidification (kg SO2-Eq)	Sor_HP_US	5_EoL_treat	-0.00147693
2080	Terrestrial ecotoxicity (kg 14-DCB)	Sor_HP_US	0_CO2_capture	0
2080	Terrestrial ecotoxicity (kg 14-DCB)	Sor_HP_US	1_Construction	0.000902213
2080	Terrestrial ecotoxicity (kg 14-DCB)	Sor_HP_US	2_Op_material	0.000243015
2080	Terrestrial ecotoxicity (kg 14-DCB)	Sor_HP_US	3_Op_electricity	0.0309034
2080	Terrestrial ecotoxicity (kg 14-DCB)	Sor_HP_US	4_Op_heat	0.0298837
2080	Terrestrial ecotoxicity (kg 14-DCB)	Sor_HP_US	5_EoL_treat	-2.79302e-05
2080	Urban land occupation (square meter-year)	Sor_HP_US	0_CO2_capture	0
2080	Urban land occupation (square meter-year)	Sor_HP_US	1_Construction	0.0784279
2080	Urban land occupation (square meter-year)	Sor_HP_US	2_Op_material	0.0285269
2080	Urban land occupation (square meter-year)	Sor_HP_US	3_Op_electricity	4.88562
2080	Urban land occupation (square meter-year)	Sor_HP_US	4_Op_heat	4.72442
2080	Urban land occupation (square meter-year)	Sor_HP_US	5_EoL_treat	-0.00825351
2080	Water depletion (m3 water)	Sor_HP_US	0_CO2_capture	0
2080	Water depletion (m3 water)	Sor_HP_US	1_Construction	0.018543
2080	Water depletion (m3 water)	Sor_HP_US	2_Op_material	0.00737813
2080	Water depletion (m3 water)	Sor_HP_US	3_Op_electricity	0.460542
2080	Water depletion (m3 water)	Sor_HP_US	4_Op_heat	0.445347
2080	Water depletion (m3 water)	Sor_HP_US	5_EoL_treat	-0.00280139
2090	Agricultural land occupation (square meter-year)	Sor_HP_US	0_CO2_capture	0
2090	Agricultural land occupation (square meter-year)	Sor_HP_US	1_Construction	0.108254
2090	Agricultural land occupation (square meter-year)	Sor_HP_US	2_Op_material	0.290206
2090	Agricultural land occupation (square meter-year)	Sor_HP_US	3_Op_electricity	51.1638
2090	Agricultural land occupation (square meter-year)	Sor_HP_US	4_Op_heat	49.4757
2090	Agricultural land occupation (square meter-year)	Sor_HP_US	5_EoL_treat	-0.00251798
2090	Climate change (kg CO2-Eq)	Sor_HP_US	0_CO2_capture	-1000
2090	Climate change (kg CO2-Eq)	Sor_HP_US	1_Construction	2.01647
2090	Climate change (kg CO2-Eq)	Sor_HP_US	2_Op_material	1.00109
2090	Climate change (kg CO2-Eq)	Sor_HP_US	3_Op_electricity	-4.81403
2090	Climate change (kg CO2-Eq)	Sor_HP_US	4_Op_heat	-4.6552
2090	Climate change (kg CO2-Eq)	Sor_HP_US	5_EoL_treat	-1.38241
2090	Fossil depletion (kg oil-Eq)	Sor_HP_US	0_CO2_capture	0
2090	Fossil depletion (kg oil-Eq)	Sor_HP_US	1_Construction	1.16122
2090	Fossil depletion (kg oil-Eq)	Sor_HP_US	2_Op_material	2.43023
2090	Fossil depletion (kg oil-Eq)	Sor_HP_US	3_Op_electricity	23.2532
2090	Fossil depletion (kg oil-Eq)	Sor_HP_US	4_Op_heat	22.486
2090	Fossil depletion (kg oil-Eq)	Sor_HP_US	5_EoL_treat	-0.0496652
2090	Freshwater ecotoxicity (kg 14-DCB)	Sor_HP_US	0_CO2_capture	0
2090	Freshwater ecotoxicity (kg 14-DCB)	Sor_HP_US	1_Construction	0.24839
2090	Freshwater ecotoxicity (kg 14-DCB)	Sor_HP_US	2_Op_material	0.136265
2090	Freshwater ecotoxicity (kg 14-DCB)	Sor_HP_US	3_Op_electricity	7.72136
2090	Freshwater ecotoxicity (kg 14-DCB)	Sor_HP_US	4_Op_heat	7.4666
2090	Freshwater ecotoxicity (kg 14-DCB)	Sor_HP_US	5_EoL_treat	-0.0869359
2090	Freshwater eutrophication (kg P-Eq)	Sor_HP_US	0_CO2_capture	0
2090	Freshwater eutrophication (kg P-Eq)	Sor_HP_US	1_Construction	0.000840851
2090	Freshwater eutrophication (kg P-Eq)	Sor_HP_US	2_Op_material	-8.63831e-05
2090	Freshwater eutrophication (kg P-Eq)	Sor_HP_US	3_Op_electricity	0.0147603
2090	Freshwater eutrophication (kg P-Eq)	Sor_HP_US	4_Op_heat	0.0142733
2090	Freshwater eutrophication (kg P-Eq)	Sor_HP_US	5_EoL_treat	1.32538e-05
2090	Human toxicity (kg 14-DCB)	Sor_HP_US	0_CO2_capture	0
2090	Human toxicity (kg 14-DCB)	Sor_HP_US	1_Construction	1.41714
2090	Human toxicity (kg 14-DCB)	Sor_HP_US	2_Op_material	0.991787
2090	Human toxicity (kg 14-DCB)	Sor_HP_US	3_Op_electricity	15.0479
2090	Human toxicity (kg 14-DCB)	Sor_HP_US	4_Op_heat	14.5514
2090	Human toxicity (kg 14-DCB)	Sor_HP_US	5_EoL_treat	0.028161
2090	Ionising radiation (kg U235-Eq)	Sor_HP_US	0_CO2_capture	0
2090	Ionising radiation (kg U235-Eq)	Sor_HP_US	1_Construction	0.221228
2090	Ionising radiation (kg U235-Eq)	Sor_HP_US	2_Op_material	0.46423
2090	Ionising radiation (kg U235-Eq)	Sor_HP_US	3_Op_electricity	35.0961
2090	Ionising radiation (kg U235-Eq)	Sor_HP_US	4_Op_heat	33.9382
2090	Ionising radiation (kg U235-Eq)	Sor_HP_US	5_EoL_treat	-0.00802602
2090	Marine ecotoxicity (kg 14-DCB)	Sor_HP_US	0_CO2_capture	0
2090	Marine ecotoxicity (kg 14-DCB)	Sor_HP_US	1_Construction	0.225259
2090	Marine ecotoxicity (kg 14-DCB)	Sor_HP_US	2_Op_material	0.164771
2090	Marine ecotoxicity (kg 14-DCB)	Sor_HP_US	3_Op_electricity	6.83946
2090	Marine ecotoxicity (kg 14-DCB)	Sor_HP_US	4_Op_heat	6.6138
2090	Marine ecotoxicity (kg 14-DCB)	Sor_HP_US	5_EoL_treat	-0.0745447
2090	Marine eutrophication (kg N-Eq)	Sor_HP_US	0_CO2_capture	0
2090	Marine eutrophication (kg N-Eq)	Sor_HP_US	1_Construction	0.00256701
2090	Marine eutrophication (kg N-Eq)	Sor_HP_US	2_Op_material	-0.011982
2090	Marine eutrophication (kg N-Eq)	Sor_HP_US	3_Op_electricity	0.0494828
2090	Marine eutrophication (kg N-Eq)	Sor_HP_US	4_Op_heat	0.0478502
2090	Marine eutrophication (kg N-Eq)	Sor_HP_US	5_EoL_treat	-0.00105078
2090	Metal depletion (kg Fe-Eq)	Sor_HP_US	0_CO2_capture	0
2090	Metal depletion (kg Fe-Eq)	Sor_HP_US	1_Construction	1.77021
2090	Metal depletion (kg Fe-Eq)	Sor_HP_US	2_Op_material	1.06138
2090	Metal depletion (kg Fe-Eq)	Sor_HP_US	3_Op_electricity	11.0814
2090	Metal depletion (kg Fe-Eq)	Sor_HP_US	4_Op_heat	10.7158
2090	Metal depletion (kg Fe-Eq)	Sor_HP_US	5_EoL_treat	0.00578664
2090	Natural land transformation (square meter)	Sor_HP_US	0_CO2_capture	0
2090	Natural land transformation (square meter)	Sor_HP_US	1_Construction	0.00115175
2090	Natural land transformation (square meter)	Sor_HP_US	2_Op_material	0.00030687
2090	Natural land transformation (square meter)	Sor_HP_US	3_Op_electricity	0.0144062
2090	Natural land transformation (square meter)	Sor_HP_US	4_Op_heat	0.0139309
2090	Natural land transformation (square meter)	Sor_HP_US	5_EoL_treat	0.0002532
2090	Ozone depletion (kg CFC-11)	Sor_HP_US	0_CO2_capture	0
2090	Ozone depletion (kg CFC-11)	Sor_HP_US	1_Construction	4.80539e-07
2090	Ozone depletion (kg CFC-11)	Sor_HP_US	2_Op_material	1.61807e-06
2090	Ozone depletion (kg CFC-11)	Sor_HP_US	3_Op_electricity	1.11639e-05
2090	Ozone depletion (kg CFC-11)	Sor_HP_US	4_Op_heat	1.07956e-05
2090	Ozone depletion (kg CFC-11)	Sor_HP_US	5_EoL_treat	-2.73473e-08
2090	Particulate matter formation (kg PM10-Eq)	Sor_HP_US	0_CO2_capture	0
2090	Particulate matter formation (kg PM10-Eq)	Sor_HP_US	1_Construction	0.00704347
2090	Particulate matter formation (kg PM10-Eq)	Sor_HP_US	2_Op_material	0.00430772
2090	Particulate matter formation (kg PM10-Eq)	Sor_HP_US	3_Op_electricity	0.0645917
2090	Particulate matter formation (kg PM10-Eq)	Sor_HP_US	4_Op_heat	0.0624605
2090	Particulate matter formation (kg PM10-Eq)	Sor_HP_US	5_EoL_treat	-0.000656444
2090	Photochemical oxidant formation (kg NMVOC)	Sor_HP_US	0_CO2_capture	0
2090	Photochemical oxidant formation (kg NMVOC)	Sor_HP_US	1_Construction	0.0101815
2090	Photochemical oxidant formation (kg NMVOC)	Sor_HP_US	2_Op_material	0.0124161
2090	Photochemical oxidant formation (kg NMVOC)	Sor_HP_US	3_Op_electricity	0.144903
2090	Photochemical oxidant formation (kg NMVOC)	Sor_HP_US	4_Op_heat	0.140122
2090	Photochemical oxidant formation (kg NMVOC)	Sor_HP_US	5_EoL_treat	-0.00209495
2090	Terrestrial acidification (kg SO2-Eq)	Sor_HP_US	0_CO2_capture	0
2090	Terrestrial acidification (kg SO2-Eq)	Sor_HP_US	1_Construction	0.0106582
2090	Terrestrial acidification (kg SO2-Eq)	Sor_HP_US	2_Op_material	0.0170201
2090	Terrestrial acidification (kg SO2-Eq)	Sor_HP_US	3_Op_electricity	0.149199
2090	Terrestrial acidification (kg SO2-Eq)	Sor_HP_US	4_Op_heat	0.144277
2090	Terrestrial acidification (kg SO2-Eq)	Sor_HP_US	5_EoL_treat	-0.00136662
2090	Terrestrial ecotoxicity (kg 14-DCB)	Sor_HP_US	0_CO2_capture	0
2090	Terrestrial ecotoxicity (kg 14-DCB)	Sor_HP_US	1_Construction	0.000837244
2090	Terrestrial ecotoxicity (kg 14-DCB)	Sor_HP_US	2_Op_material	0.000240691
2090	Terrestrial ecotoxicity (kg 14-DCB)	Sor_HP_US	3_Op_electricity	0.0311578
2090	Terrestrial ecotoxicity (kg 14-DCB)	Sor_HP_US	4_Op_heat	0.0301298
2090	Terrestrial ecotoxicity (kg 14-DCB)	Sor_HP_US	5_EoL_treat	-2.59055e-05
2090	Urban land occupation (square meter-year)	Sor_HP_US	0_CO2_capture	0
2090	Urban land occupation (square meter-year)	Sor_HP_US	1_Construction	0.0731945
2090	Urban land occupation (square meter-year)	Sor_HP_US	2_Op_material	0.0304218
2090	Urban land occupation (square meter-year)	Sor_HP_US	3_Op_electricity	5.30713
2090	Urban land occupation (square meter-year)	Sor_HP_US	4_Op_heat	5.13203
2090	Urban land occupation (square meter-year)	Sor_HP_US	5_EoL_treat	-0.00765289
2090	Water depletion (m3 water)	Sor_HP_US	0_CO2_capture	0
2090	Water depletion (m3 water)	Sor_HP_US	1_Construction	0.0170713
2090	Water depletion (m3 water)	Sor_HP_US	2_Op_material	0.00626798
2090	Water depletion (m3 water)	Sor_HP_US	3_Op_electricity	0.378705
2090	Water depletion (m3 water)	Sor_HP_US	4_Op_heat	0.366209
2090	Water depletion (m3 water)	Sor_HP_US	5_EoL_treat	-0.00258984
2100	Agricultural land occupation (square meter-year)	Sor_HP_US	0_CO2_capture	0
2100	Agricultural land occupation (square meter-year)	Sor_HP_US	1_Construction	0.102639
2100	Agricultural land occupation (square meter-year)	Sor_HP_US	2_Op_material	0.274002
2100	Agricultural land occupation (square meter-year)	Sor_HP_US	3_Op_electricity	39.3933
2100	Agricultural land occupation (square meter-year)	Sor_HP_US	4_Op_heat	38.0935
2100	Agricultural land occupation (square meter-year)	Sor_HP_US	5_EoL_treat	-0.00239023
2100	Climate change (kg CO2-Eq)	Sor_HP_US	0_CO2_capture	-1000
2100	Climate change (kg CO2-Eq)	Sor_HP_US	1_Construction	1.93083
2100	Climate change (kg CO2-Eq)	Sor_HP_US	2_Op_material	0.980057
2100	Climate change (kg CO2-Eq)	Sor_HP_US	3_Op_electricity	2.37024
2100	Climate change (kg CO2-Eq)	Sor_HP_US	4_Op_heat	2.29203
2100	Climate change (kg CO2-Eq)	Sor_HP_US	5_EoL_treat	-1.32563
2100	Fossil depletion (kg oil-Eq)	Sor_HP_US	0_CO2_capture	0
2100	Fossil depletion (kg oil-Eq)	Sor_HP_US	1_Construction	1.11024
2100	Fossil depletion (kg oil-Eq)	Sor_HP_US	2_Op_material	2.32611
2100	Fossil depletion (kg oil-Eq)	Sor_HP_US	3_Op_electricity	22.2878
2100	Fossil depletion (kg oil-Eq)	Sor_HP_US	4_Op_heat	21.5524
2100	Fossil depletion (kg oil-Eq)	Sor_HP_US	5_EoL_treat	-0.0476002
2100	Freshwater ecotoxicity (kg 14-DCB)	Sor_HP_US	0_CO2_capture	0
2100	Freshwater ecotoxicity (kg 14-DCB)	Sor_HP_US	1_Construction	0.238419
2100	Freshwater ecotoxicity (kg 14-DCB)	Sor_HP_US	2_Op_material	0.133676
2100	Freshwater ecotoxicity (kg 14-DCB)	Sor_HP_US	3_Op_electricity	7.98644
2100	Freshwater ecotoxicity (kg 14-DCB)	Sor_HP_US	4_Op_heat	7.72293
2100	Freshwater ecotoxicity (kg 14-DCB)	Sor_HP_US	5_EoL_treat	-0.0833726
2100	Freshwater eutrophication (kg P-Eq)	Sor_HP_US	0_CO2_capture	0
2100	Freshwater eutrophication (kg P-Eq)	Sor_HP_US	1_Construction	0.000803284
2100	Freshwater eutrophication (kg P-Eq)	Sor_HP_US	2_Op_material	-9.00776e-05
2100	Freshwater eutrophication (kg P-Eq)	Sor_HP_US	3_Op_electricity	0.0146049
2100	Freshwater eutrophication (kg P-Eq)	Sor_HP_US	4_Op_heat	0.0141231
2100	Freshwater eutrophication (kg P-Eq)	Sor_HP_US	5_EoL_treat	1.27323e-05
2100	Human toxicity (kg 14-DCB)	Sor_HP_US	0_CO2_capture	0
2100	Human toxicity (kg 14-DCB)	Sor_HP_US	1_Construction	1.357
2100	Human toxicity (kg 14-DCB)	Sor_HP_US	2_Op_material	0.950524
2100	Human toxicity (kg 14-DCB)	Sor_HP_US	3_Op_electricity	17.0646
2100	Human toxicity (kg 14-DCB)	Sor_HP_US	4_Op_heat	16.5015
2100	Human toxicity (kg 14-DCB)	Sor_HP_US	5_EoL_treat	0.0269986
2100	Ionising radiation (kg U235-Eq)	Sor_HP_US	0_CO2_capture	0
2100	Ionising radiation (kg U235-Eq)	Sor_HP_US	1_Construction	0.194835
2100	Ionising radiation (kg U235-Eq)	Sor_HP_US	2_Op_material	0.338159
2100	Ionising radiation (kg U235-Eq)	Sor_HP_US	3_Op_electricity	19.2772
2100	Ionising radiation (kg U235-Eq)	Sor_HP_US	4_Op_heat	18.6412
2100	Ionising radiation (kg U235-Eq)	Sor_HP_US	5_EoL_treat	-0.00726582
2100	Marine ecotoxicity (kg 14-DCB)	Sor_HP_US	0_CO2_capture	0
2100	Marine ecotoxicity (kg 14-DCB)	Sor_HP_US	1_Construction	0.216196
2100	Marine ecotoxicity (kg 14-DCB)	Sor_HP_US	2_Op_material	0.160644
2100	Marine ecotoxicity (kg 14-DCB)	Sor_HP_US	3_Op_electricity	7.06823
2100	Marine ecotoxicity (kg 14-DCB)	Sor_HP_US	4_Op_heat	6.83502
2100	Marine ecotoxicity (kg 14-DCB)	Sor_HP_US	5_EoL_treat	-0.0714895
2100	Marine eutrophication (kg N-Eq)	Sor_HP_US	0_CO2_capture	0
2100	Marine eutrophication (kg N-Eq)	Sor_HP_US	1_Construction	0.00245331
2100	Marine eutrophication (kg N-Eq)	Sor_HP_US	2_Op_material	-0.0114977
2100	Marine eutrophication (kg N-Eq)	Sor_HP_US	3_Op_electricity	0.0455315
2100	Marine eutrophication (kg N-Eq)	Sor_HP_US	4_Op_heat	0.0440292
2100	Marine eutrophication (kg N-Eq)	Sor_HP_US	5_EoL_treat	-0.00100752
2100	Metal depletion (kg Fe-Eq)	Sor_HP_US	0_CO2_capture	0
2100	Metal depletion (kg Fe-Eq)	Sor_HP_US	1_Construction	1.69581
2100	Metal depletion (kg Fe-Eq)	Sor_HP_US	2_Op_material	1.02259
2100	Metal depletion (kg Fe-Eq)	Sor_HP_US	3_Op_electricity	11.3162
2100	Metal depletion (kg Fe-Eq)	Sor_HP_US	4_Op_heat	10.9428
2100	Metal depletion (kg Fe-Eq)	Sor_HP_US	5_EoL_treat	0.00552879
2100	Natural land transformation (square meter)	Sor_HP_US	0_CO2_capture	0
2100	Natural land transformation (square meter)	Sor_HP_US	1_Construction	0.00110127
2100	Natural land transformation (square meter)	Sor_HP_US	2_Op_material	0.000285822
2100	Natural land transformation (square meter)	Sor_HP_US	3_Op_electricity	0.0136193
2100	Natural land transformation (square meter)	Sor_HP_US	4_Op_heat	0.0131699
2100	Natural land transformation (square meter)	Sor_HP_US	5_EoL_treat	0.000242831
2100	Ozone depletion (kg CFC-11)	Sor_HP_US	0_CO2_capture	0
2100	Ozone depletion (kg CFC-11)	Sor_HP_US	1_Construction	4.58239e-07
2100	Ozone depletion (kg CFC-11)	Sor_HP_US	2_Op_material	1.53968e-06
2100	Ozone depletion (kg CFC-11)	Sor_HP_US	3_Op_electricity	9.14269e-06
2100	Ozone depletion (kg CFC-11)	Sor_HP_US	4_Op_heat	8.84103e-06
2100	Ozone depletion (kg CFC-11)	Sor_HP_US	5_EoL_treat	-2.61749e-08
2100	Particulate matter formation (kg PM10-Eq)	Sor_HP_US	0_CO2_capture	0
2100	Particulate matter formation (kg PM10-Eq)	Sor_HP_US	1_Construction	0.0067383
2100	Particulate matter formation (kg PM10-Eq)	Sor_HP_US	2_Op_material	0.00414133
2100	Particulate matter formation (kg PM10-Eq)	Sor_HP_US	3_Op_electricity	0.0627094
2100	Particulate matter formation (kg PM10-Eq)	Sor_HP_US	4_Op_heat	0.0606403
2100	Particulate matter formation (kg PM10-Eq)	Sor_HP_US	5_EoL_treat	-0.000629479
2100	Photochemical oxidant formation (kg NMVOC)	Sor_HP_US	0_CO2_capture	0
2100	Photochemical oxidant formation (kg NMVOC)	Sor_HP_US	1_Construction	0.00972311
2100	Photochemical oxidant formation (kg NMVOC)	Sor_HP_US	2_Op_material	0.0119129
2100	Photochemical oxidant formation (kg NMVOC)	Sor_HP_US	3_Op_electricity	0.138446
2100	Photochemical oxidant formation (kg NMVOC)	Sor_HP_US	4_Op_heat	0.133878
2100	Photochemical oxidant formation (kg NMVOC)	Sor_HP_US	5_EoL_treat	-0.00200878
2100	Terrestrial acidification (kg SO2-Eq)	Sor_HP_US	0_CO2_capture	0
2100	Terrestrial acidification (kg SO2-Eq)	Sor_HP_US	1_Construction	0.010205
2100	Terrestrial acidification (kg SO2-Eq)	Sor_HP_US	2_Op_material	0.016342
2100	Terrestrial acidification (kg SO2-Eq)	Sor_HP_US	3_Op_electricity	0.146131
2100	Terrestrial acidification (kg SO2-Eq)	Sor_HP_US	4_Op_heat	0.141309
2100	Terrestrial acidification (kg SO2-Eq)	Sor_HP_US	5_EoL_treat	-0.00131048
2100	Terrestrial ecotoxicity (kg 14-DCB)	Sor_HP_US	0_CO2_capture	0
2100	Terrestrial ecotoxicity (kg 14-DCB)	Sor_HP_US	1_Construction	0.000804978
2100	Terrestrial ecotoxicity (kg 14-DCB)	Sor_HP_US	2_Op_material	0.000248689
2100	Terrestrial ecotoxicity (kg 14-DCB)	Sor_HP_US	3_Op_electricity	0.0311585
2100	Terrestrial ecotoxicity (kg 14-DCB)	Sor_HP_US	4_Op_heat	0.0301304
2100	Terrestrial ecotoxicity (kg 14-DCB)	Sor_HP_US	5_EoL_treat	-2.49098e-05
2100	Urban land occupation (square meter-year)	Sor_HP_US	0_CO2_capture	0
2100	Urban land occupation (square meter-year)	Sor_HP_US	1_Construction	0.0706657
2100	Urban land occupation (square meter-year)	Sor_HP_US	2_Op_material	0.0329678
2100	Urban land occupation (square meter-year)	Sor_HP_US	3_Op_electricity	5.45136
2100	Urban land occupation (square meter-year)	Sor_HP_US	4_Op_heat	5.27149
2100	Urban land occupation (square meter-year)	Sor_HP_US	5_EoL_treat	-0.00735232
2100	Water depletion (m3 water)	Sor_HP_US	0_CO2_capture	0
2100	Water depletion (m3 water)	Sor_HP_US	1_Construction	0.0162548
2100	Water depletion (m3 water)	Sor_HP_US	2_Op_material	0.00541246
2100	Water depletion (m3 water)	Sor_HP_US	3_Op_electricity	0.313724
2100	Water depletion (m3 water)	Sor_HP_US	4_Op_heat	0.303373
2100	Water depletion (m3 water)	Sor_HP_US	5_EoL_treat	-0.00248082
2020	Agricultural land occupation (square meter-year)	Sor_BG_US	0_CO2_capture	0
2020	Agricultural land occupation (square meter-year)	Sor_BG_US	1_Construction	0.262002
2020	Agricultural land occupation (square meter-year)	Sor_BG_US	2_Op_material	0.477588
2020	Agricultural land occupation (square meter-year)	Sor_BG_US	3_Op_electricity	28.5647
2020	Agricultural land occupation (square meter-year)	Sor_BG_US	4_Op_heat	22.7701
2020	Agricultural land occupation (square meter-year)	Sor_BG_US	5_EoL_treat	-0.00588972
2020	Climate change (kg CO2-Eq)	Sor_BG_US	0_CO2_capture	-1000
2020	Climate change (kg CO2-Eq)	Sor_BG_US	1_Construction	7.65657
2020	Climate change (kg CO2-Eq)	Sor_BG_US	2_Op_material	9.92204
2020	Climate change (kg CO2-Eq)	Sor_BG_US	3_Op_electricity	316.123
2020	Climate change (kg CO2-Eq)	Sor_BG_US	4_Op_heat	113.541
2020	Climate change (kg CO2-Eq)	Sor_BG_US	5_EoL_treat	-4.45274
2020	Fossil depletion (kg oil-Eq)	Sor_BG_US	0_CO2_capture	0
2020	Fossil depletion (kg oil-Eq)	Sor_BG_US	1_Construction	3.9599
2020	Fossil depletion (kg oil-Eq)	Sor_BG_US	2_Op_material	9.12801
2020	Fossil depletion (kg oil-Eq)	Sor_BG_US	3_Op_electricity	92.7669
2020	Fossil depletion (kg oil-Eq)	Sor_BG_US	4_Op_heat	21.7938
2020	Fossil depletion (kg oil-Eq)	Sor_BG_US	5_EoL_treat	-0.164895
2020	Freshwater ecotoxicity (kg 14-DCB)	Sor_BG_US	0_CO2_capture	0
2020	Freshwater ecotoxicity (kg 14-DCB)	Sor_BG_US	1_Construction	0.78937
2020	Freshwater ecotoxicity (kg 14-DCB)	Sor_BG_US	2_Op_material	0.402889
2020	Freshwater ecotoxicity (kg 14-DCB)	Sor_BG_US	3_Op_electricity	8.89141
2020	Freshwater ecotoxicity (kg 14-DCB)	Sor_BG_US	4_Op_heat	3.38215
2020	Freshwater ecotoxicity (kg 14-DCB)	Sor_BG_US	5_EoL_treat	-0.278034
2020	Freshwater eutrophication (kg P-Eq)	Sor_BG_US	0_CO2_capture	0
2020	Freshwater eutrophication (kg P-Eq)	Sor_BG_US	1_Construction	0.00335153
2020	Freshwater eutrophication (kg P-Eq)	Sor_BG_US	2_Op_material	0.00340189
2020	Freshwater eutrophication (kg P-Eq)	Sor_BG_US	3_Op_electricity	0.300988
2020	Freshwater eutrophication (kg P-Eq)	Sor_BG_US	4_Op_heat	0.0290947
2020	Freshwater eutrophication (kg P-Eq)	Sor_BG_US	5_EoL_treat	2.57602e-05
2020	Human toxicity (kg 14-DCB)	Sor_BG_US	0_CO2_capture	0
2020	Human toxicity (kg 14-DCB)	Sor_BG_US	1_Construction	5.00105
2020	Human toxicity (kg 14-DCB)	Sor_BG_US	2_Op_material	5.78138
2020	Human toxicity (kg 14-DCB)	Sor_BG_US	3_Op_electricity	201.439
2020	Human toxicity (kg 14-DCB)	Sor_BG_US	4_Op_heat	32.4088
2020	Human toxicity (kg 14-DCB)	Sor_BG_US	5_EoL_treat	0.078438
2020	Ionising radiation (kg U235-Eq)	Sor_BG_US	0_CO2_capture	0
2020	Ionising radiation (kg U235-Eq)	Sor_BG_US	1_Construction	0.724167
2020	Ionising radiation (kg U235-Eq)	Sor_BG_US	2_Op_material	1.52413
2020	Ionising radiation (kg U235-Eq)	Sor_BG_US	3_Op_electricity	109.898
2020	Ionising radiation (kg U235-Eq)	Sor_BG_US	4_Op_heat	6.86145
2020	Ionising radiation (kg U235-Eq)	Sor_BG_US	5_EoL_treat	-0.0257125
2020	Marine ecotoxicity (kg 14-DCB)	Sor_BG_US	0_CO2_capture	0
2020	Marine ecotoxicity (kg 14-DCB)	Sor_BG_US	1_Construction	0.71631
2020	Marine ecotoxicity (kg 14-DCB)	Sor_BG_US	2_Op_material	0.49964
2020	Marine ecotoxicity (kg 14-DCB)	Sor_BG_US	3_Op_electricity	7.71194
2020	Marine ecotoxicity (kg 14-DCB)	Sor_BG_US	4_Op_heat	2.99521
2020	Marine ecotoxicity (kg 14-DCB)	Sor_BG_US	5_EoL_treat	-0.238409
2020	Marine eutrophication (kg N-Eq)	Sor_BG_US	0_CO2_capture	0
2020	Marine eutrophication (kg N-Eq)	Sor_BG_US	1_Construction	0.00920162
2020	Marine eutrophication (kg N-Eq)	Sor_BG_US	2_Op_material	-0.0339122
2020	Marine eutrophication (kg N-Eq)	Sor_BG_US	3_Op_electricity	0.239199
2020	Marine eutrophication (kg N-Eq)	Sor_BG_US	4_Op_heat	0.0985011
2020	Marine eutrophication (kg N-Eq)	Sor_BG_US	5_EoL_treat	-0.00338168
2020	Metal depletion (kg Fe-Eq)	Sor_BG_US	0_CO2_capture	0
2020	Metal depletion (kg Fe-Eq)	Sor_BG_US	1_Construction	5.63962
2020	Metal depletion (kg Fe-Eq)	Sor_BG_US	2_Op_material	3.25551
2020	Metal depletion (kg Fe-Eq)	Sor_BG_US	3_Op_electricity	5.67637
2020	Metal depletion (kg Fe-Eq)	Sor_BG_US	4_Op_heat	6.35333
2020	Metal depletion (kg Fe-Eq)	Sor_BG_US	5_EoL_treat	0.019132
2020	Natural land transformation (square meter)	Sor_BG_US	0_CO2_capture	0
2020	Natural land transformation (square meter)	Sor_BG_US	1_Construction	0.0037762
2020	Natural land transformation (square meter)	Sor_BG_US	2_Op_material	0.00144726
2020	Natural land transformation (square meter)	Sor_BG_US	3_Op_electricity	0.0199554
2020	Natural land transformation (square meter)	Sor_BG_US	4_Op_heat	0.0210541
2020	Natural land transformation (square meter)	Sor_BG_US	5_EoL_treat	0.000807925
2020	Ozone depletion (kg CFC-11)	Sor_BG_US	0_CO2_capture	0
2020	Ozone depletion (kg CFC-11)	Sor_BG_US	1_Construction	1.55331e-06
2020	Ozone depletion (kg CFC-11)	Sor_BG_US	2_Op_material	5.26363e-06
2020	Ozone depletion (kg CFC-11)	Sor_BG_US	3_Op_electricity	2.48995e-05
2020	Ozone depletion (kg CFC-11)	Sor_BG_US	4_Op_heat	5.27222e-06
2020	Ozone depletion (kg CFC-11)	Sor_BG_US	5_EoL_treat	-8.78951e-08
2020	Particulate matter formation (kg PM10-Eq)	Sor_BG_US	0_CO2_capture	0
2020	Particulate matter formation (kg PM10-Eq)	Sor_BG_US	1_Construction	0.0254855
2020	Particulate matter formation (kg PM10-Eq)	Sor_BG_US	2_Op_material	0.0287542
2020	Particulate matter formation (kg PM10-Eq)	Sor_BG_US	3_Op_electricity	1.03216
2020	Particulate matter formation (kg PM10-Eq)	Sor_BG_US	4_Op_heat	0.253749
2020	Particulate matter formation (kg PM10-Eq)	Sor_BG_US	5_EoL_treat	-0.00216654
2020	Photochemical oxidant formation (kg NMVOC)	Sor_BG_US	0_CO2_capture	0
2020	Photochemical oxidant formation (kg NMVOC)	Sor_BG_US	1_Construction	0.0350973
2020	Photochemical oxidant formation (kg NMVOC)	Sor_BG_US	2_Op_material	0.0506255
2020	Photochemical oxidant formation (kg NMVOC)	Sor_BG_US	3_Op_electricity	0.535766
2020	Photochemical oxidant formation (kg NMVOC)	Sor_BG_US	4_Op_heat	0.252796
2020	Photochemical oxidant formation (kg NMVOC)	Sor_BG_US	5_EoL_treat	-0.00675109
2020	Terrestrial acidification (kg SO2-Eq)	Sor_BG_US	0_CO2_capture	0
2020	Terrestrial acidification (kg SO2-Eq)	Sor_BG_US	1_Construction	0.0379485
2020	Terrestrial acidification (kg SO2-Eq)	Sor_BG_US	2_Op_material	0.0702271
2020	Terrestrial acidification (kg SO2-Eq)	Sor_BG_US	3_Op_electricity	0.645404
2020	Terrestrial acidification (kg SO2-Eq)	Sor_BG_US	4_Op_heat	1.09279
2020	Terrestrial acidification (kg SO2-Eq)	Sor_BG_US	5_EoL_treat	-0.00444193
2020	Terrestrial ecotoxicity (kg 14-DCB)	Sor_BG_US	0_CO2_capture	0
2020	Terrestrial ecotoxicity (kg 14-DCB)	Sor_BG_US	1_Construction	0.00262657
2020	Terrestrial ecotoxicity (kg 14-DCB)	Sor_BG_US	2_Op_material	0.000442929
2020	Terrestrial ecotoxicity (kg 14-DCB)	Sor_BG_US	3_Op_electricity	0.0192479
2020	Terrestrial ecotoxicity (kg 14-DCB)	Sor_BG_US	4_Op_heat	0.00841779
2020	Terrestrial ecotoxicity (kg 14-DCB)	Sor_BG_US	5_EoL_treat	-8.15086e-05
2020	Urban land occupation (square meter-year)	Sor_BG_US	0_CO2_capture	0
2020	Urban land occupation (square meter-year)	Sor_BG_US	1_Construction	0.224945
2020	Urban land occupation (square meter-year)	Sor_BG_US	2_Op_material	0.0394391
2020	Urban land occupation (square meter-year)	Sor_BG_US	3_Op_electricity	1.8189
2020	Urban land occupation (square meter-year)	Sor_BG_US	4_Op_heat	0.701513
2020	Urban land occupation (square meter-year)	Sor_BG_US	5_EoL_treat	-0.0242332
2020	Water depletion (m3 water)	Sor_BG_US	0_CO2_capture	0
2020	Water depletion (m3 water)	Sor_BG_US	1_Construction	0.057456
2020	Water depletion (m3 water)	Sor_BG_US	2_Op_material	0.0349947
2020	Water depletion (m3 water)	Sor_BG_US	3_Op_electricity	1.52743
2020	Water depletion (m3 water)	Sor_BG_US	4_Op_heat	0.202058
2020	Water depletion (m3 water)	Sor_BG_US	5_EoL_treat	-0.00835162
2030	Agricultural land occupation (square meter-year)	Sor_BG_US	0_CO2_capture	0
2030	Agricultural land occupation (square meter-year)	Sor_BG_US	1_Construction	0.31984
2030	Agricultural land occupation (square meter-year)	Sor_BG_US	2_Op_material	0.761349
2030	Agricultural land occupation (square meter-year)	Sor_BG_US	3_Op_electricity	106.35
2030	Agricultural land occupation (square meter-year)	Sor_BG_US	4_Op_heat	24.6136
2030	Agricultural land occupation (square meter-year)	Sor_BG_US	5_EoL_treat	-0.00742117
2030	Climate change (kg CO2-Eq)	Sor_BG_US	0_CO2_capture	-1000
2030	Climate change (kg CO2-Eq)	Sor_BG_US	1_Construction	6.99342
2030	Climate change (kg CO2-Eq)	Sor_BG_US	2_Op_material	6.06452
2030	Climate change (kg CO2-Eq)	Sor_BG_US	3_Op_electricity	122.045
2030	Climate change (kg CO2-Eq)	Sor_BG_US	4_Op_heat	93.4922
2030	Climate change (kg CO2-Eq)	Sor_BG_US	5_EoL_treat	-4.43563
2030	Fossil depletion (kg oil-Eq)	Sor_BG_US	0_CO2_capture	0
2030	Fossil depletion (kg oil-Eq)	Sor_BG_US	1_Construction	3.82149
2030	Fossil depletion (kg oil-Eq)	Sor_BG_US	2_Op_material	8.3412
2030	Fossil depletion (kg oil-Eq)	Sor_BG_US	3_Op_electricity	45.1945
2030	Fossil depletion (kg oil-Eq)	Sor_BG_US	4_Op_heat	17.7771
2030	Fossil depletion (kg oil-Eq)	Sor_BG_US	5_EoL_treat	-0.161321
2030	Freshwater ecotoxicity (kg 14-DCB)	Sor_BG_US	0_CO2_capture	0
2030	Freshwater ecotoxicity (kg 14-DCB)	Sor_BG_US	1_Construction	0.784277
2030	Freshwater ecotoxicity (kg 14-DCB)	Sor_BG_US	2_Op_material	0.373283
2030	Freshwater ecotoxicity (kg 14-DCB)	Sor_BG_US	3_Op_electricity	6.08812
2030	Freshwater ecotoxicity (kg 14-DCB)	Sor_BG_US	4_Op_heat	3.23288
2030	Freshwater ecotoxicity (kg 14-DCB)	Sor_BG_US	5_EoL_treat	-0.277904
2030	Freshwater eutrophication (kg P-Eq)	Sor_BG_US	0_CO2_capture	0
2030	Freshwater eutrophication (kg P-Eq)	Sor_BG_US	1_Construction	0.00286069
2030	Freshwater eutrophication (kg P-Eq)	Sor_BG_US	2_Op_material	0.000595054
2030	Freshwater eutrophication (kg P-Eq)	Sor_BG_US	3_Op_electricity	0.0564572
2030	Freshwater eutrophication (kg P-Eq)	Sor_BG_US	4_Op_heat	0.0148978
2030	Freshwater eutrophication (kg P-Eq)	Sor_BG_US	5_EoL_treat	3.8417e-05
2030	Human toxicity (kg 14-DCB)	Sor_BG_US	0_CO2_capture	0
2030	Human toxicity (kg 14-DCB)	Sor_BG_US	1_Construction	4.69676
2030	Human toxicity (kg 14-DCB)	Sor_BG_US	2_Op_material	4.02703
2030	Human toxicity (kg 14-DCB)	Sor_BG_US	3_Op_electricity	75.0644
2030	Human toxicity (kg 14-DCB)	Sor_BG_US	4_Op_heat	23.6135
2030	Human toxicity (kg 14-DCB)	Sor_BG_US	5_EoL_treat	0.0862633
2030	Ionising radiation (kg U235-Eq)	Sor_BG_US	0_CO2_capture	0
2030	Ionising radiation (kg U235-Eq)	Sor_BG_US	1_Construction	0.836083
2030	Ionising radiation (kg U235-Eq)	Sor_BG_US	2_Op_material	2.22397
2030	Ionising radiation (kg U235-Eq)	Sor_BG_US	3_Op_electricity	137.36
2030	Ionising radiation (kg U235-Eq)	Sor_BG_US	4_Op_heat	10.1775
2030	Ionising radiation (kg U235-Eq)	Sor_BG_US	5_EoL_treat	-0.028713
2030	Marine ecotoxicity (kg 14-DCB)	Sor_BG_US	0_CO2_capture	0
2030	Marine ecotoxicity (kg 14-DCB)	Sor_BG_US	1_Construction	0.711284
2030	Marine ecotoxicity (kg 14-DCB)	Sor_BG_US	2_Op_material	0.47036
2030	Marine ecotoxicity (kg 14-DCB)	Sor_BG_US	3_Op_electricity	5.10724
2030	Marine ecotoxicity (kg 14-DCB)	Sor_BG_US	4_Op_heat	2.84794
2030	Marine ecotoxicity (kg 14-DCB)	Sor_BG_US	5_EoL_treat	-0.238279
2030	Marine eutrophication (kg N-Eq)	Sor_BG_US	0_CO2_capture	0
2030	Marine eutrophication (kg N-Eq)	Sor_BG_US	1_Construction	0.00863376
2030	Marine eutrophication (kg N-Eq)	Sor_BG_US	2_Op_material	-0.0369471
2030	Marine eutrophication (kg N-Eq)	Sor_BG_US	3_Op_electricity	0.124102
2030	Marine eutrophication (kg N-Eq)	Sor_BG_US	4_Op_heat	0.082926
2030	Marine eutrophication (kg N-Eq)	Sor_BG_US	5_EoL_treat	-0.00336827
2030	Metal depletion (kg Fe-Eq)	Sor_BG_US	0_CO2_capture	0
2030	Metal depletion (kg Fe-Eq)	Sor_BG_US	1_Construction	5.64267
2030	Metal depletion (kg Fe-Eq)	Sor_BG_US	2_Op_material	3.27122
2030	Metal depletion (kg Fe-Eq)	Sor_BG_US	3_Op_electricity	6.8343
2030	Metal depletion (kg Fe-Eq)	Sor_BG_US	4_Op_heat	6.43853
2030	Metal depletion (kg Fe-Eq)	Sor_BG_US	5_EoL_treat	0.0190541
2030	Natural land transformation (square meter)	Sor_BG_US	0_CO2_capture	0
2030	Natural land transformation (square meter)	Sor_BG_US	1_Construction	0.00377441
2030	Natural land transformation (square meter)	Sor_BG_US	2_Op_material	0.00141713
2030	Natural land transformation (square meter)	Sor_BG_US	3_Op_electricity	0.0162109
2030	Natural land transformation (square meter)	Sor_BG_US	4_Op_heat	0.0209986
2030	Natural land transformation (square meter)	Sor_BG_US	5_EoL_treat	0.000808006
2030	Ozone depletion (kg CFC-11)	Sor_BG_US	0_CO2_capture	0
2030	Ozone depletion (kg CFC-11)	Sor_BG_US	1_Construction	1.56053e-06
2030	Ozone depletion (kg CFC-11)	Sor_BG_US	2_Op_material	5.31868e-06
2030	Ozone depletion (kg CFC-11)	Sor_BG_US	3_Op_electricity	2.63063e-05
2030	Ozone depletion (kg CFC-11)	Sor_BG_US	4_Op_heat	5.52146e-06
2030	Ozone depletion (kg CFC-11)	Sor_BG_US	5_EoL_treat	-8.80902e-08
2030	Particulate matter formation (kg PM10-Eq)	Sor_BG_US	0_CO2_capture	0
2030	Particulate matter formation (kg PM10-Eq)	Sor_BG_US	1_Construction	0.0233042
2030	Particulate matter formation (kg PM10-Eq)	Sor_BG_US	2_Op_material	0.0168378
2030	Particulate matter formation (kg PM10-Eq)	Sor_BG_US	3_Op_electricity	0.218716
2030	Particulate matter formation (kg PM10-Eq)	Sor_BG_US	4_Op_heat	0.18888
2030	Particulate matter formation (kg PM10-Eq)	Sor_BG_US	5_EoL_treat	-0.00211386
2030	Photochemical oxidant formation (kg NMVOC)	Sor_BG_US	0_CO2_capture	0
2030	Photochemical oxidant formation (kg NMVOC)	Sor_BG_US	1_Construction	0.0336723
2030	Photochemical oxidant formation (kg NMVOC)	Sor_BG_US	2_Op_material	0.0432667
2030	Photochemical oxidant formation (kg NMVOC)	Sor_BG_US	3_Op_electricity	0.338371
2030	Photochemical oxidant formation (kg NMVOC)	Sor_BG_US	4_Op_heat	0.214916
2030	Photochemical oxidant formation (kg NMVOC)	Sor_BG_US	5_EoL_treat	-0.0067187
2030	Terrestrial acidification (kg SO2-Eq)	Sor_BG_US	0_CO2_capture	0
2030	Terrestrial acidification (kg SO2-Eq)	Sor_BG_US	1_Construction	0.0352106
2030	Terrestrial acidification (kg SO2-Eq)	Sor_BG_US	2_Op_material	0.0578118
2030	Terrestrial acidification (kg SO2-Eq)	Sor_BG_US	3_Op_electricity	0.322216
2030	Terrestrial acidification (kg SO2-Eq)	Sor_BG_US	4_Op_heat	1.02851
2030	Terrestrial acidification (kg SO2-Eq)	Sor_BG_US	5_EoL_treat	-0.00438769
2030	Terrestrial ecotoxicity (kg 14-DCB)	Sor_BG_US	0_CO2_capture	0
2030	Terrestrial ecotoxicity (kg 14-DCB)	Sor_BG_US	1_Construction	0.00262176
2030	Terrestrial ecotoxicity (kg 14-DCB)	Sor_BG_US	2_Op_material	0.000412332
2030	Terrestrial ecotoxicity (kg 14-DCB)	Sor_BG_US	3_Op_electricity	0.0250625
2030	Terrestrial ecotoxicity (kg 14-DCB)	Sor_BG_US	4_Op_heat	0.00826278
2030	Terrestrial ecotoxicity (kg 14-DCB)	Sor_BG_US	5_EoL_treat	-8.1389e-05
2030	Urban land occupation (square meter-year)	Sor_BG_US	0_CO2_capture	0
2030	Urban land occupation (square meter-year)	Sor_BG_US	1_Construction	0.223581
2030	Urban land occupation (square meter-year)	Sor_BG_US	2_Op_material	0.029645
2030	Urban land occupation (square meter-year)	Sor_BG_US	3_Op_electricity	3.09241
2030	Urban land occupation (square meter-year)	Sor_BG_US	4_Op_heat	0.655658
2030	Urban land occupation (square meter-year)	Sor_BG_US	5_EoL_treat	-0.0241983
2030	Water depletion (m3 water)	Sor_BG_US	0_CO2_capture	0
2030	Water depletion (m3 water)	Sor_BG_US	1_Construction	0.0562466
2030	Water depletion (m3 water)	Sor_BG_US	2_Op_material	0.0284338
2030	Water depletion (m3 water)	Sor_BG_US	3_Op_electricity	0.920731
2030	Water depletion (m3 water)	Sor_BG_US	4_Op_heat	0.166237
2030	Water depletion (m3 water)	Sor_BG_US	5_EoL_treat	-0.0083221
2040	Agricultural land occupation (square meter-year)	Sor_BG_US	0_CO2_capture	0
2040	Agricultural land occupation (square meter-year)	Sor_BG_US	1_Construction	0.378683
2040	Agricultural land occupation (square meter-year)	Sor_BG_US	2_Op_material	1.13725
2040	Agricultural land occupation (square meter-year)	Sor_BG_US	3_Op_electricity	107.227
2040	Agricultural land occupation (square meter-year)	Sor_BG_US	4_Op_heat	26.3276
2040	Agricultural land occupation (square meter-year)	Sor_BG_US	5_EoL_treat	-0.0089456
2040	Climate change (kg CO2-Eq)	Sor_BG_US	0_CO2_capture	-1000
2040	Climate change (kg CO2-Eq)	Sor_BG_US	1_Construction	6.52174
2040	Climate change (kg CO2-Eq)	Sor_BG_US	2_Op_material	3.44444
2040	Climate change (kg CO2-Eq)	Sor_BG_US	3_Op_electricity	3.9661
2040	Climate change (kg CO2-Eq)	Sor_BG_US	4_Op_heat	79.7452
2040	Climate change (kg CO2-Eq)	Sor_BG_US	5_EoL_treat	-4.42432
2040	Fossil depletion (kg oil-Eq)	Sor_BG_US	0_CO2_capture	0
2040	Fossil depletion (kg oil-Eq)	Sor_BG_US	1_Construction	3.73814
2040	Fossil depletion (kg oil-Eq)	Sor_BG_US	2_Op_material	7.91601
2040	Fossil depletion (kg oil-Eq)	Sor_BG_US	3_Op_electricity	32.5346
2040	Fossil depletion (kg oil-Eq)	Sor_BG_US	4_Op_heat	15.4489
2040	Fossil depletion (kg oil-Eq)	Sor_BG_US	5_EoL_treat	-0.159462
2040	Freshwater ecotoxicity (kg 14-DCB)	Sor_BG_US	0_CO2_capture	0
2040	Freshwater ecotoxicity (kg 14-DCB)	Sor_BG_US	1_Construction	0.785137
2040	Freshwater ecotoxicity (kg 14-DCB)	Sor_BG_US	2_Op_material	0.381526
2040	Freshwater ecotoxicity (kg 14-DCB)	Sor_BG_US	3_Op_electricity	7.12038
2040	Freshwater ecotoxicity (kg 14-DCB)	Sor_BG_US	4_Op_heat	3.28211
2040	Freshwater ecotoxicity (kg 14-DCB)	Sor_BG_US	5_EoL_treat	-0.27794
2040	Freshwater eutrophication (kg P-Eq)	Sor_BG_US	0_CO2_capture	0
2040	Freshwater eutrophication (kg P-Eq)	Sor_BG_US	1_Construction	0.0027089
2040	Freshwater eutrophication (kg P-Eq)	Sor_BG_US	2_Op_material	-0.000232804
2040	Freshwater eutrophication (kg P-Eq)	Sor_BG_US	3_Op_electricity	0.042412
2040	Freshwater eutrophication (kg P-Eq)	Sor_BG_US	4_Op_heat	0.0107204
2040	Freshwater eutrophication (kg P-Eq)	Sor_BG_US	5_EoL_treat	4.21892e-05
2040	Human toxicity (kg 14-DCB)	Sor_BG_US	0_CO2_capture	0
2040	Human toxicity (kg 14-DCB)	Sor_BG_US	1_Construction	4.56453
2040	Human toxicity (kg 14-DCB)	Sor_BG_US	2_Op_material	3.30804
2040	Human toxicity (kg 14-DCB)	Sor_BG_US	3_Op_electricity	48.251
2040	Human toxicity (kg 14-DCB)	Sor_BG_US	4_Op_heat	19.9352
2040	Human toxicity (kg 14-DCB)	Sor_BG_US	5_EoL_treat	0.0895036
2040	Ionising radiation (kg U235-Eq)	Sor_BG_US	0_CO2_capture	0
2040	Ionising radiation (kg U235-Eq)	Sor_BG_US	1_Construction	0.865896
2040	Ionising radiation (kg U235-Eq)	Sor_BG_US	2_Op_material	2.47689
2040	Ionising radiation (kg U235-Eq)	Sor_BG_US	3_Op_electricity	108.842
2040	Ionising radiation (kg U235-Eq)	Sor_BG_US	4_Op_heat	12.0602
2040	Ionising radiation (kg U235-Eq)	Sor_BG_US	5_EoL_treat	-0.0298248
2040	Marine ecotoxicity (kg 14-DCB)	Sor_BG_US	0_CO2_capture	0
2040	Marine ecotoxicity (kg 14-DCB)	Sor_BG_US	1_Construction	0.712213
2040	Marine ecotoxicity (kg 14-DCB)	Sor_BG_US	2_Op_material	0.478931
2040	Marine ecotoxicity (kg 14-DCB)	Sor_BG_US	3_Op_electricity	6.33786
2040	Marine ecotoxicity (kg 14-DCB)	Sor_BG_US	4_Op_heat	2.89952
2040	Marine ecotoxicity (kg 14-DCB)	Sor_BG_US	5_EoL_treat	-0.238317
2040	Marine eutrophication (kg N-Eq)	Sor_BG_US	0_CO2_capture	0
2040	Marine eutrophication (kg N-Eq)	Sor_BG_US	1_Construction	0.00840405
2040	Marine eutrophication (kg N-Eq)	Sor_BG_US	2_Op_material	-0.0379641
2040	Marine eutrophication (kg N-Eq)	Sor_BG_US	3_Op_electricity	0.0917049
2040	Marine eutrophication (kg N-Eq)	Sor_BG_US	4_Op_heat	0.0772466
2040	Marine eutrophication (kg N-Eq)	Sor_BG_US	5_EoL_treat	-0.00336378
2040	Metal depletion (kg Fe-Eq)	Sor_BG_US	0_CO2_capture	0
2040	Metal depletion (kg Fe-Eq)	Sor_BG_US	1_Construction	5.64202
2040	Metal depletion (kg Fe-Eq)	Sor_BG_US	2_Op_material	3.3107
2040	Metal depletion (kg Fe-Eq)	Sor_BG_US	3_Op_electricity	9.54407
2040	Metal depletion (kg Fe-Eq)	Sor_BG_US	4_Op_heat	6.65515
2040	Metal depletion (kg Fe-Eq)	Sor_BG_US	5_EoL_treat	0.0188782
2040	Natural land transformation (square meter)	Sor_BG_US	0_CO2_capture	0
2040	Natural land transformation (square meter)	Sor_BG_US	1_Construction	0.00375047
2040	Natural land transformation (square meter)	Sor_BG_US	2_Op_material	0.00131102
2040	Natural land transformation (square meter)	Sor_BG_US	3_Op_electricity	0.017982
2040	Natural land transformation (square meter)	Sor_BG_US	4_Op_heat	0.0203754
2040	Natural land transformation (square meter)	Sor_BG_US	5_EoL_treat	0.000808477
2040	Ozone depletion (kg CFC-11)	Sor_BG_US	0_CO2_capture	0
2040	Ozone depletion (kg CFC-11)	Sor_BG_US	1_Construction	1.55674e-06
2040	Ozone depletion (kg CFC-11)	Sor_BG_US	2_Op_material	5.31771e-06
2040	Ozone depletion (kg CFC-11)	Sor_BG_US	3_Op_electricity	2.05747e-05
2040	Ozone depletion (kg CFC-11)	Sor_BG_US	4_Op_heat	5.58229e-06
2040	Ozone depletion (kg CFC-11)	Sor_BG_US	5_EoL_treat	-8.80703e-08
2040	Particulate matter formation (kg PM10-Eq)	Sor_BG_US	0_CO2_capture	0
2040	Particulate matter formation (kg PM10-Eq)	Sor_BG_US	1_Construction	0.0226972
2040	Particulate matter formation (kg PM10-Eq)	Sor_BG_US	2_Op_material	0.0139053
2040	Particulate matter formation (kg PM10-Eq)	Sor_BG_US	3_Op_electricity	0.0960195
2040	Particulate matter formation (kg PM10-Eq)	Sor_BG_US	4_Op_heat	0.172778
2040	Particulate matter formation (kg PM10-Eq)	Sor_BG_US	5_EoL_treat	-0.00210104
2040	Photochemical oxidant formation (kg NMVOC)	Sor_BG_US	0_CO2_capture	0
2040	Photochemical oxidant formation (kg NMVOC)	Sor_BG_US	1_Construction	0.0329796
2040	Photochemical oxidant formation (kg NMVOC)	Sor_BG_US	2_Op_material	0.0405579
2040	Photochemical oxidant formation (kg NMVOC)	Sor_BG_US	3_Op_electricity	0.239049
2040	Photochemical oxidant formation (kg NMVOC)	Sor_BG_US	4_Op_heat	0.199346
2040	Photochemical oxidant formation (kg NMVOC)	Sor_BG_US	5_EoL_treat	-0.00670671
2040	Terrestrial acidification (kg SO2-Eq)	Sor_BG_US	0_CO2_capture	0
2040	Terrestrial acidification (kg SO2-Eq)	Sor_BG_US	1_Construction	0.0345389
2040	Terrestrial acidification (kg SO2-Eq)	Sor_BG_US	2_Op_material	0.0550554
2040	Terrestrial acidification (kg SO2-Eq)	Sor_BG_US	3_Op_electricity	0.239716
2040	Terrestrial acidification (kg SO2-Eq)	Sor_BG_US	4_Op_heat	1.01215
2040	Terrestrial acidification (kg SO2-Eq)	Sor_BG_US	5_EoL_treat	-0.00437524
2040	Terrestrial ecotoxicity (kg 14-DCB)	Sor_BG_US	0_CO2_capture	0
2040	Terrestrial ecotoxicity (kg 14-DCB)	Sor_BG_US	1_Construction	0.00262432
2040	Terrestrial ecotoxicity (kg 14-DCB)	Sor_BG_US	2_Op_material	0.000439637
2040	Terrestrial ecotoxicity (kg 14-DCB)	Sor_BG_US	3_Op_electricity	0.026873
2040	Terrestrial ecotoxicity (kg 14-DCB)	Sor_BG_US	4_Op_heat	0.00834849
2040	Terrestrial ecotoxicity (kg 14-DCB)	Sor_BG_US	5_EoL_treat	-8.15015e-05
2040	Urban land occupation (square meter-year)	Sor_BG_US	0_CO2_capture	0
2040	Urban land occupation (square meter-year)	Sor_BG_US	1_Construction	0.224886
2040	Urban land occupation (square meter-year)	Sor_BG_US	2_Op_material	0.038526
2040	Urban land occupation (square meter-year)	Sor_BG_US	3_Op_electricity	4.5937
2040	Urban land occupation (square meter-year)	Sor_BG_US	4_Op_heat	0.70384
2040	Urban land occupation (square meter-year)	Sor_BG_US	5_EoL_treat	-0.0242412
2040	Water depletion (m3 water)	Sor_BG_US	0_CO2_capture	0
2040	Water depletion (m3 water)	Sor_BG_US	1_Construction	0.0556267
2040	Water depletion (m3 water)	Sor_BG_US	2_Op_material	0.0257827
2040	Water depletion (m3 water)	Sor_BG_US	3_Op_electricity	0.73212
2040	Water depletion (m3 water)	Sor_BG_US	4_Op_heat	0.154219
2040	Water depletion (m3 water)	Sor_BG_US	5_EoL_treat	-0.00831035
2050	Agricultural land occupation (square meter-year)	Sor_BG_US	0_CO2_capture	0
2050	Agricultural land occupation (square meter-year)	Sor_BG_US	1_Construction	0.364037
2050	Agricultural land occupation (square meter-year)	Sor_BG_US	2_Op_material	1.01824
2050	Agricultural land occupation (square meter-year)	Sor_BG_US	3_Op_electricity	59.7628
2050	Agricultural land occupation (square meter-year)	Sor_BG_US	4_Op_heat	25.8227
2050	Agricultural land occupation (square meter-year)	Sor_BG_US	5_EoL_treat	-0.00842467
2050	Climate change (kg CO2-Eq)	Sor_BG_US	0_CO2_capture	-1000
2050	Climate change (kg CO2-Eq)	Sor_BG_US	1_Construction	6.48355
2050	Climate change (kg CO2-Eq)	Sor_BG_US	2_Op_material	3.33318
2050	Climate change (kg CO2-Eq)	Sor_BG_US	3_Op_electricity	7.93208
2050	Climate change (kg CO2-Eq)	Sor_BG_US	4_Op_heat	78.9799
2050	Climate change (kg CO2-Eq)	Sor_BG_US	5_EoL_treat	-4.42382
2050	Fossil depletion (kg oil-Eq)	Sor_BG_US	0_CO2_capture	0
2050	Fossil depletion (kg oil-Eq)	Sor_BG_US	1_Construction	3.75931
2050	Fossil depletion (kg oil-Eq)	Sor_BG_US	2_Op_material	8.06751
2050	Fossil depletion (kg oil-Eq)	Sor_BG_US	3_Op_electricity	37.9251
2050	Fossil depletion (kg oil-Eq)	Sor_BG_US	4_Op_heat	16.0863
2050	Fossil depletion (kg oil-Eq)	Sor_BG_US	5_EoL_treat	-0.160093
2050	Freshwater ecotoxicity (kg 14-DCB)	Sor_BG_US	0_CO2_capture	0
2050	Freshwater ecotoxicity (kg 14-DCB)	Sor_BG_US	1_Construction	0.786814
2050	Freshwater ecotoxicity (kg 14-DCB)	Sor_BG_US	2_Op_material	0.391329
2050	Freshwater ecotoxicity (kg 14-DCB)	Sor_BG_US	3_Op_electricity	7.92258
2050	Freshwater ecotoxicity (kg 14-DCB)	Sor_BG_US	4_Op_heat	3.33313
2050	Freshwater ecotoxicity (kg 14-DCB)	Sor_BG_US	5_EoL_treat	-0.277983
2050	Freshwater eutrophication (kg P-Eq)	Sor_BG_US	0_CO2_capture	0
2050	Freshwater eutrophication (kg P-Eq)	Sor_BG_US	1_Construction	0.00272872
2050	Freshwater eutrophication (kg P-Eq)	Sor_BG_US	2_Op_material	-3.62433e-05
2050	Freshwater eutrophication (kg P-Eq)	Sor_BG_US	3_Op_electricity	0.0371074
2050	Freshwater eutrophication (kg P-Eq)	Sor_BG_US	4_Op_heat	0.011313
2050	Freshwater eutrophication (kg P-Eq)	Sor_BG_US	5_EoL_treat	4.14899e-05
2050	Human toxicity (kg 14-DCB)	Sor_BG_US	0_CO2_capture	0
2050	Human toxicity (kg 14-DCB)	Sor_BG_US	1_Construction	4.55346
2050	Human toxicity (kg 14-DCB)	Sor_BG_US	2_Op_material	3.29057
2050	Human toxicity (kg 14-DCB)	Sor_BG_US	3_Op_electricity	34.2419
2050	Human toxicity (kg 14-DCB)	Sor_BG_US	4_Op_heat	19.7035
2050	Human toxicity (kg 14-DCB)	Sor_BG_US	5_EoL_treat	0.0896583
2050	Ionising radiation (kg U235-Eq)	Sor_BG_US	0_CO2_capture	0
2050	Ionising radiation (kg U235-Eq)	Sor_BG_US	1_Construction	0.788797
2050	Ionising radiation (kg U235-Eq)	Sor_BG_US	2_Op_material	2.00961
2050	Ionising radiation (kg U235-Eq)	Sor_BG_US	3_Op_electricity	60.0723
2050	Ionising radiation (kg U235-Eq)	Sor_BG_US	4_Op_heat	9.93513
2050	Ionising radiation (kg U235-Eq)	Sor_BG_US	5_EoL_treat	-0.0278663
2050	Marine ecotoxicity (kg 14-DCB)	Sor_BG_US	0_CO2_capture	0
2050	Marine ecotoxicity (kg 14-DCB)	Sor_BG_US	1_Construction	0.713724
2050	Marine ecotoxicity (kg 14-DCB)	Sor_BG_US	2_Op_material	0.487869
2050	Marine ecotoxicity (kg 14-DCB)	Sor_BG_US	3_Op_electricity	7.03475
2050	Marine ecotoxicity (kg 14-DCB)	Sor_BG_US	4_Op_heat	2.94567
2050	Marine ecotoxicity (kg 14-DCB)	Sor_BG_US	5_EoL_treat	-0.238357
2050	Marine eutrophication (kg N-Eq)	Sor_BG_US	0_CO2_capture	0
2050	Marine eutrophication (kg N-Eq)	Sor_BG_US	1_Construction	0.00830523
2050	Marine eutrophication (kg N-Eq)	Sor_BG_US	2_Op_material	-0.0378811
2050	Marine eutrophication (kg N-Eq)	Sor_BG_US	3_Op_electricity	0.0772494
2050	Marine eutrophication (kg N-Eq)	Sor_BG_US	4_Op_heat	0.0774418
2050	Marine eutrophication (kg N-Eq)	Sor_BG_US	5_EoL_treat	-0.00336407
2050	Metal depletion (kg Fe-Eq)	Sor_BG_US	0_CO2_capture	0
2050	Metal depletion (kg Fe-Eq)	Sor_BG_US	1_Construction	5.64412
2050	Metal depletion (kg Fe-Eq)	Sor_BG_US	2_Op_material	3.32103
2050	Metal depletion (kg Fe-Eq)	Sor_BG_US	3_Op_electricity	10.4921
2050	Metal depletion (kg Fe-Eq)	Sor_BG_US	4_Op_heat	6.71565
2050	Metal depletion (kg Fe-Eq)	Sor_BG_US	5_EoL_treat	0.018829
2050	Natural land transformation (square meter)	Sor_BG_US	0_CO2_capture	0
2050	Natural land transformation (square meter)	Sor_BG_US	1_Construction	0.00373583
2050	Natural land transformation (square meter)	Sor_BG_US	2_Op_material	0.00126497
2050	Natural land transformation (square meter)	Sor_BG_US	3_Op_electricity	0.0210749
2050	Natural land transformation (square meter)	Sor_BG_US	4_Op_heat	0.0199567
2050	Natural land transformation (square meter)	Sor_BG_US	5_EoL_treat	0.00080881
2050	Ozone depletion (kg CFC-11)	Sor_BG_US	0_CO2_capture	0
2050	Ozone depletion (kg CFC-11)	Sor_BG_US	1_Construction	1.55494e-06
2050	Ozone depletion (kg CFC-11)	Sor_BG_US	2_Op_material	5.30382e-06
2050	Ozone depletion (kg CFC-11)	Sor_BG_US	3_Op_electricity	1.70486e-05
2050	Ozone depletion (kg CFC-11)	Sor_BG_US	4_Op_heat	5.53834e-06
2050	Ozone depletion (kg CFC-11)	Sor_BG_US	5_EoL_treat	-8.8024e-08
2050	Particulate matter formation (kg PM10-Eq)	Sor_BG_US	0_CO2_capture	0
2050	Particulate matter formation (kg PM10-Eq)	Sor_BG_US	1_Construction	0.0225785
2050	Particulate matter formation (kg PM10-Eq)	Sor_BG_US	2_Op_material	0.0139243
2050	Particulate matter formation (kg PM10-Eq)	Sor_BG_US	3_Op_electricity	0.0836128
2050	Particulate matter formation (kg PM10-Eq)	Sor_BG_US	4_Op_heat	0.17246
2050	Particulate matter formation (kg PM10-Eq)	Sor_BG_US	5_EoL_treat	-0.00210104
2050	Photochemical oxidant formation (kg NMVOC)	Sor_BG_US	0_CO2_capture	0
2050	Photochemical oxidant formation (kg NMVOC)	Sor_BG_US	1_Construction	0.0327122
2050	Photochemical oxidant formation (kg NMVOC)	Sor_BG_US	2_Op_material	0.0407523
2050	Photochemical oxidant formation (kg NMVOC)	Sor_BG_US	3_Op_electricity	0.211073
2050	Photochemical oxidant formation (kg NMVOC)	Sor_BG_US	4_Op_heat	0.199849
2050	Photochemical oxidant formation (kg NMVOC)	Sor_BG_US	5_EoL_treat	-0.00670744
2050	Terrestrial acidification (kg SO2-Eq)	Sor_BG_US	0_CO2_capture	0
2050	Terrestrial acidification (kg SO2-Eq)	Sor_BG_US	1_Construction	0.0342359
2050	Terrestrial acidification (kg SO2-Eq)	Sor_BG_US	2_Op_material	0.055258
2050	Terrestrial acidification (kg SO2-Eq)	Sor_BG_US	3_Op_electricity	0.210236
2050	Terrestrial acidification (kg SO2-Eq)	Sor_BG_US	4_Op_heat	1.01245
2050	Terrestrial acidification (kg SO2-Eq)	Sor_BG_US	5_EoL_treat	-0.00437596
2050	Terrestrial ecotoxicity (kg 14-DCB)	Sor_BG_US	0_CO2_capture	0
2050	Terrestrial ecotoxicity (kg 14-DCB)	Sor_BG_US	1_Construction	0.0026303
2050	Terrestrial ecotoxicity (kg 14-DCB)	Sor_BG_US	2_Op_material	0.000470259
2050	Terrestrial ecotoxicity (kg 14-DCB)	Sor_BG_US	3_Op_electricity	0.028619
2050	Terrestrial ecotoxicity (kg 14-DCB)	Sor_BG_US	4_Op_heat	0.00852466
2050	Terrestrial ecotoxicity (kg 14-DCB)	Sor_BG_US	5_EoL_treat	-8.16496e-05
2050	Urban land occupation (square meter-year)	Sor_BG_US	0_CO2_capture	0
2050	Urban land occupation (square meter-year)	Sor_BG_US	1_Construction	0.225103
2050	Urban land occupation (square meter-year)	Sor_BG_US	2_Op_material	0.0399393
2050	Urban land occupation (square meter-year)	Sor_BG_US	3_Op_electricity	4.71255
2050	Urban land occupation (square meter-year)	Sor_BG_US	4_Op_heat	0.711862
2050	Urban land occupation (square meter-year)	Sor_BG_US	5_EoL_treat	-0.0242487
2050	Water depletion (m3 water)	Sor_BG_US	0_CO2_capture	0
2050	Water depletion (m3 water)	Sor_BG_US	1_Construction	0.0554436
2050	Water depletion (m3 water)	Sor_BG_US	2_Op_material	0.0251086
2050	Water depletion (m3 water)	Sor_BG_US	3_Op_electricity	0.615591
2050	Water depletion (m3 water)	Sor_BG_US	4_Op_heat	0.149876
2050	Water depletion (m3 water)	Sor_BG_US	5_EoL_treat	-0.00830724
2060	Agricultural land occupation (square meter-year)	Sor_BG_US	0_CO2_capture	0
2060	Agricultural land occupation (square meter-year)	Sor_BG_US	1_Construction	0.205441
2060	Agricultural land occupation (square meter-year)	Sor_BG_US	2_Op_material	0.553843
2060	Agricultural land occupation (square meter-year)	Sor_BG_US	3_Op_electricity	68.1715
2060	Agricultural land occupation (square meter-year)	Sor_BG_US	4_Op_heat	24.315
2060	Agricultural land occupation (square meter-year)	Sor_BG_US	5_EoL_treat	-0.00473241
2060	Climate change (kg CO2-Eq)	Sor_BG_US	0_CO2_capture	-1000
2060	Climate change (kg CO2-Eq)	Sor_BG_US	1_Construction	3.70165
2060	Climate change (kg CO2-Eq)	Sor_BG_US	2_Op_material	1.88207
2060	Climate change (kg CO2-Eq)	Sor_BG_US	3_Op_electricity	-8.26964
2060	Climate change (kg CO2-Eq)	Sor_BG_US	4_Op_heat	74.4861
2060	Climate change (kg CO2-Eq)	Sor_BG_US	5_EoL_treat	-2.52316
2060	Fossil depletion (kg oil-Eq)	Sor_BG_US	0_CO2_capture	0
2060	Fossil depletion (kg oil-Eq)	Sor_BG_US	1_Construction	2.15938
2060	Fossil depletion (kg oil-Eq)	Sor_BG_US	2_Op_material	4.66657
2060	Fossil depletion (kg oil-Eq)	Sor_BG_US	3_Op_electricity	35.215
2060	Fossil depletion (kg oil-Eq)	Sor_BG_US	4_Op_heat	15.772
2060	Fossil depletion (kg oil-Eq)	Sor_BG_US	5_EoL_treat	-0.091596
2060	Freshwater ecotoxicity (kg 14-DCB)	Sor_BG_US	0_CO2_capture	0
2060	Freshwater ecotoxicity (kg 14-DCB)	Sor_BG_US	1_Construction	0.448892
2060	Freshwater ecotoxicity (kg 14-DCB)	Sor_BG_US	2_Op_material	0.221492
2060	Freshwater ecotoxicity (kg 14-DCB)	Sor_BG_US	3_Op_electricity	7.67741
2060	Freshwater ecotoxicity (kg 14-DCB)	Sor_BG_US	4_Op_heat	3.13259
2060	Freshwater ecotoxicity (kg 14-DCB)	Sor_BG_US	5_EoL_treat	-0.158549
2060	Freshwater eutrophication (kg P-Eq)	Sor_BG_US	0_CO2_capture	0
2060	Freshwater eutrophication (kg P-Eq)	Sor_BG_US	1_Construction	0.00154921
2060	Freshwater eutrophication (kg P-Eq)	Sor_BG_US	2_Op_material	-9.51699e-05
2060	Freshwater eutrophication (kg P-Eq)	Sor_BG_US	3_Op_electricity	0.0281499
2060	Freshwater eutrophication (kg P-Eq)	Sor_BG_US	4_Op_heat	0.010353
2060	Freshwater eutrophication (kg P-Eq)	Sor_BG_US	5_EoL_treat	2.3896e-05
2060	Human toxicity (kg 14-DCB)	Sor_BG_US	0_CO2_capture	0
2060	Human toxicity (kg 14-DCB)	Sor_BG_US	1_Construction	2.58732
2060	Human toxicity (kg 14-DCB)	Sor_BG_US	2_Op_material	1.79254
2060	Human toxicity (kg 14-DCB)	Sor_BG_US	3_Op_electricity	20.3543
2060	Human toxicity (kg 14-DCB)	Sor_BG_US	4_Op_heat	18.1
2060	Human toxicity (kg 14-DCB)	Sor_BG_US	5_EoL_treat	0.0514528
2060	Ionising radiation (kg U235-Eq)	Sor_BG_US	0_CO2_capture	0
2060	Ionising radiation (kg U235-Eq)	Sor_BG_US	1_Construction	0.445788
2060	Ionising radiation (kg U235-Eq)	Sor_BG_US	2_Op_material	1.10561
2060	Ionising radiation (kg U235-Eq)	Sor_BG_US	3_Op_electricity	45.6881
2060	Ionising radiation (kg U235-Eq)	Sor_BG_US	4_Op_heat	9.06112
2060	Ionising radiation (kg U235-Eq)	Sor_BG_US	5_EoL_treat	-0.015724
2060	Marine ecotoxicity (kg 14-DCB)	Sor_BG_US	0_CO2_capture	0
2060	Marine ecotoxicity (kg 14-DCB)	Sor_BG_US	1_Construction	0.407223
2060	Marine ecotoxicity (kg 14-DCB)	Sor_BG_US	2_Op_material	0.276787
2060	Marine ecotoxicity (kg 14-DCB)	Sor_BG_US	3_Op_electricity	6.81755
2060	Marine ecotoxicity (kg 14-DCB)	Sor_BG_US	4_Op_heat	2.76907
2060	Marine ecotoxicity (kg 14-DCB)	Sor_BG_US	5_EoL_treat	-0.135948
2060	Marine eutrophication (kg N-Eq)	Sor_BG_US	0_CO2_capture	0
2060	Marine eutrophication (kg N-Eq)	Sor_BG_US	1_Construction	0.00475087
2060	Marine eutrophication (kg N-Eq)	Sor_BG_US	2_Op_material	-0.0215632
2060	Marine eutrophication (kg N-Eq)	Sor_BG_US	3_Op_electricity	0.0736289
2060	Marine eutrophication (kg N-Eq)	Sor_BG_US	4_Op_heat	0.0736665
2060	Marine eutrophication (kg N-Eq)	Sor_BG_US	5_EoL_treat	-0.00191902
2060	Metal depletion (kg Fe-Eq)	Sor_BG_US	0_CO2_capture	0
2060	Metal depletion (kg Fe-Eq)	Sor_BG_US	1_Construction	3.22379
2060	Metal depletion (kg Fe-Eq)	Sor_BG_US	2_Op_material	1.8949
2060	Metal depletion (kg Fe-Eq)	Sor_BG_US	3_Op_electricity	10.7981
2060	Metal depletion (kg Fe-Eq)	Sor_BG_US	4_Op_heat	6.34325
2060	Metal depletion (kg Fe-Eq)	Sor_BG_US	5_EoL_treat	0.0107369
2060	Natural land transformation (square meter)	Sor_BG_US	0_CO2_capture	0
2060	Natural land transformation (square meter)	Sor_BG_US	1_Construction	0.00213216
2060	Natural land transformation (square meter)	Sor_BG_US	2_Op_material	0.000727174
2060	Natural land transformation (square meter)	Sor_BG_US	3_Op_electricity	0.0204585
2060	Natural land transformation (square meter)	Sor_BG_US	4_Op_heat	0.0188475
2060	Natural land transformation (square meter)	Sor_BG_US	5_EoL_treat	0.000461353
2060	Ozone depletion (kg CFC-11)	Sor_BG_US	0_CO2_capture	0
2060	Ozone depletion (kg CFC-11)	Sor_BG_US	1_Construction	8.91288e-07
2060	Ozone depletion (kg CFC-11)	Sor_BG_US	2_Op_material	3.04267e-06
2060	Ozone depletion (kg CFC-11)	Sor_BG_US	3_Op_electricity	1.5177e-05
2060	Ozone depletion (kg CFC-11)	Sor_BG_US	4_Op_heat	5.37913e-06
2060	Ozone depletion (kg CFC-11)	Sor_BG_US	5_EoL_treat	-5.02791e-08
2060	Particulate matter formation (kg PM10-Eq)	Sor_BG_US	0_CO2_capture	0
2060	Particulate matter formation (kg PM10-Eq)	Sor_BG_US	1_Construction	0.0129119
2060	Particulate matter formation (kg PM10-Eq)	Sor_BG_US	2_Op_material	0.00800497
2060	Particulate matter formation (kg PM10-Eq)	Sor_BG_US	3_Op_electricity	0.0831478
2060	Particulate matter formation (kg PM10-Eq)	Sor_BG_US	4_Op_heat	0.163546
2060	Particulate matter formation (kg PM10-Eq)	Sor_BG_US	5_EoL_treat	-0.00119867
2060	Photochemical oxidant formation (kg NMVOC)	Sor_BG_US	0_CO2_capture	0
2060	Photochemical oxidant formation (kg NMVOC)	Sor_BG_US	1_Construction	0.0187487
2060	Photochemical oxidant formation (kg NMVOC)	Sor_BG_US	2_Op_material	0.0234339
2060	Photochemical oxidant formation (kg NMVOC)	Sor_BG_US	3_Op_electricity	0.203598
2060	Photochemical oxidant formation (kg NMVOC)	Sor_BG_US	4_Op_heat	0.190565
2060	Photochemical oxidant formation (kg NMVOC)	Sor_BG_US	5_EoL_treat	-0.00382664
2060	Terrestrial acidification (kg SO2-Eq)	Sor_BG_US	0_CO2_capture	0
2060	Terrestrial acidification (kg SO2-Eq)	Sor_BG_US	1_Construction	0.0195921
2060	Terrestrial acidification (kg SO2-Eq)	Sor_BG_US	2_Op_material	0.0317725
2060	Terrestrial acidification (kg SO2-Eq)	Sor_BG_US	3_Op_electricity	0.208737
2060	Terrestrial acidification (kg SO2-Eq)	Sor_BG_US	4_Op_heat	0.959243
2060	Terrestrial acidification (kg SO2-Eq)	Sor_BG_US	5_EoL_treat	-0.00249711
2060	Terrestrial ecotoxicity (kg 14-DCB)	Sor_BG_US	0_CO2_capture	0
2060	Terrestrial ecotoxicity (kg 14-DCB)	Sor_BG_US	1_Construction	0.00150315
2060	Terrestrial ecotoxicity (kg 14-DCB)	Sor_BG_US	2_Op_material	0.000279516
2060	Terrestrial ecotoxicity (kg 14-DCB)	Sor_BG_US	3_Op_electricity	0.0297821
2060	Terrestrial ecotoxicity (kg 14-DCB)	Sor_BG_US	4_Op_heat	0.0081377
2060	Terrestrial ecotoxicity (kg 14-DCB)	Sor_BG_US	5_EoL_treat	-4.66209e-05
2060	Urban land occupation (square meter-year)	Sor_BG_US	0_CO2_capture	0
2060	Urban land occupation (square meter-year)	Sor_BG_US	1_Construction	0.128133
2060	Urban land occupation (square meter-year)	Sor_BG_US	2_Op_material	0.0201128
2060	Urban land occupation (square meter-year)	Sor_BG_US	3_Op_electricity	4.85432
2060	Urban land occupation (square meter-year)	Sor_BG_US	4_Op_heat	0.651121
2060	Urban land occupation (square meter-year)	Sor_BG_US	5_EoL_treat	-0.0138213
2060	Water depletion (m3 water)	Sor_BG_US	0_CO2_capture	0
2060	Water depletion (m3 water)	Sor_BG_US	1_Construction	0.0317392
2060	Water depletion (m3 water)	Sor_BG_US	2_Op_material	0.0147561
2060	Water depletion (m3 water)	Sor_BG_US	3_Op_electricity	0.535475
2060	Water depletion (m3 water)	Sor_BG_US	4_Op_heat	0.145713
2060	Water depletion (m3 water)	Sor_BG_US	5_EoL_treat	-0.00474032
2070	Agricultural land occupation (square meter-year)	Sor_BG_US	0_CO2_capture	0
2070	Agricultural land occupation (square meter-year)	Sor_BG_US	1_Construction	0.145449
2070	Agricultural land occupation (square meter-year)	Sor_BG_US	2_Op_material	0.388406
2070	Agricultural land occupation (square meter-year)	Sor_BG_US	3_Op_electricity	71.4559
2070	Agricultural land occupation (square meter-year)	Sor_BG_US	4_Op_heat	23.3139
2070	Agricultural land occupation (square meter-year)	Sor_BG_US	5_EoL_treat	-0.00338094
2070	Climate change (kg CO2-Eq)	Sor_BG_US	0_CO2_capture	-1000
2070	Climate change (kg CO2-Eq)	Sor_BG_US	1_Construction	2.62565
2070	Climate change (kg CO2-Eq)	Sor_BG_US	2_Op_material	1.30741
2070	Climate change (kg CO2-Eq)	Sor_BG_US	3_Op_electricity	-12.4945
2070	Climate change (kg CO2-Eq)	Sor_BG_US	4_Op_heat	71.2359
2070	Climate change (kg CO2-Eq)	Sor_BG_US	5_EoL_treat	-1.80577
2070	Fossil depletion (kg oil-Eq)	Sor_BG_US	0_CO2_capture	0
2070	Fossil depletion (kg oil-Eq)	Sor_BG_US	1_Construction	1.52937
2070	Fossil depletion (kg oil-Eq)	Sor_BG_US	2_Op_material	3.27064
2070	Fossil depletion (kg oil-Eq)	Sor_BG_US	3_Op_electricity	31.4539
2070	Fossil depletion (kg oil-Eq)	Sor_BG_US	4_Op_heat	14.4184
2070	Fossil depletion (kg oil-Eq)	Sor_BG_US	5_EoL_treat	-0.0652681
2070	Freshwater ecotoxicity (kg 14-DCB)	Sor_BG_US	0_CO2_capture	0
2070	Freshwater ecotoxicity (kg 14-DCB)	Sor_BG_US	1_Construction	0.321898
2070	Freshwater ecotoxicity (kg 14-DCB)	Sor_BG_US	2_Op_material	0.165158
2070	Freshwater ecotoxicity (kg 14-DCB)	Sor_BG_US	3_Op_electricity	7.4972
2070	Freshwater ecotoxicity (kg 14-DCB)	Sor_BG_US	4_Op_heat	3.08163
2070	Freshwater ecotoxicity (kg 14-DCB)	Sor_BG_US	5_EoL_treat	-0.113509
2070	Freshwater eutrophication (kg P-Eq)	Sor_BG_US	0_CO2_capture	0
2070	Freshwater eutrophication (kg P-Eq)	Sor_BG_US	1_Construction	0.0010948
2070	Freshwater eutrophication (kg P-Eq)	Sor_BG_US	2_Op_material	-0.000112846
2070	Freshwater eutrophication (kg P-Eq)	Sor_BG_US	3_Op_electricity	0.02256
2070	Freshwater eutrophication (kg P-Eq)	Sor_BG_US	4_Op_heat	0.00952129
2070	Freshwater eutrophication (kg P-Eq)	Sor_BG_US	5_EoL_treat	1.73061e-05
2070	Human toxicity (kg 14-DCB)	Sor_BG_US	0_CO2_capture	0
2070	Human toxicity (kg 14-DCB)	Sor_BG_US	1_Construction	1.84284
2070	Human toxicity (kg 14-DCB)	Sor_BG_US	2_Op_material	1.26544
2070	Human toxicity (kg 14-DCB)	Sor_BG_US	3_Op_electricity	15.3939
2070	Human toxicity (kg 14-DCB)	Sor_BG_US	4_Op_heat	17.2369
2070	Human toxicity (kg 14-DCB)	Sor_BG_US	5_EoL_treat	0.0369144
2070	Ionising radiation (kg U235-Eq)	Sor_BG_US	0_CO2_capture	0
2070	Ionising radiation (kg U235-Eq)	Sor_BG_US	1_Construction	0.319135
2070	Ionising radiation (kg U235-Eq)	Sor_BG_US	2_Op_material	0.805267
2070	Ionising radiation (kg U235-Eq)	Sor_BG_US	3_Op_electricity	45.115
2070	Ionising radiation (kg U235-Eq)	Sor_BG_US	4_Op_heat	8.89487
2070	Ionising radiation (kg U235-Eq)	Sor_BG_US	5_EoL_treat	-0.0113016
2070	Marine ecotoxicity (kg 14-DCB)	Sor_BG_US	0_CO2_capture	0
2070	Marine ecotoxicity (kg 14-DCB)	Sor_BG_US	1_Construction	0.291975
2070	Marine ecotoxicity (kg 14-DCB)	Sor_BG_US	2_Op_material	0.20393
2070	Marine ecotoxicity (kg 14-DCB)	Sor_BG_US	3_Op_electricity	6.65077
2070	Marine ecotoxicity (kg 14-DCB)	Sor_BG_US	4_Op_heat	2.72379
2070	Marine ecotoxicity (kg 14-DCB)	Sor_BG_US	5_EoL_treat	-0.0973288
2070	Marine eutrophication (kg N-Eq)	Sor_BG_US	0_CO2_capture	0
2070	Marine eutrophication (kg N-Eq)	Sor_BG_US	1_Construction	0.00337184
2070	Marine eutrophication (kg N-Eq)	Sor_BG_US	2_Op_material	-0.0155353
2070	Marine eutrophication (kg N-Eq)	Sor_BG_US	3_Op_electricity	0.0664117
2070	Marine eutrophication (kg N-Eq)	Sor_BG_US	4_Op_heat	0.0697838
2070	Marine eutrophication (kg N-Eq)	Sor_BG_US	5_EoL_treat	-0.00137311
2070	Metal depletion (kg Fe-Eq)	Sor_BG_US	0_CO2_capture	0
2070	Metal depletion (kg Fe-Eq)	Sor_BG_US	1_Construction	2.30585
2070	Metal depletion (kg Fe-Eq)	Sor_BG_US	2_Op_material	1.36702
2070	Metal depletion (kg Fe-Eq)	Sor_BG_US	3_Op_electricity	10.8419
2070	Metal depletion (kg Fe-Eq)	Sor_BG_US	4_Op_heat	6.21574
2070	Metal depletion (kg Fe-Eq)	Sor_BG_US	5_EoL_treat	0.00763936
2070	Natural land transformation (square meter)	Sor_BG_US	0_CO2_capture	0
2070	Natural land transformation (square meter)	Sor_BG_US	1_Construction	0.00151459
2070	Natural land transformation (square meter)	Sor_BG_US	2_Op_material	0.000467969
2070	Natural land transformation (square meter)	Sor_BG_US	3_Op_electricity	0.0187174
2070	Natural land transformation (square meter)	Sor_BG_US	4_Op_heat	0.0174921
2070	Natural land transformation (square meter)	Sor_BG_US	5_EoL_treat	0.000330457
2070	Ozone depletion (kg CFC-11)	Sor_BG_US	0_CO2_capture	0
2070	Ozone depletion (kg CFC-11)	Sor_BG_US	1_Construction	6.34589e-07
2070	Ozone depletion (kg CFC-11)	Sor_BG_US	2_Op_material	2.16234e-06
2070	Ozone depletion (kg CFC-11)	Sor_BG_US	3_Op_electricity	1.43115e-05
2070	Ozone depletion (kg CFC-11)	Sor_BG_US	4_Op_heat	5.0109e-06
2070	Ozone depletion (kg CFC-11)	Sor_BG_US	5_EoL_treat	-3.5923e-08
2070	Particulate matter formation (kg PM10-Eq)	Sor_BG_US	0_CO2_capture	0
2070	Particulate matter formation (kg PM10-Eq)	Sor_BG_US	1_Construction	0.00919238
2070	Particulate matter formation (kg PM10-Eq)	Sor_BG_US	2_Op_material	0.00566782
2070	Particulate matter formation (kg PM10-Eq)	Sor_BG_US	3_Op_electricity	0.0773104
2070	Particulate matter formation (kg PM10-Eq)	Sor_BG_US	4_Op_heat	0.156681
2070	Particulate matter formation (kg PM10-Eq)	Sor_BG_US	5_EoL_treat	-0.000857678
2070	Photochemical oxidant formation (kg NMVOC)	Sor_BG_US	0_CO2_capture	0
2070	Photochemical oxidant formation (kg NMVOC)	Sor_BG_US	1_Construction	0.0133146
2070	Photochemical oxidant formation (kg NMVOC)	Sor_BG_US	2_Op_material	0.0165068
2070	Photochemical oxidant formation (kg NMVOC)	Sor_BG_US	3_Op_electricity	0.184975
2070	Photochemical oxidant formation (kg NMVOC)	Sor_BG_US	4_Op_heat	0.180454
2070	Photochemical oxidant formation (kg NMVOC)	Sor_BG_US	5_EoL_treat	-0.0027378
2070	Terrestrial acidification (kg SO2-Eq)	Sor_BG_US	0_CO2_capture	0
2070	Terrestrial acidification (kg SO2-Eq)	Sor_BG_US	1_Construction	0.0139544
2070	Terrestrial acidification (kg SO2-Eq)	Sor_BG_US	2_Op_material	0.0224967
2070	Terrestrial acidification (kg SO2-Eq)	Sor_BG_US	3_Op_electricity	0.187633
2070	Terrestrial acidification (kg SO2-Eq)	Sor_BG_US	4_Op_heat	0.920445
2070	Terrestrial acidification (kg SO2-Eq)	Sor_BG_US	5_EoL_treat	-0.00178628
2070	Terrestrial ecotoxicity (kg 14-DCB)	Sor_BG_US	0_CO2_capture	0
2070	Terrestrial ecotoxicity (kg 14-DCB)	Sor_BG_US	1_Construction	0.00108138
2070	Terrestrial ecotoxicity (kg 14-DCB)	Sor_BG_US	2_Op_material	0.000240535
2070	Terrestrial ecotoxicity (kg 14-DCB)	Sor_BG_US	3_Op_electricity	0.0307091
2070	Terrestrial ecotoxicity (kg 14-DCB)	Sor_BG_US	4_Op_heat	0.00827861
2070	Terrestrial ecotoxicity (kg 14-DCB)	Sor_BG_US	5_EoL_treat	-3.35428e-05
2070	Urban land occupation (square meter-year)	Sor_BG_US	0_CO2_capture	0
2070	Urban land occupation (square meter-year)	Sor_BG_US	1_Construction	0.0925856
2070	Urban land occupation (square meter-year)	Sor_BG_US	2_Op_material	0.021013
2070	Urban land occupation (square meter-year)	Sor_BG_US	3_Op_electricity	4.84815
2070	Urban land occupation (square meter-year)	Sor_BG_US	4_Op_heat	0.705459
2070	Urban land occupation (square meter-year)	Sor_BG_US	5_EoL_treat	-0.00992161
2070	Water depletion (m3 water)	Sor_BG_US	0_CO2_capture	0
2070	Water depletion (m3 water)	Sor_BG_US	1_Construction	0.0225691
2070	Water depletion (m3 water)	Sor_BG_US	2_Op_material	0.0100526
2070	Water depletion (m3 water)	Sor_BG_US	3_Op_electricity	0.494625
2070	Water depletion (m3 water)	Sor_BG_US	4_Op_heat	0.134738
2070	Water depletion (m3 water)	Sor_BG_US	5_EoL_treat	-0.00339062
2080	Agricultural land occupation (square meter-year)	Sor_BG_US	0_CO2_capture	0
2080	Agricultural land occupation (square meter-year)	Sor_BG_US	1_Construction	0.116924
2080	Agricultural land occupation (square meter-year)	Sor_BG_US	2_Op_material	0.304391
2080	Agricultural land occupation (square meter-year)	Sor_BG_US	3_Op_electricity	63.561
2080	Agricultural land occupation (square meter-year)	Sor_BG_US	4_Op_heat	22.2639
2080	Agricultural land occupation (square meter-year)	Sor_BG_US	5_EoL_treat	-0.00271361
2080	Climate change (kg CO2-Eq)	Sor_BG_US	0_CO2_capture	-1000
2080	Climate change (kg CO2-Eq)	Sor_BG_US	1_Construction	2.1788
2080	Climate change (kg CO2-Eq)	Sor_BG_US	2_Op_material	1.08148
2080	Climate change (kg CO2-Eq)	Sor_BG_US	3_Op_electricity	-9.9476
2080	Climate change (kg CO2-Eq)	Sor_BG_US	4_Op_heat	69.5838
2080	Climate change (kg CO2-Eq)	Sor_BG_US	5_EoL_treat	-1.494
2080	Fossil depletion (kg oil-Eq)	Sor_BG_US	0_CO2_capture	0
2080	Fossil depletion (kg oil-Eq)	Sor_BG_US	1_Construction	1.25764
2080	Fossil depletion (kg oil-Eq)	Sor_BG_US	2_Op_material	2.64087
2080	Fossil depletion (kg oil-Eq)	Sor_BG_US	3_Op_electricity	27.4419
2080	Fossil depletion (kg oil-Eq)	Sor_BG_US	4_Op_heat	13.1678
2080	Fossil depletion (kg oil-Eq)	Sor_BG_US	5_EoL_treat	-0.053736
2080	Freshwater ecotoxicity (kg 14-DCB)	Sor_BG_US	0_CO2_capture	0
2080	Freshwater ecotoxicity (kg 14-DCB)	Sor_BG_US	1_Construction	0.267796
2080	Freshwater ecotoxicity (kg 14-DCB)	Sor_BG_US	2_Op_material	0.143783
2080	Freshwater ecotoxicity (kg 14-DCB)	Sor_BG_US	3_Op_electricity	7.43434
2080	Freshwater ecotoxicity (kg 14-DCB)	Sor_BG_US	4_Op_heat	3.1119
2080	Freshwater ecotoxicity (kg 14-DCB)	Sor_BG_US	5_EoL_treat	-0.0939395
2080	Freshwater eutrophication (kg P-Eq)	Sor_BG_US	0_CO2_capture	0
2080	Freshwater eutrophication (kg P-Eq)	Sor_BG_US	1_Construction	0.000906573
2080	Freshwater eutrophication (kg P-Eq)	Sor_BG_US	2_Op_material	-0.000103557
2080	Freshwater eutrophication (kg P-Eq)	Sor_BG_US	3_Op_electricity	0.0168717
2080	Freshwater eutrophication (kg P-Eq)	Sor_BG_US	4_Op_heat	0.00922808
2080	Freshwater eutrophication (kg P-Eq)	Sor_BG_US	5_EoL_treat	1.43657e-05
2080	Human toxicity (kg 14-DCB)	Sor_BG_US	0_CO2_capture	0
2080	Human toxicity (kg 14-DCB)	Sor_BG_US	1_Construction	1.52882
2080	Human toxicity (kg 14-DCB)	Sor_BG_US	2_Op_material	1.05882
2080	Human toxicity (kg 14-DCB)	Sor_BG_US	3_Op_electricity	13.1673
2080	Human toxicity (kg 14-DCB)	Sor_BG_US	4_Op_heat	17.0383
2080	Human toxicity (kg 14-DCB)	Sor_BG_US	5_EoL_treat	0.0304942
2080	Ionising radiation (kg U235-Eq)	Sor_BG_US	0_CO2_capture	0
2080	Ionising radiation (kg U235-Eq)	Sor_BG_US	1_Construction	0.253595
2080	Ionising radiation (kg U235-Eq)	Sor_BG_US	2_Op_material	0.596597
2080	Ionising radiation (kg U235-Eq)	Sor_BG_US	3_Op_electricity	47.1079
2080	Ionising radiation (kg U235-Eq)	Sor_BG_US	4_Op_heat	7.55242
2080	Ionising radiation (kg U235-Eq)	Sor_BG_US	5_EoL_treat	-0.00906358
2080	Marine ecotoxicity (kg 14-DCB)	Sor_BG_US	0_CO2_capture	0
2080	Marine ecotoxicity (kg 14-DCB)	Sor_BG_US	1_Construction	0.242876
2080	Marine ecotoxicity (kg 14-DCB)	Sor_BG_US	2_Op_material	0.175004
2080	Marine ecotoxicity (kg 14-DCB)	Sor_BG_US	3_Op_electricity	6.59186
2080	Marine ecotoxicity (kg 14-DCB)	Sor_BG_US	4_Op_heat	2.75013
2080	Marine ecotoxicity (kg 14-DCB)	Sor_BG_US	5_EoL_treat	-0.0805496
2080	Marine eutrophication (kg N-Eq)	Sor_BG_US	0_CO2_capture	0
2080	Marine eutrophication (kg N-Eq)	Sor_BG_US	1_Construction	0.00277868
2080	Marine eutrophication (kg N-Eq)	Sor_BG_US	2_Op_material	-0.0129378
2080	Marine eutrophication (kg N-Eq)	Sor_BG_US	3_Op_electricity	0.0566934
2080	Marine eutrophication (kg N-Eq)	Sor_BG_US	4_Op_heat	0.066863
2080	Marine eutrophication (kg N-Eq)	Sor_BG_US	5_EoL_treat	-0.00113567
2080	Metal depletion (kg Fe-Eq)	Sor_BG_US	0_CO2_capture	0
2080	Metal depletion (kg Fe-Eq)	Sor_BG_US	1_Construction	1.91227
2080	Metal depletion (kg Fe-Eq)	Sor_BG_US	2_Op_material	1.14239
2080	Metal depletion (kg Fe-Eq)	Sor_BG_US	3_Op_electricity	10.8564
2080	Metal depletion (kg Fe-Eq)	Sor_BG_US	4_Op_heat	6.2297
2080	Metal depletion (kg Fe-Eq)	Sor_BG_US	5_EoL_treat	0.00627318
2080	Natural land transformation (square meter)	Sor_BG_US	0_CO2_capture	0
2080	Natural land transformation (square meter)	Sor_BG_US	1_Construction	0.00124781
2080	Natural land transformation (square meter)	Sor_BG_US	2_Op_material	0.000346868
2080	Natural land transformation (square meter)	Sor_BG_US	3_Op_electricity	0.0168704
2080	Natural land transformation (square meter)	Sor_BG_US	4_Op_heat	0.0164822
2080	Natural land transformation (square meter)	Sor_BG_US	5_EoL_treat	0.000273568
2080	Ozone depletion (kg CFC-11)	Sor_BG_US	0_CO2_capture	0
2080	Ozone depletion (kg CFC-11)	Sor_BG_US	1_Construction	5.21755e-07
2080	Ozone depletion (kg CFC-11)	Sor_BG_US	2_Op_material	1.76353e-06
2080	Ozone depletion (kg CFC-11)	Sor_BG_US	3_Op_electricity	1.36284e-05
2080	Ozone depletion (kg CFC-11)	Sor_BG_US	4_Op_heat	4.51558e-06
2080	Ozone depletion (kg CFC-11)	Sor_BG_US	5_EoL_treat	-2.96169e-08
2080	Particulate matter formation (kg PM10-Eq)	Sor_BG_US	0_CO2_capture	0
2080	Particulate matter formation (kg PM10-Eq)	Sor_BG_US	1_Construction	0.0076123
2080	Particulate matter formation (kg PM10-Eq)	Sor_BG_US	2_Op_material	0.00464029
2080	Particulate matter formation (kg PM10-Eq)	Sor_BG_US	3_Op_electricity	0.0693441
2080	Particulate matter formation (kg PM10-Eq)	Sor_BG_US	4_Op_heat	0.15216
2080	Particulate matter formation (kg PM10-Eq)	Sor_BG_US	5_EoL_treat	-0.000709388
2080	Photochemical oxidant formation (kg NMVOC)	Sor_BG_US	0_CO2_capture	0
2080	Photochemical oxidant formation (kg NMVOC)	Sor_BG_US	1_Construction	0.0110134
2080	Photochemical oxidant formation (kg NMVOC)	Sor_BG_US	2_Op_material	0.0134368
2080	Photochemical oxidant formation (kg NMVOC)	Sor_BG_US	3_Op_electricity	0.160687
2080	Photochemical oxidant formation (kg NMVOC)	Sor_BG_US	4_Op_heat	0.172939
2080	Photochemical oxidant formation (kg NMVOC)	Sor_BG_US	5_EoL_treat	-0.00226418
2080	Terrestrial acidification (kg SO2-Eq)	Sor_BG_US	0_CO2_capture	0
2080	Terrestrial acidification (kg SO2-Eq)	Sor_BG_US	1_Construction	0.0115219
2080	Terrestrial acidification (kg SO2-Eq)	Sor_BG_US	2_Op_material	0.0183846
2080	Terrestrial acidification (kg SO2-Eq)	Sor_BG_US	3_Op_electricity	0.159967
2080	Terrestrial acidification (kg SO2-Eq)	Sor_BG_US	4_Op_heat	0.894502
2080	Terrestrial acidification (kg SO2-Eq)	Sor_BG_US	5_EoL_treat	-0.00147693
2080	Terrestrial ecotoxicity (kg 14-DCB)	Sor_BG_US	0_CO2_capture	0
2080	Terrestrial ecotoxicity (kg 14-DCB)	Sor_BG_US	1_Construction	0.000902213
2080	Terrestrial ecotoxicity (kg 14-DCB)	Sor_BG_US	2_Op_material	0.000243015
2080	Terrestrial ecotoxicity (kg 14-DCB)	Sor_BG_US	3_Op_electricity	0.0309034
2080	Terrestrial ecotoxicity (kg 14-DCB)	Sor_BG_US	4_Op_heat	0.00868871
2080	Terrestrial ecotoxicity (kg 14-DCB)	Sor_BG_US	5_EoL_treat	-2.79302e-05
2080	Urban land occupation (square meter-year)	Sor_BG_US	0_CO2_capture	0
2080	Urban land occupation (square meter-year)	Sor_BG_US	1_Construction	0.0784279
2080	Urban land occupation (square meter-year)	Sor_BG_US	2_Op_material	0.0285269
2080	Urban land occupation (square meter-year)	Sor_BG_US	3_Op_electricity	4.88562
2080	Urban land occupation (square meter-year)	Sor_BG_US	4_Op_heat	0.84875
2080	Urban land occupation (square meter-year)	Sor_BG_US	5_EoL_treat	-0.00825351
2080	Water depletion (m3 water)	Sor_BG_US	0_CO2_capture	0
2080	Water depletion (m3 water)	Sor_BG_US	1_Construction	0.018543
2080	Water depletion (m3 water)	Sor_BG_US	2_Op_material	0.00737813
2080	Water depletion (m3 water)	Sor_BG_US	3_Op_electricity	0.460542
2080	Water depletion (m3 water)	Sor_BG_US	4_Op_heat	0.117666
2080	Water depletion (m3 water)	Sor_BG_US	5_EoL_treat	-0.00280139
2090	Agricultural land occupation (square meter-year)	Sor_BG_US	0_CO2_capture	0
2090	Agricultural land occupation (square meter-year)	Sor_BG_US	1_Construction	0.108254
2090	Agricultural land occupation (square meter-year)	Sor_BG_US	2_Op_material	0.290206
2090	Agricultural land occupation (square meter-year)	Sor_BG_US	3_Op_electricity	51.1638
2090	Agricultural land occupation (square meter-year)	Sor_BG_US	4_Op_heat	22.0931
2090	Agricultural land occupation (square meter-year)	Sor_BG_US	5_EoL_treat	-0.00251798
2090	Climate change (kg CO2-Eq)	Sor_BG_US	0_CO2_capture	-1000
2090	Climate change (kg CO2-Eq)	Sor_BG_US	1_Construction	2.01647
2090	Climate change (kg CO2-Eq)	Sor_BG_US	2_Op_material	1.00109
2090	Climate change (kg CO2-Eq)	Sor_BG_US	3_Op_electricity	-4.81403
2090	Climate change (kg CO2-Eq)	Sor_BG_US	4_Op_heat	68.8247
2090	Climate change (kg CO2-Eq)	Sor_BG_US	5_EoL_treat	-1.38241
2090	Fossil depletion (kg oil-Eq)	Sor_BG_US	0_CO2_capture	0
2090	Fossil depletion (kg oil-Eq)	Sor_BG_US	1_Construction	1.16122
2090	Fossil depletion (kg oil-Eq)	Sor_BG_US	2_Op_material	2.43023
2090	Fossil depletion (kg oil-Eq)	Sor_BG_US	3_Op_electricity	23.2532
2090	Fossil depletion (kg oil-Eq)	Sor_BG_US	4_Op_heat	12.8283
2090	Fossil depletion (kg oil-Eq)	Sor_BG_US	5_EoL_treat	-0.0496652
2090	Freshwater ecotoxicity (kg 14-DCB)	Sor_BG_US	0_CO2_capture	0
2090	Freshwater ecotoxicity (kg 14-DCB)	Sor_BG_US	1_Construction	0.24839
2090	Freshwater ecotoxicity (kg 14-DCB)	Sor_BG_US	2_Op_material	0.136265
2090	Freshwater ecotoxicity (kg 14-DCB)	Sor_BG_US	3_Op_electricity	7.72136
2090	Freshwater ecotoxicity (kg 14-DCB)	Sor_BG_US	4_Op_heat	3.12609
2090	Freshwater ecotoxicity (kg 14-DCB)	Sor_BG_US	5_EoL_treat	-0.0869359
2090	Freshwater eutrophication (kg P-Eq)	Sor_BG_US	0_CO2_capture	0
2090	Freshwater eutrophication (kg P-Eq)	Sor_BG_US	1_Construction	0.000840851
2090	Freshwater eutrophication (kg P-Eq)	Sor_BG_US	2_Op_material	-8.63831e-05
2090	Freshwater eutrophication (kg P-Eq)	Sor_BG_US	3_Op_electricity	0.0147603
2090	Freshwater eutrophication (kg P-Eq)	Sor_BG_US	4_Op_heat	0.00930749
2090	Freshwater eutrophication (kg P-Eq)	Sor_BG_US	5_EoL_treat	1.32538e-05
2090	Human toxicity (kg 14-DCB)	Sor_BG_US	0_CO2_capture	0
2090	Human toxicity (kg 14-DCB)	Sor_BG_US	1_Construction	1.41714
2090	Human toxicity (kg 14-DCB)	Sor_BG_US	2_Op_material	0.991787
2090	Human toxicity (kg 14-DCB)	Sor_BG_US	3_Op_electricity	15.0479
2090	Human toxicity (kg 14-DCB)	Sor_BG_US	4_Op_heat	17.0538
2090	Human toxicity (kg 14-DCB)	Sor_BG_US	5_EoL_treat	0.028161
2090	Ionising radiation (kg U235-Eq)	Sor_BG_US	0_CO2_capture	0
2090	Ionising radiation (kg U235-Eq)	Sor_BG_US	1_Construction	0.221228
2090	Ionising radiation (kg U235-Eq)	Sor_BG_US	2_Op_material	0.46423
2090	Ionising radiation (kg U235-Eq)	Sor_BG_US	3_Op_electricity	35.0961
2090	Ionising radiation (kg U235-Eq)	Sor_BG_US	4_Op_heat	6.31478
2090	Ionising radiation (kg U235-Eq)	Sor_BG_US	5_EoL_treat	-0.00802602
2090	Marine ecotoxicity (kg 14-DCB)	Sor_BG_US	0_CO2_capture	0
2090	Marine ecotoxicity (kg 14-DCB)	Sor_BG_US	1_Construction	0.225259
2090	Marine ecotoxicity (kg 14-DCB)	Sor_BG_US	2_Op_material	0.164771
2090	Marine ecotoxicity (kg 14-DCB)	Sor_BG_US	3_Op_electricity	6.83946
2090	Marine ecotoxicity (kg 14-DCB)	Sor_BG_US	4_Op_heat	2.76244
2090	Marine ecotoxicity (kg 14-DCB)	Sor_BG_US	5_EoL_treat	-0.0745447
2090	Marine eutrophication (kg N-Eq)	Sor_BG_US	0_CO2_capture	0
2090	Marine eutrophication (kg N-Eq)	Sor_BG_US	1_Construction	0.00256701
2090	Marine eutrophication (kg N-Eq)	Sor_BG_US	2_Op_material	-0.011982
2090	Marine eutrophication (kg N-Eq)	Sor_BG_US	3_Op_electricity	0.0494828
2090	Marine eutrophication (kg N-Eq)	Sor_BG_US	4_Op_heat	0.0659444
2090	Marine eutrophication (kg N-Eq)	Sor_BG_US	5_EoL_treat	-0.00105078
2090	Metal depletion (kg Fe-Eq)	Sor_BG_US	0_CO2_capture	0
2090	Metal depletion (kg Fe-Eq)	Sor_BG_US	1_Construction	1.77021
2090	Metal depletion (kg Fe-Eq)	Sor_BG_US	2_Op_material	1.06138
2090	Metal depletion (kg Fe-Eq)	Sor_BG_US	3_Op_electricity	11.0814
2090	Metal depletion (kg Fe-Eq)	Sor_BG_US	4_Op_heat	6.22351
2090	Metal depletion (kg Fe-Eq)	Sor_BG_US	5_EoL_treat	0.00578664
2090	Natural land transformation (square meter)	Sor_BG_US	0_CO2_capture	0
2090	Natural land transformation (square meter)	Sor_BG_US	1_Construction	0.00115175
2090	Natural land transformation (square meter)	Sor_BG_US	2_Op_material	0.00030687
2090	Natural land transformation (square meter)	Sor_BG_US	3_Op_electricity	0.0144062
2090	Natural land transformation (square meter)	Sor_BG_US	4_Op_heat	0.0160587
2090	Natural land transformation (square meter)	Sor_BG_US	5_EoL_treat	0.0002532
2090	Ozone depletion (kg CFC-11)	Sor_BG_US	0_CO2_capture	0
2090	Ozone depletion (kg CFC-11)	Sor_BG_US	1_Construction	4.80539e-07
2090	Ozone depletion (kg CFC-11)	Sor_BG_US	2_Op_material	1.61807e-06
2090	Ozone depletion (kg CFC-11)	Sor_BG_US	3_Op_electricity	1.11639e-05
2090	Ozone depletion (kg CFC-11)	Sor_BG_US	4_Op_heat	4.28022e-06
2090	Ozone depletion (kg CFC-11)	Sor_BG_US	5_EoL_treat	-2.73473e-08
2090	Particulate matter formation (kg PM10-Eq)	Sor_BG_US	0_CO2_capture	0
2090	Particulate matter formation (kg PM10-Eq)	Sor_BG_US	1_Construction	0.00704347
2090	Particulate matter formation (kg PM10-Eq)	Sor_BG_US	2_Op_material	0.00430772
2090	Particulate matter formation (kg PM10-Eq)	Sor_BG_US	3_Op_electricity	0.0645917
2090	Particulate matter formation (kg PM10-Eq)	Sor_BG_US	4_Op_heat	0.150622
2090	Particulate matter formation (kg PM10-Eq)	Sor_BG_US	5_EoL_treat	-0.000656444
2090	Photochemical oxidant formation (kg NMVOC)	Sor_BG_US	0_CO2_capture	0
2090	Photochemical oxidant formation (kg NMVOC)	Sor_BG_US	1_Construction	0.0101815
2090	Photochemical oxidant formation (kg NMVOC)	Sor_BG_US	2_Op_material	0.0124161
2090	Photochemical oxidant formation (kg NMVOC)	Sor_BG_US	3_Op_electricity	0.144903
2090	Photochemical oxidant formation (kg NMVOC)	Sor_BG_US	4_Op_heat	0.170684
2090	Photochemical oxidant formation (kg NMVOC)	Sor_BG_US	5_EoL_treat	-0.00209495
2090	Terrestrial acidification (kg SO2-Eq)	Sor_BG_US	0_CO2_capture	0
2090	Terrestrial acidification (kg SO2-Eq)	Sor_BG_US	1_Construction	0.0106582
2090	Terrestrial acidification (kg SO2-Eq)	Sor_BG_US	2_Op_material	0.0170201
2090	Terrestrial acidification (kg SO2-Eq)	Sor_BG_US	3_Op_electricity	0.149199
2090	Terrestrial acidification (kg SO2-Eq)	Sor_BG_US	4_Op_heat	0.884206
2090	Terrestrial acidification (kg SO2-Eq)	Sor_BG_US	5_EoL_treat	-0.00136662
2090	Terrestrial ecotoxicity (kg 14-DCB)	Sor_BG_US	0_CO2_capture	0
2090	Terrestrial ecotoxicity (kg 14-DCB)	Sor_BG_US	1_Construction	0.000837244
2090	Terrestrial ecotoxicity (kg 14-DCB)	Sor_BG_US	2_Op_material	0.000240691
2090	Terrestrial ecotoxicity (kg 14-DCB)	Sor_BG_US	3_Op_electricity	0.0311578
2090	Terrestrial ecotoxicity (kg 14-DCB)	Sor_BG_US	4_Op_heat	0.00879026
2090	Terrestrial ecotoxicity (kg 14-DCB)	Sor_BG_US	5_EoL_treat	-2.59055e-05
2090	Urban land occupation (square meter-year)	Sor_BG_US	0_CO2_capture	0
2090	Urban land occupation (square meter-year)	Sor_BG_US	1_Construction	0.0731945
2090	Urban land occupation (square meter-year)	Sor_BG_US	2_Op_material	0.0304218
2090	Urban land occupation (square meter-year)	Sor_BG_US	3_Op_electricity	5.30713
2090	Urban land occupation (square meter-year)	Sor_BG_US	4_Op_heat	0.890564
2090	Urban land occupation (square meter-year)	Sor_BG_US	5_EoL_treat	-0.00765289
2090	Water depletion (m3 water)	Sor_BG_US	0_CO2_capture	0
2090	Water depletion (m3 water)	Sor_BG_US	1_Construction	0.0170713
2090	Water depletion (m3 water)	Sor_BG_US	2_Op_material	0.00626798
2090	Water depletion (m3 water)	Sor_BG_US	3_Op_electricity	0.378705
2090	Water depletion (m3 water)	Sor_BG_US	4_Op_heat	0.108805
2090	Water depletion (m3 water)	Sor_BG_US	5_EoL_treat	-0.00258984
2100	Agricultural land occupation (square meter-year)	Sor_BG_US	0_CO2_capture	0
2100	Agricultural land occupation (square meter-year)	Sor_BG_US	1_Construction	0.102639
2100	Agricultural land occupation (square meter-year)	Sor_BG_US	2_Op_material	0.274002
2100	Agricultural land occupation (square meter-year)	Sor_BG_US	3_Op_electricity	39.3933
2100	Agricultural land occupation (square meter-year)	Sor_BG_US	4_Op_heat	21.9314
2100	Agricultural land occupation (square meter-year)	Sor_BG_US	5_EoL_treat	-0.00239023
2100	Climate change (kg CO2-Eq)	Sor_BG_US	0_CO2_capture	-1000
2100	Climate change (kg CO2-Eq)	Sor_BG_US	1_Construction	1.93083
2100	Climate change (kg CO2-Eq)	Sor_BG_US	2_Op_material	0.980057
2100	Climate change (kg CO2-Eq)	Sor_BG_US	3_Op_electricity	2.37024
2100	Climate change (kg CO2-Eq)	Sor_BG_US	4_Op_heat	68.5612
2100	Climate change (kg CO2-Eq)	Sor_BG_US	5_EoL_treat	-1.32563
2100	Fossil depletion (kg oil-Eq)	Sor_BG_US	0_CO2_capture	0
2100	Fossil depletion (kg oil-Eq)	Sor_BG_US	1_Construction	1.11024
2100	Fossil depletion (kg oil-Eq)	Sor_BG_US	2_Op_material	2.32611
2100	Fossil depletion (kg oil-Eq)	Sor_BG_US	3_Op_electricity	22.2878
2100	Fossil depletion (kg oil-Eq)	Sor_BG_US	4_Op_heat	12.6958
2100	Fossil depletion (kg oil-Eq)	Sor_BG_US	5_EoL_treat	-0.0476002
2100	Freshwater ecotoxicity (kg 14-DCB)	Sor_BG_US	0_CO2_capture	0
2100	Freshwater ecotoxicity (kg 14-DCB)	Sor_BG_US	1_Construction	0.238419
2100	Freshwater ecotoxicity (kg 14-DCB)	Sor_BG_US	2_Op_material	0.133676
2100	Freshwater ecotoxicity (kg 14-DCB)	Sor_BG_US	3_Op_electricity	7.98644
2100	Freshwater ecotoxicity (kg 14-DCB)	Sor_BG_US	4_Op_heat	3.14642
2100	Freshwater ecotoxicity (kg 14-DCB)	Sor_BG_US	5_EoL_treat	-0.0833726
2100	Freshwater eutrophication (kg P-Eq)	Sor_BG_US	0_CO2_capture	0
2100	Freshwater eutrophication (kg P-Eq)	Sor_BG_US	1_Construction	0.000803284
2100	Freshwater eutrophication (kg P-Eq)	Sor_BG_US	2_Op_material	-9.00776e-05
2100	Freshwater eutrophication (kg P-Eq)	Sor_BG_US	3_Op_electricity	0.0146049
2100	Freshwater eutrophication (kg P-Eq)	Sor_BG_US	4_Op_heat	0.00923833
2100	Freshwater eutrophication (kg P-Eq)	Sor_BG_US	5_EoL_treat	1.27323e-05
2100	Human toxicity (kg 14-DCB)	Sor_BG_US	0_CO2_capture	0
2100	Human toxicity (kg 14-DCB)	Sor_BG_US	1_Construction	1.357
2100	Human toxicity (kg 14-DCB)	Sor_BG_US	2_Op_material	0.950524
2100	Human toxicity (kg 14-DCB)	Sor_BG_US	3_Op_electricity	17.0646
2100	Human toxicity (kg 14-DCB)	Sor_BG_US	4_Op_heat	16.9792
2100	Human toxicity (kg 14-DCB)	Sor_BG_US	5_EoL_treat	0.0269986
2100	Ionising radiation (kg U235-Eq)	Sor_BG_US	0_CO2_capture	0
2100	Ionising radiation (kg U235-Eq)	Sor_BG_US	1_Construction	0.194835
2100	Ionising radiation (kg U235-Eq)	Sor_BG_US	2_Op_material	0.338159
2100	Ionising radiation (kg U235-Eq)	Sor_BG_US	3_Op_electricity	19.2772
2100	Ionising radiation (kg U235-Eq)	Sor_BG_US	4_Op_heat	4.94859
2100	Ionising radiation (kg U235-Eq)	Sor_BG_US	5_EoL_treat	-0.00726582
2100	Marine ecotoxicity (kg 14-DCB)	Sor_BG_US	0_CO2_capture	0
2100	Marine ecotoxicity (kg 14-DCB)	Sor_BG_US	1_Construction	0.216196
2100	Marine ecotoxicity (kg 14-DCB)	Sor_BG_US	2_Op_material	0.160644
2100	Marine ecotoxicity (kg 14-DCB)	Sor_BG_US	3_Op_electricity	7.06823
2100	Marine ecotoxicity (kg 14-DCB)	Sor_BG_US	4_Op_heat	2.78002
2100	Marine ecotoxicity (kg 14-DCB)	Sor_BG_US	5_EoL_treat	-0.0714895
2100	Marine eutrophication (kg N-Eq)	Sor_BG_US	0_CO2_capture	0
2100	Marine eutrophication (kg N-Eq)	Sor_BG_US	1_Construction	0.00245331
2100	Marine eutrophication (kg N-Eq)	Sor_BG_US	2_Op_material	-0.0114977
2100	Marine eutrophication (kg N-Eq)	Sor_BG_US	3_Op_electricity	0.0455315
2100	Marine eutrophication (kg N-Eq)	Sor_BG_US	4_Op_heat	0.0653982
2100	Marine eutrophication (kg N-Eq)	Sor_BG_US	5_EoL_treat	-0.00100752
2100	Metal depletion (kg Fe-Eq)	Sor_BG_US	0_CO2_capture	0
2100	Metal depletion (kg Fe-Eq)	Sor_BG_US	1_Construction	1.69581
2100	Metal depletion (kg Fe-Eq)	Sor_BG_US	2_Op_material	1.02259
2100	Metal depletion (kg Fe-Eq)	Sor_BG_US	3_Op_electricity	11.3162
2100	Metal depletion (kg Fe-Eq)	Sor_BG_US	4_Op_heat	6.23585
2100	Metal depletion (kg Fe-Eq)	Sor_BG_US	5_EoL_treat	0.00552879
2100	Natural land transformation (square meter)	Sor_BG_US	0_CO2_capture	0
2100	Natural land transformation (square meter)	Sor_BG_US	1_Construction	0.00110127
2100	Natural land transformation (square meter)	Sor_BG_US	2_Op_material	0.000285822
2100	Natural land transformation (square meter)	Sor_BG_US	3_Op_electricity	0.0136193
2100	Natural land transformation (square meter)	Sor_BG_US	4_Op_heat	0.0157908
2100	Natural land transformation (square meter)	Sor_BG_US	5_EoL_treat	0.000242831
2100	Ozone depletion (kg CFC-11)	Sor_BG_US	0_CO2_capture	0
2100	Ozone depletion (kg CFC-11)	Sor_BG_US	1_Construction	4.58239e-07
2100	Ozone depletion (kg CFC-11)	Sor_BG_US	2_Op_material	1.53968e-06
2100	Ozone depletion (kg CFC-11)	Sor_BG_US	3_Op_electricity	9.14269e-06
2100	Ozone depletion (kg CFC-11)	Sor_BG_US	4_Op_heat	4.10809e-06
2100	Ozone depletion (kg CFC-11)	Sor_BG_US	5_EoL_treat	-2.61749e-08
2100	Particulate matter formation (kg PM10-Eq)	Sor_BG_US	0_CO2_capture	0
2100	Particulate matter formation (kg PM10-Eq)	Sor_BG_US	1_Construction	0.0067383
2100	Particulate matter formation (kg PM10-Eq)	Sor_BG_US	2_Op_material	0.00414133
2100	Particulate matter formation (kg PM10-Eq)	Sor_BG_US	3_Op_electricity	0.0627094
2100	Particulate matter formation (kg PM10-Eq)	Sor_BG_US	4_Op_heat	0.149723
2100	Particulate matter formation (kg PM10-Eq)	Sor_BG_US	5_EoL_treat	-0.000629479
2100	Photochemical oxidant formation (kg NMVOC)	Sor_BG_US	0_CO2_capture	0
2100	Photochemical oxidant formation (kg NMVOC)	Sor_BG_US	1_Construction	0.00972311
2100	Photochemical oxidant formation (kg NMVOC)	Sor_BG_US	2_Op_material	0.0119129
2100	Photochemical oxidant formation (kg NMVOC)	Sor_BG_US	3_Op_electricity	0.138446
2100	Photochemical oxidant formation (kg NMVOC)	Sor_BG_US	4_Op_heat	0.169579
2100	Photochemical oxidant formation (kg NMVOC)	Sor_BG_US	5_EoL_treat	-0.00200878
2100	Terrestrial acidification (kg SO2-Eq)	Sor_BG_US	0_CO2_capture	0
2100	Terrestrial acidification (kg SO2-Eq)	Sor_BG_US	1_Construction	0.010205
2100	Terrestrial acidification (kg SO2-Eq)	Sor_BG_US	2_Op_material	0.016342
2100	Terrestrial acidification (kg SO2-Eq)	Sor_BG_US	3_Op_electricity	0.146131
2100	Terrestrial acidification (kg SO2-Eq)	Sor_BG_US	4_Op_heat	0.878493
2100	Terrestrial acidification (kg SO2-Eq)	Sor_BG_US	5_EoL_treat	-0.00131048
2100	Terrestrial ecotoxicity (kg 14-DCB)	Sor_BG_US	0_CO2_capture	0
2100	Terrestrial ecotoxicity (kg 14-DCB)	Sor_BG_US	1_Construction	0.000804978
2100	Terrestrial ecotoxicity (kg 14-DCB)	Sor_BG_US	2_Op_material	0.000248689
2100	Terrestrial ecotoxicity (kg 14-DCB)	Sor_BG_US	3_Op_electricity	0.0311585
2100	Terrestrial ecotoxicity (kg 14-DCB)	Sor_BG_US	4_Op_heat	0.00890142
2100	Terrestrial ecotoxicity (kg 14-DCB)	Sor_BG_US	5_EoL_treat	-2.49098e-05
2100	Urban land occupation (square meter-year)	Sor_BG_US	0_CO2_capture	0
2100	Urban land occupation (square meter-year)	Sor_BG_US	1_Construction	0.0706657
2100	Urban land occupation (square meter-year)	Sor_BG_US	2_Op_material	0.0329678
2100	Urban land occupation (square meter-year)	Sor_BG_US	3_Op_electricity	5.45136
2100	Urban land occupation (square meter-year)	Sor_BG_US	4_Op_heat	0.908882
2100	Urban land occupation (square meter-year)	Sor_BG_US	5_EoL_treat	-0.00735232
2100	Water depletion (m3 water)	Sor_BG_US	0_CO2_capture	0
2100	Water depletion (m3 water)	Sor_BG_US	1_Construction	0.0162548
2100	Water depletion (m3 water)	Sor_BG_US	2_Op_material	0.00541246
2100	Water depletion (m3 water)	Sor_BG_US	3_Op_electricity	0.313724
2100	Water depletion (m3 water)	Sor_BG_US	4_Op_heat	0.100486
2100	Water depletion (m3 water)	Sor_BG_US	5_EoL_treat	-0.00248082
