# Supplementary material for: Environmental trade-offs of direct air capture technologies in climate change mitigation toward 2100
Source: Nat Commun. 2022 Jun 25;13:3635. doi: 10.1038/s41467-022-31146-1 (PMC9233692; doi:10.1038/s41467-022-31146-1)
Supplement: Supplementary file 3 — Supplementary Data 1 [file 41467_2022_31146_MOESM3_ESM.zip › 6-2. Supplementary Dataset/Code/Python-Code/Python_code_result_export/PE_use_RCP19_DAC_data.xlsx]

## Sheet: PE_use_RCP19_DAC
	Year	Tech	China Region	USA	Western Europe	Russia Region	World
0	2020	Coal	100434	14629.9	7153.41	5634.62	182818
1	2020	Conventional Oil	25346.3	30195.4	20073.9	7728.58	172609
2	2020	Unconventional Oil	0	0	0	0	0
3	2020	Natural Gas	7363.39	26156.7	14697.6	16299.2	130537
4	2020	Modern Biofuels	1296.45	5213.63	4397.98	369.248	21861.2
5	2020	Traditional Biofuels	4512.25	203.153	1789.93	42.8365	37204
6	2020	Nuclear	1703.82	2891.88	2812.14	842.945	10844.8
7	2020	Solar/Wind	2488.33	1575.79	2001.9	44.9897	8461.45
8	2020	Hydroelectricity	4693.93	915.221	1821.85	550.27	15859.6
9	2020	Total	147839	81781.6	54748.7	31512.7	580195
10	2021	Coal	100757	14326.4	7071.83	5560.95	182994
11	2021	Conventional Oil	27928.9	33852.2	21515.8	7862.85	185482
12	2021	Unconventional Oil	0	0	0	0	0
13	2021	Natural Gas	8640.04	26307.3	14801	16189.7	131846
14	2021	Modern Biofuels	1559.16	5342.43	4540.66	375.544	22905.4
15	2021	Traditional Biofuels	3907.76	186.673	1665.51	35.4904	36373.9
16	2021	Nuclear	1692.12	2886.41	2839.77	805.285	10846.8
17	2021	Solar/Wind	2662.53	1805.09	2024.58	43.6553	9262.99
18	2021	Hydroelectricity	4672.13	924.838	1831.62	527.151	16038.9
19	2021	Total	151820	85631.4	56290.8	31400.7	595750
20	2022	Coal	100652	13829.5	6941.58	5414.48	182477
21	2022	Conventional Oil	27767.6	32181.9	20915.2	7726.4	183715
22	2022	Unconventional Oil	0	0	0	0	0
23	2022	Natural Gas	9400.88	26235.1	14944.7	16558.2	133232
24	2022	Modern Biofuels	1533.92	5041.66	4477.99	369.718	22930.8
25	2022	Traditional Biofuels	3600.46	172.5	1552.5	36.2064	36384.2
26	2022	Nuclear	1682.67	2872.22	2841.61	765.047	10819.1
27	2022	Solar/Wind	2860.81	1896.52	2012.87	42.1747	9826.12
28	2022	Hydroelectricity	4655.18	929.774	1829.43	502.617	16173.7
29	2022	Total	152154	83159.1	55515.8	31414.8	595557
30	2023	Coal	100163	12809.5	6528.28	5299.81	179424
31	2023	Conventional Oil	29345.6	34271.6	21664.2	7752.63	191169
32	2023	Unconventional Oil	0	0	0	0	0
33	2023	Natural Gas	10443.2	25832.6	15116.5	17010.9	134760
34	2023	Modern Biofuels	1602.56	5137.23	4557.12	364.072	23924.1
35	2023	Traditional Biofuels	3405.41	158.984	1459.67	31.3359	36158.4
36	2023	Nuclear	1678.04	2849.25	2842.02	722.994	10785.9
37	2023	Solar/Wind	3003.39	1984.41	2015.37	40.648	10297.5
38	2023	Hydroelectricity	4646.39	930.379	1820.16	477.631	16324.9
39	2023	Total	154287	83973.9	56003.3	31700	602844
40	2024	Coal	98559.4	10821.9	5774.38	5144.13	172079
41	2024	Conventional Oil	30024.7	34287.5	21447.7	7613.34	192190
42	2024	Unconventional Oil	0	0	0	0	0
43	2024	Natural Gas	11220.8	25390.7	15179.5	17357.1	135855
44	2024	Modern Biofuels	1729.33	5576.72	4593.82	358.89	25386.7
45	2024	Traditional Biofuels	3248.51	146.333	1380.01	27.4402	35897.9
46	2024	Nuclear	1679.97	2843.24	2851.81	681.584	10822.3
47	2024	Solar/Wind	3081.53	2016.52	2002.12	39.2046	10636.3
48	2024	Hydroelectricity	4643.64	930.09	1804.07	453.818	16604.8
49	2024	Total	154188	82013	55033.4	31675.5	599472
50	2025	Coal	93835.9	8819.74	5023.96	4970.05	161136
51	2025	Conventional Oil	29947.8	33115.3	20876.5	7462.45	189755
52	2025	Unconventional Oil	0	0	0	0	0
53	2025	Natural Gas	11856.4	24908.9	15273.3	17603.2	136528
54	2025	Modern Biofuels	1920.9	6102.01	4561.51	351.154	27319.1
55	2025	Traditional Biofuels	3140.18	136.454	1278.85	25.0452	35610.7
56	2025	Nuclear	1695.71	2840.43	2867.8	645.266	10915.6
57	2025	Solar/Wind	3159.88	2052.89	1985.41	37.697	11069.6
58	2025	Hydroelectricity	4676.18	930.942	1790.3	431.788	17063.5
59	2025	Total	150233	78906.7	53657.6	31526.6	589397
60	2026	Coal	90947.4	6812.33	4227.93	4783.56	150784
61	2026	Conventional Oil	30360	32820.8	20599.4	7678.38	189763
62	2026	Unconventional Oil	0	0	0	0	0
63	2026	Natural Gas	12652	24407.4	15484.9	17754.8	138914
64	2026	Modern Biofuels	2265.05	6853.34	4618.28	310.899	30132.3
65	2026	Traditional Biofuels	3029.86	130.466	1209.54	26.8224	35374.8
66	2026	Nuclear	1745.22	2859.34	2895.98	610.522	11327.8
67	2026	Solar/Wind	3286.42	2189.36	1969.96	36.4377	12068
68	2026	Hydroelectricity	4769.51	942.733	1784.86	410.422	17664.6
69	2026	Total	149056	77015.8	52790.9	31611.8	586028
70	2027	Coal	87656.5	4933.55	3443.33	4610.12	140116
71	2027	Conventional Oil	31024.9	32651.1	20138.2	7897.08	190031
72	2027	Unconventional Oil	0	0	0	0	0
73	2027	Natural Gas	14715.2	23975.1	15633.4	17585	143055
74	2027	Modern Biofuels	2697.71	7684.06	4918.94	584.48	33333.5
75	2027	Traditional Biofuels	2942.97	123.808	1127.25	24.734	35127.8
76	2027	Nuclear	1901.96	2871.27	2942.23	582.975	12018.3
77	2027	Solar/Wind	3446	2407.86	1960.82	35.4835	13420.2
78	2027	Hydroelectricity	5406.01	962.312	1791.01	392.772	18942.1
79	2027	Total	149791	75609.1	51955.2	31712.7	586044
80	2028	Coal	83184.7	3660.84	2886.1	4295.81	129101
81	2028	Conventional Oil	31791.4	32271.1	19660	8124.94	190383
82	2028	Unconventional Oil	0	0	0	0	0
83	2028	Natural Gas	18935.7	23128.1	15557.2	17497.1	149049
84	2028	Modern Biofuels	3126.45	8551.08	5236.5	857.167	37408.4
85	2028	Traditional Biofuels	2869.87	119.82	1066.39	22.8977	35141.1
86	2028	Nuclear	2466.36	2961.87	3022.19	559.683	13499.4
87	2028	Solar/Wind	3935.86	2750.4	1974.59	50.9947	15526
88	2028	Hydroelectricity	6078.87	1050.34	1936.38	407.233	20558.5
89	2028	Total	152389	74493.5	51339.4	31815.8	590666
90	2029	Coal	76139.8	3078.49	2502.66	3779.69	116871
91	2029	Conventional Oil	32593.3	31823.6	19157.9	8344.03	190636
92	2029	Unconventional Oil	0	0	0	0	0
93	2029	Natural Gas	25855.8	22256.6	15523.2	17377.6	157634
94	2029	Modern Biofuels	3553.42	8725.99	5558.69	1092.93	40936.3
95	2029	Traditional Biofuels	2799.76	117.615	1041.62	21.2374	35320.8
96	2029	Nuclear	3253.44	3058.6	3121.01	539.02	15209.5
97	2029	Solar/Wind	4605.18	3091.57	1993.92	102.251	17820.5
98	2029	Hydroelectricity	6763.8	1139.56	2070.3	480.55	22113.2
99	2029	Total	155564	73292.1	50969.3	31737.3	596542
100	2030	Coal	68973.8	2863.08	2364.33	3223.03	106097
101	2030	Conventional Oil	33286.2	31339.2	18658	8589.45	190864
102	2030	Unconventional Oil	0	0	0	0	0
103	2030	Natural Gas	35613.7	21334.6	15532.3	17404.6	168854
104	2030	Modern Biofuels	6204.81	8759.9	5817.56	1376.72	47070.2
105	2030	Traditional Biofuels	2673.89	116.006	993.197	20.3164	35202.6
106	2030	Nuclear	4321.6	3124.6	3199.57	515.794	17098.6
107	2030	Solar/Wind	5414.25	3513.5	2183.11	165.398	20459.8
108	2030	Hydroelectricity	7248.76	1229.13	2168.24	547.674	23300.6
109	2030	Total	163737	72280	50916.4	31843	608946
110	2031	Coal	57600.7	2792.97	2272.8	2419.6	90565.7
111	2031	Conventional Oil	32127.7	30337.4	17808.3	7589.69	182614
112	2031	Unconventional Oil	0	0	0	0	0
113	2031	Natural Gas	46411.8	20004.8	15258.9	16264.9	173822
114	2031	Modern Biofuels	6358.4	9057.08	5908.82	1501.61	49443.6
115	2031	Traditional Biofuels	2599.47	115.023	943.532	14.4214	34716.2
116	2031	Nuclear	5063.42	3214.72	3222.22	462.902	18366.2
117	2031	Solar/Wind	5894.45	3905.9	2188.87	266.233	22298.9
118	2031	Hydroelectricity	7309.69	1313.99	2247.62	572.208	23466.8
119	2031	Total	163366	70741.9	49851	29091.6	595294
120	2032	Coal	47433.7	2832.36	2190.32	1810.77	77155.3
121	2032	Conventional Oil	31260.3	29440.7	16999.4	7187.99	176928
122	2032	Unconventional Oil	0	0	0	0	0
123	2032	Natural Gas	51575.3	18638.5	14686.5	15773	173536
124	2032	Modern Biofuels	7595.62	9541.62	6134.62	1414.98	54136.4
125	2032	Traditional Biofuels	2504.62	114.288	897.168	12.3655	34472.6
126	2032	Nuclear	5990.32	3312.35	3253.74	451.523	19868.7
127	2032	Solar/Wind	6609.4	4259.95	2208.48	381.649	24398.4
128	2032	Hydroelectricity	7119.18	1392.23	2348.53	638.517	23553.5
129	2032	Total	160088	69531.9	48718.8	27670.8	584049
130	2033	Coal	38725.2	2725.2	2150.66	1370.07	65858.9
131	2033	Conventional Oil	30312.2	28680.8	16187.7	6684.75	171741
132	2033	Unconventional Oil	0	0	0	0	0
133	2033	Natural Gas	52408.6	17891.9	13971.1	15001.6	168043
134	2033	Modern Biofuels	8654.91	10430.5	6561.15	1367.09	59975.9
135	2033	Traditional Biofuels	2393.7	117.234	853.353	10.6377	34366.2
136	2033	Nuclear	6726.9	3318.89	3274.46	461.305	20960.4
137	2033	Solar/Wind	7190.83	4515.37	2271.49	489.768	26248.9
138	2033	Hydroelectricity	7124.64	1396.23	2353.7	712.77	23719.7
139	2033	Total	153537	69076.2	47623.6	26098	570914
140	2034	Coal	31798.4	2616.97	2128.01	1134.57	57447.9
141	2034	Conventional Oil	29289.8	27488.7	15519.8	6179.03	166857
142	2034	Unconventional Oil	0	0	0	0	0
143	2034	Natural Gas	50530.1	17238.5	13268	14248.6	160862
144	2034	Modern Biofuels	9713.34	11579.9	7408.48	1366.81	66947.7
145	2034	Traditional Biofuels	2267.7	127.013	820.085	10.1845	34355.3
146	2034	Nuclear	7407.2	3329.19	3205.62	495.275	21873.6
147	2034	Solar/Wind	7794.47	4789.83	2364.6	574.726	28138.9
148	2034	Hydroelectricity	7242.97	1399.89	2381.32	771.006	23968.9
149	2034	Total	146044	68569.9	47095.9	24780.2	560451
150	2035	Coal	28284.1	2480.98	2065.21	1041.38	53080.4
151	2035	Conventional Oil	28196.1	26223.7	14780.5	5632.15	161836
152	2035	Unconventional Oil	0	0	0	0	0
153	2035	Natural Gas	46297.5	16479.6	12737.4	13337.3	152545
154	2035	Modern Biofuels	10803.5	12839.2	8639.37	1539.01	74548
155	2035	Traditional Biofuels	2134.73	130.643	794.195	9.98366	34353.3
156	2035	Nuclear	7869.28	3310.41	3040.15	569.349	22489.2
157	2035	Solar/Wind	8208.53	5051.27	2370.45	665.023	29681.4
158	2035	Hydroelectricity	7455.36	1402.82	2402.84	845.042	24312.4
159	2035	Total	139249	67918.6	46830.1	23639.3	552846
160	2036	Coal	25359.5	2365.57	2085.18	1039.5	49894.3
161	2036	Conventional Oil	27364	24934	14088.6	5155.67	156679
162	2036	Unconventional Oil	0	0	0	0	0
163	2036	Natural Gas	42134.9	15845.6	12244.3	12293.4	144572
164	2036	Modern Biofuels	12002.3	13885.6	9776.39	1772.11	82319.2
165	2036	Traditional Biofuels	1994.99	133.872	759.862	9.98519	34312.9
166	2036	Nuclear	8263.54	3250.45	2887.3	652.062	22972.8
167	2036	Solar/Wind	8525.99	5290.06	2378.31	710.611	30995.7
168	2036	Hydroelectricity	7592.95	1402.84	2411.35	914.757	24610.1
169	2036	Total	133238	67107.9	46631.3	22548.1	546356
170	2037	Coal	23404.8	2293.43	2172.43	1123.61	48024.3
171	2037	Conventional Oil	26599	23525.3	13383.7	4744.42	151428
172	2037	Unconventional Oil	0	0	0	0	0
173	2037	Natural Gas	40491.8	15435	11827	11642	140833
174	2037	Modern Biofuels	12978.2	15349.9	10921.7	2065.99	91228
175	2037	Traditional Biofuels	1863.74	134.759	730.674	10.2221	34336.8
176	2037	Nuclear	8441.83	3157.88	2761	717.532	23133.2
177	2037	Solar/Wind	8671.09	5518.21	2396.18	779.612	32133
178	2037	Hydroelectricity	7694.35	1398.12	2422.4	953.964	24859.1
179	2037	Total	130145	66812.5	46615.1	22037.3	545975
180	2038	Coal	21767.4	2206.46	2275.41	1239.92	46499.2
181	2038	Conventional Oil	25668.2	22105.2	12786.7	4436.98	145886
182	2038	Unconventional Oil	0	0	0	0	0
183	2038	Natural Gas	40512.1	15067.1	11518.9	11352.8	140185
184	2038	Modern Biofuels	14469.1	16747.8	11806.3	2402.5	99518.1
185	2038	Traditional Biofuels	1738.87	130.587	701.988	10.6596	34379.4
186	2038	Nuclear	8500.23	3048.3	2557.75	770.847	23082.7
187	2038	Solar/Wind	8705.51	5770.71	2609.66	885.735	33417.3
188	2038	Hydroelectricity	7693.32	1401.25	2385.38	970.634	24958.3
189	2038	Total	129055	66477.5	46642.1	22070.1	547927
190	2039	Coal	20424.6	2157.86	2465.96	1337.89	45274.2
191	2039	Conventional Oil	24630.8	20765.3	12252.4	4214.22	140077
192	2039	Unconventional Oil	0	0	0	0	0
193	2039	Natural Gas	42145.8	14998.6	11377.4	11289.1	142270
194	2039	Modern Biofuels	15917.5	18181.5	12170.1	2529.02	107031
195	2039	Traditional Biofuels	1655.55	123.523	668.879	11.1805	34520.3
196	2039	Nuclear	8461.17	2893.98	2430.16	805.538	22944.2
197	2039	Solar/Wind	8693.62	6031.26	2713.78	1018.76	34707.8
198	2039	Hydroelectricity	7607.28	1400.12	2368.05	953.187	24980
199	2039	Total	129536	66552.1	46446.7	22158.9	551805
200	2040	Coal	19194.3	2119.34	2708.22	1369.67	44201.4
201	2040	Conventional Oil	23588	19438.8	11744	4007.41	134184
202	2040	Unconventional Oil	0	0	0	0	0
203	2040	Natural Gas	43208.6	15265.4	11368	11415.4	144709
204	2040	Modern Biofuels	17379.7	19206.7	12404.5	2623.2	114474
205	2040	Traditional Biofuels	1589.63	119.341	633.166	11.6928	34514.5
206	2040	Nuclear	8372.96	2679.01	2268.36	754.482	22504.4
207	2040	Solar/Wind	8570.57	6280.82	2829.91	1096.86	35785.7
208	2040	Hydroelectricity	7477.15	1386.92	2329.48	880.959	24856
209	2040	Total	129381	66496.3	46285.6	22159.7	555229
210	2041	Coal	17788.2	2069.72	2865.53	1334.72	42933
211	2041	Conventional Oil	22396.8	18213.2	11148.1	3740.87	127484
212	2041	Unconventional Oil	0	0	0	0	0
213	2041	Natural Gas	42361.9	15183	11302.2	11163.8	144345
214	2041	Modern Biofuels	17876.3	20160.7	12703	2754.54	120142
215	2041	Traditional Biofuels	1533.44	108.319	594.092	11.959	34471.1
216	2041	Nuclear	8348.29	2479.57	2151.86	724.613	22206.7
217	2041	Solar/Wind	8550.58	6567.63	2805.98	1223.44	36935.9
218	2041	Hydroelectricity	7401.84	1355.26	2321.69	842.27	24782.7
219	2041	Total	126257	66137.4	45892.5	21796.2	553301
220	2042	Coal	16580.3	2049.58	2946.1	1258.06	41883.9
221	2042	Conventional Oil	21392.4	16911.1	10553.1	3433.41	121711
222	2042	Unconventional Oil	0	0	0	0	0
223	2042	Natural Gas	41356.3	15062.8	11144.9	10773.8	143934
224	2042	Modern Biofuels	18240.5	21007.8	13010.7	2953.65	125367
225	2042	Traditional Biofuels	1477.31	102.838	554.635	12.2149	34427.5
226	2042	Nuclear	8416.73	2286.19	2061.05	718.619	22065.2
227	2042	Solar/Wind	8651.21	6846.37	2794.34	1370.65	38209.2
228	2042	Hydroelectricity	7404.14	1335.27	2319.01	835.479	24828.9
229	2042	Total	123519	65601.9	45383.8	21355.8	552427
230	2043	Coal	15490.6	2078.49	2978.29	1143.84	40966.3
231	2043	Conventional Oil	20380.5	15747	9886.18	3183.42	115944
232	2043	Unconventional Oil	0	0	0	0	0
233	2043	Natural Gas	41583.9	15110.2	11018	10483	145318
234	2043	Modern Biofuels	18665	21254.4	13232.6	2974.53	129579
235	2043	Traditional Biofuels	1421.8	98.4048	572.83	12.747	34642.1
236	2043	Nuclear	8586.73	2126.96	2019.99	715.153	22139.8
237	2043	Solar/Wind	8829.97	7174.54	2814.08	1513.39	39815.1
238	2043	Hydroelectricity	7485.44	1324.56	2309.85	837.336	24944.2
239	2043	Total	122444	64914.5	44831.9	20863.4	553348
240	2044	Coal	14378.4	2109.87	2956.03	1030.85	40095
241	2044	Conventional Oil	19461.6	14822.4	9335.62	2978.18	110710
242	2044	Unconventional Oil	0	0	0	0	0
243	2044	Natural Gas	42098.5	15007.9	10934.1	10234	146918
244	2044	Modern Biofuels	19253.8	21671.1	13529.6	3072.03	134691
245	2044	Traditional Biofuels	1361.51	93.0268	530.777	19.4175	34663.3
246	2044	Nuclear	8746.45	2022.85	1999.24	714.895	22326.6
247	2044	Solar/Wind	8992.4	7518.35	2888.98	1624.49	41593.8
248	2044	Hydroelectricity	7548.66	1340.03	2292.65	855.748	25074.9
249	2044	Total	121841	64585.5	44467.1	20529.6	556073
250	2045	Coal	13378	2097.64	2888.99	965.385	39331.3
251	2045	Conventional Oil	18434.6	13915.6	8802.09	2781.85	105648
252	2045	Unconventional Oil	0	0	0	0	0
253	2045	Natural Gas	42854.9	14905.4	10784.2	10187.2	149283
254	2045	Modern Biofuels	19973.8	21836.7	13847.3	3107.34	138903
255	2045	Traditional Biofuels	1301.93	89.6138	509.188	18.4832	34730.1
256	2045	Nuclear	8837.67	1924.19	1979.64	707.662	22477.2
257	2045	Solar/Wind	9099.93	7956.21	3132.34	1695.66	43537.7
258	2045	Hydroelectricity	7552.16	1349.58	2273.9	862.782	25117
259	2045	Total	121433	64074.9	44217.6	20326.3	559028
260	2046	Coal	12410.6	2104.7	2863.06	957.668	38605
261	2046	Conventional Oil	17665.7	13078.9	8339.08	2615.08	101512
262	2046	Unconventional Oil	0	0	0	0	0
263	2046	Natural Gas	43546.8	14962.3	10852.2	10261.1	152051
264	2046	Modern Biofuels	20397.8	21796.5	14058.3	3168.97	142057
265	2046	Traditional Biofuels	1241.43	86.9292	479.252	16.4342	34616.6
266	2046	Nuclear	8841.97	1868.48	1954.54	685.788	22602.6
267	2046	Solar/Wind	9086.17	8310.2	3224.93	1742.54	45120
268	2046	Hydroelectricity	7551.24	1363.57	2260.74	859.796	25145.4
269	2046	Total	120742	63571.6	44032.1	20307.4	561710
270	2047	Coal	11469.7	2085.78	3021.33	946.52	38180.6
271	2047	Conventional Oil	16977.6	12382.6	7935.5	2464.57	97872.1
272	2047	Unconventional Oil	0	0	0	0	0
273	2047	Natural Gas	44113.9	15100.1	10890.4	10328.4	155084
274	2047	Modern Biofuels	20666.9	21593.7	14375.1	3265.17	144614
275	2047	Traditional Biofuels	1179.85	86.2037	453.99	14.5719	34441.4
276	2047	Nuclear	8845.82	1820.85	1927.66	670.182	22720.4
277	2047	Solar/Wind	9181	8648.58	3235.08	1794.93	46837.5
278	2047	Hydroelectricity	7548.85	1356.44	2247.68	856.224	25134
279	2047	Total	119984	63074.3	44086.8	20340.6	564884
280	2048	Coal	10654	2058.74	3221.99	936.593	38096.6
281	2048	Conventional Oil	16322.9	11780.2	7580.48	2319.21	94751.3
282	2048	Unconventional Oil	0	0	0	0	0
283	2048	Natural Gas	44583.6	15200.5	10878.8	10447.6	158299
284	2048	Modern Biofuels	20977.9	21449.8	14759.3	3349.09	147498
285	2048	Traditional Biofuels	1114.89	84.6832	449.722	12.5693	34201
286	2048	Nuclear	8847.22	1791.8	1876.53	655.398	22895.6
287	2048	Solar/Wind	9258.15	8907.36	3257.81	1834.81	48210.5
288	2048	Hydroelectricity	7547.45	1362.82	2234.65	852.326	25132
289	2048	Total	119306	62635.9	44259.3	20407.6	569084
290	2049	Coal	9968.57	2012.48	3477.85	914.293	38131.1
291	2049	Conventional Oil	15598	11230.2	7253.01	2176.21	91890.4
292	2049	Unconventional Oil	0	0	0	0	0
293	2049	Natural Gas	45103.9	15315.4	10811	10625.5	162395
294	2049	Modern Biofuels	21356.6	21151.7	15010.8	3362.24	149491
295	2049	Traditional Biofuels	1049.94	82.4933	419.658	10.9132	33892.4
296	2049	Nuclear	8844.18	1763.46	1825.58	645.284	23079.1
297	2049	Solar/Wind	9271.43	9169.48	3305.58	1885.29	49447.4
298	2049	Hydroelectricity	7547.15	1359.73	2221.5	847.528	25156.1
299	2049	Total	118740	62084.9	44325	20467.3	573482
300	2050	Coal	9459.78	1932.8	3796.57	890.181	38470.6
301	2050	Conventional Oil	14968.8	10712	6973.92	2024.56	89429.3
302	2050	Unconventional Oil	0	0	0	0	0
303	2050	Natural Gas	45901.1	15468.6	10763.3	10530.5	166763
304	2050	Modern Biofuels	21613	21192.6	15203.6	3326.64	151376
305	2050	Traditional Biofuels	984.547	80.1094	392.57	10.4581	33519.4
306	2050	Nuclear	8844.55	1743.03	1797.48	637.484	23349.8
307	2050	Solar/Wind	9100.53	9298.49	3346.01	1925.21	50188.4
308	2050	Hydroelectricity	7542.14	1364.8	2190.32	842.569	25176.2
309	2050	Total	118414	61792.5	44463.7	20187.6	578272
310	2051	Coal	8990.95	1879.69	4162.53	850.519	38807.7
311	2051	Conventional Oil	14416.6	10275.5	6746.57	1934.74	86963.6
312	2051	Unconventional Oil	0	0	0	0	0
313	2051	Natural Gas	46417	15514.5	10513.8	10362.3	170259
314	2051	Modern Biofuels	21722.9	21697.2	15506.2	3240.09	153500
315	2051	Traditional Biofuels	932.016	78.3819	372.462	9.57043	33177.7
316	2051	Nuclear	8849.08	1715.9	1795.73	634.289	23652.8
317	2051	Solar/Wind	8930.86	9385.34	3408.83	1956.95	50897.9
318	2051	Hydroelectricity	7536.06	1361.37	2165.68	838.583	25202.8
319	2051	Total	117796	61907.9	44671.8	19827	582461
320	2052	Coal	8588.53	1856.14	4326.48	834.467	39040.5
321	2052	Conventional Oil	13910.1	9875.08	6553.43	1836	84875.3
322	2052	Unconventional Oil	0	0	0	0	0
323	2052	Natural Gas	47274.3	15607	10474	10528	174720
324	2052	Modern Biofuels	21760	22290.7	15520	3142.59	155019
325	2052	Traditional Biofuels	879.807	76.4342	355.184	8.60984	32886.7
326	2052	Nuclear	8858.77	1695.73	1801.24	630.794	24001.4
327	2052	Solar/Wind	8607.57	9374.19	3480.43	1967.83	51408.4
328	2052	Hydroelectricity	7531.14	1337.76	2138.05	829.455	25214.6
329	2052	Total	117410	62113	44648.9	19777.8	587166
330	2053	Coal	8182.67	1796.05	4473.11	815.33	39142.2
331	2053	Conventional Oil	13404.4	9497.76	6404.7	1738.19	83017.5
332	2053	Unconventional Oil	0	0	0	0	0
333	2053	Natural Gas	48173.6	15476.1	10437.4	10724.2	178878
334	2053	Modern Biofuels	21788.5	23181.6	15582.2	3059.19	157046
335	2053	Traditional Biofuels	829.419	74.7238	337.343	7.95291	32661.9
336	2053	Nuclear	8870.14	1666.48	1807.88	632.525	24361.2
337	2053	Solar/Wind	8316.3	9455.16	3533.28	1966.36	52062.9
338	2053	Hydroelectricity	7525.21	1302.98	2107.45	828.714	25240.8
339	2053	Total	117090	62450.8	44683.4	19772.4	592411
340	2054	Coal	7801.78	1747.83	4615.32	793.197	39357.7
341	2054	Conventional Oil	12927.9	9152.63	6283.4	1641.9	81453.8
342	2054	Unconventional Oil	0	0	0	0	0
343	2054	Natural Gas	49265.7	15496	10376.8	10971.3	183319
344	2054	Modern Biofuels	21812.2	24086.4	15676.6	2990.36	158920
345	2054	Traditional Biofuels	780.79	74.1713	321.528	7.2147	32484.2
346	2054	Nuclear	8882.3	1641.59	1831.49	635.775	24759.9
347	2054	Solar/Wind	7957.05	9462.25	3593.1	1957.87	52649.6
348	2054	Hydroelectricity	7518.94	1268.62	2073.77	831.627	25274.9
349	2054	Total	116947	62929.4	44772	19829.3	598219
350	2055	Coal	7440.65	1678.07	4723.19	770.502	39382.4
351	2055	Conventional Oil	12486.9	8816.17	6195.15	1553.05	80075.3
352	2055	Unconventional Oil	0	0	0	0	0
353	2055	Natural Gas	50419.6	15454.5	10346.3	11314.9	187741
354	2055	Modern Biofuels	21756	24694.6	15735.3	2917.75	160331
355	2055	Traditional Biofuels	734.07	76.4312	309.107	6.55704	32320.9
356	2055	Nuclear	8892.6	1594.87	1852.17	638.959	25121.2
357	2055	Solar/Wind	7578.87	9664.9	3650.92	1937.61	53503.5
358	2055	Hydroelectricity	7512.34	1224.24	2040.41	831.087	25299.8
359	2055	Total	116821	63203.8	44852.6	19970.4	603775
360	2056	Coal	7106.48	1617.64	4381.8	750.585	38939.4
361	2056	Conventional Oil	12051.9	8548.75	6135.68	1470.43	78877.5
362	2056	Unconventional Oil	0	0	0	0	0
363	2056	Natural Gas	51484.4	15600.1	10721	11724.5	192485
364	2056	Modern Biofuels	21653.4	24823.3	15780.8	2855.74	161530
365	2056	Traditional Biofuels	689.534	87.1038	298.136	6.05502	32131.6
366	2056	Nuclear	8901.3	1564.22	1868.98	638.087	25491
367	2056	Solar/Wind	7195.13	9886.03	3678.58	1910.48	54278.1
368	2056	Hydroelectricity	7503.3	1188.29	2006.88	830.269	25330.4
369	2056	Total	116586	63315.5	44871.9	20186.2	609063
370	2057	Coal	6903.04	1549.12	4005.1	734.385	38556.5
371	2057	Conventional Oil	11634.2	8338.97	6092.26	1403.06	77986.4
372	2057	Unconventional Oil	0	0	0	0	0
373	2057	Natural Gas	52477.1	15787.9	11121.4	12116.5	197620
374	2057	Modern Biofuels	21496.7	24648.2	15801.8	2782.25	161902
375	2057	Traditional Biofuels	649.617	131.619	288.396	5.95736	32002.9
376	2057	Nuclear	8901.18	1532.37	1887.45	634.26	25826.1
377	2057	Solar/Wind	6807.24	10151.4	3718.37	1876.91	55079.9
378	2057	Hydroelectricity	7491.92	1159.55	1970.6	826.796	25355.3
379	2057	Total	116361	63299.1	44885.4	20380.1	614329
380	2058	Coal	6777.05	1484.98	3591.34	719.284	38047.9
381	2058	Conventional Oil	11255.3	8155.7	6055.9	1348.98	77232.8
382	2058	Unconventional Oil	0	0	0	0	0
383	2058	Natural Gas	53356.6	15949.8	11544	12482.8	202748
384	2058	Modern Biofuels	21329.7	24481.2	15830.6	2710.15	162896
385	2058	Traditional Biofuels	625.703	1266.6	279.938	5.85891	32977.3
386	2058	Nuclear	8896.59	1509.69	1913.07	631.216	26179.5
387	2058	Solar/Wind	6447.8	10271.4	3762.09	1835.64	55724.7
388	2058	Hydroelectricity	7479.19	1135.26	1932.8	823.57	25366.8
389	2058	Total	116168	64254.6	44909.7	20557.5	621173
390	2059	Coal	6705.15	1413.63	3131.04	706.312	37454.3
391	2059	Conventional Oil	10951.4	7982.34	6021.89	1300.68	76761.3
392	2059	Unconventional Oil	0	0	0	0	0
393	2059	Natural Gas	54223.3	15957.7	11970.3	12835.2	207643
394	2059	Modern Biofuels	21132.4	24476.7	15865.7	2657.84	163883
395	2059	Traditional Biofuels	603.56	1237.03	273.259	5.36299	32788.4
396	2059	Nuclear	8889.45	1479.92	1935.92	632.251	26499.3
397	2059	Solar/Wind	6046.79	10503.9	3828.81	1782.49	56643.2
398	2059	Hydroelectricity	7467.08	1120.85	1884.83	822.728	25355.7
399	2059	Total	116019	64172	44911.8	20742.8	627028
400	2060	Coal	6629.43	1361.89	2633.32	699.806	36692.7
401	2060	Conventional Oil	10700.8	7828.88	5988.43	1257.86	76476.2
402	2060	Unconventional Oil	0	0	0	0	0
403	2060	Natural Gas	54964.3	16022.3	12405.5	13186.7	212382
404	2060	Modern Biofuels	20902.5	24476.6	15921.4	2678.68	165136
405	2060	Traditional Biofuels	582.542	1204.51	267.308	4.86481	32598.9
406	2060	Nuclear	8886.82	1484.67	1960.95	631.361	26852.7
407	2060	Solar/Wind	5659.13	10597.7	3893.92	1719.89	57515.8
408	2060	Hydroelectricity	7454.85	1116.86	1831.69	821.485	25299.6
409	2060	Total	115780	64093.4	44902.5	21000.7	632954
410	2061	Coal	6469.1	1304.76	2586.4	695.379	36075.4
411	2061	Conventional Oil	10434.8	7669.85	5946.02	1225.13	76074.9
412	2061	Unconventional Oil	0	0	0	0	0
413	2061	Natural Gas	55312.6	15971.9	12348.2	13564	215316
414	2061	Modern Biofuels	20687.2	24397	15996.2	2719.26	166790
415	2061	Traditional Biofuels	563.856	1174.22	262.105	4.41209	32371.9
416	2061	Nuclear	8883.09	1483.43	1981.11	631.585	27155.8
417	2061	Solar/Wind	5450.39	10764.7	3988.16	1641.78	58971.9
418	2061	Hydroelectricity	7446.3	1110.67	1800.11	821.823	25235.2
419	2061	Total	115247	63876.5	44908.3	21303.3	637991
420	2062	Coal	6286.79	1254.39	2537.77	697.754	35292.1
421	2062	Conventional Oil	10234.8	7510.83	5889.88	1200.99	75713.9
422	2062	Unconventional Oil	0	0	0	0	0
423	2062	Natural Gas	55594	15899.4	12313	14044.5	218241
424	2062	Modern Biofuels	20463.9	24559	16223	2757.34	169072
425	2062	Traditional Biofuels	545.529	1139.61	258.553	4.02445	32138.9
426	2062	Nuclear	8873.71	1487.87	1996.67	628.607	27438.8
427	2062	Solar/Wind	5307.21	10886.6	4046.61	1563.87	60587.7
428	2062	Hydroelectricity	7436.74	1104.38	1772.12	818.851	25153.5
429	2062	Total	114743	63842	45037.6	21716	643638
430	2063	Coal	6018.52	1205.97	2490.52	709.959	34436.4
431	2063	Conventional Oil	10041.7	7396.57	5832.67	1188.38	75388.4
432	2063	Unconventional Oil	0	0	0	0	0
433	2063	Natural Gas	55449.6	15863.1	12323.8	14640.5	220505
434	2063	Modern Biofuels	20217.9	24630.9	16384.5	2787.29	171232
435	2063	Traditional Biofuels	528.115	1123.9	249.56	3.68187	31919.5
436	2063	Nuclear	8863.21	1499.86	2003.86	625.869	27725.1
437	2063	Solar/Wind	5409.05	10980.8	4099.15	1466.36	62715.3
438	2063	Hydroelectricity	7423.7	1121.18	1746.2	816.19	25096.5
439	2063	Total	113952	63822.2	45130.2	22238.2	649018
440	2064	Coal	5792.47	1166.15	2440.12	718.769	33702.6
441	2064	Conventional Oil	9892.89	7286.32	5765.25	1181.2	75131
442	2064	Unconventional Oil	0	0	0	0	0
443	2064	Natural Gas	55016.8	15905	12292.9	15244.7	221892
444	2064	Modern Biofuels	19975.7	24612.9	16620	2690.06	173067
445	2064	Traditional Biofuels	511.158	1098.95	240.384	3.35551	31680.4
446	2064	Nuclear	8829.45	1514.79	2015.71	623.789	27888.6
447	2064	Solar/Wind	5568.1	11074	4148.4	1398.02	65423.8
448	2064	Hydroelectricity	7393.11	1133.1	1737.55	813.051	25012.3
449	2064	Total	112980	63791.3	45260.4	22672.9	653798
450	2065	Coal	5600.28	1135.66	2392.33	728.029	33120.6
451	2065	Conventional Oil	9815.35	7166.71	5699.82	1178.03	74881.2
452	2065	Unconventional Oil	0	0	0	0	0
453	2065	Natural Gas	53914.2	15998.8	12264	15894.6	222391
454	2065	Modern Biofuels	19756.5	24716.2	16851	2630.39	174607
455	2065	Traditional Biofuels	494.89	1074.31	228.73	3.03451	31439
456	2065	Nuclear	8830.9	1525.59	2025.78	620.471	28048.5
457	2065	Solar/Wind	5881.1	11115.9	4187.56	1323.95	68688.2
458	2065	Hydroelectricity	7395.28	1146.1	1733.57	809.986	24981.4
459	2065	Total	111688	63879.2	45382.8	23188.5	658156
460	2066	Coal	5440.74	1100.36	2340.75	736.6	32465.5
461	2066	Conventional Oil	9744.44	7050.19	5655.74	1176.59	74291.4
462	2066	Unconventional Oil	0	0	0	0	0
463	2066	Natural Gas	52264.8	16035	12161.6	16555.1	221645
464	2066	Modern Biofuels	19516.3	24849	16969.6	2570.68	176925
465	2066	Traditional Biofuels	479.005	1043.59	215.832	2.6996	31177.1
466	2066	Nuclear	8821.39	1535.26	2030.65	617.077	28296.8
467	2066	Solar/Wind	6333.42	11165.1	4288.44	1247.17	71922.3
468	2066	Hydroelectricity	7389.6	1166.4	1737.7	806.981	24978.9
469	2066	Total	109990	63945	45400.4	23712.9	661702
470	2067	Coal	5319.44	1079.77	2320.84	736.79	31978.3
471	2067	Conventional Oil	9694.98	6941	5618.74	1174.83	73807.8
472	2067	Unconventional Oil	0	0	0	0	0
473	2067	Natural Gas	49460.3	16171.6	12183.6	17067.2	219768
474	2067	Modern Biofuels	19395.8	25040.2	17103	2511.98	179116
475	2067	Traditional Biofuels	463.15	1014.49	202.908	2.29175	30885.9
476	2067	Nuclear	8874.4	1547.67	2039.38	615.381	28663.2
477	2067	Solar/Wind	7202.32	11147.2	4298.62	1209.44	75557.8
478	2067	Hydroelectricity	7389.94	1185.81	1738.91	804.042	24977.9
479	2067	Total	107800	64127.8	45506	24121.9	664755
480	2068	Coal	5224.27	1037.31	2302.48	724.486	31594.8
481	2068	Conventional Oil	9675.04	6804.93	5573.92	1174.76	73308
482	2068	Unconventional Oil	0	0	0	0	0
483	2068	Natural Gas	46496.7	16161.5	12153.6	17423.9	217433
484	2068	Modern Biofuels	19186.4	25369.2	16975.2	2463.92	181324
485	2068	Traditional Biofuels	448.179	989.13	188.376	1.88835	30612.8
486	2068	Nuclear	8945.36	1554.76	2046.68	612.765	29063
487	2068	Solar/Wind	8151.86	11212.5	4472.72	1197.18	79384.5
488	2068	Hydroelectricity	7387.21	1208.22	1773.68	800.156	25046.3
489	2068	Total	105515	64337.6	45486.7	24399	667766
490	2069	Coal	5154.37	1021.26	2276.4	716.202	31362.9
491	2069	Conventional Oil	9632.17	6666.19	5521.55	1175.73	73048.7
492	2069	Unconventional Oil	0	0	0	0	0
493	2069	Natural Gas	42866.1	16310.7	12010	17819.1	214734
494	2069	Modern Biofuels	19107	25667.6	16903.7	2413.67	183062
495	2069	Traditional Biofuels	432.797	963.445	179.501	1.76521	30348.6
496	2069	Nuclear	8958.5	1573.94	2054.39	605.299	29504.1
497	2069	Solar/Wind	9421.84	11106.3	4638.67	1193.45	83281.4
498	2069	Hydroelectricity	7309.52	1224.02	1804.18	791.271	25058.1
499	2069	Total	102882	64533.5	45388.4	24716.5	670400
500	2070	Coal	5073.85	953.822	2226.63	704.052	31112.5
501	2070	Conventional Oil	9229.98	6545.86	5469.41	1178.4	72640.2
502	2070	Unconventional Oil	0	0	0	0	0
503	2070	Natural Gas	39151.4	16314	11749.8	18265.8	212773
504	2070	Modern Biofuels	19694.3	25975.7	16867.8	2360.43	184998
505	2070	Traditional Biofuels	418.041	941.179	171.145	1.78808	30122.5
506	2070	Nuclear	8949.67	1593.24	2074.4	599.295	30005.1
507	2070	Solar/Wind	10730.2	11104.8	4874.19	1191.36	86847.2
508	2070	Hydroelectricity	7257.25	1244.48	1856.34	790.729	25164.4
509	2070	Total	100505	64673.1	45289.7	25091.9	673663
510	2071	Coal	4934.77	923.284	2229.38	684.698	30606.4
511	2071	Conventional Oil	9064.33	6391	5447.32	1181.59	72545
512	2071	Unconventional Oil	0	0	0	0	0
513	2071	Natural Gas	34985.6	16502.5	11685.8	18773.6	211242
514	2071	Modern Biofuels	19759.6	26417.6	16932.8	2268.72	188416
515	2071	Traditional Biofuels	404.784	946.423	188.161	1.7996	29908.6
516	2071	Nuclear	8743.06	1618.71	2105.96	594.892	30236.2
517	2071	Solar/Wind	12655	11048.2	4939.94	1165.24	90277
518	2071	Hydroelectricity	7088.13	1255.99	1905.04	797.828	25115.7
519	2071	Total	97635.2	65103.7	45434.3	25468.4	678347
520	2072	Coal	4743.7	880.495	2233.41	668.267	30218.4
521	2072	Conventional Oil	8979.37	6293.82	5434.99	1186.64	73049
522	2072	Unconventional Oil	0	0	0	0	0
523	2072	Natural Gas	31074.4	16645.2	11619.7	19278.3	210742
524	2072	Modern Biofuels	19590.4	26593.3	16870.1	2159.01	189632
525	2072	Traditional Biofuels	392.087	928.822	187.407	1.81069	29672.2
526	2072	Nuclear	8443.46	1647.28	2150.37	580.088	30360.8
527	2072	Solar/Wind	14436.5	11069.9	5031.7	1163.97	93720.8
528	2072	Hydroelectricity	7002.02	1272.45	1953.38	801.888	25183
529	2072	Total	94661.9	65331.3	45481.1	25840	682579
530	2073	Coal	4536.69	851.46	2253.5	660.576	29720.1
531	2073	Conventional Oil	8894.08	6222.95	5426.42	1191.2	73411.3
532	2073	Unconventional Oil	0	0	0	0	0
533	2073	Natural Gas	27618.4	16843.1	11602.5	19755	209977
534	2073	Modern Biofuels	19393.8	26573	16629	2048.76	190784
535	2073	Traditional Biofuels	379.789	914.016	185.983	1.82612	29429
536	2073	Nuclear	7826.53	1678.87	2193.64	559.673	30260.6
537	2073	Solar/Wind	16597.7	11071	5089.33	1187.42	97992.7
538	2073	Hydroelectricity	6837.23	1285.16	1969.58	804.224	25127
539	2073	Total	92084.2	65439.5	45350	26208.7	686702
540	2074	Coal	4324.89	805.612	2262.65	660.259	29219.9
541	2074	Conventional Oil	8809.23	6178.04	5412.84	1199.78	73944.1
542	2074	Unconventional Oil	0	0	0	0	0
543	2074	Natural Gas	24730.9	16855.6	11515.2	20296.7	210690
544	2074	Modern Biofuels	19190.6	26513	16681	1955.74	191537
545	2074	Traditional Biofuels	368.167	898.422	185.943	1.86983	29179.5
546	2074	Nuclear	7149.84	1703.83	2239.7	538.691	30032.2
547	2074	Solar/Wind	18522.3	11217.3	5178.35	1260.27	102256
548	2074	Hydroelectricity	6700.01	1299.19	1977.82	803.098	25093.9
549	2074	Total	89795.9	65470.9	45453.4	26716.4	691952
550	2075	Coal	4139.43	788.106	2294.76	669.044	28792.9
551	2075	Conventional Oil	8770.19	6079.33	5397.08	1207.06	74484
552	2075	Unconventional Oil	0	0	0	0	0
553	2075	Natural Gas	22479.8	17133.1	11467	20886.2	212384
554	2075	Modern Biofuels	18935.8	26618.7	16712.1	1981.85	191913
555	2075	Traditional Biofuels	357.357	877.185	182.982	2.51872	28915.8
556	2075	Nuclear	6350.69	1730.83	2266.12	513.814	29631.2
557	2075	Solar/Wind	20332	11205.9	5250.63	1368.66	106779
558	2075	Hydroelectricity	6593.66	1308.17	1970.72	801.821	25024.3
559	2075	Total	87959	65741.3	45541.4	27430.9	697924
560	2076	Coal	3996.92	739.669	2293.51	682.522	28480.7
561	2076	Conventional Oil	8730.86	6007.3	5374.4	1211.5	74997.3
562	2076	Unconventional Oil	0	0	0	0	0
563	2076	Natural Gas	20952.4	17000.7	11335.4	21444.8	215026
564	2076	Modern Biofuels	18899	26475.3	16668.7	2011.61	192358
565	2076	Traditional Biofuels	347.972	856.462	178.635	3.07093	28622.4
566	2076	Nuclear	5591.68	1748.01	2293.94	495.404	29226.6
567	2076	Solar/Wind	21617.1	11475	5372.92	1532.16	110789
568	2076	Hydroelectricity	6516.91	1326.56	1965.71	804.122	25015.3
569	2076	Total	86652.9	65629	45483.2	28185.2	704515
570	2077	Coal	3882.2	712.858	2326.65	703.866	28234.8
571	2077	Conventional Oil	8701.86	6024.94	5368.73	1213.92	75676.5
572	2077	Unconventional Oil	0	0	0	0	0
573	2077	Natural Gas	19752.4	17310.3	11317.8	22092.5	219386
574	2077	Modern Biofuels	18670.3	26232.9	16595.2	2044.93	191606
575	2077	Traditional Biofuels	340.092	834.792	175.365	2.83888	28347.2
576	2077	Nuclear	4855.89	1772.64	2302.17	478.009	28859.2
577	2077	Solar/Wind	22783	11476.8	5449.53	1705.97	114549
578	2077	Hydroelectricity	6355.11	1334.93	1956.51	806.741	24896.9
579	2077	Total	85340.9	65700.2	45491.9	29048.8	711556
580	2078	Coal	3818.72	669.042	2356.44	724.367	28083.9
581	2078	Conventional Oil	8816.05	6058.58	5369.91	1240.32	76614.7
582	2078	Unconventional Oil	0	0	0	0	0
583	2078	Natural Gas	18919.3	17425.3	11333.2	22809.5	225238
584	2078	Modern Biofuels	18211.8	25719	16416.3	2072.51	189995
585	2078	Traditional Biofuels	333.773	812.877	172.311	2.63926	28050.1
586	2078	Nuclear	4353.14	1789.55	2312.91	464.96	28713.6
587	2078	Solar/Wind	23342.2	11709.1	5558.98	1911.46	117721
588	2078	Hydroelectricity	6251.35	1343.47	1950.57	810.572	24849.7
589	2078	Total	84046.3	65527	45470.6	30036.3	719265
590	2079	Coal	3800.84	636.062	2393.23	748.387	28043
591	2079	Conventional Oil	8787.23	6098.83	5372.12	1277.29	77409.6
592	2079	Unconventional Oil	0	0	0	0	0
593	2079	Natural Gas	18653.9	17819.1	11414.7	23654.1	232281
594	2079	Modern Biofuels	17485.1	25348.8	16494.3	2073.74	187670
595	2079	Traditional Biofuels	328.95	791.165	169.368	2.44299	27762.8
596	2079	Nuclear	3954.19	1809.41	2321.81	452.044	28759.1
597	2079	Solar/Wind	23682.5	11766.8	5569.9	2122.94	120752
598	2079	Hydroelectricity	6175.92	1350.07	1943.63	813.693	24832.9
599	2079	Total	82868.7	65620.1	45679	31144.7	727510
600	2080	Coal	3771.34	596.376	2398.48	765.969	28014.1
601	2080	Conventional Oil	8756.7	6110.02	5381.26	1320.93	78258.6
602	2080	Unconventional Oil	0	0	0	0	0
603	2080	Natural Gas	18614.1	17803.9	11394.9	24564.3	240087
604	2080	Modern Biofuels	17040.1	24907.6	16548.2	2064.43	185252
605	2080	Traditional Biofuels	325.399	769.038	166.475	2.29607	27476.9
606	2080	Nuclear	3689.63	1810.1	2329.49	439.076	28987.4
607	2080	Solar/Wind	23794.4	12113.5	5636.95	2352.79	123539
608	2080	Hydroelectricity	6017.48	1355.29	1935.19	813.801	24762.2
609	2080	Total	82009.2	65465.8	45790.9	32323.6	736378
610	2081	Coal	3821.3	571.362	2454.68	777.178	28005.3
611	2081	Conventional Oil	8734.19	6149.24	5405.29	1318.23	78921.4
612	2081	Unconventional Oil	0	0	0	0	0
613	2081	Natural Gas	18786.1	18253.1	11607.2	25537.6	247697
614	2081	Modern Biofuels	16744.5	24517	16580.6	2055.36	183460
615	2081	Traditional Biofuels	323.763	749.074	164.28	2.22638	27171
616	2081	Nuclear	3450.4	1826.98	2338.63	428.679	29148.2
617	2081	Solar/Wind	23788.8	12160.4	5630.57	2578.06	126197
618	2081	Hydroelectricity	5836.08	1359.8	1930.26	812.93	24657.7
619	2081	Total	81485.2	65586.9	46111.5	33510.2	745257
620	2082	Coal	3972.07	536.785	2462.3	785.141	28025
621	2082	Conventional Oil	8726.56	6158.09	5420.28	1290.09	79567.9
622	2082	Unconventional Oil	0	0	0	0	0
623	2082	Natural Gas	19085.1	18387.7	11618.8	26467.2	255870
624	2082	Modern Biofuels	16577	24102.7	16627.1	2037.5	181727
625	2082	Traditional Biofuels	322.5	730.23	162.466	2.09856	26847
626	2082	Nuclear	3239.37	1821.8	2349.99	422.646	29306.5
627	2082	Solar/Wind	23670.2	12439.6	5675.85	2818.76	128718
628	2082	Hydroelectricity	5652.39	1353.5	1927.31	813.348	24552.8
629	2082	Total	81245.2	65530.4	46244.1	34636.8	754614
630	2083	Coal	4178.9	515.07	2462.05	791.227	28063.2
631	2083	Conventional Oil	8661.41	6178.84	5433.98	1276.62	80066.7
632	2083	Unconventional Oil	0	0	0	0	0
633	2083	Natural Gas	19206.8	18693.1	11573.8	27349.7	264333
634	2083	Modern Biofuels	16706	23832.8	16688.3	2020.34	179229
635	2083	Traditional Biofuels	321.793	713.224	160.786	2.01986	26543.9
636	2083	Nuclear	3022.28	1831.22	2372.64	424.796	29332.6
637	2083	Solar/Wind	23527.9	12564.1	5762.8	3043.79	131708
638	2083	Hydroelectricity	5435.31	1355.68	1936.85	815.776	24424.1
639	2083	Total	81060.3	65684.1	46391.1	35724.3	763700
640	2084	Coal	4341.54	495.601	2476.56	792.862	28459.1
641	2084	Conventional Oil	8611.47	6213.16	5462.89	1271.69	80461.4
642	2084	Unconventional Oil	0	0	0	0	0
643	2084	Natural Gas	18894.9	18923	11552.6	28292.3	272091
644	2084	Modern Biofuels	16871.4	23357.8	16694.2	2005.49	177274
645	2084	Traditional Biofuels	321.275	697.155	158.661	1.94889	26263.5
646	2084	Nuclear	2812.78	1812.11	2383.13	432.915	29218.6
647	2084	Solar/Wind	23388.1	12901.8	5885.81	3274.28	134900
648	2084	Hydroelectricity	5234.27	1344.97	1944.25	810.844	24276.5
649	2084	Total	80475.8	65745.6	46558.1	36882.4	772945
650	2085	Coal	4443.72	477.407	2467.12	796.043	28528.5
651	2085	Conventional Oil	8561.58	6232.59	5488.08	1270.47	80736.9
652	2085	Unconventional Oil	0	0	0	0	0
653	2085	Natural Gas	18310.7	19250.3	11477.9	29204.2	279420
654	2085	Modern Biofuels	16996.6	23111.1	16573.7	2007.09	175546
655	2085	Traditional Biofuels	320.62	681.115	156.816	1.89563	26000.3
656	2085	Nuclear	2606.21	1786	2385.84	443.871	28984.6
657	2085	Solar/Wind	23281.9	13099.8	6072.76	3485.72	138366
658	2085	Hydroelectricity	5062.11	1350.84	1955.15	815.165	24133.6
659	2085	Total	79583.4	65989.1	46577.4	38024.4	781715
660	2086	Coal	4496.93	460.758	2492.87	797.3	28661.4
661	2086	Conventional Oil	8505.42	6259.14	5527.1	1271.97	80955.4
662	2086	Unconventional Oil	0	0	0	0	0
663	2086	Natural Gas	17761.2	19491.9	11729	30133.1	287003
664	2086	Modern Biofuels	17104.8	22658.7	16430.2	2012.32	173685
665	2086	Traditional Biofuels	319.568	683.962	153.685	1.85661	25738.5
666	2086	Nuclear	2431.6	1733.48	2365.52	460.75	28861.9
667	2086	Solar/Wind	23236.4	13468.7	6096.81	3707.89	141648
668	2086	Hydroelectricity	4915.02	1342.57	1964.57	819.549	23996.4
669	2086	Total	78770.9	66099.1	46759.8	39204.8	790550
670	2087	Coal	4482.17	451.474	2497.27	803.392	28761
671	2087	Conventional Oil	8448.7	6273.56	5555.49	1278.14	81140.7
672	2087	Unconventional Oil	0	0	0	0	0
673	2087	Natural Gas	17198	19848.2	11792.5	31037	293591
674	2087	Modern Biofuels	17162.8	22281.2	16262.8	2010.74	171968
675	2087	Traditional Biofuels	317.717	672.286	149.853	1.83523	25463.5
676	2087	Nuclear	2271.07	1691.98	2336.76	474.746	28797.2
677	2087	Solar/Wind	23226.8	13719.5	6258.62	3881.8	144933
678	2087	Hydroelectricity	4797.6	1351.59	1976.04	819.198	23904
679	2087	Total	77904.8	66289.8	46829.4	40306.8	798558
680	2088	Coal	4480.71	450.238	2552.58	798.978	29025.3
681	2088	Conventional Oil	8351.95	6305.52	5595.74	1292.03	81427.3
682	2088	Unconventional Oil	0	0	0	0	0
683	2088	Natural Gas	17329.2	20219	12117.1	31798.3	300547
684	2088	Modern Biofuels	17164.9	21512.2	16107.1	2002.07	172150
685	2088	Traditional Biofuels	314.986	660.847	145.704	1.84022	25188.5
686	2088	Nuclear	2183.8	1600.81	2298.98	490.321	28769.9
687	2088	Solar/Wind	22920.1	14233.8	6289.8	4101.29	147622
688	2088	Hydroelectricity	4657.59	1332.4	1977.5	813.202	23730.2
689	2088	Total	77403.3	66314.8	47084.5	41298	808460
690	2089	Coal	4500.46	449.849	2521.2	803.323	28853.7
691	2089	Conventional Oil	8255.22	6314.16	5600.38	1298.34	81635
692	2089	Unconventional Oil	0	0	0	0	0
693	2089	Natural Gas	17692.6	20584.8	11948.2	32569.5	306687
694	2089	Modern Biofuels	17205.2	21001.2	15942.2	1993.27	172757
695	2089	Traditional Biofuels	311.429	649.588	142.085	1.83444	24908
696	2089	Nuclear	2087.42	1532.81	2231.59	500.634	28726.8
697	2089	Solar/Wind	22587.6	14596	6612.31	4275.92	150660
698	2089	Hydroelectricity	4530.36	1330.23	1974.47	805.224	23591.2
699	2089	Total	77170.2	66458.6	46972.4	42248	817819
700	2090	Coal	4539.75	448.991	2514.3	803.785	28812.2
701	2090	Conventional Oil	8203.51	6336.48	5615.59	1291.03	82028.2
702	2090	Unconventional Oil	0	0	0	0	0
703	2090	Natural Gas	18082	20933.9	11983.3	33395.7	312902
704	2090	Modern Biofuels	17210	20263.7	15871.3	1979.98	173509
705	2090	Traditional Biofuels	306.951	639.279	137.486	1.78663	24617.3
706	2090	Nuclear	1969.36	1450.02	2120.51	510.003	28557.2
707	2090	Solar/Wind	22333.9	15046.2	6885.56	4474.79	153517
708	2090	Hydroelectricity	4394.3	1316.88	1953.45	794.43	23420.6
709	2090	Total	77039.8	66435.5	47081.5	43251.5	827364
710	2091	Coal	4555.47	447.019	2498.81	812.643	28601.7
711	2091	Conventional Oil	8162.64	6350.03	5634.74	1283.05	82106.3
712	2091	Unconventional Oil	0	0	0	0	0
713	2091	Natural Gas	18374.2	21301.5	12024.8	34192.7	317662
714	2091	Modern Biofuels	17109.8	19875.5	15794.5	1969.71	174400
715	2091	Traditional Biofuels	302.78	631.386	131.63	1.70429	24304.3
716	2091	Nuclear	1826.81	1371.68	2002.67	517.92	28256.3
717	2091	Solar/Wind	22170.5	15354.2	7182.42	4637.07	156948
718	2091	Hydroelectricity	4255.66	1305.04	1930.54	785.722	23213.2
719	2091	Total	76757.8	66636.4	47200.1	44200.6	835492
720	2092	Coal	4545.59	442.405	2458.49	820.24	28359.2
721	2092	Conventional Oil	8156.68	6331.4	5682.46	1281.62	82256.1
722	2092	Unconventional Oil	0	0	0	0	0
723	2092	Natural Gas	18439.5	21632.1	12068.5	34846.1	321596
724	2092	Modern Biofuels	17010.4	19757.1	15778	1954.13	175790
725	2092	Traditional Biofuels	297.695	623.816	125.159	1.63255	23985.8
726	2092	Nuclear	1651.86	1274.02	1855.16	520.477	27772
727	2092	Solar/Wind	22192.7	15680.9	7507.39	4847.46	160758
728	2092	Hydroelectricity	4102.21	1278.31	1897.1	770.079	22923.2
729	2092	Total	76396.7	67019.9	47372.3	45041.8	843440
730	2093	Coal	4512.99	438.103	2401.6	826.044	28022.6
731	2093	Conventional Oil	8084.27	6286.9	5717.47	1293.12	82027.3
732	2093	Unconventional Oil	0	0	0	0	0
733	2093	Natural Gas	18454.4	21996.5	12085.7	35416.2	324756
734	2093	Modern Biofuels	16973.6	19889.1	15825.7	1947.91	176927
735	2093	Traditional Biofuels	291.563	616.784	118.036	1.58445	23665.5
736	2093	Nuclear	1440.7	1198.74	1684.9	519.018	27113.2
737	2093	Solar/Wind	22436.5	15839.6	7868.34	5040.44	165295
738	2093	Hydroelectricity	3897.24	1269.95	1855.41	756.449	22556.2
739	2093	Total	76091.3	67535.7	47557.1	45800.8	850363
740	2094	Coal	4473.3	431.922	2368.41	835.423	27782.6
741	2094	Conventional Oil	7926.97	6259.71	5746.91	1304.51	81800.8
742	2094	Unconventional Oil	0	0	0	0	0
743	2094	Natural Gas	18770.5	22356.2	12167.9	35998.3	328343
744	2094	Modern Biofuels	17103.7	19740	16037.4	1943.95	178602
745	2094	Traditional Biofuels	284.702	608.457	110.855	1.53783	23338.7
746	2094	Nuclear	1246.94	1107.8	1549.57	516.343	26513.9
747	2094	Solar/Wind	22429	16104.1	8057.56	5203.8	169166
748	2094	Hydroelectricity	3700.75	1249.31	1839.71	751.428	22190.1
749	2094	Total	75935.8	67857.5	47878.4	46555.3	857737
750	2095	Coal	4392.95	423.092	2327.01	844.179	27464.8
751	2095	Conventional Oil	7882.69	6231.66	5774.88	1318.12	81629.4
752	2095	Unconventional Oil	0	0	0	0	0
753	2095	Natural Gas	18964.8	22748.2	12257.3	36528.5	331424
754	2095	Modern Biofuels	16999.6	19637.7	16191.5	1942.51	179858
755	2095	Traditional Biofuels	277.462	598.404	103.904	1.49075	23006.6
756	2095	Nuclear	1089.94	1020.81	1408.19	509.587	26073.6
757	2095	Solar/Wind	22305.7	16296.4	8286.99	5350.19	172822
758	2095	Hydroelectricity	3589.02	1230.36	1815.33	753.658	21938.8
759	2095	Total	75502.1	68186.6	48165.1	47248.2	864217
760	2096	Coal	4309.51	414.447	2296.77	851.19	27201.9
761	2096	Conventional Oil	7859.66	6213.04	5797.49	1329.94	81604.9
762	2096	Unconventional Oil	0	0	0	0	0
763	2096	Natural Gas	19240.3	23257.8	12386	36963.5	334659
764	2096	Modern Biofuels	16868.4	19258.3	16414.2	1937.78	180634
765	2096	Traditional Biofuels	270.232	588.822	97.09	1.41891	22653.4
766	2096	Nuclear	977.221	961.698	1312.96	500.686	25895.8
767	2096	Solar/Wind	22190.6	16531.7	8389.45	5456.75	175700
768	2096	Hydroelectricity	3514.09	1208.95	1799.46	761.023	21751.2
769	2096	Total	75229.9	68434.7	48493.4	47802.3	870101
770	2097	Coal	4244.25	409.23	2284.91	865.103	26962.4
771	2097	Conventional Oil	7827.02	6121.63	5798.09	1344.97	81450
772	2097	Unconventional Oil	0	0	0	0	0
773	2097	Natural Gas	19774.6	23897.2	12581.1	37416.4	337874
774	2097	Modern Biofuels	16794.9	18921.2	16593.3	1908.51	181030
775	2097	Traditional Biofuels	262.768	577.361	91.3152	1.35407	22302.2
776	2097	Nuclear	910.166	913.174	1240.06	493.994	25823.9
777	2097	Solar/Wind	21836.4	16704.9	8434.59	5506.72	178263
778	2097	Hydroelectricity	3481.56	1195.23	1775.42	771.52	21625.3
779	2097	Total	75131.7	68740	48798.8	48308.6	875331
780	2098	Coal	4238.27	398.663	2283.22	887.605	26793.8
781	2098	Conventional Oil	7885.44	6071.98	5810.96	1361.77	81438.7
782	2098	Unconventional Oil	0	0	0	0	0
783	2098	Natural Gas	20844.5	24176.6	12886.2	37936.5	342064
784	2098	Modern Biofuels	16687.2	18392.7	16661.8	1924.09	181348
785	2098	Traditional Biofuels	255.215	566.542	85.5724	1.298	21948.9
786	2098	Nuclear	956.239	865.524	1200.22	486.423	26018.5
787	2098	Solar/Wind	20750.6	16983.5	8384.06	5500.09	179482
788	2098	Hydroelectricity	3544.29	1176.74	1747.14	779.153	21582.9
789	2098	Total	75161.9	68632.3	49059.2	48876.9	880677
790	2099	Coal	4163.78	395.699	2283.73	917.12	26537.9
791	2099	Conventional Oil	7906.56	5991.21	5824.57	1385.24	81267.2
792	2099	Unconventional Oil	0	0	0	0	0
793	2099	Natural Gas	21226.8	24621.3	13162.2	38564.6	345236
794	2099	Modern Biofuels	16525.5	18134.6	16648.8	1959.47	181277
795	2099	Traditional Biofuels	247.458	555.195	79.7697	1.25102	21600.6
796	2099	Nuclear	963.112	839.419	1169.08	480.97	26184.1
797	2099	Solar/Wind	20245.6	17024.8	8334.09	5457.51	181232
798	2099	Hydroelectricity	3622.37	1166.77	1723.84	788.842	21608.1
799	2099	Total	74901.1	68728.9	49226	49555	884943
800	2100	Coal	4064.99	390.904	2266.81	940.338	26300.9
801	2100	Conventional Oil	7887.26	5948.17	5828.24	1404.03	81052.4
802	2100	Unconventional Oil	0	0	0	0	0
803	2100	Natural Gas	21423.8	25052.2	13068.7	38982.1	347618
804	2100	Modern Biofuels	16525.9	17838.1	16553.5	1995.02	180975
805	2100	Traditional Biofuels	239.732	544.059	72.9209	1.21035	21249.5
806	2100	Nuclear	990.989	813.979	1134.64	477.127	26396
807	2100	Solar/Wind	19853.3	17143.2	8477.54	5439.38	183222
808	2100	Hydroelectricity	3683.17	1163.47	1702.31	801.81	21653
809	2100	Total	74669.2	68894.1	49104.7	50041	888467
