# Supplementary material for: Environmental trade-offs of direct air capture technologies in climate change mitigation toward 2100
Source: Nat Commun. 2022 Jun 25;13:3635. doi: 10.1038/s41467-022-31146-1 (PMC9233692; doi:10.1038/s41467-022-31146-1)
Supplement: Supplementary file 3 — Supplementary Data 1 [file 41467_2022_31146_MOESM3_ESM.zip › 6-2. Supplementary Dataset/Code/Python-Code/Python_code_result_export/PE_use_RCP19_data.xlsx]

## Sheet: PE_use_RCP19
	Year	Tech	China Region	USA	Western Europe	Russia Region	World
0	2020	Coal	100434	14629.9	7153.41	5634.62	182818
1	2020	Conventional Oil	25346.3	30195.4	20073.9	7728.58	172609
2	2020	Unconventional Oil	0	0	0	0	0
3	2020	Natural Gas	7363.39	26156.7	14697.6	16299.2	130537
4	2020	Modern Biofuels	1296.45	5213.63	4397.98	369.248	21861.2
5	2020	Traditional Biofuels	4512.25	203.153	1789.93	42.8365	37204
6	2020	Nuclear	1703.82	2891.88	2812.14	842.945	10844.8
7	2020	Solar/Wind	2488.33	1575.79	2001.9	44.9897	8461.45
8	2020	Hydroelectricity	4693.93	915.221	1821.85	550.27	15859.6
9	2020	Total	147839	81781.6	54748.7	31512.7	580195
10	2021	Coal	100757	14326.4	7071.83	5560.95	182994
11	2021	Conventional Oil	27928.9	33852.2	21515.8	7862.85	185482
12	2021	Unconventional Oil	0	0	0	0	0
13	2021	Natural Gas	8640.04	26307.3	14801	16189.7	131846
14	2021	Modern Biofuels	1559.16	5342.43	4540.66	375.544	22905.4
15	2021	Traditional Biofuels	3907.76	186.673	1665.51	35.4904	36373.9
16	2021	Nuclear	1692.12	2886.41	2839.77	805.285	10846.8
17	2021	Solar/Wind	2662.53	1805.09	2024.58	43.6553	9262.99
18	2021	Hydroelectricity	4672.13	924.838	1831.62	527.151	16038.9
19	2021	Total	151820	85631.4	56290.8	31400.7	595750
20	2022	Coal	100652	13829.5	6941.58	5414.48	182477
21	2022	Conventional Oil	27767.6	32181.9	20915.2	7726.4	183715
22	2022	Unconventional Oil	0	0	0	0	0
23	2022	Natural Gas	9400.88	26235.1	14944.7	16558.2	133232
24	2022	Modern Biofuels	1533.92	5041.66	4477.99	369.718	22930.8
25	2022	Traditional Biofuels	3600.46	172.5	1552.5	36.2064	36384.2
26	2022	Nuclear	1682.67	2872.22	2841.61	765.047	10819.1
27	2022	Solar/Wind	2860.81	1896.52	2012.87	42.1747	9826.12
28	2022	Hydroelectricity	4655.18	929.774	1829.43	502.617	16173.7
29	2022	Total	152154	83159.1	55515.8	31414.8	595557
30	2023	Coal	100163	12809.5	6528.28	5299.81	179424
31	2023	Conventional Oil	29345.6	34271.6	21664.2	7752.63	191169
32	2023	Unconventional Oil	0	0	0	0	0
33	2023	Natural Gas	10443.2	25832.6	15116.5	17010.9	134760
34	2023	Modern Biofuels	1602.56	5137.23	4557.12	364.072	23924.1
35	2023	Traditional Biofuels	3405.41	158.984	1459.67	31.3359	36158.4
36	2023	Nuclear	1678.04	2849.25	2842.02	722.994	10785.9
37	2023	Solar/Wind	3003.39	1984.41	2015.37	40.648	10297.5
38	2023	Hydroelectricity	4646.39	930.379	1820.16	477.631	16324.9
39	2023	Total	154287	83973.9	56003.3	31700	602844
40	2024	Coal	98559.4	10821.9	5774.38	5144.13	172079
41	2024	Conventional Oil	30024.7	34287.5	21447.7	7613.34	192190
42	2024	Unconventional Oil	0	0	0	0	0
43	2024	Natural Gas	11220.8	25390.7	15179.5	17357.1	135855
44	2024	Modern Biofuels	1729.33	5576.72	4593.82	358.89	25386.7
45	2024	Traditional Biofuels	3248.51	146.333	1380.01	27.4402	35897.9
46	2024	Nuclear	1679.97	2843.24	2851.81	681.584	10822.3
47	2024	Solar/Wind	3081.53	2016.52	2002.12	39.2046	10636.3
48	2024	Hydroelectricity	4643.64	930.09	1804.07	453.818	16604.8
49	2024	Total	154188	82013	55033.4	31675.5	599472
50	2025	Coal	93835.9	8819.74	5023.96	4970.05	161136
51	2025	Conventional Oil	29947.8	33115.3	20876.5	7462.45	189755
52	2025	Unconventional Oil	0	0	0	0	0
53	2025	Natural Gas	11856.4	24908.9	15273.3	17603.2	136528
54	2025	Modern Biofuels	1920.9	6102.01	4561.51	351.154	27319.1
55	2025	Traditional Biofuels	3140.18	136.454	1278.85	25.0452	35610.7
56	2025	Nuclear	1695.71	2840.43	2867.8	645.266	10915.6
57	2025	Solar/Wind	3159.88	2052.89	1985.41	37.697	11069.6
58	2025	Hydroelectricity	4676.18	930.942	1790.3	431.788	17063.5
59	2025	Total	150233	78906.7	53657.6	31526.6	589397
60	2026	Coal	90947.4	6812.33	4227.93	4783.56	150784
61	2026	Conventional Oil	30360	32820.8	20599.4	7678.38	189763
62	2026	Unconventional Oil	0	0	0	0	0
63	2026	Natural Gas	12652	24407.4	15484.9	17754.8	138914
64	2026	Modern Biofuels	2265.05	6853.34	4618.28	310.899	30132.3
65	2026	Traditional Biofuels	3029.86	130.466	1209.54	26.8224	35374.8
66	2026	Nuclear	1745.22	2859.34	2895.98	610.522	11327.8
67	2026	Solar/Wind	3286.42	2189.36	1969.96	36.4377	12068
68	2026	Hydroelectricity	4769.51	942.733	1784.86	410.422	17664.6
69	2026	Total	149056	77015.8	52790.9	31611.8	586028
70	2027	Coal	87656.5	4933.55	3443.33	4610.12	140116
71	2027	Conventional Oil	31024.9	32651.1	20138.2	7897.08	190031
72	2027	Unconventional Oil	0	0	0	0	0
73	2027	Natural Gas	14715.2	23975.1	15633.4	17585	143055
74	2027	Modern Biofuels	2697.71	7684.06	4918.94	584.48	33333.5
75	2027	Traditional Biofuels	2942.97	123.808	1127.25	24.734	35127.8
76	2027	Nuclear	1901.96	2871.27	2942.23	582.975	12018.3
77	2027	Solar/Wind	3446	2407.86	1960.82	35.4835	13420.2
78	2027	Hydroelectricity	5406.01	962.312	1791.01	392.772	18942.1
79	2027	Total	149791	75609.1	51955.2	31712.7	586044
80	2028	Coal	83184.7	3660.84	2886.1	4295.81	129101
81	2028	Conventional Oil	31791.4	32271.1	19660	8124.93	190383
82	2028	Unconventional Oil	0	0	0	0	0
83	2028	Natural Gas	18935.7	23128.1	15557.2	17497.1	149049
84	2028	Modern Biofuels	3126.45	8551.08	5236.5	857.167	37408.4
85	2028	Traditional Biofuels	2869.87	119.82	1066.39	22.8977	35141.1
86	2028	Nuclear	2466.36	2961.87	3022.19	559.683	13499.4
87	2028	Solar/Wind	3935.86	2750.4	1974.59	50.9947	15526
88	2028	Hydroelectricity	6078.87	1050.34	1936.38	407.233	20558.5
89	2028	Total	152389	74493.5	51339.4	31815.8	590666
90	2029	Coal	76139.8	3078.49	2502.66	3779.69	116871
91	2029	Conventional Oil	32593.3	31823.6	19157.9	8344.03	190636
92	2029	Unconventional Oil	0	0	0	0	0
93	2029	Natural Gas	25855.8	22256.6	15523.2	17377.6	157634
94	2029	Modern Biofuels	3553.42	8725.99	5558.69	1092.93	40936.3
95	2029	Traditional Biofuels	2799.76	117.615	1041.62	21.2374	35320.8
96	2029	Nuclear	3253.44	3058.6	3121.01	539.02	15209.5
97	2029	Solar/Wind	4605.18	3091.57	1993.92	102.251	17820.5
98	2029	Hydroelectricity	6763.8	1139.56	2070.3	480.55	22113.2
99	2029	Total	155564	73292.1	50969.3	31737.3	596542
100	2030	Coal	68973.8	2863.08	2364.33	3223.03	106097
101	2030	Conventional Oil	33286.2	31339.2	18658	8589.45	190864
102	2030	Unconventional Oil	0	0	0	0	0
103	2030	Natural Gas	35613.7	21334.6	15532.3	17404.6	168854
104	2030	Modern Biofuels	6204.81	8759.9	5817.56	1376.72	47070.2
105	2030	Traditional Biofuels	2673.89	116.006	993.197	20.3164	35202.6
106	2030	Nuclear	4321.6	3124.6	3199.57	515.794	17098.6
107	2030	Solar/Wind	5414.25	3513.5	2183.11	165.398	20459.8
108	2030	Hydroelectricity	7248.76	1229.13	2168.24	547.674	23300.6
109	2030	Total	163737	72280	50916.4	31843	608946
110	2031	Coal	57588.5	2792.01	2271.35	2419.6	90548.8
111	2031	Conventional Oil	32127.4	30337.3	17808.2	7589.69	182614
112	2031	Unconventional Oil	0	0	0	0	0
113	2031	Natural Gas	46434.3	20005.4	15259	16264.9	173853
114	2031	Modern Biofuels	6358.43	9057.39	5908.83	1501.61	49447
115	2031	Traditional Biofuels	2599.47	115.023	943.532	14.4214	34716.2
116	2031	Nuclear	5063.62	3214.72	3222.38	462.902	18367
117	2031	Solar/Wind	5894.68	3905.91	2188.94	266.233	22299.5
118	2031	Hydroelectricity	7309.98	1313.99	2247.7	572.208	23466.9
119	2031	Total	163376	70741.7	49849.9	29091.6	595312
120	2032	Coal	47421.4	2831.09	2186.68	1824.03	77140.5
121	2032	Conventional Oil	31259.9	29440.3	16999	7187.93	176927
122	2032	Unconventional Oil	0	0	0	0	0
123	2032	Natural Gas	51598.6	18643.3	14686.6	15770.6	173578
124	2032	Modern Biofuels	7595.68	9544.57	6134.72	1415.91	54144.9
125	2032	Traditional Biofuels	2504.62	114.288	897.168	12.3655	34472.6
126	2032	Nuclear	5990.55	3312.36	3254.27	451.4	19870.1
127	2032	Solar/Wind	6609.65	4259.96	2208.7	381.584	24399.4
128	2032	Hydroelectricity	7119.45	1392.24	2348.76	638.38	23553.9
129	2032	Total	160100	69538.1	48715.8	27682.2	584086
130	2033	Coal	38713.2	2722.57	2142.92	1383.09	65822.9
131	2033	Conventional Oil	30311.3	28680.3	16186.8	6689.7	171733
132	2033	Unconventional Oil	0	0	0	0	0
133	2033	Natural Gas	52432.4	17898.3	13934.9	14993.7	168007
134	2033	Modern Biofuels	8655.06	10434	6562.29	1368.05	59997.8
135	2033	Traditional Biofuels	2393.7	117.234	853.354	10.6377	34366.2
136	2033	Nuclear	6727.13	3319.17	3279.5	461.14	20970.5
137	2033	Solar/Wind	7191.07	4515.84	2274.55	489.69	26258.6
138	2033	Hydroelectricity	7124.88	1396.26	2356.87	712.576	23727.5
139	2033	Total	153549	69083.7	47591.2	26108.6	570884
140	2034	Coal	31783.9	2612.33	2114.84	1147.14	57377.8
141	2034	Conventional Oil	29288.2	27485.8	15518.3	6189.06	166846
142	2034	Unconventional Oil	0	0	0	0	0
143	2034	Natural Gas	50554.6	17249.2	13188.3	14235	160668
144	2034	Modern Biofuels	9715.95	11588.4	7412.63	1367.85	67008.1
145	2034	Traditional Biofuels	2267.7	127.013	820.068	10.1845	34355.2
146	2034	Nuclear	7407.41	3329.94	3217.43	494.964	21901.1
147	2034	Solar/Wind	7794.68	4791.35	2372.17	574.633	28169
148	2034	Hydroelectricity	7243.17	1399.95	2388.94	770.742	23990.4
149	2034	Total	146056	68584	47032.7	24789.6	560316
150	2035	Coal	28256.9	2473.89	2041.78	1053.21	52967.4
151	2035	Conventional Oil	28192.6	26220.2	14778.4	5645.67	161826
152	2035	Unconventional Oil	0	0	0	0	0
153	2035	Natural Gas	46221	16487.9	12636.4	13319.2	152213
154	2035	Modern Biofuels	10816.8	12851.1	8647.7	1540.33	74657.2
155	2035	Traditional Biofuels	2134.73	130.642	794.144	9.98366	34353.3
156	2035	Nuclear	7878.1	3311.9	3057.4	568.76	22540.6
157	2035	Solar/Wind	8217.71	5055.27	2381.55	664.92	29740
158	2035	Hydroelectricity	7463.7	1402.9	2413.14	844.754	24350.8
159	2035	Total	139182	67933.9	46750.5	23646.8	552648
160	2036	Coal	25325.8	2354.04	2050.85	1050.16	49741.7
161	2036	Conventional Oil	27358.5	24928.1	14086.4	5168.93	156664
162	2036	Unconventional Oil	0	0	0	0	0
163	2036	Natural Gas	42019.8	15851.3	12123.7	12273.4	144178
164	2036	Modern Biofuels	12021.1	13896.6	9784.98	1773.93	82542.9
165	2036	Traditional Biofuels	1994.96	133.871	759.764	9.98519	34313.1
166	2036	Nuclear	8278.89	3252.86	2920.39	651.398	23051.5
167	2036	Solar/Wind	8541.75	5297.85	2398.27	710.321	31085.1
168	2036	Hydroelectricity	7606.98	1402.94	2419.46	914.585	24643.7
169	2036	Total	133148	67117.6	46543.8	22552.7	546220
170	2037	Coal	23363.1	2277.72	2130.59	1131.87	47853.6
171	2037	Conventional Oil	26591.4	23518.8	13384.9	4755.12	151345
172	2037	Unconventional Oil	0	0	0	0	0
173	2037	Natural Gas	40370.1	15441.1	11690.6	11619.8	140362
174	2037	Modern Biofuels	13002.8	15364.9	10930.3	2068.27	91455.7
175	2037	Traditional Biofuels	1863.71	134.759	730.5	10.2221	34336.4
176	2037	Nuclear	8460.68	3160.99	2796.42	716.905	23217.3
177	2037	Solar/Wind	8694.38	5529.29	2445.5	779.443	32268.1
178	2037	Hydroelectricity	7711.38	1398.06	2422.46	953.83	24879.7
179	2037	Total	130058	66825.6	46531.2	22035.5	545718
180	2038	Coal	21732.3	2190.44	2229.71	1246.37	46349.7
181	2038	Conventional Oil	25658.5	22098.6	12783.1	4444.12	145776
182	2038	Unconventional Oil	0	0	0	0	0
183	2038	Natural Gas	40388.6	15068.3	11366.2	11332.7	139635
184	2038	Modern Biofuels	14483	16767.9	11800	2405.43	99744.1
185	2038	Traditional Biofuels	1738.86	130.586	701.711	10.6596	34378
186	2038	Nuclear	8518.7	3051.67	2574.73	770.173	23144.1
187	2038	Solar/Wind	8740.9	5785.76	2718.32	885.209	33635.2
188	2038	Hydroelectricity	7709.99	1400.99	2379.07	970.565	24964
189	2038	Total	128971	66494.2	46552.9	22065.2	547627
190	2039	Coal	20389.7	2139.86	2414.58	1342.37	45026.7
191	2039	Conventional Oil	24622.5	20765.9	12254.8	4217.35	140104
192	2039	Unconventional Oil	0	0	0	0	0
193	2039	Natural Gas	42037.6	14991.1	11236	11269.7	141663
194	2039	Modern Biofuels	15912.1	18208.5	12173.1	2534.22	107993
195	2039	Traditional Biofuels	1655.54	123.523	668.507	11.1805	34518.8
196	2039	Nuclear	8476.66	2896.95	2445.15	805.048	22990.7
197	2039	Solar/Wind	8739.89	6050.37	2800.65	1018.49	34906.8
198	2039	Hydroelectricity	7621.56	1399.46	2366.59	953.274	24968.7
199	2039	Total	129456	66575.6	46359.4	22151.7	552172
200	2040	Coal	19158.3	2103.24	2649.19	1373.47	43940.7
201	2040	Conventional Oil	23577.6	19447.8	11756.6	4007.83	134169
202	2040	Unconventional Oil	0	0	0	0	0
203	2040	Natural Gas	43152	15240.5	11243.9	11395.9	144097
204	2040	Modern Biofuels	17376.4	19237.2	12424	2631.02	115514
205	2040	Traditional Biofuels	1589.66	119.341	632.738	11.6928	34514.4
206	2040	Nuclear	8378.89	2681.91	2290.1	754.389	22531.9
207	2040	Solar/Wind	8625.52	6302.39	2867.66	1096.58	35920.9
208	2040	Hydroelectricity	7483.47	1386.04	2337.46	881.214	24832.9
209	2040	Total	129342	66518.4	46201.7	22152.1	555520
210	2041	Coal	17748.6	2057.1	2800.53	1335.81	42585.2
211	2041	Conventional Oil	22389.2	18232.7	11168.9	3739.81	127544
212	2041	Unconventional Oil	0	0	0	0	0
213	2041	Natural Gas	42312.5	15142	11186.5	11146.9	143469
214	2041	Modern Biofuels	17889.4	20218.8	12728.4	2765.68	121868
215	2041	Traditional Biofuels	1533.41	108.269	593.662	11.959	34467.6
216	2041	Nuclear	8345.01	2483.09	2158.95	724.617	22196.6
217	2041	Solar/Wind	8610.25	6579.42	2846.99	1223.25	37026.9
218	2041	Hydroelectricity	7401.07	1354.74	2329.35	842.469	24741.2
219	2041	Total	126230	66176.1	45813.2	21790.4	553898
220	2042	Coal	16529.1	2039.31	2876.18	1256.41	41497.8
221	2042	Conventional Oil	21368.8	16908	10575.2	3469.24	121662
222	2042	Unconventional Oil	0	0	0	0	0
223	2042	Natural Gas	41280.6	15001.1	11028.1	10771.2	142869
224	2042	Modern Biofuels	18279.7	21102.5	13048.4	2858.79	127206
225	2042	Traditional Biofuels	1477.35	102.82	554.043	12.1921	34432.8
226	2042	Nuclear	8406.97	2290.85	2059.95	719.055	22032.6
227	2042	Solar/Wind	8717.77	6849.43	2845.15	1370.76	38307.4
228	2042	Hydroelectricity	7399.18	1335.48	2323.39	836.126	24798.9
229	2042	Total	123459	65629.5	45310.4	21293.8	552806
230	2043	Coal	15423	2067.54	2902.26	1137.65	40430.1
231	2043	Conventional Oil	20340.7	15740.4	9904.26	3191.93	115785
232	2043	Unconventional Oil	0	0	0	0	0
233	2043	Natural Gas	41397.2	15030.7	10860.6	10467.1	143926
234	2043	Modern Biofuels	18829.6	21364.8	13263.5	2957.83	132004
235	2043	Traditional Biofuels	1421.3	98.4483	570.312	12.6614	34638.8
236	2043	Nuclear	8574.58	2130.84	2019.39	715.542	22102.8
237	2043	Solar/Wind	8896.27	7174.93	2906.34	1513.23	39950.7
238	2043	Hydroelectricity	7480.04	1324.41	2309.33	837.727	24914
239	2043	Total	122363	64932	44736	20833.7	553752
240	2044	Coal	14293.4	2099.38	2883.84	1022.87	39490.7
241	2044	Conventional Oil	19344.8	14799.1	9349.95	2975.99	110379
242	2044	Unconventional Oil	0	0	0	0	0
243	2044	Natural Gas	41815.9	14919.6	10768.4	10217.6	145409
244	2044	Modern Biofuels	19559.5	21787.5	13529.9	3061.1	137252
245	2044	Traditional Biofuels	1361.53	93.1792	526.468	14.2755	34665.2
246	2044	Nuclear	8735.81	2030.92	2010.51	716.13	22282.7
247	2044	Solar/Wind	9054.44	7522.46	2964.89	1626.3	41694
248	2044	Hydroelectricity	7546.42	1342.32	2292.27	856.774	25048.8
249	2044	Total	121712	64594.4	44326.2	20491	556221
250	2045	Coal	13259.3	2081.33	2825.38	954.372	38551.7
251	2045	Conventional Oil	18283.8	13858.4	8811.92	2763.41	105044
252	2045	Unconventional Oil	0	0	0	0	0
253	2045	Natural Gas	42474.4	14814.4	10644.9	10163	147507
254	2045	Modern Biofuels	20275.1	21948.3	13740	3110.53	141495
255	2045	Traditional Biofuels	1302.59	89.9238	508.704	39.7214	34760
256	2045	Nuclear	8828.26	1933.72	1998.02	707.673	22417
257	2045	Solar/Wind	9153.18	7959.98	3179.75	1697.11	43646.3
258	2045	Hydroelectricity	7551.95	1354.26	2274.05	862.888	25098.3
259	2045	Total	121129	64040.3	43982.7	20298.7	558519
260	2046	Coal	12281.7	2083.29	2807.43	929.633	37754.1
261	2046	Conventional Oil	17468.6	12977.1	8354.34	2592.07	100623
262	2046	Unconventional Oil	0	0	0	0	0
263	2046	Natural Gas	43275.3	14892.9	10727.8	10230.3	150595
264	2046	Modern Biofuels	20670.1	21913.9	13944.1	3173.01	144840
265	2046	Traditional Biofuels	1243.54	87.4333	479.728	39.3709	34724.6
266	2046	Nuclear	8832.68	1877.74	1983.5	685.965	22514.8
267	2046	Solar/Wind	9125.28	8314.88	3251.02	1746.12	45218.2
268	2046	Hydroelectricity	7551.75	1369.27	2261.45	859.976	25134.7
269	2046	Total	120449	63516.5	43809.4	20256.5	561404
270	2047	Coal	11334.2	2062.01	2802.88	904.473	36932.8
271	2047	Conventional Oil	16742.4	12241.9	7956.8	2433.18	96651.7
272	2047	Unconventional Oil	0	0	0	0	0
273	2047	Natural Gas	43936.9	15078.4	10916.9	10265.1	153826
274	2047	Modern Biofuels	20903.8	21700.2	14176.5	3277.99	147563
275	2047	Traditional Biofuels	1182.4	86.9283	455.042	36.7318	34586.2
276	2047	Nuclear	8837.21	1828.83	1968.95	671.431	22670.3
277	2047	Solar/Wind	9208.84	8676.58	3260.91	1802.63	47074.3
278	2047	Hydroelectricity	7549.74	1360.45	2248.7	856.451	25135.8
279	2047	Total	119696	63035.3	43786.7	20248	564440
280	2048	Coal	10513.8	2030.18	2784.86	885.307	36462.6
281	2048	Conventional Oil	16017	11603.5	7599.29	2280.74	93193.1
282	2048	Unconventional Oil	0	0	0	0	0
283	2048	Natural Gas	44609.9	15222.3	11086.2	10384.9	157859
284	2048	Modern Biofuels	21052	21559.7	14496.8	3379.35	150475
285	2048	Traditional Biofuels	1119.99	85.6049	449.843	34.3332	34395.1
286	2048	Nuclear	8839.64	1795.93	1939.66	657.6	22841
287	2048	Solar/Wind	9279.57	8943.14	3291.58	1846.62	48474.6
288	2048	Hydroelectricity	7548.53	1363.6	2235.52	852.62	25134.1
289	2048	Total	118980	62603.9	43883.8	20321.5	568834
290	2049	Coal	9817.33	1980.08	2769.15	856.263	36253.3
291	2049	Conventional Oil	15315.7	11004.7	7267.08	2135.08	90095.2
292	2049	Unconventional Oil	0	0	0	0	0
293	2049	Natural Gas	45295.9	15356.9	11214.4	10617.6	162451
294	2049	Modern Biofuels	21177.5	21307.8	14735.7	3403.73	152407
295	2049	Traditional Biofuels	1056.84	83.5469	419.988	32.4397	34131
296	2049	Nuclear	8837.92	1765.59	1906.37	648.047	23070
297	2049	Solar/Wind	9302.57	9203.49	3358.11	1902.7	49797.3
298	2049	Hydroelectricity	7547.88	1359.89	2222.04	847.856	25149.8
299	2049	Total	118352	62062	43892.9	20443.7	573355
300	2050	Coal	9295.35	1896.43	2753.07	827.25	36142.3
301	2050	Conventional Oil	14706.2	10423.7	6986.6	1983.27	87490.6
302	2050	Unconventional Oil	0	0	0	0	0
303	2050	Natural Gas	46206.4	15511.8	11409	10647	167474
304	2050	Modern Biofuels	21299.2	21381.6	14919.9	3364.99	154036
305	2050	Traditional Biofuels	992.006	81.4598	393.005	31.8264	33797.1
306	2050	Nuclear	8839.57	1748.53	1898.25	641.604	23404.2
307	2050	Solar/Wind	9146.67	9359.48	3416.02	1950.06	50729.1
308	2050	Hydroelectricity	7542.41	1362.5	2190.37	842.86	25178.8
309	2050	Total	118028	61765.5	43966.2	20288.9	578252
310	2051	Coal	8814.76	1844.82	2728.12	784.71	36067.6
311	2051	Conventional Oil	14125.5	9937.98	6784.54	1890.86	84933.7
312	2051	Unconventional Oil	0	0	0	0	0
313	2051	Natural Gas	46760.1	15655.7	11520.6	10511.2	171632
314	2051	Modern Biofuels	21386.6	21428	15039.9	3262.07	155410
315	2051	Traditional Biofuels	939.135	79.9801	372.963	31.0704	33481
316	2051	Nuclear	8844.72	1736.11	1908.73	638.804	23783.2
317	2051	Solar/Wind	8992.62	9551.26	3479.07	1987.8	51648.6
318	2051	Hydroelectricity	7535.75	1364.25	2165.76	837.082	25230.4
319	2051	Total	117399	61598.1	43999.7	19943.6	582186
320	2052	Coal	8396.95	1807.61	2692.72	765.098	35781.9
321	2052	Conventional Oil	13558.9	9491.35	6600.09	1789.58	82670.6
322	2052	Unconventional Oil	0	0	0	0	0
323	2052	Natural Gas	47597.9	15715	11635.7	10662	176177
324	2052	Modern Biofuels	21463.1	21458.5	15152.9	3147.22	156551
325	2052	Traditional Biofuels	887.033	77.8684	355.67	29.8924	33209.4
326	2052	Nuclear	8854.36	1728.62	1923.83	635.113	24205.6
327	2052	Solar/Wind	8699.41	9782.01	3535.52	2004.41	52568.4
328	2052	Hydroelectricity	7530.28	1340.73	2138.23	827.094	25246.1
329	2052	Total	116988	61401.7	44034.6	19860.4	586410
330	2053	Coal	7984.69	1759.59	2659.87	741.084	35655.8
331	2053	Conventional Oil	13045.1	9082.63	6451.52	1687.11	80785.1
332	2053	Unconventional Oil	0	0	0	0	0
333	2053	Natural Gas	48471.8	15793.2	11751.7	10854.6	180841
334	2053	Modern Biofuels	21467.7	21527.4	15249.5	3055.72	157418
335	2053	Traditional Biofuels	836.277	75.8504	337.763	29.0539	32981.1
336	2053	Nuclear	8866.22	1730.55	1931.22	638.801	24630.3
337	2053	Solar/Wind	8425.12	9993.92	3582.27	2012.62	53435.8
338	2053	Hydroelectricity	7524.13	1314.52	2107.77	827.171	25287.1
339	2053	Total	116621	61277.7	44071.7	19846.1	591034
340	2054	Coal	7600.2	1711.89	2616.19	713.72	35199
341	2054	Conventional Oil	12564.2	8716.25	6323.5	1587.58	79129.7
342	2054	Unconventional Oil	0	0	0	0	0
343	2054	Natural Gas	49529.9	15902.9	11868.3	11077.3	185661
344	2054	Modern Biofuels	21465.8	21626.9	15348.7	2992.91	158683
345	2054	Traditional Biofuels	787.333	74.93	321.812	27.4169	32811.2
346	2054	Nuclear	8879	1745.14	1956.24	645.57	25093.5
347	2054	Solar/Wind	8084.51	10170	3630.47	2019.07	54306.9
348	2054	Hydroelectricity	7518	1285.66	2074.37	832.38	25349.8
349	2054	Total	116429	61233.7	44139.6	19896	596234
350	2055	Coal	7241.03	1677.93	2567.3	686.201	34934
351	2055	Conventional Oil	12102.6	8387.67	6223.12	1490.78	77678.9
352	2055	Unconventional Oil	0	0	0	0	0
353	2055	Natural Gas	50658.8	16311.3	11979.4	11369.2	190750
354	2055	Modern Biofuels	21418.3	21445	15418.9	2946.2	159421
355	2055	Traditional Biofuels	740.293	76.3004	309.199	26.0139	32641.5
356	2055	Nuclear	8889.96	1769.92	1972.23	652.274	25538.2
357	2055	Solar/Wind	7709.69	10319	3697.06	2011.66	55108.2
358	2055	Hydroelectricity	7511.64	1264.18	2041.16	834.324	25398.6
359	2055	Total	116272	61251.3	44208.3	20016.7	601470
360	2056	Coal	6915.77	1601.3	2534.81	664.009	34332.7
361	2056	Conventional Oil	11647.6	8072.78	6148.12	1404.82	76247.1
362	2056	Unconventional Oil	0	0	0	0	0
363	2056	Natural Gas	51690.4	16393.4	12146.2	11766.1	195359
364	2056	Modern Biofuels	21323.6	21569.6	15444.6	2901.4	160686
365	2056	Traditional Biofuels	695.153	86.3962	298.01	24.8432	32442.2
366	2056	Nuclear	8898.36	1783.22	1990.44	651.99	25972.2
367	2056	Solar/Wind	7337.68	10555	3724.71	1986.12	56038.5
368	2056	Hydroelectricity	7502.84	1234.92	2007.69	833.653	25439.8
369	2056	Total	116011	61296.6	44294.7	20232.9	606518
370	2057	Coal	6738.91	1540.93	2507.09	641.481	34261.4
371	2057	Conventional Oil	11196.9	7803.86	6086.63	1332.58	75073.6
372	2057	Unconventional Oil	0	0	0	0	0
373	2057	Natural Gas	52703.2	16696.6	12294.7	12153.9	200184
374	2057	Modern Biofuels	21184.9	21636.5	15448.7	2837.7	161729
375	2057	Traditional Biofuels	654.857	130.351	288.033	24.4061	32318.4
376	2057	Nuclear	8897.47	1810.84	2005.24	651.055	26383.1
377	2057	Solar/Wind	6951.22	10623.3	3775.09	1960.71	56676.9
378	2057	Hydroelectricity	7491.68	1218.82	1971.3	832.601	25483.8
379	2057	Total	115819	61461.2	44376.8	20434.4	612110
380	2058	Coal	6670.29	1462.44	2491.01	620.905	34034.4
381	2058	Conventional Oil	10793.3	7579.86	6035.26	1273.21	74026.8
382	2058	Unconventional Oil	0	0	0	0	0
383	2058	Natural Gas	53510.4	16845.7	12454.6	12549.1	204947
384	2058	Modern Biofuels	20946.7	21656.8	15489.5	2765.49	163190
385	2058	Traditional Biofuels	632.322	1264.64	279.35	24.0244	33279.2
386	2058	Nuclear	8891.37	1817.48	2027.63	647.002	26771.3
387	2058	Solar/Wind	6624.17	10687.8	3804.66	1918.25	57387.2
388	2058	Hydroelectricity	7479.17	1199.11	1933.49	827.829	25499.2
389	2058	Total	115548	62513.8	44515.5	20625.8	619135
390	2059	Coal	6656.97	1390.38	2475.25	601.638	33954.7
391	2059	Conventional Oil	10520.5	7367.97	5985.26	1222.05	73305.6
392	2059	Unconventional Oil	0	0	0	0	0
393	2059	Natural Gas	54321.4	16932.8	12572.8	12948.7	209451
394	2059	Modern Biofuels	20648.2	21847.2	15534.9	2745.36	164547
395	2059	Traditional Biofuels	611.123	1234.51	272.461	23.6034	33102
396	2059	Nuclear	8882.32	1829.39	2049.14	646.334	27151.4
397	2059	Solar/Wind	6246.79	10791.5	3855.93	1864.51	58265.1
398	2059	Hydroelectricity	7466.64	1186.83	1885.68	824.691	25491
399	2059	Total	115354	62580.6	44631.4	20876.9	625268
400	2060	Coal	6639.06	1309.18	2449.66	583.964	33566.5
401	2060	Conventional Oil	10280.9	7112.85	5928.06	1178.04	72621.3
402	2060	Unconventional Oil	0	0	0	0	0
403	2060	Natural Gas	55004.6	16954.3	12635.7	13361.5	213398
404	2060	Modern Biofuels	20356.5	21843.7	15604.6	2727.98	165855
405	2060	Traditional Biofuels	590.882	1201.78	266.272	21.4197	32931
406	2060	Nuclear	8877.45	1836.79	2074	645.595	27490.1
407	2060	Solar/Wind	5876.42	10963.5	3929.08	1803.36	59572.3
408	2060	Hydroelectricity	7454.43	1173.76	1832.09	822.934	25433.9
409	2060	Total	115080	62395.8	44719.5	21144.8	630868
410	2061	Coal	6524.74	1243.06	2408.83	574.413	33114.2
411	2061	Conventional Oil	9964.99	6919.7	5860.39	1137.53	71854
412	2061	Unconventional Oil	0	0	0	0	0
413	2061	Natural Gas	55304.6	16890	12623.7	13811	215812
414	2061	Modern Biofuels	20190	21817.3	15703.2	2776.41	167733
415	2061	Traditional Biofuels	573.145	1171.65	260.831	19.0958	32761.8
416	2061	Nuclear	8872.54	1846.67	2093.53	646.256	27789.3
417	2061	Solar/Wind	5680.06	11108.7	4005.11	1732.11	61315.3
418	2061	Hydroelectricity	7445.77	1164.43	1802.01	823.293	25374.9
419	2061	Total	114556	62161.5	44757.6	21520.1	635754
420	2062	Coal	6381.3	1174.66	2364.05	563.967	32402.2
421	2062	Conventional Oil	9708.21	6694.65	5798.35	1104.89	71108.3
422	2062	Unconventional Oil	0	0	0	0	0
423	2062	Natural Gas	55552.2	16790	12626.9	14376.2	218071
424	2062	Modern Biofuels	19978	21716	15833.1	2805.27	169388
425	2062	Traditional Biofuels	556.879	1136.49	256.925	17.0192	32592.7
426	2062	Nuclear	8862.73	1861.35	2109.86	644.407	27996.3
427	2062	Solar/Wind	5550.53	11277.9	4063.21	1660.6	63684.8
428	2062	Hydroelectricity	7436.12	1157.4	1773.45	820.317	25283.2
429	2062	Total	114026	61808.5	44825.8	21992.6	640526
430	2063	Coal	6141.33	1127.68	2323.76	563.003	31664.4
431	2063	Conventional Oil	9468.13	6497.05	5750.37	1083.28	70409.8
432	2063	Unconventional Oil	0	0	0	0	0
433	2063	Natural Gas	55396.6	16712.1	12684.5	15124.5	219331
434	2063	Modern Biofuels	19746.4	21783	15939.3	2865.08	171452
435	2063	Traditional Biofuels	540.562	1120.68	247.914	15.3378	32486.3
436	2063	Nuclear	8851.98	1885.62	2120.19	643.44	28080.3
437	2063	Solar/Wind	5646.75	11362.2	4102.09	1576.01	66624.7
438	2063	Hydroelectricity	7422.97	1171.17	1748.89	817.273	25187.4
439	2063	Total	113215	61659.6	44917.1	22688	645236
440	2064	Coal	5910.58	1092.38	2270.02	558.728	30928.5
441	2064	Conventional Oil	9251.64	6270.61	5694.64	1068.07	69462.5
442	2064	Unconventional Oil	0	0	0	0	0
443	2064	Natural Gas	54964.8	16809.1	12649.9	15972.9	220015
444	2064	Modern Biofuels	19553.5	21839.8	16080.9	2808.95	174556
445	2064	Traditional Biofuels	524.53	1095.44	239.147	13.7183	32326.7
446	2064	Nuclear	8815.52	1904.44	2129.12	642.809	28233.1
447	2064	Solar/Wind	5801.53	11419.2	4175.26	1512.31	69676.4
448	2064	Hydroelectricity	7390.53	1181.38	1745.16	814.234	25081.8
449	2064	Total	112213	61612.4	44984.1	23391.7	650280
450	2065	Coal	5703.66	1056.3	2220.49	555.138	30284.7
451	2065	Conventional Oil	9108.78	6086.06	5595.23	1057.02	68494
452	2065	Unconventional Oil	0	0	0	0	0
453	2065	Natural Gas	53858.8	16790.2	12642	16915.5	219889
454	2065	Modern Biofuels	19317.4	21960.1	16315.4	2769	177524
455	2065	Traditional Biofuels	509.517	1070.73	227.521	12.0901	32172.7
456	2065	Nuclear	8810.81	1928.09	2135.72	640.025	28490.6
457	2065	Solar/Wind	6136.21	11488	4231.92	1440.55	72863.9
458	2065	Hydroelectricity	7387.62	1202	1741.4	811.24	25059.6
459	2065	Total	110833	61581.4	45109.7	24200.5	654778
460	2066	Coal	5491.4	1043.51	2168.6	547.057	29489.3
461	2066	Conventional Oil	8953.2	5944.1	5533.63	1046.32	67602.2
462	2066	Unconventional Oil	0	0	0	0	0
463	2066	Natural Gas	52246.2	16955.7	12540.9	17897.3	219226
464	2066	Modern Biofuels	19195.5	21856.6	16471.6	2673.09	179955
465	2066	Traditional Biofuels	493.844	1044.66	214.659	10.3724	31970
466	2066	Nuclear	8810.1	1954.64	2139.93	637.247	28763.7
467	2066	Solar/Wind	6561.97	11473.4	4316.44	1366.46	76016.4
468	2066	Hydroelectricity	7389.66	1214.79	1749.44	808.24	25065.3
469	2066	Total	109142	61487.4	45135.1	24986.1	658088
470	2067	Coal	5312.73	1000.5	2129.43	526.29	28720.1
471	2067	Conventional Oil	8851.92	5831.26	5473.88	1036.16	66779.6
472	2067	Unconventional Oil	0	0	0	0	0
473	2067	Natural Gas	49530.7	16838.1	12540.3	18586.8	217013
474	2067	Modern Biofuels	19078.9	21921.6	16601.2	2623.89	182774
475	2067	Traditional Biofuels	479.069	1015.49	201.817	8.48099	31759.1
476	2067	Nuclear	8857.8	1981.89	2148.31	635.811	29183.1
477	2067	Solar/Wind	7410.51	11557.2	4349.43	1339.45	79575
478	2067	Hydroelectricity	7401.85	1249.39	1758.1	805.419	25125.7
479	2067	Total	106924	61395.4	45202.5	25562.3	660930
480	2068	Coal	5163.69	986.771	2115.95	503.012	28103
481	2068	Conventional Oil	8768.78	5625.3	5413.16	1027.34	66301.5
482	2068	Unconventional Oil	0	0	0	0	0
483	2068	Natural Gas	46580.4	16983.4	12638.2	19088.9	215289
484	2068	Modern Biofuels	19101.7	22209	16468.2	2576.29	184660
485	2068	Traditional Biofuels	463.921	990.117	186.04	6.15678	31551.8
486	2068	Nuclear	8890.08	2011.92	2156.77	627.298	29734.2
487	2068	Solar/Wind	8351.43	11567.2	4530.47	1316.21	82963.5
488	2068	Hydroelectricity	7388.78	1272.03	1803.22	796.102	25206.5
489	2068	Total	104709	61645.8	45311.9	25941.3	663810
490	2069	Coal	5031.13	958.374	2062.42	481.505	27472
491	2069	Conventional Oil	8549.53	5498.75	5337.83	1018.94	66081.5
492	2069	Unconventional Oil	0	0	0	0	0
493	2069	Natural Gas	43007.4	17066.1	12556.6	19508.1	212995
494	2069	Modern Biofuels	19482.3	22298.7	16423.2	2491.36	187139
495	2069	Traditional Biofuels	448.787	964.336	176.396	3.84685	31353.4
496	2069	Nuclear	8879.78	2057.54	2173.58	620.19	30260.5
497	2069	Solar/Wind	9613.58	11593.4	4702.41	1299.48	86205.9
498	2069	Hydroelectricity	7320.83	1305.48	1836.48	789.128	25224.8
499	2069	Total	102333	61742.7	45268.9	26212.5	666732
500	2070	Coal	4893.3	930.546	1969.57	457.449	26807.2
501	2070	Conventional Oil	8352.23	5354.98	5255.78	1014	66101.1
502	2070	Unconventional Oil	0	0	0	0	0
503	2070	Natural Gas	39189.8	17168.5	12316.1	19873.8	210403
504	2070	Modern Biofuels	19962.7	22483	16367.9	2394.94	189046
505	2070	Traditional Biofuels	434.046	941.881	162.958	1.57689	31161.4
506	2070	Nuclear	8850.15	2098.62	2216.72	613.504	30777
507	2070	Solar/Wind	10911.5	11546.6	4967.57	1285	89457.9
508	2070	Hydroelectricity	7266.97	1322.52	1892.13	788.424	25266.3
509	2070	Total	99860.7	61846.6	45148.7	26428.7	669020
510	2071	Coal	4701.18	885.555	1947.12	459.462	26261.7
511	2071	Conventional Oil	8255.05	5279.24	5212.3	1008.24	66190.7
512	2071	Unconventional Oil	0	0	0	0	0
513	2071	Natural Gas	34894.1	17164.3	12365.2	20107.5	206348
514	2071	Modern Biofuels	20162.4	22640.7	16360.3	2371.83	190871
515	2071	Traditional Biofuels	420.791	947.077	163.78	1.54312	30962.5
516	2071	Nuclear	8590.11	2149.73	2264.7	608.74	31166.3
517	2071	Solar/Wind	12873.4	11619.8	5033.53	1240.77	93773.2
518	2071	Hydroelectricity	7083.72	1351.59	1936.73	795.56	25221.4
519	2071	Total	96980.7	62037.9	45283.7	26593.6	670794
520	2072	Coal	4471.86	842.936	1928.29	433.029	25626.1
521	2072	Conventional Oil	8141.84	5240.13	5182.22	1003.08	66227.2
522	2072	Unconventional Oil	0	0	0	0	0
523	2072	Natural Gas	30879.2	17506.3	12383.3	20251	202783
524	2072	Modern Biofuels	20714	22658	16245.6	2255.51	192340
525	2072	Traditional Biofuels	407.724	929.258	149.964	1.53741	30745.4
526	2072	Nuclear	8211.18	2206.18	2332.5	595.054	31329.2
527	2072	Solar/Wind	14582.9	11539	5159.25	1207.16	98100.4
528	2072	Hydroelectricity	6971.73	1360.59	1981.26	802.669	25241.1
529	2072	Total	94380.4	62282.5	45362.3	26549	672392
530	2073	Coal	4233.46	755.715	1941.41	420.243	24834.3
531	2073	Conventional Oil	8017.32	5168.36	5160.88	996.955	66127.2
532	2073	Unconventional Oil	0	0	0	0	0
533	2073	Natural Gas	27442.9	17255.3	12387.1	20323	198821
534	2073	Modern Biofuels	21205.6	22730.8	15990.8	2190.26	193561
535	2073	Traditional Biofuels	395.464	914.149	157.977	1.52014	30612.9
536	2073	Nuclear	7596.52	2271.04	2399.74	572.982	31319.9
537	2073	Solar/Wind	16476.2	11751.3	5231.24	1194.59	103066
538	2073	Hydroelectricity	6826.82	1378.52	1989.85	803.929	25229
539	2073	Total	92194.3	62225.2	45259	26503.4	673572
540	2074	Coal	3980.64	681.08	1925.55	405.682	24184
541	2074	Conventional Oil	7878.47	5017.39	5122.73	987.756	66051.7
542	2074	Unconventional Oil	0	0	0	0	0
543	2074	Natural Gas	24458.2	17352.1	12179.5	20268.3	197020
544	2074	Modern Biofuels	21830.7	22752.6	15982.9	2140.96	194176
545	2074	Traditional Biofuels	384.086	897.557	177.959	1.50932	30418.6
546	2074	Nuclear	6830.01	2324.76	2475.2	549.749	31056.5
547	2074	Solar/Wind	18269.1	11816.7	5409.41	1231.91	107477
548	2074	Hydroelectricity	6682.49	1383.72	1995.74	801.593	25195.1
549	2074	Total	90313.7	62225.9	45269	26387.5	675578
550	2075	Coal	3746.79	604.384	1971.3	396.063	23611.5
551	2075	Conventional Oil	7739.57	4962.51	5102.79	979.062	65923.4
552	2075	Unconventional Oil	0	0	0	0	0
553	2075	Natural Gas	22257.5	17265.8	12161.2	20183.4	196299
554	2075	Modern Biofuels	22252.4	22391.6	15910.2	2243.92	193994
555	2075	Traditional Biofuels	373.924	875.416	185.283	1.51993	30219.7
556	2075	Nuclear	5933.76	2382.34	2516.81	522.371	30624.8
557	2075	Solar/Wind	19989	12030.8	5510.14	1300.48	112114
558	2075	Hydroelectricity	6520.04	1393.09	1989.08	798.552	25099.7
559	2075	Total	88813.1	61905.9	45346.8	26425.3	677887
560	2076	Coal	3567.43	543.404	1954.34	388.888	23053.8
561	2076	Conventional Oil	7600.57	4880.97	5056.32	967.536	65602.8
562	2076	Unconventional Oil	0	0	0	0	0
563	2076	Natural Gas	20846.8	17300.2	11903.8	20209.8	196734
564	2076	Modern Biofuels	22744.9	21906.1	15849.2	2373.73	194293
565	2076	Traditional Biofuels	365.214	853.949	186.067	1.53689	29997.7
566	2076	Nuclear	5126.77	2427.04	2559.62	498.477	30252.5
567	2076	Solar/Wind	21101	12125.4	5665.17	1411.69	115592
568	2076	Hydroelectricity	6412.07	1391.53	1984.4	795.287	25032.8
569	2076	Total	87764.6	61428.6	45158.9	26646.9	680559
570	2077	Coal	3424.28	490.429	1956.03	381.536	22519.9
571	2077	Conventional Oil	7448.71	4795.52	5019.46	951.6	65252.1
572	2077	Unconventional Oil	0	0	0	0	0
573	2077	Natural Gas	19641.6	17215.4	11726.2	20296.6	197387
574	2077	Modern Biofuels	22922.7	21403.6	15788.1	2496.09	193432
575	2077	Traditional Biofuels	358.06	831.389	182.618	2.52267	29792.9
576	2077	Nuclear	4371.21	2466.98	2581.29	475.031	29983.8
577	2077	Solar/Wind	22197.3	12308	5762.28	1549.88	119338
578	2077	Hydroelectricity	6207.7	1386.68	1977.12	791.634	24853.6
579	2077	Total	86571.7	60897.9	44993.1	26944.9	682560
580	2078	Coal	3336.72	459.06	1966.81	372.31	22164.4
581	2078	Conventional Oil	7313.69	4664.08	4985.07	934.19	64794.9
582	2078	Unconventional Oil	0	0	0	0	0
583	2078	Natural Gas	18637.8	17376.1	11627.2	20520.5	199333
584	2078	Modern Biofuels	22948	20927.4	15594.8	2588.66	192275
585	2078	Traditional Biofuels	352.395	808.533	179.224	3.57306	29594
586	2078	Nuclear	3817.85	2512.96	2600.08	455.909	29944.9
587	2078	Solar/Wind	22776.5	12319.1	5866.09	1702.16	122067
588	2078	Hydroelectricity	6053.19	1387.44	1972.41	791.977	24744.4
589	2078	Total	85236.1	60454.7	44791.6	27369.3	684918
590	2079	Coal	3300.46	434.286	1995.07	359.979	21862.3
591	2079	Conventional Oil	7211.56	4566.95	4942.31	926.287	64310.8
592	2079	Unconventional Oil	0	0	0	0	0
593	2079	Natural Gas	17871.6	17306	11631.8	21005.7	201802
594	2079	Modern Biofuels	22241.5	20426.5	15600.7	2654.09	190184
595	2079	Traditional Biofuels	348.241	785.851	175.819	3.21882	29303.7
596	2079	Nuclear	3435.84	2548.81	2607.68	437.849	30092.2
597	2079	Solar/Wind	23109.7	12489.6	5886.01	1882.28	125076
598	2079	Hydroelectricity	5934.3	1388.41	1965.78	792.956	24663.8
599	2079	Total	83453.2	59946.3	44805.2	28062.4	687295
600	2080	Coal	3245.05	411.258	2018.19	342.284	21591.3
601	2080	Conventional Oil	7144.54	4435.75	4900.93	917.062	63823.4
602	2080	Unconventional Oil	0	0	0	0	0
603	2080	Natural Gas	17786.3	17407.2	11595	21847.9	205987
604	2080	Modern Biofuels	21000.7	20060.9	15612.4	2681.42	187840
605	2080	Traditional Biofuels	345.406	762.695	172.461	2.95086	29084
606	2080	Nuclear	3192.02	2576.37	2617.04	419.701	30333.6
607	2080	Solar/Wind	23241.1	12514.1	5925.53	2091.46	127317
608	2080	Hydroelectricity	5792.54	1388.9	1958.08	794.896	24541.1
609	2080	Total	81747.6	59557.1	44799.6	29097.7	690517
610	2081	Coal	3222.13	392.218	2076.77	323.068	21166.2
611	2081	Conventional Oil	6927.49	4310.82	4877.04	900.158	62897.4
612	2081	Unconventional Oil	0	0	0	0	0
613	2081	Natural Gas	17711.6	17529.5	11756.2	22911	209456
614	2081	Modern Biofuels	20492.4	19595.3	15627.7	2683.49	186018
615	2081	Traditional Biofuels	344.836	741.59	169.934	2.79278	28812.8
616	2081	Nuclear	2968.41	2602.7	2631.49	405.055	30487.6
617	2081	Solar/Wind	23295.8	12616.2	5921.04	2305.6	130387
618	2081	Hydroelectricity	5630.23	1392.18	1953.31	798.906	24374.4
619	2081	Total	80592.9	59180.5	45013.5	30330.1	693600
620	2082	Coal	3288.51	369.952	2136.49	305.351	20878.7
621	2082	Conventional Oil	6706.14	4191.74	4830.82	877.545	61908.6
622	2082	Unconventional Oil	0	0	0	0	0
623	2082	Natural Gas	17943.5	17597.5	11889.1	24169	214138
624	2082	Modern Biofuels	20183.6	19300.3	15625.8	2697.49	184769
625	2082	Traditional Biofuels	345.119	721.621	167.738	2.60434	28550.9
626	2082	Nuclear	2767.14	2626.84	2648.16	393.876	30698.6
627	2082	Solar/Wind	23252.8	12681	5926.86	2531.88	132920
628	2082	Hydroelectricity	5453.99	1394.62	1951.58	802.123	24218.6
629	2082	Total	79940.8	58883.6	45176.5	31779.8	698083
630	2083	Coal	3481.73	348.107	2178.83	289.702	20712.7
631	2083	Conventional Oil	6546.19	4069.32	4794.09	859.266	60876.9
632	2083	Unconventional Oil	0	0	0	0	0
633	2083	Natural Gas	18770	17532.1	11851.2	25488.5	218246
634	2083	Modern Biofuels	19804.7	19081.8	15529.9	2718.05	183657
635	2083	Traditional Biofuels	345.831	703.424	165.023	2.44534	28317.9
636	2083	Nuclear	2730.53	2644.13	2692.44	389.24	30898.1
637	2083	Solar/Wind	23394.6	12810	6022.08	2746.18	136366
638	2083	Hydroelectricity	5355.32	1396.16	1963.11	806.203	24132.6
639	2083	Total	80428.9	58585.1	45196.6	33299.6	703206
640	2084	Coal	3714.51	328.002	2234.08	274.027	20802.2
641	2084	Conventional Oil	6364.21	3969.6	4755.1	841.61	60098
642	2084	Unconventional Oil	0	0	0	0	0
643	2084	Natural Gas	18671.7	17587.5	11854.6	26880.7	222532
644	2084	Modern Biofuels	19816.6	19094.3	15519.7	2742.67	183219
645	2084	Traditional Biofuels	346.486	686.173	159.837	2.3018	28020.6
646	2084	Nuclear	2515.62	2660.35	2727.37	384.675	31011.7
647	2084	Solar/Wind	23470.1	12842.6	6130.72	2980.73	139708
648	2084	Hydroelectricity	5172.13	1395.56	1972.62	799.306	23985.9
649	2084	Total	80071.3	58564	45354	34906	709378
650	2085	Coal	3904.66	304.725	2257.25	259.249	20748.7
651	2085	Conventional Oil	6217.92	3867.69	4706.88	824.152	59266
652	2085	Unconventional Oil	0	0	0	0	0
653	2085	Natural Gas	18457.2	17450.1	11784.9	28018.4	224833
654	2085	Modern Biofuels	19678.9	19167.8	15461.6	2786.87	182607
655	2085	Traditional Biofuels	346.748	668.953	152.051	2.16147	27813.5
656	2085	Nuclear	2358.3	2635.18	2757.1	380.621	30997.6
657	2085	Solar/Wind	23329.2	13023	6356.32	3176.46	143240
658	2085	Hydroelectricity	4993.33	1395.68	1985.79	798.075	23836.7
659	2085	Total	79286.3	58513.1	45461.8	36246	713344
660	2086	Coal	4011.51	286.682	2211.02	235.794	20410.1
661	2086	Conventional Oil	6102.33	3780.73	4714.5	807.098	58483.4
662	2086	Unconventional Oil	0	0	0	0	0
663	2086	Natural Gas	18088.5	17328.5	11720.4	28905.6	225649
664	2086	Modern Biofuels	19535.7	19300.8	15439.8	2820.53	182230
665	2086	Traditional Biofuels	346.585	671.867	147.143	2.13905	27706.8
666	2086	Nuclear	2251.85	2576.05	2758.94	372.858	31243
667	2086	Solar/Wind	23199.9	13170.3	6487.34	3404.22	146142
668	2086	Hydroelectricity	4857.23	1385.73	1994.97	788.641	23712.7
669	2086	Total	78393.6	58500.6	45474.1	37336.9	715577
670	2087	Coal	4005.14	272.694	2129.38	212.098	19914.2
671	2087	Conventional Oil	5995.95	3704.79	4697.17	791.335	57744.7
672	2087	Unconventional Oil	0	0	0	0	0
673	2087	Natural Gas	17520.2	17277.1	11522.6	29598.9	225653
674	2087	Modern Biofuels	19344.2	19270.8	15407.2	2856.45	181563
675	2087	Traditional Biofuels	345.575	660.22	141.287	2.12487	27635.2
676	2087	Nuclear	2167.38	2505.75	2686.22	358.579	31302.6
677	2087	Solar/Wind	23249.8	13345.7	6842.45	3597.25	149789
678	2087	Hydroelectricity	4759.76	1381.73	1977.46	776.432	23546.4
679	2087	Total	77388	58418.7	45403.8	38193.1	717149
680	2088	Coal	3933.69	272.481	2053.13	186.627	19485.6
681	2088	Conventional Oil	5896.21	3659.32	4683.09	782.372	57223.6
682	2088	Unconventional Oil	0	0	0	0	0
683	2088	Natural Gas	17047.1	17259.6	11446.2	30214.6	226362
684	2088	Modern Biofuels	19060	19181.1	15500.2	2893.68	180852
685	2088	Traditional Biofuels	343.565	648.704	135.008	2.12436	27737.7
686	2088	Nuclear	2044.1	2404.22	2568.54	338.515	31252.4
687	2088	Solar/Wind	23430.5	13588.1	7170.72	3788.93	153127
688	2088	Hydroelectricity	4600.55	1371.63	1951.76	753.864	23306.4
689	2088	Total	76355.7	58385.1	45508.6	38960.7	719346
690	2089	Coal	3857.9	269.756	1960.18	165.577	18869.5
691	2089	Conventional Oil	5793.05	3599.93	4662.01	782.346	56574.3
692	2089	Unconventional Oil	0	0	0	0	0
693	2089	Natural Gas	16619.1	17158.8	11349.9	30771.3	226332
694	2089	Modern Biofuels	18737.1	19138	15520.1	2932.11	180277
695	2089	Traditional Biofuels	340.473	637.294	128.836	2.13638	27569.8
696	2089	Nuclear	1870.84	2305.53	2422.16	315.757	31071.1
697	2089	Solar/Wind	23807.8	13838	7576.47	3938.35	157155
698	2089	Hydroelectricity	4415.47	1371.28	1925.56	730.137	23016
699	2089	Total	75441.8	58318.6	45545.1	39637.7	720865
700	2090	Coal	3822.62	266.427	1870.53	146.206	18222
701	2090	Conventional Oil	5705.9	3554.45	4633.35	782.828	55908.5
702	2090	Unconventional Oil	0	0	0	0	0
703	2090	Natural Gas	16500.2	17042	11189.8	31279.6	226453
704	2090	Modern Biofuels	18547.4	18976.5	15517.7	2980.41	179962
705	2090	Traditional Biofuels	336.3	626.589	123.064	2.13139	27398.6
706	2090	Nuclear	1697.67	2185.39	2247.58	291.722	30768.6
707	2090	Solar/Wind	24037	14194.5	8041.59	4084.88	161276
708	2090	Hydroelectricity	4210.27	1364.5	1896.35	702.594	22686.8
709	2090	Total	74857.3	58210.4	45519.9	40270.4	722676
710	2091	Coal	3801.05	260.898	1822.67	133.679	17887.9
711	2091	Conventional Oil	5624.49	3512.27	4569.04	787.334	55397.4
712	2091	Unconventional Oil	0	0	0	0	0
713	2091	Natural Gas	16556.5	16978.6	11061.2	31689.8	227032
714	2091	Modern Biofuels	18286.1	18838.6	15527.2	3032.84	179633
715	2091	Traditional Biofuels	332.09	617.082	115.821	2.04945	27179.3
716	2091	Nuclear	1465.17	2083.93	2076.37	272.524	30239.1
717	2091	Solar/Wind	24406	14511.8	8515.73	4167.83	165424
718	2091	Hydroelectricity	3947.22	1367.24	1881.92	680.544	22292.9
719	2091	Total	74418.7	58170.4	45569.9	40766.6	725086
720	2092	Coal	3778.02	255.695	1795.85	122.224	17682.4
721	2092	Conventional Oil	5531.29	3475.78	4531.21	792.806	54938.8
722	2092	Unconventional Oil	0	0	0	0	0
723	2092	Natural Gas	16534.4	16899.5	11066.8	31753.9	227994
724	2092	Modern Biofuels	18114.5	18486.1	15639.8	3058.98	179329
725	2092	Traditional Biofuels	326.885	607.492	108.757	1.95849	26950.2
726	2092	Nuclear	1214.44	1962.61	1936.08	254.606	29822.9
727	2092	Solar/Wind	24758.8	14944.6	8836.95	4268.31	169194
728	2092	Hydroelectricity	3681.31	1359.22	1881.45	652.409	21905.9
729	2092	Total	73939.6	57991.1	45797	40905.2	727817
730	2093	Coal	3767.6	250.605	1782.29	112.136	17289.3
731	2093	Conventional Oil	5439.52	3444.04	4501.68	797.338	54301.3
732	2093	Unconventional Oil	0	0	0	0	0
733	2093	Natural Gas	16511.2	16908.5	11150.1	31540	227464
734	2093	Modern Biofuels	18056.1	18288	15769.1	3086.98	179204
735	2093	Traditional Biofuels	320.886	597.942	101.087	1.87993	26715.2
736	2093	Nuclear	982.547	1869.31	1806.68	238.815	29478.7
737	2093	Solar/Wind	24797.8	15244.5	9084.79	4374.8	173357
738	2093	Hydroelectricity	3450.98	1364.94	1882.91	622.34	21488
739	2093	Total	73326.6	57967.8	46078.6	40774.3	729298
740	2094	Coal	3747.49	245.243	1764.99	102.612	17118.2
741	2094	Conventional Oil	5359.51	3412.38	4478.98	799.451	53860.6
742	2094	Unconventional Oil	0	0	0	0	0
743	2094	Natural Gas	16485	16875.3	11288.8	31278.7	227437
744	2094	Modern Biofuels	17894.7	17928	15790.5	3119.45	178629
745	2094	Traditional Biofuels	314.28	588.035	93.2068	1.79595	26473
746	2094	Nuclear	764.098	1745.93	1673.84	223.472	29237
747	2094	Solar/Wind	24968.8	15689.9	9364.77	4457.5	177094
748	2094	Hydroelectricity	3258.69	1348.54	1858.32	595.196	21049.3
749	2094	Total	72792.6	57833.2	46313.4	40578.2	730897
750	2095	Coal	3715.29	240.845	1746.7	94.2702	17330.3
751	2095	Conventional Oil	5283.49	3377.04	4461.32	800.876	53157.6
752	2095	Unconventional Oil	0	0	0	0	0
753	2095	Natural Gas	16385.3	16923.2	11454	30985.1	226805
754	2095	Modern Biofuels	17812.8	17759.9	15882.2	3160.19	178112
755	2095	Traditional Biofuels	307.225	578.772	85.7809	1.71452	26636.4
756	2095	Nuclear	583.127	1657.93	1550.1	208.153	29104
757	2095	Solar/Wind	24945.3	15952.8	9584.76	4495.33	180154
758	2095	Hydroelectricity	3112.87	1350.75	1830.75	574.154	20707.6
759	2095	Total	72145.3	57841.2	46595.6	40319.7	732007
760	2096	Coal	3689.22	237.824	1742.73	88.8077	17543.5
761	2096	Conventional Oil	5269.69	3316.89	4460.61	797.794	52519.7
762	2096	Unconventional Oil	0	0	0	0	0
763	2096	Natural Gas	16860.8	16956	11692.4	30609.2	225757
764	2096	Modern Biofuels	17790.7	17553.5	15989.6	3148.03	177938
765	2096	Traditional Biofuels	300.319	571.636	81.1163	1.69496	26369.6
766	2096	Nuclear	522.214	1578.37	1471.48	191.895	29065.1
767	2096	Solar/Wind	24292.3	16265.5	9622.34	4491.85	182375
768	2096	Hydroelectricity	3055.15	1328.88	1806.38	551.868	20412.7
769	2096	Total	71780.4	57808.5	46866.6	39881.2	731981
770	2097	Coal	3643.14	237.142	1737.65	88.7204	17653
771	2097	Conventional Oil	5212.31	3267.48	4462.74	793.322	51569.5
772	2097	Unconventional Oil	0	0	0	0	0
773	2097	Natural Gas	17149.5	17033.6	11943.8	30162.6	224338
774	2097	Modern Biofuels	17836	17522.5	16058.7	3105.45	178356
775	2097	Traditional Biofuels	293.287	564.343	77.6576	1.64125	26105.6
776	2097	Nuclear	486.05	1522.79	1410.73	176.706	29018
777	2097	Solar/Wind	23771.3	16439.4	9646.16	4470.97	184947
778	2097	Hydroelectricity	3025.26	1319.51	1788.38	528.87	20177.1
779	2097	Total	71416.8	57906.7	47125.9	39328.3	732164
780	2098	Coal	3586.09	237.136	1732.06	95.7228	17854.2
781	2098	Conventional Oil	5150.56	3231.36	4469.37	790.912	50790.4
782	2098	Unconventional Oil	0	0	0	0	0
783	2098	Natural Gas	17228.8	17080.5	12171	29695.8	223047
784	2098	Modern Biofuels	17883.9	17298.4	16014.1	3097.78	178403
785	2098	Traditional Biofuels	286.212	557.471	74.3319	1.55673	25817.1
786	2098	Nuclear	488.86	1458.62	1371.16	163.239	29050.4
787	2098	Solar/Wind	23384.5	16685.9	9663.51	4419.64	187387
788	2098	Hydroelectricity	2999.79	1298.1	1774.76	508.377	19950
789	2098	Total	71008.6	57847.5	47270.2	38773	732299
790	2099	Coal	3553.57	241.248	1731.11	102.888	18076.8
791	2099	Conventional Oil	5138.53	3214.89	4472.19	787.843	50079
792	2099	Unconventional Oil	0	0	0	0	0
793	2099	Natural Gas	17827.9	17219.6	12519	29194.6	222696
794	2099	Modern Biofuels	18130.7	17193.7	15991.7	3114.97	178715
795	2099	Traditional Biofuels	279.178	549.445	71.0483	1.48113	25482.7
796	2099	Nuclear	540.9	1430.37	1347	153.151	29302.5
797	2099	Solar/Wind	22390.6	16747.5	9535.69	4361.64	188695
798	2099	Hydroelectricity	3055.68	1294.26	1763.32	496.799	19896.7
799	2099	Total	70917.1	57891	47431.1	38213.3	732945
800	2100	Coal	3496.48	245.616	1722.87	116.846	18006.4
801	2100	Conventional Oil	5106.41	3205.36	4467.69	783.083	49613.9
802	2100	Unconventional Oil	0	0	0	0	0
803	2100	Natural Gas	18074.2	17333.1	12683.9	28673.4	221990
804	2100	Modern Biofuels	18450	16966.9	15936.8	3142.44	179417
805	2100	Traditional Biofuels	272.45	541.235	67.873	1.41016	25143.1
806	2100	Nuclear	609.636	1389.28	1323.77	146.423	29592
807	2100	Solar/Wind	21608.4	16905.4	9477.69	4309.44	190234
808	2100	Hydroelectricity	3126.67	1281.08	1749.98	493.351	19870.1
809	2100	Total	70744.3	57868	47430.6	37666.4	733866
