# Supplementary material for: Environmental trade-offs of direct air capture technologies in climate change mitigation toward 2100
Source: Nat Commun. 2022 Jun 25;13:3635. doi: 10.1038/s41467-022-31146-1 (PMC9233692; doi:10.1038/s41467-022-31146-1)
Supplement: Supplementary file 3 — Supplementary Data 1 [file 41467_2022_31146_MOESM3_ESM.zip › 6-2. Supplementary Dataset/Code/Python-Code/Python_code_result_export/total_co2_seq_RCP19_DAC_data.xlsx]

## Sheet: total_co2_seq
	year	China Region	USA	Western Europe	Russia Region	World
0	2020	0	0	0	0	0
1	2021	0.0112903	0	1.63527e-06	0	0.0124833
2	2022	0.0122196	0.000386845	0.000290509	0	0.0185577
3	2023	0.0141089	0.00137189	0.000829265	0	0.0374946
4	2024	0.017578	0.00326685	0.00320005	0	0.081816
5	2025	0.0219436	0.00648291	0.00927821	0	0.143854
6	2026	0.0290037	0.0104397	0.014106	0	0.265301
7	2027	0.0469007	0.0254542	0.0191337	0	0.46575
8	2028	0.204844	0.0479735	0.0281142	0	0.959811
9	2029	0.525697	0.0822616	0.0425217	0	1.71642
10	2030	1.17315	0.129092	0.0772586	0	3.02572
11	2031	1.78725	0.189031	0.106272	0.00566461	4.35896
12	2032	2.114	0.2683	0.128097	0.0211651	5.33783
13	2033	2.22204	0.340099	0.159082	0.0364402	6.01816
14	2034	2.17186	0.449861	0.224586	0.0476175	6.618
15	2035	2.15895	0.550248	0.321123	0.060141	7.3127
16	2036	2.08995	0.636946	0.410336	0.0818703	7.94691
17	2037	2.17142	0.723862	0.495406	0.109441	8.79324
18	2038	2.32937	0.823646	0.575535	0.15	9.74585
19	2039	2.56405	0.92383	0.639324	0.206307	10.7916
20	2040	2.74809	1.02644	0.706316	0.270641	11.8393
21	2041	2.781	1.12061	0.772233	0.314961	12.5949
22	2042	2.78605	1.18741	0.818863	0.347443	13.2714
23	2043	2.84784	1.24427	0.855393	0.37149	13.9388
24	2044	2.931	1.29806	0.886175	0.390564	14.6267
25	2045	3.02354	1.33984	0.919294	0.405877	15.2561
26	2046	3.10706	1.37838	0.958787	0.420165	15.8873
27	2047	3.17709	1.41224	1.02164	0.436655	16.5118
28	2048	3.22383	1.44829	1.09233	0.462659	17.1613
29	2049	3.28013	1.47609	1.15783	0.49926	17.7868
30	2050	3.34614	1.53071	1.22028	0.525121	18.4231
31	2051	3.39276	1.61428	1.29306	0.547021	19.0399
32	2052	3.44836	1.70597	1.33505	0.571929	19.614
33	2053	3.50877	1.80654	1.3732	0.593829	20.2365
34	2054	3.58901	1.91314	1.4137	0.616074	20.848
35	2055	3.65463	1.99533	1.44941	0.640714	21.3834
36	2056	3.70872	2.02612	1.46258	0.667986	21.7965
37	2057	3.73889	2.04182	1.4702	0.695512	22.1651
38	2058	3.76317	2.06382	1.47652	0.722539	22.5102
39	2059	3.7945	2.09529	1.47914	0.751349	22.8863
40	2060	3.82773	2.12868	1.47841	0.782935	23.2697
41	2061	3.83846	2.1517	1.49613	0.813763	23.6301
42	2062	3.84927	2.18582	1.51667	0.848669	24.0076
43	2063	3.83383	2.21332	1.53334	0.889063	24.2939
44	2064	3.80189	2.23349	1.54971	0.933378	24.5242
45	2065	3.74093	2.25657	1.56451	0.982718	24.6962
46	2066	3.65968	2.29063	1.57255	1.03377	24.8149
47	2067	3.53456	2.32595	1.58358	1.0806	24.9562
48	2068	3.40426	2.36627	1.56922	1.12388	25.0439
49	2069	3.23764	2.41405	1.55227	1.16414	25.0958
50	2070	3.05339	2.45204	1.53682	1.20868	25.2096
51	2071	2.84489	2.50185	1.53864	1.25744	25.3464
52	2072	2.64468	2.52547	1.53803	1.30768	25.5961
53	2073	2.45645	2.53868	1.53426	1.3612	25.8479
54	2074	2.3084	2.54724	1.54559	1.42638	26.1916
55	2075	2.17081	2.57328	1.55431	1.50106	26.5377
56	2076	2.07572	2.57347	1.5531	1.58123	26.9697
57	2077	1.98831	2.58275	1.55755	1.67185	27.4132
58	2078	1.92529	2.57192	1.56086	1.77015	27.8951
59	2079	1.87642	2.57214	1.5832	1.87392	28.4031
60	2080	1.88261	2.56349	1.60658	1.9829	29.0038
61	2081	1.91787	2.58058	1.63748	2.09678	29.551
62	2082	1.97715	2.57253	1.66272	2.20841	30.2601
63	2083	2.04135	2.59449	1.68496	2.31673	30.8999
64	2084	2.0749	2.59719	1.70943	2.4307	31.5658
65	2085	2.07976	2.62819	1.72012	2.54381	32.2019
66	2086	2.07782	2.63225	1.73622	2.65663	32.8038
67	2087	2.06102	2.64596	1.74524	2.7637	33.3951
68	2088	2.05615	2.6362	1.76315	2.86371	34.1606
69	2089	2.07213	2.64995	1.7631	2.96085	34.8576
70	2090	2.11054	2.6458	1.77157	3.05754	35.5957
71	2091	2.13801	2.67993	1.77814	3.15022	36.2654
72	2092	2.16342	2.72535	1.79223	3.2306	36.9465
73	2093	2.18139	2.79013	1.80743	3.30503	37.5047
74	2094	2.19864	2.83149	1.83996	3.37699	38.0665
75	2095	2.21246	2.88497	1.86554	3.44047	38.5572
76	2096	2.23014	2.92551	1.89865	3.49742	39.0033
77	2097	2.25387	2.97027	1.92693	3.5516	39.3878
78	2098	2.30383	2.98814	1.94478	3.60544	39.7888
79	2099	2.33189	3.02744	1.95518	3.66338	40.0844
80	2100	2.35588	3.07066	1.95209	3.71044	40.3037
