# Supplementary material for: Environmental trade-offs of direct air capture technologies in climate change mitigation toward 2100
Source: Nat Commun. 2022 Jun 25;13:3635. doi: 10.1038/s41467-022-31146-1 (PMC9233692; doi:10.1038/s41467-022-31146-1)
Supplement: Supplementary file 3 — Supplementary Data 1 [file 41467_2022_31146_MOESM3_ESM.zip › 6-2. Supplementary Dataset/Code/Python-Code/Python_code_result_export/total_co2_seq_RCP19_data.xlsx]

## Sheet: total_co2_seq
	year	China Region	USA	Western Europe	Russia Region	World
0	2020	0	0	0	0	0
1	2021	0.0112903	0	1.63527e-06	0	0.0124833
2	2022	0.0122196	0.000386845	0.000290509	0	0.0185577
3	2023	0.0141089	0.00137189	0.000829265	0	0.0374946
4	2024	0.017578	0.00326685	0.00320005	0	0.081816
5	2025	0.0219436	0.00648291	0.00927821	0	0.143854
6	2026	0.0290037	0.0104397	0.014106	0	0.265301
7	2027	0.0469007	0.0254542	0.0191337	0	0.46575
8	2028	0.204844	0.0479735	0.0281142	0	0.959811
9	2029	0.525697	0.0822616	0.0425217	0	1.71642
10	2030	1.17315	0.129092	0.0772586	0	3.02572
11	2031	1.78738	0.188976	0.106202	0.00566461	4.35943
12	2032	2.11419	0.268667	0.127906	0.0211256	5.33873
13	2033	2.22231	0.340502	0.158744	0.0364023	6.01899
14	2034	2.17221	0.450887	0.224143	0.0475832	6.62098
15	2035	2.1608	0.551021	0.32068	0.0601114	7.32267
16	2036	2.09243	0.637571	0.409747	0.0818155	7.96752
17	2037	2.17736	0.724632	0.494057	0.109356	8.82811
18	2038	2.336	0.825093	0.572657	0.149953	9.79207
19	2039	2.56963	0.925473	0.636666	0.20644	10.8624
20	2040	2.7524	1.02881	0.70422	0.270938	11.9328
21	2041	2.78432	1.1248	0.770053	0.315505	12.7512
22	2042	2.78807	1.19292	0.816901	0.347294	13.4699
23	2043	2.84431	1.25528	0.852855	0.373915	14.1945
24	2044	2.92284	1.31243	0.882409	0.394859	14.9385
25	2045	3.01092	1.35657	0.910555	0.411738	15.6182
26	2046	3.09896	1.39755	0.949936	0.425877	16.2324
27	2047	3.16894	1.43455	0.999621	0.440376	16.8071
28	2048	3.21851	1.4729	1.05651	0.465299	17.4161
29	2049	3.27544	1.5012	1.10758	0.503813	17.9986
30	2050	3.34074	1.55127	1.15345	0.535508	18.5736
31	2051	3.38765	1.59612	1.19712	0.558784	19.1631
32	2052	3.44654	1.63443	1.23823	0.582427	19.6974
33	2053	3.50833	1.676	1.27325	0.603705	20.2416
34	2054	3.58713	1.71987	1.30693	0.624223	20.7765
35	2055	3.65253	1.75542	1.33734	0.645749	21.2708
36	2056	3.70483	1.80084	1.36547	0.67019	21.7119
37	2057	3.74537	1.85475	1.39103	0.697568	22.1772
38	2058	3.77672	1.91086	1.42109	0.725327	22.5966
39	2059	3.82667	1.96988	1.44994	0.758483	23.0628
40	2060	3.87054	2.00355	1.47633	0.789896	23.4661
41	2061	3.89346	2.02611	1.50039	0.823822	23.8446
42	2062	3.90703	2.03973	1.52357	0.862716	24.1456
43	2063	3.90869	2.05926	1.5464	0.909328	24.4128
44	2064	3.88545	2.08615	1.56947	0.965867	24.6856
45	2065	3.82579	2.12025	1.5885	1.02932	24.9391
46	2066	3.755	2.12421	1.59824	1.09004	25.0301
47	2067	3.62823	2.14714	1.60763	1.14406	25.1764
48	2068	3.50273	2.175	1.60136	1.17982	25.2864
49	2069	3.34607	2.2035	1.58943	1.20677	25.4099
50	2070	3.18042	2.22525	1.57395	1.22738	25.4992
51	2071	2.98938	2.25456	1.57513	1.24481	25.5656
52	2072	2.84955	2.29984	1.57038	1.25469	25.6442
53	2073	2.7223	2.32373	1.56847	1.26305	25.6693
54	2074	2.63278	2.34492	1.56643	1.26828	25.7367
55	2075	2.55444	2.33521	1.56674	1.27641	25.7691
56	2076	2.51495	2.31579	1.56085	1.29135	25.8679
57	2077	2.44386	2.28752	1.56305	1.30916	25.8784
58	2078	2.37656	2.27204	1.55874	1.33162	25.9136
59	2079	2.29665	2.2403	1.57634	1.36476	25.7903
60	2080	2.26033	2.23035	1.59154	1.41233	25.9686
61	2081	2.27276	2.20346	1.61396	1.47039	26.1233
62	2082	2.32105	2.19343	1.63126	1.53975	26.385
63	2083	2.39144	2.18968	1.6395	1.613	26.6129
64	2084	2.44401	2.20768	1.65937	1.6904	26.9491
65	2085	2.4603	2.22776	1.67003	1.75581	27.1542
66	2086	2.45758	2.24682	1.67991	1.80608	27.2595
67	2087	2.42849	2.25695	1.67693	1.84619	27.2686
68	2088	2.38622	2.26202	1.68386	1.88259	27.3038
69	2089	2.3447	2.26261	1.6826	1.91656	27.2783
70	2090	2.33117	2.2494	1.67571	1.94855	27.2584
71	2091	2.32367	2.24034	1.6741	1.97733	27.2889
72	2092	2.31842	2.21117	1.69121	1.98478	27.3327
73	2093	2.31778	2.19904	1.71362	1.97624	27.2962
74	2094	2.30924	2.17248	1.72474	1.96575	27.2565
75	2095	2.29852	2.16779	1.74381	1.95424	27.2458
76	2096	2.31088	2.16237	1.76923	1.93636	27.2249
77	2097	2.31751	2.17568	1.7937	1.91683	27.1978
78	2098	2.32014	2.17641	1.8059	1.89913	27.1836
79	2099	2.35996	2.19887	1.81777	1.88178	27.2143
80	2100	2.38881	2.21983	1.82035	1.86564	27.2693
