# Supplementary material for: Environmental trade-offs of direct air capture technologies in climate change mitigation toward 2100
Source: Nat Commun. 2022 Jun 25;13:3635. doi: 10.1038/s41467-022-31146-1 (PMC9233692; doi:10.1038/s41467-022-31146-1)
Supplement: Supplementary file 3 — Supplementary Data 1 [file 41467_2022_31146_MOESM3_ESM.zip › 6-2. Supplementary Dataset/Code/Python-Code/Python_code_result_export/US_1kwh_elec_impact_year_summary_table.xlsx]

## Sheet: Sheet1
year	Freshwater eutrophication (kg P-Eq)	Freshwater ecotoxicity (kg 14-DCB)	Climate change (kg CO2-Eq)	Human toxicity (kg 14-DCB)	Metal depletion (kg Fe-Eq)	Terrestrial acidification (kg SO2-Eq)	Terrestrial ecotoxicity (kg 14-DCB)	Water depletion (m3 water)	Climate_scenario
2020	0.000487035	0.0143874	0.511526	0.325953	0.00918507	0.00104434	3.11455e-05	0.00247157	RCP19
2030	9.13548e-05	0.00985132	0.197484	0.121463	0.0110587	0.000521385	4.05542e-05	0.00148986	RCP19
2040	6.86141e-05	0.0115308	0.00616158	0.0780221	0.0154735	0.000386959	4.3594e-05	0.00118356	RCP19
2050	5.81061e-05	0.012734	0.0131096	0.0542592	0.0169164	0.0003396	4.61414e-05	0.000999003	RCP19
2060	4.45429e-05	0.012697	-0.00301851	0.037751	0.017481	0.000344899	4.72982e-05	0.000974596	RCP19
2070	3.72115e-05	0.0128891	-0.0111496	0.0302997	0.0184086	0.000322433	5.1431e-05	0.000949382	RCP19
2080	2.84574e-05	0.0130108	0.000481384	0.0300515	0.0187013	0.000273975	5.27986e-05	0.000930554	RCP19
2090	2.65483e-05	0.013735	-0.00363906	0.030915	0.0196613	0.000265928	5.50471e-05	0.000783392	RCP19
2100	2.56354e-05	0.0145316	0.0042756	0.0325473	0.020497	0.000263749	5.5018e-05	0.000638201	RCP19
2020	0.000487035	0.0143874	0.511526	0.325953	0.00918507	0.00104434	3.11455e-05	0.00247157	RCP19_DAC
2030	9.13548e-05	0.00985132	0.197484	0.121463	0.0110587	0.000521385	4.05542e-05	0.00148986	RCP19_DAC
2040	6.86278e-05	0.0115216	0.00641763	0.0780761	0.0154435	0.00038789	4.34839e-05	0.00118466	RCP19_DAC
2050	6.00443e-05	0.0128197	0.0128351	0.0554076	0.0169776	0.000340187	4.63091e-05	0.000996102	RCP19_DAC
2060	4.81803e-05	0.0131404	-0.014154	0.0348377	0.0184816	0.000357266	5.09739e-05	0.000916499	RCP19_DAC
2070	4.01293e-05	0.0133359	-0.0222249	0.0273823	0.0192854	0.000333757	5.46247e-05	0.000879829	RCP19_DAC
2080	3.07863e-05	0.0135657	-0.0181517	0.0240268	0.01981	0.000291897	5.63903e-05	0.000840365	RCP19_DAC
2090	2.7252e-05	0.0142559	-0.00888815	0.027783	0.0204596	0.000275467	5.75267e-05	0.000699202	RCP19_DAC
2100	2.7149e-05	0.0148459	0.00440601	0.0317211	0.0210356	0.000271641	5.79202e-05	0.000583178	RCP19_DAC
