# Supplementary material for: Environmental trade-offs of direct air capture technologies in climate change mitigation toward 2100
Source: Nat Commun. 2022 Jun 25;13:3635. doi: 10.1038/s41467-022-31146-1 (PMC9233692; doi:10.1038/s41467-022-31146-1)
Supplement: Supplementary file 3 — Supplementary Data 1 [file 41467_2022_31146_MOESM3_ESM.zip › 6-2. Supplementary Dataset/Code/Python-Code/Python_code_result_export/US_hv_Baseline.xlsx]

## Sheet: Sheet1
year	impact_category	tech	value
2020	Climate change (kg CO2-Eq)	electricity production, deep geothermal	0.000293425
2020	Terrestrial acidification (kg SO2-Eq)	electricity production, deep geothermal	9.09902e-07
2020	Freshwater ecotoxicity (kg 14-DCB)	electricity production, deep geothermal	9.29973e-06
2020	Terrestrial ecotoxicity (kg 14-DCB)	electricity production, deep geothermal	1.24547e-07
2020	Human toxicity (kg 14-DCB)	electricity production, deep geothermal	0.000277701
2020	Freshwater eutrophication (kg P-Eq)	electricity production, deep geothermal	1.87021e-07
2020	Metal depletion (kg Fe-Eq)	electricity production, deep geothermal	5.84945e-05
2020	Water depletion (m3 water)	electricity production, deep geothermal	1.24974e-06
2030	Climate change (kg CO2-Eq)	electricity production, deep geothermal	0.000397489
2030	Terrestrial acidification (kg SO2-Eq)	electricity production, deep geothermal	9.70242e-07
2030	Freshwater ecotoxicity (kg 14-DCB)	electricity production, deep geothermal	1.36558e-05
2030	Terrestrial ecotoxicity (kg 14-DCB)	electricity production, deep geothermal	1.84007e-07
2030	Human toxicity (kg 14-DCB)	electricity production, deep geothermal	0.000394005
2030	Freshwater eutrophication (kg P-Eq)	electricity production, deep geothermal	2.51719e-07
2030	Metal depletion (kg Fe-Eq)	electricity production, deep geothermal	8.69478e-05
2030	Water depletion (m3 water)	electricity production, deep geothermal	1.7066e-06
2040	Climate change (kg CO2-Eq)	electricity production, deep geothermal	0.000462327
2040	Terrestrial acidification (kg SO2-Eq)	electricity production, deep geothermal	1.07097e-06
2040	Freshwater ecotoxicity (kg 14-DCB)	electricity production, deep geothermal	1.70515e-05
2040	Terrestrial ecotoxicity (kg 14-DCB)	electricity production, deep geothermal	2.30829e-07
2040	Human toxicity (kg 14-DCB)	electricity production, deep geothermal	0.000479363
2040	Freshwater eutrophication (kg P-Eq)	electricity production, deep geothermal	2.93502e-07
2040	Metal depletion (kg Fe-Eq)	electricity production, deep geothermal	0.000109387
2040	Water depletion (m3 water)	electricity production, deep geothermal	1.93996e-06
2050	Climate change (kg CO2-Eq)	electricity production, deep geothermal	0.000451337
2050	Terrestrial acidification (kg SO2-Eq)	electricity production, deep geothermal	9.94018e-07
2050	Freshwater ecotoxicity (kg 14-DCB)	electricity production, deep geothermal	1.7663e-05
2050	Terrestrial ecotoxicity (kg 14-DCB)	electricity production, deep geothermal	2.33713e-07
2050	Human toxicity (kg 14-DCB)	electricity production, deep geothermal	0.000482014
2050	Freshwater eutrophication (kg P-Eq)	electricity production, deep geothermal	2.99248e-07
2050	Metal depletion (kg Fe-Eq)	electricity production, deep geothermal	0.000110986
2050	Water depletion (m3 water)	electricity production, deep geothermal	1.81554e-06
2060	Climate change (kg CO2-Eq)	electricity production, deep geothermal	0.000388991
2060	Terrestrial acidification (kg SO2-Eq)	electricity production, deep geothermal	8.47288e-07
2060	Freshwater ecotoxicity (kg 14-DCB)	electricity production, deep geothermal	1.73096e-05
2060	Terrestrial ecotoxicity (kg 14-DCB)	electricity production, deep geothermal	2.31186e-07
2060	Human toxicity (kg 14-DCB)	electricity production, deep geothermal	0.000442575
2060	Freshwater eutrophication (kg P-Eq)	electricity production, deep geothermal	2.54112e-07
2060	Metal depletion (kg Fe-Eq)	electricity production, deep geothermal	0.000109367
2060	Water depletion (m3 water)	electricity production, deep geothermal	1.57067e-06
2070	Climate change (kg CO2-Eq)	electricity production, deep geothermal	0.00035961
2070	Terrestrial acidification (kg SO2-Eq)	electricity production, deep geothermal	7.69549e-07
2070	Freshwater ecotoxicity (kg 14-DCB)	electricity production, deep geothermal	1.73704e-05
2070	Terrestrial ecotoxicity (kg 14-DCB)	electricity production, deep geothermal	2.28782e-07
2070	Human toxicity (kg 14-DCB)	electricity production, deep geothermal	0.000424152
2070	Freshwater eutrophication (kg P-Eq)	electricity production, deep geothermal	2.37797e-07
2070	Metal depletion (kg Fe-Eq)	electricity production, deep geothermal	0.000107731
2070	Water depletion (m3 water)	electricity production, deep geothermal	1.46207e-06
2080	Climate change (kg CO2-Eq)	electricity production, deep geothermal	0.000361276
2080	Terrestrial acidification (kg SO2-Eq)	electricity production, deep geothermal	7.67848e-07
2080	Freshwater ecotoxicity (kg 14-DCB)	electricity production, deep geothermal	1.83945e-05
2080	Terrestrial ecotoxicity (kg 14-DCB)	electricity production, deep geothermal	2.37573e-07
2080	Human toxicity (kg 14-DCB)	electricity production, deep geothermal	0.000438761
2080	Freshwater eutrophication (kg P-Eq)	electricity production, deep geothermal	2.46271e-07
2080	Metal depletion (kg Fe-Eq)	electricity production, deep geothermal	0.000111553
2080	Water depletion (m3 water)	electricity production, deep geothermal	1.45357e-06
2090	Climate change (kg CO2-Eq)	electricity production, deep geothermal	0.000338193
2090	Terrestrial acidification (kg SO2-Eq)	electricity production, deep geothermal	7.38074e-07
2090	Freshwater ecotoxicity (kg 14-DCB)	electricity production, deep geothermal	1.88862e-05
2090	Terrestrial ecotoxicity (kg 14-DCB)	electricity production, deep geothermal	2.42024e-07
2090	Human toxicity (kg 14-DCB)	electricity production, deep geothermal	0.000428748
2090	Freshwater eutrophication (kg P-Eq)	electricity production, deep geothermal	2.23317e-07
2090	Metal depletion (kg Fe-Eq)	electricity production, deep geothermal	0.000113363
2090	Water depletion (m3 water)	electricity production, deep geothermal	1.40652e-06
2100	Climate change (kg CO2-Eq)	electricity production, deep geothermal	0.000302234
2100	Terrestrial acidification (kg SO2-Eq)	electricity production, deep geothermal	6.93583e-07
2100	Freshwater ecotoxicity (kg 14-DCB)	electricity production, deep geothermal	1.91373e-05
2100	Terrestrial ecotoxicity (kg 14-DCB)	electricity production, deep geothermal	2.39334e-07
2100	Human toxicity (kg 14-DCB)	electricity production, deep geothermal	0.000411088
2100	Freshwater eutrophication (kg P-Eq)	electricity production, deep geothermal	2.03565e-07
2100	Metal depletion (kg Fe-Eq)	electricity production, deep geothermal	0.000111787
2100	Water depletion (m3 water)	electricity production, deep geothermal	1.31253e-06
2020	Climate change (kg CO2-Eq)	electricity production, hard coal	0.149222
2020	Terrestrial acidification (kg SO2-Eq)	electricity production, hard coal	0.000316778
2020	Freshwater ecotoxicity (kg 14-DCB)	electricity production, hard coal	0.00156132
2020	Terrestrial ecotoxicity (kg 14-DCB)	electricity production, hard coal	2.0103e-06
2020	Human toxicity (kg 14-DCB)	electricity production, hard coal	0.0535669
2020	Freshwater eutrophication (kg P-Eq)	electricity production, hard coal	7.89774e-05
2020	Metal depletion (kg Fe-Eq)	electricity production, hard coal	0.00151172
2020	Water depletion (m3 water)	electricity production, hard coal	0.000318854
2030	Climate change (kg CO2-Eq)	electricity production, hard coal	0.114496
2030	Terrestrial acidification (kg SO2-Eq)	electricity production, hard coal	0.000120309
2030	Freshwater ecotoxicity (kg 14-DCB)	electricity production, hard coal	0.00119858
2030	Terrestrial ecotoxicity (kg 14-DCB)	electricity production, hard coal	1.5563e-06
2030	Human toxicity (kg 14-DCB)	electricity production, hard coal	0.0410465
2030	Freshwater eutrophication (kg P-Eq)	electricity production, hard coal	6.04881e-05
2030	Metal depletion (kg Fe-Eq)	electricity production, hard coal	0.00117525
2030	Water depletion (m3 water)	electricity production, hard coal	0.000244808
2040	Climate change (kg CO2-Eq)	electricity production, hard coal	0.111176
2040	Terrestrial acidification (kg SO2-Eq)	electricity production, hard coal	0.000115728
2040	Freshwater ecotoxicity (kg 14-DCB)	electricity production, hard coal	0.00116585
2040	Terrestrial ecotoxicity (kg 14-DCB)	electricity production, hard coal	1.53327e-06
2040	Human toxicity (kg 14-DCB)	electricity production, hard coal	0.0398602
2040	Freshwater eutrophication (kg P-Eq)	electricity production, hard coal	5.87086e-05
2040	Metal depletion (kg Fe-Eq)	electricity production, hard coal	0.00116324
2040	Water depletion (m3 water)	electricity production, hard coal	0.000237781
2050	Climate change (kg CO2-Eq)	electricity production, hard coal	0.111936
2050	Terrestrial acidification (kg SO2-Eq)	electricity production, hard coal	0.000115236
2050	Freshwater ecotoxicity (kg 14-DCB)	electricity production, hard coal	0.00117722
2050	Terrestrial ecotoxicity (kg 14-DCB)	electricity production, hard coal	1.56095e-06
2050	Human toxicity (kg 14-DCB)	electricity production, hard coal	0.040133
2050	Freshwater eutrophication (kg P-Eq)	electricity production, hard coal	5.91214e-05
2050	Metal depletion (kg Fe-Eq)	electricity production, hard coal	0.00118866
2050	Water depletion (m3 water)	electricity production, hard coal	0.000239316
2060	Climate change (kg CO2-Eq)	electricity production, hard coal	0.0799734
2060	Terrestrial acidification (kg SO2-Eq)	electricity production, hard coal	8.11531e-05
2060	Freshwater ecotoxicity (kg 14-DCB)	electricity production, hard coal	0.000841962
2060	Terrestrial ecotoxicity (kg 14-DCB)	electricity production, hard coal	1.12526e-06
2060	Human toxicity (kg 14-DCB)	electricity production, hard coal	0.0286162
2060	Freshwater eutrophication (kg P-Eq)	electricity production, hard coal	4.21558e-05
2060	Metal depletion (kg Fe-Eq)	electricity production, hard coal	0.000856201
2060	Water depletion (m3 water)	electricity production, hard coal	0.000170907
2070	Climate change (kg CO2-Eq)	electricity production, hard coal	0.0608532
2070	Terrestrial acidification (kg SO2-Eq)	electricity production, hard coal	6.0883e-05
2070	Freshwater ecotoxicity (kg 14-DCB)	electricity production, hard coal	0.000641191
2070	Terrestrial ecotoxicity (kg 14-DCB)	electricity production, hard coal	8.63247e-07
2070	Human toxicity (kg 14-DCB)	electricity production, hard coal	0.0217568
2070	Freshwater eutrophication (kg P-Eq)	electricity production, hard coal	3.20472e-05
2070	Metal depletion (kg Fe-Eq)	electricity production, hard coal	0.000654131
2070	Water depletion (m3 water)	electricity production, hard coal	0.000130052
2080	Climate change (kg CO2-Eq)	electricity production, hard coal	0.0501701
2080	Terrestrial acidification (kg SO2-Eq)	electricity production, hard coal	4.95335e-05
2080	Freshwater ecotoxicity (kg 14-DCB)	electricity production, hard coal	0.000529009
2080	Terrestrial ecotoxicity (kg 14-DCB)	electricity production, hard coal	7.14873e-07
2080	Human toxicity (kg 14-DCB)	electricity production, hard coal	0.0179313
2080	Freshwater eutrophication (kg P-Eq)	electricity production, hard coal	2.64086e-05
2080	Metal depletion (kg Fe-Eq)	electricity production, hard coal	0.000540892
2080	Water depletion (m3 water)	electricity production, hard coal	0.000107235
2090	Climate change (kg CO2-Eq)	electricity production, hard coal	0.0326112
2090	Terrestrial acidification (kg SO2-Eq)	electricity production, hard coal	3.17161e-05
2090	Freshwater ecotoxicity (kg 14-DCB)	electricity production, hard coal	0.000344225
2090	Terrestrial ecotoxicity (kg 14-DCB)	electricity production, hard coal	4.66583e-07
2090	Human toxicity (kg 14-DCB)	electricity production, hard coal	0.011647
2090	Freshwater eutrophication (kg P-Eq)	electricity production, hard coal	1.71485e-05
2090	Metal depletion (kg Fe-Eq)	electricity production, hard coal	0.000352806
2090	Water depletion (m3 water)	electricity production, hard coal	6.97041e-05
2100	Climate change (kg CO2-Eq)	electricity production, hard coal	0.0193122
2100	Terrestrial acidification (kg SO2-Eq)	electricity production, hard coal	1.84475e-05
2100	Freshwater ecotoxicity (kg 14-DCB)	electricity production, hard coal	0.000204212
2100	Terrestrial ecotoxicity (kg 14-DCB)	electricity production, hard coal	2.77683e-07
2100	Human toxicity (kg 14-DCB)	electricity production, hard coal	0.00689518
2100	Freshwater eutrophication (kg P-Eq)	electricity production, hard coal	1.01497e-05
2100	Metal depletion (kg Fe-Eq)	electricity production, hard coal	0.000209804
2100	Water depletion (m3 water)	electricity production, hard coal	4.12704e-05
2020	Climate change (kg CO2-Eq)	electricity production, hydro, reservoir, alpine region	0.00013675
2020	Terrestrial acidification (kg SO2-Eq)	electricity production, hydro, reservoir, alpine region	4.1092e-07
2020	Freshwater ecotoxicity (kg 14-DCB)	electricity production, hydro, reservoir, alpine region	4.12982e-06
2020	Terrestrial ecotoxicity (kg 14-DCB)	electricity production, hydro, reservoir, alpine region	1.09768e-08
2020	Human toxicity (kg 14-DCB)	electricity production, hydro, reservoir, alpine region	4.5295e-05
2020	Freshwater eutrophication (kg P-Eq)	electricity production, hydro, reservoir, alpine region	3.31799e-08
2020	Metal depletion (kg Fe-Eq)	electricity production, hydro, reservoir, alpine region	4.53792e-05
2020	Water depletion (m3 water)	electricity production, hydro, reservoir, alpine region	3.43179e-07
2030	Climate change (kg CO2-Eq)	electricity production, hydro, reservoir, alpine region	0.00014369
2030	Terrestrial acidification (kg SO2-Eq)	electricity production, hydro, reservoir, alpine region	4.10234e-07
2030	Freshwater ecotoxicity (kg 14-DCB)	electricity production, hydro, reservoir, alpine region	4.42218e-06
2030	Terrestrial ecotoxicity (kg 14-DCB)	electricity production, hydro, reservoir, alpine region	1.17387e-08
2030	Human toxicity (kg 14-DCB)	electricity production, hydro, reservoir, alpine region	4.71099e-05
2030	Freshwater eutrophication (kg P-Eq)	electricity production, hydro, reservoir, alpine region	3.34432e-08
2030	Metal depletion (kg Fe-Eq)	electricity production, hydro, reservoir, alpine region	4.87383e-05
2030	Water depletion (m3 water)	electricity production, hydro, reservoir, alpine region	3.59139e-07
2040	Climate change (kg CO2-Eq)	electricity production, hydro, reservoir, alpine region	0.000152264
2040	Terrestrial acidification (kg SO2-Eq)	electricity production, hydro, reservoir, alpine region	4.3158e-07
2040	Freshwater ecotoxicity (kg 14-DCB)	electricity production, hydro, reservoir, alpine region	4.7477e-06
2040	Terrestrial ecotoxicity (kg 14-DCB)	electricity production, hydro, reservoir, alpine region	1.26246e-08
2040	Human toxicity (kg 14-DCB)	electricity production, hydro, reservoir, alpine region	4.95492e-05
2040	Freshwater eutrophication (kg P-Eq)	electricity production, hydro, reservoir, alpine region	3.44898e-08
2040	Metal depletion (kg Fe-Eq)	electricity production, hydro, reservoir, alpine region	5.23643e-05
2040	Water depletion (m3 water)	electricity production, hydro, reservoir, alpine region	3.69833e-07
2050	Climate change (kg CO2-Eq)	electricity production, hydro, reservoir, alpine region	0.000159094
2050	Terrestrial acidification (kg SO2-Eq)	electricity production, hydro, reservoir, alpine region	4.46196e-07
2050	Freshwater ecotoxicity (kg 14-DCB)	electricity production, hydro, reservoir, alpine region	5.00889e-06
2050	Terrestrial ecotoxicity (kg 14-DCB)	electricity production, hydro, reservoir, alpine region	1.3257e-08
2050	Human toxicity (kg 14-DCB)	electricity production, hydro, reservoir, alpine region	5.23504e-05
2050	Freshwater eutrophication (kg P-Eq)	electricity production, hydro, reservoir, alpine region	3.75965e-08
2050	Metal depletion (kg Fe-Eq)	electricity production, hydro, reservoir, alpine region	5.46275e-05
2050	Water depletion (m3 water)	electricity production, hydro, reservoir, alpine region	3.7077e-07
2060	Climate change (kg CO2-Eq)	electricity production, hydro, reservoir, alpine region	0.000129168
2060	Terrestrial acidification (kg SO2-Eq)	electricity production, hydro, reservoir, alpine region	3.64539e-07
2060	Freshwater ecotoxicity (kg 14-DCB)	electricity production, hydro, reservoir, alpine region	4.18131e-06
2060	Terrestrial ecotoxicity (kg 14-DCB)	electricity production, hydro, reservoir, alpine region	1.12914e-08
2060	Human toxicity (kg 14-DCB)	electricity production, hydro, reservoir, alpine region	4.11226e-05
2060	Freshwater eutrophication (kg P-Eq)	electricity production, hydro, reservoir, alpine region	2.76278e-08
2060	Metal depletion (kg Fe-Eq)	electricity production, hydro, reservoir, alpine region	4.58199e-05
2060	Water depletion (m3 water)	electricity production, hydro, reservoir, alpine region	2.94025e-07
2070	Climate change (kg CO2-Eq)	electricity production, hydro, reservoir, alpine region	0.000123231
2070	Terrestrial acidification (kg SO2-Eq)	electricity production, hydro, reservoir, alpine region	3.47514e-07
2070	Freshwater ecotoxicity (kg 14-DCB)	electricity production, hydro, reservoir, alpine region	4.0576e-06
2070	Terrestrial ecotoxicity (kg 14-DCB)	electricity production, hydro, reservoir, alpine region	1.10696e-08
2070	Human toxicity (kg 14-DCB)	electricity production, hydro, reservoir, alpine region	3.91832e-05
2070	Freshwater eutrophication (kg P-Eq)	electricity production, hydro, reservoir, alpine region	2.6156e-08
2070	Metal depletion (kg Fe-Eq)	electricity production, hydro, reservoir, alpine region	4.41195e-05
2070	Water depletion (m3 water)	electricity production, hydro, reservoir, alpine region	2.79054e-07
2080	Climate change (kg CO2-Eq)	electricity production, hydro, reservoir, alpine region	0.000125265
2080	Terrestrial acidification (kg SO2-Eq)	electricity production, hydro, reservoir, alpine region	3.53565e-07
2080	Freshwater ecotoxicity (kg 14-DCB)	electricity production, hydro, reservoir, alpine region	4.18044e-06
2080	Terrestrial ecotoxicity (kg 14-DCB)	electricity production, hydro, reservoir, alpine region	1.14653e-08
2080	Human toxicity (kg 14-DCB)	electricity production, hydro, reservoir, alpine region	3.99957e-05
2080	Freshwater eutrophication (kg P-Eq)	electricity production, hydro, reservoir, alpine region	2.65495e-08
2080	Metal depletion (kg Fe-Eq)	electricity production, hydro, reservoir, alpine region	4.51539e-05
2080	Water depletion (m3 water)	electricity production, hydro, reservoir, alpine region	2.81932e-07
2090	Climate change (kg CO2-Eq)	electricity production, hydro, reservoir, alpine region	0.000129452
2090	Terrestrial acidification (kg SO2-Eq)	electricity production, hydro, reservoir, alpine region	3.68573e-07
2090	Freshwater ecotoxicity (kg 14-DCB)	electricity production, hydro, reservoir, alpine region	4.41479e-06
2090	Terrestrial ecotoxicity (kg 14-DCB)	electricity production, hydro, reservoir, alpine region	1.22803e-08
2090	Human toxicity (kg 14-DCB)	electricity production, hydro, reservoir, alpine region	4.09644e-05
2090	Freshwater eutrophication (kg P-Eq)	electricity production, hydro, reservoir, alpine region	2.5995e-08
2090	Metal depletion (kg Fe-Eq)	electricity production, hydro, reservoir, alpine region	4.74569e-05
2090	Water depletion (m3 water)	electricity production, hydro, reservoir, alpine region	2.91138e-07
2100	Climate change (kg CO2-Eq)	electricity production, hydro, reservoir, alpine region	0.000120527
2100	Terrestrial acidification (kg SO2-Eq)	electricity production, hydro, reservoir, alpine region	3.47537e-07
2100	Freshwater ecotoxicity (kg 14-DCB)	electricity production, hydro, reservoir, alpine region	4.23573e-06
2100	Terrestrial ecotoxicity (kg 14-DCB)	electricity production, hydro, reservoir, alpine region	1.19532e-08
2100	Human toxicity (kg 14-DCB)	electricity production, hydro, reservoir, alpine region	3.82122e-05
2100	Freshwater eutrophication (kg P-Eq)	electricity production, hydro, reservoir, alpine region	2.33428e-08
2100	Metal depletion (kg Fe-Eq)	electricity production, hydro, reservoir, alpine region	4.50965e-05
2100	Water depletion (m3 water)	electricity production, hydro, reservoir, alpine region	2.70575e-07
2020	Climate change (kg CO2-Eq)	electricity production, hydro, reservoir, non-alpine region	0.000285772
2020	Terrestrial acidification (kg SO2-Eq)	electricity production, hydro, reservoir, non-alpine region	1.06568e-07
2020	Freshwater ecotoxicity (kg 14-DCB)	electricity production, hydro, reservoir, non-alpine region	1.07286e-06
2020	Terrestrial ecotoxicity (kg 14-DCB)	electricity production, hydro, reservoir, non-alpine region	2.84655e-09
2020	Human toxicity (kg 14-DCB)	electricity production, hydro, reservoir, non-alpine region	1.17847e-05
2020	Freshwater eutrophication (kg P-Eq)	electricity production, hydro, reservoir, non-alpine region	8.61325e-09
2020	Metal depletion (kg Fe-Eq)	electricity production, hydro, reservoir, non-alpine region	1.17613e-05
2020	Water depletion (m3 water)	electricity production, hydro, reservoir, non-alpine region	8.89703e-08
2030	Climate change (kg CO2-Eq)	electricity production, hydro, reservoir, non-alpine region	0.000305957
2030	Terrestrial acidification (kg SO2-Eq)	electricity production, hydro, reservoir, non-alpine region	1.06402e-07
2030	Freshwater ecotoxicity (kg 14-DCB)	electricity production, hydro, reservoir, non-alpine region	1.14882e-06
2030	Terrestrial ecotoxicity (kg 14-DCB)	electricity production, hydro, reservoir, non-alpine region	3.04425e-09
2030	Human toxicity (kg 14-DCB)	electricity production, hydro, reservoir, non-alpine region	1.22587e-05
2030	Freshwater eutrophication (kg P-Eq)	electricity production, hydro, reservoir, non-alpine region	8.68268e-09
2030	Metal depletion (kg Fe-Eq)	electricity production, hydro, reservoir, non-alpine region	1.26319e-05
2030	Water depletion (m3 water)	electricity production, hydro, reservoir, non-alpine region	9.31295e-08
2040	Climate change (kg CO2-Eq)	electricity production, hydro, reservoir, non-alpine region	0.000328045
2040	Terrestrial acidification (kg SO2-Eq)	electricity production, hydro, reservoir, non-alpine region	1.11959e-07
2040	Freshwater ecotoxicity (kg 14-DCB)	electricity production, hydro, reservoir, non-alpine region	1.23344e-06
2040	Terrestrial ecotoxicity (kg 14-DCB)	electricity production, hydro, reservoir, non-alpine region	3.27396e-09
2040	Human toxicity (kg 14-DCB)	electricity production, hydro, reservoir, non-alpine region	1.28956e-05
2040	Freshwater eutrophication (kg P-Eq)	electricity production, hydro, reservoir, non-alpine region	8.95739e-09
2040	Metal depletion (kg Fe-Eq)	electricity production, hydro, reservoir, non-alpine region	1.35717e-05
2040	Water depletion (m3 water)	electricity production, hydro, reservoir, non-alpine region	9.5904e-08
2050	Climate change (kg CO2-Eq)	electricity production, hydro, reservoir, non-alpine region	0.000342071
2050	Terrestrial acidification (kg SO2-Eq)	electricity production, hydro, reservoir, non-alpine region	1.15779e-07
2050	Freshwater ecotoxicity (kg 14-DCB)	electricity production, hydro, reservoir, non-alpine region	1.30152e-06
2050	Terrestrial ecotoxicity (kg 14-DCB)	electricity production, hydro, reservoir, non-alpine region	3.43806e-09
2050	Human toxicity (kg 14-DCB)	electricity production, hydro, reservoir, non-alpine region	1.36334e-05
2050	Freshwater eutrophication (kg P-Eq)	electricity production, hydro, reservoir, non-alpine region	9.78017e-09
2050	Metal depletion (kg Fe-Eq)	electricity production, hydro, reservoir, non-alpine region	1.41583e-05
2050	Water depletion (m3 water)	electricity production, hydro, reservoir, non-alpine region	9.6149e-08
2060	Climate change (kg CO2-Eq)	electricity production, hydro, reservoir, non-alpine region	0.000285515
2060	Terrestrial acidification (kg SO2-Eq)	electricity production, hydro, reservoir, non-alpine region	9.45773e-08
2060	Freshwater ecotoxicity (kg 14-DCB)	electricity production, hydro, reservoir, non-alpine region	1.08629e-06
2060	Terrestrial ecotoxicity (kg 14-DCB)	electricity production, hydro, reservoir, non-alpine region	2.92833e-09
2060	Human toxicity (kg 14-DCB)	electricity production, hydro, reservoir, non-alpine region	1.07033e-05
2060	Freshwater eutrophication (kg P-Eq)	electricity production, hydro, reservoir, non-alpine region	7.17667e-09
2060	Metal depletion (kg Fe-Eq)	electricity production, hydro, reservoir, non-alpine region	1.18755e-05
2060	Water depletion (m3 water)	electricity production, hydro, reservoir, non-alpine region	7.62192e-08
2070	Climate change (kg CO2-Eq)	electricity production, hydro, reservoir, non-alpine region	0.00027431
2070	Terrestrial acidification (kg SO2-Eq)	electricity production, hydro, reservoir, non-alpine region	9.01631e-08
2070	Freshwater ecotoxicity (kg 14-DCB)	electricity production, hydro, reservoir, non-alpine region	1.05421e-06
2070	Terrestrial ecotoxicity (kg 14-DCB)	electricity production, hydro, reservoir, non-alpine region	2.87126e-09
2070	Human toxicity (kg 14-DCB)	electricity production, hydro, reservoir, non-alpine region	1.01995e-05
2070	Freshwater eutrophication (kg P-Eq)	electricity production, hydro, reservoir, non-alpine region	6.79511e-09
2070	Metal depletion (kg Fe-Eq)	electricity production, hydro, reservoir, non-alpine region	1.14349e-05
2070	Water depletion (m3 water)	electricity production, hydro, reservoir, non-alpine region	7.23421e-08
2080	Climate change (kg CO2-Eq)	electricity production, hydro, reservoir, non-alpine region	0.000280273
2080	Terrestrial acidification (kg SO2-Eq)	electricity production, hydro, reservoir, non-alpine region	9.17322e-08
2080	Freshwater ecotoxicity (kg 14-DCB)	electricity production, hydro, reservoir, non-alpine region	1.08608e-06
2080	Terrestrial ecotoxicity (kg 14-DCB)	electricity production, hydro, reservoir, non-alpine region	2.97401e-09
2080	Human toxicity (kg 14-DCB)	electricity production, hydro, reservoir, non-alpine region	1.04095e-05
2080	Freshwater eutrophication (kg P-Eq)	electricity production, hydro, reservoir, non-alpine region	6.89445e-09
2080	Metal depletion (kg Fe-Eq)	electricity production, hydro, reservoir, non-alpine region	1.1703e-05
2080	Water depletion (m3 water)	electricity production, hydro, reservoir, non-alpine region	7.3084e-08
2090	Climate change (kg CO2-Eq)	electricity production, hydro, reservoir, non-alpine region	0.000293585
2090	Terrestrial acidification (kg SO2-Eq)	electricity production, hydro, reservoir, non-alpine region	9.56277e-08
2090	Freshwater ecotoxicity (kg 14-DCB)	electricity production, hydro, reservoir, non-alpine region	1.14698e-06
2090	Terrestrial ecotoxicity (kg 14-DCB)	electricity production, hydro, reservoir, non-alpine region	3.18626e-09
2090	Human toxicity (kg 14-DCB)	electricity production, hydro, reservoir, non-alpine region	1.06616e-05
2090	Freshwater eutrophication (kg P-Eq)	electricity production, hydro, reservoir, non-alpine region	6.74874e-09
2090	Metal depletion (kg Fe-Eq)	electricity production, hydro, reservoir, non-alpine region	1.23001e-05
2090	Water depletion (m3 water)	electricity production, hydro, reservoir, non-alpine region	7.54618e-08
2100	Climate change (kg CO2-Eq)	electricity production, hydro, reservoir, non-alpine region	0.000277755
2100	Terrestrial acidification (kg SO2-Eq)	electricity production, hydro, reservoir, non-alpine region	9.01696e-08
2100	Freshwater ecotoxicity (kg 14-DCB)	electricity production, hydro, reservoir, non-alpine region	1.10044e-06
2100	Terrestrial ecotoxicity (kg 14-DCB)	electricity production, hydro, reservoir, non-alpine region	3.10216e-09
2100	Human toxicity (kg 14-DCB)	electricity production, hydro, reservoir, non-alpine region	9.94382e-06
2100	Freshwater eutrophication (kg P-Eq)	electricity production, hydro, reservoir, non-alpine region	6.05635e-09
2100	Metal depletion (kg Fe-Eq)	electricity production, hydro, reservoir, non-alpine region	1.16885e-05
2100	Water depletion (m3 water)	electricity production, hydro, reservoir, non-alpine region	7.01181e-08
2020	Climate change (kg CO2-Eq)	electricity production, hydro, run-of-river	0.000110564
2020	Terrestrial acidification (kg SO2-Eq)	electricity production, hydro, run-of-river	4.13284e-07
2020	Freshwater ecotoxicity (kg 14-DCB)	electricity production, hydro, run-of-river	5.9603e-06
2020	Terrestrial ecotoxicity (kg 14-DCB)	electricity production, hydro, run-of-river	1.03732e-08
2020	Human toxicity (kg 14-DCB)	electricity production, hydro, run-of-river	4.36232e-05
2020	Freshwater eutrophication (kg P-Eq)	electricity production, hydro, run-of-river	3.33063e-08
2020	Metal depletion (kg Fe-Eq)	electricity production, hydro, run-of-river	5.33097e-05
2020	Water depletion (m3 water)	electricity production, hydro, run-of-river	3.20658e-07
2030	Climate change (kg CO2-Eq)	electricity production, hydro, run-of-river	0.000116121
2030	Terrestrial acidification (kg SO2-Eq)	electricity production, hydro, run-of-river	4.17839e-07
2030	Freshwater ecotoxicity (kg 14-DCB)	electricity production, hydro, run-of-river	6.39242e-06
2030	Terrestrial ecotoxicity (kg 14-DCB)	electricity production, hydro, run-of-river	1.10688e-08
2030	Human toxicity (kg 14-DCB)	electricity production, hydro, run-of-river	4.57496e-05
2030	Freshwater eutrophication (kg P-Eq)	electricity production, hydro, run-of-river	3.43017e-08
2030	Metal depletion (kg Fe-Eq)	electricity production, hydro, run-of-river	5.72421e-05
2030	Water depletion (m3 water)	electricity production, hydro, run-of-river	3.35632e-07
2040	Climate change (kg CO2-Eq)	electricity production, hydro, run-of-river	0.000122313
2040	Terrestrial acidification (kg SO2-Eq)	electricity production, hydro, run-of-river	4.3901e-07
2040	Freshwater ecotoxicity (kg 14-DCB)	electricity production, hydro, run-of-river	6.85468e-06
2040	Terrestrial ecotoxicity (kg 14-DCB)	electricity production, hydro, run-of-river	1.18723e-08
2040	Human toxicity (kg 14-DCB)	electricity production, hydro, run-of-river	4.80887e-05
2040	Freshwater eutrophication (kg P-Eq)	electricity production, hydro, run-of-river	3.53723e-08
2040	Metal depletion (kg Fe-Eq)	electricity production, hydro, run-of-river	6.1486e-05
2040	Water depletion (m3 water)	electricity production, hydro, run-of-river	3.48543e-07
2050	Climate change (kg CO2-Eq)	electricity production, hydro, run-of-river	0.000126248
2050	Terrestrial acidification (kg SO2-Eq)	electricity production, hydro, run-of-river	4.51906e-07
2050	Freshwater ecotoxicity (kg 14-DCB)	electricity production, hydro, run-of-river	7.16563e-06
2050	Terrestrial ecotoxicity (kg 14-DCB)	electricity production, hydro, run-of-river	1.24253e-08
2050	Human toxicity (kg 14-DCB)	electricity production, hydro, run-of-river	4.98804e-05
2050	Freshwater eutrophication (kg P-Eq)	electricity production, hydro, run-of-river	3.67329e-08
2050	Metal depletion (kg Fe-Eq)	electricity production, hydro, run-of-river	6.41216e-05
2050	Water depletion (m3 water)	electricity production, hydro, run-of-river	3.52282e-07
2060	Climate change (kg CO2-Eq)	electricity production, hydro, run-of-river	0.000103133
2060	Terrestrial acidification (kg SO2-Eq)	electricity production, hydro, run-of-river	3.72317e-07
2060	Freshwater ecotoxicity (kg 14-DCB)	electricity production, hydro, run-of-river	6.0097e-06
2060	Terrestrial ecotoxicity (kg 14-DCB)	electricity production, hydro, run-of-river	1.05503e-08
2060	Human toxicity (kg 14-DCB)	electricity production, hydro, run-of-river	4.05527e-05
2060	Freshwater eutrophication (kg P-Eq)	electricity production, hydro, run-of-river	2.90847e-08
2060	Metal depletion (kg Fe-Eq)	electricity production, hydro, run-of-river	5.37649e-05
2060	Water depletion (m3 water)	electricity production, hydro, run-of-river	2.84507e-07
2070	Climate change (kg CO2-Eq)	electricity production, hydro, run-of-river	9.83678e-05
2070	Terrestrial acidification (kg SO2-Eq)	electricity production, hydro, run-of-river	3.55279e-07
2070	Freshwater ecotoxicity (kg 14-DCB)	electricity production, hydro, run-of-river	5.80545e-06
2070	Terrestrial ecotoxicity (kg 14-DCB)	electricity production, hydro, run-of-river	1.02649e-08
2070	Human toxicity (kg 14-DCB)	electricity production, hydro, run-of-river	3.87509e-05
2070	Freshwater eutrophication (kg P-Eq)	electricity production, hydro, run-of-river	2.77785e-08
2070	Metal depletion (kg Fe-Eq)	electricity production, hydro, run-of-river	5.17415e-05
2070	Water depletion (m3 water)	electricity production, hydro, run-of-river	2.70298e-07
2080	Climate change (kg CO2-Eq)	electricity production, hydro, run-of-river	0.000100174
2080	Terrestrial acidification (kg SO2-Eq)	electricity production, hydro, run-of-river	3.61944e-07
2080	Freshwater ecotoxicity (kg 14-DCB)	electricity production, hydro, run-of-river	5.96657e-06
2080	Terrestrial ecotoxicity (kg 14-DCB)	electricity production, hydro, run-of-river	1.0605e-08
2080	Human toxicity (kg 14-DCB)	electricity production, hydro, run-of-river	3.98048e-05
2080	Freshwater eutrophication (kg P-Eq)	electricity production, hydro, run-of-river	2.86637e-08
2080	Metal depletion (kg Fe-Eq)	electricity production, hydro, run-of-river	5.29383e-05
2080	Water depletion (m3 water)	electricity production, hydro, run-of-river	2.73903e-07
2090	Climate change (kg CO2-Eq)	electricity production, hydro, run-of-river	0.000103744
2090	Terrestrial acidification (kg SO2-Eq)	electricity production, hydro, run-of-river	3.77767e-07
2090	Freshwater ecotoxicity (kg 14-DCB)	electricity production, hydro, run-of-river	6.28344e-06
2090	Terrestrial ecotoxicity (kg 14-DCB)	electricity production, hydro, run-of-river	1.1261e-08
2090	Human toxicity (kg 14-DCB)	electricity production, hydro, run-of-river	4.11355e-05
2090	Freshwater eutrophication (kg P-Eq)	electricity production, hydro, run-of-river	2.89374e-08
2090	Metal depletion (kg Fe-Eq)	electricity production, hydro, run-of-river	5.55987e-05
2090	Water depletion (m3 water)	electricity production, hydro, run-of-river	2.84687e-07
2100	Climate change (kg CO2-Eq)	electricity production, hydro, run-of-river	9.68757e-05
2100	Terrestrial acidification (kg SO2-Eq)	electricity production, hydro, run-of-river	3.56707e-07
2100	Freshwater ecotoxicity (kg 14-DCB)	electricity production, hydro, run-of-river	6.00006e-06
2100	Terrestrial ecotoxicity (kg 14-DCB)	electricity production, hydro, run-of-river	1.08692e-08
2100	Human toxicity (kg 14-DCB)	electricity production, hydro, run-of-river	3.87543e-05
2100	Freshwater eutrophication (kg P-Eq)	electricity production, hydro, run-of-river	2.68714e-08
2100	Metal depletion (kg Fe-Eq)	electricity production, hydro, run-of-river	5.27853e-05
2100	Water depletion (m3 water)	electricity production, hydro, run-of-river	2.67077e-07
2020	Climate change (kg CO2-Eq)	electricity production, lignite	0.156319
2020	Terrestrial acidification (kg SO2-Eq)	electricity production, lignite	0.000280165
2020	Freshwater ecotoxicity (kg 14-DCB)	electricity production, lignite	0.00532586
2020	Terrestrial ecotoxicity (kg 14-DCB)	electricity production, lignite	1.6152e-06
2020	Human toxicity (kg 14-DCB)	electricity production, lignite	0.210993
2020	Freshwater eutrophication (kg P-Eq)	electricity production, lignite	0.000352868
2020	Metal depletion (kg Fe-Eq)	electricity production, lignite	0.0010757
2020	Water depletion (m3 water)	electricity production, lignite	0.000853018
2030	Climate change (kg CO2-Eq)	electricity production, lignite	0.119933
2030	Terrestrial acidification (kg SO2-Eq)	electricity production, lignite	9.32294e-05
2030	Freshwater ecotoxicity (kg 14-DCB)	electricity production, lignite	0.0040911
2030	Terrestrial ecotoxicity (kg 14-DCB)	electricity production, lignite	1.24563e-06
2030	Human toxicity (kg 14-DCB)	electricity production, lignite	0.162001
2030	Freshwater eutrophication (kg P-Eq)	electricity production, lignite	0.000270929
2030	Metal depletion (kg Fe-Eq)	electricity production, lignite	0.000852971
2030	Water depletion (m3 water)	electricity production, lignite	0.000655207
2040	Climate change (kg CO2-Eq)	electricity production, lignite	0.116479
2040	Terrestrial acidification (kg SO2-Eq)	electricity production, lignite	9.11942e-05
2040	Freshwater ecotoxicity (kg 14-DCB)	electricity production, lignite	0.0039751
2040	Terrestrial ecotoxicity (kg 14-DCB)	electricity production, lignite	1.2248e-06
2040	Human toxicity (kg 14-DCB)	electricity production, lignite	0.157329
2040	Freshwater eutrophication (kg P-Eq)	electricity production, lignite	0.000263089
2040	Metal depletion (kg Fe-Eq)	electricity production, lignite	0.000871398
2040	Water depletion (m3 water)	electricity production, lignite	0.000636451
2050	Climate change (kg CO2-Eq)	electricity production, lignite	0.117285
2050	Terrestrial acidification (kg SO2-Eq)	electricity production, lignite	9.18723e-05
2050	Freshwater ecotoxicity (kg 14-DCB)	electricity production, lignite	0.00400476
2050	Terrestrial ecotoxicity (kg 14-DCB)	electricity production, lignite	1.24654e-06
2050	Human toxicity (kg 14-DCB)	electricity production, lignite	0.158364
2050	Freshwater eutrophication (kg P-Eq)	electricity production, lignite	0.000264829
2050	Metal depletion (kg Fe-Eq)	electricity production, lignite	0.000911037
2050	Water depletion (m3 water)	electricity production, lignite	0.000640739
2060	Climate change (kg CO2-Eq)	electricity production, lignite	0.083836
2060	Terrestrial acidification (kg SO2-Eq)	electricity production, lignite	6.48564e-05
2060	Freshwater ecotoxicity (kg 14-DCB)	electricity production, lignite	0.00286525
2060	Terrestrial ecotoxicity (kg 14-DCB)	electricity production, lignite	8.9916e-07
2060	Human toxicity (kg 14-DCB)	electricity production, lignite	0.113215
2060	Freshwater eutrophication (kg P-Eq)	electricity production, lignite	0.000189347
2060	Metal depletion (kg Fe-Eq)	electricity production, lignite	0.000662128
2060	Water depletion (m3 water)	electricity production, lignite	0.000458239
2070	Climate change (kg CO2-Eq)	electricity production, lignite	0.0638022
2070	Terrestrial acidification (kg SO2-Eq)	electricity production, lignite	4.85865e-05
2070	Freshwater ecotoxicity (kg 14-DCB)	electricity production, lignite	0.00218163
2070	Terrestrial ecotoxicity (kg 14-DCB)	electricity production, lignite	6.90899e-07
2070	Human toxicity (kg 14-DCB)	electricity production, lignite	0.0861621
2070	Freshwater eutrophication (kg P-Eq)	electricity production, lignite	0.000144103
2070	Metal depletion (kg Fe-Eq)	electricity production, lignite	0.000507699
2070	Water depletion (m3 water)	electricity production, lignite	0.000348837
2080	Climate change (kg CO2-Eq)	electricity production, lignite	0.0526052
2080	Terrestrial acidification (kg SO2-Eq)	electricity production, lignite	3.94696e-05
2080	Freshwater ecotoxicity (kg 14-DCB)	electricity production, lignite	0.00179932
2080	Terrestrial ecotoxicity (kg 14-DCB)	electricity production, lignite	5.72043e-07
2080	Human toxicity (kg 14-DCB)	electricity production, lignite	0.0710422
2080	Freshwater eutrophication (kg P-Eq)	electricity production, lignite	0.000118815
2080	Metal depletion (kg Fe-Eq)	electricity production, lignite	0.000421
2080	Water depletion (m3 water)	electricity production, lignite	0.00028768
2090	Climate change (kg CO2-Eq)	electricity production, lignite	0.034196
2090	Terrestrial acidification (kg SO2-Eq)	electricity production, lignite	2.52053e-05
2090	Freshwater ecotoxicity (kg 14-DCB)	electricity production, lignite	0.00117055
2090	Terrestrial ecotoxicity (kg 14-DCB)	electricity production, lignite	3.73255e-07
2090	Human toxicity (kg 14-DCB)	electricity production, lignite	0.0461955
2090	Freshwater eutrophication (kg P-Eq)	electricity production, lignite	7.72592e-05
2090	Metal depletion (kg Fe-Eq)	electricity production, lignite	0.000275221
2090	Water depletion (m3 water)	electricity production, lignite	0.00018709
2100	Climate change (kg CO2-Eq)	electricity production, lignite	0.0202516
2100	Terrestrial acidification (kg SO2-Eq)	electricity production, lignite	1.46123e-05
2100	Freshwater ecotoxicity (kg 14-DCB)	electricity production, lignite	0.000693926
2100	Terrestrial ecotoxicity (kg 14-DCB)	electricity production, lignite	2.22123e-07
2100	Human toxicity (kg 14-DCB)	electricity production, lignite	0.0273691
2100	Freshwater eutrophication (kg P-Eq)	electricity production, lignite	4.57722e-05
2100	Metal depletion (kg Fe-Eq)	electricity production, lignite	0.000164113
2100	Water depletion (m3 water)	electricity production, lignite	0.000110837
2020	Climate change (kg CO2-Eq)	electricity production, natural gas, combined cycle power plant	0.120105
2020	Terrestrial acidification (kg SO2-Eq)	electricity production, natural gas, combined cycle power plant	0.000178018
2020	Freshwater ecotoxicity (kg 14-DCB)	electricity production, natural gas, combined cycle power plant	0.0010253
2020	Terrestrial ecotoxicity (kg 14-DCB)	electricity production, natural gas, combined cycle power plant	1.42692e-05
2020	Human toxicity (kg 14-DCB)	electricity production, natural gas, combined cycle power plant	0.00241136
2020	Freshwater eutrophication (kg P-Eq)	electricity production, natural gas, combined cycle power plant	1.56265e-06
2020	Metal depletion (kg Fe-Eq)	electricity production, natural gas, combined cycle power plant	0.000741929
2020	Water depletion (m3 water)	electricity production, natural gas, combined cycle power plant	0.000416592
2030	Climate change (kg CO2-Eq)	electricity production, natural gas, combined cycle power plant	0.109241
2030	Terrestrial acidification (kg SO2-Eq)	electricity production, natural gas, combined cycle power plant	0.000161157
2030	Freshwater ecotoxicity (kg 14-DCB)	electricity production, natural gas, combined cycle power plant	0.00093239
2030	Terrestrial ecotoxicity (kg 14-DCB)	electricity production, natural gas, combined cycle power plant	1.30056e-05
2030	Human toxicity (kg 14-DCB)	electricity production, natural gas, combined cycle power plant	0.0020748
2030	Freshwater eutrophication (kg P-Eq)	electricity production, natural gas, combined cycle power plant	1.22042e-06
2030	Metal depletion (kg Fe-Eq)	electricity production, natural gas, combined cycle power plant	0.000677945
2030	Water depletion (m3 water)	electricity production, natural gas, combined cycle power plant	0.000378846
2040	Climate change (kg CO2-Eq)	electricity production, natural gas, combined cycle power plant	0.0908961
2040	Terrestrial acidification (kg SO2-Eq)	electricity production, natural gas, combined cycle power plant	0.000128155
2040	Freshwater ecotoxicity (kg 14-DCB)	electricity production, natural gas, combined cycle power plant	0.000777219
2040	Terrestrial ecotoxicity (kg 14-DCB)	electricity production, natural gas, combined cycle power plant	1.08352e-05
2040	Human toxicity (kg 14-DCB)	electricity production, natural gas, combined cycle power plant	0.00172779
2040	Freshwater eutrophication (kg P-Eq)	electricity production, natural gas, combined cycle power plant	1.00205e-06
2040	Metal depletion (kg Fe-Eq)	electricity production, natural gas, combined cycle power plant	0.000566462
2040	Water depletion (m3 water)	electricity production, natural gas, combined cycle power plant	0.000314811
2050	Climate change (kg CO2-Eq)	electricity production, natural gas, combined cycle power plant	0.0867009
2050	Terrestrial acidification (kg SO2-Eq)	electricity production, natural gas, combined cycle power plant	0.000116512
2050	Freshwater ecotoxicity (kg 14-DCB)	electricity production, natural gas, combined cycle power plant	0.000743696
2050	Terrestrial ecotoxicity (kg 14-DCB)	electricity production, natural gas, combined cycle power plant	1.03426e-05
2050	Human toxicity (kg 14-DCB)	electricity production, natural gas, combined cycle power plant	0.00164651
2050	Freshwater eutrophication (kg P-Eq)	electricity production, natural gas, combined cycle power plant	9.72151e-07
2050	Metal depletion (kg Fe-Eq)	electricity production, natural gas, combined cycle power plant	0.00054255
2050	Water depletion (m3 water)	electricity production, natural gas, combined cycle power plant	0.000299941
2060	Climate change (kg CO2-Eq)	electricity production, natural gas, combined cycle power plant	0.0919807
2060	Terrestrial acidification (kg SO2-Eq)	electricity production, natural gas, combined cycle power plant	0.000117553
2060	Freshwater ecotoxicity (kg 14-DCB)	electricity production, natural gas, combined cycle power plant	0.000789432
2060	Terrestrial ecotoxicity (kg 14-DCB)	electricity production, natural gas, combined cycle power plant	1.09926e-05
2060	Human toxicity (kg 14-DCB)	electricity production, natural gas, combined cycle power plant	0.00164114
2060	Freshwater eutrophication (kg P-Eq)	electricity production, natural gas, combined cycle power plant	8.77617e-07
2060	Metal depletion (kg Fe-Eq)	electricity production, natural gas, combined cycle power plant	0.000578061
2060	Water depletion (m3 water)	electricity production, natural gas, combined cycle power plant	0.000318172
2070	Climate change (kg CO2-Eq)	electricity production, natural gas, combined cycle power plant	0.091427
2070	Terrestrial acidification (kg SO2-Eq)	electricity production, natural gas, combined cycle power plant	0.000110826
2070	Freshwater ecotoxicity (kg 14-DCB)	electricity production, natural gas, combined cycle power plant	0.00078502
2070	Terrestrial ecotoxicity (kg 14-DCB)	electricity production, natural gas, combined cycle power plant	1.09413e-05
2070	Human toxicity (kg 14-DCB)	electricity production, natural gas, combined cycle power plant	0.00158334
2070	Freshwater eutrophication (kg P-Eq)	electricity production, natural gas, combined cycle power plant	7.94757e-07
2070	Metal depletion (kg Fe-Eq)	electricity production, natural gas, combined cycle power plant	0.000576431
2070	Water depletion (m3 water)	electricity production, natural gas, combined cycle power plant	0.000316258
2080	Climate change (kg CO2-Eq)	electricity production, natural gas, combined cycle power plant	0.0972437
2080	Terrestrial acidification (kg SO2-Eq)	electricity production, natural gas, combined cycle power plant	0.000111515
2080	Freshwater ecotoxicity (kg 14-DCB)	electricity production, natural gas, combined cycle power plant	0.000835037
2080	Terrestrial ecotoxicity (kg 14-DCB)	electricity production, natural gas, combined cycle power plant	1.16445e-05
2080	Human toxicity (kg 14-DCB)	electricity production, natural gas, combined cycle power plant	0.0016557
2080	Freshwater eutrophication (kg P-Eq)	electricity production, natural gas, combined cycle power plant	7.97156e-07
2080	Metal depletion (kg Fe-Eq)	electricity production, natural gas, combined cycle power plant	0.000613866
2080	Water depletion (m3 water)	electricity production, natural gas, combined cycle power plant	0.00033638
2090	Climate change (kg CO2-Eq)	electricity production, natural gas, combined cycle power plant	0.0939162
2090	Terrestrial acidification (kg SO2-Eq)	electricity production, natural gas, combined cycle power plant	0.000101568
2090	Freshwater ecotoxicity (kg 14-DCB)	electricity production, natural gas, combined cycle power plant	0.000806909
2090	Terrestrial ecotoxicity (kg 14-DCB)	electricity production, natural gas, combined cycle power plant	1.12564e-05
2090	Human toxicity (kg 14-DCB)	electricity production, natural gas, combined cycle power plant	0.00154747
2090	Freshwater eutrophication (kg P-Eq)	electricity production, natural gas, combined cycle power plant	6.8071e-07
2090	Metal depletion (kg Fe-Eq)	electricity production, natural gas, combined cycle power plant	0.000594325
2090	Water depletion (m3 water)	electricity production, natural gas, combined cycle power plant	0.000324907
2100	Climate change (kg CO2-Eq)	electricity production, natural gas, combined cycle power plant	0.0901066
2100	Terrestrial acidification (kg SO2-Eq)	electricity production, natural gas, combined cycle power plant	9.15702e-05
2100	Freshwater ecotoxicity (kg 14-DCB)	electricity production, natural gas, combined cycle power plant	0.000774912
2100	Terrestrial ecotoxicity (kg 14-DCB)	electricity production, natural gas, combined cycle power plant	1.08087e-05
2100	Human toxicity (kg 14-DCB)	electricity production, natural gas, combined cycle power plant	0.00144978
2100	Freshwater eutrophication (kg P-Eq)	electricity production, natural gas, combined cycle power plant	5.91853e-07
2100	Metal depletion (kg Fe-Eq)	electricity production, natural gas, combined cycle power plant	0.000571808
2100	Water depletion (m3 water)	electricity production, natural gas, combined cycle power plant	0.000311753
2020	Climate change (kg CO2-Eq)	electricity production, natural gas, conventional power plant	0.00188199
2020	Terrestrial acidification (kg SO2-Eq)	electricity production, natural gas, conventional power plant	2.24787e-06
2020	Freshwater ecotoxicity (kg 14-DCB)	electricity production, natural gas, conventional power plant	2.07058e-05
2020	Terrestrial ecotoxicity (kg 14-DCB)	electricity production, natural gas, conventional power plant	2.33763e-07
2020	Human toxicity (kg 14-DCB)	electricity production, natural gas, conventional power plant	5.84789e-05
2020	Freshwater eutrophication (kg P-Eq)	electricity production, natural gas, conventional power plant	3.43299e-08
2020	Metal depletion (kg Fe-Eq)	electricity production, natural gas, conventional power plant	1.69791e-05
2020	Water depletion (m3 water)	electricity production, natural gas, conventional power plant	6.7992e-06
2030	Climate change (kg CO2-Eq)	electricity production, natural gas, conventional power plant	0.00152539
2030	Terrestrial acidification (kg SO2-Eq)	electricity production, natural gas, conventional power plant	1.80911e-06
2030	Freshwater ecotoxicity (kg 14-DCB)	electricity production, natural gas, conventional power plant	1.67871e-05
2030	Terrestrial ecotoxicity (kg 14-DCB)	electricity production, natural gas, conventional power plant	1.89883e-07
2030	Human toxicity (kg 14-DCB)	electricity production, natural gas, conventional power plant	4.56816e-05
2030	Freshwater eutrophication (kg P-Eq)	electricity production, natural gas, conventional power plant	2.48849e-08
2030	Metal depletion (kg Fe-Eq)	electricity production, natural gas, conventional power plant	1.38157e-05
2030	Water depletion (m3 water)	electricity production, natural gas, conventional power plant	5.5104e-06
2040	Climate change (kg CO2-Eq)	electricity production, natural gas, conventional power plant	0.0107941
2040	Terrestrial acidification (kg SO2-Eq)	electricity production, natural gas, conventional power plant	1.27978e-05
2040	Freshwater ecotoxicity (kg 14-DCB)	electricity production, natural gas, conventional power plant	0.000118975
2040	Terrestrial ecotoxicity (kg 14-DCB)	electricity production, natural gas, conventional power plant	1.34541e-06
2040	Human toxicity (kg 14-DCB)	electricity production, natural gas, conventional power plant	0.000323284
2040	Freshwater eutrophication (kg P-Eq)	electricity production, natural gas, conventional power plant	1.74194e-07
2040	Metal depletion (kg Fe-Eq)	electricity production, natural gas, conventional power plant	9.80713e-05
2040	Water depletion (m3 water)	electricity production, natural gas, conventional power plant	3.89414e-05
2050	Climate change (kg CO2-Eq)	electricity production, natural gas, conventional power plant	0.0196682
2050	Terrestrial acidification (kg SO2-Eq)	electricity production, natural gas, conventional power plant	2.33002e-05
2050	Freshwater ecotoxicity (kg 14-DCB)	electricity production, natural gas, conventional power plant	0.000217355
2050	Terrestrial ecotoxicity (kg 14-DCB)	electricity production, natural gas, conventional power plant	2.45331e-06
2050	Human toxicity (kg 14-DCB)	electricity production, natural gas, conventional power plant	0.000588797
2050	Freshwater eutrophication (kg P-Eq)	electricity production, natural gas, conventional power plant	3.21503e-07
2050	Metal depletion (kg Fe-Eq)	electricity production, natural gas, conventional power plant	0.000179237
2050	Water depletion (m3 water)	electricity production, natural gas, conventional power plant	7.08735e-05
2060	Climate change (kg CO2-Eq)	electricity production, natural gas, conventional power plant	0.0167513
2060	Terrestrial acidification (kg SO2-Eq)	electricity production, natural gas, conventional power plant	1.98308e-05
2060	Freshwater ecotoxicity (kg 14-DCB)	electricity production, natural gas, conventional power plant	0.000185267
2060	Terrestrial ecotoxicity (kg 14-DCB)	electricity production, natural gas, conventional power plant	2.09358e-06
2060	Human toxicity (kg 14-DCB)	electricity production, natural gas, conventional power plant	0.000481173
2060	Freshwater eutrophication (kg P-Eq)	electricity production, natural gas, conventional power plant	2.44043e-07
2060	Metal depletion (kg Fe-Eq)	electricity production, natural gas, conventional power plant	0.000153206
2060	Water depletion (m3 water)	electricity production, natural gas, conventional power plant	6.03587e-05
2070	Climate change (kg CO2-Eq)	electricity production, natural gas, conventional power plant	0.0233048
2070	Terrestrial acidification (kg SO2-Eq)	electricity production, natural gas, conventional power plant	2.75811e-05
2070	Freshwater ecotoxicity (kg 14-DCB)	electricity production, natural gas, conventional power plant	0.000257891
2070	Terrestrial ecotoxicity (kg 14-DCB)	electricity production, natural gas, conventional power plant	2.91677e-06
2070	Human toxicity (kg 14-DCB)	electricity production, natural gas, conventional power plant	0.000656781
2070	Freshwater eutrophication (kg P-Eq)	electricity production, natural gas, conventional power plant	3.18948e-07
2070	Metal depletion (kg Fe-Eq)	electricity production, natural gas, conventional power plant	0.000213696
2070	Water depletion (m3 water)	electricity production, natural gas, conventional power plant	8.39748e-05
2080	Climate change (kg CO2-Eq)	electricity production, natural gas, conventional power plant	0.028602
2080	Terrestrial acidification (kg SO2-Eq)	electricity production, natural gas, conventional power plant	3.38453e-05
2080	Freshwater ecotoxicity (kg 14-DCB)	electricity production, natural gas, conventional power plant	0.000316573
2080	Terrestrial ecotoxicity (kg 14-DCB)	electricity production, natural gas, conventional power plant	3.58208e-06
2080	Human toxicity (kg 14-DCB)	electricity production, natural gas, conventional power plant	0.000797532
2080	Freshwater eutrophication (kg P-Eq)	electricity production, natural gas, conventional power plant	3.76793e-07
2080	Metal depletion (kg Fe-Eq)	electricity production, natural gas, conventional power plant	0.00026255
2080	Water depletion (m3 water)	electricity production, natural gas, conventional power plant	0.000103064
2090	Climate change (kg CO2-Eq)	electricity production, natural gas, conventional power plant	0.036229
2090	Terrestrial acidification (kg SO2-Eq)	electricity production, natural gas, conventional power plant	4.2872e-05
2090	Freshwater ecotoxicity (kg 14-DCB)	electricity production, natural gas, conventional power plant	0.000401259
2090	Terrestrial ecotoxicity (kg 14-DCB)	electricity production, natural gas, conventional power plant	4.54177e-06
2090	Human toxicity (kg 14-DCB)	electricity production, natural gas, conventional power plant	0.000989423
2090	Freshwater eutrophication (kg P-Eq)	electricity production, natural gas, conventional power plant	4.40887e-07
2090	Metal depletion (kg Fe-Eq)	electricity production, natural gas, conventional power plant	0.000333269
2090	Water depletion (m3 water)	electricity production, natural gas, conventional power plant	0.000130567
2100	Climate change (kg CO2-Eq)	electricity production, natural gas, conventional power plant	0.0429105
2100	Terrestrial acidification (kg SO2-Eq)	electricity production, natural gas, conventional power plant	5.07839e-05
2100	Freshwater ecotoxicity (kg 14-DCB)	electricity production, natural gas, conventional power plant	0.000475734
2100	Terrestrial ecotoxicity (kg 14-DCB)	electricity production, natural gas, conventional power plant	5.38427e-06
2100	Human toxicity (kg 14-DCB)	electricity production, natural gas, conventional power plant	0.00115461
2100	Freshwater eutrophication (kg P-Eq)	electricity production, natural gas, conventional power plant	4.91349e-07
2100	Metal depletion (kg Fe-Eq)	electricity production, natural gas, conventional power plant	0.00039567
2100	Water depletion (m3 water)	electricity production, natural gas, conventional power plant	0.000154664
2020	Climate change (kg CO2-Eq)	electricity production, nuclear, boiling water reactor	0.00117769
2020	Terrestrial acidification (kg SO2-Eq)	electricity production, nuclear, boiling water reactor	4.71645e-06
2020	Freshwater ecotoxicity (kg 14-DCB)	electricity production, nuclear, boiling water reactor	7.69073e-05
2020	Terrestrial ecotoxicity (kg 14-DCB)	electricity production, nuclear, boiling water reactor	4.77775e-07
2020	Human toxicity (kg 14-DCB)	electricity production, nuclear, boiling water reactor	0.00329675
2020	Freshwater eutrophication (kg P-Eq)	electricity production, nuclear, boiling water reactor	7.75316e-07
2020	Metal depletion (kg Fe-Eq)	electricity production, nuclear, boiling water reactor	0.000485151
2020	Water depletion (m3 water)	electricity production, nuclear, boiling water reactor	0.000314558
2030	Climate change (kg CO2-Eq)	electricity production, nuclear, boiling water reactor	0.00105231
2030	Terrestrial acidification (kg SO2-Eq)	electricity production, nuclear, boiling water reactor	3.99124e-06
2030	Freshwater ecotoxicity (kg 14-DCB)	electricity production, nuclear, boiling water reactor	7.44312e-05
2030	Terrestrial ecotoxicity (kg 14-DCB)	electricity production, nuclear, boiling water reactor	4.68894e-07
2030	Human toxicity (kg 14-DCB)	electricity production, nuclear, boiling water reactor	0.00316683
2030	Freshwater eutrophication (kg P-Eq)	electricity production, nuclear, boiling water reactor	6.67559e-07
2030	Metal depletion (kg Fe-Eq)	electricity production, nuclear, boiling water reactor	0.00047568
2030	Water depletion (m3 water)	electricity production, nuclear, boiling water reactor	0.000307588
2040	Climate change (kg CO2-Eq)	electricity production, nuclear, boiling water reactor	0.000578375
2040	Terrestrial acidification (kg SO2-Eq)	electricity production, nuclear, boiling water reactor	2.16061e-06
2040	Freshwater ecotoxicity (kg 14-DCB)	electricity production, nuclear, boiling water reactor	4.12287e-05
2040	Terrestrial ecotoxicity (kg 14-DCB)	electricity production, nuclear, boiling water reactor	2.57656e-07
2040	Human toxicity (kg 14-DCB)	electricity production, nuclear, boiling water reactor	0.00172973
2040	Freshwater eutrophication (kg P-Eq)	electricity production, nuclear, boiling water reactor	3.72358e-07
2040	Metal depletion (kg Fe-Eq)	electricity production, nuclear, boiling water reactor	0.00025982
2040	Water depletion (m3 water)	electricity production, nuclear, boiling water reactor	0.000167261
2050	Climate change (kg CO2-Eq)	electricity production, nuclear, boiling water reactor	0.00019897
2050	Terrestrial acidification (kg SO2-Eq)	electricity production, nuclear, boiling water reactor	6.98815e-07
2050	Freshwater ecotoxicity (kg 14-DCB)	electricity production, nuclear, boiling water reactor	1.35975e-05
2050	Terrestrial ecotoxicity (kg 14-DCB)	electricity production, nuclear, boiling water reactor	8.29178e-08
2050	Human toxicity (kg 14-DCB)	electricity production, nuclear, boiling water reactor	0.000556711
2050	Freshwater eutrophication (kg P-Eq)	electricity production, nuclear, boiling water reactor	1.32691e-07
2050	Metal depletion (kg Fe-Eq)	electricity production, nuclear, boiling water reactor	8.2905e-05
2050	Water depletion (m3 water)	electricity production, nuclear, boiling water reactor	5.31118e-05
2060	Climate change (kg CO2-Eq)	electricity production, nuclear, boiling water reactor	0.000170031
2060	Terrestrial acidification (kg SO2-Eq)	electricity production, nuclear, boiling water reactor	6.41438e-07
2060	Freshwater ecotoxicity (kg 14-DCB)	electricity production, nuclear, boiling water reactor	1.33694e-05
2060	Terrestrial ecotoxicity (kg 14-DCB)	electricity production, nuclear, boiling water reactor	8.35308e-08
2060	Human toxicity (kg 14-DCB)	electricity production, nuclear, boiling water reactor	0.000534145
2060	Freshwater eutrophication (kg P-Eq)	electricity production, nuclear, boiling water reactor	1.04392e-07
2060	Metal depletion (kg Fe-Eq)	electricity production, nuclear, boiling water reactor	8.28151e-05
2060	Water depletion (m3 water)	electricity production, nuclear, boiling water reactor	5.28205e-05
2070	Climate change (kg CO2-Eq)	electricity production, nuclear, boiling water reactor	0.000178466
2070	Terrestrial acidification (kg SO2-Eq)	electricity production, nuclear, boiling water reactor	6.8402e-07
2070	Freshwater ecotoxicity (kg 14-DCB)	electricity production, nuclear, boiling water reactor	1.46748e-05
2070	Terrestrial ecotoxicity (kg 14-DCB)	electricity production, nuclear, boiling water reactor	9.22917e-08
2070	Human toxicity (kg 14-DCB)	electricity production, nuclear, boiling water reactor	0.000575102
2070	Freshwater eutrophication (kg P-Eq)	electricity production, nuclear, boiling water reactor	1.07995e-07
2070	Metal depletion (kg Fe-Eq)	electricity production, nuclear, boiling water reactor	9.00259e-05
2070	Water depletion (m3 water)	electricity production, nuclear, boiling water reactor	5.71585e-05
2080	Climate change (kg CO2-Eq)	electricity production, nuclear, boiling water reactor	0.000196013
2080	Terrestrial acidification (kg SO2-Eq)	electricity production, nuclear, boiling water reactor	7.63344e-07
2080	Freshwater ecotoxicity (kg 14-DCB)	electricity production, nuclear, boiling water reactor	1.66598e-05
2080	Terrestrial ecotoxicity (kg 14-DCB)	electricity production, nuclear, boiling water reactor	1.04978e-07
2080	Human toxicity (kg 14-DCB)	electricity production, nuclear, boiling water reactor	0.000646005
2080	Freshwater eutrophication (kg P-Eq)	electricity production, nuclear, boiling water reactor	1.17032e-07
2080	Metal depletion (kg Fe-Eq)	electricity production, nuclear, boiling water reactor	0.000101744
2080	Water depletion (m3 water)	electricity production, nuclear, boiling water reactor	6.44381e-05
2090	Climate change (kg CO2-Eq)	electricity production, nuclear, boiling water reactor	0.000214626
2090	Terrestrial acidification (kg SO2-Eq)	electricity production, nuclear, boiling water reactor	8.84732e-07
2090	Freshwater ecotoxicity (kg 14-DCB)	electricity production, nuclear, boiling water reactor	1.97378e-05
2090	Terrestrial ecotoxicity (kg 14-DCB)	electricity production, nuclear, boiling water reactor	1.25806e-07
2090	Human toxicity (kg 14-DCB)	electricity production, nuclear, boiling water reactor	0.000750481
2090	Freshwater eutrophication (kg P-Eq)	electricity production, nuclear, boiling water reactor	1.21982e-07
2090	Metal depletion (kg Fe-Eq)	electricity production, nuclear, boiling water reactor	0.000120062
2090	Water depletion (m3 water)	electricity production, nuclear, boiling water reactor	7.55897e-05
2100	Climate change (kg CO2-Eq)	electricity production, nuclear, boiling water reactor	0.000210266
2100	Terrestrial acidification (kg SO2-Eq)	electricity production, nuclear, boiling water reactor	9.29262e-07
2100	Freshwater ecotoxicity (kg 14-DCB)	electricity production, nuclear, boiling water reactor	2.12426e-05
2100	Terrestrial ecotoxicity (kg 14-DCB)	electricity production, nuclear, boiling water reactor	1.36694e-07
2100	Human toxicity (kg 14-DCB)	electricity production, nuclear, boiling water reactor	0.000790919
2100	Freshwater eutrophication (kg P-Eq)	electricity production, nuclear, boiling water reactor	1.15896e-07
2100	Metal depletion (kg Fe-Eq)	electricity production, nuclear, boiling water reactor	0.000128378
2100	Water depletion (m3 water)	electricity production, nuclear, boiling water reactor	8.02712e-05
2020	Climate change (kg CO2-Eq)	electricity production, nuclear, pressure water reactor	0.0011163
2020	Terrestrial acidification (kg SO2-Eq)	electricity production, nuclear, pressure water reactor	4.48226e-06
2020	Freshwater ecotoxicity (kg 14-DCB)	electricity production, nuclear, pressure water reactor	7.42235e-05
2020	Terrestrial ecotoxicity (kg 14-DCB)	electricity production, nuclear, pressure water reactor	4.49145e-07
2020	Human toxicity (kg 14-DCB)	electricity production, nuclear, pressure water reactor	0.00311254
2020	Freshwater eutrophication (kg P-Eq)	electricity production, nuclear, pressure water reactor	7.39293e-07
2020	Metal depletion (kg Fe-Eq)	electricity production, nuclear, pressure water reactor	0.000467742
2020	Water depletion (m3 water)	electricity production, nuclear, pressure water reactor	0.000273203
2030	Climate change (kg CO2-Eq)	electricity production, nuclear, pressure water reactor	0.000995708
2030	Terrestrial acidification (kg SO2-Eq)	electricity production, nuclear, pressure water reactor	3.7934e-06
2030	Freshwater ecotoxicity (kg 14-DCB)	electricity production, nuclear, pressure water reactor	7.18275e-05
2030	Terrestrial ecotoxicity (kg 14-DCB)	electricity production, nuclear, pressure water reactor	4.40953e-07
2030	Human toxicity (kg 14-DCB)	electricity production, nuclear, pressure water reactor	0.00298802
2030	Freshwater eutrophication (kg P-Eq)	electricity production, nuclear, pressure water reactor	6.33838e-07
2030	Metal depletion (kg Fe-Eq)	electricity production, nuclear, pressure water reactor	0.000458633
2030	Water depletion (m3 water)	electricity production, nuclear, pressure water reactor	0.000267114
2040	Climate change (kg CO2-Eq)	electricity production, nuclear, pressure water reactor	0.000545921
2040	Terrestrial acidification (kg SO2-Eq)	electricity production, nuclear, pressure water reactor	2.05224e-06
2040	Freshwater ecotoxicity (kg 14-DCB)	electricity production, nuclear, pressure water reactor	3.97501e-05
2040	Terrestrial ecotoxicity (kg 14-DCB)	electricity production, nuclear, pressure water reactor	2.42468e-07
2040	Human toxicity (kg 14-DCB)	electricity production, nuclear, pressure water reactor	0.00163132
2040	Freshwater eutrophication (kg P-Eq)	electricity production, nuclear, pressure water reactor	3.51773e-07
2040	Metal depletion (kg Fe-Eq)	electricity production, nuclear, pressure water reactor	0.000250509
2040	Water depletion (m3 water)	electricity production, nuclear, pressure water reactor	0.000145231
2050	Climate change (kg CO2-Eq)	electricity production, nuclear, pressure water reactor	0.000186893
2050	Terrestrial acidification (kg SO2-Eq)	electricity production, nuclear, pressure water reactor	6.62047e-07
2050	Freshwater ecotoxicity (kg 14-DCB)	electricity production, nuclear, pressure water reactor	1.30873e-05
2050	Terrestrial ecotoxicity (kg 14-DCB)	electricity production, nuclear, pressure water reactor	7.80491e-08
2050	Human toxicity (kg 14-DCB)	electricity production, nuclear, pressure water reactor	0.000524414
2050	Freshwater eutrophication (kg P-Eq)	electricity production, nuclear, pressure water reactor	1.2427e-07
2050	Metal depletion (kg Fe-Eq)	electricity production, nuclear, pressure water reactor	7.99304e-05
2050	Water depletion (m3 water)	electricity production, nuclear, pressure water reactor	4.61113e-05
2060	Climate change (kg CO2-Eq)	electricity production, nuclear, pressure water reactor	0.000160492
2060	Terrestrial acidification (kg SO2-Eq)	electricity production, nuclear, pressure water reactor	6.09974e-07
2060	Freshwater ecotoxicity (kg 14-DCB)	electricity production, nuclear, pressure water reactor	1.28885e-05
2060	Terrestrial ecotoxicity (kg 14-DCB)	electricity production, nuclear, pressure water reactor	7.86298e-08
2060	Human toxicity (kg 14-DCB)	electricity production, nuclear, pressure water reactor	0.000503842
2060	Freshwater eutrophication (kg P-Eq)	electricity production, nuclear, pressure water reactor	9.8644e-08
2060	Metal depletion (kg Fe-Eq)	electricity production, nuclear, pressure water reactor	7.98387e-05
2060	Water depletion (m3 water)	electricity production, nuclear, pressure water reactor	4.58565e-05
2070	Climate change (kg CO2-Eq)	electricity production, nuclear, pressure water reactor	0.000168345
2070	Terrestrial acidification (kg SO2-Eq)	electricity production, nuclear, pressure water reactor	6.50412e-07
2070	Freshwater ecotoxicity (kg 14-DCB)	electricity production, nuclear, pressure water reactor	1.41257e-05
2070	Terrestrial ecotoxicity (kg 14-DCB)	electricity production, nuclear, pressure water reactor	8.68592e-08
2070	Human toxicity (kg 14-DCB)	electricity production, nuclear, pressure water reactor	0.000542143
2070	Freshwater eutrophication (kg P-Eq)	electricity production, nuclear, pressure water reactor	1.01507e-07
2070	Metal depletion (kg Fe-Eq)	electricity production, nuclear, pressure water reactor	8.67705e-05
2070	Water depletion (m3 water)	electricity production, nuclear, pressure water reactor	4.96203e-05
2080	Climate change (kg CO2-Eq)	electricity production, nuclear, pressure water reactor	0.000184923
2080	Terrestrial acidification (kg SO2-Eq)	electricity production, nuclear, pressure water reactor	7.25879e-07
2080	Freshwater ecotoxicity (kg 14-DCB)	electricity production, nuclear, pressure water reactor	1.60219e-05
2080	Terrestrial ecotoxicity (kg 14-DCB)	electricity production, nuclear, pressure water reactor	9.87799e-08
2080	Human toxicity (kg 14-DCB)	electricity production, nuclear, pressure water reactor	0.000608778
2080	Freshwater eutrophication (kg P-Eq)	electricity production, nuclear, pressure water reactor	1.09683e-07
2080	Metal depletion (kg Fe-Eq)	electricity production, nuclear, pressure water reactor	9.80498e-05
2080	Water depletion (m3 water)	electricity production, nuclear, pressure water reactor	5.59383e-05
2090	Climate change (kg CO2-Eq)	electricity production, nuclear, pressure water reactor	0.000202626
2090	Terrestrial acidification (kg SO2-Eq)	electricity production, nuclear, pressure water reactor	8.41171e-07
2090	Freshwater ecotoxicity (kg 14-DCB)	electricity production, nuclear, pressure water reactor	1.8965e-05
2090	Terrestrial ecotoxicity (kg 14-DCB)	electricity production, nuclear, pressure water reactor	1.18261e-07
2090	Human toxicity (kg 14-DCB)	electricity production, nuclear, pressure water reactor	0.000707028
2090	Freshwater eutrophication (kg P-Eq)	electricity production, nuclear, pressure water reactor	1.14029e-07
2090	Metal depletion (kg Fe-Eq)	electricity production, nuclear, pressure water reactor	0.000115664
2090	Water depletion (m3 water)	electricity production, nuclear, pressure water reactor	6.56155e-05
2100	Climate change (kg CO2-Eq)	electricity production, nuclear, pressure water reactor	0.00019898
2100	Terrestrial acidification (kg SO2-Eq)	electricity production, nuclear, pressure water reactor	8.83641e-07
2100	Freshwater ecotoxicity (kg 14-DCB)	electricity production, nuclear, pressure water reactor	2.03945e-05
2100	Terrestrial ecotoxicity (kg 14-DCB)	electricity production, nuclear, pressure water reactor	1.28353e-07
2100	Human toxicity (kg 14-DCB)	electricity production, nuclear, pressure water reactor	0.000745106
2100	Freshwater eutrophication (kg P-Eq)	electricity production, nuclear, pressure water reactor	1.08366e-07
2100	Metal depletion (kg Fe-Eq)	electricity production, nuclear, pressure water reactor	0.000123626
2100	Water depletion (m3 water)	electricity production, nuclear, pressure water reactor	6.96767e-05
2020	Climate change (kg CO2-Eq)	electricity production, oil	0.00507951
2020	Terrestrial acidification (kg SO2-Eq)	electricity production, oil	1.39438e-05
2020	Freshwater ecotoxicity (kg 14-DCB)	electricity production, oil	1.00333e-05
2020	Terrestrial ecotoxicity (kg 14-DCB)	electricity production, oil	6.91097e-07
2020	Human toxicity (kg 14-DCB)	electricity production, oil	0.000435756
2020	Freshwater eutrophication (kg P-Eq)	electricity production, oil	6.47968e-08
2020	Metal depletion (kg Fe-Eq)	electricity production, oil	3.04133e-05
2020	Water depletion (m3 water)	electricity production, oil	4.20949e-06
2030	Climate change (kg CO2-Eq)	electricity production, oil	1.38161e-06
2030	Terrestrial acidification (kg SO2-Eq)	electricity production, oil	3.77971e-09
2030	Freshwater ecotoxicity (kg 14-DCB)	electricity production, oil	2.72435e-09
2030	Terrestrial ecotoxicity (kg 14-DCB)	electricity production, oil	1.88193e-10
2030	Human toxicity (kg 14-DCB)	electricity production, oil	1.1777e-07
2030	Freshwater eutrophication (kg P-Eq)	electricity production, oil	1.63568e-11
2030	Metal depletion (kg Fe-Eq)	electricity production, oil	8.2956e-09
2030	Water depletion (m3 water)	electricity production, oil	1.14043e-09
2040	Climate change (kg CO2-Eq)	electricity production, oil	2.23433e-06
2040	Terrestrial acidification (kg SO2-Eq)	electricity production, oil	5.85078e-09
2040	Freshwater ecotoxicity (kg 14-DCB)	electricity production, oil	4.40753e-09
2040	Terrestrial ecotoxicity (kg 14-DCB)	electricity production, oil	3.04633e-10
2040	Human toxicity (kg 14-DCB)	electricity production, oil	1.89671e-07
2040	Freshwater eutrophication (kg P-Eq)	electricity production, oil	2.51342e-11
2040	Metal depletion (kg Fe-Eq)	electricity production, oil	1.34487e-08
2040	Water depletion (m3 water)	electricity production, oil	1.83237e-09
2050	Climate change (kg CO2-Eq)	electricity production, oil	1.53026e-06
2050	Terrestrial acidification (kg SO2-Eq)	electricity production, oil	3.82783e-09
2050	Freshwater ecotoxicity (kg 14-DCB)	electricity production, oil	3.0469e-09
2050	Terrestrial ecotoxicity (kg 14-DCB)	electricity production, oil	2.08729e-10
2050	Human toxicity (kg 14-DCB)	electricity production, oil	1.30098e-07
2050	Freshwater eutrophication (kg P-Eq)	electricity production, oil	1.77331e-11
2050	Metal depletion (kg Fe-Eq)	electricity production, oil	9.23657e-09
2050	Water depletion (m3 water)	electricity production, oil	1.2478e-09
2060	Climate change (kg CO2-Eq)	electricity production, oil	0.00304068
2060	Terrestrial acidification (kg SO2-Eq)	electricity production, oil	7.25462e-06
2060	Freshwater ecotoxicity (kg 14-DCB)	electricity production, oil	6.05541e-06
2060	Terrestrial ecotoxicity (kg 14-DCB)	electricity production, oil	4.15719e-07
2060	Human toxicity (kg 14-DCB)	electricity production, oil	0.000255846
2060	Freshwater eutrophication (kg P-Eq)	electricity production, oil	3.09205e-08
2060	Metal depletion (kg Fe-Eq)	electricity production, oil	1.84572e-05
2060	Water depletion (m3 water)	electricity production, oil	2.46299e-06
2070	Climate change (kg CO2-Eq)	electricity production, oil	6.76904e-08
2070	Terrestrial acidification (kg SO2-Eq)	electricity production, oil	1.53618e-10
2070	Freshwater ecotoxicity (kg 14-DCB)	electricity production, oil	1.35891e-10
2070	Terrestrial ecotoxicity (kg 14-DCB)	electricity production, oil	9.26445e-12
2070	Human toxicity (kg 14-DCB)	electricity production, oil	5.68718e-09
2070	Freshwater eutrophication (kg P-Eq)	electricity production, oil	6.77906e-13
2070	Metal depletion (kg Fe-Eq)	electricity production, oil	4.12663e-10
2070	Water depletion (m3 water)	electricity production, oil	5.47424e-11
2080	Climate change (kg CO2-Eq)	electricity production, oil	0.000856336
2080	Terrestrial acidification (kg SO2-Eq)	electricity production, oil	1.84379e-06
2080	Freshwater ecotoxicity (kg 14-DCB)	electricity production, oil	1.73354e-06
2080	Terrestrial ecotoxicity (kg 14-DCB)	electricity production, oil	1.17287e-07
2080	Human toxicity (kg 14-DCB)	electricity production, oil	7.20155e-05
2080	Freshwater eutrophication (kg P-Eq)	electricity production, oil	8.63552e-09
2080	Metal depletion (kg Fe-Eq)	electricity production, oil	5.23902e-06
2080	Water depletion (m3 water)	electricity production, oil	6.91457e-07
2090	Climate change (kg CO2-Eq)	electricity production, oil	0.000503443
2090	Terrestrial acidification (kg SO2-Eq)	electricity production, oil	1.02577e-06
2090	Freshwater ecotoxicity (kg 14-DCB)	electricity production, oil	1.02664e-06
2090	Terrestrial ecotoxicity (kg 14-DCB)	electricity production, oil	6.90526e-08
2090	Human toxicity (kg 14-DCB)	electricity production, oil	4.21951e-05
2090	Freshwater eutrophication (kg P-Eq)	electricity production, oil	4.75217e-09
2090	Metal depletion (kg Fe-Eq)	electricity production, oil	3.0974e-06
2090	Water depletion (m3 water)	electricity production, oil	4.05977e-07
2100	Climate change (kg CO2-Eq)	electricity production, oil	0.000399908
2100	Terrestrial acidification (kg SO2-Eq)	electricity production, oil	7.68686e-07
2100	Freshwater ecotoxicity (kg 14-DCB)	electricity production, oil	8.26261e-07
2100	Terrestrial ecotoxicity (kg 14-DCB)	electricity production, oil	5.4953e-08
2100	Human toxicity (kg 14-DCB)	electricity production, oil	3.34757e-05
2100	Freshwater eutrophication (kg P-Eq)	electricity production, oil	3.61494e-09
2100	Metal depletion (kg Fe-Eq)	electricity production, oil	2.48135e-06
2100	Water depletion (m3 water)	electricity production, oil	3.21999e-07
2020	Climate change (kg CO2-Eq)	electricity production, photovoltaic, 3kWp slanted-roof installation, multi-Si, panel, mounted	0.000651284
2020	Terrestrial acidification (kg SO2-Eq)	electricity production, photovoltaic, 3kWp slanted-roof installation, multi-Si, panel, mounted	4.01629e-06
2020	Freshwater ecotoxicity (kg 14-DCB)	electricity production, photovoltaic, 3kWp slanted-roof installation, multi-Si, panel, mounted	0.000304841
2020	Terrestrial ecotoxicity (kg 14-DCB)	electricity production, photovoltaic, 3kWp slanted-roof installation, multi-Si, panel, mounted	1.41654e-06
2020	Human toxicity (kg 14-DCB)	electricity production, photovoltaic, 3kWp slanted-roof installation, multi-Si, panel, mounted	0.00105674
2020	Freshwater eutrophication (kg P-Eq)	electricity production, photovoltaic, 3kWp slanted-roof installation, multi-Si, panel, mounted	5.99241e-07
2020	Metal depletion (kg Fe-Eq)	electricity production, photovoltaic, 3kWp slanted-roof installation, multi-Si, panel, mounted	0.00036299
2020	Water depletion (m3 water)	electricity production, photovoltaic, 3kWp slanted-roof installation, multi-Si, panel, mounted	4.35672e-06
2030	Climate change (kg CO2-Eq)	electricity production, photovoltaic, 3kWp slanted-roof installation, multi-Si, panel, mounted	0.000600758
2030	Terrestrial acidification (kg SO2-Eq)	electricity production, photovoltaic, 3kWp slanted-roof installation, multi-Si, panel, mounted	3.49213e-06
2030	Freshwater ecotoxicity (kg 14-DCB)	electricity production, photovoltaic, 3kWp slanted-roof installation, multi-Si, panel, mounted	0.000298223
2030	Terrestrial ecotoxicity (kg 14-DCB)	electricity production, photovoltaic, 3kWp slanted-roof installation, multi-Si, panel, mounted	1.38608e-06
2030	Human toxicity (kg 14-DCB)	electricity production, photovoltaic, 3kWp slanted-roof installation, multi-Si, panel, mounted	0.00101631
2030	Freshwater eutrophication (kg P-Eq)	electricity production, photovoltaic, 3kWp slanted-roof installation, multi-Si, panel, mounted	5.60969e-07
2030	Metal depletion (kg Fe-Eq)	electricity production, photovoltaic, 3kWp slanted-roof installation, multi-Si, panel, mounted	0.000355548
2030	Water depletion (m3 water)	electricity production, photovoltaic, 3kWp slanted-roof installation, multi-Si, panel, mounted	4.14637e-06
2040	Climate change (kg CO2-Eq)	electricity production, photovoltaic, 3kWp slanted-roof installation, multi-Si, panel, mounted	0.00236326
2040	Terrestrial acidification (kg SO2-Eq)	electricity production, photovoltaic, 3kWp slanted-roof installation, multi-Si, panel, mounted	1.39149e-05
2040	Freshwater ecotoxicity (kg 14-DCB)	electricity production, photovoltaic, 3kWp slanted-roof installation, multi-Si, panel, mounted	0.0012294
2040	Terrestrial ecotoxicity (kg 14-DCB)	electricity production, photovoltaic, 3kWp slanted-roof installation, multi-Si, panel, mounted	5.71514e-06
2040	Human toxicity (kg 14-DCB)	electricity production, photovoltaic, 3kWp slanted-roof installation, multi-Si, panel, mounted	0.00414092
2040	Freshwater eutrophication (kg P-Eq)	electricity production, photovoltaic, 3kWp slanted-roof installation, multi-Si, panel, mounted	2.24607e-06
2040	Metal depletion (kg Fe-Eq)	electricity production, photovoltaic, 3kWp slanted-roof installation, multi-Si, panel, mounted	0.00146683
2040	Water depletion (m3 water)	electricity production, photovoltaic, 3kWp slanted-roof installation, multi-Si, panel, mounted	1.63614e-05
2050	Climate change (kg CO2-Eq)	electricity production, photovoltaic, 3kWp slanted-roof installation, multi-Si, panel, mounted	0.00520575
2050	Terrestrial acidification (kg SO2-Eq)	electricity production, photovoltaic, 3kWp slanted-roof installation, multi-Si, panel, mounted	3.04224e-05
2050	Freshwater ecotoxicity (kg 14-DCB)	electricity production, photovoltaic, 3kWp slanted-roof installation, multi-Si, panel, mounted	0.00274393
2050	Terrestrial ecotoxicity (kg 14-DCB)	electricity production, photovoltaic, 3kWp slanted-roof installation, multi-Si, panel, mounted	1.2741e-05
2050	Human toxicity (kg 14-DCB)	electricity production, photovoltaic, 3kWp slanted-roof installation, multi-Si, panel, mounted	0.00926174
2050	Freshwater eutrophication (kg P-Eq)	electricity production, photovoltaic, 3kWp slanted-roof installation, multi-Si, panel, mounted	5.10891e-06
2050	Metal depletion (kg Fe-Eq)	electricity production, photovoltaic, 3kWp slanted-roof installation, multi-Si, panel, mounted	0.00327193
2050	Water depletion (m3 water)	electricity production, photovoltaic, 3kWp slanted-roof installation, multi-Si, panel, mounted	3.49404e-05
2060	Climate change (kg CO2-Eq)	electricity production, photovoltaic, 3kWp slanted-roof installation, multi-Si, panel, mounted	0.00520638
2060	Terrestrial acidification (kg SO2-Eq)	electricity production, photovoltaic, 3kWp slanted-roof installation, multi-Si, panel, mounted	3.22299e-05
2060	Freshwater ecotoxicity (kg 14-DCB)	electricity production, photovoltaic, 3kWp slanted-roof installation, multi-Si, panel, mounted	0.00301795
2060	Terrestrial ecotoxicity (kg 14-DCB)	electricity production, photovoltaic, 3kWp slanted-roof installation, multi-Si, panel, mounted	1.40433e-05
2060	Human toxicity (kg 14-DCB)	electricity production, photovoltaic, 3kWp slanted-roof installation, multi-Si, panel, mounted	0.00987271
2060	Freshwater eutrophication (kg P-Eq)	electricity production, photovoltaic, 3kWp slanted-roof installation, multi-Si, panel, mounted	5.16243e-06
2060	Metal depletion (kg Fe-Eq)	electricity production, photovoltaic, 3kWp slanted-roof installation, multi-Si, panel, mounted	0.00360698
2060	Water depletion (m3 water)	electricity production, photovoltaic, 3kWp slanted-roof installation, multi-Si, panel, mounted	3.6339e-05
2070	Climate change (kg CO2-Eq)	electricity production, photovoltaic, 3kWp slanted-roof installation, multi-Si, panel, mounted	0.00530838
2070	Terrestrial acidification (kg SO2-Eq)	electricity production, photovoltaic, 3kWp slanted-roof installation, multi-Si, panel, mounted	3.32709e-05
2070	Freshwater ecotoxicity (kg 14-DCB)	electricity production, photovoltaic, 3kWp slanted-roof installation, multi-Si, panel, mounted	0.00317177
2070	Terrestrial ecotoxicity (kg 14-DCB)	electricity production, photovoltaic, 3kWp slanted-roof installation, multi-Si, panel, mounted	1.47623e-05
2070	Human toxicity (kg 14-DCB)	electricity production, photovoltaic, 3kWp slanted-roof installation, multi-Si, panel, mounted	0.0103129
2070	Freshwater eutrophication (kg P-Eq)	electricity production, photovoltaic, 3kWp slanted-roof installation, multi-Si, panel, mounted	5.37256e-06
2070	Metal depletion (kg Fe-Eq)	electricity production, photovoltaic, 3kWp slanted-roof installation, multi-Si, panel, mounted	0.0037924
2070	Water depletion (m3 water)	electricity production, photovoltaic, 3kWp slanted-roof installation, multi-Si, panel, mounted	3.75278e-05
2080	Climate change (kg CO2-Eq)	electricity production, photovoltaic, 3kWp slanted-roof installation, multi-Si, panel, mounted	0.00534298
2080	Terrestrial acidification (kg SO2-Eq)	electricity production, photovoltaic, 3kWp slanted-roof installation, multi-Si, panel, mounted	3.37749e-05
2080	Freshwater ecotoxicity (kg 14-DCB)	electricity production, photovoltaic, 3kWp slanted-roof installation, multi-Si, panel, mounted	0.00324902
2080	Terrestrial ecotoxicity (kg 14-DCB)	electricity production, photovoltaic, 3kWp slanted-roof installation, multi-Si, panel, mounted	1.51193e-05
2080	Human toxicity (kg 14-DCB)	electricity production, photovoltaic, 3kWp slanted-roof installation, multi-Si, panel, mounted	0.010567
2080	Freshwater eutrophication (kg P-Eq)	electricity production, photovoltaic, 3kWp slanted-roof installation, multi-Si, panel, mounted	5.51536e-06
2080	Metal depletion (kg Fe-Eq)	electricity production, photovoltaic, 3kWp slanted-roof installation, multi-Si, panel, mounted	0.0038851
2080	Water depletion (m3 water)	electricity production, photovoltaic, 3kWp slanted-roof installation, multi-Si, panel, mounted	3.79023e-05
2090	Climate change (kg CO2-Eq)	electricity production, photovoltaic, 3kWp slanted-roof installation, multi-Si, panel, mounted	0.00523352
2090	Terrestrial acidification (kg SO2-Eq)	electricity production, photovoltaic, 3kWp slanted-roof installation, multi-Si, panel, mounted	3.43249e-05
2090	Freshwater ecotoxicity (kg 14-DCB)	electricity production, photovoltaic, 3kWp slanted-roof installation, multi-Si, panel, mounted	0.00333998
2090	Terrestrial ecotoxicity (kg 14-DCB)	electricity production, photovoltaic, 3kWp slanted-roof installation, multi-Si, panel, mounted	1.55536e-05
2090	Human toxicity (kg 14-DCB)	electricity production, photovoltaic, 3kWp slanted-roof installation, multi-Si, panel, mounted	0.0107334
2090	Freshwater eutrophication (kg P-Eq)	electricity production, photovoltaic, 3kWp slanted-roof installation, multi-Si, panel, mounted	5.44651e-06
2090	Metal depletion (kg Fe-Eq)	electricity production, photovoltaic, 3kWp slanted-roof installation, multi-Si, panel, mounted	0.00399849
2090	Water depletion (m3 water)	electricity production, photovoltaic, 3kWp slanted-roof installation, multi-Si, panel, mounted	3.83571e-05
2100	Climate change (kg CO2-Eq)	electricity production, photovoltaic, 3kWp slanted-roof installation, multi-Si, panel, mounted	0.00493152
2100	Terrestrial acidification (kg SO2-Eq)	electricity production, photovoltaic, 3kWp slanted-roof installation, multi-Si, panel, mounted	3.3988e-05
2100	Freshwater ecotoxicity (kg 14-DCB)	electricity production, photovoltaic, 3kWp slanted-roof installation, multi-Si, panel, mounted	0.00334059
2100	Terrestrial ecotoxicity (kg 14-DCB)	electricity production, photovoltaic, 3kWp slanted-roof installation, multi-Si, panel, mounted	1.55638e-05
2100	Human toxicity (kg 14-DCB)	electricity production, photovoltaic, 3kWp slanted-roof installation, multi-Si, panel, mounted	0.0106449
2100	Freshwater eutrophication (kg P-Eq)	electricity production, photovoltaic, 3kWp slanted-roof installation, multi-Si, panel, mounted	5.28987e-06
2100	Metal depletion (kg Fe-Eq)	electricity production, photovoltaic, 3kWp slanted-roof installation, multi-Si, panel, mounted	0.00400495
2100	Water depletion (m3 water)	electricity production, photovoltaic, 3kWp slanted-roof installation, multi-Si, panel, mounted	3.76368e-05
2020	Climate change (kg CO2-Eq)	electricity production, photovoltaic, 570kWp open ground installation, multi-Si	0.000626353
2020	Terrestrial acidification (kg SO2-Eq)	electricity production, photovoltaic, 570kWp open ground installation, multi-Si	3.00281e-06
2020	Freshwater ecotoxicity (kg 14-DCB)	electricity production, photovoltaic, 570kWp open ground installation, multi-Si	0.000127441
2020	Terrestrial ecotoxicity (kg 14-DCB)	electricity production, photovoltaic, 570kWp open ground installation, multi-Si	1.28315e-06
2020	Human toxicity (kg 14-DCB)	electricity production, photovoltaic, 570kWp open ground installation, multi-Si	0.000632614
2020	Freshwater eutrophication (kg P-Eq)	electricity production, photovoltaic, 570kWp open ground installation, multi-Si	4.05689e-07
2020	Metal depletion (kg Fe-Eq)	electricity production, photovoltaic, 570kWp open ground installation, multi-Si	0.000287389
2020	Water depletion (m3 water)	electricity production, photovoltaic, 570kWp open ground installation, multi-Si	3.33442e-06
2030	Climate change (kg CO2-Eq)	electricity production, photovoltaic, 570kWp open ground installation, multi-Si	0.00347211
2030	Terrestrial acidification (kg SO2-Eq)	electricity production, photovoltaic, 570kWp open ground installation, multi-Si	1.51527e-05
2030	Freshwater ecotoxicity (kg 14-DCB)	electricity production, photovoltaic, 570kWp open ground installation, multi-Si	0.000744971
2030	Terrestrial ecotoxicity (kg 14-DCB)	electricity production, photovoltaic, 570kWp open ground installation, multi-Si	7.50724e-06
2030	Human toxicity (kg 14-DCB)	electricity production, photovoltaic, 570kWp open ground installation, multi-Si	0.00360749
2030	Freshwater eutrophication (kg P-Eq)	electricity production, photovoltaic, 570kWp open ground installation, multi-Si	2.23984e-06
2030	Metal depletion (kg Fe-Eq)	electricity production, photovoltaic, 570kWp open ground installation, multi-Si	0.00168322
2030	Water depletion (m3 water)	electricity production, photovoltaic, 570kWp open ground installation, multi-Si	1.8899e-05
2040	Climate change (kg CO2-Eq)	electricity production, photovoltaic, 570kWp open ground installation, multi-Si	0.00485563
2040	Terrestrial acidification (kg SO2-Eq)	electricity production, photovoltaic, 570kWp open ground installation, multi-Si	2.11964e-05
2040	Freshwater ecotoxicity (kg 14-DCB)	electricity production, photovoltaic, 570kWp open ground installation, multi-Si	0.00108665
2040	Terrestrial ecotoxicity (kg 14-DCB)	electricity production, photovoltaic, 570kWp open ground installation, multi-Si	1.09544e-05
2040	Human toxicity (kg 14-DCB)	electricity production, photovoltaic, 570kWp open ground installation, multi-Si	0.0051734
2040	Freshwater eutrophication (kg P-Eq)	electricity production, photovoltaic, 570kWp open ground installation, multi-Si	3.14679e-06
2040	Metal depletion (kg Fe-Eq)	electricity production, photovoltaic, 570kWp open ground installation, multi-Si	0.00245762
2040	Water depletion (m3 water)	electricity production, photovoltaic, 570kWp open ground installation, multi-Si	2.62089e-05
2050	Climate change (kg CO2-Eq)	electricity production, photovoltaic, 570kWp open ground installation, multi-Si	0.00490612
2050	Terrestrial acidification (kg SO2-Eq)	electricity production, photovoltaic, 570kWp open ground installation, multi-Si	2.11151e-05
2050	Freshwater ecotoxicity (kg 14-DCB)	electricity production, photovoltaic, 570kWp open ground installation, multi-Si	0.0011129
2050	Terrestrial ecotoxicity (kg 14-DCB)	electricity production, photovoltaic, 570kWp open ground installation, multi-Si	1.11843e-05
2050	Human toxicity (kg 14-DCB)	electricity production, photovoltaic, 570kWp open ground installation, multi-Si	0.00531078
2050	Freshwater eutrophication (kg P-Eq)	electricity production, photovoltaic, 570kWp open ground installation, multi-Si	3.30341e-06
2050	Metal depletion (kg Fe-Eq)	electricity production, photovoltaic, 570kWp open ground installation, multi-Si	0.00251097
2050	Water depletion (m3 water)	electricity production, photovoltaic, 570kWp open ground installation, multi-Si	2.54351e-05
2060	Climate change (kg CO2-Eq)	electricity production, photovoltaic, 570kWp open ground installation, multi-Si	0.00600086
2060	Terrestrial acidification (kg SO2-Eq)	electricity production, photovoltaic, 570kWp open ground installation, multi-Si	2.68243e-05
2060	Freshwater ecotoxicity (kg 14-DCB)	electricity production, photovoltaic, 570kWp open ground installation, multi-Si	0.00148281
2060	Terrestrial ecotoxicity (kg 14-DCB)	electricity production, photovoltaic, 570kWp open ground installation, multi-Si	1.49436e-05
2060	Human toxicity (kg 14-DCB)	electricity production, photovoltaic, 570kWp open ground installation, multi-Si	0.00674865
2060	Freshwater eutrophication (kg P-Eq)	electricity production, photovoltaic, 570kWp open ground installation, multi-Si	3.92242e-06
2060	Metal depletion (kg Fe-Eq)	electricity production, photovoltaic, 570kWp open ground installation, multi-Si	0.00335628
2060	Water depletion (m3 water)	electricity production, photovoltaic, 570kWp open ground installation, multi-Si	3.17292e-05
2070	Climate change (kg CO2-Eq)	electricity production, photovoltaic, 570kWp open ground installation, multi-Si	0.00761428
2070	Terrestrial acidification (kg SO2-Eq)	electricity production, photovoltaic, 570kWp open ground installation, multi-Si	3.4182e-05
2070	Freshwater ecotoxicity (kg 14-DCB)	electricity production, photovoltaic, 570kWp open ground installation, multi-Si	0.00193773
2070	Terrestrial ecotoxicity (kg 14-DCB)	electricity production, photovoltaic, 570kWp open ground installation, multi-Si	1.94989e-05
2070	Human toxicity (kg 14-DCB)	electricity production, photovoltaic, 570kWp open ground installation, multi-Si	0.00873001
2070	Freshwater eutrophication (kg P-Eq)	electricity production, photovoltaic, 570kWp open ground installation, multi-Si	5.05105e-06
2070	Metal depletion (kg Fe-Eq)	electricity production, photovoltaic, 570kWp open ground installation, multi-Si	0.0043814
2070	Water depletion (m3 water)	electricity production, photovoltaic, 570kWp open ground installation, multi-Si	4.05424e-05
2080	Climate change (kg CO2-Eq)	electricity production, photovoltaic, 570kWp open ground installation, multi-Si	0.00764083
2080	Terrestrial acidification (kg SO2-Eq)	electricity production, photovoltaic, 570kWp open ground installation, multi-Si	3.44624e-05
2080	Freshwater ecotoxicity (kg 14-DCB)	electricity production, photovoltaic, 570kWp open ground installation, multi-Si	0.00197956
2080	Terrestrial ecotoxicity (kg 14-DCB)	electricity production, photovoltaic, 570kWp open ground installation, multi-Si	1.98826e-05
2080	Human toxicity (kg 14-DCB)	electricity production, photovoltaic, 570kWp open ground installation, multi-Si	0.00891228
2080	Freshwater eutrophication (kg P-Eq)	electricity production, photovoltaic, 570kWp open ground installation, multi-Si	5.16622e-06
2080	Metal depletion (kg Fe-Eq)	electricity production, photovoltaic, 570kWp open ground installation, multi-Si	0.00446974
2080	Water depletion (m3 water)	electricity production, photovoltaic, 570kWp open ground installation, multi-Si	4.06714e-05
2090	Climate change (kg CO2-Eq)	electricity production, photovoltaic, 570kWp open ground installation, multi-Si	0.00729018
2090	Terrestrial acidification (kg SO2-Eq)	electricity production, photovoltaic, 570kWp open ground installation, multi-Si	3.38431e-05
2090	Freshwater ecotoxicity (kg 14-DCB)	electricity production, photovoltaic, 570kWp open ground installation, multi-Si	0.00197481
2090	Terrestrial ecotoxicity (kg 14-DCB)	electricity production, photovoltaic, 570kWp open ground installation, multi-Si	1.98229e-05
2090	Human toxicity (kg 14-DCB)	electricity production, photovoltaic, 570kWp open ground installation, multi-Si	0.00872409
2090	Freshwater eutrophication (kg P-Eq)	electricity production, photovoltaic, 570kWp open ground installation, multi-Si	4.87158e-06
2090	Metal depletion (kg Fe-Eq)	electricity production, photovoltaic, 570kWp open ground installation, multi-Si	0.00445962
2090	Water depletion (m3 water)	electricity production, photovoltaic, 570kWp open ground installation, multi-Si	3.97748e-05
2100	Climate change (kg CO2-Eq)	electricity production, photovoltaic, 570kWp open ground installation, multi-Si	0.00695644
2100	Terrestrial acidification (kg SO2-Eq)	electricity production, photovoltaic, 570kWp open ground installation, multi-Si	3.36447e-05
2100	Freshwater ecotoxicity (kg 14-DCB)	electricity production, photovoltaic, 570kWp open ground installation, multi-Si	0.00199209
2100	Terrestrial ecotoxicity (kg 14-DCB)	electricity production, photovoltaic, 570kWp open ground installation, multi-Si	1.99579e-05
2100	Human toxicity (kg 14-DCB)	electricity production, photovoltaic, 570kWp open ground installation, multi-Si	0.00867494
2100	Freshwater eutrophication (kg P-Eq)	electricity production, photovoltaic, 570kWp open ground installation, multi-Si	4.70612e-06
2100	Metal depletion (kg Fe-Eq)	electricity production, photovoltaic, 570kWp open ground installation, multi-Si	0.00449631
2100	Water depletion (m3 water)	electricity production, photovoltaic, 570kWp open ground installation, multi-Si	3.9128e-05
2020	Climate change (kg CO2-Eq)	electricity production, solar thermal parabolic trough, 50 MW	2.42718e-05
2020	Terrestrial acidification (kg SO2-Eq)	electricity production, solar thermal parabolic trough, 50 MW	8.88956e-08
2020	Freshwater ecotoxicity (kg 14-DCB)	electricity production, solar thermal parabolic trough, 50 MW	1.30776e-06
2020	Terrestrial ecotoxicity (kg 14-DCB)	electricity production, solar thermal parabolic trough, 50 MW	2.91342e-09
2020	Human toxicity (kg 14-DCB)	electricity production, solar thermal parabolic trough, 50 MW	6.06258e-06
2020	Freshwater eutrophication (kg P-Eq)	electricity production, solar thermal parabolic trough, 50 MW	4.56817e-09
2020	Metal depletion (kg Fe-Eq)	electricity production, solar thermal parabolic trough, 50 MW	4.57509e-06
2020	Water depletion (m3 water)	electricity production, solar thermal parabolic trough, 50 MW	1.08057e-07
2030	Climate change (kg CO2-Eq)	electricity production, solar thermal parabolic trough, 50 MW	2.73701e-05
2030	Terrestrial acidification (kg SO2-Eq)	electricity production, solar thermal parabolic trough, 50 MW	9.8176e-08
2030	Freshwater ecotoxicity (kg 14-DCB)	electricity production, solar thermal parabolic trough, 50 MW	1.49015e-06
2030	Terrestrial ecotoxicity (kg 14-DCB)	electricity production, solar thermal parabolic trough, 50 MW	3.31749e-09
2030	Human toxicity (kg 14-DCB)	electricity production, solar thermal parabolic trough, 50 MW	6.7648e-06
2030	Freshwater eutrophication (kg P-Eq)	electricity production, solar thermal parabolic trough, 50 MW	4.996e-09
2030	Metal depletion (kg Fe-Eq)	electricity production, solar thermal parabolic trough, 50 MW	5.21993e-06
2030	Water depletion (m3 water)	electricity production, solar thermal parabolic trough, 50 MW	1.22284e-07
2040	Climate change (kg CO2-Eq)	electricity production, solar thermal parabolic trough, 50 MW	3.0374e-05
2040	Terrestrial acidification (kg SO2-Eq)	electricity production, solar thermal parabolic trough, 50 MW	1.08821e-07
2040	Freshwater ecotoxicity (kg 14-DCB)	electricity production, solar thermal parabolic trough, 50 MW	1.66652e-06
2040	Terrestrial ecotoxicity (kg 14-DCB)	electricity production, solar thermal parabolic trough, 50 MW	3.71247e-09
2040	Human toxicity (kg 14-DCB)	electricity production, solar thermal parabolic trough, 50 MW	7.45032e-06
2040	Freshwater eutrophication (kg P-Eq)	electricity production, solar thermal parabolic trough, 50 MW	5.42542e-09
2040	Metal depletion (kg Fe-Eq)	electricity production, solar thermal parabolic trough, 50 MW	5.84152e-06
2040	Water depletion (m3 water)	electricity production, solar thermal parabolic trough, 50 MW	1.35279e-07
2050	Climate change (kg CO2-Eq)	electricity production, solar thermal parabolic trough, 50 MW	3.19013e-05
2050	Terrestrial acidification (kg SO2-Eq)	electricity production, solar thermal parabolic trough, 50 MW	1.13931e-07
2050	Freshwater ecotoxicity (kg 14-DCB)	electricity production, solar thermal parabolic trough, 50 MW	1.75772e-06
2050	Terrestrial ecotoxicity (kg 14-DCB)	electricity production, solar thermal parabolic trough, 50 MW	3.91372e-09
2050	Human toxicity (kg 14-DCB)	electricity production, solar thermal parabolic trough, 50 MW	7.86559e-06
2050	Freshwater eutrophication (kg P-Eq)	electricity production, solar thermal parabolic trough, 50 MW	5.8015e-09
2050	Metal depletion (kg Fe-Eq)	electricity production, solar thermal parabolic trough, 50 MW	6.14769e-06
2050	Water depletion (m3 water)	electricity production, solar thermal parabolic trough, 50 MW	1.40881e-07
2060	Climate change (kg CO2-Eq)	electricity production, solar thermal parabolic trough, 50 MW	3.09898e-05
2060	Terrestrial acidification (kg SO2-Eq)	electricity production, solar thermal parabolic trough, 50 MW	1.11258e-07
2060	Freshwater ecotoxicity (kg 14-DCB)	electricity production, solar thermal parabolic trough, 50 MW	1.73187e-06
2060	Terrestrial ecotoxicity (kg 14-DCB)	electricity production, solar thermal parabolic trough, 50 MW	3.87946e-09
2060	Human toxicity (kg 14-DCB)	electricity production, solar thermal parabolic trough, 50 MW	7.47583e-06
2060	Freshwater eutrophication (kg P-Eq)	electricity production, solar thermal parabolic trough, 50 MW	5.32943e-09
2060	Metal depletion (kg Fe-Eq)	electricity production, solar thermal parabolic trough, 50 MW	6.06623e-06
2060	Water depletion (m3 water)	electricity production, solar thermal parabolic trough, 50 MW	1.37105e-07
2070	Climate change (kg CO2-Eq)	electricity production, solar thermal parabolic trough, 50 MW	3.13606e-05
2070	Terrestrial acidification (kg SO2-Eq)	electricity production, solar thermal parabolic trough, 50 MW	1.12647e-07
2070	Freshwater ecotoxicity (kg 14-DCB)	electricity production, solar thermal parabolic trough, 50 MW	1.76397e-06
2070	Terrestrial ecotoxicity (kg 14-DCB)	electricity production, solar thermal parabolic trough, 50 MW	3.96568e-09
2070	Human toxicity (kg 14-DCB)	electricity production, solar thermal parabolic trough, 50 MW	7.54535e-06
2070	Freshwater eutrophication (kg P-Eq)	electricity production, solar thermal parabolic trough, 50 MW	5.35907e-09
2070	Metal depletion (kg Fe-Eq)	electricity production, solar thermal parabolic trough, 50 MW	6.17071e-06
2070	Water depletion (m3 water)	electricity production, solar thermal parabolic trough, 50 MW	1.38828e-07
2080	Climate change (kg CO2-Eq)	electricity production, solar thermal parabolic trough, 50 MW	3.20023e-05
2080	Terrestrial acidification (kg SO2-Eq)	electricity production, solar thermal parabolic trough, 50 MW	1.15029e-07
2080	Freshwater ecotoxicity (kg 14-DCB)	electricity production, solar thermal parabolic trough, 50 MW	1.80874e-06
2080	Terrestrial ecotoxicity (kg 14-DCB)	electricity production, solar thermal parabolic trough, 50 MW	4.07516e-09
2080	Human toxicity (kg 14-DCB)	electricity production, solar thermal parabolic trough, 50 MW	7.72241e-06
2080	Freshwater eutrophication (kg P-Eq)	electricity production, solar thermal parabolic trough, 50 MW	5.47826e-09
2080	Metal depletion (kg Fe-Eq)	electricity production, solar thermal parabolic trough, 50 MW	6.31822e-06
2080	Water depletion (m3 water)	electricity production, solar thermal parabolic trough, 50 MW	1.41611e-07
2090	Climate change (kg CO2-Eq)	electricity production, solar thermal parabolic trough, 50 MW	3.18602e-05
2090	Terrestrial acidification (kg SO2-Eq)	electricity production, solar thermal parabolic trough, 50 MW	1.15043e-07
2090	Freshwater ecotoxicity (kg 14-DCB)	electricity production, solar thermal parabolic trough, 50 MW	1.81711e-06
2090	Terrestrial ecotoxicity (kg 14-DCB)	electricity production, solar thermal parabolic trough, 50 MW	4.11136e-09
2090	Human toxicity (kg 14-DCB)	electricity production, solar thermal parabolic trough, 50 MW	7.6304e-06
2090	Freshwater eutrophication (kg P-Eq)	electricity production, solar thermal parabolic trough, 50 MW	5.28435e-09
2090	Metal depletion (kg Fe-Eq)	electricity production, solar thermal parabolic trough, 50 MW	6.34389e-06
2090	Water depletion (m3 water)	electricity production, solar thermal parabolic trough, 50 MW	1.41495e-07
2100	Climate change (kg CO2-Eq)	electricity production, solar thermal parabolic trough, 50 MW	3.16594e-05
2100	Terrestrial acidification (kg SO2-Eq)	electricity production, solar thermal parabolic trough, 50 MW	1.15009e-07
2100	Freshwater ecotoxicity (kg 14-DCB)	electricity production, solar thermal parabolic trough, 50 MW	1.82678e-06
2100	Terrestrial ecotoxicity (kg 14-DCB)	electricity production, solar thermal parabolic trough, 50 MW	4.1524e-09
2100	Human toxicity (kg 14-DCB)	electricity production, solar thermal parabolic trough, 50 MW	7.58133e-06
2100	Freshwater eutrophication (kg P-Eq)	electricity production, solar thermal parabolic trough, 50 MW	5.16126e-09
2100	Metal depletion (kg Fe-Eq)	electricity production, solar thermal parabolic trough, 50 MW	6.36723e-06
2100	Water depletion (m3 water)	electricity production, solar thermal parabolic trough, 50 MW	1.41176e-07
2020	Climate change (kg CO2-Eq)	electricity production, solar tower power plant, 20 MW	1.11778e-05
2020	Terrestrial acidification (kg SO2-Eq)	electricity production, solar tower power plant, 20 MW	4.52151e-08
2020	Freshwater ecotoxicity (kg 14-DCB)	electricity production, solar tower power plant, 20 MW	7.59881e-07
2020	Terrestrial ecotoxicity (kg 14-DCB)	electricity production, solar tower power plant, 20 MW	1.5347e-09
2020	Human toxicity (kg 14-DCB)	electricity production, solar tower power plant, 20 MW	3.04982e-06
2020	Freshwater eutrophication (kg P-Eq)	electricity production, solar tower power plant, 20 MW	2.08636e-09
2020	Metal depletion (kg Fe-Eq)	electricity production, solar tower power plant, 20 MW	2.81374e-06
2020	Water depletion (m3 water)	electricity production, solar tower power plant, 20 MW	5.10836e-08
2030	Climate change (kg CO2-Eq)	electricity production, solar tower power plant, 20 MW	1.26421e-05
2030	Terrestrial acidification (kg SO2-Eq)	electricity production, solar tower power plant, 20 MW	5.02403e-08
2030	Freshwater ecotoxicity (kg 14-DCB)	electricity production, solar tower power plant, 20 MW	8.66044e-07
2030	Terrestrial ecotoxicity (kg 14-DCB)	electricity production, solar tower power plant, 20 MW	1.74878e-09
2030	Human toxicity (kg 14-DCB)	electricity production, solar tower power plant, 20 MW	3.42459e-06
2030	Freshwater eutrophication (kg P-Eq)	electricity production, solar tower power plant, 20 MW	2.30146e-09
2030	Metal depletion (kg Fe-Eq)	electricity production, solar tower power plant, 20 MW	3.20966e-06
2030	Water depletion (m3 water)	electricity production, solar tower power plant, 20 MW	5.7931e-08
2040	Climate change (kg CO2-Eq)	electricity production, solar tower power plant, 20 MW	1.40527e-05
2040	Terrestrial acidification (kg SO2-Eq)	electricity production, solar tower power plant, 20 MW	5.58259e-08
2040	Freshwater ecotoxicity (kg 14-DCB)	electricity production, solar tower power plant, 20 MW	9.68474e-07
2040	Terrestrial ecotoxicity (kg 14-DCB)	electricity production, solar tower power plant, 20 MW	1.95645e-09
2040	Human toxicity (kg 14-DCB)	electricity production, solar tower power plant, 20 MW	3.7849e-06
2040	Freshwater eutrophication (kg P-Eq)	electricity production, solar tower power plant, 20 MW	2.50943e-09
2040	Metal depletion (kg Fe-Eq)	electricity production, solar tower power plant, 20 MW	3.59118e-06
2040	Water depletion (m3 water)	electricity production, solar tower power plant, 20 MW	6.42865e-08
2050	Climate change (kg CO2-Eq)	electricity production, solar tower power plant, 20 MW	1.47517e-05
2050	Terrestrial acidification (kg SO2-Eq)	electricity production, solar tower power plant, 20 MW	5.84947e-08
2050	Freshwater ecotoxicity (kg 14-DCB)	electricity production, solar tower power plant, 20 MW	1.01996e-06
2050	Terrestrial ecotoxicity (kg 14-DCB)	electricity production, solar tower power plant, 20 MW	2.06031e-09
2050	Human toxicity (kg 14-DCB)	electricity production, solar tower power plant, 20 MW	3.98348e-06
2050	Freshwater eutrophication (kg P-Eq)	electricity production, solar tower power plant, 20 MW	2.65857e-09
2050	Metal depletion (kg Fe-Eq)	electricity production, solar tower power plant, 20 MW	3.77812e-06
2050	Water depletion (m3 water)	electricity production, solar tower power plant, 20 MW	6.71493e-08
2060	Climate change (kg CO2-Eq)	electricity production, solar tower power plant, 20 MW	1.4391e-05
2060	Terrestrial acidification (kg SO2-Eq)	electricity production, solar tower power plant, 20 MW	5.72661e-08
2060	Freshwater ecotoxicity (kg 14-DCB)	electricity production, solar tower power plant, 20 MW	1.00513e-06
2060	Terrestrial ecotoxicity (kg 14-DCB)	electricity production, solar tower power plant, 20 MW	2.03737e-09
2060	Human toxicity (kg 14-DCB)	electricity production, solar tower power plant, 20 MW	3.83755e-06
2060	Freshwater eutrophication (kg P-Eq)	electricity production, solar tower power plant, 20 MW	2.49603e-09
2060	Metal depletion (kg Fe-Eq)	electricity production, solar tower power plant, 20 MW	3.72618e-06
2060	Water depletion (m3 water)	electricity production, solar tower power plant, 20 MW	6.56403e-08
2070	Climate change (kg CO2-Eq)	electricity production, solar tower power plant, 20 MW	1.45741e-05
2070	Terrestrial acidification (kg SO2-Eq)	electricity production, solar tower power plant, 20 MW	5.80024e-08
2070	Freshwater ecotoxicity (kg 14-DCB)	electricity production, solar tower power plant, 20 MW	1.02251e-06
2070	Terrestrial ecotoxicity (kg 14-DCB)	electricity production, solar tower power plant, 20 MW	2.07723e-09
2070	Human toxicity (kg 14-DCB)	electricity production, solar tower power plant, 20 MW	3.87842e-06
2070	Freshwater eutrophication (kg P-Eq)	electricity production, solar tower power plant, 20 MW	2.51192e-09
2070	Metal depletion (kg Fe-Eq)	electricity production, solar tower power plant, 20 MW	3.78831e-06
2070	Water depletion (m3 water)	electricity production, solar tower power plant, 20 MW	6.65394e-08
2080	Climate change (kg CO2-Eq)	electricity production, solar tower power plant, 20 MW	1.48823e-05
2080	Terrestrial acidification (kg SO2-Eq)	electricity production, solar tower power plant, 20 MW	5.92493e-08
2080	Freshwater ecotoxicity (kg 14-DCB)	electricity production, solar tower power plant, 20 MW	1.04729e-06
2080	Terrestrial ecotoxicity (kg 14-DCB)	electricity production, solar tower power plant, 20 MW	2.13032e-09
2080	Human toxicity (kg 14-DCB)	electricity production, solar tower power plant, 20 MW	3.96605e-06
2080	Freshwater eutrophication (kg P-Eq)	electricity production, solar tower power plant, 20 MW	2.56512e-09
2080	Metal depletion (kg Fe-Eq)	electricity production, solar tower power plant, 20 MW	3.87714e-06
2080	Water depletion (m3 water)	electricity production, solar tower power plant, 20 MW	6.79373e-08
2090	Climate change (kg CO2-Eq)	electricity production, solar tower power plant, 20 MW	1.48514e-05
2090	Terrestrial acidification (kg SO2-Eq)	electricity production, solar tower power plant, 20 MW	5.93042e-08
2090	Freshwater ecotoxicity (kg 14-DCB)	electricity production, solar tower power plant, 20 MW	1.05123e-06
2090	Terrestrial ecotoxicity (kg 14-DCB)	electricity production, solar tower power plant, 20 MW	2.14361e-09
2090	Human toxicity (kg 14-DCB)	electricity production, solar tower power plant, 20 MW	3.94167e-06
2090	Freshwater eutrophication (kg P-Eq)	electricity production, solar tower power plant, 20 MW	2.50775e-09
2090	Metal depletion (kg Fe-Eq)	electricity production, solar tower power plant, 20 MW	3.89036e-06
2090	Water depletion (m3 water)	electricity production, solar tower power plant, 20 MW	6.79633e-08
2100	Climate change (kg CO2-Eq)	electricity production, solar tower power plant, 20 MW	1.47959e-05
2100	Terrestrial acidification (kg SO2-Eq)	electricity production, solar tower power plant, 20 MW	5.93259e-08
2100	Freshwater ecotoxicity (kg 14-DCB)	electricity production, solar tower power plant, 20 MW	1.05519e-06
2100	Terrestrial ecotoxicity (kg 14-DCB)	electricity production, solar tower power plant, 20 MW	2.15765e-09
2100	Human toxicity (kg 14-DCB)	electricity production, solar tower power plant, 20 MW	3.92886e-06
2100	Freshwater eutrophication (kg P-Eq)	electricity production, solar tower power plant, 20 MW	2.47093e-09
2100	Metal depletion (kg Fe-Eq)	electricity production, solar tower power plant, 20 MW	3.90097e-06
2100	Water depletion (m3 water)	electricity production, solar tower power plant, 20 MW	6.78931e-08
2020	Climate change (kg CO2-Eq)	electricity production, wave	8.99519e-10
2020	Terrestrial acidification (kg SO2-Eq)	electricity production, wave	1.71071e-11
2020	Freshwater ecotoxicity (kg 14-DCB)	electricity production, wave	4.64912e-11
2020	Terrestrial ecotoxicity (kg 14-DCB)	electricity production, wave	8.90802e-14
2020	Human toxicity (kg 14-DCB)	electricity production, wave	3.2327e-10
2020	Freshwater eutrophication (kg P-Eq)	electricity production, wave	2.21638e-13
2020	Metal depletion (kg Fe-Eq)	electricity production, wave	4.24029e-10
2020	Water depletion (m3 water)	electricity production, wave	1.35837e-12
2030	Climate change (kg CO2-Eq)	electricity production, wave	3.11177e-09
2030	Terrestrial acidification (kg SO2-Eq)	electricity production, wave	5.94969e-11
2030	Freshwater ecotoxicity (kg 14-DCB)	electricity production, wave	1.62352e-10
2030	Terrestrial ecotoxicity (kg 14-DCB)	electricity production, wave	3.11184e-13
2030	Human toxicity (kg 14-DCB)	electricity production, wave	1.11308e-09
2030	Freshwater eutrophication (kg P-Eq)	electricity production, wave	7.49646e-13
2030	Metal depletion (kg Fe-Eq)	electricity production, wave	1.48246e-09
2030	Water depletion (m3 water)	electricity production, wave	4.63638e-12
2040	Climate change (kg CO2-Eq)	electricity production, wave	5.50537e-09
2040	Terrestrial acidification (kg SO2-Eq)	electricity production, wave	1.05795e-10
2040	Freshwater ecotoxicity (kg 14-DCB)	electricity production, wave	2.89085e-10
2040	Terrestrial ecotoxicity (kg 14-DCB)	electricity production, wave	5.55019e-13
2040	Human toxicity (kg 14-DCB)	electricity production, wave	1.96504e-09
2040	Freshwater eutrophication (kg P-Eq)	electricity production, wave	1.30995e-12
2040	Metal depletion (kg Fe-Eq)	electricity production, wave	2.64026e-09
2040	Water depletion (m3 water)	electricity production, wave	7.99274e-12
2050	Climate change (kg CO2-Eq)	electricity production, wave	6.61981e-09
2050	Terrestrial acidification (kg SO2-Eq)	electricity production, wave	1.27233e-10
2050	Freshwater ecotoxicity (kg 14-DCB)	electricity production, wave	3.4888e-10
2050	Terrestrial ecotoxicity (kg 14-DCB)	electricity production, wave	6.6998e-13
2050	Human toxicity (kg 14-DCB)	electricity production, wave	2.36968e-09
2050	Freshwater eutrophication (kg P-Eq)	electricity production, wave	1.59322e-12
2050	Metal depletion (kg Fe-Eq)	electricity production, wave	3.1783e-09
2050	Water depletion (m3 water)	electricity production, wave	9.36154e-12
2060	Climate change (kg CO2-Eq)	electricity production, wave	6.43828e-09
2060	Terrestrial acidification (kg SO2-Eq)	electricity production, wave	1.2512e-10
2060	Freshwater ecotoxicity (kg 14-DCB)	electricity production, wave	3.43415e-10
2060	Terrestrial ecotoxicity (kg 14-DCB)	electricity production, wave	6.63669e-13
2060	Human toxicity (kg 14-DCB)	electricity production, wave	2.28134e-09
2060	Freshwater eutrophication (kg P-Eq)	electricity production, wave	1.49521e-12
2060	Metal depletion (kg Fe-Eq)	electricity production, wave	3.13125e-09
2060	Water depletion (m3 water)	electricity production, wave	8.89964e-12
2070	Climate change (kg CO2-Eq)	electricity production, wave	6.51542e-09
2070	Terrestrial acidification (kg SO2-Eq)	electricity production, wave	1.27028e-10
2070	Freshwater ecotoxicity (kg 14-DCB)	electricity production, wave	3.49503e-10
2070	Terrestrial ecotoxicity (kg 14-DCB)	electricity production, wave	6.78655e-13
2070	Human toxicity (kg 14-DCB)	electricity production, wave	2.30563e-09
2070	Freshwater eutrophication (kg P-Eq)	electricity production, wave	1.50369e-12
2070	Metal depletion (kg Fe-Eq)	electricity production, wave	3.18201e-09
2070	Water depletion (m3 water)	electricity production, wave	8.95046e-12
2080	Climate change (kg CO2-Eq)	electricity production, wave	6.59344e-09
2080	Terrestrial acidification (kg SO2-Eq)	electricity production, wave	1.28799e-10
2080	Freshwater ecotoxicity (kg 14-DCB)	electricity production, wave	3.55142e-10
2080	Terrestrial ecotoxicity (kg 14-DCB)	electricity production, wave	6.91422e-13
2080	Human toxicity (kg 14-DCB)	electricity production, wave	2.33683e-09
2080	Freshwater eutrophication (kg P-Eq)	electricity production, wave	1.52108e-12
2080	Metal depletion (kg Fe-Eq)	electricity production, wave	3.22825e-09
2080	Water depletion (m3 water)	electricity production, wave	9.00497e-12
2090	Climate change (kg CO2-Eq)	electricity production, wave	6.63564e-09
2090	Terrestrial acidification (kg SO2-Eq)	electricity production, wave	1.30369e-10
2090	Freshwater ecotoxicity (kg 14-DCB)	electricity production, wave	3.60163e-10
2090	Terrestrial ecotoxicity (kg 14-DCB)	electricity production, wave	7.04407e-13
2090	Human toxicity (kg 14-DCB)	electricity production, wave	2.34504e-09
2090	Freshwater eutrophication (kg P-Eq)	electricity production, wave	1.5018e-12
2090	Metal depletion (kg Fe-Eq)	electricity production, wave	3.27033e-09
2090	Water depletion (m3 water)	electricity production, wave	9.02259e-12
2100	Climate change (kg CO2-Eq)	electricity production, wave	6.61309e-09
2100	Terrestrial acidification (kg SO2-Eq)	electricity production, wave	1.30772e-10
2100	Freshwater ecotoxicity (kg 14-DCB)	electricity production, wave	3.62455e-10
2100	Terrestrial ecotoxicity (kg 14-DCB)	electricity production, wave	7.12577e-13
2100	Human toxicity (kg 14-DCB)	electricity production, wave	2.33988e-09
2100	Freshwater eutrophication (kg P-Eq)	electricity production, wave	1.48019e-12
2100	Metal depletion (kg Fe-Eq)	electricity production, wave	3.2836e-09
2100	Water depletion (m3 water)	electricity production, wave	8.94575e-12
2020	Climate change (kg CO2-Eq)	electricity production, wind, 1-3MW turbine, offshore	1.81967e-07
2020	Terrestrial acidification (kg SO2-Eq)	electricity production, wind, 1-3MW turbine, offshore	9.52561e-10
2020	Freshwater ecotoxicity (kg 14-DCB)	electricity production, wind, 1-3MW turbine, offshore	5.01208e-08
2020	Terrestrial ecotoxicity (kg 14-DCB)	electricity production, wind, 1-3MW turbine, offshore	5.74246e-11
2020	Human toxicity (kg 14-DCB)	electricity production, wind, 1-3MW turbine, offshore	2.01408e-07
2020	Freshwater eutrophication (kg P-Eq)	electricity production, wind, 1-3MW turbine, offshore	1.10062e-10
2020	Metal depletion (kg Fe-Eq)	electricity production, wind, 1-3MW turbine, offshore	2.02432e-07
2020	Water depletion (m3 water)	electricity production, wind, 1-3MW turbine, offshore	9.29291e-10
2030	Climate change (kg CO2-Eq)	electricity production, wind, 1-3MW turbine, offshore	1.62635e-05
2030	Terrestrial acidification (kg SO2-Eq)	electricity production, wind, 1-3MW turbine, offshore	8.32396e-08
2030	Freshwater ecotoxicity (kg 14-DCB)	electricity production, wind, 1-3MW turbine, offshore	4.58211e-06
2030	Terrestrial ecotoxicity (kg 14-DCB)	electricity production, wind, 1-3MW turbine, offshore	5.24712e-09
2030	Human toxicity (kg 14-DCB)	electricity production, wind, 1-3MW turbine, offshore	1.82264e-05
2030	Freshwater eutrophication (kg P-Eq)	electricity production, wind, 1-3MW turbine, offshore	9.78584e-09
2030	Metal depletion (kg Fe-Eq)	electricity production, wind, 1-3MW turbine, offshore	1.85163e-05
2030	Water depletion (m3 water)	electricity production, wind, 1-3MW turbine, offshore	8.37216e-08
2040	Climate change (kg CO2-Eq)	electricity production, wind, 1-3MW turbine, offshore	8.55112e-05
2040	Terrestrial acidification (kg SO2-Eq)	electricity production, wind, 1-3MW turbine, offshore	4.38939e-07
2040	Freshwater ecotoxicity (kg 14-DCB)	electricity production, wind, 1-3MW turbine, offshore	2.44829e-05
2040	Terrestrial ecotoxicity (kg 14-DCB)	electricity production, wind, 1-3MW turbine, offshore	2.80525e-08
2040	Human toxicity (kg 14-DCB)	electricity production, wind, 1-3MW turbine, offshore	9.66709e-05
2040	Freshwater eutrophication (kg P-Eq)	electricity production, wind, 1-3MW turbine, offshore	5.12598e-08
2040	Metal depletion (kg Fe-Eq)	electricity production, wind, 1-3MW turbine, offshore	9.89634e-05
2040	Water depletion (m3 water)	electricity production, wind, 1-3MW turbine, offshore	4.37424e-07
2050	Climate change (kg CO2-Eq)	electricity production, wind, 1-3MW turbine, offshore	0.000164756
2050	Terrestrial acidification (kg SO2-Eq)	electricity production, wind, 1-3MW turbine, offshore	8.4163e-07
2050	Freshwater ecotoxicity (kg 14-DCB)	electricity production, wind, 1-3MW turbine, offshore	4.72903e-05
2050	Terrestrial ecotoxicity (kg 14-DCB)	electricity production, wind, 1-3MW turbine, offshore	5.42181e-08
2050	Human toxicity (kg 14-DCB)	electricity production, wind, 1-3MW turbine, offshore	0.000186976
2050	Freshwater eutrophication (kg P-Eq)	electricity production, wind, 1-3MW turbine, offshore	1.00209e-07
2050	Metal depletion (kg Fe-Eq)	electricity production, wind, 1-3MW turbine, offshore	0.000190961
2050	Water depletion (m3 water)	electricity production, wind, 1-3MW turbine, offshore	8.27769e-07
2060	Climate change (kg CO2-Eq)	electricity production, wind, 1-3MW turbine, offshore	0.000238295
2060	Terrestrial acidification (kg SO2-Eq)	electricity production, wind, 1-3MW turbine, offshore	1.23994e-06
2060	Freshwater ecotoxicity (kg 14-DCB)	electricity production, wind, 1-3MW turbine, offshore	7.06565e-05
2060	Terrestrial ecotoxicity (kg 14-DCB)	electricity production, wind, 1-3MW turbine, offshore	8.13838e-08
2060	Human toxicity (kg 14-DCB)	electricity production, wind, 1-3MW turbine, offshore	0.00027454
2060	Freshwater eutrophication (kg P-Eq)	electricity production, wind, 1-3MW turbine, offshore	1.42864e-07
2060	Metal depletion (kg Fe-Eq)	electricity production, wind, 1-3MW turbine, offshore	0.000285494
2060	Water depletion (m3 water)	electricity production, wind, 1-3MW turbine, offshore	1.2054e-06
2070	Climate change (kg CO2-Eq)	electricity production, wind, 1-3MW turbine, offshore	0.000221361
2070	Terrestrial acidification (kg SO2-Eq)	electricity production, wind, 1-3MW turbine, offshore	1.15619e-06
2070	Freshwater ecotoxicity (kg 14-DCB)	electricity production, wind, 1-3MW turbine, offshore	6.63003e-05
2070	Terrestrial ecotoxicity (kg 14-DCB)	electricity production, wind, 1-3MW turbine, offshore	7.6671e-08
2070	Human toxicity (kg 14-DCB)	electricity production, wind, 1-3MW turbine, offshore	0.000256597
2070	Freshwater eutrophication (kg P-Eq)	electricity production, wind, 1-3MW turbine, offshore	1.33058e-07
2070	Metal depletion (kg Fe-Eq)	electricity production, wind, 1-3MW turbine, offshore	0.000267736
2070	Water depletion (m3 water)	electricity production, wind, 1-3MW turbine, offshore	1.12223e-06
2080	Climate change (kg CO2-Eq)	electricity production, wind, 1-3MW turbine, offshore	0.00023095
2080	Terrestrial acidification (kg SO2-Eq)	electricity production, wind, 1-3MW turbine, offshore	1.20983e-06
2080	Freshwater ecotoxicity (kg 14-DCB)	electricity production, wind, 1-3MW turbine, offshore	6.96298e-05
2080	Terrestrial ecotoxicity (kg 14-DCB)	electricity production, wind, 1-3MW turbine, offshore	8.07364e-08
2080	Human toxicity (kg 14-DCB)	electricity production, wind, 1-3MW turbine, offshore	0.000269245
2080	Freshwater eutrophication (kg P-Eq)	electricity production, wind, 1-3MW turbine, offshore	1.39477e-07
2080	Metal depletion (kg Fe-Eq)	electricity production, wind, 1-3MW turbine, offshore	0.000281007
2080	Water depletion (m3 water)	electricity production, wind, 1-3MW turbine, offshore	1.17044e-06
2090	Climate change (kg CO2-Eq)	electricity production, wind, 1-3MW turbine, offshore	0.000254564
2090	Terrestrial acidification (kg SO2-Eq)	electricity production, wind, 1-3MW turbine, offshore	1.34966e-06
2090	Freshwater ecotoxicity (kg 14-DCB)	electricity production, wind, 1-3MW turbine, offshore	7.80365e-05
2090	Terrestrial ecotoxicity (kg 14-DCB)	electricity production, wind, 1-3MW turbine, offshore	9.08857e-08
2090	Human toxicity (kg 14-DCB)	electricity production, wind, 1-3MW turbine, offshore	0.000299507
2090	Freshwater eutrophication (kg P-Eq)	electricity production, wind, 1-3MW turbine, offshore	1.52488e-07
2090	Metal depletion (kg Fe-Eq)	electricity production, wind, 1-3MW turbine, offshore	0.000314841
2090	Water depletion (m3 water)	electricity production, wind, 1-3MW turbine, offshore	1.3012e-06
2100	Climate change (kg CO2-Eq)	electricity production, wind, 1-3MW turbine, offshore	0.000264106
2100	Terrestrial acidification (kg SO2-Eq)	electricity production, wind, 1-3MW turbine, offshore	1.42203e-06
2100	Freshwater ecotoxicity (kg 14-DCB)	electricity production, wind, 1-3MW turbine, offshore	8.2593e-05
2100	Terrestrial ecotoxicity (kg 14-DCB)	electricity production, wind, 1-3MW turbine, offshore	9.67308e-08
2100	Human toxicity (kg 14-DCB)	electricity production, wind, 1-3MW turbine, offshore	0.000315225
2100	Freshwater eutrophication (kg P-Eq)	electricity production, wind, 1-3MW turbine, offshore	1.58412e-07
2100	Metal depletion (kg Fe-Eq)	electricity production, wind, 1-3MW turbine, offshore	0.000332983
2100	Water depletion (m3 water)	electricity production, wind, 1-3MW turbine, offshore	1.36364e-06
2020	Climate change (kg CO2-Eq)	electricity production, wind, 1-3MW turbine, onshore	0.00024973
2020	Terrestrial acidification (kg SO2-Eq)	electricity production, wind, 1-3MW turbine, onshore	1.24515e-06
2020	Freshwater ecotoxicity (kg 14-DCB)	electricity production, wind, 1-3MW turbine, onshore	0.00010638
2020	Terrestrial ecotoxicity (kg 14-DCB)	electricity production, wind, 1-3MW turbine, onshore	7.01756e-08
2020	Human toxicity (kg 14-DCB)	electricity production, wind, 1-3MW turbine, onshore	0.000270792
2020	Freshwater eutrophication (kg P-Eq)	electricity production, wind, 1-3MW turbine, onshore	1.64966e-07
2020	Metal depletion (kg Fe-Eq)	electricity production, wind, 1-3MW turbine, onshore	0.000243289
2020	Water depletion (m3 water)	electricity production, wind, 1-3MW turbine, onshore	1.17299e-06
2030	Climate change (kg CO2-Eq)	electricity production, wind, 1-3MW turbine, onshore	0.000332366
2030	Terrestrial acidification (kg SO2-Eq)	electricity production, wind, 1-3MW turbine, onshore	1.60117e-06
2030	Freshwater ecotoxicity (kg 14-DCB)	electricity production, wind, 1-3MW turbine, onshore	0.000146077
2030	Terrestrial ecotoxicity (kg 14-DCB)	electricity production, wind, 1-3MW turbine, onshore	9.6274e-08
2030	Human toxicity (kg 14-DCB)	electricity production, wind, 1-3MW turbine, onshore	0.000366417
2030	Freshwater eutrophication (kg P-Eq)	electricity production, wind, 1-3MW turbine, onshore	2.18533e-07
2030	Metal depletion (kg Fe-Eq)	electricity production, wind, 1-3MW turbine, onshore	0.000334275
2030	Water depletion (m3 water)	electricity production, wind, 1-3MW turbine, onshore	1.57377e-06
2040	Climate change (kg CO2-Eq)	electricity production, wind, 1-3MW turbine, onshore	0.000269501
2040	Terrestrial acidification (kg SO2-Eq)	electricity production, wind, 1-3MW turbine, onshore	1.30274e-06
2040	Freshwater ecotoxicity (kg 14-DCB)	electricity production, wind, 1-3MW turbine, onshore	0.000121238
2040	Terrestrial ecotoxicity (kg 14-DCB)	electricity production, wind, 1-3MW turbine, onshore	7.99802e-08
2040	Human toxicity (kg 14-DCB)	electricity production, wind, 1-3MW turbine, onshore	0.000300862
2040	Freshwater eutrophication (kg P-Eq)	electricity production, wind, 1-3MW turbine, onshore	1.76643e-07
2040	Metal depletion (kg Fe-Eq)	electricity production, wind, 1-3MW turbine, onshore	0.00027754
2040	Water depletion (m3 water)	electricity production, wind, 1-3MW turbine, onshore	1.26217e-06
2050	Climate change (kg CO2-Eq)	electricity production, wind, 1-3MW turbine, onshore	0.000267191
2050	Terrestrial acidification (kg SO2-Eq)	electricity production, wind, 1-3MW turbine, onshore	1.28485e-06
2050	Freshwater ecotoxicity (kg 14-DCB)	electricity production, wind, 1-3MW turbine, onshore	0.000120884
2050	Terrestrial ecotoxicity (kg 14-DCB)	electricity production, wind, 1-3MW turbine, onshore	7.98903e-08
2050	Human toxicity (kg 14-DCB)	electricity production, wind, 1-3MW turbine, onshore	0.000300324
2050	Freshwater eutrophication (kg P-Eq)	electricity production, wind, 1-3MW turbine, onshore	1.78137e-07
2050	Metal depletion (kg Fe-Eq)	electricity production, wind, 1-3MW turbine, onshore	0.000276554
2050	Water depletion (m3 water)	electricity production, wind, 1-3MW turbine, onshore	1.22121e-06
2060	Climate change (kg CO2-Eq)	electricity production, wind, 1-3MW turbine, onshore	0.000354195
2060	Terrestrial acidification (kg SO2-Eq)	electricity production, wind, 1-3MW turbine, onshore	1.74388e-06
2060	Freshwater ecotoxicity (kg 14-DCB)	electricity production, wind, 1-3MW turbine, onshore	0.000167425
2060	Terrestrial ecotoxicity (kg 14-DCB)	electricity production, wind, 1-3MW turbine, onshore	1.1139e-07
2060	Human toxicity (kg 14-DCB)	electricity production, wind, 1-3MW turbine, onshore	0.000406487
2060	Freshwater eutrophication (kg P-Eq)	electricity production, wind, 1-3MW turbine, onshore	2.33348e-07
2060	Metal depletion (kg Fe-Eq)	electricity production, wind, 1-3MW turbine, onshore	0.000383305
2060	Water depletion (m3 water)	electricity production, wind, 1-3MW turbine, onshore	1.62814e-06
2070	Climate change (kg CO2-Eq)	electricity production, wind, 1-3MW turbine, onshore	0.000338358
2070	Terrestrial acidification (kg SO2-Eq)	electricity production, wind, 1-3MW turbine, onshore	1.67418e-06
2070	Freshwater ecotoxicity (kg 14-DCB)	electricity production, wind, 1-3MW turbine, onshore	0.000162154
2070	Terrestrial ecotoxicity (kg 14-DCB)	electricity production, wind, 1-3MW turbine, onshore	1.08568e-07
2070	Human toxicity (kg 14-DCB)	electricity production, wind, 1-3MW turbine, onshore	0.000391621
2070	Freshwater eutrophication (kg P-Eq)	electricity production, wind, 1-3MW turbine, onshore	2.2381e-07
2070	Metal depletion (kg Fe-Eq)	electricity production, wind, 1-3MW turbine, onshore	0.000371155
2070	Water depletion (m3 water)	electricity production, wind, 1-3MW turbine, onshore	1.55872e-06
2080	Climate change (kg CO2-Eq)	electricity production, wind, 1-3MW turbine, onshore	0.000333801
2080	Terrestrial acidification (kg SO2-Eq)	electricity production, wind, 1-3MW turbine, onshore	1.65746e-06
2080	Freshwater ecotoxicity (kg 14-DCB)	electricity production, wind, 1-3MW turbine, onshore	0.000161297
2080	Terrestrial ecotoxicity (kg 14-DCB)	electricity production, wind, 1-3MW turbine, onshore	1.08481e-07
2080	Human toxicity (kg 14-DCB)	electricity production, wind, 1-3MW turbine, onshore	0.000389367
2080	Freshwater eutrophication (kg P-Eq)	electricity production, wind, 1-3MW turbine, onshore	2.22376e-07
2080	Metal depletion (kg Fe-Eq)	electricity production, wind, 1-3MW turbine, onshore	0.000369067
2080	Water depletion (m3 water)	electricity production, wind, 1-3MW turbine, onshore	1.53498e-06
2090	Climate change (kg CO2-Eq)	electricity production, wind, 1-3MW turbine, onshore	0.000423728
2090	Terrestrial acidification (kg SO2-Eq)	electricity production, wind, 1-3MW turbine, onshore	2.13799e-06
2090	Freshwater ecotoxicity (kg 14-DCB)	electricity production, wind, 1-3MW turbine, onshore	0.000209391
2090	Terrestrial ecotoxicity (kg 14-DCB)	electricity production, wind, 1-3MW turbine, onshore	1.41749e-07
2090	Human toxicity (kg 14-DCB)	electricity production, wind, 1-3MW turbine, onshore	0.000500543
2090	Freshwater eutrophication (kg P-Eq)	electricity production, wind, 1-3MW turbine, onshore	2.801e-07
2090	Metal depletion (kg Fe-Eq)	electricity production, wind, 1-3MW turbine, onshore	0.000479128
2090	Water depletion (m3 water)	electricity production, wind, 1-3MW turbine, onshore	1.96958e-06
2100	Climate change (kg CO2-Eq)	electricity production, wind, 1-3MW turbine, onshore	0.000509287
2100	Terrestrial acidification (kg SO2-Eq)	electricity production, wind, 1-3MW turbine, onshore	2.62356e-06
2100	Freshwater ecotoxicity (kg 14-DCB)	electricity production, wind, 1-3MW turbine, onshore	0.000258434
2100	Terrestrial ecotoxicity (kg 14-DCB)	electricity production, wind, 1-3MW turbine, onshore	1.7647e-07
2100	Human toxicity (kg 14-DCB)	electricity production, wind, 1-3MW turbine, onshore	0.000613674
2100	Freshwater eutrophication (kg P-Eq)	electricity production, wind, 1-3MW turbine, onshore	3.38293e-07
2100	Metal depletion (kg Fe-Eq)	electricity production, wind, 1-3MW turbine, onshore	0.000591239
2100	Water depletion (m3 water)	electricity production, wind, 1-3MW turbine, onshore	2.39787e-06
2020	Climate change (kg CO2-Eq)	electricity production, wind, <1MW turbine, onshore	0.000241071
2020	Terrestrial acidification (kg SO2-Eq)	electricity production, wind, <1MW turbine, onshore	1.25227e-06
2020	Freshwater ecotoxicity (kg 14-DCB)	electricity production, wind, <1MW turbine, onshore	0.000120469
2020	Terrestrial ecotoxicity (kg 14-DCB)	electricity production, wind, <1MW turbine, onshore	6.17555e-08
2020	Human toxicity (kg 14-DCB)	electricity production, wind, <1MW turbine, onshore	0.000278569
2020	Freshwater eutrophication (kg P-Eq)	electricity production, wind, <1MW turbine, onshore	1.63441e-07
2020	Metal depletion (kg Fe-Eq)	electricity production, wind, <1MW turbine, onshore	0.000258893
2020	Water depletion (m3 water)	electricity production, wind, <1MW turbine, onshore	9.59782e-07
2030	Climate change (kg CO2-Eq)	electricity production, wind, <1MW turbine, onshore	0.000322542
2030	Terrestrial acidification (kg SO2-Eq)	electricity production, wind, <1MW turbine, onshore	1.63298e-06
2030	Freshwater ecotoxicity (kg 14-DCB)	electricity production, wind, <1MW turbine, onshore	0.000165443
2030	Terrestrial ecotoxicity (kg 14-DCB)	electricity production, wind, <1MW turbine, onshore	8.47416e-08
2030	Human toxicity (kg 14-DCB)	electricity production, wind, <1MW turbine, onshore	0.000378219
2030	Freshwater eutrophication (kg P-Eq)	electricity production, wind, <1MW turbine, onshore	2.18057e-07
2030	Metal depletion (kg Fe-Eq)	electricity production, wind, <1MW turbine, onshore	0.000355696
2030	Water depletion (m3 water)	electricity production, wind, <1MW turbine, onshore	1.28924e-06
2040	Climate change (kg CO2-Eq)	electricity production, wind, <1MW turbine, onshore	0.00026283
2040	Terrestrial acidification (kg SO2-Eq)	electricity production, wind, <1MW turbine, onshore	1.33503e-06
2040	Freshwater ecotoxicity (kg 14-DCB)	electricity production, wind, <1MW turbine, onshore	0.00013732
2040	Terrestrial ecotoxicity (kg 14-DCB)	electricity production, wind, <1MW turbine, onshore	7.03981e-08
2040	Human toxicity (kg 14-DCB)	electricity production, wind, <1MW turbine, onshore	0.000311438
2040	Freshwater eutrophication (kg P-Eq)	electricity production, wind, <1MW turbine, onshore	1.77417e-07
2040	Metal depletion (kg Fe-Eq)	electricity production, wind, <1MW turbine, onshore	0.000295308
2040	Water depletion (m3 water)	electricity production, wind, <1MW turbine, onshore	1.03523e-06
2050	Climate change (kg CO2-Eq)	electricity production, wind, <1MW turbine, onshore	0.000261327
2050	Terrestrial acidification (kg SO2-Eq)	electricity production, wind, <1MW turbine, onshore	1.32035e-06
2050	Freshwater ecotoxicity (kg 14-DCB)	electricity production, wind, <1MW turbine, onshore	0.000136888
2050	Terrestrial ecotoxicity (kg 14-DCB)	electricity production, wind, <1MW turbine, onshore	7.03056e-08
2050	Human toxicity (kg 14-DCB)	electricity production, wind, <1MW turbine, onshore	0.000311048
2050	Freshwater eutrophication (kg P-Eq)	electricity production, wind, <1MW turbine, onshore	1.7905e-07
2050	Metal depletion (kg Fe-Eq)	electricity production, wind, <1MW turbine, onshore	0.000294232
2050	Water depletion (m3 water)	electricity production, wind, <1MW turbine, onshore	1.00216e-06
2060	Climate change (kg CO2-Eq)	electricity production, wind, <1MW turbine, onshore	0.00034875
2060	Terrestrial acidification (kg SO2-Eq)	electricity production, wind, <1MW turbine, onshore	1.79927e-06
2060	Freshwater ecotoxicity (kg 14-DCB)	electricity production, wind, <1MW turbine, onshore	0.000189588
2060	Terrestrial ecotoxicity (kg 14-DCB)	electricity production, wind, <1MW turbine, onshore	9.79798e-08
2060	Human toxicity (kg 14-DCB)	electricity production, wind, <1MW turbine, onshore	0.000422686
2060	Freshwater eutrophication (kg P-Eq)	electricity production, wind, <1MW turbine, onshore	2.36488e-07
2060	Metal depletion (kg Fe-Eq)	electricity production, wind, <1MW turbine, onshore	0.000407749
2060	Water depletion (m3 water)	electricity production, wind, <1MW turbine, onshore	1.33541e-06
2070	Climate change (kg CO2-Eq)	electricity production, wind, <1MW turbine, onshore	0.000333931
2070	Terrestrial acidification (kg SO2-Eq)	electricity production, wind, <1MW turbine, onshore	1.73053e-06
2070	Freshwater ecotoxicity (kg 14-DCB)	electricity production, wind, <1MW turbine, onshore	0.000183583
2070	Terrestrial ecotoxicity (kg 14-DCB)	electricity production, wind, <1MW turbine, onshore	9.54724e-08
2070	Human toxicity (kg 14-DCB)	electricity production, wind, <1MW turbine, onshore	0.000407652
2070	Freshwater eutrophication (kg P-Eq)	electricity production, wind, <1MW turbine, onshore	2.2724e-07
2070	Metal depletion (kg Fe-Eq)	electricity production, wind, <1MW turbine, onshore	0.000394777
2070	Water depletion (m3 water)	electricity production, wind, <1MW turbine, onshore	1.27867e-06
2080	Climate change (kg CO2-Eq)	electricity production, wind, <1MW turbine, onshore	0.000329753
2080	Terrestrial acidification (kg SO2-Eq)	electricity production, wind, <1MW turbine, onshore	1.71464e-06
2080	Freshwater ecotoxicity (kg 14-DCB)	electricity production, wind, <1MW turbine, onshore	0.000182569
2080	Terrestrial ecotoxicity (kg 14-DCB)	electricity production, wind, <1MW turbine, onshore	9.53647e-08
2080	Human toxicity (kg 14-DCB)	electricity production, wind, <1MW turbine, onshore	0.000405182
2080	Freshwater eutrophication (kg P-Eq)	electricity production, wind, <1MW turbine, onshore	2.2563e-07
2080	Metal depletion (kg Fe-Eq)	electricity production, wind, <1MW turbine, onshore	0.000392513
2080	Water depletion (m3 water)	electricity production, wind, <1MW turbine, onshore	1.25938e-06
2090	Climate change (kg CO2-Eq)	electricity production, wind, <1MW turbine, onshore	0.000420108
2090	Terrestrial acidification (kg SO2-Eq)	electricity production, wind, <1MW turbine, onshore	2.21461e-06
2090	Freshwater ecotoxicity (kg 14-DCB)	electricity production, wind, <1MW turbine, onshore	0.00023696
2090	Terrestrial ecotoxicity (kg 14-DCB)	electricity production, wind, <1MW turbine, onshore	1.2459e-07
2090	Human toxicity (kg 14-DCB)	electricity production, wind, <1MW turbine, onshore	0.00052182
2090	Freshwater eutrophication (kg P-Eq)	electricity production, wind, <1MW turbine, onshore	2.85686e-07
2090	Metal depletion (kg Fe-Eq)	electricity production, wind, <1MW turbine, onshore	0.000509489
2090	Water depletion (m3 water)	electricity production, wind, <1MW turbine, onshore	1.61581e-06
2100	Climate change (kg CO2-Eq)	electricity production, wind, <1MW turbine, onshore	0.000507056
2100	Terrestrial acidification (kg SO2-Eq)	electricity production, wind, <1MW turbine, onshore	2.72026e-06
2100	Freshwater ecotoxicity (kg 14-DCB)	electricity production, wind, <1MW turbine, onshore	0.000292353
2100	Terrestrial ecotoxicity (kg 14-DCB)	electricity production, wind, <1MW turbine, onshore	1.55046e-07
2100	Human toxicity (kg 14-DCB)	electricity production, wind, <1MW turbine, onshore	0.000640337
2100	Freshwater eutrophication (kg P-Eq)	electricity production, wind, <1MW turbine, onshore	3.46128e-07
2100	Metal depletion (kg Fe-Eq)	electricity production, wind, <1MW turbine, onshore	0.000628551
2100	Water depletion (m3 water)	electricity production, wind, <1MW turbine, onshore	1.96664e-06
2020	Climate change (kg CO2-Eq)	electricity production, wind, >3MW turbine, onshore	0.000423747
2020	Terrestrial acidification (kg SO2-Eq)	electricity production, wind, >3MW turbine, onshore	4.30084e-06
2020	Freshwater ecotoxicity (kg 14-DCB)	electricity production, wind, >3MW turbine, onshore	0.000801342
2020	Terrestrial ecotoxicity (kg 14-DCB)	electricity production, wind, >3MW turbine, onshore	2.23091e-07
2020	Human toxicity (kg 14-DCB)	electricity production, wind, >3MW turbine, onshore	0.00128656
2020	Freshwater eutrophication (kg P-Eq)	electricity production, wind, >3MW turbine, onshore	6.31466e-07
2020	Metal depletion (kg Fe-Eq)	electricity production, wind, >3MW turbine, onshore	0.000506782
2020	Water depletion (m3 water)	electricity production, wind, >3MW turbine, onshore	3.67491e-06
2030	Climate change (kg CO2-Eq)	electricity production, wind, >3MW turbine, onshore	0.000565492
2030	Terrestrial acidification (kg SO2-Eq)	electricity production, wind, >3MW turbine, onshore	5.73683e-06
2030	Freshwater ecotoxicity (kg 14-DCB)	electricity production, wind, >3MW turbine, onshore	0.00110068
2030	Terrestrial ecotoxicity (kg 14-DCB)	electricity production, wind, >3MW turbine, onshore	3.06211e-07
2030	Human toxicity (kg 14-DCB)	electricity production, wind, >3MW turbine, onshore	0.00175879
2030	Freshwater eutrophication (kg P-Eq)	electricity production, wind, >3MW turbine, onshore	8.55199e-07
2030	Metal depletion (kg Fe-Eq)	electricity production, wind, >3MW turbine, onshore	0.000696262
2030	Water depletion (m3 water)	electricity production, wind, >3MW turbine, onshore	4.9903e-06
2040	Climate change (kg CO2-Eq)	electricity production, wind, >3MW turbine, onshore	0.000459019
2040	Terrestrial acidification (kg SO2-Eq)	electricity production, wind, >3MW turbine, onshore	4.71956e-06
2040	Freshwater ecotoxicity (kg 14-DCB)	electricity production, wind, >3MW turbine, onshore	0.000913623
2040	Terrestrial ecotoxicity (kg 14-DCB)	electricity production, wind, >3MW turbine, onshore	2.54237e-07
2040	Human toxicity (kg 14-DCB)	electricity production, wind, >3MW turbine, onshore	0.00145452
2040	Freshwater eutrophication (kg P-Eq)	electricity production, wind, >3MW turbine, onshore	7.02113e-07
2040	Metal depletion (kg Fe-Eq)	electricity production, wind, >3MW turbine, onshore	0.00057805
2040	Water depletion (m3 water)	electricity production, wind, >3MW turbine, onshore	4.07352e-06
2050	Climate change (kg CO2-Eq)	electricity production, wind, >3MW turbine, onshore	0.000454875
2050	Terrestrial acidification (kg SO2-Eq)	electricity production, wind, >3MW turbine, onshore	4.68058e-06
2050	Freshwater ecotoxicity (kg 14-DCB)	electricity production, wind, >3MW turbine, onshore	0.000910214
2050	Terrestrial ecotoxicity (kg 14-DCB)	electricity production, wind, >3MW turbine, onshore	2.53567e-07
2050	Human toxicity (kg 14-DCB)	electricity production, wind, >3MW turbine, onshore	0.00144968
2050	Freshwater eutrophication (kg P-Eq)	electricity production, wind, >3MW turbine, onshore	7.02478e-07
2050	Metal depletion (kg Fe-Eq)	electricity production, wind, >3MW turbine, onshore	0.000575939
2050	Water depletion (m3 water)	electricity production, wind, >3MW turbine, onshore	4.00139e-06
2060	Climate change (kg CO2-Eq)	electricity production, wind, >3MW turbine, onshore	0.000605131
2060	Terrestrial acidification (kg SO2-Eq)	electricity production, wind, >3MW turbine, onshore	6.42757e-06
2060	Freshwater ecotoxicity (kg 14-DCB)	electricity production, wind, >3MW turbine, onshore	0.00126081
2060	Terrestrial ecotoxicity (kg 14-DCB)	electricity production, wind, >3MW turbine, onshore	3.52383e-07
2060	Human toxicity (kg 14-DCB)	electricity production, wind, >3MW turbine, onshore	0.00199361
2060	Freshwater eutrophication (kg P-Eq)	electricity production, wind, >3MW turbine, onshore	9.52725e-07
2060	Metal depletion (kg Fe-Eq)	electricity production, wind, >3MW turbine, onshore	0.000798145
2060	Water depletion (m3 water)	electricity production, wind, >3MW turbine, onshore	5.44342e-06
2070	Climate change (kg CO2-Eq)	electricity production, wind, >3MW turbine, onshore	0.000578761
2070	Terrestrial acidification (kg SO2-Eq)	electricity production, wind, >3MW turbine, onshore	6.19952e-06
2070	Freshwater ecotoxicity (kg 14-DCB)	electricity production, wind, >3MW turbine, onshore	0.00122036
2070	Terrestrial ecotoxicity (kg 14-DCB)	electricity production, wind, >3MW turbine, onshore	3.42199e-07
2070	Human toxicity (kg 14-DCB)	electricity production, wind, >3MW turbine, onshore	0.00192672
2070	Freshwater eutrophication (kg P-Eq)	electricity production, wind, >3MW turbine, onshore	9.19164e-07
2070	Metal depletion (kg Fe-Eq)	electricity production, wind, >3MW turbine, onshore	0.000772737
2070	Water depletion (m3 water)	electricity production, wind, >3MW turbine, onshore	5.24176e-06
2080	Climate change (kg CO2-Eq)	electricity production, wind, >3MW turbine, onshore	0.000571415
2080	Terrestrial acidification (kg SO2-Eq)	electricity production, wind, >3MW turbine, onshore	6.15171e-06
2080	Freshwater ecotoxicity (kg 14-DCB)	electricity production, wind, >3MW turbine, onshore	0.00121314
2080	Terrestrial ecotoxicity (kg 14-DCB)	electricity production, wind, >3MW turbine, onshore	3.41019e-07
2080	Human toxicity (kg 14-DCB)	electricity production, wind, >3MW turbine, onshore	0.00191539
2080	Freshwater eutrophication (kg P-Eq)	electricity production, wind, >3MW turbine, onshore	9.13793e-07
2080	Metal depletion (kg Fe-Eq)	electricity production, wind, >3MW turbine, onshore	0.000768305
2080	Water depletion (m3 water)	electricity production, wind, >3MW turbine, onshore	5.1875e-06
2090	Climate change (kg CO2-Eq)	electricity production, wind, >3MW turbine, onshore	0.000726773
2090	Terrestrial acidification (kg SO2-Eq)	electricity production, wind, >3MW turbine, onshore	7.96155e-06
2090	Freshwater ecotoxicity (kg 14-DCB)	electricity production, wind, >3MW turbine, onshore	0.00157404
2090	Terrestrial ecotoxicity (kg 14-DCB)	electricity production, wind, >3MW turbine, onshore	4.44001e-07
2090	Human toxicity (kg 14-DCB)	electricity production, wind, >3MW turbine, onshore	0.00247785
2090	Freshwater eutrophication (kg P-Eq)	electricity production, wind, >3MW turbine, onshore	1.17263e-06
2090	Metal depletion (kg Fe-Eq)	electricity production, wind, >3MW turbine, onshore	0.000997258
2090	Water depletion (m3 water)	electricity production, wind, >3MW turbine, onshore	6.6964e-06
2100	Climate change (kg CO2-Eq)	electricity production, wind, >3MW turbine, onshore	0.000875377
2100	Terrestrial acidification (kg SO2-Eq)	electricity production, wind, >3MW turbine, onshore	9.79538e-06
2100	Freshwater ecotoxicity (kg 14-DCB)	electricity production, wind, >3MW turbine, onshore	0.00194079
2100	Terrestrial ecotoxicity (kg 14-DCB)	electricity production, wind, >3MW turbine, onshore	5.50072e-07
2100	Human toxicity (kg 14-DCB)	electricity production, wind, >3MW turbine, onshore	0.00304949
2100	Freshwater eutrophication (kg P-Eq)	electricity production, wind, >3MW turbine, onshore	1.43508e-06
2100	Metal depletion (kg Fe-Eq)	electricity production, wind, >3MW turbine, onshore	0.0012303
2100	Water depletion (m3 water)	electricity production, wind, >3MW turbine, onshore	8.20802e-06
2020	Climate change (kg CO2-Eq)	electricity production, wood, future	0.000598061
2020	Terrestrial acidification (kg SO2-Eq)	electricity production, wood, future	2.51804e-05
2020	Freshwater ecotoxicity (kg 14-DCB)	electricity production, wood, future	2.59216e-05
2020	Terrestrial ecotoxicity (kg 14-DCB)	electricity production, wood, future	8.83811e-07
2020	Human toxicity (kg 14-DCB)	electricity production, wood, future	0.00622791
2020	Freshwater eutrophication (kg P-Eq)	electricity production, wood, future	4.82376e-07
2020	Metal depletion (kg Fe-Eq)	electricity production, wood, future	0.000118869
2020	Water depletion (m3 water)	electricity production, wood, future	1.6942e-06
2030	Climate change (kg CO2-Eq)	electricity production, wood, future	0.000760819
2030	Terrestrial acidification (kg SO2-Eq)	electricity production, wood, future	2.7156e-05
2030	Freshwater ecotoxicity (kg 14-DCB)	electricity production, wood, future	3.34099e-05
2030	Terrestrial ecotoxicity (kg 14-DCB)	electricity production, wood, future	1.14054e-06
2030	Human toxicity (kg 14-DCB)	electricity production, wood, future	0.00803314
2030	Freshwater eutrophication (kg P-Eq)	electricity production, wood, future	6.15906e-07
2030	Metal depletion (kg Fe-Eq)	electricity production, wood, future	0.000153476
2030	Water depletion (m3 water)	electricity production, wood, future	2.15655e-06
2040	Climate change (kg CO2-Eq)	electricity production, wood, future	0.00154315
2040	Terrestrial acidification (kg SO2-Eq)	electricity production, wood, future	5.29939e-05
2040	Freshwater ecotoxicity (kg 14-DCB)	electricity production, wood, future	6.90302e-05
2040	Terrestrial ecotoxicity (kg 14-DCB)	electricity production, wood, future	2.35823e-06
2040	Human toxicity (kg 14-DCB)	electricity production, wood, future	0.0166021
2040	Freshwater eutrophication (kg P-Eq)	electricity production, wood, future	1.26323e-06
2040	Metal depletion (kg Fe-Eq)	electricity production, wood, future	0.000317445
2040	Water depletion (m3 water)	electricity production, wood, future	4.37399e-06
2050	Climate change (kg CO2-Eq)	electricity production, wood, future	0.000867625
2050	Terrestrial acidification (kg SO2-Eq)	electricity production, wood, future	2.86372e-05
2050	Freshwater ecotoxicity (kg 14-DCB)	electricity production, wood, future	3.9172e-05
2050	Terrestrial ecotoxicity (kg 14-DCB)	electricity production, wood, future	1.33438e-06
2050	Human toxicity (kg 14-DCB)	electricity production, wood, future	0.00939251
2050	Freshwater eutrophication (kg P-Eq)	electricity production, wood, future	7.15989e-07
2050	Metal depletion (kg Fe-Eq)	electricity production, wood, future	0.000179706
2050	Water depletion (m3 water)	electricity production, wood, future	2.4348e-06
2060	Climate change (kg CO2-Eq)	electricity production, wood, future	0.000145958
2060	Terrestrial acidification (kg SO2-Eq)	electricity production, wood, future	4.50302e-06
2060	Freshwater ecotoxicity (kg 14-DCB)	electricity production, wood, future	6.57021e-06
2060	Terrestrial ecotoxicity (kg 14-DCB)	electricity production, wood, future	2.23983e-07
2060	Human toxicity (kg 14-DCB)	electricity production, wood, future	0.00157465
2060	Freshwater eutrophication (kg P-Eq)	electricity production, wood, future	1.18396e-07
2060	Metal depletion (kg Fe-Eq)	electricity production, wood, future	3.01814e-05
2060	Water depletion (m3 water)	electricity production, wood, future	4.00396e-07
2070	Climate change (kg CO2-Eq)	electricity production, wood, future	2.09995e-06
2070	Terrestrial acidification (kg SO2-Eq)	electricity production, wood, future	6.13427e-08
2070	Freshwater ecotoxicity (kg 14-DCB)	electricity production, wood, future	9.52654e-08
2070	Terrestrial ecotoxicity (kg 14-DCB)	electricity production, wood, future	3.24077e-09
2070	Human toxicity (kg 14-DCB)	electricity production, wood, future	2.27689e-05
2070	Freshwater eutrophication (kg P-Eq)	electricity production, wood, future	1.70747e-09
2070	Metal depletion (kg Fe-Eq)	electricity production, wood, future	4.36911e-07
2070	Water depletion (m3 water)	electricity production, wood, future	5.758e-09
2080	Climate change (kg CO2-Eq)	electricity production, wood, future	2.14142e-06
2080	Terrestrial acidification (kg SO2-Eq)	electricity production, wood, future	5.95944e-08
2080	Freshwater ecotoxicity (kg 14-DCB)	electricity production, wood, future	9.78211e-08
2080	Terrestrial ecotoxicity (kg 14-DCB)	electricity production, wood, future	3.31915e-09
2080	Human toxicity (kg 14-DCB)	electricity production, wood, future	2.33118e-05
2080	Freshwater eutrophication (kg P-Eq)	electricity production, wood, future	1.7483e-09
2080	Metal depletion (kg Fe-Eq)	electricity production, wood, future	4.47687e-07
2080	Water depletion (m3 water)	electricity production, wood, future	5.86773e-09
2090	Climate change (kg CO2-Eq)	electricity production, wood, future	2.21125e-06
2090	Terrestrial acidification (kg SO2-Eq)	electricity production, wood, future	5.83805e-08
2090	Freshwater ecotoxicity (kg 14-DCB)	electricity production, wood, future	1.01946e-07
2090	Terrestrial ecotoxicity (kg 14-DCB)	electricity production, wood, future	3.45262e-09
2090	Human toxicity (kg 14-DCB)	electricity production, wood, future	2.4231e-05
2090	Freshwater eutrophication (kg P-Eq)	electricity production, wood, future	1.80441e-09
2090	Metal depletion (kg Fe-Eq)	electricity production, wood, future	4.6602e-07
2090	Water depletion (m3 water)	electricity production, wood, future	6.06728e-09
2100	Climate change (kg CO2-Eq)	electricity production, wood, future	2.11216e-06
2100	Terrestrial acidification (kg SO2-Eq)	electricity production, wood, future	5.29038e-08
2100	Freshwater ecotoxicity (kg 14-DCB)	electricity production, wood, future	9.92768e-08
2100	Terrestrial ecotoxicity (kg 14-DCB)	electricity production, wood, future	3.34829e-09
2100	Human toxicity (kg 14-DCB)	electricity production, wood, future	2.34798e-05
2100	Freshwater eutrophication (kg P-Eq)	electricity production, wood, future	1.74092e-09
2100	Metal depletion (kg Fe-Eq)	electricity production, wood, future	4.52499e-07
2100	Water depletion (m3 water)	electricity production, wood, future	5.84249e-09
2020	Climate change (kg CO2-Eq)	heat and power co-generation, hard coal	0.00691313
2020	Terrestrial acidification (kg SO2-Eq)	heat and power co-generation, hard coal	2.97981e-05
2020	Freshwater ecotoxicity (kg 14-DCB)	heat and power co-generation, hard coal	6.94202e-05
2020	Terrestrial ecotoxicity (kg 14-DCB)	heat and power co-generation, hard coal	1.01071e-07
2020	Human toxicity (kg 14-DCB)	heat and power co-generation, hard coal	0.00267538
2020	Freshwater eutrophication (kg P-Eq)	heat and power co-generation, hard coal	3.58039e-06
2020	Metal depletion (kg Fe-Eq)	heat and power co-generation, hard coal	4.40228e-05
2020	Water depletion (m3 water)	heat and power co-generation, hard coal	1.88347e-05
2030	Climate change (kg CO2-Eq)	heat and power co-generation, hard coal	0.00410226
2030	Terrestrial acidification (kg SO2-Eq)	heat and power co-generation, hard coal	9.61825e-06
2030	Freshwater ecotoxicity (kg 14-DCB)	heat and power co-generation, hard coal	4.18886e-05
2030	Terrestrial ecotoxicity (kg 14-DCB)	heat and power co-generation, hard coal	5.98727e-08
2030	Human toxicity (kg 14-DCB)	heat and power co-generation, hard coal	0.00162191
2030	Freshwater eutrophication (kg P-Eq)	heat and power co-generation, hard coal	2.13957e-06
2030	Metal depletion (kg Fe-Eq)	heat and power co-generation, hard coal	2.66639e-05
2030	Water depletion (m3 water)	heat and power co-generation, hard coal	1.12393e-05
2040	Climate change (kg CO2-Eq)	heat and power co-generation, hard coal	0.00356671
2040	Terrestrial acidification (kg SO2-Eq)	heat and power co-generation, hard coal	8.02266e-06
2040	Freshwater ecotoxicity (kg 14-DCB)	heat and power co-generation, hard coal	3.62506e-05
2040	Terrestrial ecotoxicity (kg 14-DCB)	heat and power co-generation, hard coal	5.06887e-08
2040	Human toxicity (kg 14-DCB)	heat and power co-generation, hard coal	0.00139514
2040	Freshwater eutrophication (kg P-Eq)	heat and power co-generation, hard coal	1.87255e-06
2040	Metal depletion (kg Fe-Eq)	heat and power co-generation, hard coal	2.26119e-05
2040	Water depletion (m3 water)	heat and power co-generation, hard coal	9.62834e-06
2050	Climate change (kg CO2-Eq)	heat and power co-generation, hard coal	0.00174486
2050	Terrestrial acidification (kg SO2-Eq)	heat and power co-generation, hard coal	3.72488e-06
2050	Freshwater ecotoxicity (kg 14-DCB)	heat and power co-generation, hard coal	1.77023e-05
2050	Terrestrial ecotoxicity (kg 14-DCB)	heat and power co-generation, hard coal	2.3402e-08
2050	Human toxicity (kg 14-DCB)	heat and power co-generation, hard coal	0.000678407
2050	Freshwater eutrophication (kg P-Eq)	heat and power co-generation, hard coal	9.22333e-07
2050	Metal depletion (kg Fe-Eq)	heat and power co-generation, hard coal	1.13929e-05
2050	Water depletion (m3 water)	heat and power co-generation, hard coal	4.66925e-06
2060	Climate change (kg CO2-Eq)	heat and power co-generation, hard coal	3.05244e-09
2060	Terrestrial acidification (kg SO2-Eq)	heat and power co-generation, hard coal	6.16218e-12
2060	Freshwater ecotoxicity (kg 14-DCB)	heat and power co-generation, hard coal	3.10828e-11
2060	Terrestrial ecotoxicity (kg 14-DCB)	heat and power co-generation, hard coal	4.36503e-14
2060	Human toxicity (kg 14-DCB)	heat and power co-generation, hard coal	1.18397e-09
2060	Freshwater eutrophication (kg P-Eq)	heat and power co-generation, hard coal	1.59889e-12
2060	Metal depletion (kg Fe-Eq)	heat and power co-generation, hard coal	1.95944e-11
2060	Water depletion (m3 water)	heat and power co-generation, hard coal	8.04324e-12
2070	Climate change (kg CO2-Eq)	heat and power co-generation, hard coal	2.23288e-09
2070	Terrestrial acidification (kg SO2-Eq)	heat and power co-generation, hard coal	4.12225e-12
2070	Freshwater ecotoxicity (kg 14-DCB)	heat and power co-generation, hard coal	2.32201e-11
2070	Terrestrial ecotoxicity (kg 14-DCB)	heat and power co-generation, hard coal	3.29212e-14
2070	Human toxicity (kg 14-DCB)	heat and power co-generation, hard coal	8.85574e-10
2070	Freshwater eutrophication (kg P-Eq)	heat and power co-generation, hard coal	1.18476e-12
2070	Metal depletion (kg Fe-Eq)	heat and power co-generation, hard coal	1.45462e-11
2070	Water depletion (m3 water)	heat and power co-generation, hard coal	6.09419e-12
2080	Climate change (kg CO2-Eq)	heat and power co-generation, hard coal	1.64467e-09
2080	Terrestrial acidification (kg SO2-Eq)	heat and power co-generation, hard coal	2.86297e-12
2080	Freshwater ecotoxicity (kg 14-DCB)	heat and power co-generation, hard coal	1.68761e-11
2080	Terrestrial ecotoxicity (kg 14-DCB)	heat and power co-generation, hard coal	2.3811e-14
2080	Human toxicity (kg 14-DCB)	heat and power co-generation, hard coal	6.40242e-10
2080	Freshwater eutrophication (kg P-Eq)	heat and power co-generation, hard coal	8.65248e-13
2080	Metal depletion (kg Fe-Eq)	heat and power co-generation, hard coal	1.09275e-11
2080	Water depletion (m3 water)	heat and power co-generation, hard coal	4.38877e-12
2090	Climate change (kg CO2-Eq)	heat and power co-generation, hard coal	1.50194e-09
2090	Terrestrial acidification (kg SO2-Eq)	heat and power co-generation, hard coal	2.51563e-12
2090	Freshwater ecotoxicity (kg 14-DCB)	heat and power co-generation, hard coal	1.53344e-11
2090	Terrestrial ecotoxicity (kg 14-DCB)	heat and power co-generation, hard coal	2.29561e-14
2090	Human toxicity (kg 14-DCB)	heat and power co-generation, hard coal	5.79511e-10
2090	Freshwater eutrophication (kg P-Eq)	heat and power co-generation, hard coal	7.69293e-13
2090	Metal depletion (kg Fe-Eq)	heat and power co-generation, hard coal	1.01265e-11
2090	Water depletion (m3 water)	heat and power co-generation, hard coal	4.02547e-12
2100	Climate change (kg CO2-Eq)	heat and power co-generation, hard coal	1.88087e-09
2100	Terrestrial acidification (kg SO2-Eq)	heat and power co-generation, hard coal	3.07251e-12
2100	Freshwater ecotoxicity (kg 14-DCB)	heat and power co-generation, hard coal	1.9065e-11
2100	Terrestrial ecotoxicity (kg 14-DCB)	heat and power co-generation, hard coal	2.80025e-14
2100	Human toxicity (kg 14-DCB)	heat and power co-generation, hard coal	7.13725e-10
2100	Freshwater eutrophication (kg P-Eq)	heat and power co-generation, hard coal	9.59607e-13
2100	Metal depletion (kg Fe-Eq)	heat and power co-generation, hard coal	1.26246e-11
2100	Water depletion (m3 water)	heat and power co-generation, hard coal	4.99633e-12
2020	Climate change (kg CO2-Eq)	heat and power co-generation, lignite	0.00557903
2020	Terrestrial acidification (kg SO2-Eq)	heat and power co-generation, lignite	1.8126e-05
2020	Freshwater ecotoxicity (kg 14-DCB)	heat and power co-generation, lignite	0.000201205
2020	Terrestrial ecotoxicity (kg 14-DCB)	heat and power co-generation, lignite	6.26772e-08
2020	Human toxicity (kg 14-DCB)	heat and power co-generation, lignite	0.00797949
2020	Freshwater eutrophication (kg P-Eq)	heat and power co-generation, lignite	1.32327e-05
2020	Metal depletion (kg Fe-Eq)	heat and power co-generation, lignite	3.50652e-05
2020	Water depletion (m3 water)	heat and power co-generation, lignite	2.88105e-05
2030	Climate change (kg CO2-Eq)	heat and power co-generation, lignite	0.00288964
2030	Terrestrial acidification (kg SO2-Eq)	heat and power co-generation, lignite	5.26465e-06
2030	Freshwater ecotoxicity (kg 14-DCB)	heat and power co-generation, lignite	0.000100732
2030	Terrestrial ecotoxicity (kg 14-DCB)	heat and power co-generation, lignite	3.10203e-08
2030	Human toxicity (kg 14-DCB)	heat and power co-generation, lignite	0.00398981
2030	Freshwater eutrophication (kg P-Eq)	heat and power co-generation, lignite	6.60467e-06
2030	Metal depletion (kg Fe-Eq)	heat and power co-generation, lignite	2.06038e-05
2030	Water depletion (m3 water)	heat and power co-generation, lignite	1.46523e-05
2040	Climate change (kg CO2-Eq)	heat and power co-generation, lignite	0.0024536
2040	Terrestrial acidification (kg SO2-Eq)	heat and power co-generation, lignite	4.27321e-06
2040	Freshwater ecotoxicity (kg 14-DCB)	heat and power co-generation, lignite	8.39602e-05
2040	Terrestrial ecotoxicity (kg 14-DCB)	heat and power co-generation, lignite	2.56218e-08
2040	Human toxicity (kg 14-DCB)	heat and power co-generation, lignite	0.00332553
2040	Freshwater eutrophication (kg P-Eq)	heat and power co-generation, lignite	5.53995e-06
2040	Metal depletion (kg Fe-Eq)	heat and power co-generation, lignite	1.8763e-05
2040	Water depletion (m3 water)	heat and power co-generation, lignite	1.23117e-05
2050	Climate change (kg CO2-Eq)	heat and power co-generation, lignite	0.00140432
2050	Terrestrial acidification (kg SO2-Eq)	heat and power co-generation, lignite	2.13896e-06
2050	Freshwater ecotoxicity (kg 14-DCB)	heat and power co-generation, lignite	5.08149e-05
2050	Terrestrial ecotoxicity (kg 14-DCB)	heat and power co-generation, lignite	1.55711e-08
2050	Human toxicity (kg 14-DCB)	heat and power co-generation, lignite	0.00201251
2050	Freshwater eutrophication (kg P-Eq)	heat and power co-generation, lignite	3.34485e-06
2050	Metal depletion (kg Fe-Eq)	heat and power co-generation, lignite	1.00348e-05
2050	Water depletion (m3 water)	heat and power co-generation, lignite	7.26091e-06
2060	Climate change (kg CO2-Eq)	heat and power co-generation, lignite	2.59522e-09
2060	Terrestrial acidification (kg SO2-Eq)	heat and power co-generation, lignite	3.87248e-12
2060	Freshwater ecotoxicity (kg 14-DCB)	heat and power co-generation, lignite	9.23187e-11
2060	Terrestrial ecotoxicity (kg 14-DCB)	heat and power co-generation, lignite	2.8171e-14
2060	Human toxicity (kg 14-DCB)	heat and power co-generation, lignite	3.64681e-09
2060	Freshwater eutrophication (kg P-Eq)	heat and power co-generation, lignite	6.01642e-12
2060	Metal depletion (kg Fe-Eq)	heat and power co-generation, lignite	2.16823e-11
2060	Water depletion (m3 water)	heat and power co-generation, lignite	1.32835e-11
2070	Climate change (kg CO2-Eq)	heat and power co-generation, lignite	1.93937e-09
2070	Terrestrial acidification (kg SO2-Eq)	heat and power co-generation, lignite	2.69473e-12
2070	Freshwater ecotoxicity (kg 14-DCB)	heat and power co-generation, lignite	6.85187e-11
2070	Terrestrial ecotoxicity (kg 14-DCB)	heat and power co-generation, lignite	2.188e-14
2070	Human toxicity (kg 14-DCB)	heat and power co-generation, lignite	2.70751e-09
2070	Freshwater eutrophication (kg P-Eq)	heat and power co-generation, lignite	4.4836e-12
2070	Metal depletion (kg Fe-Eq)	heat and power co-generation, lignite	1.50539e-11
2070	Water depletion (m3 water)	heat and power co-generation, lignite	9.88757e-12
2080	Climate change (kg CO2-Eq)	heat and power co-generation, lignite	1.22432e-09
2080	Terrestrial acidification (kg SO2-Eq)	heat and power co-generation, lignite	1.69573e-12
2080	Freshwater ecotoxicity (kg 14-DCB)	heat and power co-generation, lignite	4.37523e-11
2080	Terrestrial ecotoxicity (kg 14-DCB)	heat and power co-generation, lignite	1.38909e-14
2080	Human toxicity (kg 14-DCB)	heat and power co-generation, lignite	1.728e-09
2080	Freshwater eutrophication (kg P-Eq)	heat and power co-generation, lignite	2.86546e-12
2080	Metal depletion (kg Fe-Eq)	heat and power co-generation, lignite	1.05194e-11
2080	Water depletion (m3 water)	heat and power co-generation, lignite	6.30241e-12
2090	Climate change (kg CO2-Eq)	heat and power co-generation, lignite	1.00977e-09
2090	Terrestrial acidification (kg SO2-Eq)	heat and power co-generation, lignite	1.32695e-12
2090	Freshwater ecotoxicity (kg 14-DCB)	heat and power co-generation, lignite	3.65927e-11
2090	Terrestrial ecotoxicity (kg 14-DCB)	heat and power co-generation, lignite	1.16424e-14
2090	Human toxicity (kg 14-DCB)	heat and power co-generation, lignite	1.44458e-09
2090	Freshwater eutrophication (kg P-Eq)	heat and power co-generation, lignite	2.3976e-12
2090	Metal depletion (kg Fe-Eq)	heat and power co-generation, lignite	7.95648e-12
2090	Water depletion (m3 water)	heat and power co-generation, lignite	5.22294e-12
2100	Climate change (kg CO2-Eq)	heat and power co-generation, lignite	1.6896e-09
2100	Terrestrial acidification (kg SO2-Eq)	heat and power co-generation, lignite	1.80186e-12
2100	Freshwater ecotoxicity (kg 14-DCB)	heat and power co-generation, lignite	6.10941e-11
2100	Terrestrial ecotoxicity (kg 14-DCB)	heat and power co-generation, lignite	2.02233e-14
2100	Human toxicity (kg 14-DCB)	heat and power co-generation, lignite	2.40925e-09
2100	Freshwater eutrophication (kg P-Eq)	heat and power co-generation, lignite	3.98529e-12
2100	Metal depletion (kg Fe-Eq)	heat and power co-generation, lignite	1.4065e-11
2100	Water depletion (m3 water)	heat and power co-generation, lignite	8.72835e-12
2020	Climate change (kg CO2-Eq)	heat and power co-generation, natural gas, combined cycle power plant, 400MW electrical	0.00788178
2020	Terrestrial acidification (kg SO2-Eq)	heat and power co-generation, natural gas, combined cycle power plant, 400MW electrical	1.19602e-05
2020	Freshwater ecotoxicity (kg 14-DCB)	heat and power co-generation, natural gas, combined cycle power plant, 400MW electrical	6.66962e-05
2020	Terrestrial ecotoxicity (kg 14-DCB)	heat and power co-generation, natural gas, combined cycle power plant, 400MW electrical	9.36048e-07
2020	Human toxicity (kg 14-DCB)	heat and power co-generation, natural gas, combined cycle power plant, 400MW electrical	0.00015515
2020	Freshwater eutrophication (kg P-Eq)	heat and power co-generation, natural gas, combined cycle power plant, 400MW electrical	1.00849e-07
2020	Metal depletion (kg Fe-Eq)	heat and power co-generation, natural gas, combined cycle power plant, 400MW electrical	4.69368e-05
2020	Water depletion (m3 water)	heat and power co-generation, natural gas, combined cycle power plant, 400MW electrical	2.73325e-05
2030	Climate change (kg CO2-Eq)	heat and power co-generation, natural gas, combined cycle power plant, 400MW electrical	0.00512457
2030	Terrestrial acidification (kg SO2-Eq)	heat and power co-generation, natural gas, combined cycle power plant, 400MW electrical	7.71948e-06
2030	Freshwater ecotoxicity (kg 14-DCB)	heat and power co-generation, natural gas, combined cycle power plant, 400MW electrical	4.33091e-05
2030	Terrestrial ecotoxicity (kg 14-DCB)	heat and power co-generation, natural gas, combined cycle power plant, 400MW electrical	6.09837e-07
2030	Human toxicity (kg 14-DCB)	heat and power co-generation, natural gas, combined cycle power plant, 400MW electrical	9.50815e-05
2030	Freshwater eutrophication (kg P-Eq)	heat and power co-generation, natural gas, combined cycle power plant, 400MW electrical	5.60274e-08
2030	Metal depletion (kg Fe-Eq)	heat and power co-generation, natural gas, combined cycle power plant, 400MW electrical	3.05218e-05
2030	Water depletion (m3 water)	heat and power co-generation, natural gas, combined cycle power plant, 400MW electrical	1.77676e-05
2040	Climate change (kg CO2-Eq)	heat and power co-generation, natural gas, combined cycle power plant, 400MW electrical	0.00475891
2040	Terrestrial acidification (kg SO2-Eq)	heat and power co-generation, natural gas, combined cycle power plant, 400MW electrical	6.87587e-06
2040	Freshwater ecotoxicity (kg 14-DCB)	heat and power co-generation, natural gas, combined cycle power plant, 400MW electrical	4.03332e-05
2040	Terrestrial ecotoxicity (kg 14-DCB)	heat and power co-generation, natural gas, combined cycle power plant, 400MW electrical	5.67075e-07
2040	Human toxicity (kg 14-DCB)	heat and power co-generation, natural gas, combined cycle power plant, 400MW electrical	8.85901e-05
2040	Freshwater eutrophication (kg P-Eq)	heat and power co-generation, natural gas, combined cycle power plant, 400MW electrical	5.14544e-08
2040	Metal depletion (kg Fe-Eq)	heat and power co-generation, natural gas, combined cycle power plant, 400MW electrical	2.85869e-05
2040	Water depletion (m3 water)	heat and power co-generation, natural gas, combined cycle power plant, 400MW electrical	1.64789e-05
2050	Climate change (kg CO2-Eq)	heat and power co-generation, natural gas, combined cycle power plant, 400MW electrical	0.00140689
2050	Terrestrial acidification (kg SO2-Eq)	heat and power co-generation, natural gas, combined cycle power plant, 400MW electrical	1.90429e-06
2050	Freshwater ecotoxicity (kg 14-DCB)	heat and power co-generation, natural gas, combined cycle power plant, 400MW electrical	1.19882e-05
2050	Terrestrial ecotoxicity (kg 14-DCB)	heat and power co-generation, natural gas, combined cycle power plant, 400MW electrical	1.67733e-07
2050	Human toxicity (kg 14-DCB)	heat and power co-generation, natural gas, combined cycle power plant, 400MW electrical	2.63135e-05
2050	Freshwater eutrophication (kg P-Eq)	heat and power co-generation, natural gas, combined cycle power plant, 400MW electrical	1.55559e-08
2050	Metal depletion (kg Fe-Eq)	heat and power co-generation, natural gas, combined cycle power plant, 400MW electrical	8.57424e-06
2050	Water depletion (m3 water)	heat and power co-generation, natural gas, combined cycle power plant, 400MW electrical	4.86499e-06
2060	Climate change (kg CO2-Eq)	heat and power co-generation, natural gas, combined cycle power plant, 400MW electrical	0.00292475
2060	Terrestrial acidification (kg SO2-Eq)	heat and power co-generation, natural gas, combined cycle power plant, 400MW electrical	3.77353e-06
2060	Freshwater ecotoxicity (kg 14-DCB)	heat and power co-generation, natural gas, combined cycle power plant, 400MW electrical	2.49622e-05
2060	Terrestrial ecotoxicity (kg 14-DCB)	heat and power co-generation, natural gas, combined cycle power plant, 400MW electrical	3.49347e-07
2060	Human toxicity (kg 14-DCB)	heat and power co-generation, natural gas, combined cycle power plant, 400MW electrical	5.14871e-05
2060	Freshwater eutrophication (kg P-Eq)	heat and power co-generation, natural gas, combined cycle power plant, 400MW electrical	2.75339e-08
2060	Metal depletion (kg Fe-Eq)	heat and power co-generation, natural gas, combined cycle power plant, 400MW electrical	1.79819e-05
2060	Water depletion (m3 water)	heat and power co-generation, natural gas, combined cycle power plant, 400MW electrical	1.01127e-05
2070	Climate change (kg CO2-Eq)	heat and power co-generation, natural gas, combined cycle power plant, 400MW electrical	0.00409294
2070	Terrestrial acidification (kg SO2-Eq)	heat and power co-generation, natural gas, combined cycle power plant, 400MW electrical	5.04348e-06
2070	Freshwater ecotoxicity (kg 14-DCB)	heat and power co-generation, natural gas, combined cycle power plant, 400MW electrical	3.49322e-05
2070	Terrestrial ecotoxicity (kg 14-DCB)	heat and power co-generation, natural gas, combined cycle power plant, 400MW electrical	4.89611e-07
2070	Human toxicity (kg 14-DCB)	heat and power co-generation, natural gas, combined cycle power plant, 400MW electrical	6.98127e-05
2070	Freshwater eutrophication (kg P-Eq)	heat and power co-generation, natural gas, combined cycle power plant, 400MW electrical	3.50097e-08
2070	Metal depletion (kg Fe-Eq)	heat and power co-generation, natural gas, combined cycle power plant, 400MW electrical	2.51887e-05
2070	Water depletion (m3 water)	heat and power co-generation, natural gas, combined cycle power plant, 400MW electrical	1.41539e-05
2080	Climate change (kg CO2-Eq)	heat and power co-generation, natural gas, combined cycle power plant, 400MW electrical	0.0029455
2080	Terrestrial acidification (kg SO2-Eq)	heat and power co-generation, natural gas, combined cycle power plant, 400MW electrical	3.43424e-06
2080	Freshwater ecotoxicity (kg 14-DCB)	heat and power co-generation, natural gas, combined cycle power plant, 400MW electrical	2.51445e-05
2080	Terrestrial ecotoxicity (kg 14-DCB)	heat and power co-generation, natural gas, combined cycle power plant, 400MW electrical	3.52576e-07
2080	Human toxicity (kg 14-DCB)	heat and power co-generation, natural gas, combined cycle power plant, 400MW electrical	4.93963e-05
2080	Freshwater eutrophication (kg P-Eq)	heat and power co-generation, natural gas, combined cycle power plant, 400MW electrical	2.37437e-08
2080	Metal depletion (kg Fe-Eq)	heat and power co-generation, natural gas, combined cycle power plant, 400MW electrical	1.81585e-05
2080	Water depletion (m3 water)	heat and power co-generation, natural gas, combined cycle power plant, 400MW electrical	1.01863e-05
2090	Climate change (kg CO2-Eq)	heat and power co-generation, natural gas, combined cycle power plant, 400MW electrical	0.00148915
2090	Terrestrial acidification (kg SO2-Eq)	heat and power co-generation, natural gas, combined cycle power plant, 400MW electrical	1.63237e-06
2090	Freshwater ecotoxicity (kg 14-DCB)	heat and power co-generation, natural gas, combined cycle power plant, 400MW electrical	1.26516e-05
2090	Terrestrial ecotoxicity (kg 14-DCB)	heat and power co-generation, natural gas, combined cycle power plant, 400MW electrical	1.7836e-07
2090	Human toxicity (kg 14-DCB)	heat and power co-generation, natural gas, combined cycle power plant, 400MW electrical	2.38128e-05
2090	Freshwater eutrophication (kg P-Eq)	heat and power co-generation, natural gas, combined cycle power plant, 400MW electrical	1.04109e-08
2090	Metal depletion (kg Fe-Eq)	heat and power co-generation, natural gas, combined cycle power plant, 400MW electrical	9.00398e-06
2090	Water depletion (m3 water)	heat and power co-generation, natural gas, combined cycle power plant, 400MW electrical	5.14952e-06
2100	Climate change (kg CO2-Eq)	heat and power co-generation, natural gas, combined cycle power plant, 400MW electrical	0.00216152
2100	Terrestrial acidification (kg SO2-Eq)	heat and power co-generation, natural gas, combined cycle power plant, 400MW electrical	2.22532e-06
2100	Freshwater ecotoxicity (kg 14-DCB)	heat and power co-generation, natural gas, combined cycle power plant, 400MW electrical	1.84323e-05
2100	Terrestrial ecotoxicity (kg 14-DCB)	heat and power co-generation, natural gas, combined cycle power plant, 400MW electrical	2.59178e-07
2100	Human toxicity (kg 14-DCB)	heat and power co-generation, natural gas, combined cycle power plant, 400MW electrical	3.39789e-05
2100	Freshwater eutrophication (kg P-Eq)	heat and power co-generation, natural gas, combined cycle power plant, 400MW electrical	1.37775e-08
2100	Metal depletion (kg Fe-Eq)	heat and power co-generation, natural gas, combined cycle power plant, 400MW electrical	1.32516e-05
2100	Water depletion (m3 water)	heat and power co-generation, natural gas, combined cycle power plant, 400MW electrical	7.4769e-06
2020	Climate change (kg CO2-Eq)	heat and power co-generation, natural gas, conventional power plant, 100MW electrical	0.00614505
2020	Terrestrial acidification (kg SO2-Eq)	heat and power co-generation, natural gas, conventional power plant, 100MW electrical	9.43821e-06
2020	Freshwater ecotoxicity (kg 14-DCB)	heat and power co-generation, natural gas, conventional power plant, 100MW electrical	6.33407e-05
2020	Terrestrial ecotoxicity (kg 14-DCB)	heat and power co-generation, natural gas, conventional power plant, 100MW electrical	7.33813e-07
2020	Human toxicity (kg 14-DCB)	heat and power co-generation, natural gas, conventional power plant, 100MW electrical	0.000174148
2020	Freshwater eutrophication (kg P-Eq)	heat and power co-generation, natural gas, conventional power plant, 100MW electrical	1.03781e-07
2020	Metal depletion (kg Fe-Eq)	heat and power co-generation, natural gas, conventional power plant, 100MW electrical	5.05827e-05
2020	Water depletion (m3 water)	heat and power co-generation, natural gas, conventional power plant, 100MW electrical	2.13549e-05
2030	Climate change (kg CO2-Eq)	heat and power co-generation, natural gas, conventional power plant, 100MW electrical	0.00532311
2030	Terrestrial acidification (kg SO2-Eq)	heat and power co-generation, natural gas, conventional power plant, 100MW electrical	8.17966e-06
2030	Freshwater ecotoxicity (kg 14-DCB)	heat and power co-generation, natural gas, conventional power plant, 100MW electrical	5.48815e-05
2030	Terrestrial ecotoxicity (kg 14-DCB)	heat and power co-generation, natural gas, conventional power plant, 100MW electrical	6.37053e-07
2030	Human toxicity (kg 14-DCB)	heat and power co-generation, natural gas, conventional power plant, 100MW electrical	0.000145096
2030	Freshwater eutrophication (kg P-Eq)	heat and power co-generation, natural gas, conventional power plant, 100MW electrical	8.00494e-08
2030	Metal depletion (kg Fe-Eq)	heat and power co-generation, natural gas, conventional power plant, 100MW electrical	4.39933e-05
2030	Water depletion (m3 water)	heat and power co-generation, natural gas, conventional power plant, 100MW electrical	1.84971e-05
2040	Climate change (kg CO2-Eq)	heat and power co-generation, natural gas, conventional power plant, 100MW electrical	0.00306088
2040	Terrestrial acidification (kg SO2-Eq)	heat and power co-generation, natural gas, conventional power plant, 100MW electrical	4.45695e-06
2040	Freshwater ecotoxicity (kg 14-DCB)	heat and power co-generation, natural gas, conventional power plant, 100MW electrical	3.16021e-05
2040	Terrestrial ecotoxicity (kg 14-DCB)	heat and power co-generation, natural gas, conventional power plant, 100MW electrical	3.66722e-07
2040	Human toxicity (kg 14-DCB)	heat and power co-generation, natural gas, conventional power plant, 100MW electrical	8.34348e-05
2040	Freshwater eutrophication (kg P-Eq)	heat and power co-generation, natural gas, conventional power plant, 100MW electrical	4.55188e-08
2040	Metal depletion (kg Fe-Eq)	heat and power co-generation, natural gas, conventional power plant, 100MW electrical	2.53755e-05
2040	Water depletion (m3 water)	heat and power co-generation, natural gas, conventional power plant, 100MW electrical	1.06202e-05
2050	Climate change (kg CO2-Eq)	heat and power co-generation, natural gas, conventional power plant, 100MW electrical	0.000765872
2050	Terrestrial acidification (kg SO2-Eq)	heat and power co-generation, natural gas, conventional power plant, 100MW electrical	1.034e-06
2050	Freshwater ecotoxicity (kg 14-DCB)	heat and power co-generation, natural gas, conventional power plant, 100MW electrical	7.92293e-06
2050	Terrestrial ecotoxicity (kg 14-DCB)	heat and power co-generation, natural gas, conventional power plant, 100MW electrical	9.1762e-08
2050	Human toxicity (kg 14-DCB)	heat and power co-generation, natural gas, conventional power plant, 100MW electrical	2.08518e-05
2050	Freshwater eutrophication (kg P-Eq)	heat and power co-generation, natural gas, conventional power plant, 100MW electrical	1.15343e-08
2050	Metal depletion (kg Fe-Eq)	heat and power co-generation, natural gas, conventional power plant, 100MW electrical	6.3649e-06
2050	Water depletion (m3 water)	heat and power co-generation, natural gas, conventional power plant, 100MW electrical	2.65238e-06
2060	Climate change (kg CO2-Eq)	heat and power co-generation, natural gas, conventional power plant, 100MW electrical	0.00579786
2060	Terrestrial acidification (kg SO2-Eq)	heat and power co-generation, natural gas, conventional power plant, 100MW electrical	7.76504e-06
2060	Freshwater ecotoxicity (kg 14-DCB)	heat and power co-generation, natural gas, conventional power plant, 100MW electrical	6.00808e-05
2060	Terrestrial ecotoxicity (kg 14-DCB)	heat and power co-generation, natural gas, conventional power plant, 100MW electrical	6.96668e-07
2060	Human toxicity (kg 14-DCB)	heat and power co-generation, natural gas, conventional power plant, 100MW electrical	0.000151257
2060	Freshwater eutrophication (kg P-Eq)	heat and power co-generation, natural gas, conventional power plant, 100MW electrical	7.75188e-08
2060	Metal depletion (kg Fe-Eq)	heat and power co-generation, natural gas, conventional power plant, 100MW electrical	4.84076e-05
2060	Water depletion (m3 water)	heat and power co-generation, natural gas, conventional power plant, 100MW electrical	2.00967e-05
2070	Climate change (kg CO2-Eq)	heat and power co-generation, natural gas, conventional power plant, 100MW electrical	0.00305131
2070	Terrestrial acidification (kg SO2-Eq)	heat and power co-generation, natural gas, conventional power plant, 100MW electrical	3.85343e-06
2070	Freshwater ecotoxicity (kg 14-DCB)	heat and power co-generation, natural gas, conventional power plant, 100MW electrical	3.16246e-05
2070	Terrestrial ecotoxicity (kg 14-DCB)	heat and power co-generation, natural gas, conventional power plant, 100MW electrical	3.67025e-07
2070	Human toxicity (kg 14-DCB)	heat and power co-generation, natural gas, conventional power plant, 100MW electrical	7.79823e-05
2070	Freshwater eutrophication (kg P-Eq)	heat and power co-generation, natural gas, conventional power plant, 100MW electrical	3.81922e-08
2070	Metal depletion (kg Fe-Eq)	heat and power co-generation, natural gas, conventional power plant, 100MW electrical	2.55347e-05
2070	Water depletion (m3 water)	heat and power co-generation, natural gas, conventional power plant, 100MW electrical	1.05729e-05
2080	Climate change (kg CO2-Eq)	heat and power co-generation, natural gas, conventional power plant, 100MW electrical	0.00087842
2080	Terrestrial acidification (kg SO2-Eq)	heat and power co-generation, natural gas, conventional power plant, 100MW electrical	1.05727e-06
2080	Freshwater ecotoxicity (kg 14-DCB)	heat and power co-generation, natural gas, conventional power plant, 100MW electrical	9.09726e-06
2080	Terrestrial ecotoxicity (kg 14-DCB)	heat and power co-generation, natural gas, conventional power plant, 100MW electrical	1.05628e-07
2080	Human toxicity (kg 14-DCB)	heat and power co-generation, natural gas, conventional power plant, 100MW electrical	2.21758e-05
2080	Freshwater eutrophication (kg P-Eq)	heat and power co-generation, natural gas, conventional power plant, 100MW electrical	1.05514e-08
2080	Metal depletion (kg Fe-Eq)	heat and power co-generation, natural gas, conventional power plant, 100MW electrical	7.35208e-06
2080	Water depletion (m3 water)	heat and power co-generation, natural gas, conventional power plant, 100MW electrical	3.04091e-06
2090	Climate change (kg CO2-Eq)	heat and power co-generation, natural gas, conventional power plant, 100MW electrical	0.00219942
2090	Terrestrial acidification (kg SO2-Eq)	heat and power co-generation, natural gas, conventional power plant, 100MW electrical	2.49416e-06
2090	Freshwater ecotoxicity (kg 14-DCB)	heat and power co-generation, natural gas, conventional power plant, 100MW electrical	2.28179e-05
2090	Terrestrial ecotoxicity (kg 14-DCB)	heat and power co-generation, natural gas, conventional power plant, 100MW electrical	2.65025e-07
2090	Human toxicity (kg 14-DCB)	heat and power co-generation, natural gas, conventional power plant, 100MW electrical	5.43734e-05
2090	Freshwater eutrophication (kg P-Eq)	heat and power co-generation, natural gas, conventional power plant, 100MW electrical	2.43303e-08
2090	Metal depletion (kg Fe-Eq)	heat and power co-generation, natural gas, conventional power plant, 100MW electrical	1.84686e-05
2090	Water depletion (m3 water)	heat and power co-generation, natural gas, conventional power plant, 100MW electrical	7.62342e-06
2100	Climate change (kg CO2-Eq)	heat and power co-generation, natural gas, conventional power plant, 100MW electrical	0.000805762
2100	Terrestrial acidification (kg SO2-Eq)	heat and power co-generation, natural gas, conventional power plant, 100MW electrical	8.86235e-07
2100	Freshwater ecotoxicity (kg 14-DCB)	heat and power co-generation, natural gas, conventional power plant, 100MW electrical	8.36157e-06
2100	Terrestrial ecotoxicity (kg 14-DCB)	heat and power co-generation, natural gas, conventional power plant, 100MW electrical	9.71093e-08
2100	Human toxicity (kg 14-DCB)	heat and power co-generation, natural gas, conventional power plant, 100MW electrical	1.95935e-05
2100	Freshwater eutrophication (kg P-Eq)	heat and power co-generation, natural gas, conventional power plant, 100MW electrical	8.35183e-09
2100	Metal depletion (kg Fe-Eq)	heat and power co-generation, natural gas, conventional power plant, 100MW electrical	6.77755e-06
2100	Water depletion (m3 water)	heat and power co-generation, natural gas, conventional power plant, 100MW electrical	2.79115e-06
2020	Climate change (kg CO2-Eq)	heat and power co-generation, oil	0.00180064
2020	Terrestrial acidification (kg SO2-Eq)	heat and power co-generation, oil	6.78787e-06
2020	Freshwater ecotoxicity (kg 14-DCB)	heat and power co-generation, oil	3.82611e-06
2020	Terrestrial ecotoxicity (kg 14-DCB)	heat and power co-generation, oil	2.75179e-07
2020	Human toxicity (kg 14-DCB)	heat and power co-generation, oil	0.000171909
2020	Freshwater eutrophication (kg P-Eq)	heat and power co-generation, oil	2.48475e-08
2020	Metal depletion (kg Fe-Eq)	heat and power co-generation, oil	1.16532e-05
2020	Water depletion (m3 water)	heat and power co-generation, oil	1.61655e-06
2030	Climate change (kg CO2-Eq)	heat and power co-generation, oil	0.000900818
2030	Terrestrial acidification (kg SO2-Eq)	heat and power co-generation, oil	3.94717e-06
2030	Freshwater ecotoxicity (kg 14-DCB)	heat and power co-generation, oil	2.07227e-06
2030	Terrestrial ecotoxicity (kg 14-DCB)	heat and power co-generation, oil	1.52874e-07
2030	Human toxicity (kg 14-DCB)	heat and power co-generation, oil	9.4732e-05
2030	Freshwater eutrophication (kg P-Eq)	heat and power co-generation, oil	1.25178e-08
2030	Metal depletion (kg Fe-Eq)	heat and power co-generation, oil	6.33492e-06
2030	Water depletion (m3 water)	heat and power co-generation, oil	8.91896e-07
2040	Climate change (kg CO2-Eq)	heat and power co-generation, oil	9.02522e-05
2040	Terrestrial acidification (kg SO2-Eq)	heat and power co-generation, oil	4.71154e-07
2040	Freshwater ecotoxicity (kg 14-DCB)	heat and power co-generation, oil	2.35973e-07
2040	Terrestrial ecotoxicity (kg 14-DCB)	heat and power co-generation, oil	1.65681e-08
2040	Human toxicity (kg 14-DCB)	heat and power co-generation, oil	1.02333e-05
2040	Freshwater eutrophication (kg P-Eq)	heat and power co-generation, oil	1.35297e-09
2040	Metal depletion (kg Fe-Eq)	heat and power co-generation, oil	7.24184e-07
2040	Water depletion (m3 water)	heat and power co-generation, oil	9.63143e-08
2050	Climate change (kg CO2-Eq)	heat and power co-generation, oil	7.22902e-06
2050	Terrestrial acidification (kg SO2-Eq)	heat and power co-generation, oil	2.36092e-08
2050	Freshwater ecotoxicity (kg 14-DCB)	heat and power co-generation, oil	1.49063e-08
2050	Terrestrial ecotoxicity (kg 14-DCB)	heat and power co-generation, oil	1.07028e-09
2050	Human toxicity (kg 14-DCB)	heat and power co-generation, oil	6.61098e-07
2050	Freshwater eutrophication (kg P-Eq)	heat and power co-generation, oil	8.7265e-11
2050	Metal depletion (kg Fe-Eq)	heat and power co-generation, oil	4.53964e-08
2050	Water depletion (m3 water)	heat and power co-generation, oil	6.16972e-09
2060	Climate change (kg CO2-Eq)	heat and power co-generation, oil	5.22698e-11
2060	Terrestrial acidification (kg SO2-Eq)	heat and power co-generation, oil	1.58086e-13
2060	Freshwater ecotoxicity (kg 14-DCB)	heat and power co-generation, oil	1.04971e-13
2060	Terrestrial ecotoxicity (kg 14-DCB)	heat and power co-generation, oil	7.55094e-15
2060	Human toxicity (kg 14-DCB)	heat and power co-generation, oil	4.60738e-12
2060	Freshwater eutrophication (kg P-Eq)	heat and power co-generation, oil	5.39364e-16
2060	Metal depletion (kg Fe-Eq)	heat and power co-generation, oil	3.21434e-13
2060	Water depletion (m3 water)	heat and power co-generation, oil	4.31434e-14
2070	Climate change (kg CO2-Eq)	heat and power co-generation, oil	2.24623e-11
2070	Terrestrial acidification (kg SO2-Eq)	heat and power co-generation, oil	7.54207e-14
2070	Freshwater ecotoxicity (kg 14-DCB)	heat and power co-generation, oil	4.76795e-14
2070	Terrestrial ecotoxicity (kg 14-DCB)	heat and power co-generation, oil	3.46945e-15
2070	Human toxicity (kg 14-DCB)	heat and power co-generation, oil	2.11115e-12
2070	Freshwater eutrophication (kg P-Eq)	heat and power co-generation, oil	2.39453e-16
2070	Metal depletion (kg Fe-Eq)	heat and power co-generation, oil	1.45355e-13
2070	Water depletion (m3 water)	heat and power co-generation, oil	1.97511e-14
2080	Climate change (kg CO2-Eq)	heat and power co-generation, oil	2.28077e-11
2080	Terrestrial acidification (kg SO2-Eq)	heat and power co-generation, oil	6.03107e-14
2080	Freshwater ecotoxicity (kg 14-DCB)	heat and power co-generation, oil	4.53696e-14
2080	Terrestrial ecotoxicity (kg 14-DCB)	heat and power co-generation, oil	3.21021e-15
2080	Human toxicity (kg 14-DCB)	heat and power co-generation, oil	1.9545e-12
2080	Freshwater eutrophication (kg P-Eq)	heat and power co-generation, oil	2.27406e-16
2080	Metal depletion (kg Fe-Eq)	heat and power co-generation, oil	1.37748e-13
2080	Water depletion (m3 water)	heat and power co-generation, oil	1.82547e-14
2090	Climate change (kg CO2-Eq)	heat and power co-generation, oil	1.17829e-11
2090	Terrestrial acidification (kg SO2-Eq)	heat and power co-generation, oil	4.1994e-14
2090	Freshwater ecotoxicity (kg 14-DCB)	heat and power co-generation, oil	2.88519e-14
2090	Terrestrial ecotoxicity (kg 14-DCB)	heat and power co-generation, oil	2.0046e-15
2090	Human toxicity (kg 14-DCB)	heat and power co-generation, oil	1.21499e-12
2090	Freshwater eutrophication (kg P-Eq)	heat and power co-generation, oil	1.34361e-16
2090	Metal depletion (kg Fe-Eq)	heat and power co-generation, oil	8.74853e-14
2090	Water depletion (m3 water)	heat and power co-generation, oil	1.13753e-14
2100	Climate change (kg CO2-Eq)	heat and power co-generation, oil	1.92447e-11
2100	Terrestrial acidification (kg SO2-Eq)	heat and power co-generation, oil	6.09936e-14
2100	Freshwater ecotoxicity (kg 14-DCB)	heat and power co-generation, oil	4.57059e-14
2100	Terrestrial ecotoxicity (kg 14-DCB)	heat and power co-generation, oil	3.15321e-15
2100	Human toxicity (kg 14-DCB)	heat and power co-generation, oil	1.90532e-12
2100	Freshwater eutrophication (kg P-Eq)	heat and power co-generation, oil	2.01218e-16
2100	Metal depletion (kg Fe-Eq)	heat and power co-generation, oil	1.37922e-13
2100	Water depletion (m3 water)	heat and power co-generation, oil	1.78297e-14
2020	Climate change (kg CO2-Eq)	heat and power co-generation, wood chips, 6667 kW, state-of-the-art 2014	0.000158699
2020	Terrestrial acidification (kg SO2-Eq)	heat and power co-generation, wood chips, 6667 kW, state-of-the-art 2014	4.59401e-06
2020	Freshwater ecotoxicity (kg 14-DCB)	heat and power co-generation, wood chips, 6667 kW, state-of-the-art 2014	4.62663e-06
2020	Terrestrial ecotoxicity (kg 14-DCB)	heat and power co-generation, wood chips, 6667 kW, state-of-the-art 2014	2.36759e-07
2020	Human toxicity (kg 14-DCB)	heat and power co-generation, wood chips, 6667 kW, state-of-the-art 2014	0.00168112
2020	Freshwater eutrophication (kg P-Eq)	heat and power co-generation, wood chips, 6667 kW, state-of-the-art 2014	1.22557e-07
2020	Metal depletion (kg Fe-Eq)	heat and power co-generation, wood chips, 6667 kW, state-of-the-art 2014	1.73003e-05
2020	Water depletion (m3 water)	heat and power co-generation, wood chips, 6667 kW, state-of-the-art 2014	3.9437e-07
2030	Climate change (kg CO2-Eq)	heat and power co-generation, wood chips, 6667 kW, state-of-the-art 2014	0.000364532
2030	Terrestrial acidification (kg SO2-Eq)	heat and power co-generation, wood chips, 6667 kW, state-of-the-art 2014	1.06174e-05
2030	Freshwater ecotoxicity (kg 14-DCB)	heat and power co-generation, wood chips, 6667 kW, state-of-the-art 2014	1.07123e-05
2030	Terrestrial ecotoxicity (kg 14-DCB)	heat and power co-generation, wood chips, 6667 kW, state-of-the-art 2014	5.49019e-07
2030	Human toxicity (kg 14-DCB)	heat and power co-generation, wood chips, 6667 kW, state-of-the-art 2014	0.00389691
2030	Freshwater eutrophication (kg P-Eq)	heat and power co-generation, wood chips, 6667 kW, state-of-the-art 2014	2.81665e-07
2030	Metal depletion (kg Fe-Eq)	heat and power co-generation, wood chips, 6667 kW, state-of-the-art 2014	4.01445e-05
2030	Water depletion (m3 water)	heat and power co-generation, wood chips, 6667 kW, state-of-the-art 2014	9.03003e-07
2040	Climate change (kg CO2-Eq)	heat and power co-generation, wood chips, 6667 kW, state-of-the-art 2014	0.000111557
2040	Terrestrial acidification (kg SO2-Eq)	heat and power co-generation, wood chips, 6667 kW, state-of-the-art 2014	3.27094e-06
2040	Freshwater ecotoxicity (kg 14-DCB)	heat and power co-generation, wood chips, 6667 kW, state-of-the-art 2014	3.30023e-06
2040	Terrestrial ecotoxicity (kg 14-DCB)	heat and power co-generation, wood chips, 6667 kW, state-of-the-art 2014	1.69311e-07
2040	Human toxicity (kg 14-DCB)	heat and power co-generation, wood chips, 6667 kW, state-of-the-art 2014	0.00120132
2040	Freshwater eutrophication (kg P-Eq)	heat and power co-generation, wood chips, 6667 kW, state-of-the-art 2014	8.62475e-08
2040	Metal depletion (kg Fe-Eq)	heat and power co-generation, wood chips, 6667 kW, state-of-the-art 2014	1.23866e-05
2040	Water depletion (m3 water)	heat and power co-generation, wood chips, 6667 kW, state-of-the-art 2014	2.73698e-07
2050	Climate change (kg CO2-Eq)	heat and power co-generation, wood chips, 6667 kW, state-of-the-art 2014	8.31718e-05
2050	Terrestrial acidification (kg SO2-Eq)	heat and power co-generation, wood chips, 6667 kW, state-of-the-art 2014	2.44436e-06
2050	Freshwater ecotoxicity (kg 14-DCB)	heat and power co-generation, wood chips, 6667 kW, state-of-the-art 2014	2.47591e-06
2050	Terrestrial ecotoxicity (kg 14-DCB)	heat and power co-generation, wood chips, 6667 kW, state-of-the-art 2014	1.26609e-07
2050	Human toxicity (kg 14-DCB)	heat and power co-generation, wood chips, 6667 kW, state-of-the-art 2014	0.000898205
2050	Freshwater eutrophication (kg P-Eq)	heat and power co-generation, wood chips, 6667 kW, state-of-the-art 2014	6.45589e-08
2050	Metal depletion (kg Fe-Eq)	heat and power co-generation, wood chips, 6667 kW, state-of-the-art 2014	9.26979e-06
2050	Water depletion (m3 water)	heat and power co-generation, wood chips, 6667 kW, state-of-the-art 2014	2.01707e-07
2060	Climate change (kg CO2-Eq)	heat and power co-generation, wood chips, 6667 kW, state-of-the-art 2014	2.02236e-10
2060	Terrestrial acidification (kg SO2-Eq)	heat and power co-generation, wood chips, 6667 kW, state-of-the-art 2014	6.00943e-12
2060	Freshwater ecotoxicity (kg 14-DCB)	heat and power co-generation, wood chips, 6667 kW, state-of-the-art 2014	6.0907e-12
2060	Terrestrial ecotoxicity (kg 14-DCB)	heat and power co-generation, wood chips, 6667 kW, state-of-the-art 2014	3.11656e-13
2060	Human toxicity (kg 14-DCB)	heat and power co-generation, wood chips, 6667 kW, state-of-the-art 2014	2.20887e-09
2060	Freshwater eutrophication (kg P-Eq)	heat and power co-generation, wood chips, 6667 kW, state-of-the-art 2014	1.56981e-13
2060	Metal depletion (kg Fe-Eq)	heat and power co-generation, wood chips, 6667 kW, state-of-the-art 2014	2.28439e-11
2060	Water depletion (m3 water)	heat and power co-generation, wood chips, 6667 kW, state-of-the-art 2014	4.87401e-13
2070	Climate change (kg CO2-Eq)	heat and power co-generation, wood chips, 6667 kW, state-of-the-art 2014	8.78035e-11
2070	Terrestrial acidification (kg SO2-Eq)	heat and power co-generation, wood chips, 6667 kW, state-of-the-art 2014	2.61818e-12
2070	Freshwater ecotoxicity (kg 14-DCB)	heat and power co-generation, wood chips, 6667 kW, state-of-the-art 2014	2.66282e-12
2070	Terrestrial ecotoxicity (kg 14-DCB)	heat and power co-generation, wood chips, 6667 kW, state-of-the-art 2014	1.3588e-13
2070	Human toxicity (kg 14-DCB)	heat and power co-generation, wood chips, 6667 kW, state-of-the-art 2014	9.62575e-10
2070	Freshwater eutrophication (kg P-Eq)	heat and power co-generation, wood chips, 6667 kW, state-of-the-art 2014	6.82589e-14
2070	Metal depletion (kg Fe-Eq)	heat and power co-generation, wood chips, 6667 kW, state-of-the-art 2014	9.97028e-12
2070	Water depletion (m3 water)	heat and power co-generation, wood chips, 6667 kW, state-of-the-art 2014	2.11303e-13
2080	Climate change (kg CO2-Eq)	heat and power co-generation, wood chips, 6667 kW, state-of-the-art 2014	5.2809e-11
2080	Terrestrial acidification (kg SO2-Eq)	heat and power co-generation, wood chips, 6667 kW, state-of-the-art 2014	1.57739e-12
2080	Freshwater ecotoxicity (kg 14-DCB)	heat and power co-generation, wood chips, 6667 kW, state-of-the-art 2014	1.61033e-12
2080	Terrestrial ecotoxicity (kg 14-DCB)	heat and power co-generation, wood chips, 6667 kW, state-of-the-art 2014	8.19014e-14
2080	Human toxicity (kg 14-DCB)	heat and power co-generation, wood chips, 6667 kW, state-of-the-art 2014	5.80039e-10
2080	Freshwater eutrophication (kg P-Eq)	heat and power co-generation, wood chips, 6667 kW, state-of-the-art 2014	4.11415e-14
2080	Metal depletion (kg Fe-Eq)	heat and power co-generation, wood chips, 6667 kW, state-of-the-art 2014	6.01513e-12
2080	Water depletion (m3 water)	heat and power co-generation, wood chips, 6667 kW, state-of-the-art 2014	1.26779e-13
2090	Climate change (kg CO2-Eq)	heat and power co-generation, wood chips, 6667 kW, state-of-the-art 2014	6.70311e-11
2090	Terrestrial acidification (kg SO2-Eq)	heat and power co-generation, wood chips, 6667 kW, state-of-the-art 2014	2.01267e-12
2090	Freshwater ecotoxicity (kg 14-DCB)	heat and power co-generation, wood chips, 6667 kW, state-of-the-art 2014	2.06106e-12
2090	Terrestrial ecotoxicity (kg 14-DCB)	heat and power co-generation, wood chips, 6667 kW, state-of-the-art 2014	1.04565e-13
2090	Human toxicity (kg 14-DCB)	heat and power co-generation, wood chips, 6667 kW, state-of-the-art 2014	7.40109e-10
2090	Freshwater eutrophication (kg P-Eq)	heat and power co-generation, wood chips, 6667 kW, state-of-the-art 2014	5.21885e-14
2090	Metal depletion (kg Fe-Eq)	heat and power co-generation, wood chips, 6667 kW, state-of-the-art 2014	7.68996e-12
2090	Water depletion (m3 water)	heat and power co-generation, wood chips, 6667 kW, state-of-the-art 2014	1.61011e-13
2100	Climate change (kg CO2-Eq)	heat and power co-generation, wood chips, 6667 kW, state-of-the-art 2014	5.90915e-11
2100	Terrestrial acidification (kg SO2-Eq)	heat and power co-generation, wood chips, 6667 kW, state-of-the-art 2014	1.78506e-12
2100	Freshwater ecotoxicity (kg 14-DCB)	heat and power co-generation, wood chips, 6667 kW, state-of-the-art 2014	1.83922e-12
2100	Terrestrial ecotoxicity (kg 14-DCB)	heat and power co-generation, wood chips, 6667 kW, state-of-the-art 2014	9.28055e-14
2100	Human toxicity (kg 14-DCB)	heat and power co-generation, wood chips, 6667 kW, state-of-the-art 2014	6.56457e-10
2100	Freshwater eutrophication (kg P-Eq)	heat and power co-generation, wood chips, 6667 kW, state-of-the-art 2014	4.61325e-14
2100	Metal depletion (kg Fe-Eq)	heat and power co-generation, wood chips, 6667 kW, state-of-the-art 2014	6.84087e-12
2100	Water depletion (m3 water)	heat and power co-generation, wood chips, 6667 kW, state-of-the-art 2014	1.42035e-13
2020	Climate change (kg CO2-Eq)	market for electricity, high voltage	0.0109364
2020	Terrestrial acidification (kg SO2-Eq)	market for electricity, high voltage	2.21068e-05
2020	Freshwater ecotoxicity (kg 14-DCB)	market for electricity, high voltage	0.00023276
2020	Terrestrial ecotoxicity (kg 14-DCB)	market for electricity, high voltage	6.33973e-07
2020	Human toxicity (kg 14-DCB)	market for electricity, high voltage	0.00688618
2020	Freshwater eutrophication (kg P-Eq)	market for electricity, high voltage	1.04284e-05
2020	Metal depletion (kg Fe-Eq)	market for electricity, high voltage	0.000155444
2020	Water depletion (m3 water)	market for electricity, high voltage	5.30319e-05
2030	Climate change (kg CO2-Eq)	market for electricity, high voltage	0.00885038
2030	Terrestrial acidification (kg SO2-Eq)	market for electricity, high voltage	1.20286e-05
2030	Freshwater ecotoxicity (kg 14-DCB)	market for electricity, high voltage	0.000211394
2030	Terrestrial ecotoxicity (kg 14-DCB)	market for electricity, high voltage	7.14436e-07
2030	Human toxicity (kg 14-DCB)	market for electricity, high voltage	0.00542459
2030	Freshwater eutrophication (kg P-Eq)	market for electricity, high voltage	7.95152e-06
2030	Metal depletion (kg Fe-Eq)	market for electricity, high voltage	0.0001799
2030	Water depletion (m3 water)	market for electricity, high voltage	4.48833e-05
2040	Climate change (kg CO2-Eq)	market for electricity, high voltage	0.00859003
2040	Terrestrial acidification (kg SO2-Eq)	market for electricity, high voltage	1.22036e-05
2040	Freshwater ecotoxicity (kg 14-DCB)	market for electricity, high voltage	0.000230467
2040	Terrestrial ecotoxicity (kg 14-DCB)	market for electricity, high voltage	8.70258e-07
2040	Human toxicity (kg 14-DCB)	market for electricity, high voltage	0.00558058
2040	Freshwater eutrophication (kg P-Eq)	market for electricity, high voltage	7.93182e-06
2040	Metal depletion (kg Fe-Eq)	market for electricity, high voltage	0.000212337
2040	Water depletion (m3 water)	market for electricity, high voltage	3.80702e-05
2050	Climate change (kg CO2-Eq)	market for electricity, high voltage	0.00856833
2050	Terrestrial acidification (kg SO2-Eq)	market for electricity, high voltage	1.13964e-05
2050	Freshwater ecotoxicity (kg 14-DCB)	market for electricity, high voltage	0.000264721
2050	Terrestrial ecotoxicity (kg 14-DCB)	market for electricity, high voltage	9.78859e-07
2050	Human toxicity (kg 14-DCB)	market for electricity, high voltage	0.00552283
2050	Freshwater eutrophication (kg P-Eq)	market for electricity, high voltage	8.11676e-06
2050	Metal depletion (kg Fe-Eq)	market for electricity, high voltage	0.000245522
2050	Water depletion (m3 water)	market for electricity, high voltage	3.35478e-05
2060	Climate change (kg CO2-Eq)	market for electricity, high voltage	0.0071898
2060	Terrestrial acidification (kg SO2-Eq)	market for electricity, high voltage	9.30218e-06
2060	Freshwater ecotoxicity (kg 14-DCB)	market for electricity, high voltage	0.000256446
2060	Terrestrial ecotoxicity (kg 14-DCB)	market for electricity, high voltage	1.05689e-06
2060	Human toxicity (kg 14-DCB)	market for electricity, high voltage	0.00407639
2060	Freshwater eutrophication (kg P-Eq)	market for electricity, high voltage	6.02845e-06
2060	Metal depletion (kg Fe-Eq)	market for electricity, high voltage	0.000266663
2060	Water depletion (m3 water)	market for electricity, high voltage	2.84773e-05
2070	Climate change (kg CO2-Eq)	market for electricity, high voltage	0.00644345
2070	Terrestrial acidification (kg SO2-Eq)	market for electricity, high voltage	8.31312e-06
2070	Freshwater ecotoxicity (kg 14-DCB)	market for electricity, high voltage	0.00025039
2070	Terrestrial ecotoxicity (kg 14-DCB)	market for electricity, high voltage	1.17062e-06
2070	Human toxicity (kg 14-DCB)	market for electricity, high voltage	0.00333408
2070	Freshwater eutrophication (kg P-Eq)	market for electricity, high voltage	4.81385e-06
2070	Metal depletion (kg Fe-Eq)	market for electricity, high voltage	0.000284718
2070	Water depletion (m3 water)	market for electricity, high voltage	2.59919e-05
2080	Climate change (kg CO2-Eq)	market for electricity, high voltage	0.00607343
2080	Terrestrial acidification (kg SO2-Eq)	market for electricity, high voltage	7.78146e-06
2080	Freshwater ecotoxicity (kg 14-DCB)	market for electricity, high voltage	0.000243376
2080	Terrestrial ecotoxicity (kg 14-DCB)	market for electricity, high voltage	1.2058e-06
2080	Human toxicity (kg 14-DCB)	market for electricity, high voltage	0.0028879
2080	Freshwater eutrophication (kg P-Eq)	market for electricity, high voltage	4.076e-06
2080	Metal depletion (kg Fe-Eq)	market for electricity, high voltage	0.000287856
[truncated: 377 more rows]
