# Supplementary material for: Environmental trade-offs of direct air capture technologies in climate change mitigation toward 2100
Source: Nat Commun. 2022 Jun 25;13:3635. doi: 10.1038/s41467-022-31146-1 (PMC9233692; doi:10.1038/s41467-022-31146-1)
Supplement: Supplementary file 3 — Supplementary Data 1 [file 41467_2022_31146_MOESM3_ESM.zip › 6-2. Supplementary Dataset/Code/Python-Code/Python_code_result_export/US_hv_RCP19.xlsx]

## Sheet: Sheet1
year	impact_category	tech	value
2020	Climate change (kg CO2-Eq)	electricity production, biomass with CCS	0
2020	Terrestrial acidification (kg SO2-Eq)	electricity production, biomass with CCS	0
2020	Freshwater ecotoxicity (kg 14-DCB)	electricity production, biomass with CCS	0
2020	Terrestrial ecotoxicity (kg 14-DCB)	electricity production, biomass with CCS	0
2020	Human toxicity (kg 14-DCB)	electricity production, biomass with CCS	0
2020	Freshwater eutrophication (kg P-Eq)	electricity production, biomass with CCS	0
2020	Metal depletion (kg Fe-Eq)	electricity production, biomass with CCS	0
2020	Water depletion (m3 water)	electricity production, biomass with CCS	0
2030	Climate change (kg CO2-Eq)	electricity production, biomass with CCS	-1.31321e-06
2030	Terrestrial acidification (kg SO2-Eq)	electricity production, biomass with CCS	3.77665e-09
2030	Freshwater ecotoxicity (kg 14-DCB)	electricity production, biomass with CCS	6.49291e-08
2030	Terrestrial ecotoxicity (kg 14-DCB)	electricity production, biomass with CCS	5.10986e-10
2030	Human toxicity (kg 14-DCB)	electricity production, biomass with CCS	-3.50794e-07
2030	Freshwater eutrophication (kg P-Eq)	electricity production, biomass with CCS	4.8855e-10
2030	Metal depletion (kg Fe-Eq)	electricity production, biomass with CCS	1.73738e-07
2030	Water depletion (m3 water)	electricity production, biomass with CCS	7.15944e-09
2040	Climate change (kg CO2-Eq)	electricity production, biomass with CCS	-0.0124843
2040	Terrestrial acidification (kg SO2-Eq)	electricity production, biomass with CCS	2.57061e-05
2040	Freshwater ecotoxicity (kg 14-DCB)	electricity production, biomass with CCS	0.0004636
2040	Terrestrial ecotoxicity (kg 14-DCB)	electricity production, biomass with CCS	3.72581e-06
2040	Human toxicity (kg 14-DCB)	electricity production, biomass with CCS	-0.0035078
2040	Freshwater eutrophication (kg P-Eq)	electricity production, biomass with CCS	2.03799e-06
2040	Metal depletion (kg Fe-Eq)	electricity production, biomass with CCS	0.00126758
2040	Water depletion (m3 water)	electricity production, biomass with CCS	4.31666e-05
2050	Climate change (kg CO2-Eq)	electricity production, biomass with CCS	-0.015314
2050	Terrestrial acidification (kg SO2-Eq)	electricity production, biomass with CCS	3.22631e-05
2050	Freshwater ecotoxicity (kg 14-DCB)	electricity production, biomass with CCS	0.000582919
2050	Terrestrial ecotoxicity (kg 14-DCB)	electricity production, biomass with CCS	4.55003e-06
2050	Human toxicity (kg 14-DCB)	electricity production, biomass with CCS	-0.00405624
2050	Freshwater eutrophication (kg P-Eq)	electricity production, biomass with CCS	3.42686e-06
2050	Metal depletion (kg Fe-Eq)	electricity production, biomass with CCS	0.0015467
2050	Water depletion (m3 water)	electricity production, biomass with CCS	5.04133e-05
2060	Climate change (kg CO2-Eq)	electricity production, biomass with CCS	-0.0321106
2060	Terrestrial acidification (kg SO2-Eq)	electricity production, biomass with CCS	6.78859e-05
2060	Freshwater ecotoxicity (kg 14-DCB)	electricity production, biomass with CCS	0.00121164
2060	Terrestrial ecotoxicity (kg 14-DCB)	electricity production, biomass with CCS	9.60922e-06
2060	Human toxicity (kg 14-DCB)	electricity production, biomass with CCS	-0.00997266
2060	Freshwater eutrophication (kg P-Eq)	electricity production, biomass with CCS	5.11202e-06
2060	Metal depletion (kg Fe-Eq)	electricity production, biomass with CCS	0.00325173
2060	Water depletion (m3 water)	electricity production, biomass with CCS	0.000105694
2070	Climate change (kg CO2-Eq)	electricity production, biomass with CCS	-0.0394824
2070	Terrestrial acidification (kg SO2-Eq)	electricity production, biomass with CCS	7.98234e-05
2070	Freshwater ecotoxicity (kg 14-DCB)	electricity production, biomass with CCS	0.0015572
2070	Terrestrial ecotoxicity (kg 14-DCB)	electricity production, biomass with CCS	1.21585e-05
2070	Human toxicity (kg 14-DCB)	electricity production, biomass with CCS	-0.0124445
2070	Freshwater eutrophication (kg P-Eq)	electricity production, biomass with CCS	5.66195e-06
2070	Metal depletion (kg Fe-Eq)	electricity production, biomass with CCS	0.0040764
2070	Water depletion (m3 water)	electricity production, biomass with CCS	0.000123391
2080	Climate change (kg CO2-Eq)	electricity production, biomass with CCS	-0.0407376
2080	Terrestrial acidification (kg SO2-Eq)	electricity production, biomass with CCS	7.71814e-05
2080	Freshwater ecotoxicity (kg 14-DCB)	electricity production, biomass with CCS	0.00161824
2080	Terrestrial ecotoxicity (kg 14-DCB)	electricity production, biomass with CCS	1.25523e-05
2080	Human toxicity (kg 14-DCB)	electricity production, biomass with CCS	-0.0125733
2080	Freshwater eutrophication (kg P-Eq)	electricity production, biomass with CCS	5.67264e-06
2080	Metal depletion (kg Fe-Eq)	electricity production, biomass with CCS	0.00418218
2080	Water depletion (m3 water)	electricity production, biomass with CCS	0.000119861
2090	Climate change (kg CO2-Eq)	electricity production, biomass with CCS	-0.0302419
2090	Terrestrial acidification (kg SO2-Eq)	electricity production, biomass with CCS	5.69173e-05
2090	Freshwater ecotoxicity (kg 14-DCB)	electricity production, biomass with CCS	0.00123608
2090	Terrestrial ecotoxicity (kg 14-DCB)	electricity production, biomass with CCS	9.49577e-06
2090	Human toxicity (kg 14-DCB)	electricity production, biomass with CCS	-0.00907697
2090	Freshwater eutrophication (kg P-Eq)	electricity production, biomass with CCS	4.41633e-06
2090	Metal depletion (kg Fe-Eq)	electricity production, biomass with CCS	0.00314643
2090	Water depletion (m3 water)	electricity production, biomass with CCS	8.13132e-05
2100	Climate change (kg CO2-Eq)	electricity production, biomass with CCS	-0.0231645
2100	Terrestrial acidification (kg SO2-Eq)	electricity production, biomass with CCS	4.51722e-05
2100	Freshwater ecotoxicity (kg 14-DCB)	electricity production, biomass with CCS	0.00100819
2100	Terrestrial ecotoxicity (kg 14-DCB)	electricity production, biomass with CCS	7.98764e-06
2100	Human toxicity (kg 14-DCB)	electricity production, biomass with CCS	-0.00722278
2100	Freshwater eutrophication (kg P-Eq)	electricity production, biomass with CCS	3.16276e-06
2100	Metal depletion (kg Fe-Eq)	electricity production, biomass with CCS	0.00257847
2100	Water depletion (m3 water)	electricity production, biomass with CCS	5.38743e-05
2020	Climate change (kg CO2-Eq)	electricity production, deep geothermal	0.000293425
2020	Terrestrial acidification (kg SO2-Eq)	electricity production, deep geothermal	9.09902e-07
2020	Freshwater ecotoxicity (kg 14-DCB)	electricity production, deep geothermal	9.29973e-06
2020	Terrestrial ecotoxicity (kg 14-DCB)	electricity production, deep geothermal	1.24547e-07
2020	Human toxicity (kg 14-DCB)	electricity production, deep geothermal	0.000277701
2020	Freshwater eutrophication (kg P-Eq)	electricity production, deep geothermal	1.87021e-07
2020	Metal depletion (kg Fe-Eq)	electricity production, deep geothermal	5.84945e-05
2020	Water depletion (m3 water)	electricity production, deep geothermal	1.24974e-06
2030	Climate change (kg CO2-Eq)	electricity production, deep geothermal	0.000272177
2030	Terrestrial acidification (kg SO2-Eq)	electricity production, deep geothermal	7.92215e-07
2030	Freshwater ecotoxicity (kg 14-DCB)	electricity production, deep geothermal	1.39938e-05
2030	Terrestrial ecotoxicity (kg 14-DCB)	electricity production, deep geothermal	2.07249e-07
2030	Human toxicity (kg 14-DCB)	electricity production, deep geothermal	0.000363648
2030	Freshwater eutrophication (kg P-Eq)	electricity production, deep geothermal	1.51173e-07
2030	Metal depletion (kg Fe-Eq)	electricity production, deep geothermal	9.92036e-05
2030	Water depletion (m3 water)	electricity production, deep geothermal	1.6407e-06
2040	Climate change (kg CO2-Eq)	electricity production, deep geothermal	0.000134417
2040	Terrestrial acidification (kg SO2-Eq)	electricity production, deep geothermal	6.6011e-07
2040	Freshwater ecotoxicity (kg 14-DCB)	electricity production, deep geothermal	1.52209e-05
2040	Terrestrial ecotoxicity (kg 14-DCB)	electricity production, deep geothermal	2.19139e-07
2040	Human toxicity (kg 14-DCB)	electricity production, deep geothermal	0.000338787
2040	Freshwater eutrophication (kg P-Eq)	electricity production, deep geothermal	1.08425e-07
2040	Metal depletion (kg Fe-Eq)	electricity production, deep geothermal	0.000106671
2040	Water depletion (m3 water)	electricity production, deep geothermal	1.54785e-06
2050	Climate change (kg CO2-Eq)	electricity production, deep geothermal	9.92453e-05
2050	Terrestrial acidification (kg SO2-Eq)	electricity production, deep geothermal	5.08311e-07
2050	Freshwater ecotoxicity (kg 14-DCB)	electricity production, deep geothermal	1.19133e-05
2050	Terrestrial ecotoxicity (kg 14-DCB)	electricity production, deep geothermal	1.67834e-07
2050	Human toxicity (kg 14-DCB)	electricity production, deep geothermal	0.000256569
2050	Freshwater eutrophication (kg P-Eq)	electricity production, deep geothermal	8.80984e-08
2050	Metal depletion (kg Fe-Eq)	electricity production, deep geothermal	8.14705e-05
2050	Water depletion (m3 water)	electricity production, deep geothermal	1.18454e-06
2060	Climate change (kg CO2-Eq)	electricity production, deep geothermal	9.04327e-05
2060	Terrestrial acidification (kg SO2-Eq)	electricity production, deep geothermal	4.88996e-07
2060	Freshwater ecotoxicity (kg 14-DCB)	electricity production, deep geothermal	1.08705e-05
2060	Terrestrial ecotoxicity (kg 14-DCB)	electricity production, deep geothermal	1.55447e-07
2060	Human toxicity (kg 14-DCB)	electricity production, deep geothermal	0.000233133
2060	Freshwater eutrophication (kg P-Eq)	electricity production, deep geothermal	7.97846e-08
2060	Metal depletion (kg Fe-Eq)	electricity production, deep geothermal	7.51445e-05
2060	Water depletion (m3 water)	electricity production, deep geothermal	1.15034e-06
2070	Climate change (kg CO2-Eq)	electricity production, deep geothermal	8.95999e-05
2070	Terrestrial acidification (kg SO2-Eq)	electricity production, deep geothermal	4.83028e-07
2070	Freshwater ecotoxicity (kg 14-DCB)	electricity production, deep geothermal	1.19375e-05
2070	Terrestrial ecotoxicity (kg 14-DCB)	electricity production, deep geothermal	1.6517e-07
2070	Human toxicity (kg 14-DCB)	electricity production, deep geothermal	0.000240478
2070	Freshwater eutrophication (kg P-Eq)	electricity production, deep geothermal	7.87925e-08
2070	Metal depletion (kg Fe-Eq)	electricity production, deep geothermal	7.89781e-05
2070	Water depletion (m3 water)	electricity production, deep geothermal	1.15405e-06
2080	Climate change (kg CO2-Eq)	electricity production, deep geothermal	9.33981e-05
2080	Terrestrial acidification (kg SO2-Eq)	electricity production, deep geothermal	4.62867e-07
2080	Freshwater ecotoxicity (kg 14-DCB)	electricity production, deep geothermal	1.31218e-05
2080	Terrestrial ecotoxicity (kg 14-DCB)	electricity production, deep geothermal	1.74771e-07
2080	Human toxicity (kg 14-DCB)	electricity production, deep geothermal	0.000247033
2080	Freshwater eutrophication (kg P-Eq)	electricity production, deep geothermal	7.75471e-08
2080	Metal depletion (kg Fe-Eq)	electricity production, deep geothermal	8.21809e-05
2080	Water depletion (m3 water)	electricity production, deep geothermal	1.05906e-06
2090	Climate change (kg CO2-Eq)	electricity production, deep geothermal	8.80833e-05
2090	Terrestrial acidification (kg SO2-Eq)	electricity production, deep geothermal	4.34503e-07
2090	Freshwater ecotoxicity (kg 14-DCB)	electricity production, deep geothermal	1.26523e-05
2090	Terrestrial ecotoxicity (kg 14-DCB)	electricity production, deep geothermal	1.65063e-07
2090	Human toxicity (kg 14-DCB)	electricity production, deep geothermal	0.000234128
2090	Freshwater eutrophication (kg P-Eq)	electricity production, deep geothermal	7.55695e-08
2090	Metal depletion (kg Fe-Eq)	electricity production, deep geothermal	7.73825e-05
2090	Water depletion (m3 water)	electricity production, deep geothermal	9.54485e-07
2100	Climate change (kg CO2-Eq)	electricity production, deep geothermal	9.24027e-05
2100	Terrestrial acidification (kg SO2-Eq)	electricity production, deep geothermal	4.44543e-07
2100	Freshwater ecotoxicity (kg 14-DCB)	electricity production, deep geothermal	1.32512e-05
2100	Terrestrial ecotoxicity (kg 14-DCB)	electricity production, deep geothermal	1.70055e-07
2100	Human toxicity (kg 14-DCB)	electricity production, deep geothermal	0.000239196
2100	Freshwater eutrophication (kg P-Eq)	electricity production, deep geothermal	7.59482e-08
2100	Metal depletion (kg Fe-Eq)	electricity production, deep geothermal	7.94975e-05
2100	Water depletion (m3 water)	electricity production, deep geothermal	9.42123e-07
2020	Climate change (kg CO2-Eq)	electricity production, hard coal	0.149222
2020	Terrestrial acidification (kg SO2-Eq)	electricity production, hard coal	0.000316778
2020	Freshwater ecotoxicity (kg 14-DCB)	electricity production, hard coal	0.00156132
2020	Terrestrial ecotoxicity (kg 14-DCB)	electricity production, hard coal	2.0103e-06
2020	Human toxicity (kg 14-DCB)	electricity production, hard coal	0.0535669
2020	Freshwater eutrophication (kg P-Eq)	electricity production, hard coal	7.89774e-05
2020	Metal depletion (kg Fe-Eq)	electricity production, hard coal	0.00151172
2020	Water depletion (m3 water)	electricity production, hard coal	0.000318854
2030	Climate change (kg CO2-Eq)	electricity production, hard coal	0.013108
2030	Terrestrial acidification (kg SO2-Eq)	electricity production, hard coal	1.365e-05
2030	Freshwater ecotoxicity (kg 14-DCB)	electricity production, hard coal	0.000137056
2030	Terrestrial ecotoxicity (kg 14-DCB)	electricity production, hard coal	1.79371e-07
2030	Human toxicity (kg 14-DCB)	electricity production, hard coal	0.00468732
2030	Freshwater eutrophication (kg P-Eq)	electricity production, hard coal	6.89339e-06
2030	Metal depletion (kg Fe-Eq)	electricity production, hard coal	0.000134713
2030	Water depletion (m3 water)	electricity production, hard coal	2.79938e-05
2040	Climate change (kg CO2-Eq)	electricity production, hard coal	0.000816809
2040	Terrestrial acidification (kg SO2-Eq)	electricity production, hard coal	7.7219e-07
2040	Freshwater ecotoxicity (kg 14-DCB)	electricity production, hard coal	8.60476e-06
2040	Terrestrial ecotoxicity (kg 14-DCB)	electricity production, hard coal	1.13781e-08
2040	Human toxicity (kg 14-DCB)	electricity production, hard coal	0.000292429
2040	Freshwater eutrophication (kg P-Eq)	electricity production, hard coal	4.30519e-07
2040	Metal depletion (kg Fe-Eq)	electricity production, hard coal	8.65683e-06
2040	Water depletion (m3 water)	electricity production, hard coal	1.75115e-06
2050	Climate change (kg CO2-Eq)	electricity production, hard coal	0.000386281
2050	Terrestrial acidification (kg SO2-Eq)	electricity production, hard coal	3.49764e-07
2050	Freshwater ecotoxicity (kg 14-DCB)	electricity production, hard coal	4.08141e-06
2050	Terrestrial ecotoxicity (kg 14-DCB)	electricity production, hard coal	5.43536e-09
2050	Human toxicity (kg 14-DCB)	electricity production, hard coal	0.000138185
2050	Freshwater eutrophication (kg P-Eq)	electricity production, hard coal	2.03574e-07
2050	Metal depletion (kg Fe-Eq)	electricity production, hard coal	4.14745e-06
2050	Water depletion (m3 water)	electricity production, hard coal	8.28331e-07
2060	Climate change (kg CO2-Eq)	electricity production, hard coal	0.000222161
2060	Terrestrial acidification (kg SO2-Eq)	electricity production, hard coal	1.93015e-07
2060	Freshwater ecotoxicity (kg 14-DCB)	electricity production, hard coal	2.34885e-06
2060	Terrestrial ecotoxicity (kg 14-DCB)	electricity production, hard coal	3.14542e-09
2060	Human toxicity (kg 14-DCB)	electricity production, hard coal	7.9426e-05
2060	Freshwater eutrophication (kg P-Eq)	electricity production, hard coal	1.17069e-07
2060	Metal depletion (kg Fe-Eq)	electricity production, hard coal	2.39388e-06
2060	Water depletion (m3 water)	electricity production, hard coal	4.76576e-07
2070	Climate change (kg CO2-Eq)	electricity production, hard coal	0.000176206
2070	Terrestrial acidification (kg SO2-Eq)	electricity production, hard coal	1.47258e-07
2070	Freshwater ecotoxicity (kg 14-DCB)	electricity production, hard coal	1.86602e-06
2070	Terrestrial ecotoxicity (kg 14-DCB)	electricity production, hard coal	2.53047e-09
2070	Human toxicity (kg 14-DCB)	electricity production, hard coal	6.29809e-05
2070	Freshwater eutrophication (kg P-Eq)	electricity production, hard coal	9.28072e-08
2070	Metal depletion (kg Fe-Eq)	electricity production, hard coal	1.93109e-06
2070	Water depletion (m3 water)	electricity production, hard coal	3.78953e-07
2080	Climate change (kg CO2-Eq)	electricity production, hard coal	0.000180156
2080	Terrestrial acidification (kg SO2-Eq)	electricity production, hard coal	1.46264e-07
2080	Freshwater ecotoxicity (kg 14-DCB)	electricity production, hard coal	1.91058e-06
2080	Terrestrial ecotoxicity (kg 14-DCB)	electricity production, hard coal	2.60521e-09
2080	Human toxicity (kg 14-DCB)	electricity production, hard coal	6.43834e-05
2080	Freshwater eutrophication (kg P-Eq)	electricity production, hard coal	9.48526e-08
2080	Metal depletion (kg Fe-Eq)	electricity production, hard coal	1.98089e-06
2080	Water depletion (m3 water)	electricity production, hard coal	3.87111e-07
2090	Climate change (kg CO2-Eq)	electricity production, hard coal	0.000170456
2090	Terrestrial acidification (kg SO2-Eq)	electricity production, hard coal	1.50408e-07
2090	Freshwater ecotoxicity (kg 14-DCB)	electricity production, hard coal	1.81028e-06
2090	Terrestrial ecotoxicity (kg 14-DCB)	electricity production, hard coal	2.47343e-09
2090	Human toxicity (kg 14-DCB)	electricity production, hard coal	6.09241e-05
2090	Freshwater eutrophication (kg P-Eq)	electricity production, hard coal	8.97321e-08
2090	Metal depletion (kg Fe-Eq)	electricity production, hard coal	1.8789e-06
2090	Water depletion (m3 water)	electricity production, hard coal	3.65826e-07
2100	Climate change (kg CO2-Eq)	electricity production, hard coal	0.000154427
2100	Terrestrial acidification (kg SO2-Eq)	electricity production, hard coal	1.25032e-07
2100	Freshwater ecotoxicity (kg 14-DCB)	electricity production, hard coal	1.64203e-06
2100	Terrestrial ecotoxicity (kg 14-DCB)	electricity production, hard coal	2.24929e-09
2100	Human toxicity (kg 14-DCB)	electricity production, hard coal	5.51903e-05
2100	Freshwater eutrophication (kg P-Eq)	electricity production, hard coal	8.12736e-08
2100	Metal depletion (kg Fe-Eq)	electricity production, hard coal	1.70656e-06
2100	Water depletion (m3 water)	electricity production, hard coal	3.31e-07
2020	Climate change (kg CO2-Eq)	electricity production, hard coal with CCS	0
2020	Terrestrial acidification (kg SO2-Eq)	electricity production, hard coal with CCS	0
2020	Freshwater ecotoxicity (kg 14-DCB)	electricity production, hard coal with CCS	0
2020	Terrestrial ecotoxicity (kg 14-DCB)	electricity production, hard coal with CCS	0
2020	Human toxicity (kg 14-DCB)	electricity production, hard coal with CCS	0
2020	Freshwater eutrophication (kg P-Eq)	electricity production, hard coal with CCS	0
2020	Metal depletion (kg Fe-Eq)	electricity production, hard coal with CCS	0
2020	Water depletion (m3 water)	electricity production, hard coal with CCS	0
2030	Climate change (kg CO2-Eq)	electricity production, hard coal with CCS	0.000562986
2030	Terrestrial acidification (kg SO2-Eq)	electricity production, hard coal with CCS	1.38149e-05
2030	Freshwater ecotoxicity (kg 14-DCB)	electricity production, hard coal with CCS	2.39381e-05
2030	Terrestrial ecotoxicity (kg 14-DCB)	electricity production, hard coal with CCS	2.84901e-08
2030	Human toxicity (kg 14-DCB)	electricity production, hard coal with CCS	0.000976053
2030	Freshwater eutrophication (kg P-Eq)	electricity production, hard coal with CCS	1.38853e-06
2030	Metal depletion (kg Fe-Eq)	electricity production, hard coal with CCS	2.01197e-05
2030	Water depletion (m3 water)	electricity production, hard coal with CCS	5.77528e-06
2040	Climate change (kg CO2-Eq)	electricity production, hard coal with CCS	0.00286144
2040	Terrestrial acidification (kg SO2-Eq)	electricity production, hard coal with CCS	3.93141e-05
2040	Freshwater ecotoxicity (kg 14-DCB)	electricity production, hard coal with CCS	0.00012874
2040	Terrestrial ecotoxicity (kg 14-DCB)	electricity production, hard coal with CCS	1.547e-07
2040	Human toxicity (kg 14-DCB)	electricity production, hard coal with CCS	0.00516162
2040	Freshwater eutrophication (kg P-Eq)	electricity production, hard coal with CCS	7.34726e-06
2040	Metal depletion (kg Fe-Eq)	electricity production, hard coal with CCS	0.000110569
2040	Water depletion (m3 water)	electricity production, hard coal with CCS	3.05642e-05
2050	Climate change (kg CO2-Eq)	electricity production, hard coal with CCS	0.00231938
2050	Terrestrial acidification (kg SO2-Eq)	electricity production, hard coal with CCS	2.73583e-05
2050	Freshwater ecotoxicity (kg 14-DCB)	electricity production, hard coal with CCS	0.000105867
2050	Terrestrial ecotoxicity (kg 14-DCB)	electricity production, hard coal with CCS	1.28397e-07
2050	Human toxicity (kg 14-DCB)	electricity production, hard coal with CCS	0.00421264
2050	Freshwater eutrophication (kg P-Eq)	electricity production, hard coal with CCS	6.00669e-06
2050	Metal depletion (kg Fe-Eq)	electricity production, hard coal with CCS	9.12558e-05
2050	Water depletion (m3 water)	electricity production, hard coal with CCS	2.48436e-05
2060	Climate change (kg CO2-Eq)	electricity production, hard coal with CCS	0.00161703
2060	Terrestrial acidification (kg SO2-Eq)	electricity production, hard coal with CCS	2.77315e-05
2060	Freshwater ecotoxicity (kg 14-DCB)	electricity production, hard coal with CCS	7.34948e-05
2060	Terrestrial ecotoxicity (kg 14-DCB)	electricity production, hard coal with CCS	9.01804e-08
2060	Human toxicity (kg 14-DCB)	electricity production, hard coal with CCS	0.00292653
2060	Freshwater eutrophication (kg P-Eq)	electricity production, hard coal with CCS	4.17521e-06
2060	Metal depletion (kg Fe-Eq)	electricity production, hard coal with CCS	6.34069e-05
2060	Water depletion (m3 water)	electricity production, hard coal with CCS	1.73188e-05
2070	Climate change (kg CO2-Eq)	electricity production, hard coal with CCS	0.00113884
2070	Terrestrial acidification (kg SO2-Eq)	electricity production, hard coal with CCS	1.70268e-05
2070	Freshwater ecotoxicity (kg 14-DCB)	electricity production, hard coal with CCS	5.18921e-05
2070	Terrestrial ecotoxicity (kg 14-DCB)	electricity production, hard coal with CCS	6.4913e-08
2070	Human toxicity (kg 14-DCB)	electricity production, hard coal with CCS	0.00206059
2070	Freshwater eutrophication (kg P-Eq)	electricity production, hard coal with CCS	2.94066e-06
2070	Metal depletion (kg Fe-Eq)	electricity production, hard coal with CCS	4.48106e-05
2070	Water depletion (m3 water)	electricity production, hard coal with CCS	1.21938e-05
2080	Climate change (kg CO2-Eq)	electricity production, hard coal with CCS	0.000570786
2080	Terrestrial acidification (kg SO2-Eq)	electricity production, hard coal with CCS	4.43738e-06
2080	Freshwater ecotoxicity (kg 14-DCB)	electricity production, hard coal with CCS	2.64216e-05
2080	Terrestrial ecotoxicity (kg 14-DCB)	electricity production, hard coal with CCS	3.34216e-08
2080	Human toxicity (kg 14-DCB)	electricity production, hard coal with CCS	0.00103975
2080	Freshwater eutrophication (kg P-Eq)	electricity production, hard coal with CCS	1.48353e-06
2080	Metal depletion (kg Fe-Eq)	electricity production, hard coal with CCS	2.29681e-05
2080	Water depletion (m3 water)	electricity production, hard coal with CCS	6.13145e-06
2090	Climate change (kg CO2-Eq)	electricity production, hard coal with CCS	0.000365179
2090	Terrestrial acidification (kg SO2-Eq)	electricity production, hard coal with CCS	2.66605e-06
2090	Freshwater ecotoxicity (kg 14-DCB)	electricity production, hard coal with CCS	1.71009e-05
2090	Terrestrial ecotoxicity (kg 14-DCB)	electricity production, hard coal with CCS	2.19076e-08
2090	Human toxicity (kg 14-DCB)	electricity production, hard coal with CCS	0.000665881
2090	Freshwater eutrophication (kg P-Eq)	electricity production, hard coal with CCS	9.49603e-07
2090	Metal depletion (kg Fe-Eq)	electricity production, hard coal with CCS	1.49856e-05
2090	Water depletion (m3 water)	electricity production, hard coal with CCS	3.90887e-06
2100	Climate change (kg CO2-Eq)	electricity production, hard coal with CCS	0.000391421
2100	Terrestrial acidification (kg SO2-Eq)	electricity production, hard coal with CCS	2.76142e-06
2100	Freshwater ecotoxicity (kg 14-DCB)	electricity production, hard coal with CCS	1.83777e-05
2100	Terrestrial ecotoxicity (kg 14-DCB)	electricity production, hard coal with CCS	2.44386e-08
2100	Human toxicity (kg 14-DCB)	electricity production, hard coal with CCS	0.000711606
2100	Freshwater eutrophication (kg P-Eq)	electricity production, hard coal with CCS	1.01445e-06
2100	Metal depletion (kg Fe-Eq)	electricity production, hard coal with CCS	1.62505e-05
2100	Water depletion (m3 water)	electricity production, hard coal with CCS	4.15805e-06
2020	Climate change (kg CO2-Eq)	electricity production, hydro, reservoir, alpine region	0.00013675
2020	Terrestrial acidification (kg SO2-Eq)	electricity production, hydro, reservoir, alpine region	4.1092e-07
2020	Freshwater ecotoxicity (kg 14-DCB)	electricity production, hydro, reservoir, alpine region	4.12982e-06
2020	Terrestrial ecotoxicity (kg 14-DCB)	electricity production, hydro, reservoir, alpine region	1.09768e-08
2020	Human toxicity (kg 14-DCB)	electricity production, hydro, reservoir, alpine region	4.5295e-05
2020	Freshwater eutrophication (kg P-Eq)	electricity production, hydro, reservoir, alpine region	3.31799e-08
2020	Metal depletion (kg Fe-Eq)	electricity production, hydro, reservoir, alpine region	4.53792e-05
2020	Water depletion (m3 water)	electricity production, hydro, reservoir, alpine region	3.43179e-07
2030	Climate change (kg CO2-Eq)	electricity production, hydro, reservoir, alpine region	0.000188968
2030	Terrestrial acidification (kg SO2-Eq)	electricity production, hydro, reservoir, alpine region	5.63903e-07
2030	Freshwater ecotoxicity (kg 14-DCB)	electricity production, hydro, reservoir, alpine region	6.23433e-06
2030	Terrestrial ecotoxicity (kg 14-DCB)	electricity production, hydro, reservoir, alpine region	1.68914e-08
2030	Human toxicity (kg 14-DCB)	electricity production, hydro, reservoir, alpine region	5.92509e-05
2030	Freshwater eutrophication (kg P-Eq)	electricity production, hydro, reservoir, alpine region	3.36405e-08
2030	Metal depletion (kg Fe-Eq)	electricity production, hydro, reservoir, alpine region	7.06624e-05
2030	Water depletion (m3 water)	electricity production, hydro, reservoir, alpine region	4.91609e-07
2040	Climate change (kg CO2-Eq)	electricity production, hydro, reservoir, alpine region	0.000174472
2040	Terrestrial acidification (kg SO2-Eq)	electricity production, hydro, reservoir, alpine region	5.52424e-07
2040	Freshwater ecotoxicity (kg 14-DCB)	electricity production, hydro, reservoir, alpine region	6.34485e-06
2040	Terrestrial ecotoxicity (kg 14-DCB)	electricity production, hydro, reservoir, alpine region	1.72779e-08
2040	Human toxicity (kg 14-DCB)	electricity production, hydro, reservoir, alpine region	5.53587e-05
2040	Freshwater eutrophication (kg P-Eq)	electricity production, hydro, reservoir, alpine region	2.89654e-08
2040	Metal depletion (kg Fe-Eq)	electricity production, hydro, reservoir, alpine region	7.14352e-05
2040	Water depletion (m3 water)	electricity production, hydro, reservoir, alpine region	4.74288e-07
2050	Climate change (kg CO2-Eq)	electricity production, hydro, reservoir, alpine region	0.000140475
2050	Terrestrial acidification (kg SO2-Eq)	electricity production, hydro, reservoir, alpine region	4.48121e-07
2050	Freshwater ecotoxicity (kg 14-DCB)	electricity production, hydro, reservoir, alpine region	5.19026e-06
2050	Terrestrial ecotoxicity (kg 14-DCB)	electricity production, hydro, reservoir, alpine region	1.41659e-08
2050	Human toxicity (kg 14-DCB)	electricity production, hydro, reservoir, alpine region	4.47139e-05
2050	Freshwater eutrophication (kg P-Eq)	electricity production, hydro, reservoir, alpine region	2.4619e-08
2050	Metal depletion (kg Fe-Eq)	electricity production, hydro, reservoir, alpine region	5.78619e-05
2050	Water depletion (m3 water)	electricity production, hydro, reservoir, alpine region	3.80206e-07
2060	Climate change (kg CO2-Eq)	electricity production, hydro, reservoir, alpine region	0.000101073
2060	Terrestrial acidification (kg SO2-Eq)	electricity production, hydro, reservoir, alpine region	3.24619e-07
2060	Freshwater ecotoxicity (kg 14-DCB)	electricity production, hydro, reservoir, alpine region	3.73204e-06
2060	Terrestrial ecotoxicity (kg 14-DCB)	electricity production, hydro, reservoir, alpine region	1.029e-08
2060	Human toxicity (kg 14-DCB)	electricity production, hydro, reservoir, alpine region	3.15996e-05
2060	Freshwater eutrophication (kg P-Eq)	electricity production, hydro, reservoir, alpine region	1.71488e-08
2060	Metal depletion (kg Fe-Eq)	electricity production, hydro, reservoir, alpine region	4.17059e-05
2060	Water depletion (m3 water)	electricity production, hydro, reservoir, alpine region	2.77172e-07
2070	Climate change (kg CO2-Eq)	electricity production, hydro, reservoir, alpine region	0.000105491
2070	Terrestrial acidification (kg SO2-Eq)	electricity production, hydro, reservoir, alpine region	3.37804e-07
2070	Freshwater ecotoxicity (kg 14-DCB)	electricity production, hydro, reservoir, alpine region	3.97051e-06
2070	Terrestrial ecotoxicity (kg 14-DCB)	electricity production, hydro, reservoir, alpine region	1.11669e-08
2070	Human toxicity (kg 14-DCB)	electricity production, hydro, reservoir, alpine region	3.28864e-05
2070	Freshwater eutrophication (kg P-Eq)	electricity production, hydro, reservoir, alpine region	1.75067e-08
2070	Metal depletion (kg Fe-Eq)	electricity production, hydro, reservoir, alpine region	4.37942e-05
2070	Water depletion (m3 water)	electricity production, hydro, reservoir, alpine region	2.85462e-07
2080	Climate change (kg CO2-Eq)	electricity production, hydro, reservoir, alpine region	0.000109494
2080	Terrestrial acidification (kg SO2-Eq)	electricity production, hydro, reservoir, alpine region	3.47987e-07
2080	Freshwater ecotoxicity (kg 14-DCB)	electricity production, hydro, reservoir, alpine region	4.19475e-06
2080	Terrestrial ecotoxicity (kg 14-DCB)	electricity production, hydro, reservoir, alpine region	1.2026e-08
2080	Human toxicity (kg 14-DCB)	electricity production, hydro, reservoir, alpine region	3.42321e-05
2080	Freshwater eutrophication (kg P-Eq)	electricity production, hydro, reservoir, alpine region	1.80247e-08
2080	Metal depletion (kg Fe-Eq)	electricity production, hydro, reservoir, alpine region	4.55811e-05
2080	Water depletion (m3 water)	electricity production, hydro, reservoir, alpine region	2.87537e-07
2090	Climate change (kg CO2-Eq)	electricity production, hydro, reservoir, alpine region	0.00010129
2090	Terrestrial acidification (kg SO2-Eq)	electricity production, hydro, reservoir, alpine region	3.21788e-07
2090	Freshwater ecotoxicity (kg 14-DCB)	electricity production, hydro, reservoir, alpine region	3.92037e-06
2090	Terrestrial ecotoxicity (kg 14-DCB)	electricity production, hydro, reservoir, alpine region	1.12995e-08
2090	Human toxicity (kg 14-DCB)	electricity production, hydro, reservoir, alpine region	3.18125e-05
2090	Freshwater eutrophication (kg P-Eq)	electricity production, hydro, reservoir, alpine region	1.67759e-08
2090	Metal depletion (kg Fe-Eq)	electricity production, hydro, reservoir, alpine region	4.22043e-05
2090	Water depletion (m3 water)	electricity production, hydro, reservoir, alpine region	2.59672e-07
2100	Climate change (kg CO2-Eq)	electricity production, hydro, reservoir, alpine region	8.75595e-05
2100	Terrestrial acidification (kg SO2-Eq)	electricity production, hydro, reservoir, alpine region	2.77634e-07
2100	Freshwater ecotoxicity (kg 14-DCB)	electricity production, hydro, reservoir, alpine region	3.41499e-06
2100	Terrestrial ecotoxicity (kg 14-DCB)	electricity production, hydro, reservoir, alpine region	9.99918e-09
2100	Human toxicity (kg 14-DCB)	electricity production, hydro, reservoir, alpine region	2.73971e-05
2100	Freshwater eutrophication (kg P-Eq)	electricity production, hydro, reservoir, alpine region	1.43294e-08
2100	Metal depletion (kg Fe-Eq)	electricity production, hydro, reservoir, alpine region	3.64487e-05
2100	Water depletion (m3 water)	electricity production, hydro, reservoir, alpine region	2.16774e-07
2020	Climate change (kg CO2-Eq)	electricity production, hydro, reservoir, non-alpine region	0.000285772
2020	Terrestrial acidification (kg SO2-Eq)	electricity production, hydro, reservoir, non-alpine region	1.06568e-07
2020	Freshwater ecotoxicity (kg 14-DCB)	electricity production, hydro, reservoir, non-alpine region	1.07286e-06
2020	Terrestrial ecotoxicity (kg 14-DCB)	electricity production, hydro, reservoir, non-alpine region	2.84655e-09
2020	Human toxicity (kg 14-DCB)	electricity production, hydro, reservoir, non-alpine region	1.17847e-05
2020	Freshwater eutrophication (kg P-Eq)	electricity production, hydro, reservoir, non-alpine region	8.61325e-09
2020	Metal depletion (kg Fe-Eq)	electricity production, hydro, reservoir, non-alpine region	1.17613e-05
2020	Water depletion (m3 water)	electricity production, hydro, reservoir, non-alpine region	8.89703e-08
2030	Climate change (kg CO2-Eq)	electricity production, hydro, reservoir, non-alpine region	0.000438189
2030	Terrestrial acidification (kg SO2-Eq)	electricity production, hydro, reservoir, non-alpine region	1.46283e-07
2030	Freshwater ecotoxicity (kg 14-DCB)	electricity production, hydro, reservoir, non-alpine region	1.61961e-06
2030	Terrestrial ecotoxicity (kg 14-DCB)	electricity production, hydro, reservoir, non-alpine region	4.3806e-09
2030	Human toxicity (kg 14-DCB)	electricity production, hydro, reservoir, non-alpine region	1.54242e-05
2030	Freshwater eutrophication (kg P-Eq)	electricity production, hydro, reservoir, non-alpine region	8.73756e-09
2030	Metal depletion (kg Fe-Eq)	electricity production, hydro, reservoir, non-alpine region	1.8314e-05
2030	Water depletion (m3 water)	electricity production, hydro, reservoir, non-alpine region	1.2746e-07
2040	Climate change (kg CO2-Eq)	electricity production, hydro, reservoir, non-alpine region	0.000437243
2040	Terrestrial acidification (kg SO2-Eq)	electricity production, hydro, reservoir, non-alpine region	1.43332e-07
2040	Freshwater ecotoxicity (kg 14-DCB)	electricity production, hydro, reservoir, non-alpine region	1.64829e-06
2040	Terrestrial ecotoxicity (kg 14-DCB)	electricity production, hydro, reservoir, non-alpine region	4.48176e-09
2040	Human toxicity (kg 14-DCB)	electricity production, hydro, reservoir, non-alpine region	1.4415e-05
2040	Freshwater eutrophication (kg P-Eq)	electricity production, hydro, reservoir, non-alpine region	7.52356e-09
2040	Metal depletion (kg Fe-Eq)	electricity production, hydro, reservoir, non-alpine region	1.85143e-05
2040	Water depletion (m3 water)	electricity production, hydro, reservoir, non-alpine region	1.22936e-07
2050	Climate change (kg CO2-Eq)	electricity production, hydro, reservoir, non-alpine region	0.000353597
2050	Terrestrial acidification (kg SO2-Eq)	electricity production, hydro, reservoir, non-alpine region	1.16276e-07
2050	Freshwater ecotoxicity (kg 14-DCB)	electricity production, hydro, reservoir, non-alpine region	1.34838e-06
2050	Terrestrial ecotoxicity (kg 14-DCB)	electricity production, hydro, reservoir, non-alpine region	3.67437e-09
2050	Human toxicity (kg 14-DCB)	electricity production, hydro, reservoir, non-alpine region	1.16452e-05
2050	Freshwater eutrophication (kg P-Eq)	electricity production, hydro, reservoir, non-alpine region	6.39977e-09
2050	Metal depletion (kg Fe-Eq)	electricity production, hydro, reservoir, non-alpine region	1.49964e-05
2050	Water depletion (m3 water)	electricity production, hydro, reservoir, non-alpine region	9.85473e-08
2060	Climate change (kg CO2-Eq)	electricity production, hydro, reservoir, non-alpine region	0.000254767
2060	Terrestrial acidification (kg SO2-Eq)	electricity production, hydro, reservoir, non-alpine region	8.42302e-08
2060	Freshwater ecotoxicity (kg 14-DCB)	electricity production, hydro, reservoir, non-alpine region	9.69566e-07
2060	Terrestrial ecotoxicity (kg 14-DCB)	electricity production, hydro, reservoir, non-alpine region	2.66917e-09
2060	Human toxicity (kg 14-DCB)	electricity production, hydro, reservoir, non-alpine region	8.22799e-06
2060	Freshwater eutrophication (kg P-Eq)	electricity production, hydro, reservoir, non-alpine region	4.45448e-09
2060	Metal depletion (kg Fe-Eq)	electricity production, hydro, reservoir, non-alpine region	1.08093e-05
2060	Water depletion (m3 water)	electricity production, hydro, reservoir, non-alpine region	7.18355e-08
2070	Climate change (kg CO2-Eq)	electricity production, hydro, reservoir, non-alpine region	0.000266806
2070	Terrestrial acidification (kg SO2-Eq)	electricity production, hydro, reservoir, non-alpine region	8.76497e-08
2070	Freshwater ecotoxicity (kg 14-DCB)	electricity production, hydro, reservoir, non-alpine region	1.03152e-06
2070	Terrestrial ecotoxicity (kg 14-DCB)	electricity production, hydro, reservoir, non-alpine region	2.89673e-09
2070	Human toxicity (kg 14-DCB)	electricity production, hydro, reservoir, non-alpine region	8.56294e-06
2070	Freshwater eutrophication (kg P-Eq)	electricity production, hydro, reservoir, non-alpine region	4.54719e-09
2070	Metal depletion (kg Fe-Eq)	electricity production, hydro, reservoir, non-alpine region	1.13505e-05
2070	Water depletion (m3 water)	electricity production, hydro, reservoir, non-alpine region	7.39829e-08
2080	Climate change (kg CO2-Eq)	electricity production, hydro, reservoir, non-alpine region	0.000276988
2080	Terrestrial acidification (kg SO2-Eq)	electricity production, hydro, reservoir, non-alpine region	9.02879e-08
2080	Freshwater ecotoxicity (kg 14-DCB)	electricity production, hydro, reservoir, non-alpine region	1.08968e-06
2080	Terrestrial ecotoxicity (kg 14-DCB)	electricity production, hydro, reservoir, non-alpine region	3.11924e-09
2080	Human toxicity (kg 14-DCB)	electricity production, hydro, reservoir, non-alpine region	8.91249e-06
2080	Freshwater eutrophication (kg P-Eq)	electricity production, hydro, reservoir, non-alpine region	4.6812e-09
2080	Metal depletion (kg Fe-Eq)	electricity production, hydro, reservoir, non-alpine region	1.18136e-05
2080	Water depletion (m3 water)	electricity production, hydro, reservoir, non-alpine region	7.4528e-08
2090	Climate change (kg CO2-Eq)	electricity production, hydro, reservoir, non-alpine region	0.000256149
2090	Terrestrial acidification (kg SO2-Eq)	electricity production, hydro, reservoir, non-alpine region	8.34899e-08
2090	Freshwater ecotoxicity (kg 14-DCB)	electricity production, hydro, reservoir, non-alpine region	1.01846e-06
2090	Terrestrial ecotoxicity (kg 14-DCB)	electricity production, hydro, reservoir, non-alpine region	2.93115e-09
2090	Human toxicity (kg 14-DCB)	electricity production, hydro, reservoir, non-alpine region	8.28199e-06
2090	Freshwater eutrophication (kg P-Eq)	electricity production, hydro, reservoir, non-alpine region	4.35618e-09
2090	Metal depletion (kg Fe-Eq)	electricity production, hydro, reservoir, non-alpine region	1.09385e-05
2090	Water depletion (m3 water)	electricity production, hydro, reservoir, non-alpine region	6.72953e-08
2100	Climate change (kg CO2-Eq)	electricity production, hydro, reservoir, non-alpine region	0.000220882
2100	Terrestrial acidification (kg SO2-Eq)	electricity production, hydro, reservoir, non-alpine region	7.20347e-08
2100	Freshwater ecotoxicity (kg 14-DCB)	electricity production, hydro, reservoir, non-alpine region	8.87208e-07
2100	Terrestrial ecotoxicity (kg 14-DCB)	electricity production, hydro, reservoir, non-alpine region	2.59502e-09
2100	Human toxicity (kg 14-DCB)	electricity production, hydro, reservoir, non-alpine region	7.13202e-06
2100	Freshwater eutrophication (kg P-Eq)	electricity production, hydro, reservoir, non-alpine region	3.71986e-09
2100	Metal depletion (kg Fe-Eq)	electricity production, hydro, reservoir, non-alpine region	9.44703e-06
2100	Water depletion (m3 water)	electricity production, hydro, reservoir, non-alpine region	5.61605e-08
2020	Climate change (kg CO2-Eq)	electricity production, hydro, run-of-river	0.000110564
2020	Terrestrial acidification (kg SO2-Eq)	electricity production, hydro, run-of-river	4.13284e-07
2020	Freshwater ecotoxicity (kg 14-DCB)	electricity production, hydro, run-of-river	5.9603e-06
2020	Terrestrial ecotoxicity (kg 14-DCB)	electricity production, hydro, run-of-river	1.03732e-08
2020	Human toxicity (kg 14-DCB)	electricity production, hydro, run-of-river	4.36232e-05
2020	Freshwater eutrophication (kg P-Eq)	electricity production, hydro, run-of-river	3.33063e-08
2020	Metal depletion (kg Fe-Eq)	electricity production, hydro, run-of-river	5.33097e-05
2020	Water depletion (m3 water)	electricity production, hydro, run-of-river	3.20658e-07
2030	Climate change (kg CO2-Eq)	electricity production, hydro, run-of-river	0.000152024
2030	Terrestrial acidification (kg SO2-Eq)	electricity production, hydro, run-of-river	5.77083e-07
2030	Freshwater ecotoxicity (kg 14-DCB)	electricity production, hydro, run-of-river	9.13859e-06
2030	Terrestrial ecotoxicity (kg 14-DCB)	electricity production, hydro, run-of-river	1.58936e-08
2030	Human toxicity (kg 14-DCB)	electricity production, hydro, run-of-river	5.95316e-05
2030	Freshwater eutrophication (kg P-Eq)	electricity production, hydro, run-of-river	3.87457e-08
2030	Metal depletion (kg Fe-Eq)	electricity production, hydro, run-of-river	8.29794e-05
2030	Water depletion (m3 water)	electricity production, hydro, run-of-river	4.67507e-07
2040	Climate change (kg CO2-Eq)	electricity production, hydro, run-of-river	0.000140601
2040	Terrestrial acidification (kg SO2-Eq)	electricity production, hydro, run-of-river	5.66007e-07
2040	Freshwater ecotoxicity (kg 14-DCB)	electricity production, hydro, run-of-river	9.24775e-06
2040	Terrestrial ecotoxicity (kg 14-DCB)	electricity production, hydro, run-of-river	1.61127e-08
2040	Human toxicity (kg 14-DCB)	electricity production, hydro, run-of-river	5.65421e-05
2040	Freshwater eutrophication (kg P-Eq)	electricity production, hydro, run-of-river	3.50414e-08
2040	Metal depletion (kg Fe-Eq)	electricity production, hydro, run-of-river	8.37765e-05
2040	Water depletion (m3 water)	electricity production, hydro, run-of-river	4.59833e-07
2050	Climate change (kg CO2-Eq)	electricity production, hydro, run-of-river	0.000113178
2050	Terrestrial acidification (kg SO2-Eq)	electricity production, hydro, run-of-river	4.58628e-07
2050	Freshwater ecotoxicity (kg 14-DCB)	electricity production, hydro, run-of-river	7.51701e-06
2050	Terrestrial ecotoxicity (kg 14-DCB)	electricity production, hydro, run-of-river	1.31878e-08
2050	Human toxicity (kg 14-DCB)	electricity production, hydro, run-of-river	4.56127e-05
2050	Freshwater eutrophication (kg P-Eq)	electricity production, hydro, run-of-river	2.88858e-08
2050	Metal depletion (kg Fe-Eq)	electricity production, hydro, run-of-river	6.7828e-05
2050	Water depletion (m3 water)	electricity production, hydro, run-of-river	3.70611e-07
2060	Climate change (kg CO2-Eq)	electricity production, hydro, run-of-river	8.15493e-05
2060	Terrestrial acidification (kg SO2-Eq)	electricity production, hydro, run-of-river	3.31892e-07
2060	Freshwater ecotoxicity (kg 14-DCB)	electricity production, hydro, run-of-river	5.40664e-06
2060	Terrestrial ecotoxicity (kg 14-DCB)	electricity production, hydro, run-of-river	9.54113e-09
2060	Human toxicity (kg 14-DCB)	electricity production, hydro, run-of-river	3.26374e-05
2060	Freshwater eutrophication (kg P-Eq)	electricity production, hydro, run-of-river	2.06992e-08
2060	Metal depletion (kg Fe-Eq)	electricity production, hydro, run-of-river	4.88736e-05
2060	Water depletion (m3 water)	electricity production, hydro, run-of-river	2.70691e-07
2070	Climate change (kg CO2-Eq)	electricity production, hydro, run-of-river	8.51041e-05
2070	Terrestrial acidification (kg SO2-Eq)	electricity production, hydro, run-of-river	3.45993e-07
2070	Freshwater ecotoxicity (kg 14-DCB)	electricity production, hydro, run-of-river	5.71358e-06
2070	Terrestrial ecotoxicity (kg 14-DCB)	electricity production, hydro, run-of-river	1.03094e-08
2070	Human toxicity (kg 14-DCB)	electricity production, hydro, run-of-river	3.40628e-05
2070	Freshwater eutrophication (kg P-Eq)	electricity production, hydro, run-of-river	2.13565e-08
2070	Metal depletion (kg Fe-Eq)	electricity production, hydro, run-of-river	5.12856e-05
2070	Water depletion (m3 water)	electricity production, hydro, run-of-river	2.79408e-07
2080	Climate change (kg CO2-Eq)	electricity production, hydro, run-of-river	8.84921e-05
2080	Terrestrial acidification (kg SO2-Eq)	electricity production, hydro, run-of-river	3.5742e-07
2080	Freshwater ecotoxicity (kg 14-DCB)	electricity production, hydro, run-of-river	6.001e-06
2080	Terrestrial ecotoxicity (kg 14-DCB)	electricity production, hydro, run-of-river	1.11087e-08
2080	Human toxicity (kg 14-DCB)	electricity production, hydro, run-of-river	3.55297e-05
2080	Freshwater eutrophication (kg P-Eq)	electricity production, hydro, run-of-river	2.21429e-08
2080	Metal depletion (kg Fe-Eq)	electricity production, hydro, run-of-river	5.33522e-05
2080	Water depletion (m3 water)	electricity production, hydro, run-of-river	2.81571e-07
2090	Climate change (kg CO2-Eq)	electricity production, hydro, run-of-river	8.19006e-05
2090	Terrestrial acidification (kg SO2-Eq)	electricity production, hydro, run-of-river	3.30638e-07
2090	Freshwater ecotoxicity (kg 14-DCB)	electricity production, hydro, run-of-river	5.57612e-06
2090	Terrestrial ecotoxicity (kg 14-DCB)	electricity production, hydro, run-of-river	1.03906e-08
2090	Human toxicity (kg 14-DCB)	electricity production, hydro, run-of-river	3.30119e-05
2090	Freshwater eutrophication (kg P-Eq)	electricity production, hydro, run-of-river	2.06429e-08
2090	Metal depletion (kg Fe-Eq)	electricity production, hydro, run-of-river	4.937e-05
2090	Water depletion (m3 water)	electricity production, hydro, run-of-river	2.5639e-07
2100	Climate change (kg CO2-Eq)	electricity production, hydro, run-of-river	7.06683e-05
2100	Terrestrial acidification (kg SO2-Eq)	electricity production, hydro, run-of-river	2.85151e-07
2100	Freshwater ecotoxicity (kg 14-DCB)	electricity production, hydro, run-of-river	4.83025e-06
2100	Terrestrial ecotoxicity (kg 14-DCB)	electricity production, hydro, run-of-river	9.06406e-09
2100	Human toxicity (kg 14-DCB)	electricity production, hydro, run-of-river	2.84721e-05
2100	Freshwater eutrophication (kg P-Eq)	electricity production, hydro, run-of-river	1.77858e-08
2100	Metal depletion (kg Fe-Eq)	electricity production, hydro, run-of-river	4.25927e-05
2100	Water depletion (m3 water)	electricity production, hydro, run-of-river	2.16815e-07
2020	Climate change (kg CO2-Eq)	electricity production, lignite	0.156319
2020	Terrestrial acidification (kg SO2-Eq)	electricity production, lignite	0.000280165
2020	Freshwater ecotoxicity (kg 14-DCB)	electricity production, lignite	0.00532586
2020	Terrestrial ecotoxicity (kg 14-DCB)	electricity production, lignite	1.6152e-06
2020	Human toxicity (kg 14-DCB)	electricity production, lignite	0.210993
2020	Freshwater eutrophication (kg P-Eq)	electricity production, lignite	0.000352868
2020	Metal depletion (kg Fe-Eq)	electricity production, lignite	0.0010757
2020	Water depletion (m3 water)	electricity production, lignite	0.000853018
2030	Climate change (kg CO2-Eq)	electricity production, lignite	0.0137292
2030	Terrestrial acidification (kg SO2-Eq)	electricity production, lignite	1.04641e-05
2030	Freshwater ecotoxicity (kg 14-DCB)	electricity production, lignite	0.000469903
2030	Terrestrial ecotoxicity (kg 14-DCB)	electricity production, lignite	1.43638e-07
2030	Human toxicity (kg 14-DCB)	electricity production, lignite	0.0186019
2030	Freshwater eutrophication (kg P-Eq)	electricity production, lignite	3.11029e-05
2030	Metal depletion (kg Fe-Eq)	electricity production, lignite	9.7027e-05
2030	Water depletion (m3 water)	electricity production, lignite	7.52139e-05
2040	Climate change (kg CO2-Eq)	electricity production, lignite	0.000856234
2040	Terrestrial acidification (kg SO2-Eq)	electricity production, lignite	5.87498e-07
2040	Freshwater ecotoxicity (kg 14-DCB)	electricity production, lignite	2.94276e-05
2040	Terrestrial ecotoxicity (kg 14-DCB)	electricity production, lignite	9.10255e-09
2040	Human toxicity (kg 14-DCB)	electricity production, lignite	0.00116281
2040	Freshwater eutrophication (kg P-Eq)	electricity production, lignite	1.94483e-06
2040	Metal depletion (kg Fe-Eq)	electricity production, lignite	6.47134e-06
2040	Water depletion (m3 water)	electricity production, lignite	4.70447e-06
2050	Climate change (kg CO2-Eq)	electricity production, lignite	0.000404946
2050	Terrestrial acidification (kg SO2-Eq)	electricity production, lignite	2.66382e-07
2050	Freshwater ecotoxicity (kg 14-DCB)	electricity production, lignite	1.39276e-05
2050	Terrestrial ecotoxicity (kg 14-DCB)	electricity production, lignite	4.35728e-09
2050	Human toxicity (kg 14-DCB)	electricity production, lignite	0.000549722
2050	Freshwater eutrophication (kg P-Eq)	electricity production, lignite	9.19615e-07
2050	Metal depletion (kg Fe-Eq)	electricity production, lignite	3.16064e-06
2050	Water depletion (m3 water)	electricity production, lignite	2.22534e-06
2060	Climate change (kg CO2-Eq)	electricity production, lignite	0.000232913
2060	Terrestrial acidification (kg SO2-Eq)	electricity production, lignite	1.45398e-07
2060	Freshwater ecotoxicity (kg 14-DCB)	electricity production, lignite	8.01341e-06
2060	Terrestrial ecotoxicity (kg 14-DCB)	electricity production, lignite	2.52279e-09
2060	Human toxicity (kg 14-DCB)	electricity production, lignite	0.000316198
2060	Freshwater eutrophication (kg P-Eq)	electricity production, lignite	5.29034e-07
2060	Metal depletion (kg Fe-Eq)	electricity production, lignite	1.82963e-06
2060	Water depletion (m3 water)	electricity production, lignite	1.28062e-06
2070	Climate change (kg CO2-Eq)	electricity production, lignite	0.000184761
2070	Terrestrial acidification (kg SO2-Eq)	electricity production, lignite	1.1205e-07
2070	Freshwater ecotoxicity (kg 14-DCB)	electricity production, lignite	6.35852e-06
2070	Terrestrial ecotoxicity (kg 14-DCB)	electricity production, lignite	2.02676e-09
2070	Human toxicity (kg 14-DCB)	electricity production, lignite	0.000250735
2070	Freshwater eutrophication (kg P-Eq)	electricity production, lignite	4.195e-07
2070	Metal depletion (kg Fe-Eq)	electricity production, lignite	1.51418e-06
2070	Water depletion (m3 water)	electricity production, lignite	1.01656e-06
2080	Climate change (kg CO2-Eq)	electricity production, lignite	0.000188908
2080	Terrestrial acidification (kg SO2-Eq)	electricity production, lignite	1.10463e-07
2080	Freshwater ecotoxicity (kg 14-DCB)	electricity production, lignite	6.50222e-06
2080	Terrestrial ecotoxicity (kg 14-DCB)	electricity production, lignite	2.08376e-09
2080	Human toxicity (kg 14-DCB)	electricity production, lignite	0.000256316
2080	Freshwater eutrophication (kg P-Eq)	electricity production, lignite	4.28819e-07
2080	Metal depletion (kg Fe-Eq)	electricity production, lignite	1.55505e-06
2080	Water depletion (m3 water)	electricity production, lignite	1.03911e-06
2090	Climate change (kg CO2-Eq)	electricity production, lignite	0.000178746
2090	Terrestrial acidification (kg SO2-Eq)	electricity production, lignite	1.16699e-07
2090	Freshwater ecotoxicity (kg 14-DCB)	electricity production, lignite	6.15396e-06
2090	Terrestrial ecotoxicity (kg 14-DCB)	electricity production, lignite	1.98064e-09
2090	Human toxicity (kg 14-DCB)	electricity production, lignite	0.000242502
2090	Freshwater eutrophication (kg P-Eq)	electricity production, lignite	4.05679e-07
2090	Metal depletion (kg Fe-Eq)	electricity production, lignite	1.47785e-06
2090	Water depletion (m3 water)	electricity production, lignite	9.82697e-07
2100	Climate change (kg CO2-Eq)	electricity production, lignite	0.00016193
2100	Terrestrial acidification (kg SO2-Eq)	electricity production, lignite	9.46483e-08
2100	Freshwater ecotoxicity (kg 14-DCB)	electricity production, lignite	5.57638e-06
2100	Terrestrial ecotoxicity (kg 14-DCB)	electricity production, lignite	1.80442e-09
2100	Human toxicity (kg 14-DCB)	electricity production, lignite	0.000219656
2100	Freshwater eutrophication (kg P-Eq)	electricity production, lignite	3.67446e-07
2100	Metal depletion (kg Fe-Eq)	electricity production, lignite	1.34541e-06
2100	Water depletion (m3 water)	electricity production, lignite	8.89739e-07
2020	Climate change (kg CO2-Eq)	electricity production, lignite with CCS	0
2020	Terrestrial acidification (kg SO2-Eq)	electricity production, lignite with CCS	0
2020	Freshwater ecotoxicity (kg 14-DCB)	electricity production, lignite with CCS	0
2020	Terrestrial ecotoxicity (kg 14-DCB)	electricity production, lignite with CCS	0
2020	Human toxicity (kg 14-DCB)	electricity production, lignite with CCS	0
2020	Freshwater eutrophication (kg P-Eq)	electricity production, lignite with CCS	0
2020	Metal depletion (kg Fe-Eq)	electricity production, lignite with CCS	0
2020	Water depletion (m3 water)	electricity production, lignite with CCS	0
2030	Climate change (kg CO2-Eq)	electricity production, lignite with CCS	0.000324342
2030	Terrestrial acidification (kg SO2-Eq)	electricity production, lignite with CCS	1.16895e-05
2030	Freshwater ecotoxicity (kg 14-DCB)	electricity production, lignite with CCS	0.000101819
2030	Terrestrial ecotoxicity (kg 14-DCB)	electricity production, lignite with CCS	2.65333e-09
2030	Human toxicity (kg 14-DCB)	electricity production, lignite with CCS	0.00418455
2030	Freshwater eutrophication (kg P-Eq)	electricity production, lignite with CCS	7.55589e-06
2030	Metal depletion (kg Fe-Eq)	electricity production, lignite with CCS	1.70241e-05
2030	Water depletion (m3 water)	electricity production, lignite with CCS	1.49554e-05
2040	Climate change (kg CO2-Eq)	electricity production, lignite with CCS	0.0016433
2040	Terrestrial acidification (kg SO2-Eq)	electricity production, lignite with CCS	2.81361e-05
2040	Freshwater ecotoxicity (kg 14-DCB)	electricity production, lignite with CCS	0.000543399
2040	Terrestrial ecotoxicity (kg 14-DCB)	electricity production, lignite with CCS	1.78613e-08
2040	Human toxicity (kg 14-DCB)	electricity production, lignite with CCS	0.0222937
2040	Freshwater eutrophication (kg P-Eq)	electricity production, lignite with CCS	4.02681e-05
2040	Metal depletion (kg Fe-Eq)	electricity production, lignite with CCS	9.21691e-05
2040	Water depletion (m3 water)	electricity production, lignite with CCS	7.95765e-05
2050	Climate change (kg CO2-Eq)	electricity production, lignite with CCS	0.00134007
2050	Terrestrial acidification (kg SO2-Eq)	electricity production, lignite with CCS	1.82715e-05
2050	Freshwater ecotoxicity (kg 14-DCB)	electricity production, lignite with CCS	0.000443955
2050	Terrestrial ecotoxicity (kg 14-DCB)	electricity production, lignite with CCS	1.53961e-08
2050	Human toxicity (kg 14-DCB)	electricity production, lignite with CCS	0.0181995
2050	Freshwater eutrophication (kg P-Eq)	electricity production, lignite with CCS	3.28852e-05
2050	Metal depletion (kg Fe-Eq)	electricity production, lignite with CCS	7.55817e-05
2050	Water depletion (m3 water)	electricity production, lignite with CCS	6.49233e-05
2060	Climate change (kg CO2-Eq)	electricity production, lignite with CCS	0.000937685
2060	Terrestrial acidification (kg SO2-Eq)	electricity production, lignite with CCS	2.14021e-05
2060	Freshwater ecotoxicity (kg 14-DCB)	electricity production, lignite with CCS	0.000309243
2060	Terrestrial ecotoxicity (kg 14-DCB)	electricity production, lignite with CCS	1.15206e-08
2060	Human toxicity (kg 14-DCB)	electricity production, lignite with CCS	0.0126684
2060	Freshwater eutrophication (kg P-Eq)	electricity production, lignite with CCS	2.28953e-05
2060	Metal depletion (kg Fe-Eq)	electricity production, lignite with CCS	5.28579e-05
2060	Water depletion (m3 water)	electricity production, lignite with CCS	4.52285e-05
2070	Climate change (kg CO2-Eq)	electricity production, lignite with CCS	0.00065982
2070	Terrestrial acidification (kg SO2-Eq)	electricity production, lignite with CCS	1.25648e-05
2070	Freshwater ecotoxicity (kg 14-DCB)	electricity production, lignite with CCS	0.000218223
2070	Terrestrial ecotoxicity (kg 14-DCB)	electricity production, lignite with CCS	9.73369e-09
2070	Human toxicity (kg 14-DCB)	electricity production, lignite with CCS	0.00892705
2070	Freshwater eutrophication (kg P-Eq)	electricity production, lignite with CCS	1.61336e-05
2070	Metal depletion (kg Fe-Eq)	electricity production, lignite with CCS	3.76627e-05
2070	Water depletion (m3 water)	electricity production, lignite with CCS	3.18568e-05
2080	Climate change (kg CO2-Eq)	electricity production, lignite with CCS	0.000328143
2080	Terrestrial acidification (kg SO2-Eq)	electricity production, lignite with CCS	2.18609e-06
2080	Freshwater ecotoxicity (kg 14-DCB)	electricity production, lignite with CCS	0.000110181
2080	Terrestrial ecotoxicity (kg 14-DCB)	electricity production, lignite with CCS	5.43926e-09
2080	Human toxicity (kg 14-DCB)	electricity production, lignite with CCS	0.00450361
2080	Freshwater eutrophication (kg P-Eq)	electricity production, lignite with CCS	8.13924e-06
2080	Metal depletion (kg Fe-Eq)	electricity production, lignite with CCS	1.91326e-05
2080	Water depletion (m3 water)	electricity production, lignite with CCS	1.60637e-05
2090	Climate change (kg CO2-Eq)	electricity production, lignite with CCS	0.000209572
2090	Terrestrial acidification (kg SO2-Eq)	electricity production, lignite with CCS	1.22554e-06
2090	Freshwater ecotoxicity (kg 14-DCB)	electricity production, lignite with CCS	7.05988e-05
2090	Terrestrial ecotoxicity (kg 14-DCB)	electricity production, lignite with CCS	3.88135e-09
2090	Human toxicity (kg 14-DCB)	electricity production, lignite with CCS	0.00288245
2090	Freshwater eutrophication (kg P-Eq)	electricity production, lignite with CCS	5.2092e-06
2090	Metal depletion (kg Fe-Eq)	electricity production, lignite with CCS	1.23648e-05
2090	Water depletion (m3 water)	electricity production, lignite with CCS	1.02689e-05
2100	Climate change (kg CO2-Eq)	electricity production, lignite with CCS	0.000225076
2100	Terrestrial acidification (kg SO2-Eq)	electricity production, lignite with CCS	1.22185e-06
2100	Freshwater ecotoxicity (kg 14-DCB)	electricity production, lignite with CCS	7.55422e-05
2100	Terrestrial ecotoxicity (kg 14-DCB)	electricity production, lignite with CCS	5.30551e-09
2100	Human toxicity (kg 14-DCB)	electricity production, lignite with CCS	0.00308034
2100	Freshwater eutrophication (kg P-Eq)	electricity production, lignite with CCS	5.5666e-06
2100	Metal depletion (kg Fe-Eq)	electricity production, lignite with CCS	1.34627e-05
2100	Water depletion (m3 water)	electricity production, lignite with CCS	1.0954e-05
2020	Climate change (kg CO2-Eq)	electricity production, natural gas with CCS	0
2020	Terrestrial acidification (kg SO2-Eq)	electricity production, natural gas with CCS	0
2020	Freshwater ecotoxicity (kg 14-DCB)	electricity production, natural gas with CCS	0
2020	Terrestrial ecotoxicity (kg 14-DCB)	electricity production, natural gas with CCS	0
2020	Human toxicity (kg 14-DCB)	electricity production, natural gas with CCS	0
2020	Freshwater eutrophication (kg P-Eq)	electricity production, natural gas with CCS	0
2020	Metal depletion (kg Fe-Eq)	electricity production, natural gas with CCS	0
2020	Water depletion (m3 water)	electricity production, natural gas with CCS	0
2030	Climate change (kg CO2-Eq)	electricity production, natural gas with CCS	0.00235254
2030	Terrestrial acidification (kg SO2-Eq)	electricity production, natural gas with CCS	1.18304e-05
2030	Freshwater ecotoxicity (kg 14-DCB)	electricity production, natural gas with CCS	1.54941e-05
2030	Terrestrial ecotoxicity (kg 14-DCB)	electricity production, natural gas with CCS	5.76511e-08
2030	Human toxicity (kg 14-DCB)	electricity production, natural gas with CCS	0.000128147
2030	Freshwater eutrophication (kg P-Eq)	electricity production, natural gas with CCS	9.83029e-08
2030	Metal depletion (kg Fe-Eq)	electricity production, natural gas with CCS	7.05889e-05
2030	Water depletion (m3 water)	electricity production, natural gas with CCS	4.17993e-05
2040	Climate change (kg CO2-Eq)	electricity production, natural gas with CCS	0.0161516
2040	Terrestrial acidification (kg SO2-Eq)	electricity production, natural gas with CCS	8.08677e-05
2040	Freshwater ecotoxicity (kg 14-DCB)	electricity production, natural gas with CCS	0.000111312
2040	Terrestrial ecotoxicity (kg 14-DCB)	electricity production, natural gas with CCS	4.24454e-07
2040	Human toxicity (kg 14-DCB)	electricity production, natural gas with CCS	0.000782916
2040	Freshwater eutrophication (kg P-Eq)	electricity production, natural gas with CCS	5.45037e-07
2040	Metal depletion (kg Fe-Eq)	electricity production, natural gas with CCS	0.000505625
2040	Water depletion (m3 water)	electricity production, natural gas with CCS	0.000294112
2050	Climate change (kg CO2-Eq)	electricity production, natural gas with CCS	0.021083
2050	Terrestrial acidification (kg SO2-Eq)	electricity production, natural gas with CCS	0.000101236
2050	Freshwater ecotoxicity (kg 14-DCB)	electricity production, natural gas with CCS	0.000149268
2050	Terrestrial ecotoxicity (kg 14-DCB)	electricity production, natural gas with CCS	5.64941e-07
2050	Human toxicity (kg 14-DCB)	electricity production, natural gas with CCS	0.00104399
2050	Freshwater eutrophication (kg P-Eq)	electricity production, natural gas with CCS	8.43206e-07
2050	Metal depletion (kg Fe-Eq)	electricity production, natural gas with CCS	0.00066483
2050	Water depletion (m3 water)	electricity production, natural gas with CCS	0.000384515
2060	Climate change (kg CO2-Eq)	electricity production, natural gas with CCS	0.0201835
2060	Terrestrial acidification (kg SO2-Eq)	electricity production, natural gas with CCS	9.47426e-05
2060	Freshwater ecotoxicity (kg 14-DCB)	electricity production, natural gas with CCS	0.000142816
2060	Terrestrial ecotoxicity (kg 14-DCB)	electricity production, natural gas with CCS	5.49793e-07
2060	Human toxicity (kg 14-DCB)	electricity production, natural gas with CCS	0.000904615
2060	Freshwater eutrophication (kg P-Eq)	electricity production, natural gas with CCS	6.82535e-07
2060	Metal depletion (kg Fe-Eq)	electricity production, natural gas with CCS	0.000639036
2060	Water depletion (m3 water)	electricity production, natural gas with CCS	0.000368442
2070	Climate change (kg CO2-Eq)	electricity production, natural gas with CCS	0.0181107
2070	Terrestrial acidification (kg SO2-Eq)	electricity production, natural gas with CCS	8.19367e-05
2070	Freshwater ecotoxicity (kg 14-DCB)	electricity production, natural gas with CCS	0.000132297
2070	Terrestrial ecotoxicity (kg 14-DCB)	electricity production, natural gas with CCS	5.16993e-07
2070	Human toxicity (kg 14-DCB)	electricity production, natural gas with CCS	0.000798407
2070	Freshwater eutrophication (kg P-Eq)	electricity production, natural gas with CCS	5.86118e-07
2070	Metal depletion (kg Fe-Eq)	electricity production, natural gas with CCS	0.000579942
2070	Water depletion (m3 water)	electricity production, natural gas with CCS	0.000330697
2080	Climate change (kg CO2-Eq)	electricity production, natural gas with CCS	0.0166159
2080	Terrestrial acidification (kg SO2-Eq)	electricity production, natural gas with CCS	7.20705e-05
2080	Freshwater ecotoxicity (kg 14-DCB)	electricity production, natural gas with CCS	0.000124161
2080	Terrestrial ecotoxicity (kg 14-DCB)	electricity production, natural gas with CCS	4.89866e-07
2080	Human toxicity (kg 14-DCB)	electricity production, natural gas with CCS	0.000736495
2080	Freshwater eutrophication (kg P-Eq)	electricity production, natural gas with CCS	5.37755e-07
2080	Metal depletion (kg Fe-Eq)	electricity production, natural gas with CCS	0.000536886
2080	Water depletion (m3 water)	electricity production, natural gas with CCS	0.000303701
2090	Climate change (kg CO2-Eq)	electricity production, natural gas with CCS	0.0142846
2090	Terrestrial acidification (kg SO2-Eq)	electricity production, natural gas with CCS	5.933e-05
2090	Freshwater ecotoxicity (kg 14-DCB)	electricity production, natural gas with CCS	0.00010921
2090	Terrestrial ecotoxicity (kg 14-DCB)	electricity production, natural gas with CCS	4.34495e-07
2090	Human toxicity (kg 14-DCB)	electricity production, natural gas with CCS	0.000643954
2090	Freshwater eutrophication (kg P-Eq)	electricity production, natural gas with CCS	4.75203e-07
2090	Metal depletion (kg Fe-Eq)	electricity production, natural gas with CCS	0.000465488
2090	Water depletion (m3 water)	electricity production, natural gas with CCS	0.00026094
2100	Climate change (kg CO2-Eq)	electricity production, natural gas with CCS	0.0139512
2100	Terrestrial acidification (kg SO2-Eq)	electricity production, natural gas with CCS	5.4995e-05
2100	Freshwater ecotoxicity (kg 14-DCB)	electricity production, natural gas with CCS	0.000109034
2100	Terrestrial ecotoxicity (kg 14-DCB)	electricity production, natural gas with CCS	4.56273e-07
2100	Human toxicity (kg 14-DCB)	electricity production, natural gas with CCS	0.000621188
2100	Freshwater eutrophication (kg P-Eq)	electricity production, natural gas with CCS	4.45736e-07
2100	Metal depletion (kg Fe-Eq)	electricity production, natural gas with CCS	0.000460729
2100	Water depletion (m3 water)	electricity production, natural gas with CCS	0.000253738
2020	Climate change (kg CO2-Eq)	electricity production, natural gas, combined cycle power plant	0.120105
2020	Terrestrial acidification (kg SO2-Eq)	electricity production, natural gas, combined cycle power plant	0.000178018
2020	Freshwater ecotoxicity (kg 14-DCB)	electricity production, natural gas, combined cycle power plant	0.0010253
2020	Terrestrial ecotoxicity (kg 14-DCB)	electricity production, natural gas, combined cycle power plant	1.42692e-05
2020	Human toxicity (kg 14-DCB)	electricity production, natural gas, combined cycle power plant	0.00241136
2020	Freshwater eutrophication (kg P-Eq)	electricity production, natural gas, combined cycle power plant	1.56265e-06
2020	Metal depletion (kg Fe-Eq)	electricity production, natural gas, combined cycle power plant	0.000741929
2020	Water depletion (m3 water)	electricity production, natural gas, combined cycle power plant	0.000416592
2030	Climate change (kg CO2-Eq)	electricity production, natural gas, combined cycle power plant	0.0742922
2030	Terrestrial acidification (kg SO2-Eq)	electricity production, natural gas, combined cycle power plant	0.000109883
2030	Freshwater ecotoxicity (kg 14-DCB)	electricity production, natural gas, combined cycle power plant	0.000632257
2030	Terrestrial ecotoxicity (kg 14-DCB)	electricity production, natural gas, combined cycle power plant	8.88803e-06
2030	Human toxicity (kg 14-DCB)	electricity production, natural gas, combined cycle power plant	0.00123374
2030	Freshwater eutrophication (kg P-Eq)	electricity production, natural gas, combined cycle power plant	4.70296e-07
2030	Metal depletion (kg Fe-Eq)	electricity production, natural gas, combined cycle power plant	0.000464094
2030	Water depletion (m3 water)	electricity production, natural gas, combined cycle power plant	0.000257971
2040	Climate change (kg CO2-Eq)	electricity production, natural gas, combined cycle power plant	0.000848387
2040	Terrestrial acidification (kg SO2-Eq)	electricity production, natural gas, combined cycle power plant	1.19773e-06
2040	Freshwater ecotoxicity (kg 14-DCB)	electricity production, natural gas, combined cycle power plant	7.27066e-06
2040	Terrestrial ecotoxicity (kg 14-DCB)	electricity production, natural gas, combined cycle power plant	1.01918e-07
2040	Human toxicity (kg 14-DCB)	electricity production, natural gas, combined cycle power plant	1.33948e-05
2040	Freshwater eutrophication (kg P-Eq)	electricity production, natural gas, combined cycle power plant	4.87449e-09
2040	Metal depletion (kg Fe-Eq)	electricity production, natural gas, combined cycle power plant	5.38635e-06
2040	Water depletion (m3 water)	electricity production, natural gas, combined cycle power plant	2.95233e-06
2050	Climate change (kg CO2-Eq)	electricity production, natural gas, combined cycle power plant	0.000213814
2050	Terrestrial acidification (kg SO2-Eq)	electricity production, natural gas, combined cycle power plant	2.87424e-07
2050	Freshwater ecotoxicity (kg 14-DCB)	electricity production, natural gas, combined cycle power plant	1.83717e-06
2050	Terrestrial ecotoxicity (kg 14-DCB)	electricity production, natural gas, combined cycle power plant	2.56962e-08
2050	Human toxicity (kg 14-DCB)	electricity production, natural gas, combined cycle power plant	3.30147e-06
2050	Freshwater eutrophication (kg P-Eq)	electricity production, natural gas, combined cycle power plant	1.21252e-09
2050	Metal depletion (kg Fe-Eq)	electricity production, natural gas, combined cycle power plant	1.36317e-06
2050	Water depletion (m3 water)	electricity production, natural gas, combined cycle power plant	7.43365e-07
2060	Climate change (kg CO2-Eq)	electricity production, natural gas, combined cycle power plant	0.000118015
2060	Terrestrial acidification (kg SO2-Eq)	electricity production, natural gas, combined cycle power plant	1.50777e-07
2060	Freshwater ecotoxicity (kg 14-DCB)	electricity production, natural gas, combined cycle power plant	1.01488e-06
2060	Terrestrial ecotoxicity (kg 14-DCB)	electricity production, natural gas, combined cycle power plant	1.41979e-08
2060	Human toxicity (kg 14-DCB)	electricity production, natural gas, combined cycle power plant	1.78171e-06
2060	Freshwater eutrophication (kg P-Eq)	electricity production, natural gas, combined cycle power plant	6.4436e-10
2060	Metal depletion (kg Fe-Eq)	electricity production, natural gas, combined cycle power plant	7.55345e-07
2060	Water depletion (m3 water)	electricity production, natural gas, combined cycle power plant	4.10364e-07
2070	Climate change (kg CO2-Eq)	electricity production, natural gas, combined cycle power plant	0.000199844
2070	Terrestrial acidification (kg SO2-Eq)	electricity production, natural gas, combined cycle power plant	2.41433e-07
2070	Freshwater ecotoxicity (kg 14-DCB)	electricity production, natural gas, combined cycle power plant	1.72039e-06
2070	Terrestrial ecotoxicity (kg 14-DCB)	electricity production, natural gas, combined cycle power plant	2.40637e-08
2070	Human toxicity (kg 14-DCB)	electricity production, natural gas, combined cycle power plant	2.99202e-06
2070	Freshwater eutrophication (kg P-Eq)	electricity production, natural gas, combined cycle power plant	1.06011e-09
2070	Metal depletion (kg Fe-Eq)	electricity production, natural gas, combined cycle power plant	1.28327e-06
2070	Water depletion (m3 water)	electricity production, natural gas, combined cycle power plant	6.94825e-07
2080	Climate change (kg CO2-Eq)	electricity production, natural gas, combined cycle power plant	0.000349098
2080	Terrestrial acidification (kg SO2-Eq)	electricity production, natural gas, combined cycle power plant	3.97649e-07
2080	Freshwater ecotoxicity (kg 14-DCB)	electricity production, natural gas, combined cycle power plant	3.00881e-06
2080	Terrestrial ecotoxicity (kg 14-DCB)	electricity production, natural gas, combined cycle power plant	4.20571e-08
2080	Human toxicity (kg 14-DCB)	electricity production, natural gas, combined cycle power plant	5.21371e-06
2080	Freshwater eutrophication (kg P-Eq)	electricity production, natural gas, combined cycle power plant	1.80135e-09
2080	Metal depletion (kg Fe-Eq)	electricity production, natural gas, combined cycle power plant	2.2482e-06
2080	Water depletion (m3 water)	electricity production, natural gas, combined cycle power plant	1.2132e-06
2090	Climate change (kg CO2-Eq)	electricity production, natural gas, combined cycle power plant	0.000133213
2090	Terrestrial acidification (kg SO2-Eq)	electricity production, natural gas, combined cycle power plant	1.43298e-07
2090	Freshwater ecotoxicity (kg 14-DCB)	electricity production, natural gas, combined cycle power plant	1.1499e-06
2090	Terrestrial ecotoxicity (kg 14-DCB)	electricity production, natural gas, combined cycle power plant	1.60512e-08
2090	Human toxicity (kg 14-DCB)	electricity production, natural gas, combined cycle power plant	1.9988e-06
2090	Freshwater eutrophication (kg P-Eq)	electricity production, natural gas, combined cycle power plant	6.82077e-10
2090	Metal depletion (kg Fe-Eq)	electricity production, natural gas, combined cycle power plant	8.59784e-07
2090	Water depletion (m3 water)	electricity production, natural gas, combined cycle power plant	4.62535e-07
2100	Climate change (kg CO2-Eq)	electricity production, natural gas, combined cycle power plant	9.79768e-05
2100	Terrestrial acidification (kg SO2-Eq)	electricity production, natural gas, combined cycle power plant	1.00018e-07
2100	Freshwater ecotoxicity (kg 14-DCB)	electricity production, natural gas, combined cycle power plant	8.4677e-07
2100	Terrestrial ecotoxicity (kg 14-DCB)	electricity production, natural gas, combined cycle power plant	1.18058e-08
2100	Human toxicity (kg 14-DCB)	electricity production, natural gas, combined cycle power plant	1.47561e-06
2100	Freshwater eutrophication (kg P-Eq)	electricity production, natural gas, combined cycle power plant	5.00905e-10
2100	Metal depletion (kg Fe-Eq)	electricity production, natural gas, combined cycle power plant	6.33608e-07
2100	Water depletion (m3 water)	electricity production, natural gas, combined cycle power plant	3.39891e-07
2020	Climate change (kg CO2-Eq)	electricity production, natural gas, conventional power plant	0.00188199
2020	Terrestrial acidification (kg SO2-Eq)	electricity production, natural gas, conventional power plant	2.24787e-06
2020	Freshwater ecotoxicity (kg 14-DCB)	electricity production, natural gas, conventional power plant	2.07058e-05
2020	Terrestrial ecotoxicity (kg 14-DCB)	electricity production, natural gas, conventional power plant	2.33763e-07
2020	Human toxicity (kg 14-DCB)	electricity production, natural gas, conventional power plant	5.84789e-05
2020	Freshwater eutrophication (kg P-Eq)	electricity production, natural gas, conventional power plant	3.43299e-08
2020	Metal depletion (kg Fe-Eq)	electricity production, natural gas, conventional power plant	1.69791e-05
2020	Water depletion (m3 water)	electricity production, natural gas, conventional power plant	6.7992e-06
2030	Climate change (kg CO2-Eq)	electricity production, natural gas, conventional power plant	0.00843702
2030	Terrestrial acidification (kg SO2-Eq)	electricity production, natural gas, conventional power plant	1.00281e-05
2030	Freshwater ecotoxicity (kg 14-DCB)	electricity production, natural gas, conventional power plant	9.27285e-05
2030	Terrestrial ecotoxicity (kg 14-DCB)	electricity production, natural gas, conventional power plant	1.05572e-06
2030	Human toxicity (kg 14-DCB)	electricity production, natural gas, conventional power plant	0.000231586
2030	Freshwater eutrophication (kg P-Eq)	electricity production, natural gas, conventional power plant	9.44383e-08
2030	Metal depletion (kg Fe-Eq)	electricity production, natural gas, conventional power plant	7.68969e-05
2030	Water depletion (m3 water)	electricity production, natural gas, conventional power plant	3.05253e-05
2040	Climate change (kg CO2-Eq)	electricity production, natural gas, conventional power plant	0.00645329
2040	Terrestrial acidification (kg SO2-Eq)	electricity production, natural gas, conventional power plant	7.67938e-06
2040	Freshwater ecotoxicity (kg 14-DCB)	electricity production, natural gas, conventional power plant	7.13998e-05
2040	Terrestrial ecotoxicity (kg 14-DCB)	electricity production, natural gas, conventional power plant	8.11076e-07
2040	Human toxicity (kg 14-DCB)	electricity production, natural gas, conventional power plant	0.000171672
2040	Freshwater eutrophication (kg P-Eq)	electricity production, natural gas, conventional power plant	6.81144e-08
2040	Metal depletion (kg Fe-Eq)	electricity production, natural gas, conventional power plant	5.95943e-05
2040	Water depletion (m3 water)	electricity production, natural gas, conventional power plant	2.34045e-05
2050	Climate change (kg CO2-Eq)	electricity production, natural gas, conventional power plant	0.00644799
2050	Terrestrial acidification (kg SO2-Eq)	electricity production, natural gas, conventional power plant	7.66683e-06
2050	Freshwater ecotoxicity (kg 14-DCB)	electricity production, natural gas, conventional power plant	7.14945e-05
2050	Terrestrial ecotoxicity (kg 14-DCB)	electricity production, natural gas, conventional power plant	8.10761e-07
2050	Human toxicity (kg 14-DCB)	electricity production, natural gas, conventional power plant	0.000169185
2050	Freshwater eutrophication (kg P-Eq)	electricity production, natural gas, conventional power plant	6.76139e-08
2050	Metal depletion (kg Fe-Eq)	electricity production, natural gas, conventional power plant	5.9727e-05
2050	Water depletion (m3 water)	electricity production, natural gas, conventional power plant	2.33635e-05
2060	Climate change (kg CO2-Eq)	electricity production, natural gas, conventional power plant	0.00267925
2060	Terrestrial acidification (kg SO2-Eq)	electricity production, natural gas, conventional power plant	3.18822e-06
2060	Freshwater ecotoxicity (kg 14-DCB)	electricity production, natural gas, conventional power plant	2.97295e-05
2060	Terrestrial ecotoxicity (kg 14-DCB)	electricity production, natural gas, conventional power plant	3.37243e-07
2060	Human toxicity (kg 14-DCB)	electricity production, natural gas, conventional power plant	6.9331e-05
2060	Freshwater eutrophication (kg P-Eq)	electricity production, natural gas, conventional power plant	2.7488e-08
2060	Metal depletion (kg Fe-Eq)	electricity production, natural gas, conventional power plant	2.48903e-05
2060	Water depletion (m3 water)	electricity production, natural gas, conventional power plant	9.70968e-06
2070	Climate change (kg CO2-Eq)	electricity production, natural gas, conventional power plant	0.00330718
2070	Terrestrial acidification (kg SO2-Eq)	electricity production, natural gas, conventional power plant	3.93414e-06
2070	Freshwater ecotoxicity (kg 14-DCB)	electricity production, natural gas, conventional power plant	3.67327e-05
2070	Terrestrial ecotoxicity (kg 14-DCB)	electricity production, natural gas, conventional power plant	4.1667e-07
2070	Human toxicity (kg 14-DCB)	electricity production, natural gas, conventional power plant	8.51319e-05
2070	Freshwater eutrophication (kg P-Eq)	electricity production, natural gas, conventional power plant	3.33597e-08
2070	Metal depletion (kg Fe-Eq)	electricity production, natural gas, conventional power plant	3.08021e-05
2070	Water depletion (m3 water)	electricity production, natural gas, conventional power plant	1.19837e-05
2080	Climate change (kg CO2-Eq)	electricity production, natural gas, conventional power plant	0.00218766
2080	Terrestrial acidification (kg SO2-Eq)	electricity production, natural gas, conventional power plant	2.60023e-06
2080	Freshwater ecotoxicity (kg 14-DCB)	electricity production, natural gas, conventional power plant	2.43232e-05
2080	Terrestrial ecotoxicity (kg 14-DCB)	electricity production, natural gas, conventional power plant	2.7577e-07
2080	Human toxicity (kg 14-DCB)	electricity production, natural gas, conventional power plant	5.62319e-05
2080	Freshwater eutrophication (kg P-Eq)	electricity production, natural gas, conventional power plant	2.17346e-08
2080	Metal depletion (kg Fe-Eq)	electricity production, natural gas, conventional power plant	2.04211e-05
2080	Water depletion (m3 water)	electricity production, natural gas, conventional power plant	7.92292e-06
2090	Climate change (kg CO2-Eq)	electricity production, natural gas, conventional power plant	0.00270761
2090	Terrestrial acidification (kg SO2-Eq)	electricity production, natural gas, conventional power plant	3.21708e-06
2090	Freshwater ecotoxicity (kg 14-DCB)	electricity production, natural gas, conventional power plant	3.01414e-05
2090	Terrestrial ecotoxicity (kg 14-DCB)	electricity production, natural gas, conventional power plant	3.41364e-07
2090	Human toxicity (kg 14-DCB)	electricity production, natural gas, conventional power plant	6.97936e-05
2090	Freshwater eutrophication (kg P-Eq)	electricity production, natural gas, conventional power plant	2.67915e-08
2090	Metal depletion (kg Fe-Eq)	electricity production, natural gas, conventional power plant	2.53152e-05
2090	Water depletion (m3 water)	electricity production, natural gas, conventional power plant	9.79676e-06
2100	Climate change (kg CO2-Eq)	electricity production, natural gas, conventional power plant	0.00346282
2100	Terrestrial acidification (kg SO2-Eq)	electricity production, natural gas, conventional power plant	4.11334e-06
2100	Freshwater ecotoxicity (kg 14-DCB)	electricity production, natural gas, conventional power plant	3.85852e-05
2100	Terrestrial ecotoxicity (kg 14-DCB)	electricity production, natural gas, conventional power plant	4.36583e-07
2100	Human toxicity (kg 14-DCB)	electricity production, natural gas, conventional power plant	8.94497e-05
2100	Freshwater eutrophication (kg P-Eq)	electricity production, natural gas, conventional power plant	3.42249e-08
2100	Metal depletion (kg Fe-Eq)	electricity production, natural gas, conventional power plant	3.24224e-05
2100	Water depletion (m3 water)	electricity production, natural gas, conventional power plant	1.25173e-05
2020	Climate change (kg CO2-Eq)	electricity production, nuclear, boiling water reactor	0.00117769
2020	Terrestrial acidification (kg SO2-Eq)	electricity production, nuclear, boiling water reactor	4.71645e-06
2020	Freshwater ecotoxicity (kg 14-DCB)	electricity production, nuclear, boiling water reactor	7.69073e-05
2020	Terrestrial ecotoxicity (kg 14-DCB)	electricity production, nuclear, boiling water reactor	4.77775e-07
2020	Human toxicity (kg 14-DCB)	electricity production, nuclear, boiling water reactor	0.00329675
2020	Freshwater eutrophication (kg P-Eq)	electricity production, nuclear, boiling water reactor	7.75316e-07
2020	Metal depletion (kg Fe-Eq)	electricity production, nuclear, boiling water reactor	0.000485151
2020	Water depletion (m3 water)	electricity production, nuclear, boiling water reactor	0.000314558
2030	Climate change (kg CO2-Eq)	electricity production, nuclear, boiling water reactor	0.000973337
2030	Terrestrial acidification (kg SO2-Eq)	electricity production, nuclear, boiling water reactor	4.77157e-06
2030	Freshwater ecotoxicity (kg 14-DCB)	electricity production, nuclear, boiling water reactor	9.07465e-05
2030	Terrestrial ecotoxicity (kg 14-DCB)	electricity production, nuclear, boiling water reactor	6.02761e-07
2030	Human toxicity (kg 14-DCB)	electricity production, nuclear, boiling water reactor	0.00384819
2030	Freshwater eutrophication (kg P-Eq)	electricity production, nuclear, boiling water reactor	4.91065e-07
2030	Metal depletion (kg Fe-Eq)	electricity production, nuclear, boiling water reactor	0.000608878
2030	Water depletion (m3 water)	electricity production, nuclear, boiling water reactor	0.000392297
2040	Climate change (kg CO2-Eq)	electricity production, nuclear, boiling water reactor	0.000475585
2040	Terrestrial acidification (kg SO2-Eq)	electricity production, nuclear, boiling water reactor	3.52587e-06
2040	Freshwater ecotoxicity (kg 14-DCB)	electricity production, nuclear, boiling water reactor	7.24026e-05
2040	Terrestrial ecotoxicity (kg 14-DCB)	electricity production, nuclear, boiling water reactor	4.69951e-07
2040	Human toxicity (kg 14-DCB)	electricity production, nuclear, boiling water reactor	0.0029133
2040	Freshwater eutrophication (kg P-Eq)	electricity production, nuclear, boiling water reactor	3.75411e-07
2040	Metal depletion (kg Fe-Eq)	electricity production, nuclear, boiling water reactor	0.000471903
2040	Water depletion (m3 water)	electricity production, nuclear, boiling water reactor	0.000299846
2050	Climate change (kg CO2-Eq)	electricity production, nuclear, boiling water reactor	0.000247495
2050	Terrestrial acidification (kg SO2-Eq)	electricity production, nuclear, boiling water reactor	1.89406e-06
2050	Freshwater ecotoxicity (kg 14-DCB)	electricity production, nuclear, boiling water reactor	3.97178e-05
2050	Terrestrial ecotoxicity (kg 14-DCB)	electricity production, nuclear, boiling water reactor	2.53827e-07
2050	Human toxicity (kg 14-DCB)	electricity production, nuclear, boiling water reactor	0.00155406
2050	Freshwater eutrophication (kg P-Eq)	electricity production, nuclear, boiling water reactor	2.18636e-07
2050	Metal depletion (kg Fe-Eq)	electricity production, nuclear, boiling water reactor	0.000253511
2050	Water depletion (m3 water)	electricity production, nuclear, boiling water reactor	0.000160328
2060	Climate change (kg CO2-Eq)	electricity production, nuclear, boiling water reactor	0.000176544
2060	Terrestrial acidification (kg SO2-Eq)	electricity production, nuclear, boiling water reactor	1.42884e-06
2060	Freshwater ecotoxicity (kg 14-DCB)	electricity production, nuclear, boiling water reactor	2.97909e-05
2060	Terrestrial ecotoxicity (kg 14-DCB)	electricity production, nuclear, boiling water reactor	1.92405e-07
2060	Human toxicity (kg 14-DCB)	electricity production, nuclear, boiling water reactor	0.00114765
2060	Freshwater eutrophication (kg P-Eq)	electricity production, nuclear, boiling water reactor	1.43472e-07
2060	Metal depletion (kg Fe-Eq)	electricity production, nuclear, boiling water reactor	0.000190729
2060	Water depletion (m3 water)	electricity production, nuclear, boiling water reactor	0.000120248
2070	Climate change (kg CO2-Eq)	electricity production, nuclear, boiling water reactor	0.000174042
2070	Terrestrial acidification (kg SO2-Eq)	electricity production, nuclear, boiling water reactor	1.41846e-06
2070	Freshwater ecotoxicity (kg 14-DCB)	electricity production, nuclear, boiling water reactor	3.05848e-05
2070	Terrestrial ecotoxicity (kg 14-DCB)	electricity production, nuclear, boiling water reactor	1.97975e-07
2070	Human toxicity (kg 14-DCB)	electricity production, nuclear, boiling water reactor	0.00115444
2070	Freshwater eutrophication (kg P-Eq)	electricity production, nuclear, boiling water reactor	1.40033e-07
2070	Metal depletion (kg Fe-Eq)	electricity production, nuclear, boiling water reactor	0.000193349
2070	Water depletion (m3 water)	electricity production, nuclear, boiling water reactor	0.00012129
2080	Climate change (kg CO2-Eq)	electricity production, nuclear, boiling water reactor	0.00018934
2080	Terrestrial acidification (kg SO2-Eq)	electricity production, nuclear, boiling water reactor	1.49873e-06
2080	Freshwater ecotoxicity (kg 14-DCB)	electricity production, nuclear, boiling water reactor	3.36329e-05
2080	Terrestrial ecotoxicity (kg 14-DCB)	electricity production, nuclear, boiling water reactor	2.16988e-07
2080	Human toxicity (kg 14-DCB)	electricity production, nuclear, boiling water reactor	0.00125142
2080	Freshwater eutrophication (kg P-Eq)	electricity production, nuclear, boiling water reactor	1.50257e-07
2080	Metal depletion (kg Fe-Eq)	electricity production, nuclear, boiling water reactor	0.000210177
2080	Water depletion (m3 water)	electricity production, nuclear, boiling water reactor	0.000131314
2090	Climate change (kg CO2-Eq)	electricity production, nuclear, boiling water reactor	0.000145243
2090	Terrestrial acidification (kg SO2-Eq)	electricity production, nuclear, boiling water reactor	1.13962e-06
2090	Freshwater ecotoxicity (kg 14-DCB)	electricity production, nuclear, boiling water reactor	2.6156e-05
2090	Terrestrial ecotoxicity (kg 14-DCB)	electricity production, nuclear, boiling water reactor	1.67613e-07
2090	Human toxicity (kg 14-DCB)	electricity production, nuclear, boiling water reactor	0.000956824
2090	Freshwater eutrophication (kg P-Eq)	electricity production, nuclear, boiling water reactor	1.16196e-07
2090	Metal depletion (kg Fe-Eq)	electricity production, nuclear, boiling water reactor	0.000160949
2090	Water depletion (m3 water)	electricity production, nuclear, boiling water reactor	0.000100041
2100	Climate change (kg CO2-Eq)	electricity production, nuclear, boiling water reactor	8.35651e-05
2100	Terrestrial acidification (kg SO2-Eq)	electricity production, nuclear, boiling water reactor	6.27424e-07
2100	Freshwater ecotoxicity (kg 14-DCB)	electricity production, nuclear, boiling water reactor	1.45933e-05
2100	Terrestrial ecotoxicity (kg 14-DCB)	electricity production, nuclear, boiling water reactor	9.43936e-08
2100	Human toxicity (kg 14-DCB)	electricity production, nuclear, boiling water reactor	0.000523815
2100	Freshwater eutrophication (kg P-Eq)	electricity production, nuclear, boiling water reactor	6.2104e-08
2100	Metal depletion (kg Fe-Eq)	electricity production, nuclear, boiling water reactor	8.87708e-05
2100	Water depletion (m3 water)	electricity production, nuclear, boiling water reactor	5.47444e-05
2020	Climate change (kg CO2-Eq)	electricity production, nuclear, pressure water reactor	0.0011163
2020	Terrestrial acidification (kg SO2-Eq)	electricity production, nuclear, pressure water reactor	4.48226e-06
2020	Freshwater ecotoxicity (kg 14-DCB)	electricity production, nuclear, pressure water reactor	7.42235e-05
2020	Terrestrial ecotoxicity (kg 14-DCB)	electricity production, nuclear, pressure water reactor	4.49145e-07
2020	Human toxicity (kg 14-DCB)	electricity production, nuclear, pressure water reactor	0.00311254
2020	Freshwater eutrophication (kg P-Eq)	electricity production, nuclear, pressure water reactor	7.39293e-07
2020	Metal depletion (kg Fe-Eq)	electricity production, nuclear, pressure water reactor	0.000467742
2020	Water depletion (m3 water)	electricity production, nuclear, pressure water reactor	0.000273203
2030	Climate change (kg CO2-Eq)	electricity production, nuclear, pressure water reactor	0.000920329
2030	Terrestrial acidification (kg SO2-Eq)	electricity production, nuclear, pressure water reactor	4.54618e-06
2030	Freshwater ecotoxicity (kg 14-DCB)	electricity production, nuclear, pressure water reactor	8.75975e-05
2030	Terrestrial ecotoxicity (kg 14-DCB)	electricity production, nuclear, pressure water reactor	5.67236e-07
2030	Human toxicity (kg 14-DCB)	electricity production, nuclear, pressure water reactor	0.00362967
2030	Freshwater eutrophication (kg P-Eq)	electricity production, nuclear, pressure water reactor	4.63054e-07
2030	Metal depletion (kg Fe-Eq)	electricity production, nuclear, pressure water reactor	0.000587071
2030	Water depletion (m3 water)	electricity production, nuclear, pressure water reactor	0.000340615
2040	Climate change (kg CO2-Eq)	electricity production, nuclear, pressure water reactor	0.000451054
2040	Terrestrial acidification (kg SO2-Eq)	electricity production, nuclear, pressure water reactor	3.35559e-06
2040	Freshwater ecotoxicity (kg 14-DCB)	electricity production, nuclear, pressure water reactor	6.97926e-05
2040	Terrestrial ecotoxicity (kg 14-DCB)	electricity production, nuclear, pressure water reactor	4.42045e-07
2040	Human toxicity (kg 14-DCB)	electricity production, nuclear, pressure water reactor	0.00274595
2040	Freshwater eutrophication (kg P-Eq)	electricity production, nuclear, pressure water reactor	3.51762e-07
2040	Metal depletion (kg Fe-Eq)	electricity production, nuclear, pressure water reactor	0.000454918
2040	Water depletion (m3 water)	electricity production, nuclear, pressure water reactor	0.000260308
2050	Climate change (kg CO2-Eq)	electricity production, nuclear, pressure water reactor	0.000235188
2050	Terrestrial acidification (kg SO2-Eq)	electricity production, nuclear, pressure water reactor	1.79997e-06
2050	Freshwater ecotoxicity (kg 14-DCB)	electricity production, nuclear, pressure water reactor	3.82694e-05
2050	Terrestrial ecotoxicity (kg 14-DCB)	electricity production, nuclear, pressure water reactor	2.38773e-07
2050	Human toxicity (kg 14-DCB)	electricity production, nuclear, pressure water reactor	0.00146418
2050	Freshwater eutrophication (kg P-Eq)	electricity production, nuclear, pressure water reactor	2.03679e-07
2050	Metal depletion (kg Fe-Eq)	electricity production, nuclear, pressure water reactor	0.000244375
2050	Water depletion (m3 water)	electricity production, nuclear, pressure water reactor	0.000139178
2060	Climate change (kg CO2-Eq)	electricity production, nuclear, pressure water reactor	0.000167508
2060	Terrestrial acidification (kg SO2-Eq)	electricity production, nuclear, pressure water reactor	1.35796e-06
2060	Freshwater ecotoxicity (kg 14-DCB)	electricity production, nuclear, pressure water reactor	2.87127e-05
2060	Terrestrial ecotoxicity (kg 14-DCB)	electricity production, nuclear, pressure water reactor	1.81039e-07
2060	Human toxicity (kg 14-DCB)	electricity production, nuclear, pressure water reactor	0.00108168
2060	Freshwater eutrophication (kg P-Eq)	electricity production, nuclear, pressure water reactor	1.34233e-07
2060	Metal depletion (kg Fe-Eq)	electricity production, nuclear, pressure water reactor	0.000183852
2060	Water depletion (m3 water)	electricity production, nuclear, pressure water reactor	0.000104382
2070	Climate change (kg CO2-Eq)	electricity production, nuclear, pressure water reactor	0.000165149
2070	Terrestrial acidification (kg SO2-Eq)	electricity production, nuclear, pressure water reactor	1.34869e-06
2070	Freshwater ecotoxicity (kg 14-DCB)	electricity production, nuclear, pressure water reactor	2.94379e-05
2070	Terrestrial ecotoxicity (kg 14-DCB)	electricity production, nuclear, pressure water reactor	1.8621e-07
2070	Human toxicity (kg 14-DCB)	electricity production, nuclear, pressure water reactor	0.001088
2070	Freshwater eutrophication (kg P-Eq)	electricity production, nuclear, pressure water reactor	1.30933e-07
2070	Metal depletion (kg Fe-Eq)	electricity production, nuclear, pressure water reactor	0.000186326
2070	Water depletion (m3 water)	electricity production, nuclear, pressure water reactor	0.000105285
2080	Climate change (kg CO2-Eq)	electricity production, nuclear, pressure water reactor	0.000179782
2080	Terrestrial acidification (kg SO2-Eq)	electricity production, nuclear, pressure water reactor	1.42593e-06
2080	Freshwater ecotoxicity (kg 14-DCB)	electricity production, nuclear, pressure water reactor	3.23381e-05
2080	Terrestrial ecotoxicity (kg 14-DCB)	electricity production, nuclear, pressure water reactor	2.03982e-07
2080	Human toxicity (kg 14-DCB)	electricity production, nuclear, pressure water reactor	0.00117922
2080	Freshwater eutrophication (kg P-Eq)	electricity production, nuclear, pressure water reactor	1.40251e-07
2080	Metal depletion (kg Fe-Eq)	electricity production, nuclear, pressure water reactor	0.000202495
2080	Water depletion (m3 water)	electricity production, nuclear, pressure water reactor	0.000113985
2090	Climate change (kg CO2-Eq)	electricity production, nuclear, pressure water reactor	0.000138103
2090	Terrestrial acidification (kg SO2-Eq)	electricity production, nuclear, pressure water reactor	1.08399e-06
2090	Freshwater ecotoxicity (kg 14-DCB)	electricity production, nuclear, pressure water reactor	2.51331e-05
2090	Terrestrial ecotoxicity (kg 14-DCB)	electricity production, nuclear, pressure water reactor	1.57492e-07
2090	Human toxicity (kg 14-DCB)	electricity production, nuclear, pressure water reactor	0.000901563
2090	Freshwater eutrophication (kg P-Eq)	electricity production, nuclear, pressure water reactor	1.08269e-07
2090	Metal depletion (kg Fe-Eq)	electricity production, nuclear, pressure water reactor	0.000155036
2090	Water depletion (m3 water)	electricity production, nuclear, pressure water reactor	8.68345e-05
2100	Climate change (kg CO2-Eq)	electricity production, nuclear, pressure water reactor	7.93841e-05
2100	Terrestrial acidification (kg SO2-Eq)	electricity production, nuclear, pressure water reactor	5.96525e-07
2100	Freshwater ecotoxicity (kg 14-DCB)	electricity production, nuclear, pressure water reactor	1.40127e-05
2100	Terrestrial ecotoxicity (kg 14-DCB)	electricity production, nuclear, pressure water reactor	8.8578e-08
2100	Human toxicity (kg 14-DCB)	electricity production, nuclear, pressure water reactor	0.000493625
2100	Freshwater eutrophication (kg P-Eq)	electricity production, nuclear, pressure water reactor	5.79214e-08
2100	Metal depletion (kg Fe-Eq)	electricity production, nuclear, pressure water reactor	8.54752e-05
2100	Water depletion (m3 water)	electricity production, nuclear, pressure water reactor	4.75146e-05
2020	Climate change (kg CO2-Eq)	electricity production, oil	0.00507951
2020	Terrestrial acidification (kg SO2-Eq)	electricity production, oil	1.39438e-05
2020	Freshwater ecotoxicity (kg 14-DCB)	electricity production, oil	1.00333e-05
2020	Terrestrial ecotoxicity (kg 14-DCB)	electricity production, oil	6.91097e-07
2020	Human toxicity (kg 14-DCB)	electricity production, oil	0.000435756
2020	Freshwater eutrophication (kg P-Eq)	electricity production, oil	6.47968e-08
2020	Metal depletion (kg Fe-Eq)	electricity production, oil	3.04133e-05
2020	Water depletion (m3 water)	electricity production, oil	4.20949e-06
2030	Climate change (kg CO2-Eq)	electricity production, oil	0.0072475
2030	Terrestrial acidification (kg SO2-Eq)	electricity production, oil	1.9679e-05
2030	Freshwater ecotoxicity (kg 14-DCB)	electricity production, oil	1.40528e-05
2030	Terrestrial ecotoxicity (kg 14-DCB)	electricity production, oil	9.92345e-07
2030	Human toxicity (kg 14-DCB)	electricity production, oil	0.000603908
2030	Freshwater eutrophication (kg P-Eq)	electricity production, oil	5.76572e-08
2030	Metal depletion (kg Fe-Eq)	electricity production, oil	4.39073e-05
2030	Water depletion (m3 water)	electricity production, oil	5.9595e-06
2040	Climate change (kg CO2-Eq)	electricity production, oil	0.000478432
2040	Terrestrial acidification (kg SO2-Eq)	electricity production, oil	7.40687e-07
2040	Freshwater ecotoxicity (kg 14-DCB)	electricity production, oil	9.42272e-07
2040	Terrestrial ecotoxicity (kg 14-DCB)	electricity production, oil	6.58325e-08
2040	Human toxicity (kg 14-DCB)	electricity production, oil	3.95031e-05
2040	Freshwater eutrophication (kg P-Eq)	electricity production, oil	3.22267e-09
2040	Metal depletion (kg Fe-Eq)	electricity production, oil	2.94843e-06
2040	Water depletion (m3 water)	electricity production, oil	3.93176e-07
2050	Climate change (kg CO2-Eq)	electricity production, oil	0.000178869
2050	Terrestrial acidification (kg SO2-Eq)	electricity production, oil	2.56427e-07
2050	Freshwater ecotoxicity (kg 14-DCB)	electricity production, oil	3.55604e-07
2050	Terrestrial ecotoxicity (kg 14-DCB)	electricity production, oil	2.46295e-08
2050	Human toxicity (kg 14-DCB)	electricity production, oil	1.47608e-05
2050	Freshwater eutrophication (kg P-Eq)	electricity production, oil	1.25578e-09
2050	Metal depletion (kg Fe-Eq)	electricity production, oil	1.10637e-06
2050	Water depletion (m3 water)	electricity production, oil	1.46784e-07
2060	Climate change (kg CO2-Eq)	electricity production, oil	9.34785e-05
2060	Terrestrial acidification (kg SO2-Eq)	electricity production, oil	1.28211e-07
2060	Freshwater ecotoxicity (kg 14-DCB)	electricity production, oil	1.85205e-07
2060	Terrestrial ecotoxicity (kg 14-DCB)	electricity production, oil	1.28761e-08
2060	Human toxicity (kg 14-DCB)	electricity production, oil	7.69036e-06
2060	Freshwater eutrophication (kg P-Eq)	electricity production, oil	6.34685e-10
2060	Metal depletion (kg Fe-Eq)	electricity production, oil	5.78234e-07
2060	Water depletion (m3 water)	electricity production, oil	7.68561e-08
2070	Climate change (kg CO2-Eq)	electricity production, oil	8.65691e-05
2070	Terrestrial acidification (kg SO2-Eq)	electricity production, oil	1.14368e-07
2070	Freshwater ecotoxicity (kg 14-DCB)	electricity production, oil	1.73802e-07
2070	Terrestrial ecotoxicity (kg 14-DCB)	electricity production, oil	1.19404e-08
2070	Human toxicity (kg 14-DCB)	electricity production, oil	7.11633e-06
2070	Freshwater eutrophication (kg P-Eq)	electricity production, oil	5.72757e-10
2070	Metal depletion (kg Fe-Eq)	electricity production, oil	5.39254e-07
2070	Water depletion (m3 water)	electricity production, oil	7.10127e-08
2080	Climate change (kg CO2-Eq)	electricity production, oil	7.61098e-05
2080	Terrestrial acidification (kg SO2-Eq)	electricity production, oil	9.62061e-08
2080	Freshwater ecotoxicity (kg 14-DCB)	electricity production, oil	1.55711e-07
2080	Terrestrial ecotoxicity (kg 14-DCB)	electricity production, oil	1.05115e-08
2080	Human toxicity (kg 14-DCB)	electricity production, oil	6.26151e-06
2080	Freshwater eutrophication (kg P-Eq)	electricity production, oil	5.02096e-10
2080	Metal depletion (kg Fe-Eq)	electricity production, oil	4.78583e-07
2080	Water depletion (m3 water)	electricity production, oil	6.20533e-08
2090	Climate change (kg CO2-Eq)	electricity production, oil	9.00827e-05
2090	Terrestrial acidification (kg SO2-Eq)	electricity production, oil	1.09589e-07
2090	Freshwater ecotoxicity (kg 14-DCB)	electricity production, oil	1.86091e-07
2090	Terrestrial ecotoxicity (kg 14-DCB)	electricity production, oil	1.2446e-08
2090	Human toxicity (kg 14-DCB)	electricity production, oil	7.41741e-06
2090	Freshwater eutrophication (kg P-Eq)	electricity production, oil	6.01556e-10
2090	Metal depletion (kg Fe-Eq)	electricity production, oil	5.68823e-07
2090	Water depletion (m3 water)	electricity production, oil	7.31568e-08
2100	Climate change (kg CO2-Eq)	electricity production, oil	7.58359e-05
2100	Terrestrial acidification (kg SO2-Eq)	electricity production, oil	8.92477e-08
2100	Freshwater ecotoxicity (kg 14-DCB)	electricity production, oil	1.57931e-07
2100	Terrestrial ecotoxicity (kg 14-DCB)	electricity production, oil	1.04793e-08
2100	Human toxicity (kg 14-DCB)	electricity production, oil	6.24106e-06
2100	Freshwater eutrophication (kg P-Eq)	electricity production, oil	5.04181e-10
2100	Metal depletion (kg Fe-Eq)	electricity production, oil	4.80754e-07
2100	Water depletion (m3 water)	electricity production, oil	6.12952e-08
2020	Climate change (kg CO2-Eq)	electricity production, photovoltaic, 3kWp slanted-roof installation, multi-Si, panel, mounted	0.000651284
2020	Terrestrial acidification (kg SO2-Eq)	electricity production, photovoltaic, 3kWp slanted-roof installation, multi-Si, panel, mounted	4.01629e-06
2020	Freshwater ecotoxicity (kg 14-DCB)	electricity production, photovoltaic, 3kWp slanted-roof installation, multi-Si, panel, mounted	0.000304841
2020	Terrestrial ecotoxicity (kg 14-DCB)	electricity production, photovoltaic, 3kWp slanted-roof installation, multi-Si, panel, mounted	1.41654e-06
2020	Human toxicity (kg 14-DCB)	electricity production, photovoltaic, 3kWp slanted-roof installation, multi-Si, panel, mounted	0.00105674
2020	Freshwater eutrophication (kg P-Eq)	electricity production, photovoltaic, 3kWp slanted-roof installation, multi-Si, panel, mounted	5.99241e-07
2020	Metal depletion (kg Fe-Eq)	electricity production, photovoltaic, 3kWp slanted-roof installation, multi-Si, panel, mounted	0.00036299
2020	Water depletion (m3 water)	electricity production, photovoltaic, 3kWp slanted-roof installation, multi-Si, panel, mounted	4.35672e-06
2030	Climate change (kg CO2-Eq)	electricity production, photovoltaic, 3kWp slanted-roof installation, multi-Si, panel, mounted	0.000616708
2030	Terrestrial acidification (kg SO2-Eq)	electricity production, photovoltaic, 3kWp slanted-roof installation, multi-Si, panel, mounted	4.47486e-06
2030	Freshwater ecotoxicity (kg 14-DCB)	electricity production, photovoltaic, 3kWp slanted-roof installation, multi-Si, panel, mounted	0.000409176
2030	Terrestrial ecotoxicity (kg 14-DCB)	electricity production, photovoltaic, 3kWp slanted-roof installation, multi-Si, panel, mounted	1.9089e-06
2030	Human toxicity (kg 14-DCB)	electricity production, photovoltaic, 3kWp slanted-roof installation, multi-Si, panel, mounted	0.0013062
2030	Freshwater eutrophication (kg P-Eq)	electricity production, photovoltaic, 3kWp slanted-roof installation, multi-Si, panel, mounted	6.16679e-07
2030	Metal depletion (kg Fe-Eq)	electricity production, photovoltaic, 3kWp slanted-roof installation, multi-Si, panel, mounted	0.000490717
2030	Water depletion (m3 water)	electricity production, photovoltaic, 3kWp slanted-roof installation, multi-Si, panel, mounted	5.41625e-06
2040	Climate change (kg CO2-Eq)	electricity production, photovoltaic, 3kWp slanted-roof installation, multi-Si, panel, mounted	0.00215896
2040	Terrestrial acidification (kg SO2-Eq)	electricity production, photovoltaic, 3kWp slanted-roof installation, multi-Si, panel, mounted	2.11316e-05
2040	Freshwater ecotoxicity (kg 14-DCB)	electricity production, photovoltaic, 3kWp slanted-roof installation, multi-Si, panel, mounted	0.00203165
2040	Terrestrial ecotoxicity (kg 14-DCB)	electricity production, photovoltaic, 3kWp slanted-roof installation, multi-Si, panel, mounted	9.47249e-06
2040	Human toxicity (kg 14-DCB)	electricity production, photovoltaic, 3kWp slanted-roof installation, multi-Si, panel, mounted	0.00624184
2040	Freshwater eutrophication (kg P-Eq)	electricity production, photovoltaic, 3kWp slanted-roof installation, multi-Si, panel, mounted	2.796e-06
2040	Metal depletion (kg Fe-Eq)	electricity production, photovoltaic, 3kWp slanted-roof installation, multi-Si, panel, mounted	0.00244642
2040	Water depletion (m3 water)	electricity production, photovoltaic, 3kWp slanted-roof installation, multi-Si, panel, mounted	2.5875e-05
2050	Climate change (kg CO2-Eq)	electricity production, photovoltaic, 3kWp slanted-roof installation, multi-Si, panel, mounted	0.00277675
2050	Terrestrial acidification (kg SO2-Eq)	electricity production, photovoltaic, 3kWp slanted-roof installation, multi-Si, panel, mounted	2.75892e-05
2050	Freshwater ecotoxicity (kg 14-DCB)	electricity production, photovoltaic, 3kWp slanted-roof installation, multi-Si, panel, mounted	0.00268419
2050	Terrestrial ecotoxicity (kg 14-DCB)	electricity production, photovoltaic, 3kWp slanted-roof installation, multi-Si, panel, mounted	1.2509e-05
2050	Human toxicity (kg 14-DCB)	electricity production, photovoltaic, 3kWp slanted-roof installation, multi-Si, panel, mounted	0.00821672
2050	Freshwater eutrophication (kg P-Eq)	electricity production, photovoltaic, 3kWp slanted-roof installation, multi-Si, panel, mounted	3.76044e-06
2050	Metal depletion (kg Fe-Eq)	electricity production, photovoltaic, 3kWp slanted-roof installation, multi-Si, panel, mounted	0.00323183
2050	Water depletion (m3 water)	electricity production, photovoltaic, 3kWp slanted-roof installation, multi-Si, panel, mounted	3.37175e-05
2060	Climate change (kg CO2-Eq)	electricity production, photovoltaic, 3kWp slanted-roof installation, multi-Si, panel, mounted	0.00270471
2060	Terrestrial acidification (kg SO2-Eq)	electricity production, photovoltaic, 3kWp slanted-roof installation, multi-Si, panel, mounted	2.72448e-05
2060	Freshwater ecotoxicity (kg 14-DCB)	electricity production, photovoltaic, 3kWp slanted-roof installation, multi-Si, panel, mounted	0.00263282
2060	Terrestrial ecotoxicity (kg 14-DCB)	electricity production, photovoltaic, 3kWp slanted-roof installation, multi-Si, panel, mounted	1.22844e-05
2060	Human toxicity (kg 14-DCB)	electricity production, photovoltaic, 3kWp slanted-roof installation, multi-Si, panel, mounted	0.00799805
2060	Freshwater eutrophication (kg P-Eq)	electricity production, photovoltaic, 3kWp slanted-roof installation, multi-Si, panel, mounted	3.63131e-06
2060	Metal depletion (kg Fe-Eq)	electricity production, photovoltaic, 3kWp slanted-roof installation, multi-Si, panel, mounted	0.00317199
2060	Water depletion (m3 water)	electricity production, photovoltaic, 3kWp slanted-roof installation, multi-Si, panel, mounted	3.34134e-05
2070	Climate change (kg CO2-Eq)	electricity production, photovoltaic, 3kWp slanted-roof installation, multi-Si, panel, mounted	0.00276913
2070	Terrestrial acidification (kg SO2-Eq)	electricity production, photovoltaic, 3kWp slanted-roof installation, multi-Si, panel, mounted	2.83249e-05
2070	Freshwater ecotoxicity (kg 14-DCB)	electricity production, photovoltaic, 3kWp slanted-roof installation, multi-Si, panel, mounted	0.00277228
2070	Terrestrial ecotoxicity (kg 14-DCB)	electricity production, photovoltaic, 3kWp slanted-roof installation, multi-Si, panel, mounted	1.29469e-05
2070	Human toxicity (kg 14-DCB)	electricity production, photovoltaic, 3kWp slanted-roof installation, multi-Si, panel, mounted	0.00837407
2070	Freshwater eutrophication (kg P-Eq)	electricity production, photovoltaic, 3kWp slanted-roof installation, multi-Si, panel, mounted	3.75706e-06
2070	Metal depletion (kg Fe-Eq)	electricity production, photovoltaic, 3kWp slanted-roof installation, multi-Si, panel, mounted	0.00334325
2070	Water depletion (m3 water)	electricity production, photovoltaic, 3kWp slanted-roof installation, multi-Si, panel, mounted	3.44337e-05
2080	Climate change (kg CO2-Eq)	electricity production, photovoltaic, 3kWp slanted-roof installation, multi-Si, panel, mounted	0.0028615
2080	Terrestrial acidification (kg SO2-Eq)	electricity production, photovoltaic, 3kWp slanted-roof installation, multi-Si, panel, mounted	2.88756e-05
2080	Freshwater ecotoxicity (kg 14-DCB)	electricity production, photovoltaic, 3kWp slanted-roof installation, multi-Si, panel, mounted	0.00286864
2080	Terrestrial ecotoxicity (kg 14-DCB)	electricity production, photovoltaic, 3kWp slanted-roof installation, multi-Si, panel, mounted	1.34108e-05
2080	Human toxicity (kg 14-DCB)	electricity production, photovoltaic, 3kWp slanted-roof installation, multi-Si, panel, mounted	0.00865532
2080	Freshwater eutrophication (kg P-Eq)	electricity production, photovoltaic, 3kWp slanted-roof installation, multi-Si, panel, mounted	3.86482e-06
2080	Metal depletion (kg Fe-Eq)	electricity production, photovoltaic, 3kWp slanted-roof installation, multi-Si, panel, mounted	0.00346342
2080	Water depletion (m3 water)	electricity production, photovoltaic, 3kWp slanted-roof installation, multi-Si, panel, mounted	3.4144e-05
2090	Climate change (kg CO2-Eq)	electricity production, photovoltaic, 3kWp slanted-roof installation, multi-Si, panel, mounted	0.00285872
2090	Terrestrial acidification (kg SO2-Eq)	electricity production, photovoltaic, 3kWp slanted-roof installation, multi-Si, panel, mounted	2.88452e-05
2090	Freshwater ecotoxicity (kg 14-DCB)	electricity production, photovoltaic, 3kWp slanted-roof installation, multi-Si, panel, mounted	0.00287034
2090	Terrestrial ecotoxicity (kg 14-DCB)	electricity production, photovoltaic, 3kWp slanted-roof installation, multi-Si, panel, mounted	1.34186e-05
2090	Human toxicity (kg 14-DCB)	electricity production, photovoltaic, 3kWp slanted-roof installation, multi-Si, panel, mounted	0.00866708
2090	Freshwater eutrophication (kg P-Eq)	electricity production, photovoltaic, 3kWp slanted-roof installation, multi-Si, panel, mounted	3.88017e-06
2090	Metal depletion (kg Fe-Eq)	electricity production, photovoltaic, 3kWp slanted-roof installation, multi-Si, panel, mounted	0.00346608
2090	Water depletion (m3 water)	electricity production, photovoltaic, 3kWp slanted-roof installation, multi-Si, panel, mounted	3.3283e-05
2100	Climate change (kg CO2-Eq)	electricity production, photovoltaic, 3kWp slanted-roof installation, multi-Si, panel, mounted	0.00295298
2100	Terrestrial acidification (kg SO2-Eq)	electricity production, photovoltaic, 3kWp slanted-roof installation, multi-Si, panel, mounted	2.9538e-05
2100	Freshwater ecotoxicity (kg 14-DCB)	electricity production, photovoltaic, 3kWp slanted-roof installation, multi-Si, panel, mounted	0.00294142
2100	Terrestrial ecotoxicity (kg 14-DCB)	electricity production, photovoltaic, 3kWp slanted-roof installation, multi-Si, panel, mounted	1.37557e-05
2100	Human toxicity (kg 14-DCB)	electricity production, photovoltaic, 3kWp slanted-roof installation, multi-Si, panel, mounted	0.00886723
2100	Freshwater eutrophication (kg P-Eq)	electricity production, photovoltaic, 3kWp slanted-roof installation, multi-Si, panel, mounted	3.96075e-06
2100	Metal depletion (kg Fe-Eq)	electricity production, photovoltaic, 3kWp slanted-roof installation, multi-Si, panel, mounted	0.00355371
2100	Water depletion (m3 water)	electricity production, photovoltaic, 3kWp slanted-roof installation, multi-Si, panel, mounted	3.30855e-05
2020	Climate change (kg CO2-Eq)	electricity production, photovoltaic, 570kWp open ground installation, multi-Si	0.000626353
2020	Terrestrial acidification (kg SO2-Eq)	electricity production, photovoltaic, 570kWp open ground installation, multi-Si	3.00281e-06
2020	Freshwater ecotoxicity (kg 14-DCB)	electricity production, photovoltaic, 570kWp open ground installation, multi-Si	0.000127441
2020	Terrestrial ecotoxicity (kg 14-DCB)	electricity production, photovoltaic, 570kWp open ground installation, multi-Si	1.28315e-06
2020	Human toxicity (kg 14-DCB)	electricity production, photovoltaic, 570kWp open ground installation, multi-Si	0.000632614
2020	Freshwater eutrophication (kg P-Eq)	electricity production, photovoltaic, 570kWp open ground installation, multi-Si	4.05689e-07
2020	Metal depletion (kg Fe-Eq)	electricity production, photovoltaic, 570kWp open ground installation, multi-Si	0.000287389
2020	Water depletion (m3 water)	electricity production, photovoltaic, 570kWp open ground installation, multi-Si	3.33442e-06
2030	Climate change (kg CO2-Eq)	electricity production, photovoltaic, 570kWp open ground installation, multi-Si	0.00417183
2030	Terrestrial acidification (kg SO2-Eq)	electricity production, photovoltaic, 570kWp open ground installation, multi-Si	2.16299e-05
2030	Freshwater ecotoxicity (kg 14-DCB)	electricity production, photovoltaic, 570kWp open ground installation, multi-Si	0.00115158
2030	Terrestrial ecotoxicity (kg 14-DCB)	electricity production, photovoltaic, 570kWp open ground installation, multi-Si	1.17061e-05
2030	Human toxicity (kg 14-DCB)	electricity production, photovoltaic, 570kWp open ground installation, multi-Si	0.00506902
2030	Freshwater eutrophication (kg P-Eq)	electricity production, photovoltaic, 570kWp open ground installation, multi-Si	2.5677e-06
2030	Metal depletion (kg Fe-Eq)	electricity production, photovoltaic, 570kWp open ground installation, multi-Si	0.00263061
2030	Water depletion (m3 water)	electricity production, photovoltaic, 570kWp open ground installation, multi-Si	2.77187e-05
2040	Climate change (kg CO2-Eq)	electricity production, photovoltaic, 570kWp open ground installation, multi-Si	0.00504246
2040	Terrestrial acidification (kg SO2-Eq)	electricity production, photovoltaic, 570kWp open ground installation, multi-Si	3.31291e-05
2040	Freshwater ecotoxicity (kg 14-DCB)	electricity production, photovoltaic, 570kWp open ground installation, multi-Si	0.00188114
2040	Terrestrial ecotoxicity (kg 14-DCB)	electricity production, photovoltaic, 570kWp open ground installation, multi-Si	1.90792e-05
2040	Human toxicity (kg 14-DCB)	electricity production, photovoltaic, 570kWp open ground installation, multi-Si	0.00779818
2040	Freshwater eutrophication (kg P-Eq)	electricity production, photovoltaic, 570kWp open ground installation, multi-Si	3.67178e-06
2040	Metal depletion (kg Fe-Eq)	electricity production, photovoltaic, 570kWp open ground installation, multi-Si	0.00430983
2040	Water depletion (m3 water)	electricity production, photovoltaic, 570kWp open ground installation, multi-Si	4.31716e-05
2050	Climate change (kg CO2-Eq)	electricity production, photovoltaic, 570kWp open ground installation, multi-Si	0.00545512
2050	Terrestrial acidification (kg SO2-Eq)	electricity production, photovoltaic, 570kWp open ground installation, multi-Si	3.59825e-05
2050	Freshwater ecotoxicity (kg 14-DCB)	electricity production, photovoltaic, 570kWp open ground installation, multi-Si	0.00208754
2050	Terrestrial ecotoxicity (kg 14-DCB)	electricity production, photovoltaic, 570kWp open ground installation, multi-Si	2.11248e-05
2050	Human toxicity (kg 14-DCB)	electricity production, photovoltaic, 570kWp open ground installation, multi-Si	0.00859586
2050	Freshwater eutrophication (kg P-Eq)	electricity production, photovoltaic, 570kWp open ground installation, multi-Si	4.17917e-06
2050	Metal depletion (kg Fe-Eq)	electricity production, photovoltaic, 570kWp open ground installation, multi-Si	0.00477456
2050	Water depletion (m3 water)	electricity production, photovoltaic, 570kWp open ground installation, multi-Si	4.70513e-05
2060	Climate change (kg CO2-Eq)	electricity production, photovoltaic, 570kWp open ground installation, multi-Si	0.00569403
2060	Terrestrial acidification (kg SO2-Eq)	electricity production, photovoltaic, 570kWp open ground installation, multi-Si	3.80974e-05
2060	Freshwater ecotoxicity (kg 14-DCB)	electricity production, photovoltaic, 570kWp open ground installation, multi-Si	0.00219121
2060	Terrestrial ecotoxicity (kg 14-DCB)	electricity production, photovoltaic, 570kWp open ground installation, multi-Si	2.22125e-05
2060	Human toxicity (kg 14-DCB)	electricity production, photovoltaic, 570kWp open ground installation, multi-Si	0.00891439
2060	Freshwater eutrophication (kg P-Eq)	electricity production, photovoltaic, 570kWp open ground installation, multi-Si	4.28314e-06
2060	Metal depletion (kg Fe-Eq)	electricity production, photovoltaic, 570kWp open ground installation, multi-Si	0.00501786
2060	Water depletion (m3 water)	electricity production, photovoltaic, 570kWp open ground installation, multi-Si	4.9993e-05
2070	Climate change (kg CO2-Eq)	electricity production, photovoltaic, 570kWp open ground installation, multi-Si	0.00565963
2070	Terrestrial acidification (kg SO2-Eq)	electricity production, photovoltaic, 570kWp open ground installation, multi-Si	3.82825e-05
2070	Freshwater ecotoxicity (kg 14-DCB)	electricity production, photovoltaic, 570kWp open ground installation, multi-Si	0.00224301
2070	Terrestrial ecotoxicity (kg 14-DCB)	electricity production, photovoltaic, 570kWp open ground installation, multi-Si	2.26918e-05
2070	Human toxicity (kg 14-DCB)	electricity production, photovoltaic, 570kWp open ground installation, multi-Si	0.00902717
2070	Freshwater eutrophication (kg P-Eq)	electricity production, photovoltaic, 570kWp open ground installation, multi-Si	4.25788e-06
2070	Metal depletion (kg Fe-Eq)	electricity production, photovoltaic, 570kWp open ground installation, multi-Si	0.00512905
2070	Water depletion (m3 water)	electricity production, photovoltaic, 570kWp open ground installation, multi-Si	4.97225e-05
2080	Climate change (kg CO2-Eq)	electricity production, photovoltaic, 570kWp open ground installation, multi-Si	0.0059512
2080	Terrestrial acidification (kg SO2-Eq)	electricity production, photovoltaic, 570kWp open ground installation, multi-Si	3.96165e-05
2080	Freshwater ecotoxicity (kg 14-DCB)	electricity production, photovoltaic, 570kWp open ground installation, multi-Si	0.00237284
2080	Terrestrial ecotoxicity (kg 14-DCB)	electricity production, photovoltaic, 570kWp open ground installation, multi-Si	2.3932e-05
2080	Human toxicity (kg 14-DCB)	electricity production, photovoltaic, 570kWp open ground installation, multi-Si	0.00951444
2080	Freshwater eutrophication (kg P-Eq)	electricity production, photovoltaic, 570kWp open ground installation, multi-Si	4.45461e-06
2080	Metal depletion (kg Fe-Eq)	electricity production, photovoltaic, 570kWp open ground installation, multi-Si	0.00541335
2080	Water depletion (m3 water)	electricity production, photovoltaic, 570kWp open ground installation, multi-Si	4.98782e-05
2090	Climate change (kg CO2-Eq)	electricity production, photovoltaic, 570kWp open ground installation, multi-Si	0.00691676
2090	Terrestrial acidification (kg SO2-Eq)	electricity production, photovoltaic, 570kWp open ground installation, multi-Si	4.6046e-05
2090	Freshwater ecotoxicity (kg 14-DCB)	electricity production, photovoltaic, 570kWp open ground installation, multi-Si	0.00276811
2090	Terrestrial ecotoxicity (kg 14-DCB)	electricity production, photovoltaic, 570kWp open ground installation, multi-Si	2.7865e-05
2090	Human toxicity (kg 14-DCB)	electricity production, photovoltaic, 570kWp open ground installation, multi-Si	0.0111026
2090	Freshwater eutrophication (kg P-Eq)	electricity production, photovoltaic, 570kWp open ground installation, multi-Si	5.21732e-06
2090	Metal depletion (kg Fe-Eq)	electricity production, photovoltaic, 570kWp open ground installation, multi-Si	0.00630564
2090	Water depletion (m3 water)	electricity production, photovoltaic, 570kWp open ground installation, multi-Si	5.63263e-05
2100	Climate change (kg CO2-Eq)	electricity production, photovoltaic, 570kWp open ground installation, multi-Si	0.00731997
2100	Terrestrial acidification (kg SO2-Eq)	electricity production, photovoltaic, 570kWp open ground installation, multi-Si	4.83916e-05
2100	Freshwater ecotoxicity (kg 14-DCB)	electricity production, photovoltaic, 570kWp open ground installation, multi-Si	0.00291622
2100	Terrestrial ecotoxicity (kg 14-DCB)	electricity production, photovoltaic, 570kWp open ground installation, multi-Si	2.93128e-05
2100	Human toxicity (kg 14-DCB)	electricity production, photovoltaic, 570kWp open ground installation, multi-Si	0.0116555
2100	Freshwater eutrophication (kg P-Eq)	electricity production, photovoltaic, 570kWp open ground installation, multi-Si	5.45708e-06
2100	Metal depletion (kg Fe-Eq)	electricity production, photovoltaic, 570kWp open ground installation, multi-Si	0.00663616
2100	Water depletion (m3 water)	electricity production, photovoltaic, 570kWp open ground installation, multi-Si	5.71204e-05
2020	Climate change (kg CO2-Eq)	electricity production, solar thermal parabolic trough, 50 MW	2.42718e-05
2020	Terrestrial acidification (kg SO2-Eq)	electricity production, solar thermal parabolic trough, 50 MW	8.88956e-08
2020	Freshwater ecotoxicity (kg 14-DCB)	electricity production, solar thermal parabolic trough, 50 MW	1.30776e-06
2020	Terrestrial ecotoxicity (kg 14-DCB)	electricity production, solar thermal parabolic trough, 50 MW	2.91342e-09
2020	Human toxicity (kg 14-DCB)	electricity production, solar thermal parabolic trough, 50 MW	6.06258e-06
2020	Freshwater eutrophication (kg P-Eq)	electricity production, solar thermal parabolic trough, 50 MW	4.56817e-09
2020	Metal depletion (kg Fe-Eq)	electricity production, solar thermal parabolic trough, 50 MW	4.57509e-06
2020	Water depletion (m3 water)	electricity production, solar thermal parabolic trough, 50 MW	1.08057e-07
2030	Climate change (kg CO2-Eq)	electricity production, solar thermal parabolic trough, 50 MW	2.94826e-05
2030	Terrestrial acidification (kg SO2-Eq)	electricity production, solar thermal parabolic trough, 50 MW	1.08692e-07
2030	Freshwater ecotoxicity (kg 14-DCB)	electricity production, solar thermal parabolic trough, 50 MW	1.67268e-06
2030	Terrestrial ecotoxicity (kg 14-DCB)	electricity production, solar thermal parabolic trough, 50 MW	3.74159e-09
2030	Human toxicity (kg 14-DCB)	electricity production, solar thermal parabolic trough, 50 MW	6.99763e-06
2030	Freshwater eutrophication (kg P-Eq)	electricity production, solar thermal parabolic trough, 50 MW	4.57247e-09
2030	Metal depletion (kg Fe-Eq)	electricity production, solar thermal parabolic trough, 50 MW	5.9078e-06
2030	Water depletion (m3 water)	electricity production, solar thermal parabolic trough, 50 MW	1.36292e-07
2040	Climate change (kg CO2-Eq)	electricity production, solar thermal parabolic trough, 50 MW	2.84771e-05
2040	Terrestrial acidification (kg SO2-Eq)	electricity production, solar thermal parabolic trough, 50 MW	1.08018e-07
2040	Freshwater ecotoxicity (kg 14-DCB)	electricity production, solar thermal parabolic trough, 50 MW	1.68722e-06
2040	Terrestrial ecotoxicity (kg 14-DCB)	electricity production, solar thermal parabolic trough, 50 MW	3.77842e-09
2040	Human toxicity (kg 14-DCB)	electricity production, solar thermal parabolic trough, 50 MW	6.71189e-06
2040	Freshwater eutrophication (kg P-Eq)	electricity production, solar thermal parabolic trough, 50 MW	4.22663e-09
2040	Metal depletion (kg Fe-Eq)	electricity production, solar thermal parabolic trough, 50 MW	5.9616e-06
2040	Water depletion (m3 water)	electricity production, solar thermal parabolic trough, 50 MW	1.35749e-07
2050	Climate change (kg CO2-Eq)	electricity production, solar thermal parabolic trough, 50 MW	6.19721e-05
2050	Terrestrial acidification (kg SO2-Eq)	electricity production, solar thermal parabolic trough, 50 MW	2.35784e-07
2050	Freshwater ecotoxicity (kg 14-DCB)	electricity production, solar thermal parabolic trough, 50 MW	3.69266e-06
2050	Terrestrial ecotoxicity (kg 14-DCB)	electricity production, solar thermal parabolic trough, 50 MW	8.28458e-09
2050	Human toxicity (kg 14-DCB)	electricity production, solar thermal parabolic trough, 50 MW	1.46057e-05
2050	Freshwater eutrophication (kg P-Eq)	electricity production, solar thermal parabolic trough, 50 MW	9.40208e-09
2050	Metal depletion (kg Fe-Eq)	electricity production, solar thermal parabolic trough, 50 MW	1.30215e-05
2050	Water depletion (m3 water)	electricity production, solar thermal parabolic trough, 50 MW	2.95618e-07
2060	Climate change (kg CO2-Eq)	electricity production, solar thermal parabolic trough, 50 MW	6.34472e-05
2060	Terrestrial acidification (kg SO2-Eq)	electricity production, solar thermal parabolic trough, 50 MW	2.42053e-07
2060	Freshwater ecotoxicity (kg 14-DCB)	electricity production, solar thermal parabolic trough, 50 MW	3.78067e-06
2060	Terrestrial ecotoxicity (kg 14-DCB)	electricity production, solar thermal parabolic trough, 50 MW	8.50986e-09
2060	Human toxicity (kg 14-DCB)	electricity production, solar thermal parabolic trough, 50 MW	1.48166e-05
2060	Freshwater eutrophication (kg P-Eq)	electricity production, solar thermal parabolic trough, 50 MW	9.50968e-09
2060	Metal depletion (kg Fe-Eq)	electricity production, solar thermal parabolic trough, 50 MW	1.33431e-05
2060	Water depletion (m3 water)	electricity production, solar thermal parabolic trough, 50 MW	3.04026e-07
2070	Climate change (kg CO2-Eq)	electricity production, solar thermal parabolic trough, 50 MW	4.866e-05
2070	Terrestrial acidification (kg SO2-Eq)	electricity production, solar thermal parabolic trough, 50 MW	1.85565e-07
2070	Freshwater ecotoxicity (kg 14-DCB)	electricity production, solar thermal parabolic trough, 50 MW	2.91789e-06
2070	Terrestrial ecotoxicity (kg 14-DCB)	electricity production, solar thermal parabolic trough, 50 MW	6.61909e-09
2070	Human toxicity (kg 14-DCB)	electricity production, solar thermal parabolic trough, 50 MW	1.1341e-05
2070	Freshwater eutrophication (kg P-Eq)	electricity production, solar thermal parabolic trough, 50 MW	7.21598e-09
2070	Metal depletion (kg Fe-Eq)	electricity production, solar thermal parabolic trough, 50 MW	1.02749e-05
2070	Water depletion (m3 water)	electricity production, solar thermal parabolic trough, 50 MW	2.32616e-07
2080	Climate change (kg CO2-Eq)	electricity production, solar thermal parabolic trough, 50 MW	6.44079e-05
2080	Terrestrial acidification (kg SO2-Eq)	electricity production, solar thermal parabolic trough, 50 MW	2.44873e-07
2080	Freshwater ecotoxicity (kg 14-DCB)	electricity production, solar thermal parabolic trough, 50 MW	3.88213e-06
2080	Terrestrial ecotoxicity (kg 14-DCB)	electricity production, solar thermal parabolic trough, 50 MW	8.88299e-09
2080	Human toxicity (kg 14-DCB)	electricity production, solar thermal parabolic trough, 50 MW	1.50417e-05
2080	Freshwater eutrophication (kg P-Eq)	electricity production, solar thermal parabolic trough, 50 MW	9.51547e-09
2080	Metal depletion (kg Fe-Eq)	electricity production, solar thermal parabolic trough, 50 MW	1.36296e-05
2080	Water depletion (m3 water)	electricity production, solar thermal parabolic trough, 50 MW	3.05208e-07
2090	Climate change (kg CO2-Eq)	electricity production, solar thermal parabolic trough, 50 MW	7.71341e-05
2090	Terrestrial acidification (kg SO2-Eq)	electricity production, solar thermal parabolic trough, 50 MW	2.93109e-07
2090	Freshwater ecotoxicity (kg 14-DCB)	electricity production, solar thermal parabolic trough, 50 MW	4.66037e-06
2090	Terrestrial ecotoxicity (kg 14-DCB)	electricity production, solar thermal parabolic trough, 50 MW	1.06917e-08
2090	Human toxicity (kg 14-DCB)	electricity production, solar thermal parabolic trough, 50 MW	1.80615e-05
2090	Freshwater eutrophication (kg P-Eq)	electricity production, solar thermal parabolic trough, 50 MW	1.1424e-08
2090	Metal depletion (kg Fe-Eq)	electricity production, solar thermal parabolic trough, 50 MW	1.6332e-05
2090	Water depletion (m3 water)	electricity production, solar thermal parabolic trough, 50 MW	3.63203e-07
2100	Climate change (kg CO2-Eq)	electricity production, solar thermal parabolic trough, 50 MW	5.99662e-05
2100	Terrestrial acidification (kg SO2-Eq)	electricity production, solar thermal parabolic trough, 50 MW	2.27687e-07
2100	Freshwater ecotoxicity (kg 14-DCB)	electricity production, solar thermal parabolic trough, 50 MW	3.62924e-06
2100	Terrestrial ecotoxicity (kg 14-DCB)	electricity production, solar thermal parabolic trough, 50 MW	8.36226e-09
2100	Human toxicity (kg 14-DCB)	electricity production, solar thermal parabolic trough, 50 MW	1.4027e-05
2100	Freshwater eutrophication (kg P-Eq)	electricity production, solar thermal parabolic trough, 50 MW	8.85107e-09
2100	Metal depletion (kg Fe-Eq)	electricity production, solar thermal parabolic trough, 50 MW	1.26995e-05
2100	Water depletion (m3 water)	electricity production, solar thermal parabolic trough, 50 MW	2.80067e-07
2020	Climate change (kg CO2-Eq)	electricity production, solar tower power plant, 20 MW	1.11778e-05
2020	Terrestrial acidification (kg SO2-Eq)	electricity production, solar tower power plant, 20 MW	4.52151e-08
2020	Freshwater ecotoxicity (kg 14-DCB)	electricity production, solar tower power plant, 20 MW	7.59881e-07
2020	Terrestrial ecotoxicity (kg 14-DCB)	electricity production, solar tower power plant, 20 MW	1.5347e-09
2020	Human toxicity (kg 14-DCB)	electricity production, solar tower power plant, 20 MW	3.04982e-06
2020	Freshwater eutrophication (kg P-Eq)	electricity production, solar tower power plant, 20 MW	2.08636e-09
2020	Metal depletion (kg Fe-Eq)	electricity production, solar tower power plant, 20 MW	2.81374e-06
2020	Water depletion (m3 water)	electricity production, solar tower power plant, 20 MW	5.10836e-08
2030	Climate change (kg CO2-Eq)	electricity production, solar tower power plant, 20 MW	1.3829e-05
2030	Terrestrial acidification (kg SO2-Eq)	electricity production, solar tower power plant, 20 MW	5.60702e-08
2030	Freshwater ecotoxicity (kg 14-DCB)	electricity production, solar tower power plant, 20 MW	9.75515e-07
2030	Terrestrial ecotoxicity (kg 14-DCB)	electricity production, solar tower power plant, 20 MW	1.97476e-09
2030	Human toxicity (kg 14-DCB)	electricity production, solar tower power plant, 20 MW	3.66152e-06
2030	Freshwater eutrophication (kg P-Eq)	electricity production, solar tower power plant, 20 MW	2.25514e-09
2030	Metal depletion (kg Fe-Eq)	electricity production, solar tower power plant, 20 MW	3.63121e-06
2030	Water depletion (m3 water)	electricity production, solar tower power plant, 20 MW	6.49419e-08
2040	Climate change (kg CO2-Eq)	electricity production, solar tower power plant, 20 MW	1.35296e-05
2040	Terrestrial acidification (kg SO2-Eq)	electricity production, solar tower power plant, 20 MW	5.58932e-08
2040	Freshwater ecotoxicity (kg 14-DCB)	electricity production, solar tower power plant, 20 MW	9.82668e-07
2040	Terrestrial ecotoxicity (kg 14-DCB)	electricity production, solar tower power plant, 20 MW	1.99005e-09
2040	Human toxicity (kg 14-DCB)	electricity production, solar tower power plant, 20 MW	3.57124e-06
2040	Freshwater eutrophication (kg P-Eq)	electricity production, solar tower power plant, 20 MW	2.13613e-09
2040	Metal depletion (kg Fe-Eq)	electricity production, solar tower power plant, 20 MW	3.65862e-06
2040	Water depletion (m3 water)	electricity production, solar tower power plant, 20 MW	6.48838e-08
2050	Climate change (kg CO2-Eq)	electricity production, solar tower power plant, 20 MW	2.94565e-05
2050	Terrestrial acidification (kg SO2-Eq)	electricity production, solar tower power plant, 20 MW	1.21603e-07
2050	Freshwater ecotoxicity (kg 14-DCB)	electricity production, solar tower power plant, 20 MW	2.14755e-06
2050	Terrestrial ecotoxicity (kg 14-DCB)	electricity production, solar tower power plant, 20 MW	4.3542e-09
2050	Human toxicity (kg 14-DCB)	electricity production, solar tower power plant, 20 MW	7.77626e-06
2050	Freshwater eutrophication (kg P-Eq)	electricity production, solar tower power plant, 20 MW	4.7072e-09
2050	Metal depletion (kg Fe-Eq)	electricity production, solar tower power plant, 20 MW	7.98705e-06
2050	Water depletion (m3 water)	electricity production, solar tower power plant, 20 MW	1.41251e-07
2060	Climate change (kg CO2-Eq)	electricity production, solar tower power plant, 20 MW	3.01605e-05
2060	Terrestrial acidification (kg SO2-Eq)	electricity production, solar tower power plant, 20 MW	1.24723e-07
2060	Freshwater ecotoxicity (kg 14-DCB)	electricity production, solar tower power plant, 20 MW	2.19901e-06
2060	Terrestrial ecotoxicity (kg 14-DCB)	electricity production, solar tower power plant, 20 MW	4.46784e-09
2060	Human toxicity (kg 14-DCB)	electricity production, solar tower power plant, 20 MW	7.92101e-06
2060	Freshwater eutrophication (kg P-Eq)	electricity production, solar tower power plant, 20 MW	4.78492e-09
2060	Metal depletion (kg Fe-Eq)	electricity production, solar tower power plant, 20 MW	8.18322e-06
2060	Water depletion (m3 water)	electricity production, solar tower power plant, 20 MW	1.44992e-07
2070	Climate change (kg CO2-Eq)	electricity production, solar tower power plant, 20 MW	2.31286e-05
2070	Terrestrial acidification (kg SO2-Eq)	electricity production, solar tower power plant, 20 MW	9.56824e-08
2070	Freshwater ecotoxicity (kg 14-DCB)	electricity production, solar tower power plant, 20 MW	1.69352e-06
2070	Terrestrial ecotoxicity (kg 14-DCB)	electricity production, solar tower power plant, 20 MW	3.45647e-09
2070	Human toxicity (kg 14-DCB)	electricity production, solar tower power plant, 20 MW	6.06438e-06
2070	Freshwater eutrophication (kg P-Eq)	electricity production, solar tower power plant, 20 MW	3.6361e-09
2070	Metal depletion (kg Fe-Eq)	electricity production, solar tower power plant, 20 MW	6.29486e-06
2070	Water depletion (m3 water)	electricity production, solar tower power plant, 20 MW	1.11016e-07
2080	Climate change (kg CO2-Eq)	electricity production, solar tower power plant, 20 MW	3.06081e-05
2080	Terrestrial acidification (kg SO2-Eq)	electricity production, solar tower power plant, 20 MW	1.26394e-07
2080	Freshwater ecotoxicity (kg 14-DCB)	electricity production, solar tower power plant, 20 MW	2.24751e-06
2080	Terrestrial ecotoxicity (kg 14-DCB)	electricity production, solar tower power plant, 20 MW	4.61132e-09
2080	Human toxicity (kg 14-DCB)	electricity production, solar tower power plant, 20 MW	8.03456e-06
2080	Freshwater eutrophication (kg P-Eq)	electricity production, solar tower power plant, 20 MW	4.80138e-09
2080	Metal depletion (kg Fe-Eq)	electricity production, solar tower power plant, 20 MW	8.34016e-06
2080	Water depletion (m3 water)	electricity production, solar tower power plant, 20 MW	1.46087e-07
2090	Climate change (kg CO2-Eq)	electricity production, solar tower power plant, 20 MW	3.66442e-05
2090	Terrestrial acidification (kg SO2-Eq)	electricity production, solar tower power plant, 20 MW	1.51277e-07
2090	Freshwater ecotoxicity (kg 14-DCB)	electricity production, solar tower power plant, 20 MW	2.69458e-06
2090	Terrestrial ecotoxicity (kg 14-DCB)	electricity production, solar tower power plant, 20 MW	5.54173e-09
2090	Human toxicity (kg 14-DCB)	electricity production, solar tower power plant, 20 MW	9.63459e-06
2090	Freshwater eutrophication (kg P-Eq)	electricity production, solar tower power plant, 20 MW	5.75814e-09
2090	Metal depletion (kg Fe-Eq)	electricity production, solar tower power plant, 20 MW	9.98929e-06
2090	Water depletion (m3 water)	electricity production, solar tower power plant, 20 MW	1.74153e-07
2100	Climate change (kg CO2-Eq)	electricity production, solar tower power plant, 20 MW	2.84755e-05
2100	Terrestrial acidification (kg SO2-Eq)	electricity production, solar tower power plant, 20 MW	1.1749e-07
2100	Freshwater ecotoxicity (kg 14-DCB)	electricity production, solar tower power plant, 20 MW	2.09562e-06
2100	Terrestrial ecotoxicity (kg 14-DCB)	electricity production, solar tower power plant, 20 MW	4.32236e-09
2100	Human toxicity (kg 14-DCB)	electricity production, solar tower power plant, 20 MW	7.48255e-06
2100	Freshwater eutrophication (kg P-Eq)	electricity production, solar tower power plant, 20 MW	4.46576e-09
2100	Metal depletion (kg Fe-Eq)	electricity production, solar tower power plant, 20 MW	7.76259e-06
2100	Water depletion (m3 water)	electricity production, solar tower power plant, 20 MW	1.34625e-07
2020	Climate change (kg CO2-Eq)	electricity production, wave	8.99519e-10
2020	Terrestrial acidification (kg SO2-Eq)	electricity production, wave	1.71071e-11
2020	Freshwater ecotoxicity (kg 14-DCB)	electricity production, wave	4.64912e-11
2020	Terrestrial ecotoxicity (kg 14-DCB)	electricity production, wave	8.90802e-14
2020	Human toxicity (kg 14-DCB)	electricity production, wave	3.2327e-10
2020	Freshwater eutrophication (kg P-Eq)	electricity production, wave	2.21638e-13
2020	Metal depletion (kg Fe-Eq)	electricity production, wave	4.24029e-10
2020	Water depletion (m3 water)	electricity production, wave	1.35837e-12
2030	Climate change (kg CO2-Eq)	electricity production, wave	3.40729e-09
2030	Terrestrial acidification (kg SO2-Eq)	electricity production, wave	6.77e-11
2030	Freshwater ecotoxicity (kg 14-DCB)	electricity production, wave	1.84009e-10
2030	Terrestrial ecotoxicity (kg 14-DCB)	electricity production, wave	3.54809e-13
2030	Human toxicity (kg 14-DCB)	electricity production, wave	1.20267e-09
2030	Freshwater eutrophication (kg P-Eq)	electricity production, wave	7.40683e-13
2030	Metal depletion (kg Fe-Eq)	electricity production, wave	1.69291e-09
2030	Water depletion (m3 water)	electricity production, wave	5.08214e-12
2040	Climate change (kg CO2-Eq)	electricity production, wave	5.27784e-09
2040	Terrestrial acidification (kg SO2-Eq)	electricity production, wave	1.084e-10
2040	Freshwater ecotoxicity (kg 14-DCB)	electricity production, wave	2.96039e-10
2040	Terrestrial ecotoxicity (kg 14-DCB)	electricity production, wave	5.71678e-13
2040	Human toxicity (kg 14-DCB)	electricity production, wave	1.87806e-09
2040	Freshwater eutrophication (kg P-Eq)	electricity production, wave	1.13161e-12
2040	Metal depletion (kg Fe-Eq)	electricity production, wave	2.71899e-09
2040	Water depletion (m3 water)	electricity production, wave	7.92862e-12
2050	Climate change (kg CO2-Eq)	electricity production, wave	5.60807e-09
2050	Terrestrial acidification (kg SO2-Eq)	electricity production, wave	1.15394e-10
2050	Freshwater ecotoxicity (kg 14-DCB)	electricity production, wave	3.16049e-10
2050	Terrestrial ecotoxicity (kg 14-DCB)	electricity production, wave	6.1166e-13
2050	Human toxicity (kg 14-DCB)	electricity production, wave	1.99482e-09
2050	Freshwater eutrophication (kg P-Eq)	electricity production, wave	1.21658e-12
2050	Metal depletion (kg Fe-Eq)	electricity production, wave	2.89547e-09
2050	Water depletion (m3 water)	electricity production, wave	8.36436e-12
2060	Climate change (kg CO2-Eq)	electricity production, wave	1.11636e-06
2060	Terrestrial acidification (kg SO2-Eq)	electricity production, wave	2.29999e-08
2060	Freshwater ecotoxicity (kg 14-DCB)	electricity production, wave	6.29406e-08
2060	Terrestrial ecotoxicity (kg 14-DCB)	electricity production, wave	1.22256e-10
2060	Human toxicity (kg 14-DCB)	electricity production, wave	3.95106e-07
2060	Freshwater eutrophication (kg P-Eq)	electricity production, wave	2.40533e-10
2060	Metal depletion (kg Fe-Eq)	electricity production, wave	5.76984e-07
2060	Water depletion (m3 water)	electricity production, wave	1.6776e-09
2070	Climate change (kg CO2-Eq)	electricity production, wave	4.00649e-06
2070	Terrestrial acidification (kg SO2-Eq)	electricity production, wave	8.26392e-08
2070	Freshwater ecotoxicity (kg 14-DCB)	electricity production, wave	2.27036e-07
2070	Terrestrial ecotoxicity (kg 14-DCB)	electricity production, wave	4.44975e-10
2070	Human toxicity (kg 14-DCB)	electricity production, wave	1.41641e-06
2070	Freshwater eutrophication (kg P-Eq)	electricity production, wave	8.57304e-10
2070	Metal depletion (kg Fe-Eq)	electricity production, wave	2.07533e-06
2070	Water depletion (m3 water)	electricity production, wave	5.95584e-09
2080	Climate change (kg CO2-Eq)	electricity production, wave	8.30874e-05
2080	Terrestrial acidification (kg SO2-Eq)	electricity production, wave	1.71272e-06
2080	Freshwater ecotoxicity (kg 14-DCB)	electricity production, wave	4.72855e-06
2080	Terrestrial ecotoxicity (kg 14-DCB)	electricity production, wave	9.34773e-09
2080	Human toxicity (kg 14-DCB)	electricity production, wave	2.94011e-05
2080	Freshwater eutrophication (kg P-Eq)	electricity production, wave	1.77411e-08
2080	Metal depletion (kg Fe-Eq)	electricity production, wave	4.3063e-05
2080	Water depletion (m3 water)	electricity production, wave	1.20971e-07
2090	Climate change (kg CO2-Eq)	electricity production, wave	0.000490472
2090	Terrestrial acidification (kg SO2-Eq)	electricity production, wave	1.0107e-05
2090	Freshwater ecotoxicity (kg 14-DCB)	electricity production, wave	2.798e-05
2090	Terrestrial ecotoxicity (kg 14-DCB)	electricity production, wave	5.54697e-08
2090	Human toxicity (kg 14-DCB)	electricity production, wave	0.000173831
2090	Freshwater eutrophication (kg P-Eq)	electricity production, wave	1.04903e-07
2090	Metal depletion (kg Fe-Eq)	electricity production, wave	0.000254222
2090	Water depletion (m3 water)	electricity production, wave	7.02834e-07
2100	Climate change (kg CO2-Eq)	electricity production, wave	0.000983139
2100	Terrestrial acidification (kg SO2-Eq)	electricity production, wave	2.02412e-05
2100	Freshwater ecotoxicity (kg 14-DCB)	electricity production, wave	5.61745e-05
2100	Terrestrial ecotoxicity (kg 14-DCB)	electricity production, wave	1.11923e-07
2100	Human toxicity (kg 14-DCB)	electricity production, wave	0.00034817
2100	Freshwater eutrophication (kg P-Eq)	electricity production, wave	2.09771e-07
2100	Metal depletion (kg Fe-Eq)	electricity production, wave	0.000509342
2100	Water depletion (m3 water)	electricity production, wave	1.38034e-06
2020	Climate change (kg CO2-Eq)	electricity production, wind, <1MW turbine, onshore	0.000241071
2020	Terrestrial acidification (kg SO2-Eq)	electricity production, wind, <1MW turbine, onshore	1.25227e-06
2020	Freshwater ecotoxicity (kg 14-DCB)	electricity production, wind, <1MW turbine, onshore	0.000120469
2020	Terrestrial ecotoxicity (kg 14-DCB)	electricity production, wind, <1MW turbine, onshore	6.17555e-08
2020	Human toxicity (kg 14-DCB)	electricity production, wind, <1MW turbine, onshore	0.000278569
2020	Freshwater eutrophication (kg P-Eq)	electricity production, wind, <1MW turbine, onshore	1.63441e-07
2020	Metal depletion (kg Fe-Eq)	electricity production, wind, <1MW turbine, onshore	0.000258893
2020	Water depletion (m3 water)	electricity production, wind, <1MW turbine, onshore	9.59782e-07
2030	Climate change (kg CO2-Eq)	electricity production, wind, <1MW turbine, onshore	0.00036031
2030	Terrestrial acidification (kg SO2-Eq)	electricity production, wind, <1MW turbine, onshore	1.98372e-06
2030	Freshwater ecotoxicity (kg 14-DCB)	electricity production, wind, <1MW turbine, onshore	0.000207665
2030	Terrestrial ecotoxicity (kg 14-DCB)	electricity production, wind, <1MW turbine, onshore	1.06359e-07
2030	Human toxicity (kg 14-DCB)	electricity production, wind, <1MW turbine, onshore	0.000454898
2030	Freshwater eutrophication (kg P-Eq)	electricity production, wind, <1MW turbine, onshore	2.39628e-07
2030	Metal depletion (kg Fe-Eq)	electricity production, wind, <1MW turbine, onshore	0.0004475
2030	Water depletion (m3 water)	electricity production, wind, <1MW turbine, onshore	1.55543e-06
2040	Climate change (kg CO2-Eq)	electricity production, wind, <1MW turbine, onshore	0.000353529
2040	Terrestrial acidification (kg SO2-Eq)	electricity production, wind, <1MW turbine, onshore	2.13042e-06
2040	Freshwater ecotoxicity (kg 14-DCB)	electricity production, wind, <1MW turbine, onshore	0.00022789
2040	Terrestrial ecotoxicity (kg 14-DCB)	electricity production, wind, <1MW turbine, onshore	1.17136e-07
2040	Human toxicity (kg 14-DCB)	electricity production, wind, <1MW turbine, onshore	0.000487467
2040	Freshwater eutrophication (kg P-Eq)	electricity production, wind, <1MW turbine, onshore	2.49831e-07
2040	Metal depletion (kg Fe-Eq)	electricity production, wind, <1MW turbine, onshore	0.000491411
2040	Water depletion (m3 water)	electricity production, wind, <1MW turbine, onshore	1.65845e-06
2050	Climate change (kg CO2-Eq)	electricity production, wind, <1MW turbine, onshore	0.000440859
2050	Terrestrial acidification (kg SO2-Eq)	electricity production, wind, <1MW turbine, onshore	2.67444e-06
2050	Freshwater ecotoxicity (kg 14-DCB)	electricity production, wind, <1MW turbine, onshore	0.000286205
2050	Terrestrial ecotoxicity (kg 14-DCB)	electricity production, wind, <1MW turbine, onshore	1.47708e-07
2050	Human toxicity (kg 14-DCB)	electricity production, wind, <1MW turbine, onshore	0.000611053
2050	Freshwater eutrophication (kg P-Eq)	electricity production, wind, <1MW turbine, onshore	3.17087e-07
2050	Metal depletion (kg Fe-Eq)	electricity production, wind, <1MW turbine, onshore	0.000616934
2050	Water depletion (m3 water)	electricity production, wind, <1MW turbine, onshore	2.0636e-06
2060	Climate change (kg CO2-Eq)	electricity production, wind, <1MW turbine, onshore	0.000419562
2060	Terrestrial acidification (kg SO2-Eq)	electricity production, wind, <1MW turbine, onshore	2.55976e-06
2060	Freshwater ecotoxicity (kg 14-DCB)	electricity production, wind, <1MW turbine, onshore	0.000272983
2060	Terrestrial ecotoxicity (kg 14-DCB)	electricity production, wind, <1MW turbine, onshore	1.41323e-07
2060	Human toxicity (kg 14-DCB)	electricity production, wind, <1MW turbine, onshore	0.000580018
2060	Freshwater eutrophication (kg P-Eq)	electricity production, wind, <1MW turbine, onshore	2.9999e-07
2060	Metal depletion (kg Fe-Eq)	electricity production, wind, <1MW turbine, onshore	0.000588576
2060	Water depletion (m3 water)	electricity production, wind, <1MW turbine, onshore	1.98281e-06
2070	Climate change (kg CO2-Eq)	electricity production, wind, <1MW turbine, onshore	0.000376733
2070	Terrestrial acidification (kg SO2-Eq)	electricity production, wind, <1MW turbine, onshore	2.29941e-06
2070	Freshwater ecotoxicity (kg 14-DCB)	electricity production, wind, <1MW turbine, onshore	0.000246558
2070	Terrestrial ecotoxicity (kg 14-DCB)	electricity production, wind, <1MW turbine, onshore	1.29212e-07
2070	Human toxicity (kg 14-DCB)	electricity production, wind, <1MW turbine, onshore	0.00052236
2070	Freshwater eutrophication (kg P-Eq)	electricity production, wind, <1MW turbine, onshore	2.68637e-07
2070	Metal depletion (kg Fe-Eq)	electricity production, wind, <1MW turbine, onshore	0.000531481
2070	Water depletion (m3 water)	electricity production, wind, <1MW turbine, onshore	1.76694e-06
2080	Climate change (kg CO2-Eq)	electricity production, wind, <1MW turbine, onshore	0.000392518
2080	Terrestrial acidification (kg SO2-Eq)	electricity production, wind, <1MW turbine, onshore	2.3836e-06
2080	Freshwater ecotoxicity (kg 14-DCB)	electricity production, wind, <1MW turbine, onshore	0.000257215
2080	Terrestrial ecotoxicity (kg 14-DCB)	electricity production, wind, <1MW turbine, onshore	1.3672e-07
2080	Human toxicity (kg 14-DCB)	electricity production, wind, <1MW turbine, onshore	0.000544744
2080	Freshwater eutrophication (kg P-Eq)	electricity production, wind, <1MW turbine, onshore	2.79343e-07
2080	Metal depletion (kg Fe-Eq)	electricity production, wind, <1MW turbine, onshore	0.000554243
2080	Water depletion (m3 water)	electricity production, wind, <1MW turbine, onshore	1.79572e-06
2090	Climate change (kg CO2-Eq)	electricity production, wind, <1MW turbine, onshore	0.000515976
2090	Terrestrial acidification (kg SO2-Eq)	electricity production, wind, <1MW turbine, onshore	3.13205e-06
2090	Freshwater ecotoxicity (kg 14-DCB)	electricity production, wind, <1MW turbine, onshore	0.000338243
2090	Terrestrial ecotoxicity (kg 14-DCB)	electricity production, wind, <1MW turbine, onshore	1.80771e-07
2090	Human toxicity (kg 14-DCB)	electricity production, wind, <1MW turbine, onshore	0.000716809
2090	Freshwater eutrophication (kg P-Eq)	electricity production, wind, <1MW turbine, onshore	3.67765e-07
2090	Metal depletion (kg Fe-Eq)	electricity production, wind, <1MW turbine, onshore	0.000728615
2090	Water depletion (m3 water)	electricity production, wind, <1MW turbine, onshore	2.31917e-06
2100	Climate change (kg CO2-Eq)	electricity production, wind, <1MW turbine, onshore	0.000614923
2100	Terrestrial acidification (kg SO2-Eq)	electricity production, wind, <1MW turbine, onshore	3.72287e-06
2100	Freshwater ecotoxicity (kg 14-DCB)	electricity production, wind, <1MW turbine, onshore	0.000402142
2100	Terrestrial ecotoxicity (kg 14-DCB)	electricity production, wind, <1MW turbine, onshore	2.16552e-07
2100	Human toxicity (kg 14-DCB)	electricity production, wind, <1MW turbine, onshore	0.000851601
2100	Freshwater eutrophication (kg P-Eq)	electricity production, wind, <1MW turbine, onshore	4.36202e-07
2100	Metal depletion (kg Fe-Eq)	electricity production, wind, <1MW turbine, onshore	0.000866116
2100	Water depletion (m3 water)	electricity production, wind, <1MW turbine, onshore	2.69854e-06
2020	Climate change (kg CO2-Eq)	electricity production, wind, >3MW turbine, onshore	0.000423747
2020	Terrestrial acidification (kg SO2-Eq)	electricity production, wind, >3MW turbine, onshore	4.30084e-06
2020	Freshwater ecotoxicity (kg 14-DCB)	electricity production, wind, >3MW turbine, onshore	0.000801342
2020	Terrestrial ecotoxicity (kg 14-DCB)	electricity production, wind, >3MW turbine, onshore	2.23091e-07
2020	Human toxicity (kg 14-DCB)	electricity production, wind, >3MW turbine, onshore	0.00128656
2020	Freshwater eutrophication (kg P-Eq)	electricity production, wind, >3MW turbine, onshore	6.31466e-07
2020	Metal depletion (kg Fe-Eq)	electricity production, wind, >3MW turbine, onshore	0.000506782
2020	Water depletion (m3 water)	electricity production, wind, >3MW turbine, onshore	3.67491e-06
2030	Climate change (kg CO2-Eq)	electricity production, wind, >3MW turbine, onshore	0.000622646
2030	Terrestrial acidification (kg SO2-Eq)	electricity production, wind, >3MW turbine, onshore	7.07731e-06
2030	Freshwater ecotoxicity (kg 14-DCB)	electricity production, wind, >3MW turbine, onshore	0.00138352
2030	Terrestrial ecotoxicity (kg 14-DCB)	electricity production, wind, >3MW turbine, onshore	3.84654e-07
2030	Human toxicity (kg 14-DCB)	electricity production, wind, >3MW turbine, onshore	0.00217226
2030	Freshwater eutrophication (kg P-Eq)	electricity production, wind, >3MW turbine, onshore	1.00967e-06
2030	Metal depletion (kg Fe-Eq)	electricity production, wind, >3MW turbine, onshore	0.000875987
2030	Water depletion (m3 water)	electricity production, wind, >3MW turbine, onshore	6.15233e-06
2040	Climate change (kg CO2-Eq)	electricity production, wind, >3MW turbine, onshore	0.000601736
2040	Terrestrial acidification (kg SO2-Eq)	electricity production, wind, >3MW turbine, onshore	7.66899e-06
2040	Freshwater ecotoxicity (kg 14-DCB)	electricity production, wind, >3MW turbine, onshore	0.0015175
2040	Terrestrial ecotoxicity (kg 14-DCB)	electricity production, wind, >3MW turbine, onshore	4.22673e-07
2040	Human toxicity (kg 14-DCB)	electricity production, wind, >3MW turbine, onshore	0.00235985
2040	Freshwater eutrophication (kg P-Eq)	electricity production, wind, >3MW turbine, onshore	1.08161e-06
2040	Metal depletion (kg Fe-Eq)	electricity production, wind, >3MW turbine, onshore	0.000961946
2040	Water depletion (m3 water)	electricity production, wind, >3MW turbine, onshore	6.6584e-06
2050	Climate change (kg CO2-Eq)	electricity production, wind, >3MW turbine, onshore	0.000749167
2050	Terrestrial acidification (kg SO2-Eq)	electricity production, wind, >3MW turbine, onshore	9.62526e-06
2050	Freshwater ecotoxicity (kg 14-DCB)	electricity production, wind, >3MW turbine, onshore	0.00190477
2050	Terrestrial ecotoxicity (kg 14-DCB)	electricity production, wind, >3MW turbine, onshore	5.31827e-07
2050	Human toxicity (kg 14-DCB)	electricity production, wind, >3MW turbine, onshore	0.0029601
2050	Freshwater eutrophication (kg P-Eq)	electricity production, wind, >3MW turbine, onshore	1.36358e-06
2050	Metal depletion (kg Fe-Eq)	electricity production, wind, >3MW turbine, onshore	0.00120766
2050	Water depletion (m3 water)	electricity production, wind, >3MW turbine, onshore	8.32125e-06
2060	Climate change (kg CO2-Eq)	electricity production, wind, >3MW turbine, onshore	0.000713034
2060	Terrestrial acidification (kg SO2-Eq)	electricity production, wind, >3MW turbine, onshore	9.19849e-06
2060	Freshwater ecotoxicity (kg 14-DCB)	electricity production, wind, >3MW turbine, onshore	0.00181699
2060	Terrestrial ecotoxicity (kg 14-DCB)	electricity production, wind, >3MW turbine, onshore	5.08075e-07
2060	Human toxicity (kg 14-DCB)	electricity production, wind, >3MW turbine, onshore	0.00281882
2060	Freshwater eutrophication (kg P-Eq)	electricity production, wind, >3MW turbine, onshore	1.29669e-06
2060	Metal depletion (kg Fe-Eq)	electricity production, wind, >3MW turbine, onshore	0.0011521
2060	Water depletion (m3 water)	electricity production, wind, >3MW turbine, onshore	7.9685e-06
2070	Climate change (kg CO2-Eq)	electricity production, wind, >3MW turbine, onshore	0.000639973
2070	Terrestrial acidification (kg SO2-Eq)	electricity production, wind, >3MW turbine, onshore	8.28019e-06
2070	Freshwater ecotoxicity (kg 14-DCB)	electricity production, wind, >3MW turbine, onshore	0.00163989
2070	Terrestrial ecotoxicity (kg 14-DCB)	electricity production, wind, >3MW turbine, onshore	4.61644e-07
2070	Human toxicity (kg 14-DCB)	electricity production, wind, >3MW turbine, onshore	0.00254156
2070	Freshwater eutrophication (kg P-Eq)	electricity production, wind, >3MW turbine, onshore	1.16621e-06
2070	Metal depletion (kg Fe-Eq)	electricity production, wind, >3MW turbine, onshore	0.0010403
2070	Water depletion (m3 water)	electricity production, wind, >3MW turbine, onshore	7.14823e-06
2080	Climate change (kg CO2-Eq)	electricity production, wind, >3MW turbine, onshore	0.000667221
2080	Terrestrial acidification (kg SO2-Eq)	electricity production, wind, >3MW turbine, onshore	8.60376e-06
2080	Freshwater ecotoxicity (kg 14-DCB)	electricity production, wind, >3MW turbine, onshore	0.0017091
2080	Terrestrial ecotoxicity (kg 14-DCB)	electricity production, wind, >3MW turbine, onshore	4.85129e-07
2080	Human toxicity (kg 14-DCB)	electricity production, wind, >3MW turbine, onshore	0.00264901
2080	Freshwater eutrophication (kg P-Eq)	electricity production, wind, >3MW turbine, onshore	1.21413e-06
2080	Metal depletion (kg Fe-Eq)	electricity production, wind, >3MW turbine, onshore	0.0010849
2080	Water depletion (m3 water)	electricity production, wind, >3MW turbine, onshore	7.35538e-06
2090	Climate change (kg CO2-Eq)	electricity production, wind, >3MW turbine, onshore	0.000877256
2090	Terrestrial acidification (kg SO2-Eq)	electricity production, wind, >3MW turbine, onshore	1.13056e-05
2090	Freshwater ecotoxicity (kg 14-DCB)	electricity production, wind, >3MW turbine, onshore	0.00224623
2090	Terrestrial ecotoxicity (kg 14-DCB)	electricity production, wind, >3MW turbine, onshore	6.39648e-07
2090	Human toxicity (kg 14-DCB)	electricity production, wind, >3MW turbine, onshore	0.00348284
2090	Freshwater eutrophication (kg P-Eq)	electricity production, wind, >3MW turbine, onshore	1.59696e-06
2090	Metal depletion (kg Fe-Eq)	electricity production, wind, >3MW turbine, onshore	0.00142624
2090	Water depletion (m3 water)	electricity production, wind, >3MW turbine, onshore	9.58759e-06
2100	Climate change (kg CO2-Eq)	electricity production, wind, >3MW turbine, onshore	0.00104553
2100	Terrestrial acidification (kg SO2-Eq)	electricity production, wind, >3MW turbine, onshore	1.34351e-05
2100	Freshwater ecotoxicity (kg 14-DCB)	electricity production, wind, >3MW turbine, onshore	0.00266918
2100	Terrestrial ecotoxicity (kg 14-DCB)	electricity production, wind, >3MW turbine, onshore	7.63098e-07
2100	Human toxicity (kg 14-DCB)	electricity production, wind, >3MW turbine, onshore	0.00413791
2100	Freshwater eutrophication (kg P-Eq)	electricity production, wind, >3MW turbine, onshore	1.89625e-06
2100	Metal depletion (kg Fe-Eq)	electricity production, wind, >3MW turbine, onshore	0.00169532
2100	Water depletion (m3 water)	electricity production, wind, >3MW turbine, onshore	1.1286e-05
2020	Climate change (kg CO2-Eq)	electricity production, wind, 1-3MW turbine, offshore	1.81967e-07
2020	Terrestrial acidification (kg SO2-Eq)	electricity production, wind, 1-3MW turbine, offshore	9.52561e-10
2020	Freshwater ecotoxicity (kg 14-DCB)	electricity production, wind, 1-3MW turbine, offshore	5.01208e-08
2020	Terrestrial ecotoxicity (kg 14-DCB)	electricity production, wind, 1-3MW turbine, offshore	5.74246e-11
2020	Human toxicity (kg 14-DCB)	electricity production, wind, 1-3MW turbine, offshore	2.01408e-07
2020	Freshwater eutrophication (kg P-Eq)	electricity production, wind, 1-3MW turbine, offshore	1.10062e-10
2020	Metal depletion (kg Fe-Eq)	electricity production, wind, 1-3MW turbine, offshore	2.02432e-07
2020	Water depletion (m3 water)	electricity production, wind, 1-3MW turbine, offshore	9.29291e-10
2030	Climate change (kg CO2-Eq)	electricity production, wind, 1-3MW turbine, offshore	6.1392e-05
2030	Terrestrial acidification (kg SO2-Eq)	electricity production, wind, 1-3MW turbine, offshore	3.38089e-07
2030	Freshwater ecotoxicity (kg 14-DCB)	electricity production, wind, 1-3MW turbine, offshore	1.91238e-05
2030	Terrestrial ecotoxicity (kg 14-DCB)	electricity production, wind, 1-3MW turbine, offshore	2.19331e-08
2030	Human toxicity (kg 14-DCB)	electricity production, wind, 1-3MW turbine, offshore	7.324e-05
2030	Freshwater eutrophication (kg P-Eq)	electricity production, wind, 1-3MW turbine, offshore	3.58782e-08
2030	Metal depletion (kg Fe-Eq)	electricity production, wind, 1-3MW turbine, offshore	7.75417e-05
2030	Water depletion (m3 water)	electricity production, wind, 1-3MW turbine, offshore	3.40737e-07
2040	Climate change (kg CO2-Eq)	electricity production, wind, 1-3MW turbine, offshore	0.000157103
2040	Terrestrial acidification (kg SO2-Eq)	electricity production, wind, 1-3MW turbine, offshore	9.34924e-07
2040	Freshwater ecotoxicity (kg 14-DCB)	electricity production, wind, 1-3MW turbine, offshore	5.39078e-05
2040	Terrestrial ecotoxicity (kg 14-DCB)	electricity production, wind, 1-3MW turbine, offshore	6.19549e-08
2040	Human toxicity (kg 14-DCB)	electricity production, wind, 1-3MW turbine, offshore	0.000201901
2040	Freshwater eutrophication (kg P-Eq)	electricity production, wind, 1-3MW turbine, offshore	9.60852e-08
2040	Metal depletion (kg Fe-Eq)	electricity production, wind, 1-3MW turbine, offshore	0.000218587
2040	Water depletion (m3 water)	electricity production, wind, 1-3MW turbine, offshore	9.41098e-07
2050	Climate change (kg CO2-Eq)	electricity production, wind, 1-3MW turbine, offshore	0.000284607
2050	Terrestrial acidification (kg SO2-Eq)	electricity production, wind, 1-3MW turbine, offshore	1.70387e-06
2050	Freshwater ecotoxicity (kg 14-DCB)	electricity production, wind, 1-3MW turbine, offshore	9.83364e-05
2050	Terrestrial ecotoxicity (kg 14-DCB)	electricity production, wind, 1-3MW turbine, offshore	1.13272e-07
2050	Human toxicity (kg 14-DCB)	electricity production, wind, 1-3MW turbine, offshore	0.000367509
2050	Freshwater eutrophication (kg P-Eq)	electricity production, wind, 1-3MW turbine, offshore	1.7711e-07
2050	Metal depletion (kg Fe-Eq)	electricity production, wind, 1-3MW turbine, offshore	0.000398384
2050	Water depletion (m3 water)	electricity production, wind, 1-3MW turbine, offshore	1.70522e-06
2060	Climate change (kg CO2-Eq)	electricity production, wind, 1-3MW turbine, offshore	0.000309219
2060	Terrestrial acidification (kg SO2-Eq)	electricity production, wind, 1-3MW turbine, offshore	1.86012e-06
2060	Freshwater ecotoxicity (kg 14-DCB)	electricity production, wind, 1-3MW turbine, offshore	0.000107013
2060	Terrestrial ecotoxicity (kg 14-DCB)	electricity production, wind, 1-3MW turbine, offshore	1.23561e-07
2060	Human toxicity (kg 14-DCB)	electricity production, wind, 1-3MW turbine, offshore	0.000398216
2060	Freshwater eutrophication (kg P-Eq)	electricity production, wind, 1-3MW turbine, offshore	1.91179e-07
2060	Metal depletion (kg Fe-Eq)	electricity production, wind, 1-3MW turbine, offshore	0.000433692
2060	Water depletion (m3 water)	electricity production, wind, 1-3MW turbine, offshore	1.86577e-06
2070	Climate change (kg CO2-Eq)	electricity production, wind, 1-3MW turbine, offshore	0.000301256
2070	Terrestrial acidification (kg SO2-Eq)	electricity production, wind, 1-3MW turbine, offshore	1.81287e-06
2070	Freshwater ecotoxicity (kg 14-DCB)	electricity production, wind, 1-3MW turbine, offshore	0.000104869
2070	Terrestrial ecotoxicity (kg 14-DCB)	electricity production, wind, 1-3MW turbine, offshore	1.22043e-07
2070	Human toxicity (kg 14-DCB)	electricity production, wind, 1-3MW turbine, offshore	0.000388927
2070	Freshwater eutrophication (kg P-Eq)	electricity production, wind, 1-3MW turbine, offshore	1.85664e-07
2070	Metal depletion (kg Fe-Eq)	electricity production, wind, 1-3MW turbine, offshore	0.000424586
2070	Water depletion (m3 water)	electricity production, wind, 1-3MW turbine, offshore	1.81034e-06
2080	Climate change (kg CO2-Eq)	electricity production, wind, 1-3MW turbine, offshore	0.000277882
2080	Terrestrial acidification (kg SO2-Eq)	electricity production, wind, 1-3MW turbine, offshore	1.66487e-06
2080	Freshwater ecotoxicity (kg 14-DCB)	electricity production, wind, 1-3MW turbine, offshore	9.69424e-05
2080	Terrestrial ecotoxicity (kg 14-DCB)	electricity production, wind, 1-3MW turbine, offshore	1.13834e-07
2080	Human toxicity (kg 14-DCB)	electricity production, wind, 1-3MW turbine, offshore	0.000359058
2080	Freshwater eutrophication (kg P-Eq)	electricity production, wind, 1-3MW turbine, offshore	1.7093e-07
2080	Metal depletion (kg Fe-Eq)	electricity production, wind, 1-3MW turbine, offshore	0.000391949
2080	Water depletion (m3 water)	electricity production, wind, 1-3MW turbine, offshore	1.64263e-06
2090	Climate change (kg CO2-Eq)	electricity production, wind, 1-3MW turbine, offshore	0.0003212
2090	Terrestrial acidification (kg SO2-Eq)	electricity production, wind, 1-3MW turbine, offshore	1.92374e-06
2090	Freshwater ecotoxicity (kg 14-DCB)	electricity production, wind, 1-3MW turbine, offshore	0.00011216
2090	Terrestrial ecotoxicity (kg 14-DCB)	electricity production, wind, 1-3MW turbine, offshore	1.32134e-07
2090	Human toxicity (kg 14-DCB)	electricity production, wind, 1-3MW turbine, offshore	0.000415431
2090	Freshwater eutrophication (kg P-Eq)	electricity production, wind, 1-3MW turbine, offshore	1.97892e-07
2090	Metal depletion (kg Fe-Eq)	electricity production, wind, 1-3MW turbine, offshore	0.000453077
2090	Water depletion (m3 water)	electricity production, wind, 1-3MW turbine, offshore	1.87655e-06
2100	Climate change (kg CO2-Eq)	electricity production, wind, 1-3MW turbine, offshore	0.000392899
2100	Terrestrial acidification (kg SO2-Eq)	electricity production, wind, 1-3MW turbine, offshore	2.34787e-06
2100	Freshwater ecotoxicity (kg 14-DCB)	electricity production, wind, 1-3MW turbine, offshore	0.000136989
2100	Terrestrial ecotoxicity (kg 14-DCB)	electricity production, wind, 1-3MW turbine, offshore	1.6221e-07
2100	Human toxicity (kg 14-DCB)	electricity production, wind, 1-3MW turbine, offshore	0.000506778
2100	Freshwater eutrophication (kg P-Eq)	electricity production, wind, 1-3MW turbine, offshore	2.40995e-07
2100	Metal depletion (kg Fe-Eq)	electricity production, wind, 1-3MW turbine, offshore	0.000552997
2100	Water depletion (m3 water)	electricity production, wind, 1-3MW turbine, offshore	2.25794e-06
2020	Climate change (kg CO2-Eq)	electricity production, wind, 1-3MW turbine, onshore	0.00024973
2020	Terrestrial acidification (kg SO2-Eq)	electricity production, wind, 1-3MW turbine, onshore	1.24515e-06
2020	Freshwater ecotoxicity (kg 14-DCB)	electricity production, wind, 1-3MW turbine, onshore	0.00010638
2020	Terrestrial ecotoxicity (kg 14-DCB)	electricity production, wind, 1-3MW turbine, onshore	7.01756e-08
2020	Human toxicity (kg 14-DCB)	electricity production, wind, 1-3MW turbine, onshore	0.000270792
2020	Freshwater eutrophication (kg P-Eq)	electricity production, wind, 1-3MW turbine, onshore	1.64966e-07
2020	Metal depletion (kg Fe-Eq)	electricity production, wind, 1-3MW turbine, onshore	0.000243289
2020	Water depletion (m3 water)	electricity production, wind, 1-3MW turbine, onshore	1.17299e-06
2030	Climate change (kg CO2-Eq)	electricity production, wind, 1-3MW turbine, onshore	0.000362068
2030	Terrestrial acidification (kg SO2-Eq)	electricity production, wind, 1-3MW turbine, onshore	1.92779e-06
2030	Freshwater ecotoxicity (kg 14-DCB)	electricity production, wind, 1-3MW turbine, onshore	0.000183223
2030	Terrestrial ecotoxicity (kg 14-DCB)	electricity production, wind, 1-3MW turbine, onshore	1.20834e-07
2030	Human toxicity (kg 14-DCB)	electricity production, wind, 1-3MW turbine, onshore	0.000435432
2030	Freshwater eutrophication (kg P-Eq)	electricity production, wind, 1-3MW turbine, onshore	2.32376e-07
2030	Metal depletion (kg Fe-Eq)	electricity production, wind, 1-3MW turbine, onshore	0.000420606
2030	Water depletion (m3 water)	electricity production, wind, 1-3MW turbine, onshore	1.89882e-06
2040	Climate change (kg CO2-Eq)	electricity production, wind, 1-3MW turbine, onshore	0.0003456
2040	Terrestrial acidification (kg SO2-Eq)	electricity production, wind, 1-3MW turbine, onshore	2.05614e-06
2040	Freshwater ecotoxicity (kg 14-DCB)	electricity production, wind, 1-3MW turbine, onshore	0.000201131
2040	Terrestrial ecotoxicity (kg 14-DCB)	electricity production, wind, 1-3MW turbine, onshore	1.3308e-07
2040	Human toxicity (kg 14-DCB)	electricity production, wind, 1-3MW turbine, onshore	0.000463419
2040	Freshwater eutrophication (kg P-Eq)	electricity production, wind, 1-3MW turbine, onshore	2.38816e-07
2040	Metal depletion (kg Fe-Eq)	electricity production, wind, 1-3MW turbine, onshore	0.00046209
2040	Water depletion (m3 water)	electricity production, wind, 1-3MW turbine, onshore	2.02459e-06
2050	Climate change (kg CO2-Eq)	electricity production, wind, 1-3MW turbine, onshore	0.000429998
2050	Terrestrial acidification (kg SO2-Eq)	electricity production, wind, 1-3MW turbine, onshore	2.57914e-06
2050	Freshwater ecotoxicity (kg 14-DCB)	electricity production, wind, 1-3MW turbine, onshore	0.000252676
2050	Terrestrial ecotoxicity (kg 14-DCB)	electricity production, wind, 1-3MW turbine, onshore	1.67899e-07
2050	Human toxicity (kg 14-DCB)	electricity production, wind, 1-3MW turbine, onshore	0.000580551
2050	Freshwater eutrophication (kg P-Eq)	electricity production, wind, 1-3MW turbine, onshore	3.03581e-07
2050	Metal depletion (kg Fe-Eq)	electricity production, wind, 1-3MW turbine, onshore	0.000580204
2050	Water depletion (m3 water)	electricity production, wind, 1-3MW turbine, onshore	2.51736e-06
2060	Climate change (kg CO2-Eq)	electricity production, wind, 1-3MW turbine, onshore	0.000408938
2060	Terrestrial acidification (kg SO2-Eq)	electricity production, wind, 1-3MW turbine, onshore	2.47053e-06
2060	Freshwater ecotoxicity (kg 14-DCB)	electricity production, wind, 1-3MW turbine, onshore	0.000240976
2060	Terrestrial ecotoxicity (kg 14-DCB)	electricity production, wind, 1-3MW turbine, onshore	1.60661e-07
2060	Human toxicity (kg 14-DCB)	electricity production, wind, 1-3MW turbine, onshore	0.00055045
2060	Freshwater eutrophication (kg P-Eq)	electricity production, wind, 1-3MW turbine, onshore	2.86831e-07
2060	Metal depletion (kg Fe-Eq)	electricity production, wind, 1-3MW turbine, onshore	0.000553528
2060	Water depletion (m3 water)	electricity production, wind, 1-3MW turbine, onshore	2.41921e-06
2070	Climate change (kg CO2-Eq)	electricity production, wind, 1-3MW turbine, onshore	0.000366692
2070	Terrestrial acidification (kg SO2-Eq)	electricity production, wind, 1-3MW turbine, onshore	2.21677e-06
2070	Freshwater ecotoxicity (kg 14-DCB)	electricity production, wind, 1-3MW turbine, onshore	0.000217727
2070	Terrestrial ecotoxicity (kg 14-DCB)	electricity production, wind, 1-3MW turbine, onshore	1.47004e-07
2070	Human toxicity (kg 14-DCB)	electricity production, wind, 1-3MW turbine, onshore	0.000495458
2070	Freshwater eutrophication (kg P-Eq)	electricity production, wind, 1-3MW turbine, onshore	2.56341e-07
2070	Metal depletion (kg Fe-Eq)	electricity production, wind, 1-3MW turbine, onshore	0.000499939
2070	Water depletion (m3 water)	electricity production, wind, 1-3MW turbine, onshore	2.15618e-06
2080	Climate change (kg CO2-Eq)	electricity production, wind, 1-3MW turbine, onshore	0.000382286
2080	Terrestrial acidification (kg SO2-Eq)	electricity production, wind, 1-3MW turbine, onshore	2.29515e-06
2080	Freshwater ecotoxicity (kg 14-DCB)	electricity production, wind, 1-3MW turbine, onshore	0.000227274
2080	Terrestrial ecotoxicity (kg 14-DCB)	electricity production, wind, 1-3MW turbine, onshore	1.5575e-07
2080	Human toxicity (kg 14-DCB)	electricity production, wind, 1-3MW turbine, onshore	0.000516936
2080	Freshwater eutrophication (kg P-Eq)	electricity production, wind, 1-3MW turbine, onshore	2.66501e-07
2080	Metal depletion (kg Fe-Eq)	electricity production, wind, 1-3MW turbine, onshore	0.000521532
2080	Water depletion (m3 water)	electricity production, wind, 1-3MW turbine, onshore	2.18992e-06
2090	Climate change (kg CO2-Eq)	electricity production, wind, 1-3MW turbine, onshore	0.000502675
2090	Terrestrial acidification (kg SO2-Eq)	electricity production, wind, 1-3MW turbine, onshore	3.01584e-06
2090	Freshwater ecotoxicity (kg 14-DCB)	electricity production, wind, 1-3MW turbine, onshore	0.00029897
2090	Terrestrial ecotoxicity (kg 14-DCB)	electricity production, wind, 1-3MW turbine, onshore	2.06017e-07
2090	Human toxicity (kg 14-DCB)	electricity production, wind, 1-3MW turbine, onshore	0.000680572
2090	Freshwater eutrophication (kg P-Eq)	electricity production, wind, 1-3MW turbine, onshore	3.51137e-07
2090	Metal depletion (kg Fe-Eq)	electricity production, wind, 1-3MW turbine, onshore	0.000685725
2090	Water depletion (m3 water)	electricity production, wind, 1-3MW turbine, onshore	2.82838e-06
2100	Climate change (kg CO2-Eq)	electricity production, wind, 1-3MW turbine, onshore	0.000599417
2100	Terrestrial acidification (kg SO2-Eq)	electricity production, wind, 1-3MW turbine, onshore	3.58509e-06
2100	Freshwater ecotoxicity (kg 14-DCB)	electricity production, wind, 1-3MW turbine, onshore	0.000355542
2100	Terrestrial ecotoxicity (kg 14-DCB)	electricity production, wind, 1-3MW turbine, onshore	2.46782e-07
2100	Human toxicity (kg 14-DCB)	electricity production, wind, 1-3MW turbine, onshore	0.000808639
2100	Freshwater eutrophication (kg P-Eq)	electricity production, wind, 1-3MW turbine, onshore	4.16476e-07
2100	Metal depletion (kg Fe-Eq)	electricity production, wind, 1-3MW turbine, onshore	0.000815238
2100	Water depletion (m3 water)	electricity production, wind, 1-3MW turbine, onshore	3.29335e-06
2020	Climate change (kg CO2-Eq)	electricity production, wood, future	0.000598061
2020	Terrestrial acidification (kg SO2-Eq)	electricity production, wood, future	2.51804e-05
2020	Freshwater ecotoxicity (kg 14-DCB)	electricity production, wood, future	2.59216e-05
2020	Terrestrial ecotoxicity (kg 14-DCB)	electricity production, wood, future	8.83811e-07
2020	Human toxicity (kg 14-DCB)	electricity production, wood, future	0.00622791
2020	Freshwater eutrophication (kg P-Eq)	electricity production, wood, future	4.82376e-07
2020	Metal depletion (kg Fe-Eq)	electricity production, wood, future	0.000118869
2020	Water depletion (m3 water)	electricity production, wood, future	1.6942e-06
2030	Climate change (kg CO2-Eq)	electricity production, wood, future	0.00338959
2030	Terrestrial acidification (kg SO2-Eq)	electricity production, wood, future	0.000121699
2030	Freshwater ecotoxicity (kg 14-DCB)	electricity production, wood, future	0.000156513
2030	Terrestrial ecotoxicity (kg 14-DCB)	electricity production, wood, future	5.39021e-06
2030	Human toxicity (kg 14-DCB)	electricity production, wood, future	0.0378935
2030	Freshwater eutrophication (kg P-Eq)	electricity production, wood, future	2.78231e-06
2030	Metal depletion (kg Fe-Eq)	electricity production, wood, future	0.000726167
2030	Water depletion (m3 water)	electricity production, wood, future	9.98075e-06
2040	Climate change (kg CO2-Eq)	electricity production, wood, future	0.00129223
2040	Terrestrial acidification (kg SO2-Eq)	electricity production, wood, future	4.07091e-05
2040	Freshwater ecotoxicity (kg 14-DCB)	electricity production, wood, future	6.28366e-05
2040	Terrestrial ecotoxicity (kg 14-DCB)	electricity production, wood, future	2.15686e-06
2040	Human toxicity (kg 14-DCB)	electricity production, wood, future	0.0151434
2040	Freshwater eutrophication (kg P-Eq)	electricity production, wood, future	1.09455e-06
2040	Metal depletion (kg Fe-Eq)	electricity production, wood, future	0.000291429
2040	Water depletion (m3 water)	electricity production, wood, future	3.93461e-06
2050	Climate change (kg CO2-Eq)	electricity production, wood, future	0.000334123
2050	Terrestrial acidification (kg SO2-Eq)	electricity production, wood, future	9.47485e-06
2050	Freshwater ecotoxicity (kg 14-DCB)	electricity production, wood, future	1.63439e-05
2050	Terrestrial ecotoxicity (kg 14-DCB)	electricity production, wood, future	5.5914e-07
2050	Human toxicity (kg 14-DCB)	electricity production, wood, future	0.00392406
2050	Freshwater eutrophication (kg P-Eq)	electricity production, wood, future	2.8445e-07
2050	Metal depletion (kg Fe-Eq)	electricity production, wood, future	7.55918e-05
2050	Water depletion (m3 water)	electricity production, wood, future	1.01422e-06
2060	Climate change (kg CO2-Eq)	electricity production, wood, future	3.40546e-05
2060	Terrestrial acidification (kg SO2-Eq)	electricity production, wood, future	9.1619e-07
2060	Freshwater ecotoxicity (kg 14-DCB)	electricity production, wood, future	1.66423e-06
2060	Terrestrial ecotoxicity (kg 14-DCB)	electricity production, wood, future	5.70225e-08
2060	Human toxicity (kg 14-DCB)	electricity production, wood, future	0.000400035
2060	Freshwater eutrophication (kg P-Eq)	electricity production, wood, future	2.89497e-08
2060	Metal depletion (kg Fe-Eq)	electricity production, wood, future	7.70735e-06
2060	Water depletion (m3 water)	electricity production, wood, future	1.03846e-07
2070	Climate change (kg CO2-Eq)	electricity production, wood, future	3.93053e-07
2070	Terrestrial acidification (kg SO2-Eq)	electricity production, wood, future	9.79456e-09
2070	Freshwater ecotoxicity (kg 14-DCB)	electricity production, wood, future	1.91308e-08
2070	Terrestrial ecotoxicity (kg 14-DCB)	electricity production, wood, future	6.52814e-10
2070	Human toxicity (kg 14-DCB)	electricity production, wood, future	4.57502e-06
2070	Freshwater eutrophication (kg P-Eq)	electricity production, wood, future	3.3028e-10
2070	Metal depletion (kg Fe-Eq)	electricity production, wood, future	8.83135e-08
2070	Water depletion (m3 water)	electricity production, wood, future	1.17922e-09
2080	Climate change (kg CO2-Eq)	electricity production, wood, future	3.39599e-07
2080	Terrestrial acidification (kg SO2-Eq)	electricity production, wood, future	8.2119e-09
2080	Freshwater ecotoxicity (kg 14-DCB)	electricity production, wood, future	1.67116e-08
2080	Terrestrial ecotoxicity (kg 14-DCB)	electricity production, wood, future	5.66949e-10
2080	Human toxicity (kg 14-DCB)	electricity production, wood, future	3.96879e-06
2080	Freshwater eutrophication (kg P-Eq)	electricity production, wood, future	2.86382e-10
2080	Metal depletion (kg Fe-Eq)	electricity production, wood, future	7.67909e-08
2080	Water depletion (m3 water)	electricity production, wood, future	1.00844e-09
2090	Climate change (kg CO2-Eq)	electricity production, wood, future	3.15509e-07
2090	Terrestrial acidification (kg SO2-Eq)	electricity production, wood, future	7.38203e-09
2090	Freshwater ecotoxicity (kg 14-DCB)	electricity production, wood, future	1.55887e-08
2090	Terrestrial ecotoxicity (kg 14-DCB)	electricity production, wood, future	5.27214e-10
2090	Human toxicity (kg 14-DCB)	electricity production, wood, future	3.68891e-06
2090	Freshwater eutrophication (kg P-Eq)	electricity production, wood, future	2.66357e-10
2090	Metal depletion (kg Fe-Eq)	electricity production, wood, future	7.14516e-08
2090	Water depletion (m3 water)	electricity production, wood, future	9.28279e-10
2100	Climate change (kg CO2-Eq)	electricity production, wood, future	2.76655e-07
2100	Terrestrial acidification (kg SO2-Eq)	electricity production, wood, future	6.25262e-09
2100	Freshwater ecotoxicity (kg 14-DCB)	electricity production, wood, future	1.3672e-08
2100	Terrestrial ecotoxicity (kg 14-DCB)	electricity production, wood, future	4.6114e-10
2100	Human toxicity (kg 14-DCB)	electricity production, wood, future	3.22491e-06
2100	Freshwater eutrophication (kg P-Eq)	electricity production, wood, future	2.32801e-10
2100	Metal depletion (kg Fe-Eq)	electricity production, wood, future	6.25325e-08
2100	Water depletion (m3 water)	electricity production, wood, future	8.03061e-10
2020	Climate change (kg CO2-Eq)	electricity production, biomass with CCS	0
2020	Terrestrial acidification (kg SO2-Eq)	electricity production, biomass with CCS	0
2020	Freshwater ecotoxicity (kg 14-DCB)	electricity production, biomass with CCS	0
2020	Terrestrial ecotoxicity (kg 14-DCB)	electricity production, biomass with CCS	0
2020	Human toxicity (kg 14-DCB)	electricity production, biomass with CCS	0
2020	Freshwater eutrophication (kg P-Eq)	electricity production, biomass with CCS	0
2020	Metal depletion (kg Fe-Eq)	electricity production, biomass with CCS	0
2020	Water depletion (m3 water)	electricity production, biomass with CCS	0
2030	Climate change (kg CO2-Eq)	electricity production, biomass with CCS	0
2030	Terrestrial acidification (kg SO2-Eq)	electricity production, biomass with CCS	0
2030	Freshwater ecotoxicity (kg 14-DCB)	electricity production, biomass with CCS	0
2030	Terrestrial ecotoxicity (kg 14-DCB)	electricity production, biomass with CCS	0
2030	Human toxicity (kg 14-DCB)	electricity production, biomass with CCS	0
2030	Freshwater eutrophication (kg P-Eq)	electricity production, biomass with CCS	0
2030	Metal depletion (kg Fe-Eq)	electricity production, biomass with CCS	0
2030	Water depletion (m3 water)	electricity production, biomass with CCS	0
2040	Climate change (kg CO2-Eq)	electricity production, biomass with CCS	0
2040	Terrestrial acidification (kg SO2-Eq)	electricity production, biomass with CCS	0
2040	Freshwater ecotoxicity (kg 14-DCB)	electricity production, biomass with CCS	0
2040	Terrestrial ecotoxicity (kg 14-DCB)	electricity production, biomass with CCS	0
2040	Human toxicity (kg 14-DCB)	electricity production, biomass with CCS	0
2040	Freshwater eutrophication (kg P-Eq)	electricity production, biomass with CCS	0
2040	Metal depletion (kg Fe-Eq)	electricity production, biomass with CCS	0
2040	Water depletion (m3 water)	electricity production, biomass with CCS	0
2050	Climate change (kg CO2-Eq)	electricity production, biomass with CCS	0
2050	Terrestrial acidification (kg SO2-Eq)	electricity production, biomass with CCS	0
2050	Freshwater ecotoxicity (kg 14-DCB)	electricity production, biomass with CCS	0
2050	Terrestrial ecotoxicity (kg 14-DCB)	electricity production, biomass with CCS	0
2050	Human toxicity (kg 14-DCB)	electricity production, biomass with CCS	0
2050	Freshwater eutrophication (kg P-Eq)	electricity production, biomass with CCS	0
2050	Metal depletion (kg Fe-Eq)	electricity production, biomass with CCS	0
2050	Water depletion (m3 water)	electricity production, biomass with CCS	0
2060	Climate change (kg CO2-Eq)	electricity production, biomass with CCS	0
2060	Terrestrial acidification (kg SO2-Eq)	electricity production, biomass with CCS	0
2060	Freshwater ecotoxicity (kg 14-DCB)	electricity production, biomass with CCS	0
2060	Terrestrial ecotoxicity (kg 14-DCB)	electricity production, biomass with CCS	0
2060	Human toxicity (kg 14-DCB)	electricity production, biomass with CCS	0
2060	Freshwater eutrophication (kg P-Eq)	electricity production, biomass with CCS	0
2060	Metal depletion (kg Fe-Eq)	electricity production, biomass with CCS	0
2060	Water depletion (m3 water)	electricity production, biomass with CCS	0
2070	Climate change (kg CO2-Eq)	electricity production, biomass with CCS	0
2070	Terrestrial acidification (kg SO2-Eq)	electricity production, biomass with CCS	0
2070	Freshwater ecotoxicity (kg 14-DCB)	electricity production, biomass with CCS	0
2070	Terrestrial ecotoxicity (kg 14-DCB)	electricity production, biomass with CCS	0
2070	Human toxicity (kg 14-DCB)	electricity production, biomass with CCS	0
2070	Freshwater eutrophication (kg P-Eq)	electricity production, biomass with CCS	0
2070	Metal depletion (kg Fe-Eq)	electricity production, biomass with CCS	0
2070	Water depletion (m3 water)	electricity production, biomass with CCS	0
2080	Climate change (kg CO2-Eq)	electricity production, biomass with CCS	0
2080	Terrestrial acidification (kg SO2-Eq)	electricity production, biomass with CCS	0
2080	Freshwater ecotoxicity (kg 14-DCB)	electricity production, biomass with CCS	0
2080	Terrestrial ecotoxicity (kg 14-DCB)	electricity production, biomass with CCS	0
2080	Human toxicity (kg 14-DCB)	electricity production, biomass with CCS	0
2080	Freshwater eutrophication (kg P-Eq)	electricity production, biomass with CCS	0
2080	Metal depletion (kg Fe-Eq)	electricity production, biomass with CCS	0
2080	Water depletion (m3 water)	electricity production, biomass with CCS	0
2090	Climate change (kg CO2-Eq)	electricity production, biomass with CCS	0
2090	Terrestrial acidification (kg SO2-Eq)	electricity production, biomass with CCS	0
2090	Freshwater ecotoxicity (kg 14-DCB)	electricity production, biomass with CCS	0
2090	Terrestrial ecotoxicity (kg 14-DCB)	electricity production, biomass with CCS	0
2090	Human toxicity (kg 14-DCB)	electricity production, biomass with CCS	0
2090	Freshwater eutrophication (kg P-Eq)	electricity production, biomass with CCS	0
2090	Metal depletion (kg Fe-Eq)	electricity production, biomass with CCS	0
2090	Water depletion (m3 water)	electricity production, biomass with CCS	0
2100	Climate change (kg CO2-Eq)	electricity production, biomass with CCS	-0.000609672
2100	Terrestrial acidification (kg SO2-Eq)	electricity production, biomass with CCS	6.08892e-07
2100	Freshwater ecotoxicity (kg 14-DCB)	electricity production, biomass with CCS	6.24287e-07
2100	Terrestrial ecotoxicity (kg 14-DCB)	electricity production, biomass with CCS	2.27367e-08
2100	Human toxicity (kg 14-DCB)	electricity production, biomass with CCS	-9.73598e-05
2100	Freshwater eutrophication (kg P-Eq)	electricity production, biomass with CCS	-2.17898e-09
2100	Metal depletion (kg Fe-Eq)	electricity production, biomass with CCS	4.10376e-06
2100	Water depletion (m3 water)	electricity production, biomass with CCS	7.83439e-08
2020	Climate change (kg CO2-Eq)	electricity production, biomass with CCS	0
2020	Terrestrial acidification (kg SO2-Eq)	electricity production, biomass with CCS	0
2020	Freshwater ecotoxicity (kg 14-DCB)	electricity production, biomass with CCS	0
2020	Terrestrial ecotoxicity (kg 14-DCB)	electricity production, biomass with CCS	0
2020	Human toxicity (kg 14-DCB)	electricity production, biomass with CCS	0
2020	Freshwater eutrophication (kg P-Eq)	electricity production, biomass with CCS	0
2020	Metal depletion (kg Fe-Eq)	electricity production, biomass with CCS	0
2020	Water depletion (m3 water)	electricity production, biomass with CCS	0
2030	Climate change (kg CO2-Eq)	electricity production, biomass with CCS	0
2030	Terrestrial acidification (kg SO2-Eq)	electricity production, biomass with CCS	0
2030	Freshwater ecotoxicity (kg 14-DCB)	electricity production, biomass with CCS	0
2030	Terrestrial ecotoxicity (kg 14-DCB)	electricity production, biomass with CCS	0
2030	Human toxicity (kg 14-DCB)	electricity production, biomass with CCS	0
2030	Freshwater eutrophication (kg P-Eq)	electricity production, biomass with CCS	0
2030	Metal depletion (kg Fe-Eq)	electricity production, biomass with CCS	0
2030	Water depletion (m3 water)	electricity production, biomass with CCS	0
2040	Climate change (kg CO2-Eq)	electricity production, biomass with CCS	0
2040	Terrestrial acidification (kg SO2-Eq)	electricity production, biomass with CCS	0
2040	Freshwater ecotoxicity (kg 14-DCB)	electricity production, biomass with CCS	0
2040	Terrestrial ecotoxicity (kg 14-DCB)	electricity production, biomass with CCS	0
2040	Human toxicity (kg 14-DCB)	electricity production, biomass with CCS	0
2040	Freshwater eutrophication (kg P-Eq)	electricity production, biomass with CCS	0
2040	Metal depletion (kg Fe-Eq)	electricity production, biomass with CCS	0
2040	Water depletion (m3 water)	electricity production, biomass with CCS	0
2050	Climate change (kg CO2-Eq)	electricity production, biomass with CCS	0
2050	Terrestrial acidification (kg SO2-Eq)	electricity production, biomass with CCS	0
2050	Freshwater ecotoxicity (kg 14-DCB)	electricity production, biomass with CCS	0
2050	Terrestrial ecotoxicity (kg 14-DCB)	electricity production, biomass with CCS	0
2050	Human toxicity (kg 14-DCB)	electricity production, biomass with CCS	0
2050	Freshwater eutrophication (kg P-Eq)	electricity production, biomass with CCS	0
2050	Metal depletion (kg Fe-Eq)	electricity production, biomass with CCS	0
2050	Water depletion (m3 water)	electricity production, biomass with CCS	0
2060	Climate change (kg CO2-Eq)	electricity production, biomass with CCS	0
2060	Terrestrial acidification (kg SO2-Eq)	electricity production, biomass with CCS	0
2060	Freshwater ecotoxicity (kg 14-DCB)	electricity production, biomass with CCS	0
2060	Terrestrial ecotoxicity (kg 14-DCB)	electricity production, biomass with CCS	0
2060	Human toxicity (kg 14-DCB)	electricity production, biomass with CCS	0
2060	Freshwater eutrophication (kg P-Eq)	electricity production, biomass with CCS	0
2060	Metal depletion (kg Fe-Eq)	electricity production, biomass with CCS	0
2060	Water depletion (m3 water)	electricity production, biomass with CCS	0
2070	Climate change (kg CO2-Eq)	electricity production, biomass with CCS	0
2070	Terrestrial acidification (kg SO2-Eq)	electricity production, biomass with CCS	0
2070	Freshwater ecotoxicity (kg 14-DCB)	electricity production, biomass with CCS	0
2070	Terrestrial ecotoxicity (kg 14-DCB)	electricity production, biomass with CCS	0
2070	Human toxicity (kg 14-DCB)	electricity production, biomass with CCS	0
2070	Freshwater eutrophication (kg P-Eq)	electricity production, biomass with CCS	0
2070	Metal depletion (kg Fe-Eq)	electricity production, biomass with CCS	0
2070	Water depletion (m3 water)	electricity production, biomass with CCS	0
2080	Climate change (kg CO2-Eq)	electricity production, biomass with CCS	0
2080	Terrestrial acidification (kg SO2-Eq)	electricity production, biomass with CCS	0
2080	Freshwater ecotoxicity (kg 14-DCB)	electricity production, biomass with CCS	0
2080	Terrestrial ecotoxicity (kg 14-DCB)	electricity production, biomass with CCS	0
2080	Human toxicity (kg 14-DCB)	electricity production, biomass with CCS	0
2080	Freshwater eutrophication (kg P-Eq)	electricity production, biomass with CCS	0
2080	Metal depletion (kg Fe-Eq)	electricity production, biomass with CCS	0
2080	Water depletion (m3 water)	electricity production, biomass with CCS	0
2090	Climate change (kg CO2-Eq)	electricity production, biomass with CCS	0
2090	Terrestrial acidification (kg SO2-Eq)	electricity production, biomass with CCS	0
2090	Freshwater ecotoxicity (kg 14-DCB)	electricity production, biomass with CCS	0
2090	Terrestrial ecotoxicity (kg 14-DCB)	electricity production, biomass with CCS	0
2090	Human toxicity (kg 14-DCB)	electricity production, biomass with CCS	0
2090	Freshwater eutrophication (kg P-Eq)	electricity production, biomass with CCS	0
2090	Metal depletion (kg Fe-Eq)	electricity production, biomass with CCS	0
2090	Water depletion (m3 water)	electricity production, biomass with CCS	0
2100	Climate change (kg CO2-Eq)	electricity production, biomass with CCS	-0.000629681
2100	Terrestrial acidification (kg SO2-Eq)	electricity production, biomass with CCS	6.28875e-07
2100	Freshwater ecotoxicity (kg 14-DCB)	electricity production, biomass with CCS	6.44774e-07
2100	Terrestrial ecotoxicity (kg 14-DCB)	electricity production, biomass with CCS	2.34829e-08
2100	Human toxicity (kg 14-DCB)	electricity production, biomass with CCS	-0.000100555
2100	Freshwater eutrophication (kg P-Eq)	electricity production, biomass with CCS	-2.25049e-09
2100	Metal depletion (kg Fe-Eq)	electricity production, biomass with CCS	4.23843e-06
2100	Water depletion (m3 water)	electricity production, biomass with CCS	8.0915e-08
2020	Climate change (kg CO2-Eq)	electricity production, biomass with CCS	0
2020	Terrestrial acidification (kg SO2-Eq)	electricity production, biomass with CCS	0
2020	Freshwater ecotoxicity (kg 14-DCB)	electricity production, biomass with CCS	0
2020	Terrestrial ecotoxicity (kg 14-DCB)	electricity production, biomass with CCS	0
2020	Human toxicity (kg 14-DCB)	electricity production, biomass with CCS	0
2020	Freshwater eutrophication (kg P-Eq)	electricity production, biomass with CCS	0
2020	Metal depletion (kg Fe-Eq)	electricity production, biomass with CCS	0
2020	Water depletion (m3 water)	electricity production, biomass with CCS	0
2030	Climate change (kg CO2-Eq)	electricity production, biomass with CCS	0
2030	Terrestrial acidification (kg SO2-Eq)	electricity production, biomass with CCS	0
2030	Freshwater ecotoxicity (kg 14-DCB)	electricity production, biomass with CCS	0
2030	Terrestrial ecotoxicity (kg 14-DCB)	electricity production, biomass with CCS	0
2030	Human toxicity (kg 14-DCB)	electricity production, biomass with CCS	0
2030	Freshwater eutrophication (kg P-Eq)	electricity production, biomass with CCS	0
2030	Metal depletion (kg Fe-Eq)	electricity production, biomass with CCS	0
2030	Water depletion (m3 water)	electricity production, biomass with CCS	0
2040	Climate change (kg CO2-Eq)	electricity production, biomass with CCS	0
2040	Terrestrial acidification (kg SO2-Eq)	electricity production, biomass with CCS	0
2040	Freshwater ecotoxicity (kg 14-DCB)	electricity production, biomass with CCS	0
2040	Terrestrial ecotoxicity (kg 14-DCB)	electricity production, biomass with CCS	0
2040	Human toxicity (kg 14-DCB)	electricity production, biomass with CCS	0
2040	Freshwater eutrophication (kg P-Eq)	electricity production, biomass with CCS	0
2040	Metal depletion (kg Fe-Eq)	electricity production, biomass with CCS	0
2040	Water depletion (m3 water)	electricity production, biomass with CCS	0
2050	Climate change (kg CO2-Eq)	electricity production, biomass with CCS	0
2050	Terrestrial acidification (kg SO2-Eq)	electricity production, biomass with CCS	0
2050	Freshwater ecotoxicity (kg 14-DCB)	electricity production, biomass with CCS	0
2050	Terrestrial ecotoxicity (kg 14-DCB)	electricity production, biomass with CCS	0
2050	Human toxicity (kg 14-DCB)	electricity production, biomass with CCS	0
2050	Freshwater eutrophication (kg P-Eq)	electricity production, biomass with CCS	0
2050	Metal depletion (kg Fe-Eq)	electricity production, biomass with CCS	0
2050	Water depletion (m3 water)	electricity production, biomass with CCS	0
2060	Climate change (kg CO2-Eq)	electricity production, biomass with CCS	0
2060	Terrestrial acidification (kg SO2-Eq)	electricity production, biomass with CCS	0
2060	Freshwater ecotoxicity (kg 14-DCB)	electricity production, biomass with CCS	0
2060	Terrestrial ecotoxicity (kg 14-DCB)	electricity production, biomass with CCS	0
2060	Human toxicity (kg 14-DCB)	electricity production, biomass with CCS	0
2060	Freshwater eutrophication (kg P-Eq)	electricity production, biomass with CCS	0
2060	Metal depletion (kg Fe-Eq)	electricity production, biomass with CCS	0
2060	Water depletion (m3 water)	electricity production, biomass with CCS	0
2070	Climate change (kg CO2-Eq)	electricity production, biomass with CCS	0
2070	Terrestrial acidification (kg SO2-Eq)	electricity production, biomass with CCS	0
2070	Freshwater ecotoxicity (kg 14-DCB)	electricity production, biomass with CCS	0
2070	Terrestrial ecotoxicity (kg 14-DCB)	electricity production, biomass with CCS	0
2070	Human toxicity (kg 14-DCB)	electricity production, biomass with CCS	0
2070	Freshwater eutrophication (kg P-Eq)	electricity production, biomass with CCS	0
2070	Metal depletion (kg Fe-Eq)	electricity production, biomass with CCS	0
2070	Water depletion (m3 water)	electricity production, biomass with CCS	0
2080	Climate change (kg CO2-Eq)	electricity production, biomass with CCS	0
2080	Terrestrial acidification (kg SO2-Eq)	electricity production, biomass with CCS	0
2080	Freshwater ecotoxicity (kg 14-DCB)	electricity production, biomass with CCS	0
2080	Terrestrial ecotoxicity (kg 14-DCB)	electricity production, biomass with CCS	0
2080	Human toxicity (kg 14-DCB)	electricity production, biomass with CCS	0
2080	Freshwater eutrophication (kg P-Eq)	electricity production, biomass with CCS	0
2080	Metal depletion (kg Fe-Eq)	electricity production, biomass with CCS	0
[truncated: 5,489 more rows]
