# Supplementary material for: Environmental trade-offs of direct air capture technologies in climate change mitigation toward 2100
Source: Nat Commun. 2022 Jun 25;13:3635. doi: 10.1038/s41467-022-31146-1 (PMC9233692; doi:10.1038/s41467-022-31146-1)
Supplement: Supplementary file 3 — Supplementary Data 1 [file 41467_2022_31146_MOESM3_ESM.zip › 6-2. Supplementary Dataset/Code/Python-Code/Python_code_result_export/US_hv_RCP19_noDAC.xlsx]

## Sheet: Sheet1
year	impact_category	tech	value
2020	Climate change (kg CO2-Eq)	electricity production, biomass with CCS	0
2020	Terrestrial acidification (kg SO2-Eq)	electricity production, biomass with CCS	0
2020	Freshwater ecotoxicity (kg 14-DCB)	electricity production, biomass with CCS	0
2020	Terrestrial ecotoxicity (kg 14-DCB)	electricity production, biomass with CCS	0
2020	Human toxicity (kg 14-DCB)	electricity production, biomass with CCS	0
2020	Freshwater eutrophication (kg P-Eq)	electricity production, biomass with CCS	0
2020	Metal depletion (kg Fe-Eq)	electricity production, biomass with CCS	0
2020	Water depletion (m3 water)	electricity production, biomass with CCS	0
2030	Climate change (kg CO2-Eq)	electricity production, biomass with CCS	-1.31321e-06
2030	Terrestrial acidification (kg SO2-Eq)	electricity production, biomass with CCS	3.77665e-09
2030	Freshwater ecotoxicity (kg 14-DCB)	electricity production, biomass with CCS	6.49291e-08
2030	Terrestrial ecotoxicity (kg 14-DCB)	electricity production, biomass with CCS	5.10986e-10
2030	Human toxicity (kg 14-DCB)	electricity production, biomass with CCS	-3.50794e-07
2030	Freshwater eutrophication (kg P-Eq)	electricity production, biomass with CCS	4.8855e-10
2030	Metal depletion (kg Fe-Eq)	electricity production, biomass with CCS	1.73738e-07
2030	Water depletion (m3 water)	electricity production, biomass with CCS	7.15944e-09
2040	Climate change (kg CO2-Eq)	electricity production, biomass with CCS	-0.0125778
2040	Terrestrial acidification (kg SO2-Eq)	electricity production, biomass with CCS	2.57729e-05
2040	Freshwater ecotoxicity (kg 14-DCB)	electricity production, biomass with CCS	0.000465774
2040	Terrestrial ecotoxicity (kg 14-DCB)	electricity production, biomass with CCS	3.7424e-06
2040	Human toxicity (kg 14-DCB)	electricity production, biomass with CCS	-0.0035186
2040	Freshwater eutrophication (kg P-Eq)	electricity production, biomass with CCS	2.04555e-06
2040	Metal depletion (kg Fe-Eq)	electricity production, biomass with CCS	0.00127342
2040	Water depletion (m3 water)	electricity production, biomass with CCS	4.33248e-05
2050	Climate change (kg CO2-Eq)	electricity production, biomass with CCS	-0.0147843
2050	Terrestrial acidification (kg SO2-Eq)	electricity production, biomass with CCS	3.0347e-05
2050	Freshwater ecotoxicity (kg 14-DCB)	electricity production, biomass with CCS	0.000550876
2050	Terrestrial ecotoxicity (kg 14-DCB)	electricity production, biomass with CCS	4.38617e-06
2050	Human toxicity (kg 14-DCB)	electricity production, biomass with CCS	-0.0044054
2050	Freshwater eutrophication (kg P-Eq)	electricity production, biomass with CCS	2.41149e-06
2050	Metal depletion (kg Fe-Eq)	electricity production, biomass with CCS	0.00149047
2050	Water depletion (m3 water)	electricity production, biomass with CCS	4.8158e-05
2060	Climate change (kg CO2-Eq)	electricity production, biomass with CCS	-0.0199624
2060	Terrestrial acidification (kg SO2-Eq)	electricity production, biomass with CCS	4.21265e-05
2060	Freshwater ecotoxicity (kg 14-DCB)	electricity production, biomass with CCS	0.000753308
2060	Terrestrial ecotoxicity (kg 14-DCB)	electricity production, biomass with CCS	5.97664e-06
2060	Human toxicity (kg 14-DCB)	electricity production, biomass with CCS	-0.0062469
2060	Freshwater eutrophication (kg P-Eq)	electricity production, biomass with CCS	3.08384e-06
2060	Metal depletion (kg Fe-Eq)	electricity production, biomass with CCS	0.00202506
2060	Water depletion (m3 water)	electricity production, biomass with CCS	6.65708e-05
2070	Climate change (kg CO2-Eq)	electricity production, biomass with CCS	-0.0292993
2070	Terrestrial acidification (kg SO2-Eq)	electricity production, biomass with CCS	5.88726e-05
2070	Freshwater ecotoxicity (kg 14-DCB)	electricity production, biomass with CCS	0.00115264
2070	Terrestrial ecotoxicity (kg 14-DCB)	electricity production, biomass with CCS	9.02429e-06
2070	Human toxicity (kg 14-DCB)	electricity production, biomass with CCS	-0.00942992
2070	Freshwater eutrophication (kg P-Eq)	electricity production, biomass with CCS	3.84644e-06
2070	Metal depletion (kg Fe-Eq)	electricity production, biomass with CCS	0.00302927
2070	Water depletion (m3 water)	electricity production, biomass with CCS	9.29969e-05
2080	Climate change (kg CO2-Eq)	electricity production, biomass with CCS	-0.0249395
2080	Terrestrial acidification (kg SO2-Eq)	electricity production, biomass with CCS	4.75001e-05
2080	Freshwater ecotoxicity (kg 14-DCB)	electricity production, biomass with CCS	0.00100749
2080	Terrestrial ecotoxicity (kg 14-DCB)	electricity production, biomass with CCS	7.78183e-06
2080	Human toxicity (kg 14-DCB)	electricity production, biomass with CCS	-0.00788372
2080	Freshwater eutrophication (kg P-Eq)	electricity production, biomass with CCS	3.22861e-06
2080	Metal depletion (kg Fe-Eq)	electricity production, biomass with CCS	0.00260541
2080	Water depletion (m3 water)	electricity production, biomass with CCS	7.7181e-05
2090	Climate change (kg CO2-Eq)	electricity production, biomass with CCS	-0.0209712
2090	Terrestrial acidification (kg SO2-Eq)	electricity production, biomass with CCS	4.01175e-05
2090	Freshwater ecotoxicity (kg 14-DCB)	electricity production, biomass with CCS	0.000867344
2090	Terrestrial ecotoxicity (kg 14-DCB)	electricity production, biomass with CCS	6.64415e-06
2090	Human toxicity (kg 14-DCB)	electricity production, biomass with CCS	-0.0064397
2090	Freshwater eutrophication (kg P-Eq)	electricity production, biomass with CCS	3.01325e-06
2090	Metal depletion (kg Fe-Eq)	electricity production, biomass with CCS	0.00222395
2090	Water depletion (m3 water)	electricity production, biomass with CCS	6.30713e-05
2100	Climate change (kg CO2-Eq)	electricity production, biomass with CCS	-0.0187249
2100	Terrestrial acidification (kg SO2-Eq)	electricity production, biomass with CCS	3.6653e-05
2100	Freshwater ecotoxicity (kg 14-DCB)	electricity production, biomass with CCS	0.000797738
2100	Terrestrial ecotoxicity (kg 14-DCB)	electricity production, biomass with CCS	6.09275e-06
2100	Human toxicity (kg 14-DCB)	electricity production, biomass with CCS	-0.00587927
2100	Freshwater eutrophication (kg P-Eq)	electricity production, biomass with CCS	2.58826e-06
2100	Metal depletion (kg Fe-Eq)	electricity production, biomass with CCS	0.00204104
2100	Water depletion (m3 water)	electricity production, biomass with CCS	5.33961e-05
2020	Climate change (kg CO2-Eq)	electricity production, biomass with CCS	0
2020	Terrestrial acidification (kg SO2-Eq)	electricity production, biomass with CCS	0
2020	Freshwater ecotoxicity (kg 14-DCB)	electricity production, biomass with CCS	0
2020	Terrestrial ecotoxicity (kg 14-DCB)	electricity production, biomass with CCS	0
2020	Human toxicity (kg 14-DCB)	electricity production, biomass with CCS	0
2020	Freshwater eutrophication (kg P-Eq)	electricity production, biomass with CCS	0
2020	Metal depletion (kg Fe-Eq)	electricity production, biomass with CCS	0
2020	Water depletion (m3 water)	electricity production, biomass with CCS	0
2030	Climate change (kg CO2-Eq)	electricity production, biomass with CCS	0
2030	Terrestrial acidification (kg SO2-Eq)	electricity production, biomass with CCS	0
2030	Freshwater ecotoxicity (kg 14-DCB)	electricity production, biomass with CCS	0
2030	Terrestrial ecotoxicity (kg 14-DCB)	electricity production, biomass with CCS	0
2030	Human toxicity (kg 14-DCB)	electricity production, biomass with CCS	0
2030	Freshwater eutrophication (kg P-Eq)	electricity production, biomass with CCS	0
2030	Metal depletion (kg Fe-Eq)	electricity production, biomass with CCS	0
2030	Water depletion (m3 water)	electricity production, biomass with CCS	0
2040	Climate change (kg CO2-Eq)	electricity production, biomass with CCS	-0.00165231
2040	Terrestrial acidification (kg SO2-Eq)	electricity production, biomass with CCS	1.65174e-06
2040	Freshwater ecotoxicity (kg 14-DCB)	electricity production, biomass with CCS	1.53765e-06
2040	Terrestrial ecotoxicity (kg 14-DCB)	electricity production, biomass with CCS	6.05854e-08
2040	Human toxicity (kg 14-DCB)	electricity production, biomass with CCS	-0.000263273
2040	Freshwater eutrophication (kg P-Eq)	electricity production, biomass with CCS	-5.55444e-09
2040	Metal depletion (kg Fe-Eq)	electricity production, biomass with CCS	1.08587e-05
2040	Water depletion (m3 water)	electricity production, biomass with CCS	2.31245e-07
2050	Climate change (kg CO2-Eq)	electricity production, biomass with CCS	0
2050	Terrestrial acidification (kg SO2-Eq)	electricity production, biomass with CCS	0
2050	Freshwater ecotoxicity (kg 14-DCB)	electricity production, biomass with CCS	0
2050	Terrestrial ecotoxicity (kg 14-DCB)	electricity production, biomass with CCS	0
2050	Human toxicity (kg 14-DCB)	electricity production, biomass with CCS	0
2050	Freshwater eutrophication (kg P-Eq)	electricity production, biomass with CCS	0
2050	Metal depletion (kg Fe-Eq)	electricity production, biomass with CCS	0
2050	Water depletion (m3 water)	electricity production, biomass with CCS	0
2060	Climate change (kg CO2-Eq)	electricity production, biomass with CCS	0
2060	Terrestrial acidification (kg SO2-Eq)	electricity production, biomass with CCS	0
2060	Freshwater ecotoxicity (kg 14-DCB)	electricity production, biomass with CCS	0
2060	Terrestrial ecotoxicity (kg 14-DCB)	electricity production, biomass with CCS	0
2060	Human toxicity (kg 14-DCB)	electricity production, biomass with CCS	0
2060	Freshwater eutrophication (kg P-Eq)	electricity production, biomass with CCS	0
2060	Metal depletion (kg Fe-Eq)	electricity production, biomass with CCS	0
2060	Water depletion (m3 water)	electricity production, biomass with CCS	0
2070	Climate change (kg CO2-Eq)	electricity production, biomass with CCS	0
2070	Terrestrial acidification (kg SO2-Eq)	electricity production, biomass with CCS	0
2070	Freshwater ecotoxicity (kg 14-DCB)	electricity production, biomass with CCS	0
2070	Terrestrial ecotoxicity (kg 14-DCB)	electricity production, biomass with CCS	0
2070	Human toxicity (kg 14-DCB)	electricity production, biomass with CCS	0
2070	Freshwater eutrophication (kg P-Eq)	electricity production, biomass with CCS	0
2070	Metal depletion (kg Fe-Eq)	electricity production, biomass with CCS	0
2070	Water depletion (m3 water)	electricity production, biomass with CCS	0
2080	Climate change (kg CO2-Eq)	electricity production, biomass with CCS	0
2080	Terrestrial acidification (kg SO2-Eq)	electricity production, biomass with CCS	0
2080	Freshwater ecotoxicity (kg 14-DCB)	electricity production, biomass with CCS	0
2080	Terrestrial ecotoxicity (kg 14-DCB)	electricity production, biomass with CCS	0
2080	Human toxicity (kg 14-DCB)	electricity production, biomass with CCS	0
2080	Freshwater eutrophication (kg P-Eq)	electricity production, biomass with CCS	0
2080	Metal depletion (kg Fe-Eq)	electricity production, biomass with CCS	0
2080	Water depletion (m3 water)	electricity production, biomass with CCS	0
2090	Climate change (kg CO2-Eq)	electricity production, biomass with CCS	0
2090	Terrestrial acidification (kg SO2-Eq)	electricity production, biomass with CCS	0
2090	Freshwater ecotoxicity (kg 14-DCB)	electricity production, biomass with CCS	0
2090	Terrestrial ecotoxicity (kg 14-DCB)	electricity production, biomass with CCS	0
2090	Human toxicity (kg 14-DCB)	electricity production, biomass with CCS	0
2090	Freshwater eutrophication (kg P-Eq)	electricity production, biomass with CCS	0
2090	Metal depletion (kg Fe-Eq)	electricity production, biomass with CCS	0
2090	Water depletion (m3 water)	electricity production, biomass with CCS	0
2100	Climate change (kg CO2-Eq)	electricity production, biomass with CCS	0
2100	Terrestrial acidification (kg SO2-Eq)	electricity production, biomass with CCS	0
2100	Freshwater ecotoxicity (kg 14-DCB)	electricity production, biomass with CCS	0
2100	Terrestrial ecotoxicity (kg 14-DCB)	electricity production, biomass with CCS	0
2100	Human toxicity (kg 14-DCB)	electricity production, biomass with CCS	0
2100	Freshwater eutrophication (kg P-Eq)	electricity production, biomass with CCS	0
2100	Metal depletion (kg Fe-Eq)	electricity production, biomass with CCS	0
2100	Water depletion (m3 water)	electricity production, biomass with CCS	0
2020	Climate change (kg CO2-Eq)	electricity production, biomass with CCS	0
2020	Terrestrial acidification (kg SO2-Eq)	electricity production, biomass with CCS	0
2020	Freshwater ecotoxicity (kg 14-DCB)	electricity production, biomass with CCS	0
2020	Terrestrial ecotoxicity (kg 14-DCB)	electricity production, biomass with CCS	0
2020	Human toxicity (kg 14-DCB)	electricity production, biomass with CCS	0
2020	Freshwater eutrophication (kg P-Eq)	electricity production, biomass with CCS	0
2020	Metal depletion (kg Fe-Eq)	electricity production, biomass with CCS	0
2020	Water depletion (m3 water)	electricity production, biomass with CCS	0
2030	Climate change (kg CO2-Eq)	electricity production, biomass with CCS	0
2030	Terrestrial acidification (kg SO2-Eq)	electricity production, biomass with CCS	0
2030	Freshwater ecotoxicity (kg 14-DCB)	electricity production, biomass with CCS	0
2030	Terrestrial ecotoxicity (kg 14-DCB)	electricity production, biomass with CCS	0
2030	Human toxicity (kg 14-DCB)	electricity production, biomass with CCS	0
2030	Freshwater eutrophication (kg P-Eq)	electricity production, biomass with CCS	0
2030	Metal depletion (kg Fe-Eq)	electricity production, biomass with CCS	0
2030	Water depletion (m3 water)	electricity production, biomass with CCS	0
2040	Climate change (kg CO2-Eq)	electricity production, biomass with CCS	-0.00170653
2040	Terrestrial acidification (kg SO2-Eq)	electricity production, biomass with CCS	1.70595e-06
2040	Freshwater ecotoxicity (kg 14-DCB)	electricity production, biomass with CCS	1.58811e-06
2040	Terrestrial ecotoxicity (kg 14-DCB)	electricity production, biomass with CCS	6.25737e-08
2040	Human toxicity (kg 14-DCB)	electricity production, biomass with CCS	-0.000271913
2040	Freshwater eutrophication (kg P-Eq)	electricity production, biomass with CCS	-5.73672e-09
2040	Metal depletion (kg Fe-Eq)	electricity production, biomass with CCS	1.1215e-05
2040	Water depletion (m3 water)	electricity production, biomass with CCS	2.38834e-07
2050	Climate change (kg CO2-Eq)	electricity production, biomass with CCS	0
2050	Terrestrial acidification (kg SO2-Eq)	electricity production, biomass with CCS	0
2050	Freshwater ecotoxicity (kg 14-DCB)	electricity production, biomass with CCS	0
2050	Terrestrial ecotoxicity (kg 14-DCB)	electricity production, biomass with CCS	0
2050	Human toxicity (kg 14-DCB)	electricity production, biomass with CCS	0
2050	Freshwater eutrophication (kg P-Eq)	electricity production, biomass with CCS	0
2050	Metal depletion (kg Fe-Eq)	electricity production, biomass with CCS	0
2050	Water depletion (m3 water)	electricity production, biomass with CCS	0
2060	Climate change (kg CO2-Eq)	electricity production, biomass with CCS	0
2060	Terrestrial acidification (kg SO2-Eq)	electricity production, biomass with CCS	0
2060	Freshwater ecotoxicity (kg 14-DCB)	electricity production, biomass with CCS	0
2060	Terrestrial ecotoxicity (kg 14-DCB)	electricity production, biomass with CCS	0
2060	Human toxicity (kg 14-DCB)	electricity production, biomass with CCS	0
2060	Freshwater eutrophication (kg P-Eq)	electricity production, biomass with CCS	0
2060	Metal depletion (kg Fe-Eq)	electricity production, biomass with CCS	0
2060	Water depletion (m3 water)	electricity production, biomass with CCS	0
2070	Climate change (kg CO2-Eq)	electricity production, biomass with CCS	0
2070	Terrestrial acidification (kg SO2-Eq)	electricity production, biomass with CCS	0
2070	Freshwater ecotoxicity (kg 14-DCB)	electricity production, biomass with CCS	0
2070	Terrestrial ecotoxicity (kg 14-DCB)	electricity production, biomass with CCS	0
2070	Human toxicity (kg 14-DCB)	electricity production, biomass with CCS	0
2070	Freshwater eutrophication (kg P-Eq)	electricity production, biomass with CCS	0
2070	Metal depletion (kg Fe-Eq)	electricity production, biomass with CCS	0
2070	Water depletion (m3 water)	electricity production, biomass with CCS	0
2080	Climate change (kg CO2-Eq)	electricity production, biomass with CCS	0
2080	Terrestrial acidification (kg SO2-Eq)	electricity production, biomass with CCS	0
2080	Freshwater ecotoxicity (kg 14-DCB)	electricity production, biomass with CCS	0
2080	Terrestrial ecotoxicity (kg 14-DCB)	electricity production, biomass with CCS	0
2080	Human toxicity (kg 14-DCB)	electricity production, biomass with CCS	0
2080	Freshwater eutrophication (kg P-Eq)	electricity production, biomass with CCS	0
2080	Metal depletion (kg Fe-Eq)	electricity production, biomass with CCS	0
2080	Water depletion (m3 water)	electricity production, biomass with CCS	0
2090	Climate change (kg CO2-Eq)	electricity production, biomass with CCS	0
2090	Terrestrial acidification (kg SO2-Eq)	electricity production, biomass with CCS	0
2090	Freshwater ecotoxicity (kg 14-DCB)	electricity production, biomass with CCS	0
2090	Terrestrial ecotoxicity (kg 14-DCB)	electricity production, biomass with CCS	0
2090	Human toxicity (kg 14-DCB)	electricity production, biomass with CCS	0
2090	Freshwater eutrophication (kg P-Eq)	electricity production, biomass with CCS	0
2090	Metal depletion (kg Fe-Eq)	electricity production, biomass with CCS	0
2090	Water depletion (m3 water)	electricity production, biomass with CCS	0
2100	Climate change (kg CO2-Eq)	electricity production, biomass with CCS	0
2100	Terrestrial acidification (kg SO2-Eq)	electricity production, biomass with CCS	0
2100	Freshwater ecotoxicity (kg 14-DCB)	electricity production, biomass with CCS	0
2100	Terrestrial ecotoxicity (kg 14-DCB)	electricity production, biomass with CCS	0
2100	Human toxicity (kg 14-DCB)	electricity production, biomass with CCS	0
2100	Freshwater eutrophication (kg P-Eq)	electricity production, biomass with CCS	0
2100	Metal depletion (kg Fe-Eq)	electricity production, biomass with CCS	0
2100	Water depletion (m3 water)	electricity production, biomass with CCS	0
2020	Climate change (kg CO2-Eq)	electricity production, biomass with CCS	0
2020	Terrestrial acidification (kg SO2-Eq)	electricity production, biomass with CCS	0
2020	Freshwater ecotoxicity (kg 14-DCB)	electricity production, biomass with CCS	0
2020	Terrestrial ecotoxicity (kg 14-DCB)	electricity production, biomass with CCS	0
2020	Human toxicity (kg 14-DCB)	electricity production, biomass with CCS	0
2020	Freshwater eutrophication (kg P-Eq)	electricity production, biomass with CCS	0
2020	Metal depletion (kg Fe-Eq)	electricity production, biomass with CCS	0
2020	Water depletion (m3 water)	electricity production, biomass with CCS	0
2030	Climate change (kg CO2-Eq)	electricity production, biomass with CCS	0
2030	Terrestrial acidification (kg SO2-Eq)	electricity production, biomass with CCS	0
2030	Freshwater ecotoxicity (kg 14-DCB)	electricity production, biomass with CCS	0
2030	Terrestrial ecotoxicity (kg 14-DCB)	electricity production, biomass with CCS	0
2030	Human toxicity (kg 14-DCB)	electricity production, biomass with CCS	0
2030	Freshwater eutrophication (kg P-Eq)	electricity production, biomass with CCS	0
2030	Metal depletion (kg Fe-Eq)	electricity production, biomass with CCS	0
2030	Water depletion (m3 water)	electricity production, biomass with CCS	0
2040	Climate change (kg CO2-Eq)	electricity production, biomass with CCS	-0.00175787
2040	Terrestrial acidification (kg SO2-Eq)	electricity production, biomass with CCS	1.75727e-06
2040	Freshwater ecotoxicity (kg 14-DCB)	electricity production, biomass with CCS	1.63589e-06
2040	Terrestrial ecotoxicity (kg 14-DCB)	electricity production, biomass with CCS	6.44561e-08
2040	Human toxicity (kg 14-DCB)	electricity production, biomass with CCS	-0.000280093
2040	Freshwater eutrophication (kg P-Eq)	electricity production, biomass with CCS	-5.9093e-09
2040	Metal depletion (kg Fe-Eq)	electricity production, biomass with CCS	1.15524e-05
2040	Water depletion (m3 water)	electricity production, biomass with CCS	2.46019e-07
2050	Climate change (kg CO2-Eq)	electricity production, biomass with CCS	0
2050	Terrestrial acidification (kg SO2-Eq)	electricity production, biomass with CCS	0
2050	Freshwater ecotoxicity (kg 14-DCB)	electricity production, biomass with CCS	0
2050	Terrestrial ecotoxicity (kg 14-DCB)	electricity production, biomass with CCS	0
2050	Human toxicity (kg 14-DCB)	electricity production, biomass with CCS	0
2050	Freshwater eutrophication (kg P-Eq)	electricity production, biomass with CCS	0
2050	Metal depletion (kg Fe-Eq)	electricity production, biomass with CCS	0
2050	Water depletion (m3 water)	electricity production, biomass with CCS	0
2060	Climate change (kg CO2-Eq)	electricity production, biomass with CCS	0
2060	Terrestrial acidification (kg SO2-Eq)	electricity production, biomass with CCS	0
2060	Freshwater ecotoxicity (kg 14-DCB)	electricity production, biomass with CCS	0
2060	Terrestrial ecotoxicity (kg 14-DCB)	electricity production, biomass with CCS	0
2060	Human toxicity (kg 14-DCB)	electricity production, biomass with CCS	0
2060	Freshwater eutrophication (kg P-Eq)	electricity production, biomass with CCS	0
2060	Metal depletion (kg Fe-Eq)	electricity production, biomass with CCS	0
2060	Water depletion (m3 water)	electricity production, biomass with CCS	0
2070	Climate change (kg CO2-Eq)	electricity production, biomass with CCS	0
2070	Terrestrial acidification (kg SO2-Eq)	electricity production, biomass with CCS	0
2070	Freshwater ecotoxicity (kg 14-DCB)	electricity production, biomass with CCS	0
2070	Terrestrial ecotoxicity (kg 14-DCB)	electricity production, biomass with CCS	0
2070	Human toxicity (kg 14-DCB)	electricity production, biomass with CCS	0
2070	Freshwater eutrophication (kg P-Eq)	electricity production, biomass with CCS	0
2070	Metal depletion (kg Fe-Eq)	electricity production, biomass with CCS	0
2070	Water depletion (m3 water)	electricity production, biomass with CCS	0
2080	Climate change (kg CO2-Eq)	electricity production, biomass with CCS	0
2080	Terrestrial acidification (kg SO2-Eq)	electricity production, biomass with CCS	0
2080	Freshwater ecotoxicity (kg 14-DCB)	electricity production, biomass with CCS	0
2080	Terrestrial ecotoxicity (kg 14-DCB)	electricity production, biomass with CCS	0
2080	Human toxicity (kg 14-DCB)	electricity production, biomass with CCS	0
2080	Freshwater eutrophication (kg P-Eq)	electricity production, biomass with CCS	0
2080	Metal depletion (kg Fe-Eq)	electricity production, biomass with CCS	0
2080	Water depletion (m3 water)	electricity production, biomass with CCS	0
2090	Climate change (kg CO2-Eq)	electricity production, biomass with CCS	0
2090	Terrestrial acidification (kg SO2-Eq)	electricity production, biomass with CCS	0
2090	Freshwater ecotoxicity (kg 14-DCB)	electricity production, biomass with CCS	0
2090	Terrestrial ecotoxicity (kg 14-DCB)	electricity production, biomass with CCS	0
2090	Human toxicity (kg 14-DCB)	electricity production, biomass with CCS	0
2090	Freshwater eutrophication (kg P-Eq)	electricity production, biomass with CCS	0
2090	Metal depletion (kg Fe-Eq)	electricity production, biomass with CCS	0
2090	Water depletion (m3 water)	electricity production, biomass with CCS	0
2100	Climate change (kg CO2-Eq)	electricity production, biomass with CCS	0
2100	Terrestrial acidification (kg SO2-Eq)	electricity production, biomass with CCS	0
2100	Freshwater ecotoxicity (kg 14-DCB)	electricity production, biomass with CCS	0
2100	Terrestrial ecotoxicity (kg 14-DCB)	electricity production, biomass with CCS	0
2100	Human toxicity (kg 14-DCB)	electricity production, biomass with CCS	0
2100	Freshwater eutrophication (kg P-Eq)	electricity production, biomass with CCS	0
2100	Metal depletion (kg Fe-Eq)	electricity production, biomass with CCS	0
2100	Water depletion (m3 water)	electricity production, biomass with CCS	0
2020	Climate change (kg CO2-Eq)	electricity production, biomass with CCS	0
2020	Terrestrial acidification (kg SO2-Eq)	electricity production, biomass with CCS	0
2020	Freshwater ecotoxicity (kg 14-DCB)	electricity production, biomass with CCS	0
2020	Terrestrial ecotoxicity (kg 14-DCB)	electricity production, biomass with CCS	0
2020	Human toxicity (kg 14-DCB)	electricity production, biomass with CCS	0
2020	Freshwater eutrophication (kg P-Eq)	electricity production, biomass with CCS	0
2020	Metal depletion (kg Fe-Eq)	electricity production, biomass with CCS	0
2020	Water depletion (m3 water)	electricity production, biomass with CCS	0
2030	Climate change (kg CO2-Eq)	electricity production, biomass with CCS	0
2030	Terrestrial acidification (kg SO2-Eq)	electricity production, biomass with CCS	0
2030	Freshwater ecotoxicity (kg 14-DCB)	electricity production, biomass with CCS	0
2030	Terrestrial ecotoxicity (kg 14-DCB)	electricity production, biomass with CCS	0
2030	Human toxicity (kg 14-DCB)	electricity production, biomass with CCS	0
2030	Freshwater eutrophication (kg P-Eq)	electricity production, biomass with CCS	0
2030	Metal depletion (kg Fe-Eq)	electricity production, biomass with CCS	0
2030	Water depletion (m3 water)	electricity production, biomass with CCS	0
2040	Climate change (kg CO2-Eq)	electricity production, biomass with CCS	-0.00197596
2040	Terrestrial acidification (kg SO2-Eq)	electricity production, biomass with CCS	1.97529e-06
2040	Freshwater ecotoxicity (kg 14-DCB)	electricity production, biomass with CCS	1.83885e-06
2040	Terrestrial ecotoxicity (kg 14-DCB)	electricity production, biomass with CCS	7.2453e-08
2040	Human toxicity (kg 14-DCB)	electricity production, biomass with CCS	-0.000314844
2040	Freshwater eutrophication (kg P-Eq)	electricity production, biomass with CCS	-6.64245e-09
2040	Metal depletion (kg Fe-Eq)	electricity production, biomass with CCS	1.29857e-05
2040	Water depletion (m3 water)	electricity production, biomass with CCS	2.76542e-07
2050	Climate change (kg CO2-Eq)	electricity production, biomass with CCS	0
2050	Terrestrial acidification (kg SO2-Eq)	electricity production, biomass with CCS	0
2050	Freshwater ecotoxicity (kg 14-DCB)	electricity production, biomass with CCS	0
2050	Terrestrial ecotoxicity (kg 14-DCB)	electricity production, biomass with CCS	0
2050	Human toxicity (kg 14-DCB)	electricity production, biomass with CCS	0
2050	Freshwater eutrophication (kg P-Eq)	electricity production, biomass with CCS	0
2050	Metal depletion (kg Fe-Eq)	electricity production, biomass with CCS	0
2050	Water depletion (m3 water)	electricity production, biomass with CCS	0
2060	Climate change (kg CO2-Eq)	electricity production, biomass with CCS	0
2060	Terrestrial acidification (kg SO2-Eq)	electricity production, biomass with CCS	0
2060	Freshwater ecotoxicity (kg 14-DCB)	electricity production, biomass with CCS	0
2060	Terrestrial ecotoxicity (kg 14-DCB)	electricity production, biomass with CCS	0
2060	Human toxicity (kg 14-DCB)	electricity production, biomass with CCS	0
2060	Freshwater eutrophication (kg P-Eq)	electricity production, biomass with CCS	0
2060	Metal depletion (kg Fe-Eq)	electricity production, biomass with CCS	0
2060	Water depletion (m3 water)	electricity production, biomass with CCS	0
2070	Climate change (kg CO2-Eq)	electricity production, biomass with CCS	0
2070	Terrestrial acidification (kg SO2-Eq)	electricity production, biomass with CCS	0
2070	Freshwater ecotoxicity (kg 14-DCB)	electricity production, biomass with CCS	0
2070	Terrestrial ecotoxicity (kg 14-DCB)	electricity production, biomass with CCS	0
2070	Human toxicity (kg 14-DCB)	electricity production, biomass with CCS	0
2070	Freshwater eutrophication (kg P-Eq)	electricity production, biomass with CCS	0
2070	Metal depletion (kg Fe-Eq)	electricity production, biomass with CCS	0
2070	Water depletion (m3 water)	electricity production, biomass with CCS	0
2080	Climate change (kg CO2-Eq)	electricity production, biomass with CCS	0
2080	Terrestrial acidification (kg SO2-Eq)	electricity production, biomass with CCS	0
2080	Freshwater ecotoxicity (kg 14-DCB)	electricity production, biomass with CCS	0
2080	Terrestrial ecotoxicity (kg 14-DCB)	electricity production, biomass with CCS	0
2080	Human toxicity (kg 14-DCB)	electricity production, biomass with CCS	0
2080	Freshwater eutrophication (kg P-Eq)	electricity production, biomass with CCS	0
2080	Metal depletion (kg Fe-Eq)	electricity production, biomass with CCS	0
2080	Water depletion (m3 water)	electricity production, biomass with CCS	0
2090	Climate change (kg CO2-Eq)	electricity production, biomass with CCS	0
2090	Terrestrial acidification (kg SO2-Eq)	electricity production, biomass with CCS	0
2090	Freshwater ecotoxicity (kg 14-DCB)	electricity production, biomass with CCS	0
2090	Terrestrial ecotoxicity (kg 14-DCB)	electricity production, biomass with CCS	0
2090	Human toxicity (kg 14-DCB)	electricity production, biomass with CCS	0
2090	Freshwater eutrophication (kg P-Eq)	electricity production, biomass with CCS	0
2090	Metal depletion (kg Fe-Eq)	electricity production, biomass with CCS	0
2090	Water depletion (m3 water)	electricity production, biomass with CCS	0
2100	Climate change (kg CO2-Eq)	electricity production, biomass with CCS	0
2100	Terrestrial acidification (kg SO2-Eq)	electricity production, biomass with CCS	0
2100	Freshwater ecotoxicity (kg 14-DCB)	electricity production, biomass with CCS	0
2100	Terrestrial ecotoxicity (kg 14-DCB)	electricity production, biomass with CCS	0
2100	Human toxicity (kg 14-DCB)	electricity production, biomass with CCS	0
2100	Freshwater eutrophication (kg P-Eq)	electricity production, biomass with CCS	0
2100	Metal depletion (kg Fe-Eq)	electricity production, biomass with CCS	0
2100	Water depletion (m3 water)	electricity production, biomass with CCS	0
2020	Climate change (kg CO2-Eq)	electricity production, biomass with CCS	0
2020	Terrestrial acidification (kg SO2-Eq)	electricity production, biomass with CCS	0
2020	Freshwater ecotoxicity (kg 14-DCB)	electricity production, biomass with CCS	0
2020	Terrestrial ecotoxicity (kg 14-DCB)	electricity production, biomass with CCS	0
2020	Human toxicity (kg 14-DCB)	electricity production, biomass with CCS	0
2020	Freshwater eutrophication (kg P-Eq)	electricity production, biomass with CCS	0
2020	Metal depletion (kg Fe-Eq)	electricity production, biomass with CCS	0
2020	Water depletion (m3 water)	electricity production, biomass with CCS	0
2030	Climate change (kg CO2-Eq)	electricity production, biomass with CCS	0
2030	Terrestrial acidification (kg SO2-Eq)	electricity production, biomass with CCS	0
2020	Climate change (kg CO2-Eq)	electricity production, biomass with CCS	0
2020	Terrestrial acidification (kg SO2-Eq)	electricity production, biomass with CCS	0
2020	Freshwater ecotoxicity (kg 14-DCB)	electricity production, biomass with CCS	0
2020	Terrestrial ecotoxicity (kg 14-DCB)	electricity production, biomass with CCS	0
2020	Human toxicity (kg 14-DCB)	electricity production, biomass with CCS	0
2020	Freshwater eutrophication (kg P-Eq)	electricity production, biomass with CCS	0
2020	Metal depletion (kg Fe-Eq)	electricity production, biomass with CCS	0
2020	Water depletion (m3 water)	electricity production, biomass with CCS	0
2030	Climate change (kg CO2-Eq)	electricity production, biomass with CCS	0
2030	Terrestrial acidification (kg SO2-Eq)	electricity production, biomass with CCS	0
2030	Freshwater ecotoxicity (kg 14-DCB)	electricity production, biomass with CCS	0
2030	Terrestrial ecotoxicity (kg 14-DCB)	electricity production, biomass with CCS	0
2030	Human toxicity (kg 14-DCB)	electricity production, biomass with CCS	0
2030	Freshwater eutrophication (kg P-Eq)	electricity production, biomass with CCS	0
2030	Metal depletion (kg Fe-Eq)	electricity production, biomass with CCS	0
2030	Water depletion (m3 water)	electricity production, biomass with CCS	0
2040	Climate change (kg CO2-Eq)	electricity production, biomass with CCS	0
2040	Terrestrial acidification (kg SO2-Eq)	electricity production, biomass with CCS	0
2040	Freshwater ecotoxicity (kg 14-DCB)	electricity production, biomass with CCS	0
2040	Terrestrial ecotoxicity (kg 14-DCB)	electricity production, biomass with CCS	0
2040	Human toxicity (kg 14-DCB)	electricity production, biomass with CCS	0
2040	Freshwater eutrophication (kg P-Eq)	electricity production, biomass with CCS	0
2040	Metal depletion (kg Fe-Eq)	electricity production, biomass with CCS	0
2040	Water depletion (m3 water)	electricity production, biomass with CCS	0
2050	Climate change (kg CO2-Eq)	electricity production, biomass with CCS	0
2050	Terrestrial acidification (kg SO2-Eq)	electricity production, biomass with CCS	0
2050	Freshwater ecotoxicity (kg 14-DCB)	electricity production, biomass with CCS	0
2050	Terrestrial ecotoxicity (kg 14-DCB)	electricity production, biomass with CCS	0
2050	Human toxicity (kg 14-DCB)	electricity production, biomass with CCS	0
2050	Freshwater eutrophication (kg P-Eq)	electricity production, biomass with CCS	0
2050	Metal depletion (kg Fe-Eq)	electricity production, biomass with CCS	0
2050	Water depletion (m3 water)	electricity production, biomass with CCS	0
2060	Climate change (kg CO2-Eq)	electricity production, biomass with CCS	0
2060	Terrestrial acidification (kg SO2-Eq)	electricity production, biomass with CCS	0
2060	Freshwater ecotoxicity (kg 14-DCB)	electricity production, biomass with CCS	0
2060	Terrestrial ecotoxicity (kg 14-DCB)	electricity production, biomass with CCS	0
2060	Human toxicity (kg 14-DCB)	electricity production, biomass with CCS	0
2060	Freshwater eutrophication (kg P-Eq)	electricity production, biomass with CCS	0
2060	Metal depletion (kg Fe-Eq)	electricity production, biomass with CCS	0
2060	Water depletion (m3 water)	electricity production, biomass with CCS	0
2070	Climate change (kg CO2-Eq)	electricity production, biomass with CCS	0
2070	Terrestrial acidification (kg SO2-Eq)	electricity production, biomass with CCS	0
2070	Freshwater ecotoxicity (kg 14-DCB)	electricity production, biomass with CCS	0
2070	Terrestrial ecotoxicity (kg 14-DCB)	electricity production, biomass with CCS	0
2070	Human toxicity (kg 14-DCB)	electricity production, biomass with CCS	0
2070	Freshwater eutrophication (kg P-Eq)	electricity production, biomass with CCS	0
2070	Metal depletion (kg Fe-Eq)	electricity production, biomass with CCS	0
2070	Water depletion (m3 water)	electricity production, biomass with CCS	0
2080	Climate change (kg CO2-Eq)	electricity production, biomass with CCS	0
2080	Terrestrial acidification (kg SO2-Eq)	electricity production, biomass with CCS	0
2080	Freshwater ecotoxicity (kg 14-DCB)	electricity production, biomass with CCS	0
2080	Terrestrial ecotoxicity (kg 14-DCB)	electricity production, biomass with CCS	0
2080	Human toxicity (kg 14-DCB)	electricity production, biomass with CCS	0
2080	Freshwater eutrophication (kg P-Eq)	electricity production, biomass with CCS	0
2080	Metal depletion (kg Fe-Eq)	electricity production, biomass with CCS	0
2080	Water depletion (m3 water)	electricity production, biomass with CCS	0
2090	Climate change (kg CO2-Eq)	electricity production, biomass with CCS	0
2090	Terrestrial acidification (kg SO2-Eq)	electricity production, biomass with CCS	0
2090	Freshwater ecotoxicity (kg 14-DCB)	electricity production, biomass with CCS	0
2090	Terrestrial ecotoxicity (kg 14-DCB)	electricity production, biomass with CCS	0
2090	Human toxicity (kg 14-DCB)	electricity production, biomass with CCS	0
2090	Freshwater eutrophication (kg P-Eq)	electricity production, biomass with CCS	0
2090	Metal depletion (kg Fe-Eq)	electricity production, biomass with CCS	0
2090	Water depletion (m3 water)	electricity production, biomass with CCS	0
2100	Climate change (kg CO2-Eq)	electricity production, biomass with CCS	-0.000738252
2100	Terrestrial acidification (kg SO2-Eq)	electricity production, biomass with CCS	7.37129e-07
2100	Freshwater ecotoxicity (kg 14-DCB)	electricity production, biomass with CCS	7.45158e-07
2100	Terrestrial ecotoxicity (kg 14-DCB)	electricity production, biomass with CCS	2.73607e-08
2100	Human toxicity (kg 14-DCB)	electricity production, biomass with CCS	-0.000117885
2100	Freshwater eutrophication (kg P-Eq)	electricity production, biomass with CCS	-2.66516e-09
2100	Metal depletion (kg Fe-Eq)	electricity production, biomass with CCS	4.94045e-06
2100	Water depletion (m3 water)	electricity production, biomass with CCS	9.79432e-08
2020	Climate change (kg CO2-Eq)	electricity production, biomass with CCS	0
2020	Terrestrial acidification (kg SO2-Eq)	electricity production, biomass with CCS	0
2020	Freshwater ecotoxicity (kg 14-DCB)	electricity production, biomass with CCS	0
2020	Terrestrial ecotoxicity (kg 14-DCB)	electricity production, biomass with CCS	0
2020	Human toxicity (kg 14-DCB)	electricity production, biomass with CCS	0
2020	Freshwater eutrophication (kg P-Eq)	electricity production, biomass with CCS	0
2020	Metal depletion (kg Fe-Eq)	electricity production, biomass with CCS	0
2020	Water depletion (m3 water)	electricity production, biomass with CCS	0
2030	Climate change (kg CO2-Eq)	electricity production, biomass with CCS	0
2030	Terrestrial acidification (kg SO2-Eq)	electricity production, biomass with CCS	0
2030	Freshwater ecotoxicity (kg 14-DCB)	electricity production, biomass with CCS	0
2030	Terrestrial ecotoxicity (kg 14-DCB)	electricity production, biomass with CCS	0
2030	Human toxicity (kg 14-DCB)	electricity production, biomass with CCS	0
2030	Freshwater eutrophication (kg P-Eq)	electricity production, biomass with CCS	0
2030	Metal depletion (kg Fe-Eq)	electricity production, biomass with CCS	0
2030	Water depletion (m3 water)	electricity production, biomass with CCS	0
2040	Climate change (kg CO2-Eq)	electricity production, biomass with CCS	0
2040	Terrestrial acidification (kg SO2-Eq)	electricity production, biomass with CCS	0
2040	Freshwater ecotoxicity (kg 14-DCB)	electricity production, biomass with CCS	0
2040	Terrestrial ecotoxicity (kg 14-DCB)	electricity production, biomass with CCS	0
2040	Human toxicity (kg 14-DCB)	electricity production, biomass with CCS	0
2040	Freshwater eutrophication (kg P-Eq)	electricity production, biomass with CCS	0
2040	Metal depletion (kg Fe-Eq)	electricity production, biomass with CCS	0
2040	Water depletion (m3 water)	electricity production, biomass with CCS	0
2050	Climate change (kg CO2-Eq)	electricity production, biomass with CCS	0
2050	Terrestrial acidification (kg SO2-Eq)	electricity production, biomass with CCS	0
2050	Freshwater ecotoxicity (kg 14-DCB)	electricity production, biomass with CCS	0
2050	Terrestrial ecotoxicity (kg 14-DCB)	electricity production, biomass with CCS	0
2050	Human toxicity (kg 14-DCB)	electricity production, biomass with CCS	0
2050	Freshwater eutrophication (kg P-Eq)	electricity production, biomass with CCS	0
2050	Metal depletion (kg Fe-Eq)	electricity production, biomass with CCS	0
2050	Water depletion (m3 water)	electricity production, biomass with CCS	0
2060	Climate change (kg CO2-Eq)	electricity production, biomass with CCS	0
2060	Terrestrial acidification (kg SO2-Eq)	electricity production, biomass with CCS	0
2060	Freshwater ecotoxicity (kg 14-DCB)	electricity production, biomass with CCS	0
2060	Terrestrial ecotoxicity (kg 14-DCB)	electricity production, biomass with CCS	0
2060	Human toxicity (kg 14-DCB)	electricity production, biomass with CCS	0
2060	Freshwater eutrophication (kg P-Eq)	electricity production, biomass with CCS	0
2060	Metal depletion (kg Fe-Eq)	electricity production, biomass with CCS	0
2060	Water depletion (m3 water)	electricity production, biomass with CCS	0
2070	Climate change (kg CO2-Eq)	electricity production, biomass with CCS	0
2070	Terrestrial acidification (kg SO2-Eq)	electricity production, biomass with CCS	0
2070	Freshwater ecotoxicity (kg 14-DCB)	electricity production, biomass with CCS	0
2070	Terrestrial ecotoxicity (kg 14-DCB)	electricity production, biomass with CCS	0
2070	Human toxicity (kg 14-DCB)	electricity production, biomass with CCS	0
2070	Freshwater eutrophication (kg P-Eq)	electricity production, biomass with CCS	0
2070	Metal depletion (kg Fe-Eq)	electricity production, biomass with CCS	0
2070	Water depletion (m3 water)	electricity production, biomass with CCS	0
2080	Climate change (kg CO2-Eq)	electricity production, biomass with CCS	0
2080	Terrestrial acidification (kg SO2-Eq)	electricity production, biomass with CCS	0
2080	Freshwater ecotoxicity (kg 14-DCB)	electricity production, biomass with CCS	0
2080	Terrestrial ecotoxicity (kg 14-DCB)	electricity production, biomass with CCS	0
2080	Human toxicity (kg 14-DCB)	electricity production, biomass with CCS	0
2080	Freshwater eutrophication (kg P-Eq)	electricity production, biomass with CCS	0
2080	Metal depletion (kg Fe-Eq)	electricity production, biomass with CCS	0
2080	Water depletion (m3 water)	electricity production, biomass with CCS	0
2090	Climate change (kg CO2-Eq)	electricity production, biomass with CCS	0
2090	Terrestrial acidification (kg SO2-Eq)	electricity production, biomass with CCS	0
2090	Freshwater ecotoxicity (kg 14-DCB)	electricity production, biomass with CCS	0
2090	Terrestrial ecotoxicity (kg 14-DCB)	electricity production, biomass with CCS	0
2090	Human toxicity (kg 14-DCB)	electricity production, biomass with CCS	0
2090	Freshwater eutrophication (kg P-Eq)	electricity production, biomass with CCS	0
2090	Metal depletion (kg Fe-Eq)	electricity production, biomass with CCS	0
2090	Water depletion (m3 water)	electricity production, biomass with CCS	0
2100	Climate change (kg CO2-Eq)	electricity production, biomass with CCS	-0.00076248
2100	Terrestrial acidification (kg SO2-Eq)	electricity production, biomass with CCS	7.6132e-07
2100	Freshwater ecotoxicity (kg 14-DCB)	electricity production, biomass with CCS	7.69613e-07
2100	Terrestrial ecotoxicity (kg 14-DCB)	electricity production, biomass with CCS	2.82586e-08
2100	Human toxicity (kg 14-DCB)	electricity production, biomass with CCS	-0.000121754
2100	Freshwater eutrophication (kg P-Eq)	electricity production, biomass with CCS	-2.75262e-09
2100	Metal depletion (kg Fe-Eq)	electricity production, biomass with CCS	5.10259e-06
2100	Water depletion (m3 water)	electricity production, biomass with CCS	1.01158e-07
2020	Climate change (kg CO2-Eq)	electricity production, biomass with CCS	0
2020	Terrestrial acidification (kg SO2-Eq)	electricity production, biomass with CCS	0
2020	Freshwater ecotoxicity (kg 14-DCB)	electricity production, biomass with CCS	0
2020	Terrestrial ecotoxicity (kg 14-DCB)	electricity production, biomass with CCS	0
2020	Human toxicity (kg 14-DCB)	electricity production, biomass with CCS	0
2020	Freshwater eutrophication (kg P-Eq)	electricity production, biomass with CCS	0
2020	Metal depletion (kg Fe-Eq)	electricity production, biomass with CCS	0
2020	Water depletion (m3 water)	electricity production, biomass with CCS	0
2030	Climate change (kg CO2-Eq)	electricity production, biomass with CCS	0
2030	Terrestrial acidification (kg SO2-Eq)	electricity production, biomass with CCS	0
2030	Freshwater ecotoxicity (kg 14-DCB)	electricity production, biomass with CCS	0
2030	Terrestrial ecotoxicity (kg 14-DCB)	electricity production, biomass with CCS	0
2030	Human toxicity (kg 14-DCB)	electricity production, biomass with CCS	0
2030	Freshwater eutrophication (kg P-Eq)	electricity production, biomass with CCS	0
2030	Metal depletion (kg Fe-Eq)	electricity production, biomass with CCS	0
2030	Water depletion (m3 water)	electricity production, biomass with CCS	0
2040	Climate change (kg CO2-Eq)	electricity production, biomass with CCS	0
2040	Terrestrial acidification (kg SO2-Eq)	electricity production, biomass with CCS	0
2040	Freshwater ecotoxicity (kg 14-DCB)	electricity production, biomass with CCS	0
2040	Terrestrial ecotoxicity (kg 14-DCB)	electricity production, biomass with CCS	0
2040	Human toxicity (kg 14-DCB)	electricity production, biomass with CCS	0
2040	Freshwater eutrophication (kg P-Eq)	electricity production, biomass with CCS	0
2040	Metal depletion (kg Fe-Eq)	electricity production, biomass with CCS	0
2040	Water depletion (m3 water)	electricity production, biomass with CCS	0
2050	Climate change (kg CO2-Eq)	electricity production, biomass with CCS	0
2050	Terrestrial acidification (kg SO2-Eq)	electricity production, biomass with CCS	0
2050	Freshwater ecotoxicity (kg 14-DCB)	electricity production, biomass with CCS	0
2050	Terrestrial ecotoxicity (kg 14-DCB)	electricity production, biomass with CCS	0
2050	Human toxicity (kg 14-DCB)	electricity production, biomass with CCS	0
2050	Freshwater eutrophication (kg P-Eq)	electricity production, biomass with CCS	0
2050	Metal depletion (kg Fe-Eq)	electricity production, biomass with CCS	0
2050	Water depletion (m3 water)	electricity production, biomass with CCS	0
2060	Climate change (kg CO2-Eq)	electricity production, biomass with CCS	0
2060	Terrestrial acidification (kg SO2-Eq)	electricity production, biomass with CCS	0
2060	Freshwater ecotoxicity (kg 14-DCB)	electricity production, biomass with CCS	0
2060	Terrestrial ecotoxicity (kg 14-DCB)	electricity production, biomass with CCS	0
2060	Human toxicity (kg 14-DCB)	electricity production, biomass with CCS	0
2060	Freshwater eutrophication (kg P-Eq)	electricity production, biomass with CCS	0
2060	Metal depletion (kg Fe-Eq)	electricity production, biomass with CCS	0
2060	Water depletion (m3 water)	electricity production, biomass with CCS	0
2070	Climate change (kg CO2-Eq)	electricity production, biomass with CCS	0
2070	Terrestrial acidification (kg SO2-Eq)	electricity production, biomass with CCS	0
2070	Freshwater ecotoxicity (kg 14-DCB)	electricity production, biomass with CCS	0
2070	Terrestrial ecotoxicity (kg 14-DCB)	electricity production, biomass with CCS	0
2070	Human toxicity (kg 14-DCB)	electricity production, biomass with CCS	0
2070	Freshwater eutrophication (kg P-Eq)	electricity production, biomass with CCS	0
2070	Metal depletion (kg Fe-Eq)	electricity production, biomass with CCS	0
2070	Water depletion (m3 water)	electricity production, biomass with CCS	0
2080	Climate change (kg CO2-Eq)	electricity production, biomass with CCS	-0.00078459
2080	Terrestrial acidification (kg SO2-Eq)	electricity production, biomass with CCS	7.83169e-07
2080	Freshwater ecotoxicity (kg 14-DCB)	electricity production, biomass with CCS	7.72831e-07
2080	Terrestrial ecotoxicity (kg 14-DCB)	electricity production, biomass with CCS	2.89948e-08
2080	Human toxicity (kg 14-DCB)	electricity production, biomass with CCS	-0.000125325
2080	Freshwater eutrophication (kg P-Eq)	electricity production, biomass with CCS	-2.86995e-09
2080	Metal depletion (kg Fe-Eq)	electricity production, biomass with CCS	5.21929e-06
2080	Water depletion (m3 water)	electricity production, biomass with CCS	1.06902e-07
2090	Climate change (kg CO2-Eq)	electricity production, biomass with CCS	0
2090	Terrestrial acidification (kg SO2-Eq)	electricity production, biomass with CCS	0
2090	Freshwater ecotoxicity (kg 14-DCB)	electricity production, biomass with CCS	0
2090	Terrestrial ecotoxicity (kg 14-DCB)	electricity production, biomass with CCS	0
2090	Human toxicity (kg 14-DCB)	electricity production, biomass with CCS	0
2090	Freshwater eutrophication (kg P-Eq)	electricity production, biomass with CCS	0
2090	Metal depletion (kg Fe-Eq)	electricity production, biomass with CCS	0
2090	Water depletion (m3 water)	electricity production, biomass with CCS	0
2100	Climate change (kg CO2-Eq)	electricity production, biomass with CCS	0
2100	Terrestrial acidification (kg SO2-Eq)	electricity production, biomass with CCS	0
2100	Freshwater ecotoxicity (kg 14-DCB)	electricity production, biomass with CCS	0
2100	Terrestrial ecotoxicity (kg 14-DCB)	electricity production, biomass with CCS	0
2100	Human toxicity (kg 14-DCB)	electricity production, biomass with CCS	0
2100	Freshwater eutrophication (kg P-Eq)	electricity production, biomass with CCS	0
2100	Metal depletion (kg Fe-Eq)	electricity production, biomass with CCS	0
2100	Water depletion (m3 water)	electricity production, biomass with CCS	0
2020	Climate change (kg CO2-Eq)	electricity production, biomass with CCS	0
2020	Terrestrial acidification (kg SO2-Eq)	electricity production, biomass with CCS	0
2020	Freshwater ecotoxicity (kg 14-DCB)	electricity production, biomass with CCS	0
2020	Terrestrial ecotoxicity (kg 14-DCB)	electricity production, biomass with CCS	0
2020	Human toxicity (kg 14-DCB)	electricity production, biomass with CCS	0
2020	Freshwater eutrophication (kg P-Eq)	electricity production, biomass with CCS	0
2020	Metal depletion (kg Fe-Eq)	electricity production, biomass with CCS	0
2020	Water depletion (m3 water)	electricity production, biomass with CCS	0
2030	Climate change (kg CO2-Eq)	electricity production, biomass with CCS	0
2030	Terrestrial acidification (kg SO2-Eq)	electricity production, biomass with CCS	0
2030	Freshwater ecotoxicity (kg 14-DCB)	electricity production, biomass with CCS	0
2030	Terrestrial ecotoxicity (kg 14-DCB)	electricity production, biomass with CCS	0
2030	Human toxicity (kg 14-DCB)	electricity production, biomass with CCS	0
2030	Freshwater eutrophication (kg P-Eq)	electricity production, biomass with CCS	0
2030	Metal depletion (kg Fe-Eq)	electricity production, biomass with CCS	0
2030	Water depletion (m3 water)	electricity production, biomass with CCS	0
2040	Climate change (kg CO2-Eq)	electricity production, biomass with CCS	0
2040	Terrestrial acidification (kg SO2-Eq)	electricity production, biomass with CCS	0
2040	Freshwater ecotoxicity (kg 14-DCB)	electricity production, biomass with CCS	0
2040	Terrestrial ecotoxicity (kg 14-DCB)	electricity production, biomass with CCS	0
2040	Human toxicity (kg 14-DCB)	electricity production, biomass with CCS	0
2040	Freshwater eutrophication (kg P-Eq)	electricity production, biomass with CCS	0
2040	Metal depletion (kg Fe-Eq)	electricity production, biomass with CCS	0
2040	Water depletion (m3 water)	electricity production, biomass with CCS	0
2050	Climate change (kg CO2-Eq)	electricity production, biomass with CCS	0
2050	Terrestrial acidification (kg SO2-Eq)	electricity production, biomass with CCS	0
2050	Freshwater ecotoxicity (kg 14-DCB)	electricity production, biomass with CCS	0
2050	Terrestrial ecotoxicity (kg 14-DCB)	electricity production, biomass with CCS	0
2050	Human toxicity (kg 14-DCB)	electricity production, biomass with CCS	0
2050	Freshwater eutrophication (kg P-Eq)	electricity production, biomass with CCS	0
2050	Metal depletion (kg Fe-Eq)	electricity production, biomass with CCS	0
2050	Water depletion (m3 water)	electricity production, biomass with CCS	0
2060	Climate change (kg CO2-Eq)	electricity production, biomass with CCS	0
2060	Terrestrial acidification (kg SO2-Eq)	electricity production, biomass with CCS	0
2060	Freshwater ecotoxicity (kg 14-DCB)	electricity production, biomass with CCS	0
2060	Terrestrial ecotoxicity (kg 14-DCB)	electricity production, biomass with CCS	0
2060	Human toxicity (kg 14-DCB)	electricity production, biomass with CCS	0
2060	Freshwater eutrophication (kg P-Eq)	electricity production, biomass with CCS	0
2060	Metal depletion (kg Fe-Eq)	electricity production, biomass with CCS	0
2060	Water depletion (m3 water)	electricity production, biomass with CCS	0
2070	Climate change (kg CO2-Eq)	electricity production, biomass with CCS	0
2070	Terrestrial acidification (kg SO2-Eq)	electricity production, biomass with CCS	0
2070	Freshwater ecotoxicity (kg 14-DCB)	electricity production, biomass with CCS	0
2070	Terrestrial ecotoxicity (kg 14-DCB)	electricity production, biomass with CCS	0
2070	Human toxicity (kg 14-DCB)	electricity production, biomass with CCS	0
2070	Freshwater eutrophication (kg P-Eq)	electricity production, biomass with CCS	0
2070	Metal depletion (kg Fe-Eq)	electricity production, biomass with CCS	0
2070	Water depletion (m3 water)	electricity production, biomass with CCS	0
2080	Climate change (kg CO2-Eq)	electricity production, biomass with CCS	0
2080	Terrestrial acidification (kg SO2-Eq)	electricity production, biomass with CCS	0
2080	Freshwater ecotoxicity (kg 14-DCB)	electricity production, biomass with CCS	0
2080	Terrestrial ecotoxicity (kg 14-DCB)	electricity production, biomass with CCS	0
2080	Human toxicity (kg 14-DCB)	electricity production, biomass with CCS	0
2080	Freshwater eutrophication (kg P-Eq)	electricity production, biomass with CCS	0
2080	Metal depletion (kg Fe-Eq)	electricity production, biomass with CCS	0
2080	Water depletion (m3 water)	electricity production, biomass with CCS	0
2090	Climate change (kg CO2-Eq)	electricity production, biomass with CCS	0
2090	Terrestrial acidification (kg SO2-Eq)	electricity production, biomass with CCS	0
2090	Freshwater ecotoxicity (kg 14-DCB)	electricity production, biomass with CCS	0
2090	Terrestrial ecotoxicity (kg 14-DCB)	electricity production, biomass with CCS	0
2090	Human toxicity (kg 14-DCB)	electricity production, biomass with CCS	0
2090	Freshwater eutrophication (kg P-Eq)	electricity production, biomass with CCS	0
2090	Metal depletion (kg Fe-Eq)	electricity production, biomass with CCS	0
2090	Water depletion (m3 water)	electricity production, biomass with CCS	0
2100	Climate change (kg CO2-Eq)	electricity production, biomass with CCS	-0.000785418
2100	Terrestrial acidification (kg SO2-Eq)	electricity production, biomass with CCS	7.84224e-07
2100	Freshwater ecotoxicity (kg 14-DCB)	electricity production, biomass with CCS	7.92766e-07
2100	Terrestrial ecotoxicity (kg 14-DCB)	electricity production, biomass with CCS	2.91088e-08
2100	Human toxicity (kg 14-DCB)	electricity production, biomass with CCS	-0.000125416
2100	Freshwater eutrophication (kg P-Eq)	electricity production, biomass with CCS	-2.83543e-09
2100	Metal depletion (kg Fe-Eq)	electricity production, biomass with CCS	5.25609e-06
2100	Water depletion (m3 water)	electricity production, biomass with CCS	1.04201e-07
2020	Climate change (kg CO2-Eq)	electricity production, biomass with CCS	0
2020	Terrestrial acidification (kg SO2-Eq)	electricity production, biomass with CCS	0
2020	Freshwater ecotoxicity (kg 14-DCB)	electricity production, biomass with CCS	0
2020	Terrestrial ecotoxicity (kg 14-DCB)	electricity production, biomass with CCS	0
2020	Human toxicity (kg 14-DCB)	electricity production, biomass with CCS	0
2020	Freshwater eutrophication (kg P-Eq)	electricity production, biomass with CCS	0
2020	Metal depletion (kg Fe-Eq)	electricity production, biomass with CCS	0
2020	Water depletion (m3 water)	electricity production, biomass with CCS	0
2030	Climate change (kg CO2-Eq)	electricity production, biomass with CCS	0
2030	Terrestrial acidification (kg SO2-Eq)	electricity production, biomass with CCS	0
2030	Freshwater ecotoxicity (kg 14-DCB)	electricity production, biomass with CCS	0
2030	Terrestrial ecotoxicity (kg 14-DCB)	electricity production, biomass with CCS	0
2030	Human toxicity (kg 14-DCB)	electricity production, biomass with CCS	0
2030	Freshwater eutrophication (kg P-Eq)	electricity production, biomass with CCS	0
2030	Metal depletion (kg Fe-Eq)	electricity production, biomass with CCS	0
2030	Water depletion (m3 water)	electricity production, biomass with CCS	0
2040	Climate change (kg CO2-Eq)	electricity production, biomass with CCS	0
2040	Terrestrial acidification (kg SO2-Eq)	electricity production, biomass with CCS	0
2040	Freshwater ecotoxicity (kg 14-DCB)	electricity production, biomass with CCS	0
2040	Terrestrial ecotoxicity (kg 14-DCB)	electricity production, biomass with CCS	0
2040	Human toxicity (kg 14-DCB)	electricity production, biomass with CCS	0
2040	Freshwater eutrophication (kg P-Eq)	electricity production, biomass with CCS	0
2040	Metal depletion (kg Fe-Eq)	electricity production, biomass with CCS	0
2040	Water depletion (m3 water)	electricity production, biomass with CCS	0
2050	Climate change (kg CO2-Eq)	electricity production, biomass with CCS	0
2050	Terrestrial acidification (kg SO2-Eq)	electricity production, biomass with CCS	0
2050	Freshwater ecotoxicity (kg 14-DCB)	electricity production, biomass with CCS	0
2050	Terrestrial ecotoxicity (kg 14-DCB)	electricity production, biomass with CCS	0
2050	Human toxicity (kg 14-DCB)	electricity production, biomass with CCS	0
2050	Freshwater eutrophication (kg P-Eq)	electricity production, biomass with CCS	0
2050	Metal depletion (kg Fe-Eq)	electricity production, biomass with CCS	0
2050	Water depletion (m3 water)	electricity production, biomass with CCS	0
2060	Climate change (kg CO2-Eq)	electricity production, biomass with CCS	0
2060	Terrestrial acidification (kg SO2-Eq)	electricity production, biomass with CCS	0
2060	Freshwater ecotoxicity (kg 14-DCB)	electricity production, biomass with CCS	0
2060	Terrestrial ecotoxicity (kg 14-DCB)	electricity production, biomass with CCS	0
2060	Human toxicity (kg 14-DCB)	electricity production, biomass with CCS	0
2060	Freshwater eutrophication (kg P-Eq)	electricity production, biomass with CCS	0
2060	Metal depletion (kg Fe-Eq)	electricity production, biomass with CCS	0
2060	Water depletion (m3 water)	electricity production, biomass with CCS	0
2070	Climate change (kg CO2-Eq)	electricity production, biomass with CCS	0
2070	Terrestrial acidification (kg SO2-Eq)	electricity production, biomass with CCS	0
2070	Freshwater ecotoxicity (kg 14-DCB)	electricity production, biomass with CCS	0
2070	Terrestrial ecotoxicity (kg 14-DCB)	electricity production, biomass with CCS	0
2070	Human toxicity (kg 14-DCB)	electricity production, biomass with CCS	0
2070	Freshwater eutrophication (kg P-Eq)	electricity production, biomass with CCS	0
2070	Metal depletion (kg Fe-Eq)	electricity production, biomass with CCS	0
2070	Water depletion (m3 water)	electricity production, biomass with CCS	0
2080	Climate change (kg CO2-Eq)	electricity production, biomass with CCS	-0.000810339
2080	Terrestrial acidification (kg SO2-Eq)	electricity production, biomass with CCS	8.08871e-07
2080	Freshwater ecotoxicity (kg 14-DCB)	electricity production, biomass with CCS	7.98194e-07
2080	Terrestrial ecotoxicity (kg 14-DCB)	electricity production, biomass with CCS	2.99463e-08
2080	Human toxicity (kg 14-DCB)	electricity production, biomass with CCS	-0.000129438
2080	Freshwater eutrophication (kg P-Eq)	electricity production, biomass with CCS	-2.96414e-09
2080	Metal depletion (kg Fe-Eq)	electricity production, biomass with CCS	5.39057e-06
2080	Water depletion (m3 water)	electricity production, biomass with CCS	1.1041e-07
2090	Climate change (kg CO2-Eq)	electricity production, biomass with CCS	0
2090	Terrestrial acidification (kg SO2-Eq)	electricity production, biomass with CCS	0
2090	Freshwater ecotoxicity (kg 14-DCB)	electricity production, biomass with CCS	0
2090	Terrestrial ecotoxicity (kg 14-DCB)	electricity production, biomass with CCS	0
2090	Human toxicity (kg 14-DCB)	electricity production, biomass with CCS	0
2090	Freshwater eutrophication (kg P-Eq)	electricity production, biomass with CCS	0
2090	Metal depletion (kg Fe-Eq)	electricity production, biomass with CCS	0
2090	Water depletion (m3 water)	electricity production, biomass with CCS	0
2100	Climate change (kg CO2-Eq)	electricity production, biomass with CCS	0
2100	Terrestrial acidification (kg SO2-Eq)	electricity production, biomass with CCS	0
2100	Freshwater ecotoxicity (kg 14-DCB)	electricity production, biomass with CCS	0
2100	Terrestrial ecotoxicity (kg 14-DCB)	electricity production, biomass with CCS	0
2100	Human toxicity (kg 14-DCB)	electricity production, biomass with CCS	0
2100	Freshwater eutrophication (kg P-Eq)	electricity production, biomass with CCS	0
2100	Metal depletion (kg Fe-Eq)	electricity production, biomass with CCS	0
2100	Water depletion (m3 water)	electricity production, biomass with CCS	0
2020	Climate change (kg CO2-Eq)	electricity production, biomass with CCS	0
2020	Terrestrial acidification (kg SO2-Eq)	electricity production, biomass with CCS	0
2020	Freshwater ecotoxicity (kg 14-DCB)	electricity production, biomass with CCS	0
2020	Terrestrial ecotoxicity (kg 14-DCB)	electricity production, biomass with CCS	0
2020	Human toxicity (kg 14-DCB)	electricity production, biomass with CCS	0
2020	Freshwater eutrophication (kg P-Eq)	electricity production, biomass with CCS	0
2020	Metal depletion (kg Fe-Eq)	electricity production, biomass with CCS	0
2020	Water depletion (m3 water)	electricity production, biomass with CCS	0
2030	Climate change (kg CO2-Eq)	electricity production, biomass with CCS	0
2030	Terrestrial acidification (kg SO2-Eq)	electricity production, biomass with CCS	0
2030	Freshwater ecotoxicity (kg 14-DCB)	electricity production, biomass with CCS	0
2030	Terrestrial ecotoxicity (kg 14-DCB)	electricity production, biomass with CCS	0
2030	Human toxicity (kg 14-DCB)	electricity production, biomass with CCS	0
2030	Freshwater eutrophication (kg P-Eq)	electricity production, biomass with CCS	0
2030	Metal depletion (kg Fe-Eq)	electricity production, biomass with CCS	0
2030	Water depletion (m3 water)	electricity production, biomass with CCS	0
2040	Climate change (kg CO2-Eq)	electricity production, biomass with CCS	0
2040	Terrestrial acidification (kg SO2-Eq)	electricity production, biomass with CCS	0
2040	Freshwater ecotoxicity (kg 14-DCB)	electricity production, biomass with CCS	0
2040	Terrestrial ecotoxicity (kg 14-DCB)	electricity production, biomass with CCS	0
2040	Human toxicity (kg 14-DCB)	electricity production, biomass with CCS	0
2040	Freshwater eutrophication (kg P-Eq)	electricity production, biomass with CCS	0
2040	Metal depletion (kg Fe-Eq)	electricity production, biomass with CCS	0
2040	Water depletion (m3 water)	electricity production, biomass with CCS	0
2050	Climate change (kg CO2-Eq)	electricity production, biomass with CCS	0
2050	Terrestrial acidification (kg SO2-Eq)	electricity production, biomass with CCS	0
2050	Freshwater ecotoxicity (kg 14-DCB)	electricity production, biomass with CCS	0
2050	Terrestrial ecotoxicity (kg 14-DCB)	electricity production, biomass with CCS	0
2050	Human toxicity (kg 14-DCB)	electricity production, biomass with CCS	0
2050	Freshwater eutrophication (kg P-Eq)	electricity production, biomass with CCS	0
2050	Metal depletion (kg Fe-Eq)	electricity production, biomass with CCS	0
2050	Water depletion (m3 water)	electricity production, biomass with CCS	0
2060	Climate change (kg CO2-Eq)	electricity production, biomass with CCS	0
2060	Terrestrial acidification (kg SO2-Eq)	electricity production, biomass with CCS	0
2060	Freshwater ecotoxicity (kg 14-DCB)	electricity production, biomass with CCS	0
2060	Terrestrial ecotoxicity (kg 14-DCB)	electricity production, biomass with CCS	0
2060	Human toxicity (kg 14-DCB)	electricity production, biomass with CCS	0
2060	Freshwater eutrophication (kg P-Eq)	electricity production, biomass with CCS	0
2060	Metal depletion (kg Fe-Eq)	electricity production, biomass with CCS	0
2060	Water depletion (m3 water)	electricity production, biomass with CCS	0
2070	Climate change (kg CO2-Eq)	electricity production, biomass with CCS	0
2070	Terrestrial acidification (kg SO2-Eq)	electricity production, biomass with CCS	0
2070	Freshwater ecotoxicity (kg 14-DCB)	electricity production, biomass with CCS	0
2070	Terrestrial ecotoxicity (kg 14-DCB)	electricity production, biomass with CCS	0
2070	Human toxicity (kg 14-DCB)	electricity production, biomass with CCS	0
2070	Freshwater eutrophication (kg P-Eq)	electricity production, biomass with CCS	0
2070	Metal depletion (kg Fe-Eq)	electricity production, biomass with CCS	0
2070	Water depletion (m3 water)	electricity production, biomass with CCS	0
2080	Climate change (kg CO2-Eq)	electricity production, biomass with CCS	-0.000834717
2080	Terrestrial acidification (kg SO2-Eq)	electricity production, biomass with CCS	8.33204e-07
2080	Freshwater ecotoxicity (kg 14-DCB)	electricity production, biomass with CCS	8.22206e-07
2080	Terrestrial ecotoxicity (kg 14-DCB)	electricity production, biomass with CCS	3.08472e-08
2080	Human toxicity (kg 14-DCB)	electricity production, biomass with CCS	-0.000133332
2080	Freshwater eutrophication (kg P-Eq)	electricity production, biomass with CCS	-3.05331e-09
2080	Metal depletion (kg Fe-Eq)	electricity production, biomass with CCS	5.55274e-06
2080	Water depletion (m3 water)	electricity production, biomass with CCS	1.13732e-07
2090	Climate change (kg CO2-Eq)	electricity production, biomass with CCS	0
2090	Terrestrial acidification (kg SO2-Eq)	electricity production, biomass with CCS	0
2090	Freshwater ecotoxicity (kg 14-DCB)	electricity production, biomass with CCS	0
2090	Terrestrial ecotoxicity (kg 14-DCB)	electricity production, biomass with CCS	0
2090	Human toxicity (kg 14-DCB)	electricity production, biomass with CCS	0
2090	Freshwater eutrophication (kg P-Eq)	electricity production, biomass with CCS	0
2090	Metal depletion (kg Fe-Eq)	electricity production, biomass with CCS	0
2090	Water depletion (m3 water)	electricity production, biomass with CCS	0
2100	Climate change (kg CO2-Eq)	electricity production, biomass with CCS	0
2100	Terrestrial acidification (kg SO2-Eq)	electricity production, biomass with CCS	0
2100	Freshwater ecotoxicity (kg 14-DCB)	electricity production, biomass with CCS	0
2100	Terrestrial ecotoxicity (kg 14-DCB)	electricity production, biomass with CCS	0
2100	Human toxicity (kg 14-DCB)	electricity production, biomass with CCS	0
2100	Freshwater eutrophication (kg P-Eq)	electricity production, biomass with CCS	0
2100	Metal depletion (kg Fe-Eq)	electricity production, biomass with CCS	0
2100	Water depletion (m3 water)	electricity production, biomass with CCS	0
2020	Climate change (kg CO2-Eq)	electricity production, biomass with CCS	0
2020	Terrestrial acidification (kg SO2-Eq)	electricity production, biomass with CCS	0
2020	Freshwater ecotoxicity (kg 14-DCB)	electricity production, biomass with CCS	0
2020	Terrestrial ecotoxicity (kg 14-DCB)	electricity production, biomass with CCS	0
2020	Human toxicity (kg 14-DCB)	electricity production, biomass with CCS	0
2020	Freshwater eutrophication (kg P-Eq)	electricity production, biomass with CCS	0
2020	Metal depletion (kg Fe-Eq)	electricity production, biomass with CCS	0
2020	Water depletion (m3 water)	electricity production, biomass with CCS	0
2030	Climate change (kg CO2-Eq)	electricity production, biomass with CCS	0
2030	Terrestrial acidification (kg SO2-Eq)	electricity production, biomass with CCS	0
2030	Freshwater ecotoxicity (kg 14-DCB)	electricity production, biomass with CCS	0
2030	Terrestrial ecotoxicity (kg 14-DCB)	electricity production, biomass with CCS	0
2030	Human toxicity (kg 14-DCB)	electricity production, biomass with CCS	0
2030	Freshwater eutrophication (kg P-Eq)	electricity production, biomass with CCS	0
2030	Metal depletion (kg Fe-Eq)	electricity production, biomass with CCS	0
2030	Water depletion (m3 water)	electricity production, biomass with CCS	0
2040	Climate change (kg CO2-Eq)	electricity production, biomass with CCS	0
2040	Terrestrial acidification (kg SO2-Eq)	electricity production, biomass with CCS	0
2040	Freshwater ecotoxicity (kg 14-DCB)	electricity production, biomass with CCS	0
2040	Terrestrial ecotoxicity (kg 14-DCB)	electricity production, biomass with CCS	0
2040	Human toxicity (kg 14-DCB)	electricity production, biomass with CCS	0
2040	Freshwater eutrophication (kg P-Eq)	electricity production, biomass with CCS	0
2040	Metal depletion (kg Fe-Eq)	electricity production, biomass with CCS	0
2040	Water depletion (m3 water)	electricity production, biomass with CCS	0
2050	Climate change (kg CO2-Eq)	electricity production, biomass with CCS	0
2050	Terrestrial acidification (kg SO2-Eq)	electricity production, biomass with CCS	0
2050	Freshwater ecotoxicity (kg 14-DCB)	electricity production, biomass with CCS	0
2050	Terrestrial ecotoxicity (kg 14-DCB)	electricity production, biomass with CCS	0
2050	Human toxicity (kg 14-DCB)	electricity production, biomass with CCS	0
2050	Freshwater eutrophication (kg P-Eq)	electricity production, biomass with CCS	0
2050	Metal depletion (kg Fe-Eq)	electricity production, biomass with CCS	0
2050	Water depletion (m3 water)	electricity production, biomass with CCS	0
2060	Climate change (kg CO2-Eq)	electricity production, biomass with CCS	0
2060	Terrestrial acidification (kg SO2-Eq)	electricity production, biomass with CCS	0
2060	Freshwater ecotoxicity (kg 14-DCB)	electricity production, biomass with CCS	0
2060	Terrestrial ecotoxicity (kg 14-DCB)	electricity production, biomass with CCS	0
2060	Human toxicity (kg 14-DCB)	electricity production, biomass with CCS	0
2060	Freshwater eutrophication (kg P-Eq)	electricity production, biomass with CCS	0
2060	Metal depletion (kg Fe-Eq)	electricity production, biomass with CCS	0
2060	Water depletion (m3 water)	electricity production, biomass with CCS	0
2070	Climate change (kg CO2-Eq)	electricity production, biomass with CCS	0
2070	Terrestrial acidification (kg SO2-Eq)	electricity production, biomass with CCS	0
2070	Freshwater ecotoxicity (kg 14-DCB)	electricity production, biomass with CCS	0
2070	Terrestrial ecotoxicity (kg 14-DCB)	electricity production, biomass with CCS	0
2070	Human toxicity (kg 14-DCB)	electricity production, biomass with CCS	0
2070	Freshwater eutrophication (kg P-Eq)	electricity production, biomass with CCS	0
2070	Metal depletion (kg Fe-Eq)	electricity production, biomass with CCS	0
2070	Water depletion (m3 water)	electricity production, biomass with CCS	0
2080	Climate change (kg CO2-Eq)	electricity production, biomass with CCS	0
2080	Terrestrial acidification (kg SO2-Eq)	electricity production, biomass with CCS	0
2080	Freshwater ecotoxicity (kg 14-DCB)	electricity production, biomass with CCS	0
2080	Terrestrial ecotoxicity (kg 14-DCB)	electricity production, biomass with CCS	0
2080	Human toxicity (kg 14-DCB)	electricity production, biomass with CCS	0
2080	Freshwater eutrophication (kg P-Eq)	electricity production, biomass with CCS	0
2080	Metal depletion (kg Fe-Eq)	electricity production, biomass with CCS	0
2080	Water depletion (m3 water)	electricity production, biomass with CCS	0
2090	Climate change (kg CO2-Eq)	electricity production, biomass with CCS	0
2090	Terrestrial acidification (kg SO2-Eq)	electricity production, biomass with CCS	0
2090	Freshwater ecotoxicity (kg 14-DCB)	electricity production, biomass with CCS	0
2090	Terrestrial ecotoxicity (kg 14-DCB)	electricity production, biomass with CCS	0
2090	Human toxicity (kg 14-DCB)	electricity production, biomass with CCS	0
2090	Freshwater eutrophication (kg P-Eq)	electricity production, biomass with CCS	0
2090	Metal depletion (kg Fe-Eq)	electricity production, biomass with CCS	0
2090	Water depletion (m3 water)	electricity production, biomass with CCS	0
2100	Climate change (kg CO2-Eq)	electricity production, biomass with CCS	-0.000882863
2100	Terrestrial acidification (kg SO2-Eq)	electricity production, biomass with CCS	8.8152e-07
2100	Freshwater ecotoxicity (kg 14-DCB)	electricity production, biomass with CCS	8.91122e-07
2100	Terrestrial ecotoxicity (kg 14-DCB)	electricity production, biomass with CCS	3.27202e-08
2100	Human toxicity (kg 14-DCB)	electricity production, biomass with CCS	-0.000140976
2100	Freshwater eutrophication (kg P-Eq)	electricity production, biomass with CCS	-3.18722e-09
2100	Metal depletion (kg Fe-Eq)	electricity production, biomass with CCS	5.9082e-06
2100	Water depletion (m3 water)	electricity production, biomass with CCS	1.17129e-07
2020	Climate change (kg CO2-Eq)	electricity production, biomass with CCS	0
2020	Terrestrial acidification (kg SO2-Eq)	electricity production, biomass with CCS	0
2020	Freshwater ecotoxicity (kg 14-DCB)	electricity production, biomass with CCS	0
2020	Terrestrial ecotoxicity (kg 14-DCB)	electricity production, biomass with CCS	0
2020	Human toxicity (kg 14-DCB)	electricity production, biomass with CCS	0
2020	Freshwater eutrophication (kg P-Eq)	electricity production, biomass with CCS	0
2020	Metal depletion (kg Fe-Eq)	electricity production, biomass with CCS	0
2020	Water depletion (m3 water)	electricity production, biomass with CCS	0
2030	Climate change (kg CO2-Eq)	electricity production, biomass with CCS	0
2030	Terrestrial acidification (kg SO2-Eq)	electricity production, biomass with CCS	0
2030	Freshwater ecotoxicity (kg 14-DCB)	electricity production, biomass with CCS	0
2030	Terrestrial ecotoxicity (kg 14-DCB)	electricity production, biomass with CCS	0
2030	Human toxicity (kg 14-DCB)	electricity production, biomass with CCS	0
2030	Freshwater eutrophication (kg P-Eq)	electricity production, biomass with CCS	0
2030	Metal depletion (kg Fe-Eq)	electricity production, biomass with CCS	0
2030	Water depletion (m3 water)	electricity production, biomass with CCS	0
2040	Climate change (kg CO2-Eq)	electricity production, biomass with CCS	0
2040	Terrestrial acidification (kg SO2-Eq)	electricity production, biomass with CCS	0
2040	Freshwater ecotoxicity (kg 14-DCB)	electricity production, biomass with CCS	0
2040	Terrestrial ecotoxicity (kg 14-DCB)	electricity production, biomass with CCS	0
2040	Human toxicity (kg 14-DCB)	electricity production, biomass with CCS	0
2040	Freshwater eutrophication (kg P-Eq)	electricity production, biomass with CCS	0
2040	Metal depletion (kg Fe-Eq)	electricity production, biomass with CCS	0
2040	Water depletion (m3 water)	electricity production, biomass with CCS	0
2050	Climate change (kg CO2-Eq)	electricity production, biomass with CCS	0
2050	Terrestrial acidification (kg SO2-Eq)	electricity production, biomass with CCS	0
2050	Freshwater ecotoxicity (kg 14-DCB)	electricity production, biomass with CCS	0
2050	Terrestrial ecotoxicity (kg 14-DCB)	electricity production, biomass with CCS	0
2050	Human toxicity (kg 14-DCB)	electricity production, biomass with CCS	0
2050	Freshwater eutrophication (kg P-Eq)	electricity production, biomass with CCS	0
2050	Metal depletion (kg Fe-Eq)	electricity production, biomass with CCS	0
2050	Water depletion (m3 water)	electricity production, biomass with CCS	0
2060	Climate change (kg CO2-Eq)	electricity production, biomass with CCS	0
2060	Terrestrial acidification (kg SO2-Eq)	electricity production, biomass with CCS	0
2060	Freshwater ecotoxicity (kg 14-DCB)	electricity production, biomass with CCS	0
2060	Terrestrial ecotoxicity (kg 14-DCB)	electricity production, biomass with CCS	0
2060	Human toxicity (kg 14-DCB)	electricity production, biomass with CCS	0
2060	Freshwater eutrophication (kg P-Eq)	electricity production, biomass with CCS	0
2060	Metal depletion (kg Fe-Eq)	electricity production, biomass with CCS	0
2060	Water depletion (m3 water)	electricity production, biomass with CCS	0
2070	Climate change (kg CO2-Eq)	electricity production, biomass with CCS	0
2070	Terrestrial acidification (kg SO2-Eq)	electricity production, biomass with CCS	0
2070	Freshwater ecotoxicity (kg 14-DCB)	electricity production, biomass with CCS	0
2070	Terrestrial ecotoxicity (kg 14-DCB)	electricity production, biomass with CCS	0
2070	Human toxicity (kg 14-DCB)	electricity production, biomass with CCS	0
2070	Freshwater eutrophication (kg P-Eq)	electricity production, biomass with CCS	0
2070	Metal depletion (kg Fe-Eq)	electricity production, biomass with CCS	0
2070	Water depletion (m3 water)	electricity production, biomass with CCS	0
2080	Climate change (kg CO2-Eq)	electricity production, biomass with CCS	-0.000938278
2080	Terrestrial acidification (kg SO2-Eq)	electricity production, biomass with CCS	9.36578e-07
2080	Freshwater ecotoxicity (kg 14-DCB)	electricity production, biomass with CCS	9.24215e-07
2080	Terrestrial ecotoxicity (kg 14-DCB)	electricity production, biomass with CCS	3.46744e-08
2080	Human toxicity (kg 14-DCB)	electricity production, biomass with CCS	-0.000149874
2080	Freshwater eutrophication (kg P-Eq)	electricity production, biomass with CCS	-3.43213e-09
2080	Metal depletion (kg Fe-Eq)	electricity production, biomass with CCS	6.24165e-06
2080	Water depletion (m3 water)	electricity production, biomass with CCS	1.27842e-07
2090	Climate change (kg CO2-Eq)	electricity production, biomass with CCS	0
2090	Terrestrial acidification (kg SO2-Eq)	electricity production, biomass with CCS	0
2090	Freshwater ecotoxicity (kg 14-DCB)	electricity production, biomass with CCS	0
2090	Terrestrial ecotoxicity (kg 14-DCB)	electricity production, biomass with CCS	0
2090	Human toxicity (kg 14-DCB)	electricity production, biomass with CCS	0
2090	Freshwater eutrophication (kg P-Eq)	electricity production, biomass with CCS	0
2090	Metal depletion (kg Fe-Eq)	electricity production, biomass with CCS	0
2090	Water depletion (m3 water)	electricity production, biomass with CCS	0
2100	Climate change (kg CO2-Eq)	electricity production, biomass with CCS	0
2100	Terrestrial acidification (kg SO2-Eq)	electricity production, biomass with CCS	0
2100	Freshwater ecotoxicity (kg 14-DCB)	electricity production, biomass with CCS	0
2100	Terrestrial ecotoxicity (kg 14-DCB)	electricity production, biomass with CCS	0
2100	Human toxicity (kg 14-DCB)	electricity production, biomass with CCS	0
2100	Freshwater eutrophication (kg P-Eq)	electricity production, biomass with CCS	0
2100	Metal depletion (kg Fe-Eq)	electricity production, biomass with CCS	0
2100	Water depletion (m3 water)	electricity production, biomass with CCS	0
2020	Climate change (kg CO2-Eq)	electricity production, biomass with CCS	0
2020	Terrestrial acidification (kg SO2-Eq)	electricity production, biomass with CCS	0
2020	Freshwater ecotoxicity (kg 14-DCB)	electricity production, biomass with CCS	0
2020	Terrestrial ecotoxicity (kg 14-DCB)	electricity production, biomass with CCS	0
2020	Human toxicity (kg 14-DCB)	electricity production, biomass with CCS	0
2020	Freshwater eutrophication (kg P-Eq)	electricity production, biomass with CCS	0
2020	Metal depletion (kg Fe-Eq)	electricity production, biomass with CCS	0
2020	Water depletion (m3 water)	electricity production, biomass with CCS	0
2030	Climate change (kg CO2-Eq)	electricity production, biomass with CCS	0
2030	Terrestrial acidification (kg SO2-Eq)	electricity production, biomass with CCS	0
2030	Freshwater ecotoxicity (kg 14-DCB)	electricity production, biomass with CCS	0
2030	Terrestrial ecotoxicity (kg 14-DCB)	electricity production, biomass with CCS	0
2030	Human toxicity (kg 14-DCB)	electricity production, biomass with CCS	0
2030	Freshwater eutrophication (kg P-Eq)	electricity production, biomass with CCS	0
2030	Metal depletion (kg Fe-Eq)	electricity production, biomass with CCS	0
2030	Water depletion (m3 water)	electricity production, biomass with CCS	0
2040	Climate change (kg CO2-Eq)	electricity production, biomass with CCS	0
2040	Terrestrial acidification (kg SO2-Eq)	electricity production, biomass with CCS	0
2040	Freshwater ecotoxicity (kg 14-DCB)	electricity production, biomass with CCS	0
2040	Terrestrial ecotoxicity (kg 14-DCB)	electricity production, biomass with CCS	0
2040	Human toxicity (kg 14-DCB)	electricity production, biomass with CCS	0
2040	Freshwater eutrophication (kg P-Eq)	electricity production, biomass with CCS	0
2040	Metal depletion (kg Fe-Eq)	electricity production, biomass with CCS	0
2040	Water depletion (m3 water)	electricity production, biomass with CCS	0
2050	Climate change (kg CO2-Eq)	electricity production, biomass with CCS	0
2050	Terrestrial acidification (kg SO2-Eq)	electricity production, biomass with CCS	0
2050	Freshwater ecotoxicity (kg 14-DCB)	electricity production, biomass with CCS	0
2050	Terrestrial ecotoxicity (kg 14-DCB)	electricity production, biomass with CCS	0
2050	Human toxicity (kg 14-DCB)	electricity production, biomass with CCS	0
2050	Freshwater eutrophication (kg P-Eq)	electricity production, biomass with CCS	0
2050	Metal depletion (kg Fe-Eq)	electricity production, biomass with CCS	0
2050	Water depletion (m3 water)	electricity production, biomass with CCS	0
2060	Climate change (kg CO2-Eq)	electricity production, biomass with CCS	0
2060	Terrestrial acidification (kg SO2-Eq)	electricity production, biomass with CCS	0
2060	Freshwater ecotoxicity (kg 14-DCB)	electricity production, biomass with CCS	0
2060	Terrestrial ecotoxicity (kg 14-DCB)	electricity production, biomass with CCS	0
2060	Human toxicity (kg 14-DCB)	electricity production, biomass with CCS	0
2060	Freshwater eutrophication (kg P-Eq)	electricity production, biomass with CCS	0
2060	Metal depletion (kg Fe-Eq)	electricity production, biomass with CCS	0
2060	Water depletion (m3 water)	electricity production, biomass with CCS	0
2070	Climate change (kg CO2-Eq)	electricity production, biomass with CCS	0
2070	Terrestrial acidification (kg SO2-Eq)	electricity production, biomass with CCS	0
2070	Freshwater ecotoxicity (kg 14-DCB)	electricity production, biomass with CCS	0
2070	Terrestrial ecotoxicity (kg 14-DCB)	electricity production, biomass with CCS	0
2070	Human toxicity (kg 14-DCB)	electricity production, biomass with CCS	0
2070	Freshwater eutrophication (kg P-Eq)	electricity production, biomass with CCS	0
2070	Metal depletion (kg Fe-Eq)	electricity production, biomass with CCS	0
2070	Water depletion (m3 water)	electricity production, biomass with CCS	0
2080	Climate change (kg CO2-Eq)	electricity production, biomass with CCS	0
2080	Terrestrial acidification (kg SO2-Eq)	electricity production, biomass with CCS	0
2080	Freshwater ecotoxicity (kg 14-DCB)	electricity production, biomass with CCS	0
2080	Terrestrial ecotoxicity (kg 14-DCB)	electricity production, biomass with CCS	0
2080	Human toxicity (kg 14-DCB)	electricity production, biomass with CCS	0
2080	Freshwater eutrophication (kg P-Eq)	electricity production, biomass with CCS	0
2080	Metal depletion (kg Fe-Eq)	electricity production, biomass with CCS	0
2080	Water depletion (m3 water)	electricity production, biomass with CCS	0
2090	Climate change (kg CO2-Eq)	electricity production, biomass with CCS	-0.00104096
2090	Terrestrial acidification (kg SO2-Eq)	electricity production, biomass with CCS	1.03909e-06
2090	Freshwater ecotoxicity (kg 14-DCB)	electricity production, biomass with CCS	1.03898e-06
2090	Terrestrial ecotoxicity (kg 14-DCB)	electricity production, biomass with CCS	3.85263e-08
2090	Human toxicity (kg 14-DCB)	electricity production, biomass with CCS	-0.000166179
2090	Freshwater eutrophication (kg P-Eq)	electricity production, biomass with CCS	-3.68446e-09
2090	Metal depletion (kg Fe-Eq)	electricity production, biomass with CCS	6.94501e-06
2090	Water depletion (m3 water)	electricity production, biomass with CCS	1.40448e-07
2100	Climate change (kg CO2-Eq)	electricity production, biomass with CCS	0
2100	Terrestrial acidification (kg SO2-Eq)	electricity production, biomass with CCS	0
2100	Freshwater ecotoxicity (kg 14-DCB)	electricity production, biomass with CCS	0
2100	Terrestrial ecotoxicity (kg 14-DCB)	electricity production, biomass with CCS	0
2100	Human toxicity (kg 14-DCB)	electricity production, biomass with CCS	0
2100	Freshwater eutrophication (kg P-Eq)	electricity production, biomass with CCS	0
2100	Metal depletion (kg Fe-Eq)	electricity production, biomass with CCS	0
2100	Water depletion (m3 water)	electricity production, biomass with CCS	0
2020	Climate change (kg CO2-Eq)	electricity production, biomass with CCS	0
2020	Terrestrial acidification (kg SO2-Eq)	electricity production, biomass with CCS	0
2020	Freshwater ecotoxicity (kg 14-DCB)	electricity production, biomass with CCS	0
2020	Terrestrial ecotoxicity (kg 14-DCB)	electricity production, biomass with CCS	0
2020	Human toxicity (kg 14-DCB)	electricity production, biomass with CCS	0
2020	Freshwater eutrophication (kg P-Eq)	electricity production, biomass with CCS	0
2020	Metal depletion (kg Fe-Eq)	electricity production, biomass with CCS	0
2020	Water depletion (m3 water)	electricity production, biomass with CCS	0
2030	Climate change (kg CO2-Eq)	electricity production, biomass with CCS	0
2030	Terrestrial acidification (kg SO2-Eq)	electricity production, biomass with CCS	0
2030	Freshwater ecotoxicity (kg 14-DCB)	electricity production, biomass with CCS	0
2030	Terrestrial ecotoxicity (kg 14-DCB)	electricity production, biomass with CCS	0
2030	Human toxicity (kg 14-DCB)	electricity production, biomass with CCS	0
2030	Freshwater eutrophication (kg P-Eq)	electricity production, biomass with CCS	0
2030	Metal depletion (kg Fe-Eq)	electricity production, biomass with CCS	0
2030	Water depletion (m3 water)	electricity production, biomass with CCS	0
2040	Climate change (kg CO2-Eq)	electricity production, biomass with CCS	0
2040	Terrestrial acidification (kg SO2-Eq)	electricity production, biomass with CCS	0
2040	Freshwater ecotoxicity (kg 14-DCB)	electricity production, biomass with CCS	0
2040	Terrestrial ecotoxicity (kg 14-DCB)	electricity production, biomass with CCS	0
2040	Human toxicity (kg 14-DCB)	electricity production, biomass with CCS	0
2040	Freshwater eutrophication (kg P-Eq)	electricity production, biomass with CCS	0
2040	Metal depletion (kg Fe-Eq)	electricity production, biomass with CCS	0
2040	Water depletion (m3 water)	electricity production, biomass with CCS	0
2050	Climate change (kg CO2-Eq)	electricity production, biomass with CCS	0
2050	Terrestrial acidification (kg SO2-Eq)	electricity production, biomass with CCS	0
2050	Freshwater ecotoxicity (kg 14-DCB)	electricity production, biomass with CCS	0
2050	Terrestrial ecotoxicity (kg 14-DCB)	electricity production, biomass with CCS	0
2050	Human toxicity (kg 14-DCB)	electricity production, biomass with CCS	0
2050	Freshwater eutrophication (kg P-Eq)	electricity production, biomass with CCS	0
2050	Metal depletion (kg Fe-Eq)	electricity production, biomass with CCS	0
2050	Water depletion (m3 water)	electricity production, biomass with CCS	0
2060	Climate change (kg CO2-Eq)	electricity production, biomass with CCS	0
2060	Terrestrial acidification (kg SO2-Eq)	electricity production, biomass with CCS	0
2060	Freshwater ecotoxicity (kg 14-DCB)	electricity production, biomass with CCS	0
2060	Terrestrial ecotoxicity (kg 14-DCB)	electricity production, biomass with CCS	0
2060	Human toxicity (kg 14-DCB)	electricity production, biomass with CCS	0
2060	Freshwater eutrophication (kg P-Eq)	electricity production, biomass with CCS	0
2060	Metal depletion (kg Fe-Eq)	electricity production, biomass with CCS	0
2060	Water depletion (m3 water)	electricity production, biomass with CCS	0
2070	Climate change (kg CO2-Eq)	electricity production, biomass with CCS	0
2070	Terrestrial acidification (kg SO2-Eq)	electricity production, biomass with CCS	0
2070	Freshwater ecotoxicity (kg 14-DCB)	electricity production, biomass with CCS	0
2070	Terrestrial ecotoxicity (kg 14-DCB)	electricity production, biomass with CCS	0
2070	Human toxicity (kg 14-DCB)	electricity production, biomass with CCS	0
2070	Freshwater eutrophication (kg P-Eq)	electricity production, biomass with CCS	0
2070	Metal depletion (kg Fe-Eq)	electricity production, biomass with CCS	0
2070	Water depletion (m3 water)	electricity production, biomass with CCS	0
2080	Climate change (kg CO2-Eq)	electricity production, biomass with CCS	0
2080	Terrestrial acidification (kg SO2-Eq)	electricity production, biomass with CCS	0
2080	Freshwater ecotoxicity (kg 14-DCB)	electricity production, biomass with CCS	0
2080	Terrestrial ecotoxicity (kg 14-DCB)	electricity production, biomass with CCS	0
2080	Human toxicity (kg 14-DCB)	electricity production, biomass with CCS	0
2080	Freshwater eutrophication (kg P-Eq)	electricity production, biomass with CCS	0
2080	Metal depletion (kg Fe-Eq)	electricity production, biomass with CCS	0
2080	Water depletion (m3 water)	electricity production, biomass with CCS	0
2090	Climate change (kg CO2-Eq)	electricity production, biomass with CCS	-0.00107513
2090	Terrestrial acidification (kg SO2-Eq)	electricity production, biomass with CCS	1.07319e-06
2090	Freshwater ecotoxicity (kg 14-DCB)	electricity production, biomass with CCS	1.07308e-06
2090	Terrestrial ecotoxicity (kg 14-DCB)	electricity production, biomass with CCS	3.97906e-08
2090	Human toxicity (kg 14-DCB)	electricity production, biomass with CCS	-0.000171632
2090	Freshwater eutrophication (kg P-Eq)	electricity production, biomass with CCS	-3.80537e-09
2090	Metal depletion (kg Fe-Eq)	electricity production, biomass with CCS	7.17293e-06
2090	Water depletion (m3 water)	electricity production, biomass with CCS	1.45057e-07
2100	Climate change (kg CO2-Eq)	electricity production, biomass with CCS	0
2100	Terrestrial acidification (kg SO2-Eq)	electricity production, biomass with CCS	0
2100	Freshwater ecotoxicity (kg 14-DCB)	electricity production, biomass with CCS	0
2100	Terrestrial ecotoxicity (kg 14-DCB)	electricity production, biomass with CCS	0
2100	Human toxicity (kg 14-DCB)	electricity production, biomass with CCS	0
2100	Freshwater eutrophication (kg P-Eq)	electricity production, biomass with CCS	0
2100	Metal depletion (kg Fe-Eq)	electricity production, biomass with CCS	0
2100	Water depletion (m3 water)	electricity production, biomass with CCS	0
2020	Climate change (kg CO2-Eq)	electricity production, biomass with CCS	0
2020	Terrestrial acidification (kg SO2-Eq)	electricity production, biomass with CCS	0
2020	Freshwater ecotoxicity (kg 14-DCB)	electricity production, biomass with CCS	0
2020	Terrestrial ecotoxicity (kg 14-DCB)	electricity production, biomass with CCS	0
2020	Human toxicity (kg 14-DCB)	electricity production, biomass with CCS	0
2020	Freshwater eutrophication (kg P-Eq)	electricity production, biomass with CCS	0
2020	Metal depletion (kg Fe-Eq)	electricity production, biomass with CCS	0
2020	Water depletion (m3 water)	electricity production, biomass with CCS	0
2030	Climate change (kg CO2-Eq)	electricity production, biomass with CCS	0
2030	Terrestrial acidification (kg SO2-Eq)	electricity production, biomass with CCS	0
2030	Freshwater ecotoxicity (kg 14-DCB)	electricity production, biomass with CCS	0
2030	Terrestrial ecotoxicity (kg 14-DCB)	electricity production, biomass with CCS	0
2030	Human toxicity (kg 14-DCB)	electricity production, biomass with CCS	0
2030	Freshwater eutrophication (kg P-Eq)	electricity production, biomass with CCS	0
2030	Metal depletion (kg Fe-Eq)	electricity production, biomass with CCS	0
2030	Water depletion (m3 water)	electricity production, biomass with CCS	0
2040	Climate change (kg CO2-Eq)	electricity production, biomass with CCS	0
2040	Terrestrial acidification (kg SO2-Eq)	electricity production, biomass with CCS	0
2040	Freshwater ecotoxicity (kg 14-DCB)	electricity production, biomass with CCS	0
2040	Terrestrial ecotoxicity (kg 14-DCB)	electricity production, biomass with CCS	0
2040	Human toxicity (kg 14-DCB)	electricity production, biomass with CCS	0
2040	Freshwater eutrophication (kg P-Eq)	electricity production, biomass with CCS	0
2040	Metal depletion (kg Fe-Eq)	electricity production, biomass with CCS	0
2040	Water depletion (m3 water)	electricity production, biomass with CCS	0
2050	Climate change (kg CO2-Eq)	electricity production, biomass with CCS	0
2050	Terrestrial acidification (kg SO2-Eq)	electricity production, biomass with CCS	0
2050	Freshwater ecotoxicity (kg 14-DCB)	electricity production, biomass with CCS	0
2050	Terrestrial ecotoxicity (kg 14-DCB)	electricity production, biomass with CCS	0
2050	Human toxicity (kg 14-DCB)	electricity production, biomass with CCS	0
2050	Freshwater eutrophication (kg P-Eq)	electricity production, biomass with CCS	0
2050	Metal depletion (kg Fe-Eq)	electricity production, biomass with CCS	0
2050	Water depletion (m3 water)	electricity production, biomass with CCS	0
2060	Climate change (kg CO2-Eq)	electricity production, biomass with CCS	0
2060	Terrestrial acidification (kg SO2-Eq)	electricity production, biomass with CCS	0
2060	Freshwater ecotoxicity (kg 14-DCB)	electricity production, biomass with CCS	0
2060	Terrestrial ecotoxicity (kg 14-DCB)	electricity production, biomass with CCS	0
2060	Human toxicity (kg 14-DCB)	electricity production, biomass with CCS	0
2060	Freshwater eutrophication (kg P-Eq)	electricity production, biomass with CCS	0
2060	Metal depletion (kg Fe-Eq)	electricity production, biomass with CCS	0
2060	Water depletion (m3 water)	electricity production, biomass with CCS	0
2070	Climate change (kg CO2-Eq)	electricity production, biomass with CCS	0
2070	Terrestrial acidification (kg SO2-Eq)	electricity production, biomass with CCS	0
2070	Freshwater ecotoxicity (kg 14-DCB)	electricity production, biomass with CCS	0
2070	Terrestrial ecotoxicity (kg 14-DCB)	electricity production, biomass with CCS	0
2070	Human toxicity (kg 14-DCB)	electricity production, biomass with CCS	0
2070	Freshwater eutrophication (kg P-Eq)	electricity production, biomass with CCS	0
2070	Metal depletion (kg Fe-Eq)	electricity production, biomass with CCS	0
2070	Water depletion (m3 water)	electricity production, biomass with CCS	0
2080	Climate change (kg CO2-Eq)	electricity production, biomass with CCS	0
2080	Terrestrial acidification (kg SO2-Eq)	electricity production, biomass with CCS	0
2080	Freshwater ecotoxicity (kg 14-DCB)	electricity production, biomass with CCS	0
2080	Terrestrial ecotoxicity (kg 14-DCB)	electricity production, biomass with CCS	0
2080	Human toxicity (kg 14-DCB)	electricity production, biomass with CCS	0
2080	Freshwater eutrophication (kg P-Eq)	electricity production, biomass with CCS	0
2080	Metal depletion (kg Fe-Eq)	electricity production, biomass with CCS	0
2080	Water depletion (m3 water)	electricity production, biomass with CCS	0
2090	Climate change (kg CO2-Eq)	electricity production, biomass with CCS	-0.00110747
2090	Terrestrial acidification (kg SO2-Eq)	electricity production, biomass with CCS	1.10547e-06
2090	Freshwater ecotoxicity (kg 14-DCB)	electricity production, biomass with CCS	1.10536e-06
2090	Terrestrial ecotoxicity (kg 14-DCB)	electricity production, biomass with CCS	4.09877e-08
2090	Human toxicity (kg 14-DCB)	electricity production, biomass with CCS	-0.000176795
2090	Freshwater eutrophication (kg P-Eq)	electricity production, biomass with CCS	-3.91985e-09
2090	Metal depletion (kg Fe-Eq)	electricity production, biomass with CCS	7.38872e-06
2090	Water depletion (m3 water)	electricity production, biomass with CCS	1.49421e-07
2100	Climate change (kg CO2-Eq)	electricity production, biomass with CCS	0
2100	Terrestrial acidification (kg SO2-Eq)	electricity production, biomass with CCS	0
2100	Freshwater ecotoxicity (kg 14-DCB)	electricity production, biomass with CCS	0
2100	Terrestrial ecotoxicity (kg 14-DCB)	electricity production, biomass with CCS	0
2100	Human toxicity (kg 14-DCB)	electricity production, biomass with CCS	0
2100	Freshwater eutrophication (kg P-Eq)	electricity production, biomass with CCS	0
2100	Metal depletion (kg Fe-Eq)	electricity production, biomass with CCS	0
2100	Water depletion (m3 water)	electricity production, biomass with CCS	0
2020	Climate change (kg CO2-Eq)	electricity production, biomass with CCS	0
2020	Terrestrial acidification (kg SO2-Eq)	electricity production, biomass with CCS	0
2020	Freshwater ecotoxicity (kg 14-DCB)	electricity production, biomass with CCS	0
2020	Terrestrial ecotoxicity (kg 14-DCB)	electricity production, biomass with CCS	0
2020	Human toxicity (kg 14-DCB)	electricity production, biomass with CCS	0
2020	Freshwater eutrophication (kg P-Eq)	electricity production, biomass with CCS	0
2020	Metal depletion (kg Fe-Eq)	electricity production, biomass with CCS	0
2020	Water depletion (m3 water)	electricity production, biomass with CCS	0
2030	Climate change (kg CO2-Eq)	electricity production, biomass with CCS	0
2030	Terrestrial acidification (kg SO2-Eq)	electricity production, biomass with CCS	0
2030	Freshwater ecotoxicity (kg 14-DCB)	electricity production, biomass with CCS	0
2030	Terrestrial ecotoxicity (kg 14-DCB)	electricity production, biomass with CCS	0
2030	Human toxicity (kg 14-DCB)	electricity production, biomass with CCS	0
2030	Freshwater eutrophication (kg P-Eq)	electricity production, biomass with CCS	0
2030	Metal depletion (kg Fe-Eq)	electricity production, biomass with CCS	0
2030	Water depletion (m3 water)	electricity production, biomass with CCS	0
2040	Climate change (kg CO2-Eq)	electricity production, biomass with CCS	0
2040	Terrestrial acidification (kg SO2-Eq)	electricity production, biomass with CCS	0
2040	Freshwater ecotoxicity (kg 14-DCB)	electricity production, biomass with CCS	0
2040	Terrestrial ecotoxicity (kg 14-DCB)	electricity production, biomass with CCS	0
2040	Human toxicity (kg 14-DCB)	electricity production, biomass with CCS	0
2040	Freshwater eutrophication (kg P-Eq)	electricity production, biomass with CCS	0
2040	Metal depletion (kg Fe-Eq)	electricity production, biomass with CCS	0
2040	Water depletion (m3 water)	electricity production, biomass with CCS	0
2050	Climate change (kg CO2-Eq)	electricity production, biomass with CCS	-0.00122184
2050	Terrestrial acidification (kg SO2-Eq)	electricity production, biomass with CCS	1.22142e-06
2050	Freshwater ecotoxicity (kg 14-DCB)	electricity production, biomass with CCS	1.14957e-06
2050	Terrestrial ecotoxicity (kg 14-DCB)	electricity production, biomass with CCS	4.48445e-08
2050	Human toxicity (kg 14-DCB)	electricity production, biomass with CCS	-0.00019492
2050	Freshwater eutrophication (kg P-Eq)	electricity production, biomass with CCS	-4.05737e-09
2050	Metal depletion (kg Fe-Eq)	electricity production, biomass with CCS	8.04599e-06
2050	Water depletion (m3 water)	electricity production, biomass with CCS	1.69089e-07
2060	Climate change (kg CO2-Eq)	electricity production, biomass with CCS	0
2060	Terrestrial acidification (kg SO2-Eq)	electricity production, biomass with CCS	0
2060	Freshwater ecotoxicity (kg 14-DCB)	electricity production, biomass with CCS	0
2060	Terrestrial ecotoxicity (kg 14-DCB)	electricity production, biomass with CCS	0
2060	Human toxicity (kg 14-DCB)	electricity production, biomass with CCS	0
2060	Freshwater eutrophication (kg P-Eq)	electricity production, biomass with CCS	0
2060	Metal depletion (kg Fe-Eq)	electricity production, biomass with CCS	0
2060	Water depletion (m3 water)	electricity production, biomass with CCS	0
2070	Climate change (kg CO2-Eq)	electricity production, biomass with CCS	0
2070	Terrestrial acidification (kg SO2-Eq)	electricity production, biomass with CCS	0
2070	Freshwater ecotoxicity (kg 14-DCB)	electricity production, biomass with CCS	0
2070	Terrestrial ecotoxicity (kg 14-DCB)	electricity production, biomass with CCS	0
2070	Human toxicity (kg 14-DCB)	electricity production, biomass with CCS	0
2070	Freshwater eutrophication (kg P-Eq)	electricity production, biomass with CCS	0
2070	Metal depletion (kg Fe-Eq)	electricity production, biomass with CCS	0
2070	Water depletion (m3 water)	electricity production, biomass with CCS	0
2080	Climate change (kg CO2-Eq)	electricity production, biomass with CCS	0
2080	Terrestrial acidification (kg SO2-Eq)	electricity production, biomass with CCS	0
2080	Freshwater ecotoxicity (kg 14-DCB)	electricity production, biomass with CCS	0
2080	Terrestrial ecotoxicity (kg 14-DCB)	electricity production, biomass with CCS	0
2080	Human toxicity (kg 14-DCB)	electricity production, biomass with CCS	0
2080	Freshwater eutrophication (kg P-Eq)	electricity production, biomass with CCS	0
2080	Metal depletion (kg Fe-Eq)	electricity production, biomass with CCS	0
2080	Water depletion (m3 water)	electricity production, biomass with CCS	0
2090	Climate change (kg CO2-Eq)	electricity production, biomass with CCS	0
2090	Terrestrial acidification (kg SO2-Eq)	electricity production, biomass with CCS	0
2090	Freshwater ecotoxicity (kg 14-DCB)	electricity production, biomass with CCS	0
2090	Terrestrial ecotoxicity (kg 14-DCB)	electricity production, biomass with CCS	0
2090	Human toxicity (kg 14-DCB)	electricity production, biomass with CCS	0
2090	Freshwater eutrophication (kg P-Eq)	electricity production, biomass with CCS	0
2090	Metal depletion (kg Fe-Eq)	electricity production, biomass with CCS	0
2090	Water depletion (m3 water)	electricity production, biomass with CCS	0
2100	Climate change (kg CO2-Eq)	electricity production, biomass with CCS	0
2100	Terrestrial acidification (kg SO2-Eq)	electricity production, biomass with CCS	0
2100	Freshwater ecotoxicity (kg 14-DCB)	electricity production, biomass with CCS	0
2100	Terrestrial ecotoxicity (kg 14-DCB)	electricity production, biomass with CCS	0
2100	Human toxicity (kg 14-DCB)	electricity production, biomass with CCS	0
2100	Freshwater eutrophication (kg P-Eq)	electricity production, biomass with CCS	0
2100	Metal depletion (kg Fe-Eq)	electricity production, biomass with CCS	0
2100	Water depletion (m3 water)	electricity production, biomass with CCS	0
2020	Climate change (kg CO2-Eq)	electricity production, biomass with CCS	0
2020	Terrestrial acidification (kg SO2-Eq)	electricity production, biomass with CCS	0
2020	Freshwater ecotoxicity (kg 14-DCB)	electricity production, biomass with CCS	0
2020	Terrestrial ecotoxicity (kg 14-DCB)	electricity production, biomass with CCS	0
2020	Human toxicity (kg 14-DCB)	electricity production, biomass with CCS	0
2020	Freshwater eutrophication (kg P-Eq)	electricity production, biomass with CCS	0
2020	Metal depletion (kg Fe-Eq)	electricity production, biomass with CCS	0
2020	Water depletion (m3 water)	electricity production, biomass with CCS	0
2030	Climate change (kg CO2-Eq)	electricity production, biomass with CCS	0
2030	Terrestrial acidification (kg SO2-Eq)	electricity production, biomass with CCS	0
2030	Freshwater ecotoxicity (kg 14-DCB)	electricity production, biomass with CCS	0
2030	Terrestrial ecotoxicity (kg 14-DCB)	electricity production, biomass with CCS	0
2030	Human toxicity (kg 14-DCB)	electricity production, biomass with CCS	0
2030	Freshwater eutrophication (kg P-Eq)	electricity production, biomass with CCS	0
2030	Metal depletion (kg Fe-Eq)	electricity production, biomass with CCS	0
2030	Water depletion (m3 water)	electricity production, biomass with CCS	0
2040	Climate change (kg CO2-Eq)	electricity production, biomass with CCS	0
2040	Terrestrial acidification (kg SO2-Eq)	electricity production, biomass with CCS	0
2040	Freshwater ecotoxicity (kg 14-DCB)	electricity production, biomass with CCS	0
2040	Terrestrial ecotoxicity (kg 14-DCB)	electricity production, biomass with CCS	0
2040	Human toxicity (kg 14-DCB)	electricity production, biomass with CCS	0
2040	Freshwater eutrophication (kg P-Eq)	electricity production, biomass with CCS	0
2040	Metal depletion (kg Fe-Eq)	electricity production, biomass with CCS	0
2040	Water depletion (m3 water)	electricity production, biomass with CCS	0
2050	Climate change (kg CO2-Eq)	electricity production, biomass with CCS	0
2050	Terrestrial acidification (kg SO2-Eq)	electricity production, biomass with CCS	0
2050	Freshwater ecotoxicity (kg 14-DCB)	electricity production, biomass with CCS	0
2050	Terrestrial ecotoxicity (kg 14-DCB)	electricity production, biomass with CCS	0
2050	Human toxicity (kg 14-DCB)	electricity production, biomass with CCS	0
2050	Freshwater eutrophication (kg P-Eq)	electricity production, biomass with CCS	0
2050	Metal depletion (kg Fe-Eq)	electricity production, biomass with CCS	0
2050	Water depletion (m3 water)	electricity production, biomass with CCS	0
2060	Climate change (kg CO2-Eq)	electricity production, biomass with CCS	0
2060	Terrestrial acidification (kg SO2-Eq)	electricity production, biomass with CCS	0
2060	Freshwater ecotoxicity (kg 14-DCB)	electricity production, biomass with CCS	0
2060	Terrestrial ecotoxicity (kg 14-DCB)	electricity production, biomass with CCS	0
2060	Human toxicity (kg 14-DCB)	electricity production, biomass with CCS	0
2060	Freshwater eutrophication (kg P-Eq)	electricity production, biomass with CCS	0
2060	Metal depletion (kg Fe-Eq)	electricity production, biomass with CCS	0
2060	Water depletion (m3 water)	electricity production, biomass with CCS	0
2070	Climate change (kg CO2-Eq)	electricity production, biomass with CCS	0
2070	Terrestrial acidification (kg SO2-Eq)	electricity production, biomass with CCS	0
2070	Freshwater ecotoxicity (kg 14-DCB)	electricity production, biomass with CCS	0
2070	Terrestrial ecotoxicity (kg 14-DCB)	electricity production, biomass with CCS	0
2070	Human toxicity (kg 14-DCB)	electricity production, biomass with CCS	0
2070	Freshwater eutrophication (kg P-Eq)	electricity production, biomass with CCS	0
2070	Metal depletion (kg Fe-Eq)	electricity production, biomass with CCS	0
2070	Water depletion (m3 water)	electricity production, biomass with CCS	0
2080	Climate change (kg CO2-Eq)	electricity production, biomass with CCS	0
2080	Terrestrial acidification (kg SO2-Eq)	electricity production, biomass with CCS	0
2080	Freshwater ecotoxicity (kg 14-DCB)	electricity production, biomass with CCS	0
2080	Terrestrial ecotoxicity (kg 14-DCB)	electricity production, biomass with CCS	0
2080	Human toxicity (kg 14-DCB)	electricity production, biomass with CCS	0
2080	Freshwater eutrophication (kg P-Eq)	electricity production, biomass with CCS	0
2080	Metal depletion (kg Fe-Eq)	electricity production, biomass with CCS	0
2080	Water depletion (m3 water)	electricity production, biomass with CCS	0
2090	Climate change (kg CO2-Eq)	electricity production, biomass with CCS	0
2090	Terrestrial acidification (kg SO2-Eq)	electricity production, biomass with CCS	0
2090	Freshwater ecotoxicity (kg 14-DCB)	electricity production, biomass with CCS	0
2090	Terrestrial ecotoxicity (kg 14-DCB)	electricity production, biomass with CCS	0
2090	Human toxicity (kg 14-DCB)	electricity production, biomass with CCS	0
2090	Freshwater eutrophication (kg P-Eq)	electricity production, biomass with CCS	0
2090	Metal depletion (kg Fe-Eq)	electricity production, biomass with CCS	0
2090	Water depletion (m3 water)	electricity production, biomass with CCS	0
2100	Climate change (kg CO2-Eq)	electricity production, biomass with CCS	-0.00123485
2100	Terrestrial acidification (kg SO2-Eq)	electricity production, biomass with CCS	1.23297e-06
2100	Freshwater ecotoxicity (kg 14-DCB)	electricity production, biomass with CCS	1.2464e-06
2100	Terrestrial ecotoxicity (kg 14-DCB)	electricity production, biomass with CCS	4.57653e-08
2100	Human toxicity (kg 14-DCB)	electricity production, biomass with CCS	-0.000197182
2100	Freshwater eutrophication (kg P-Eq)	electricity production, biomass with CCS	-4.45792e-09
2100	Metal depletion (kg Fe-Eq)	electricity production, biomass with CCS	8.26372e-06
2100	Water depletion (m3 water)	electricity production, biomass with CCS	1.63826e-07
2020	Climate change (kg CO2-Eq)	electricity production, biomass with CCS	0
2020	Terrestrial acidification (kg SO2-Eq)	electricity production, biomass with CCS	0
2020	Freshwater ecotoxicity (kg 14-DCB)	electricity production, biomass with CCS	0
2020	Terrestrial ecotoxicity (kg 14-DCB)	electricity production, biomass with CCS	0
2020	Human toxicity (kg 14-DCB)	electricity production, biomass with CCS	0
2020	Freshwater eutrophication (kg P-Eq)	electricity production, biomass with CCS	0
2020	Metal depletion (kg Fe-Eq)	electricity production, biomass with CCS	0
2020	Water depletion (m3 water)	electricity production, biomass with CCS	0
2030	Climate change (kg CO2-Eq)	electricity production, biomass with CCS	0
2030	Terrestrial acidification (kg SO2-Eq)	electricity production, biomass with CCS	0
2030	Freshwater ecotoxicity (kg 14-DCB)	electricity production, biomass with CCS	0
2030	Terrestrial ecotoxicity (kg 14-DCB)	electricity production, biomass with CCS	0
2030	Human toxicity (kg 14-DCB)	electricity production, biomass with CCS	0
2030	Freshwater eutrophication (kg P-Eq)	electricity production, biomass with CCS	0
2030	Metal depletion (kg Fe-Eq)	electricity production, biomass with CCS	0
2030	Water depletion (m3 water)	electricity production, biomass with CCS	0
2040	Climate change (kg CO2-Eq)	electricity production, biomass with CCS	0
2040	Terrestrial acidification (kg SO2-Eq)	electricity production, biomass with CCS	0
2040	Freshwater ecotoxicity (kg 14-DCB)	electricity production, biomass with CCS	0
2040	Terrestrial ecotoxicity (kg 14-DCB)	electricity production, biomass with CCS	0
2040	Human toxicity (kg 14-DCB)	electricity production, biomass with CCS	0
2040	Freshwater eutrophication (kg P-Eq)	electricity production, biomass with CCS	0
2040	Metal depletion (kg Fe-Eq)	electricity production, biomass with CCS	0
2040	Water depletion (m3 water)	electricity production, biomass with CCS	0
2050	Climate change (kg CO2-Eq)	electricity production, biomass with CCS	0
2050	Terrestrial acidification (kg SO2-Eq)	electricity production, biomass with CCS	0
2050	Freshwater ecotoxicity (kg 14-DCB)	electricity production, biomass with CCS	0
2050	Terrestrial ecotoxicity (kg 14-DCB)	electricity production, biomass with CCS	0
2050	Human toxicity (kg 14-DCB)	electricity production, biomass with CCS	0
2050	Freshwater eutrophication (kg P-Eq)	electricity production, biomass with CCS	0
2050	Metal depletion (kg Fe-Eq)	electricity production, biomass with CCS	0
2050	Water depletion (m3 water)	electricity production, biomass with CCS	0
2060	Climate change (kg CO2-Eq)	electricity production, biomass with CCS	0
2060	Terrestrial acidification (kg SO2-Eq)	electricity production, biomass with CCS	0
2060	Freshwater ecotoxicity (kg 14-DCB)	electricity production, biomass with CCS	0
2060	Terrestrial ecotoxicity (kg 14-DCB)	electricity production, biomass with CCS	0
2060	Human toxicity (kg 14-DCB)	electricity production, biomass with CCS	0
2060	Freshwater eutrophication (kg P-Eq)	electricity production, biomass with CCS	0
2060	Metal depletion (kg Fe-Eq)	electricity production, biomass with CCS	0
2060	Water depletion (m3 water)	electricity production, biomass with CCS	0
2070	Climate change (kg CO2-Eq)	electricity production, biomass with CCS	0
2070	Terrestrial acidification (kg SO2-Eq)	electricity production, biomass with CCS	0
2070	Freshwater ecotoxicity (kg 14-DCB)	electricity production, biomass with CCS	0
2070	Terrestrial ecotoxicity (kg 14-DCB)	electricity production, biomass with CCS	0
2070	Human toxicity (kg 14-DCB)	electricity production, biomass with CCS	0
2070	Freshwater eutrophication (kg P-Eq)	electricity production, biomass with CCS	0
2070	Metal depletion (kg Fe-Eq)	electricity production, biomass with CCS	0
2070	Water depletion (m3 water)	electricity production, biomass with CCS	0
2080	Climate change (kg CO2-Eq)	electricity production, biomass with CCS	0
2080	Terrestrial acidification (kg SO2-Eq)	electricity production, biomass with CCS	0
2080	Freshwater ecotoxicity (kg 14-DCB)	electricity production, biomass with CCS	0
2080	Terrestrial ecotoxicity (kg 14-DCB)	electricity production, biomass with CCS	0
2080	Human toxicity (kg 14-DCB)	electricity production, biomass with CCS	0
2080	Freshwater eutrophication (kg P-Eq)	electricity production, biomass with CCS	0
2080	Metal depletion (kg Fe-Eq)	electricity production, biomass with CCS	0
2080	Water depletion (m3 water)	electricity production, biomass with CCS	0
2090	Climate change (kg CO2-Eq)	electricity production, biomass with CCS	-0.00124487
2090	Terrestrial acidification (kg SO2-Eq)	electricity production, biomass with CCS	1.24262e-06
2090	Freshwater ecotoxicity (kg 14-DCB)	electricity production, biomass with CCS	1.2425e-06
2090	Terrestrial ecotoxicity (kg 14-DCB)	electricity production, biomass with CCS	4.60729e-08
2090	Human toxicity (kg 14-DCB)	electricity production, biomass with CCS	-0.00019873
2090	Freshwater eutrophication (kg P-Eq)	electricity production, biomass with CCS	-4.40618e-09
2090	Metal depletion (kg Fe-Eq)	electricity production, biomass with CCS	8.30542e-06
2090	Water depletion (m3 water)	electricity production, biomass with CCS	1.6796e-07
2100	Climate change (kg CO2-Eq)	electricity production, biomass with CCS	0
2100	Terrestrial acidification (kg SO2-Eq)	electricity production, biomass with CCS	0
2100	Freshwater ecotoxicity (kg 14-DCB)	electricity production, biomass with CCS	0
2100	Terrestrial ecotoxicity (kg 14-DCB)	electricity production, biomass with CCS	0
2100	Human toxicity (kg 14-DCB)	electricity production, biomass with CCS	0
2100	Freshwater eutrophication (kg P-Eq)	electricity production, biomass with CCS	0
2100	Metal depletion (kg Fe-Eq)	electricity production, biomass with CCS	0
2100	Water depletion (m3 water)	electricity production, biomass with CCS	0
2020	Climate change (kg CO2-Eq)	electricity production, biomass with CCS	0
2020	Terrestrial acidification (kg SO2-Eq)	electricity production, biomass with CCS	0
2020	Freshwater ecotoxicity (kg 14-DCB)	electricity production, biomass with CCS	0
2020	Terrestrial ecotoxicity (kg 14-DCB)	electricity production, biomass with CCS	0
2020	Human toxicity (kg 14-DCB)	electricity production, biomass with CCS	0
2020	Freshwater eutrophication (kg P-Eq)	electricity production, biomass with CCS	0
2020	Metal depletion (kg Fe-Eq)	electricity production, biomass with CCS	0
2020	Water depletion (m3 water)	electricity production, biomass with CCS	0
2030	Climate change (kg CO2-Eq)	electricity production, biomass with CCS	0
2030	Terrestrial acidification (kg SO2-Eq)	electricity production, biomass with CCS	0
2030	Freshwater ecotoxicity (kg 14-DCB)	electricity production, biomass with CCS	0
2030	Terrestrial ecotoxicity (kg 14-DCB)	electricity production, biomass with CCS	0
2030	Human toxicity (kg 14-DCB)	electricity production, biomass with CCS	0
2030	Freshwater eutrophication (kg P-Eq)	electricity production, biomass with CCS	0
2030	Metal depletion (kg Fe-Eq)	electricity production, biomass with CCS	0
2030	Water depletion (m3 water)	electricity production, biomass with CCS	0
2040	Climate change (kg CO2-Eq)	electricity production, biomass with CCS	0
2040	Terrestrial acidification (kg SO2-Eq)	electricity production, biomass with CCS	0
2040	Freshwater ecotoxicity (kg 14-DCB)	electricity production, biomass with CCS	0
2040	Terrestrial ecotoxicity (kg 14-DCB)	electricity production, biomass with CCS	0
2040	Human toxicity (kg 14-DCB)	electricity production, biomass with CCS	0
2040	Freshwater eutrophication (kg P-Eq)	electricity production, biomass with CCS	0
2040	Metal depletion (kg Fe-Eq)	electricity production, biomass with CCS	0
2040	Water depletion (m3 water)	electricity production, biomass with CCS	0
2050	Climate change (kg CO2-Eq)	electricity production, biomass with CCS	-0.00126193
2050	Terrestrial acidification (kg SO2-Eq)	electricity production, biomass with CCS	1.26151e-06
2050	Freshwater ecotoxicity (kg 14-DCB)	electricity production, biomass with CCS	1.1873e-06
2050	Terrestrial ecotoxicity (kg 14-DCB)	electricity production, biomass with CCS	4.63162e-08
2050	Human toxicity (kg 14-DCB)	electricity production, biomass with CCS	-0.000201317
2050	Freshwater eutrophication (kg P-Eq)	electricity production, biomass with CCS	-4.19053e-09
2050	Metal depletion (kg Fe-Eq)	electricity production, biomass with CCS	8.31005e-06
2050	Water depletion (m3 water)	electricity production, biomass with CCS	1.74639e-07
2060	Climate change (kg CO2-Eq)	electricity production, biomass with CCS	0
2060	Terrestrial acidification (kg SO2-Eq)	electricity production, biomass with CCS	0
2060	Freshwater ecotoxicity (kg 14-DCB)	electricity production, biomass with CCS	0
2060	Terrestrial ecotoxicity (kg 14-DCB)	electricity production, biomass with CCS	0
2060	Human toxicity (kg 14-DCB)	electricity production, biomass with CCS	0
2060	Freshwater eutrophication (kg P-Eq)	electricity production, biomass with CCS	0
2060	Metal depletion (kg Fe-Eq)	electricity production, biomass with CCS	0
2060	Water depletion (m3 water)	electricity production, biomass with CCS	0
2070	Climate change (kg CO2-Eq)	electricity production, biomass with CCS	0
2070	Terrestrial acidification (kg SO2-Eq)	electricity production, biomass with CCS	0
2070	Freshwater ecotoxicity (kg 14-DCB)	electricity production, biomass with CCS	0
2070	Terrestrial ecotoxicity (kg 14-DCB)	electricity production, biomass with CCS	0
2070	Human toxicity (kg 14-DCB)	electricity production, biomass with CCS	0
2070	Freshwater eutrophication (kg P-Eq)	electricity production, biomass with CCS	0
2070	Metal depletion (kg Fe-Eq)	electricity production, biomass with CCS	0
2070	Water depletion (m3 water)	electricity production, biomass with CCS	0
2080	Climate change (kg CO2-Eq)	electricity production, biomass with CCS	0
2080	Terrestrial acidification (kg SO2-Eq)	electricity production, biomass with CCS	0
2080	Freshwater ecotoxicity (kg 14-DCB)	electricity production, biomass with CCS	0
2080	Terrestrial ecotoxicity (kg 14-DCB)	electricity production, biomass with CCS	0
2080	Human toxicity (kg 14-DCB)	electricity production, biomass with CCS	0
2080	Freshwater eutrophication (kg P-Eq)	electricity production, biomass with CCS	0
2080	Metal depletion (kg Fe-Eq)	electricity production, biomass with CCS	0
2080	Water depletion (m3 water)	electricity production, biomass with CCS	0
2090	Climate change (kg CO2-Eq)	electricity production, biomass with CCS	0
2090	Terrestrial acidification (kg SO2-Eq)	electricity production, biomass with CCS	0
2090	Freshwater ecotoxicity (kg 14-DCB)	electricity production, biomass with CCS	0
2090	Terrestrial ecotoxicity (kg 14-DCB)	electricity production, biomass with CCS	0
2090	Human toxicity (kg 14-DCB)	electricity production, biomass with CCS	0
2090	Freshwater eutrophication (kg P-Eq)	electricity production, biomass with CCS	0
2090	Metal depletion (kg Fe-Eq)	electricity production, biomass with CCS	0
2090	Water depletion (m3 water)	electricity production, biomass with CCS	0
2100	Climate change (kg CO2-Eq)	electricity production, biomass with CCS	0
2100	Terrestrial acidification (kg SO2-Eq)	electricity production, biomass with CCS	0
2100	Freshwater ecotoxicity (kg 14-DCB)	electricity production, biomass with CCS	0
2100	Terrestrial ecotoxicity (kg 14-DCB)	electricity production, biomass with CCS	0
2100	Human toxicity (kg 14-DCB)	electricity production, biomass with CCS	0
2100	Freshwater eutrophication (kg P-Eq)	electricity production, biomass with CCS	0
2100	Metal depletion (kg Fe-Eq)	electricity production, biomass with CCS	0
2100	Water depletion (m3 water)	electricity production, biomass with CCS	0
2020	Climate change (kg CO2-Eq)	electricity production, biomass with CCS	0
2020	Terrestrial acidification (kg SO2-Eq)	electricity production, biomass with CCS	0
2020	Freshwater ecotoxicity (kg 14-DCB)	electricity production, biomass with CCS	0
2020	Terrestrial ecotoxicity (kg 14-DCB)	electricity production, biomass with CCS	0
2020	Human toxicity (kg 14-DCB)	electricity production, biomass with CCS	0
2020	Freshwater eutrophication (kg P-Eq)	electricity production, biomass with CCS	0
2020	Metal depletion (kg Fe-Eq)	electricity production, biomass with CCS	0
2020	Water depletion (m3 water)	electricity production, biomass with CCS	0
2030	Climate change (kg CO2-Eq)	electricity production, biomass with CCS	0
2030	Terrestrial acidification (kg SO2-Eq)	electricity production, biomass with CCS	0
2030	Freshwater ecotoxicity (kg 14-DCB)	electricity production, biomass with CCS	0
2030	Terrestrial ecotoxicity (kg 14-DCB)	electricity production, biomass with CCS	0
2030	Human toxicity (kg 14-DCB)	electricity production, biomass with CCS	0
2030	Freshwater eutrophication (kg P-Eq)	electricity production, biomass with CCS	0
2030	Metal depletion (kg Fe-Eq)	electricity production, biomass with CCS	0
2030	Water depletion (m3 water)	electricity production, biomass with CCS	0
2040	Climate change (kg CO2-Eq)	electricity production, biomass with CCS	0
2040	Terrestrial acidification (kg SO2-Eq)	electricity production, biomass with CCS	0
2040	Freshwater ecotoxicity (kg 14-DCB)	electricity production, biomass with CCS	0
2040	Terrestrial ecotoxicity (kg 14-DCB)	electricity production, biomass with CCS	0
2040	Human toxicity (kg 14-DCB)	electricity production, biomass with CCS	0
2040	Freshwater eutrophication (kg P-Eq)	electricity production, biomass with CCS	0
2040	Metal depletion (kg Fe-Eq)	electricity production, biomass with CCS	0
2040	Water depletion (m3 water)	electricity production, biomass with CCS	0
2050	Climate change (kg CO2-Eq)	electricity production, biomass with CCS	0
2050	Terrestrial acidification (kg SO2-Eq)	electricity production, biomass with CCS	0
2050	Freshwater ecotoxicity (kg 14-DCB)	electricity production, biomass with CCS	0
2050	Terrestrial ecotoxicity (kg 14-DCB)	electricity production, biomass with CCS	0
2050	Human toxicity (kg 14-DCB)	electricity production, biomass with CCS	0
2050	Freshwater eutrophication (kg P-Eq)	electricity production, biomass with CCS	0
2050	Metal depletion (kg Fe-Eq)	electricity production, biomass with CCS	0
2050	Water depletion (m3 water)	electricity production, biomass with CCS	0
2060	Climate change (kg CO2-Eq)	electricity production, biomass with CCS	0
2060	Terrestrial acidification (kg SO2-Eq)	electricity production, biomass with CCS	0
2060	Freshwater ecotoxicity (kg 14-DCB)	electricity production, biomass with CCS	0
2060	Terrestrial ecotoxicity (kg 14-DCB)	electricity production, biomass with CCS	0
2060	Human toxicity (kg 14-DCB)	electricity production, biomass with CCS	0
2060	Freshwater eutrophication (kg P-Eq)	electricity production, biomass with CCS	0
2060	Metal depletion (kg Fe-Eq)	electricity production, biomass with CCS	0
2060	Water depletion (m3 water)	electricity production, biomass with CCS	0
2070	Climate change (kg CO2-Eq)	electricity production, biomass with CCS	-0.00127272
2070	Terrestrial acidification (kg SO2-Eq)	electricity production, biomass with CCS	1.27182e-06
2070	Freshwater ecotoxicity (kg 14-DCB)	electricity production, biomass with CCS	1.22955e-06
2070	Terrestrial ecotoxicity (kg 14-DCB)	electricity production, biomass with CCS	4.69166e-08
2070	Human toxicity (kg 14-DCB)	electricity production, biomass with CCS	-0.000203367
2070	Freshwater eutrophication (kg P-Eq)	electricity production, biomass with CCS	-4.62135e-09
2070	Metal depletion (kg Fe-Eq)	electricity production, biomass with CCS	8.43258e-06
2070	Water depletion (m3 water)	electricity production, biomass with CCS	1.7539e-07
2080	Climate change (kg CO2-Eq)	electricity production, biomass with CCS	0
2080	Terrestrial acidification (kg SO2-Eq)	electricity production, biomass with CCS	0
2080	Freshwater ecotoxicity (kg 14-DCB)	electricity production, biomass with CCS	0
2080	Terrestrial ecotoxicity (kg 14-DCB)	electricity production, biomass with CCS	0
2080	Human toxicity (kg 14-DCB)	electricity production, biomass with CCS	0
2080	Freshwater eutrophication (kg P-Eq)	electricity production, biomass with CCS	0
2080	Metal depletion (kg Fe-Eq)	electricity production, biomass with CCS	0
2080	Water depletion (m3 water)	electricity production, biomass with CCS	0
2090	Climate change (kg CO2-Eq)	electricity production, biomass with CCS	0
2090	Terrestrial acidification (kg SO2-Eq)	electricity production, biomass with CCS	0
2090	Freshwater ecotoxicity (kg 14-DCB)	electricity production, biomass with CCS	0
2090	Terrestrial ecotoxicity (kg 14-DCB)	electricity production, biomass with CCS	0
2090	Human toxicity (kg 14-DCB)	electricity production, biomass with CCS	0
2090	Freshwater eutrophication (kg P-Eq)	electricity production, biomass with CCS	0
2090	Metal depletion (kg Fe-Eq)	electricity production, biomass with CCS	0
2090	Water depletion (m3 water)	electricity production, biomass with CCS	0
2100	Climate change (kg CO2-Eq)	electricity production, biomass with CCS	0
2100	Terrestrial acidification (kg SO2-Eq)	electricity production, biomass with CCS	0
2100	Freshwater ecotoxicity (kg 14-DCB)	electricity production, biomass with CCS	0
2100	Terrestrial ecotoxicity (kg 14-DCB)	electricity production, biomass with CCS	0
2100	Human toxicity (kg 14-DCB)	electricity production, biomass with CCS	0
2100	Freshwater eutrophication (kg P-Eq)	electricity production, biomass with CCS	0
2100	Metal depletion (kg Fe-Eq)	electricity production, biomass with CCS	0
2100	Water depletion (m3 water)	electricity production, biomass with CCS	0
2020	Climate change (kg CO2-Eq)	electricity production, biomass with CCS	0
2020	Terrestrial acidification (kg SO2-Eq)	electricity production, biomass with CCS	0
2020	Freshwater ecotoxicity (kg 14-DCB)	electricity production, biomass with CCS	0
2020	Terrestrial ecotoxicity (kg 14-DCB)	electricity production, biomass with CCS	0
2020	Human toxicity (kg 14-DCB)	electricity production, biomass with CCS	0
2020	Freshwater eutrophication (kg P-Eq)	electricity production, biomass with CCS	0
2020	Metal depletion (kg Fe-Eq)	electricity production, biomass with CCS	0
2020	Water depletion (m3 water)	electricity production, biomass with CCS	0
2030	Climate change (kg CO2-Eq)	electricity production, biomass with CCS	0
2030	Terrestrial acidification (kg SO2-Eq)	electricity production, biomass with CCS	0
2030	Freshwater ecotoxicity (kg 14-DCB)	electricity production, biomass with CCS	0
2030	Terrestrial ecotoxicity (kg 14-DCB)	electricity production, biomass with CCS	0
2030	Human toxicity (kg 14-DCB)	electricity production, biomass with CCS	0
2030	Freshwater eutrophication (kg P-Eq)	electricity production, biomass with CCS	0
2030	Metal depletion (kg Fe-Eq)	electricity production, biomass with CCS	0
2030	Water depletion (m3 water)	electricity production, biomass with CCS	0
2040	Climate change (kg CO2-Eq)	electricity production, biomass with CCS	0
2040	Terrestrial acidification (kg SO2-Eq)	electricity production, biomass with CCS	0
2040	Freshwater ecotoxicity (kg 14-DCB)	electricity production, biomass with CCS	0
2040	Terrestrial ecotoxicity (kg 14-DCB)	electricity production, biomass with CCS	0
2040	Human toxicity (kg 14-DCB)	electricity production, biomass with CCS	0
2040	Freshwater eutrophication (kg P-Eq)	electricity production, biomass with CCS	0
2040	Metal depletion (kg Fe-Eq)	electricity production, biomass with CCS	0
2040	Water depletion (m3 water)	electricity production, biomass with CCS	0
2050	Climate change (kg CO2-Eq)	electricity production, biomass with CCS	-0.0012999
2050	Terrestrial acidification (kg SO2-Eq)	electricity production, biomass with CCS	1.29946e-06
2050	Freshwater ecotoxicity (kg 14-DCB)	electricity production, biomass with CCS	1.22302e-06
2050	Terrestrial ecotoxicity (kg 14-DCB)	electricity production, biomass with CCS	4.77095e-08
2050	Human toxicity (kg 14-DCB)	electricity production, biomass with CCS	-0.000207374
2050	Freshwater eutrophication (kg P-Eq)	electricity production, biomass with CCS	-4.3166e-09
2050	Metal depletion (kg Fe-Eq)	electricity production, biomass with CCS	8.56004e-06
2050	Water depletion (m3 water)	electricity production, biomass with CCS	1.79892e-07
2060	Climate change (kg CO2-Eq)	electricity production, biomass with CCS	0
2060	Terrestrial acidification (kg SO2-Eq)	electricity production, biomass with CCS	0
2060	Freshwater ecotoxicity (kg 14-DCB)	electricity production, biomass with CCS	0
2060	Terrestrial ecotoxicity (kg 14-DCB)	electricity production, biomass with CCS	0
2060	Human toxicity (kg 14-DCB)	electricity production, biomass with CCS	0
2060	Freshwater eutrophication (kg P-Eq)	electricity production, biomass with CCS	0
2060	Metal depletion (kg Fe-Eq)	electricity production, biomass with CCS	0
2060	Water depletion (m3 water)	electricity production, biomass with CCS	0
2070	Climate change (kg CO2-Eq)	electricity production, biomass with CCS	0
2070	Terrestrial acidification (kg SO2-Eq)	electricity production, biomass with CCS	0
2070	Freshwater ecotoxicity (kg 14-DCB)	electricity production, biomass with CCS	0
2070	Terrestrial ecotoxicity (kg 14-DCB)	electricity production, biomass with CCS	0
2070	Human toxicity (kg 14-DCB)	electricity production, biomass with CCS	0
2070	Freshwater eutrophication (kg P-Eq)	electricity production, biomass with CCS	0
2070	Metal depletion (kg Fe-Eq)	electricity production, biomass with CCS	0
2070	Water depletion (m3 water)	electricity production, biomass with CCS	0
2080	Climate change (kg CO2-Eq)	electricity production, biomass with CCS	0
2080	Terrestrial acidification (kg SO2-Eq)	electricity production, biomass with CCS	0
2080	Freshwater ecotoxicity (kg 14-DCB)	electricity production, biomass with CCS	0
2080	Terrestrial ecotoxicity (kg 14-DCB)	electricity production, biomass with CCS	0
2080	Human toxicity (kg 14-DCB)	electricity production, biomass with CCS	0
2080	Freshwater eutrophication (kg P-Eq)	electricity production, biomass with CCS	0
2080	Metal depletion (kg Fe-Eq)	electricity production, biomass with CCS	0
2080	Water depletion (m3 water)	electricity production, biomass with CCS	0
2090	Climate change (kg CO2-Eq)	electricity production, biomass with CCS	0
2090	Terrestrial acidification (kg SO2-Eq)	electricity production, biomass with CCS	0
2090	Freshwater ecotoxicity (kg 14-DCB)	electricity production, biomass with CCS	0
2090	Terrestrial ecotoxicity (kg 14-DCB)	electricity production, biomass with CCS	0
2090	Human toxicity (kg 14-DCB)	electricity production, biomass with CCS	0
2090	Freshwater eutrophication (kg P-Eq)	electricity production, biomass with CCS	0
2090	Metal depletion (kg Fe-Eq)	electricity production, biomass with CCS	0
2090	Water depletion (m3 water)	electricity production, biomass with CCS	0
2100	Climate change (kg CO2-Eq)	electricity production, biomass with CCS	0
2100	Terrestrial acidification (kg SO2-Eq)	electricity production, biomass with CCS	0
2100	Freshwater ecotoxicity (kg 14-DCB)	electricity production, biomass with CCS	0
2100	Terrestrial ecotoxicity (kg 14-DCB)	electricity production, biomass with CCS	0
2100	Human toxicity (kg 14-DCB)	electricity production, biomass with CCS	0
2100	Freshwater eutrophication (kg P-Eq)	electricity production, biomass with CCS	0
2100	Metal depletion (kg Fe-Eq)	electricity production, biomass with CCS	0
2100	Water depletion (m3 water)	electricity production, biomass with CCS	0
2020	Climate change (kg CO2-Eq)	electricity production, biomass with CCS	0
2020	Terrestrial acidification (kg SO2-Eq)	electricity production, biomass with CCS	0
2020	Freshwater ecotoxicity (kg 14-DCB)	electricity production, biomass with CCS	0
2020	Terrestrial ecotoxicity (kg 14-DCB)	electricity production, biomass with CCS	0
2020	Human toxicity (kg 14-DCB)	electricity production, biomass with CCS	0
2020	Freshwater eutrophication (kg P-Eq)	electricity production, biomass with CCS	0
2020	Metal depletion (kg Fe-Eq)	electricity production, biomass with CCS	0
2020	Water depletion (m3 water)	electricity production, biomass with CCS	0
2030	Climate change (kg CO2-Eq)	electricity production, biomass with CCS	0
2030	Terrestrial acidification (kg SO2-Eq)	electricity production, biomass with CCS	0
2030	Freshwater ecotoxicity (kg 14-DCB)	electricity production, biomass with CCS	0
2030	Terrestrial ecotoxicity (kg 14-DCB)	electricity production, biomass with CCS	0
2030	Human toxicity (kg 14-DCB)	electricity production, biomass with CCS	0
2030	Freshwater eutrophication (kg P-Eq)	electricity production, biomass with CCS	0
2030	Metal depletion (kg Fe-Eq)	electricity production, biomass with CCS	0
2030	Water depletion (m3 water)	electricity production, biomass with CCS	0
2040	Climate change (kg CO2-Eq)	electricity production, biomass with CCS	0
2040	Terrestrial acidification (kg SO2-Eq)	electricity production, biomass with CCS	0
2040	Freshwater ecotoxicity (kg 14-DCB)	electricity production, biomass with CCS	0
2040	Terrestrial ecotoxicity (kg 14-DCB)	electricity production, biomass with CCS	0
2040	Human toxicity (kg 14-DCB)	electricity production, biomass with CCS	0
2040	Freshwater eutrophication (kg P-Eq)	electricity production, biomass with CCS	0
2040	Metal depletion (kg Fe-Eq)	electricity production, biomass with CCS	0
2040	Water depletion (m3 water)	electricity production, biomass with CCS	0
2050	Climate change (kg CO2-Eq)	electricity production, biomass with CCS	0
2050	Terrestrial acidification (kg SO2-Eq)	electricity production, biomass with CCS	0
2050	Freshwater ecotoxicity (kg 14-DCB)	electricity production, biomass with CCS	0
2050	Terrestrial ecotoxicity (kg 14-DCB)	electricity production, biomass with CCS	0
2050	Human toxicity (kg 14-DCB)	electricity production, biomass with CCS	0
2050	Freshwater eutrophication (kg P-Eq)	electricity production, biomass with CCS	0
2050	Metal depletion (kg Fe-Eq)	electricity production, biomass with CCS	0
2050	Water depletion (m3 water)	electricity production, biomass with CCS	0
2060	Climate change (kg CO2-Eq)	electricity production, biomass with CCS	0
2060	Terrestrial acidification (kg SO2-Eq)	electricity production, biomass with CCS	0
2060	Freshwater ecotoxicity (kg 14-DCB)	electricity production, biomass with CCS	0
2060	Terrestrial ecotoxicity (kg 14-DCB)	electricity production, biomass with CCS	0
2060	Human toxicity (kg 14-DCB)	electricity production, biomass with CCS	0
2060	Freshwater eutrophication (kg P-Eq)	electricity production, biomass with CCS	0
2060	Metal depletion (kg Fe-Eq)	electricity production, biomass with CCS	0
2060	Water depletion (m3 water)	electricity production, biomass with CCS	0
2070	Climate change (kg CO2-Eq)	electricity production, biomass with CCS	0
2070	Terrestrial acidification (kg SO2-Eq)	electricity production, biomass with CCS	0
2070	Freshwater ecotoxicity (kg 14-DCB)	electricity production, biomass with CCS	0
2070	Terrestrial ecotoxicity (kg 14-DCB)	electricity production, biomass with CCS	0
2070	Human toxicity (kg 14-DCB)	electricity production, biomass with CCS	0
2070	Freshwater eutrophication (kg P-Eq)	electricity production, biomass with CCS	0
2070	Metal depletion (kg Fe-Eq)	electricity production, biomass with CCS	0
2070	Water depletion (m3 water)	electricity production, biomass with CCS	0
2080	Climate change (kg CO2-Eq)	electricity production, biomass with CCS	-0.00131236
2080	Terrestrial acidification (kg SO2-Eq)	electricity production, biomass with CCS	1.30998e-06
2080	Freshwater ecotoxicity (kg 14-DCB)	electricity production, biomass with CCS	1.29269e-06
2080	Terrestrial ecotoxicity (kg 14-DCB)	electricity production, biomass with CCS	4.84986e-08
2080	Human toxicity (kg 14-DCB)	electricity production, biomass with CCS	-0.000209627
2080	Freshwater eutrophication (kg P-Eq)	electricity production, biomass with CCS	-4.80048e-09
2080	Metal depletion (kg Fe-Eq)	electricity production, biomass with CCS	8.73012e-06
2080	Water depletion (m3 water)	electricity production, biomass with CCS	1.78812e-07
2090	Climate change (kg CO2-Eq)	electricity production, biomass with CCS	0
2090	Terrestrial acidification (kg SO2-Eq)	electricity production, biomass with CCS	0
2090	Freshwater ecotoxicity (kg 14-DCB)	electricity production, biomass with CCS	0
2090	Terrestrial ecotoxicity (kg 14-DCB)	electricity production, biomass with CCS	0
2090	Human toxicity (kg 14-DCB)	electricity production, biomass with CCS	0
2090	Freshwater eutrophication (kg P-Eq)	electricity production, biomass with CCS	0
2090	Metal depletion (kg Fe-Eq)	electricity production, biomass with CCS	0
2090	Water depletion (m3 water)	electricity production, biomass with CCS	0
2100	Climate change (kg CO2-Eq)	electricity production, biomass with CCS	0
2100	Terrestrial acidification (kg SO2-Eq)	electricity production, biomass with CCS	0
2100	Freshwater ecotoxicity (kg 14-DCB)	electricity production, biomass with CCS	0
2100	Terrestrial ecotoxicity (kg 14-DCB)	electricity production, biomass with CCS	0
2100	Human toxicity (kg 14-DCB)	electricity production, biomass with CCS	0
2100	Freshwater eutrophication (kg P-Eq)	electricity production, biomass with CCS	0
2100	Metal depletion (kg Fe-Eq)	electricity production, biomass with CCS	0
2100	Water depletion (m3 water)	electricity production, biomass with CCS	0
2020	Climate change (kg CO2-Eq)	electricity production, biomass with CCS	0
2020	Terrestrial acidification (kg SO2-Eq)	electricity production, biomass with CCS	0
2020	Freshwater ecotoxicity (kg 14-DCB)	electricity production, biomass with CCS	0
2020	Terrestrial ecotoxicity (kg 14-DCB)	electricity production, biomass with CCS	0
2020	Human toxicity (kg 14-DCB)	electricity production, biomass with CCS	0
2020	Freshwater eutrophication (kg P-Eq)	electricity production, biomass with CCS	0
2020	Metal depletion (kg Fe-Eq)	electricity production, biomass with CCS	0
2020	Water depletion (m3 water)	electricity production, biomass with CCS	0
2030	Climate change (kg CO2-Eq)	electricity production, biomass with CCS	0
2030	Terrestrial acidification (kg SO2-Eq)	electricity production, biomass with CCS	0
2030	Freshwater ecotoxicity (kg 14-DCB)	electricity production, biomass with CCS	0
2030	Terrestrial ecotoxicity (kg 14-DCB)	electricity production, biomass with CCS	0
2030	Human toxicity (kg 14-DCB)	electricity production, biomass with CCS	0
2030	Freshwater eutrophication (kg P-Eq)	electricity production, biomass with CCS	0
2030	Metal depletion (kg Fe-Eq)	electricity production, biomass with CCS	0
2030	Water depletion (m3 water)	electricity production, biomass with CCS	0
2040	Climate change (kg CO2-Eq)	electricity production, biomass with CCS	0
2040	Terrestrial acidification (kg SO2-Eq)	electricity production, biomass with CCS	0
2040	Freshwater ecotoxicity (kg 14-DCB)	electricity production, biomass with CCS	0
2040	Terrestrial ecotoxicity (kg 14-DCB)	electricity production, biomass with CCS	0
2040	Human toxicity (kg 14-DCB)	electricity production, biomass with CCS	0
2040	Freshwater eutrophication (kg P-Eq)	electricity production, biomass with CCS	0
2040	Metal depletion (kg Fe-Eq)	electricity production, biomass with CCS	0
2040	Water depletion (m3 water)	electricity production, biomass with CCS	0
2050	Climate change (kg CO2-Eq)	electricity production, biomass with CCS	0
2050	Terrestrial acidification (kg SO2-Eq)	electricity production, biomass with CCS	0
2050	Freshwater ecotoxicity (kg 14-DCB)	electricity production, biomass with CCS	0
2050	Terrestrial ecotoxicity (kg 14-DCB)	electricity production, biomass with CCS	0
2050	Human toxicity (kg 14-DCB)	electricity production, biomass with CCS	0
2050	Freshwater eutrophication (kg P-Eq)	electricity production, biomass with CCS	0
2050	Metal depletion (kg Fe-Eq)	electricity production, biomass with CCS	0
2050	Water depletion (m3 water)	electricity production, biomass with CCS	0
2060	Climate change (kg CO2-Eq)	electricity production, biomass with CCS	0
2060	Terrestrial acidification (kg SO2-Eq)	electricity production, biomass with CCS	0
2060	Freshwater ecotoxicity (kg 14-DCB)	electricity production, biomass with CCS	0
2060	Terrestrial ecotoxicity (kg 14-DCB)	electricity production, biomass with CCS	0
2060	Human toxicity (kg 14-DCB)	electricity production, biomass with CCS	0
2060	Freshwater eutrophication (kg P-Eq)	electricity production, biomass with CCS	0
2060	Metal depletion (kg Fe-Eq)	electricity production, biomass with CCS	0
2060	Water depletion (m3 water)	electricity production, biomass with CCS	0
2070	Climate change (kg CO2-Eq)	electricity production, biomass with CCS	-0.00131449
2070	Terrestrial acidification (kg SO2-Eq)	electricity production, biomass with CCS	1.31356e-06
2070	Freshwater ecotoxicity (kg 14-DCB)	electricity production, biomass with CCS	1.2699e-06
2070	Terrestrial ecotoxicity (kg 14-DCB)	electricity production, biomass with CCS	4.84563e-08
2070	Human toxicity (kg 14-DCB)	electricity production, biomass with CCS	-0.000210041
2070	Freshwater eutrophication (kg P-Eq)	electricity production, biomass with CCS	-4.77302e-09
2070	Metal depletion (kg Fe-Eq)	electricity production, biomass with CCS	8.70932e-06
2070	Water depletion (m3 water)	electricity production, biomass with CCS	1.81146e-07
2080	Climate change (kg CO2-Eq)	electricity production, biomass with CCS	0
2080	Terrestrial acidification (kg SO2-Eq)	electricity production, biomass with CCS	0
2080	Freshwater ecotoxicity (kg 14-DCB)	electricity production, biomass with CCS	0
2080	Terrestrial ecotoxicity (kg 14-DCB)	electricity production, biomass with CCS	0
2080	Human toxicity (kg 14-DCB)	electricity production, biomass with CCS	0
2080	Freshwater eutrophication (kg P-Eq)	electricity production, biomass with CCS	0
2080	Metal depletion (kg Fe-Eq)	electricity production, biomass with CCS	0
2080	Water depletion (m3 water)	electricity production, biomass with CCS	0
2090	Climate change (kg CO2-Eq)	electricity production, biomass with CCS	0
2090	Terrestrial acidification (kg SO2-Eq)	electricity production, biomass with CCS	0
2090	Freshwater ecotoxicity (kg 14-DCB)	electricity production, biomass with CCS	0
2090	Terrestrial ecotoxicity (kg 14-DCB)	electricity production, biomass with CCS	0
2090	Human toxicity (kg 14-DCB)	electricity production, biomass with CCS	0
2090	Freshwater eutrophication (kg P-Eq)	electricity production, biomass with CCS	0
2090	Metal depletion (kg Fe-Eq)	electricity production, biomass with CCS	0
2090	Water depletion (m3 water)	electricity production, biomass with CCS	0
2100	Climate change (kg CO2-Eq)	electricity production, biomass with CCS	0
2100	Terrestrial acidification (kg SO2-Eq)	electricity production, biomass with CCS	0
2100	Freshwater ecotoxicity (kg 14-DCB)	electricity production, biomass with CCS	0
2100	Terrestrial ecotoxicity (kg 14-DCB)	electricity production, biomass with CCS	0
2100	Human toxicity (kg 14-DCB)	electricity production, biomass with CCS	0
2100	Freshwater eutrophication (kg P-Eq)	electricity production, biomass with CCS	0
2100	Metal depletion (kg Fe-Eq)	electricity production, biomass with CCS	0
2100	Water depletion (m3 water)	electricity production, biomass with CCS	0
2020	Climate change (kg CO2-Eq)	electricity production, biomass with CCS	0
2020	Terrestrial acidification (kg SO2-Eq)	electricity production, biomass with CCS	0
2020	Freshwater ecotoxicity (kg 14-DCB)	electricity production, biomass with CCS	0
2020	Terrestrial ecotoxicity (kg 14-DCB)	electricity production, biomass with CCS	0
2020	Human toxicity (kg 14-DCB)	electricity production, biomass with CCS	0
2020	Freshwater eutrophication (kg P-Eq)	electricity production, biomass with CCS	0
2020	Metal depletion (kg Fe-Eq)	electricity production, biomass with CCS	0
2020	Water depletion (m3 water)	electricity production, biomass with CCS	0
2030	Climate change (kg CO2-Eq)	electricity production, biomass with CCS	0
2030	Terrestrial acidification (kg SO2-Eq)	electricity production, biomass with CCS	0
2030	Freshwater ecotoxicity (kg 14-DCB)	electricity production, biomass with CCS	0
2030	Terrestrial ecotoxicity (kg 14-DCB)	electricity production, biomass with CCS	0
2030	Human toxicity (kg 14-DCB)	electricity production, biomass with CCS	0
2030	Freshwater eutrophication (kg P-Eq)	electricity production, biomass with CCS	0
2030	Metal depletion (kg Fe-Eq)	electricity production, biomass with CCS	0
2030	Water depletion (m3 water)	electricity production, biomass with CCS	0
2040	Climate change (kg CO2-Eq)	electricity production, biomass with CCS	0
2040	Terrestrial acidification (kg SO2-Eq)	electricity production, biomass with CCS	0
2040	Freshwater ecotoxicity (kg 14-DCB)	electricity production, biomass with CCS	0
2040	Terrestrial ecotoxicity (kg 14-DCB)	electricity production, biomass with CCS	0
2040	Human toxicity (kg 14-DCB)	electricity production, biomass with CCS	0
2040	Freshwater eutrophication (kg P-Eq)	electricity production, biomass with CCS	0
2040	Metal depletion (kg Fe-Eq)	electricity production, biomass with CCS	0
2040	Water depletion (m3 water)	electricity production, biomass with CCS	0
2050	Climate change (kg CO2-Eq)	electricity production, biomass with CCS	0
2050	Terrestrial acidification (kg SO2-Eq)	electricity production, biomass with CCS	0
2050	Freshwater ecotoxicity (kg 14-DCB)	electricity production, biomass with CCS	0
2050	Terrestrial ecotoxicity (kg 14-DCB)	electricity production, biomass with CCS	0
2050	Human toxicity (kg 14-DCB)	electricity production, biomass with CCS	0
2050	Freshwater eutrophication (kg P-Eq)	electricity production, biomass with CCS	0
2050	Metal depletion (kg Fe-Eq)	electricity production, biomass with CCS	0
2050	Water depletion (m3 water)	electricity production, biomass with CCS	0
2060	Climate change (kg CO2-Eq)	electricity production, biomass with CCS	0
2060	Terrestrial acidification (kg SO2-Eq)	electricity production, biomass with CCS	0
2060	Freshwater ecotoxicity (kg 14-DCB)	electricity production, biomass with CCS	0
2060	Terrestrial ecotoxicity (kg 14-DCB)	electricity production, biomass with CCS	0
2060	Human toxicity (kg 14-DCB)	electricity production, biomass with CCS	0
2060	Freshwater eutrophication (kg P-Eq)	electricity production, biomass with CCS	0
2060	Metal depletion (kg Fe-Eq)	electricity production, biomass with CCS	0
2060	Water depletion (m3 water)	electricity production, biomass with CCS	0
2070	Climate change (kg CO2-Eq)	electricity production, biomass with CCS	-0.00135404
2070	Terrestrial acidification (kg SO2-Eq)	electricity production, biomass with CCS	1.35308e-06
2070	Freshwater ecotoxicity (kg 14-DCB)	electricity production, biomass with CCS	1.30811e-06
2070	Terrestrial ecotoxicity (kg 14-DCB)	electricity production, biomass with CCS	4.9914e-08
2070	Human toxicity (kg 14-DCB)	electricity production, biomass with CCS	-0.00021636
2070	Freshwater eutrophication (kg P-Eq)	electricity production, biomass with CCS	-4.91661e-09
2070	Metal depletion (kg Fe-Eq)	electricity production, biomass with CCS	8.97132e-06
2070	Water depletion (m3 water)	electricity production, biomass with CCS	1.86596e-07
2080	Climate change (kg CO2-Eq)	electricity production, biomass with CCS	0
2080	Terrestrial acidification (kg SO2-Eq)	electricity production, biomass with CCS	0
2080	Freshwater ecotoxicity (kg 14-DCB)	electricity production, biomass with CCS	0
2080	Terrestrial ecotoxicity (kg 14-DCB)	electricity production, biomass with CCS	0
2080	Human toxicity (kg 14-DCB)	electricity production, biomass with CCS	0
2080	Freshwater eutrophication (kg P-Eq)	electricity production, biomass with CCS	0
2080	Metal depletion (kg Fe-Eq)	electricity production, biomass with CCS	0
2080	Water depletion (m3 water)	electricity production, biomass with CCS	0
2090	Climate change (kg CO2-Eq)	electricity production, biomass with CCS	0
2090	Terrestrial acidification (kg SO2-Eq)	electricity production, biomass with CCS	0
2090	Freshwater ecotoxicity (kg 14-DCB)	electricity production, biomass with CCS	0
2090	Terrestrial ecotoxicity (kg 14-DCB)	electricity production, biomass with CCS	0
2090	Human toxicity (kg 14-DCB)	electricity production, biomass with CCS	0
2090	Freshwater eutrophication (kg P-Eq)	electricity production, biomass with CCS	0
2090	Metal depletion (kg Fe-Eq)	electricity production, biomass with CCS	0
2090	Water depletion (m3 water)	electricity production, biomass with CCS	0
2100	Climate change (kg CO2-Eq)	electricity production, biomass with CCS	0
2100	Terrestrial acidification (kg SO2-Eq)	electricity production, biomass with CCS	0
2100	Freshwater ecotoxicity (kg 14-DCB)	electricity production, biomass with CCS	0
2100	Terrestrial ecotoxicity (kg 14-DCB)	electricity production, biomass with CCS	0
2100	Human toxicity (kg 14-DCB)	electricity production, biomass with CCS	0
2100	Freshwater eutrophication (kg P-Eq)	electricity production, biomass with CCS	0
2100	Metal depletion (kg Fe-Eq)	electricity production, biomass with CCS	0
2100	Water depletion (m3 water)	electricity production, biomass with CCS	0
2020	Climate change (kg CO2-Eq)	electricity production, biomass with CCS	0
2020	Terrestrial acidification (kg SO2-Eq)	electricity production, biomass with CCS	0
2020	Freshwater ecotoxicity (kg 14-DCB)	electricity production, biomass with CCS	0
2020	Terrestrial ecotoxicity (kg 14-DCB)	electricity production, biomass with CCS	0
2020	Human toxicity (kg 14-DCB)	electricity production, biomass with CCS	0
2020	Freshwater eutrophication (kg P-Eq)	electricity production, biomass with CCS	0
2020	Metal depletion (kg Fe-Eq)	electricity production, biomass with CCS	0
2020	Water depletion (m3 water)	electricity production, biomass with CCS	0
2030	Climate change (kg CO2-Eq)	electricity production, biomass with CCS	0
2030	Terrestrial acidification (kg SO2-Eq)	electricity production, biomass with CCS	0
2030	Freshwater ecotoxicity (kg 14-DCB)	electricity production, biomass with CCS	0
2030	Terrestrial ecotoxicity (kg 14-DCB)	electricity production, biomass with CCS	0
2030	Human toxicity (kg 14-DCB)	electricity production, biomass with CCS	0
2030	Freshwater eutrophication (kg P-Eq)	electricity production, biomass with CCS	0
2030	Metal depletion (kg Fe-Eq)	electricity production, biomass with CCS	0
2030	Water depletion (m3 water)	electricity production, biomass with CCS	0
2040	Climate change (kg CO2-Eq)	electricity production, biomass with CCS	0
2040	Terrestrial acidification (kg SO2-Eq)	electricity production, biomass with CCS	0
2040	Freshwater ecotoxicity (kg 14-DCB)	electricity production, biomass with CCS	0
2040	Terrestrial ecotoxicity (kg 14-DCB)	electricity production, biomass with CCS	0
2040	Human toxicity (kg 14-DCB)	electricity production, biomass with CCS	0
2040	Freshwater eutrophication (kg P-Eq)	electricity production, biomass with CCS	0
2040	Metal depletion (kg Fe-Eq)	electricity production, biomass with CCS	0
2040	Water depletion (m3 water)	electricity production, biomass with CCS	0
2050	Climate change (kg CO2-Eq)	electricity production, biomass with CCS	-0.00146117
2050	Terrestrial acidification (kg SO2-Eq)	electricity production, biomass with CCS	1.46068e-06
2050	Freshwater ecotoxicity (kg 14-DCB)	electricity production, biomass with CCS	1.37475e-06
2050	Terrestrial ecotoxicity (kg 14-DCB)	electricity production, biomass with CCS	5.36287e-08
2050	Human toxicity (kg 14-DCB)	electricity production, biomass with CCS	-0.000233102
2050	Freshwater eutrophication (kg P-Eq)	electricity production, biomass with CCS	-4.85214e-09
2050	Metal depletion (kg Fe-Eq)	electricity production, biomass with CCS	9.62206e-06
2050	Water depletion (m3 water)	electricity production, biomass with CCS	2.02211e-07
2060	Climate change (kg CO2-Eq)	electricity production, biomass with CCS	0
2060	Terrestrial acidification (kg SO2-Eq)	electricity production, biomass with CCS	0
2060	Freshwater ecotoxicity (kg 14-DCB)	electricity production, biomass with CCS	0
2060	Terrestrial ecotoxicity (kg 14-DCB)	electricity production, biomass with CCS	0
2060	Human toxicity (kg 14-DCB)	electricity production, biomass with CCS	0
2060	Freshwater eutrophication (kg P-Eq)	electricity production, biomass with CCS	0
2060	Metal depletion (kg Fe-Eq)	electricity production, biomass with CCS	0
2060	Water depletion (m3 water)	electricity production, biomass with CCS	0
2070	Climate change (kg CO2-Eq)	electricity production, biomass with CCS	0
2070	Terrestrial acidification (kg SO2-Eq)	electricity production, biomass with CCS	0
2070	Freshwater ecotoxicity (kg 14-DCB)	electricity production, biomass with CCS	0
2070	Terrestrial ecotoxicity (kg 14-DCB)	electricity production, biomass with CCS	0
2070	Human toxicity (kg 14-DCB)	electricity production, biomass with CCS	0
2070	Freshwater eutrophication (kg P-Eq)	electricity production, biomass with CCS	0
2070	Metal depletion (kg Fe-Eq)	electricity production, biomass with CCS	0
2070	Water depletion (m3 water)	electricity production, biomass with CCS	0
2080	Climate change (kg CO2-Eq)	electricity production, biomass with CCS	0
2080	Terrestrial acidification (kg SO2-Eq)	electricity production, biomass with CCS	0
2080	Freshwater ecotoxicity (kg 14-DCB)	electricity production, biomass with CCS	0
2080	Terrestrial ecotoxicity (kg 14-DCB)	electricity production, biomass with CCS	0
2080	Human toxicity (kg 14-DCB)	electricity production, biomass with CCS	0
2080	Freshwater eutrophication (kg P-Eq)	electricity production, biomass with CCS	0
2080	Metal depletion (kg Fe-Eq)	electricity production, biomass with CCS	0
2080	Water depletion (m3 water)	electricity production, biomass with CCS	0
2090	Climate change (kg CO2-Eq)	electricity production, biomass with CCS	0
2090	Terrestrial acidification (kg SO2-Eq)	electricity production, biomass with CCS	0
2090	Freshwater ecotoxicity (kg 14-DCB)	electricity production, biomass with CCS	0
2090	Terrestrial ecotoxicity (kg 14-DCB)	electricity production, biomass with CCS	0
2090	Human toxicity (kg 14-DCB)	electricity production, biomass with CCS	0
2090	Freshwater eutrophication (kg P-Eq)	electricity production, biomass with CCS	0
2090	Metal depletion (kg Fe-Eq)	electricity production, biomass with CCS	0
2090	Water depletion (m3 water)	electricity production, biomass with CCS	0
2100	Climate change (kg CO2-Eq)	electricity production, biomass with CCS	0
2100	Terrestrial acidification (kg SO2-Eq)	electricity production, biomass with CCS	0
2100	Freshwater ecotoxicity (kg 14-DCB)	electricity production, biomass with CCS	0
2100	Terrestrial ecotoxicity (kg 14-DCB)	electricity production, biomass with CCS	0
2100	Human toxicity (kg 14-DCB)	electricity production, biomass with CCS	0
2100	Freshwater eutrophication (kg P-Eq)	electricity production, biomass with CCS	0
2100	Metal depletion (kg Fe-Eq)	electricity production, biomass with CCS	0
2100	Water depletion (m3 water)	electricity production, biomass with CCS	0
2020	Climate change (kg CO2-Eq)	electricity production, biomass with CCS	0
2020	Terrestrial acidification (kg SO2-Eq)	electricity production, biomass with CCS	0
2020	Freshwater ecotoxicity (kg 14-DCB)	electricity production, biomass with CCS	0
2020	Terrestrial ecotoxicity (kg 14-DCB)	electricity production, biomass with CCS	0
2020	Human toxicity (kg 14-DCB)	electricity production, biomass with CCS	0
2020	Freshwater eutrophication (kg P-Eq)	electricity production, biomass with CCS	0
2020	Metal depletion (kg Fe-Eq)	electricity production, biomass with CCS	0
2020	Water depletion (m3 water)	electricity production, biomass with CCS	0
2030	Climate change (kg CO2-Eq)	electricity production, biomass with CCS	0
2030	Terrestrial acidification (kg SO2-Eq)	electricity production, biomass with CCS	0
2030	Freshwater ecotoxicity (kg 14-DCB)	electricity production, biomass with CCS	0
2030	Terrestrial ecotoxicity (kg 14-DCB)	electricity production, biomass with CCS	0
2030	Human toxicity (kg 14-DCB)	electricity production, biomass with CCS	0
2030	Freshwater eutrophication (kg P-Eq)	electricity production, biomass with CCS	0
2030	Metal depletion (kg Fe-Eq)	electricity production, biomass with CCS	0
2030	Water depletion (m3 water)	electricity production, biomass with CCS	0
2040	Climate change (kg CO2-Eq)	electricity production, biomass with CCS	0
2040	Terrestrial acidification (kg SO2-Eq)	electricity production, biomass with CCS	0
2040	Freshwater ecotoxicity (kg 14-DCB)	electricity production, biomass with CCS	0
2040	Terrestrial ecotoxicity (kg 14-DCB)	electricity production, biomass with CCS	0
2040	Human toxicity (kg 14-DCB)	electricity production, biomass with CCS	0
2040	Freshwater eutrophication (kg P-Eq)	electricity production, biomass with CCS	0
2040	Metal depletion (kg Fe-Eq)	electricity production, biomass with CCS	0
2040	Water depletion (m3 water)	electricity production, biomass with CCS	0
2050	Climate change (kg CO2-Eq)	electricity production, biomass with CCS	0
2050	Terrestrial acidification (kg SO2-Eq)	electricity production, biomass with CCS	0
2050	Freshwater ecotoxicity (kg 14-DCB)	electricity production, biomass with CCS	0
2050	Terrestrial ecotoxicity (kg 14-DCB)	electricity production, biomass with CCS	0
2050	Human toxicity (kg 14-DCB)	electricity production, biomass with CCS	0
2050	Freshwater eutrophication (kg P-Eq)	electricity production, biomass with CCS	0
2050	Metal depletion (kg Fe-Eq)	electricity production, biomass with CCS	0
2050	Water depletion (m3 water)	electricity production, biomass with CCS	0
2060	Climate change (kg CO2-Eq)	electricity production, biomass with CCS	-0.001518
2060	Terrestrial acidification (kg SO2-Eq)	electricity production, biomass with CCS	1.5185e-06
2060	Freshwater ecotoxicity (kg 14-DCB)	electricity production, biomass with CCS	1.43383e-06
2060	Terrestrial ecotoxicity (kg 14-DCB)	electricity production, biomass with CCS	5.57645e-08
2060	Human toxicity (kg 14-DCB)	electricity production, biomass with CCS	-0.00024241
2060	Freshwater eutrophication (kg P-Eq)	electricity production, biomass with CCS	-5.17086e-09
2060	Metal depletion (kg Fe-Eq)	electricity production, biomass with CCS	1.0008e-05
2060	Water depletion (m3 water)	electricity production, biomass with CCS	2.11771e-07
2070	Climate change (kg CO2-Eq)	electricity production, biomass with CCS	0
2070	Terrestrial acidification (kg SO2-Eq)	electricity production, biomass with CCS	0
2070	Freshwater ecotoxicity (kg 14-DCB)	electricity production, biomass with CCS	0
2070	Terrestrial ecotoxicity (kg 14-DCB)	electricity production, biomass with CCS	0
2070	Human toxicity (kg 14-DCB)	electricity production, biomass with CCS	0
2070	Freshwater eutrophication (kg P-Eq)	electricity production, biomass with CCS	0
2070	Metal depletion (kg Fe-Eq)	electricity production, biomass with CCS	0
2070	Water depletion (m3 water)	electricity production, biomass with CCS	0
2080	Climate change (kg CO2-Eq)	electricity production, biomass with CCS	0
2080	Terrestrial acidification (kg SO2-Eq)	electricity production, biomass with CCS	0
2080	Freshwater ecotoxicity (kg 14-DCB)	electricity production, biomass with CCS	0
2080	Terrestrial ecotoxicity (kg 14-DCB)	electricity production, biomass with CCS	0
2080	Human toxicity (kg 14-DCB)	electricity production, biomass with CCS	0
2080	Freshwater eutrophication (kg P-Eq)	electricity production, biomass with CCS	0
2080	Metal depletion (kg Fe-Eq)	electricity production, biomass with CCS	0
2080	Water depletion (m3 water)	electricity production, biomass with CCS	0
2090	Climate change (kg CO2-Eq)	electricity production, biomass with CCS	0
2090	Terrestrial acidification (kg SO2-Eq)	electricity production, biomass with CCS	0
2090	Freshwater ecotoxicity (kg 14-DCB)	electricity production, biomass with CCS	0
2090	Terrestrial ecotoxicity (kg 14-DCB)	electricity production, biomass with CCS	0
2090	Human toxicity (kg 14-DCB)	electricity production, biomass with CCS	0
2090	Freshwater eutrophication (kg P-Eq)	electricity production, biomass with CCS	0
2090	Metal depletion (kg Fe-Eq)	electricity production, biomass with CCS	0
2090	Water depletion (m3 water)	electricity production, biomass with CCS	0
2100	Climate change (kg CO2-Eq)	electricity production, biomass with CCS	0
2100	Terrestrial acidification (kg SO2-Eq)	electricity production, biomass with CCS	0
2100	Freshwater ecotoxicity (kg 14-DCB)	electricity production, biomass with CCS	0
2100	Terrestrial ecotoxicity (kg 14-DCB)	electricity production, biomass with CCS	0
2100	Human toxicity (kg 14-DCB)	electricity production, biomass with CCS	0
2100	Freshwater eutrophication (kg P-Eq)	electricity production, biomass with CCS	0
2100	Metal depletion (kg Fe-Eq)	electricity production, biomass with CCS	0
2100	Water depletion (m3 water)	electricity production, biomass with CCS	0
2020	Climate change (kg CO2-Eq)	electricity production, biomass with CCS	0
2020	Terrestrial acidification (kg SO2-Eq)	electricity production, biomass with CCS	0
2020	Freshwater ecotoxicity (kg 14-DCB)	electricity production, biomass with CCS	0
2020	Terrestrial ecotoxicity (kg 14-DCB)	electricity production, biomass with CCS	0
2020	Human toxicity (kg 14-DCB)	electricity production, biomass with CCS	0
2020	Freshwater eutrophication (kg P-Eq)	electricity production, biomass with CCS	0
2020	Metal depletion (kg Fe-Eq)	electricity production, biomass with CCS	0
2020	Water depletion (m3 water)	electricity production, biomass with CCS	0
2030	Climate change (kg CO2-Eq)	electricity production, biomass with CCS	0
2030	Terrestrial acidification (kg SO2-Eq)	electricity production, biomass with CCS	0
2030	Freshwater ecotoxicity (kg 14-DCB)	electricity production, biomass with CCS	0
2030	Terrestrial ecotoxicity (kg 14-DCB)	electricity production, biomass with CCS	0
2030	Human toxicity (kg 14-DCB)	electricity production, biomass with CCS	0
2030	Freshwater eutrophication (kg P-Eq)	electricity production, biomass with CCS	0
2030	Metal depletion (kg Fe-Eq)	electricity production, biomass with CCS	0
2030	Water depletion (m3 water)	electricity production, biomass with CCS	0
2040	Climate change (kg CO2-Eq)	electricity production, biomass with CCS	0
2040	Terrestrial acidification (kg SO2-Eq)	electricity production, biomass with CCS	0
2040	Freshwater ecotoxicity (kg 14-DCB)	electricity production, biomass with CCS	0
2040	Terrestrial ecotoxicity (kg 14-DCB)	electricity production, biomass with CCS	0
2040	Human toxicity (kg 14-DCB)	electricity production, biomass with CCS	0
2040	Freshwater eutrophication (kg P-Eq)	electricity production, biomass with CCS	0
2040	Metal depletion (kg Fe-Eq)	electricity production, biomass with CCS	0
2040	Water depletion (m3 water)	electricity production, biomass with CCS	0
2050	Climate change (kg CO2-Eq)	electricity production, biomass with CCS	0
2050	Terrestrial acidification (kg SO2-Eq)	electricity production, biomass with CCS	0
2050	Freshwater ecotoxicity (kg 14-DCB)	electricity production, biomass with CCS	0
2050	Terrestrial ecotoxicity (kg 14-DCB)	electricity production, biomass with CCS	0
2050	Human toxicity (kg 14-DCB)	electricity production, biomass with CCS	0
2050	Freshwater eutrophication (kg P-Eq)	electricity production, biomass with CCS	0
2050	Metal depletion (kg Fe-Eq)	electricity production, biomass with CCS	0
2050	Water depletion (m3 water)	electricity production, biomass with CCS	0
2060	Climate change (kg CO2-Eq)	electricity production, biomass with CCS	0
2060	Terrestrial acidification (kg SO2-Eq)	electricity production, biomass with CCS	0
2060	Freshwater ecotoxicity (kg 14-DCB)	electricity production, biomass with CCS	0
2060	Terrestrial ecotoxicity (kg 14-DCB)	electricity production, biomass with CCS	0
2060	Human toxicity (kg 14-DCB)	electricity production, biomass with CCS	0
2060	Freshwater eutrophication (kg P-Eq)	electricity production, biomass with CCS	0
2060	Metal depletion (kg Fe-Eq)	electricity production, biomass with CCS	0
2060	Water depletion (m3 water)	electricity production, biomass with CCS	0
2070	Climate change (kg CO2-Eq)	electricity production, biomass with CCS	-0.00152203
2070	Terrestrial acidification (kg SO2-Eq)	electricity production, biomass with CCS	1.52095e-06
2070	Freshwater ecotoxicity (kg 14-DCB)	electricity production, biomass with CCS	1.4704e-06
2070	Terrestrial ecotoxicity (kg 14-DCB)	electricity production, biomass with CCS	5.61067e-08
2070	Human toxicity (kg 14-DCB)	electricity production, biomass with CCS	-0.000243203
[truncated: 5,489 more rows]
