# Supplementary material for: Environmental trade-offs of direct air capture technologies in climate change mitigation toward 2100
Source: Nat Commun. 2022 Jun 25;13:3635. doi: 10.1038/s41467-022-31146-1 (PMC9233692; doi:10.1038/s41467-022-31146-1)
Supplement: Supplementary file 3 — Supplementary Data 1 [file 41467_2022_31146_MOESM3_ESM.zip › 6-2. Supplementary Dataset/Code/R-Code/2.LCA_results_figures.r]

install.packages('ggplot2')
install.packages('readxl')
install.packages('dplyr')
install.packages('tidyr')
install.packages('scales')
install.packages('formattable')
install.packages('cowplot')
install.packages('tidyverse')
install.packages("ggplotify")

library(ggplot2)
library(readxl)
library(tidyr)
library(dplyr)
library(scales)
library(formattable)
library(gridExtra)
library(cowplot)
library(magrittr)
library(forcats)
library(XLConnect)
library(readr)
library(lubridate)
library(stringr)
library(ggpubr)
library(patternplot)
library(png)
library(ggplotify)
library(ggbreak)
library(tibble)


## Data Import
###############################################

## DACCS LCA results 
# SSP2_Baseline scenario
DAC_data_baseline <- read_excel("C:/Users/YQIU/Box/DAC LCA-IAM/YQ_work/result/LCA_result/LCA_sol_sor_country_summary_table_spread_BAU.xlsx")

# SSP2_RCP1.9_with_DACCS scenario (no learning)
DAC_data_RCP19_DAC <- read_excel("C:/Users/YQIU/Box/DAC LCA-IAM/YQ_work/result/LCA_result/LCA_sol_sor_country_summary_table_spread_RCP19_DAC.xlsx")

# SSP2_RCP1.9_with_DACCS scenario (with learning based on reference learning rate)
DAC_data_RCP19_DAC_LR <- read_excel("C:/Users/YQIU/Box/DAC LCA-IAM/YQ_work/result/LCA_result/LCA_sol_sor_country_summary_table_spread_RCP19_DAC_LR.xlsx")

# SSP2_RCP1.9_with_DACCS scenario (with learning based on slow learning rate)
DAC_data_RCP19_DAC_LR_low <- read_excel("C:/Users/YQIU/Box/DAC LCA-IAM/YQ_work/result/LCA_result/LCA_sol_sor_country_summary_table_spread_RCP19_DAC_LR_low.xlsx")

# SSP2_RCP1.9_with_DACCS scenario (with learning based on fast learning rate)
DAC_data_RCP19_DAC_LR_high <- read_excel("C:/Users/YQIU/Box/DAC LCA-IAM/YQ_work/result/LCA_result/LCA_sol_sor_country_summary_table_spread_RCP19_DAC_LR_high.xlsx")

DAC_data_baseline$scenario = 'Baseline'
DAC_data_RCP19_DAC$scenario = 'RCP19_DAC'
DAC_data_RCP19_DAC_LR$scenario = 'RCP19_DAC_LR'
DAC_data_RCP19_DAC_LR_low$scenario = 'RCP19_DAC_LR_low'
DAC_data_RCP19_DAC_LR_high$scenario = 'RCP19_DAC_LR_high'


## DACCS LCA contribution analysis result
# SSP2_RCP1.9_with_DACCS scenario (no learning)
LCA_con_sol_RCP19_data <- read_excel("C:/Users/YQIU/Box/DAC LCA-IAM/YQ_work/result/LCA_result/LCA_sol_RCP19_DAC_contribution_all_summary_table.xlsx")
LCA_con_sor_RCP19_data <- read_excel("C:/Users/YQIU/Box/DAC LCA-IAM/YQ_work/result/LCA_result/LCA_sor_RCP19_DAC_contribution_all_summary_table.xlsx")

# SSP2_RCP1.9_with_DACCS scenario (with learning based on reference learning rate)
LCA_con_sol_RCP19_LR_data <- read_excel("C:/Users/YQIU/Box/DAC LCA-IAM/YQ_work/result/LCA_result/LCA_sol_RCP19_DAC_LR_contribution_all_summary_table.xlsx")
LCA_con_sor_RCP19_LR_data <- read_excel("C:/Users/YQIU/Box/DAC LCA-IAM/YQ_work/result/LCA_result/LCA_sor_RCP19_DAC_LR_contribution_all_summary_table.xlsx")

LCA_con_sol_RCP19_data$scenario = 'SSP2_RCP19_DAC'
LCA_con_sol_RCP19_LR_data$scenario = 'SSP2_RCP19_DAC_L'
LCA_con_sor_RCP19_data$scenario = 'SSP2_RCP19_DAC'
LCA_con_sor_RCP19_LR_data$scenario = 'SSP2_RCP19_DAC_L'


## Electricity generation LCA (Figure 3)
Kwh_elec_impact_US <- read_excel("C:/Users/YQIU/Box/DAC LCA-IAM/YQ_work/result/Electricity_environmental_impact/US_1kwh_elec_impact_year_summary_table.xlsx")


## Electricity generation LCA (contribution by technologies, SI-Figure 9)
# SSP2-Baseline scenario
Elec_impact_US_baseline <- read_excel("C:/Users/YQIU/Box/DAC LCA-IAM/YQ_work/result/Electricity_environmental_impact/US_hv_Baseline.xlsx")

#unique(Elec_impact_US_baseline$tech)

# SSP2-RCP1.9 w/o DACCS scenario
Elec_impact_US_RCP19_noDAC <- read_excel("C:/Users/yqiu/Box/DAC LCA-IAM/YQ_work/result/Electricity_environmental_impact/US_hv_RCP19_noDAC.xlsx")

# SSP2-RCP1.9 w/ DACCS scenario
Elec_impact_US_RCP19 <- read_excel("C:/Users/YQIU/Box/DAC LCA-IAM/YQ_work/result/Electricity_environmental_impact/US_hv_RCP19.xlsx")

###############################################
#unique(Elec_impact_US_baseline$tech)
#unique(Elec_impact_US_RCP19_noDAC$tech)
#unique(Elec_impact_US_RCP19$tech)


## Basic setups
###############################################

impact_keep <- c("Climate change (kg CO2-Eq)", 
                 "Human toxicity (kg 14-DCB)",  
                 "Freshwater eutrophication (kg P-Eq)", 
                 "Freshwater ecotoxicity (kg 14-DCB)",
                 "Terrestrial acidification (kg SO2-Eq)", 
                 "Terrestrial ecotoxicity (kg 14-DCB)", 
                 "Metal depletion (kg Fe-Eq)", 
                 "Water depletion (m3 water)")


category_list = c('Climate change (kg CO2-Eq)',
                  'Ozone depletion (kg CFC-11)', 
                  'Ionising radiation (kg U235-Eq)', 
                  'Photochemical oxidant formation (kg NMVOC)', 
                  'Particulate matter formation (kg PM10-Eq)',
                  'Terrestrial acidification (kg SO2-Eq)', 
                  'Freshwater ecotoxicity (kg 14-DCB)',
                  'Marine ecotoxicity (kg 14-DCB)', 
                  'Terrestrial ecotoxicity (kg 14-DCB)', 
                  'Human toxicity (kg 14-DCB)',
                  'Freshwater eutrophication (kg P-Eq)',
                  'Marine eutrophication (kg N-Eq)', 
                  'Fossil depletion (kg oil-Eq)',
                  'Metal depletion (kg Fe-Eq)',   
                  'Water depletion (m3 water)',
                  'Agricultural land occupation (square meter-year)',
                  'Natural land transformation (square meter)', 
                  'Urban land occupation (square meter-year)')


elec_cate_sort = c('electricity production, hard coal',
                 'electricity production, lignite',
                 'Electricity, at power plant/hard coal, IGCC, no CCS/2025',
                 'Electricity, at power plant/lignite, IGCC, no CCS/2025',
                 'heat and power co-generation, hard coal',
                 "heat and power co-generation, lignite",
                 'electricity production, hard coal with CCS',
                 'electricity production, lignite with CCS',
                 'electricity production, natural gas, combined cycle power plant',
                 'electricity production, natural gas, conventional power plant',
                 'heat and power co-generation, natural gas, conventional power plant, 100MW electrical',
                 'heat and power co-generation, natural gas, combined cycle power plant, 400MW electrical',
                 'electricity production, natural gas with CCS',
                 'electricity production, oil',
                 'heat and power co-generation, oil',
                 'electricity production, nuclear, boiling water reactor',
                 'electricity production, nuclear, pressure water reactor',
                 'electricity production, nuclear, pressure water reactor, heavy water moderated',
                 'electricity production, hydro, run-of-river',
                 "electricity production, hydro, reservoir, alpine region", 
                 'electricity production, hydro, reservoir, non-alpine region',
                 'electricity production, wind, 1-3MW turbine, onshore',
                 'electricity production, wind, <1MW turbine, onshore',
                 'electricity production, wind, >3MW turbine, onshore',
                 'electricity production, wind, 1-3MW turbine, offshore',
                 'electricity production, solar thermal parabolic trough, 50 MW',
                 'electricity production, solar tower power plant, 20 MW',
                 'electricity production, photovoltaic, 3kWp slanted-roof installation, multi-Si, panel, mounted',
                 'electricity production, photovoltaic, 570kWp open ground installation, multi-Si',
                 'electricity production, wood, future',
                 "Electricity, at BIGCC power plant 450MW, no CCS/2025",
                 'Electricity, at BIGCC power plant 450MW, pre, pipeline 200km, storage 1000m/2025, US',
                 'heat and power co-generation, biogas, gas engine',
                 'heat and power co-generation, wood chips, 6667 kW',
                 'heat and power co-generation, wood chips, 6667 kW, state-of-the-art 2014',
                 'electricity production, biomass with CCS',
                 'electricity production, wave',
                 'electricity production, deep geothermal',
                 #"market for electricity, high voltage",                                                          
                 "market for transmission network, electricity, high voltage",                                    
                 "market for transmission network, long-distance")

gen_tech = c('electricity production, hard coal',
                   'electricity production, lignite',
                   'Electricity, at power plant/hard coal, IGCC, no CCS/2025',
                   'Electricity, at power plant/lignite, IGCC, no CCS/2025',
                   'heat and power co-generation, hard coal',
                   "heat and power co-generation, lignite",
                   'electricity production, hard coal with CCS',
                   'electricity production, lignite with CCS',
                   'electricity production, natural gas, combined cycle power plant',
                   'electricity production, natural gas, conventional power plant',
                   'heat and power co-generation, natural gas, conventional power plant, 100MW electrical',
                   'heat and power co-generation, natural gas, combined cycle power plant, 400MW electrical',
                   'electricity production, natural gas with CCS',
                   'electricity production, oil',
                   'heat and power co-generation, oil',
                   'electricity production, nuclear, boiling water reactor',
                   'electricity production, nuclear, pressure water reactor',
                   'electricity production, nuclear, pressure water reactor, heavy water moderated',
                   'electricity production, hydro, run-of-river',
                   "electricity production, hydro, reservoir, alpine region", 
                   'electricity production, hydro, reservoir, non-alpine region',
                   'electricity production, wind, 1-3MW turbine, onshore',
                   'electricity production, wind, <1MW turbine, onshore',
                   'electricity production, wind, >3MW turbine, onshore',
                   'electricity production, wind, 1-3MW turbine, offshore',
                   'electricity production, solar thermal parabolic trough, 50 MW',
                   'electricity production, solar tower power plant, 20 MW',
                   'electricity production, photovoltaic, 3kWp slanted-roof installation, multi-Si, panel, mounted',
                   'electricity production, photovoltaic, 570kWp open ground installation, multi-Si',
                   'electricity production, wood, future',
                   "Electricity, at BIGCC power plant 450MW, no CCS/2025",
                   'Electricity, at BIGCC power plant 450MW, pre, pipeline 200km, storage 1000m/2025, US',
                   'heat and power co-generation, biogas, gas engine',
                   'heat and power co-generation, wood chips, 6667 kW',
                   'heat and power co-generation, wood chips, 6667 kW, state-of-the-art 2014',
                   'electricity production, biomass with CCS',
                   'electricity production, wave',
                   'electricity production, deep geothermal')

transmission <- c("market for transmission network, electricity, high voltage",                                    
                  "market for transmission network, long-distance")


eco_color_scheme = c('electricity production, hard coal' = rgb(0/256, 0/256, 0/256),
                     'electricity production, lignite' = rgb(0/256, 0/256, 0/256),
                     'Electricity, at power plant/hard coal, IGCC, no CCS/2025' = rgb(0/256, 0/256, 0/256),
                     'Electricity, at power plant/lignite, IGCC, no CCS/2025' = rgb(0/256, 0/256, 0/256),
                     'heat and power co-generation, hard coal' = rgb(0/256, 0/256, 0/256),
                     "heat and power co-generation, lignite" = rgb(0/256, 0/256, 0/256),
                     
                     'electricity production, hard coal with CCS' = rgb(82/256, 82/256, 82/256),
                     'electricity production, lignite with CCS' = rgb(82/256, 82/256, 82/256),
                     
                     'electricity production, natural gas, combined cycle power plant' = rgb(115/256, 115/256, 115/256),
                     'electricity production, natural gas, conventional power plant' = rgb(115/256, 115/256, 115/256),
                     'heat and power co-generation, natural gas, conventional power plant, 100MW electrical' = rgb(115/256, 115/256, 115/256),
                     'heat and power co-generation, natural gas, combined cycle power plant, 400MW electrical' = rgb(115/256, 115/256, 115/256),
                     
                     'electricity production, natural gas with CCS' = rgb(189/256, 189/256, 189/256),
                     
                     'electricity production, oil' = rgb(130/256, 0/256, 0/256),
                     'heat and power co-generation, oil' = rgb(130/256, 0/256, 0/256),
                     
                     'electricity production, nuclear, boiling water reactor' = rgb(8/256, 48/256, 107/256), 
                     'electricity production, nuclear, pressure water reactor' = rgb(8/256, 48/256, 107/256), 
                     'electricity production, nuclear, pressure water reactor, heavy water moderated' = rgb(8/256, 48/256, 107/256), 
                     
                     'electricity production, hydro, run-of-river' = rgb(33/256, 113/256, 181/256),
                     "electricity production, hydro, reservoir, alpine region" = rgb(33/256, 113/256, 181/256),
                     'electricity production, hydro, reservoir, non-alpine region' = rgb(33/256, 113/256, 181/256),
                     
                     'electricity production, wind, 1-3MW turbine, onshore' = rgb(0/256, 182/256, 239/256),  
                     'electricity production, wind, <1MW turbine, onshore' = rgb(0/256, 182/256, 239/256),  
                     'electricity production, wind, >3MW turbine, onshore' = rgb(0/256, 182/256, 239/256),  
                     'electricity production, wind, 1-3MW turbine, offshore' = rgb(0/256, 182/256, 239/256),  
                     
                     'electricity production, solar thermal parabolic trough, 50 MW' = rgb(255/256, 204/256, 0/256),
                     'electricity production, solar tower power plant, 20 MW' = rgb(255/256, 204/256, 0/256),
                     'electricity production, photovoltaic, 3kWp slanted-roof installation, multi-Si, panel, mounted' = rgb(255/256, 204/256, 0/256),
                     'electricity production, photovoltaic, 570kWp open ground installation, multi-Si' = rgb(255/256, 204/256, 0/256),
                     
                     'electricity production, wood, future' = rgb(0/256, 109/256, 44/256), 
                     "Electricity, at BIGCC power plant 450MW, no CCS/2025" = rgb(0/256, 109/256, 44/256), 
                     'heat and power co-generation, biogas, gas engine' = rgb(0/256, 109/256, 44/256), 
                     'heat and power co-generation, wood chips, 6667 kW' = rgb(0/256, 109/256, 44/256), 
                     'heat and power co-generation, wood chips, 6667 kW, state-of-the-art 2014' = rgb(0/256, 109/256, 44/256), 
                     
                     'Electricity, at BIGCC power plant 450MW, pre, pipeline 200km, storage 1000m/2025, US' = rgb(106/256, 169/256, 118/256), 
                     'electricity production, biomass with CCS' = rgb(106/256, 169/256, 118/256), 
                     
                     'electricity production, wave' = rgb(252/256, 118/256, 26/256),  
                     'electricity production, deep geothermal' = rgb(252/256, 118/256, 26/256),  
                     
                     #"market for electricity, high voltage" = rgb(25/256, 58/256, 113/256),                                                          
                     #"market for transmission network, electricity, high voltage" = rgb(25/256, 58/256, 113/256),                                    
                     #"market for transmission network, long-distance" = rgb(25/256, 58/256, 113/256)
                     )

font_size = 12
###############################################


## Figure 1 -- LCA result of DACCS
###############################################


## Data wrangling (Left line plot for each panel)
Main_DAC_data_together <- DAC_data_baseline %>% 
  rbind(DAC_data_RCP19_DAC) %>%
  rbind(DAC_data_RCP19_DAC_LR) %>%
  rbind(DAC_data_RCP19_DAC_LR_low) %>%
  rbind(DAC_data_RCP19_DAC_LR_high) %>%
  gather(key = 'Year', value = 'value', 3:11) %>%
  set_colnames(c("impact_category", "heat_elec_region", "scenario", "year", "value")) %>%
  mutate(tech_heat = substr(heat_elec_region, 1, 10),
         region = substr(heat_elec_region, 12, 13)) %>%
  select(impact_category, tech_heat, region, scenario, year, value) %>%
  spread(key = 'scenario', value = 'value') %>%
  filter(impact_category %in% impact_keep)


Main_DAC_data_together$year = as.numeric(Main_DAC_data_together$year)


## Data wrangling (right bar plot for each panel)
Side_bar_data_raw <- 
  Main_DAC_data_together %>% filter(year %in% c(2020, 2100)) %>%
  gather(key = 'scenario', value = 'value', 5:9) %>%
  spread(key = 'year', value = 'value') %>%
  filter(scenario %in% c('RCP19_DAC', 'RCP19_DAC_LR', 'RCP19_DAC_LR_low', 'RCP19_DAC_LR_high')) %>%
  set_colnames(c("impact_category", 'tech_heat',  'region', 'scenario', 'y2020', 'y2100')) %>%
  mutate(rela_change_2100_2020 = (y2100 - y2020)/y2020) %>%
  select(impact_category, tech_heat,  region, scenario, rela_change_2100_2020) %>%
  spread(key = 'scenario', value = 'rela_change_2100_2020') %>%
  mutate(RCP19_DAC_m = NA, RCP19_DAC_LR_m = NA, RCP19_DAC_LR_lm = NA, RCP19_DAC_LR_hm = NA)


for (i in 1:nrow(Side_bar_data_raw)) {
  if (Side_bar_data_raw[i, 1] == 'Climate change (kg CO2-Eq)') {
    Side_bar_data_raw[i, 8] = Side_bar_data_raw[i, 4] * (-1) 
    Side_bar_data_raw[i, 9] = Side_bar_data_raw[i, 5] * (-1)
    Side_bar_data_raw[i, 10] = Side_bar_data_raw[i, 6] * (-1) 
    Side_bar_data_raw[i, 11] = Side_bar_data_raw[i, 7] * (-1) 
  } else {
    Side_bar_data_raw[i, 8] = Side_bar_data_raw[i, 4] * 1 
    Side_bar_data_raw[i, 9] = Side_bar_data_raw[i, 5] * 1 
    Side_bar_data_raw[i, 10] = Side_bar_data_raw[i, 6] * 1 
    Side_bar_data_raw[i, 11] = Side_bar_data_raw[i, 7] * 1 
  }
}

Side_bar_data <- 
  Side_bar_data_raw %>% 
  select(impact_category, tech_heat,  region, RCP19_DAC_m, RCP19_DAC_LR_m, RCP19_DAC_LR_lm, RCP19_DAC_LR_hm) %>%
  set_colnames(c("impact_category", 'tech_heat',  'region', 'SSP2_RCP19_DAC', 'SSP2_RCP19_DAC_L', 'RCP19_DAC_L_low', 'RCP19_DAC_L_high'))

Side_bar_data_main <- 
  Side_bar_data %>% select(impact_category, tech_heat, region, SSP2_RCP19_DAC, SSP2_RCP19_DAC_L) %>%
  gather(key = 'scenario', value = 'impact_change', 4:5)

Side_bar_data_error_bar_1 <- 
  Side_bar_data_raw %>% select(impact_category, tech_heat, region, RCP19_DAC_LR_lm, RCP19_DAC_LR_hm) %>%
  mutate(scenario = 'SSP2_RCP19_DAC_L') %>%
  select(impact_category, tech_heat, region, scenario, RCP19_DAC_LR_lm, RCP19_DAC_LR_hm) %>%
  set_colnames(c("impact_category", 'tech_heat',  'region', 'scenario', 'lower_error', 'upper_error'))

Side_bar_data_error_bar_2 <- 
  Side_bar_data_error_bar_1 %>% select(impact_category, tech_heat, region) %>%
  mutate(scenario = 'SSP2_RCP19_DAC',
         lower_error = NA,
         upper_error = NA)

Side_bar_data_error_bar <- Side_bar_data_error_bar_1 %>% rbind(Side_bar_data_error_bar_2)

Side_bar_data_overall <- Side_bar_data_main %>% 
  merge(Side_bar_data_error_bar, by = c('impact_category', 'tech_heat', 'region', 'scenario')) %>%
  mutate(tech_heat_num = NA)


for (i in 1:nrow(Side_bar_data_overall)) {
  if (Side_bar_data_overall[i, 2] == "Solvent_BG") {
    Side_bar_data_overall[i, 8] = 1
  }
  else if (Side_bar_data_overall[i, 2] == "Solvent_NG") {
    Side_bar_data_overall[i, 8] = 2
  }
  else if (Side_bar_data_overall[i, 2] == "Sorbent_BG") {
    Side_bar_data_overall[i, 8] = 3
  }
  else if (Side_bar_data_overall[i, 2] == "Sorbent_HP") {
    Side_bar_data_overall[i, 8] = 4
  }
  
}


Side_bar_data_overall_1 <- Side_bar_data_overall

# to make the y axis break for the side bar plot
for (i in 1:nrow(Side_bar_data_overall_1)) {
  if (Side_bar_data_overall_1[i, 1] == "Climate change (kg CO2-Eq)" &
      Side_bar_data_overall_1[i, 2] == 'Sorbent_HP' &
      Side_bar_data_overall_1[i, 3] == 'US' &
      Side_bar_data_overall_1[i, 4] == 'SSP2_RCP19_DAC') {
    Side_bar_data_overall_1[i, 5] = Side_bar_data_overall[i, 5] /1.8
  }
  else if (Side_bar_data_overall_1[i, 1] == "Climate change (kg CO2-Eq)" &
           Side_bar_data_overall_1[i, 2] == 'Sorbent_HP' &
           Side_bar_data_overall_1[i, 3] == 'US' &
           Side_bar_data_overall_1[i, 4] == 'SSP2_RCP19_DAC_L') {
    Side_bar_data_overall_1[i, 5] = Side_bar_data_overall[i, 5] /1.8
    Side_bar_data_overall_1[i, 6] = Side_bar_data_overall[i, 6] /1.8
    Side_bar_data_overall_1[i, 7] = Side_bar_data_overall[i, 7] /1.8
  }
  
} 


## Figure function
Impact_figure_function <- function(region_abb, impact_name, m_lowerbound, m_upperbound, low_break, upp_break, title_name_set, y_axis_name_set){
  
  DAC_type_color_scheme <- c("Solvent_NG"  = rgb(0/256, 182/256, 239/256),  
                    "Solvent_BG" = rgb(8/256, 48/256, 107/256),
                    "Sorbent_HP" = rgb(255/256, 204/256, 0/256),
                    "Sorbent_BG"  = rgb(252/256, 118/256, 26/256))
  
  #region_abb = 'US'
  #impact_name = 'Climate change (kg CO2-Eq)'
  #m_lowerbound = -1280
  #m_upperbound = 0
  #low_break = -1200
  #upp_break = 0
  
  
  main_figure_data <- Main_DAC_data_together %>% 
    filter(region == region_abb & impact_category == impact_name)
  
  side_figure_data <- Side_bar_data_overall_1 %>% 
    filter(region == region_abb & impact_category == impact_name)
  
  title_name = title_name_set
  y_axis_name = y_axis_name_set
  
  main_figure <- ggplot(main_figure_data) +
    geom_line(aes(x = year, y = Baseline, group = tech_heat, color = tech_heat), linetype = "solid", size = 1) +
    geom_line(aes(x = year, y = RCP19_DAC, group = tech_heat, color = tech_heat), linetype = "dotted", size = 1) +
    #geom_line(aes(x = year, y = RCP19_DAC_LR, group = tech_heat, color = tech_heat), linetype = "dotted", size = 1.1) +
    labs(title = title_name, x = "Year", y = y_axis_name) +
    theme(plot.title = element_text(size = font_size),
          axis.title.x = element_blank(),
          axis.title.y = element_text(size = font_size),
          axis.text.x = element_text(size = font_size),
          axis.text.y = element_text(size = font_size),
          #axis.text.x = element_text(size = 20,angle = 45, vjust = 0.6, hjust=0.7),
          #axis.text.y = element_text(size = 20),

          axis.line = element_line(colour = "black", size = 0.5),
          strip.text = element_text(size = 16),
          strip.background = element_blank(),
          # = element_text(size = 18, face = "bold"),
          #legend.title = element_blank(),
          legend.position="none",
          #legend.spacing.x = unit(0.3, 'cm'),
          #legend.spacing.y = unit(0.3, 'cm'),
          plot.margin = margin(t = 0.25, r = 0.15, b = 0.25, l = 0.25, "cm"),

          panel.border = element_rect(colour = "black", fill=NA, size=0.5),
          panel.background = element_blank(),
          #panel.spacing.x = unit(1, 'cm')
          ) +
    scale_y_continuous(limits = c(m_lowerbound, m_upperbound), breaks = c(seq(low_break, upp_break, (upp_break - low_break)/4))) +
    scale_color_manual(values=DAC_type_color_scheme)
  
  
  
  side_figure <- ggplot() +
    geom_bar(data = side_figure_data %>% filter(scenario == 'SSP2_RCP19_DAC'),
             aes(x = tech_heat_num - 0.2, y = impact_change, color = tech_heat), fill = 'white', stat = "identity", width = 0.32, size = 0.5) + 
    geom_bar(data = side_figure_data %>% filter(scenario == 'SSP2_RCP19_DAC_L'),
             aes(x = tech_heat_num + 0.2, y = impact_change, color = tech_heat, fill = tech_heat), stat = "identity", width = 0.32, size = 0.5) + 
    
    geom_errorbar(data = side_figure_data %>% filter(scenario == 'SSP2_RCP19_DAC_L'),
                  aes(x = tech_heat_num + 0.2, ymin=lower_error, ymax=upper_error), width=.3,position=position_dodge(0.8)) +
    geom_hline(yintercept = 0, linetype = "dashed", color = "black", size = 0.7) +
    theme(axis.title.x = element_blank(),
          axis.title.y = element_text(size = font_size),
          axis.text.x = element_text(size = font_size, angle = 90, hjust = 0.5, vjust = 0.5),
          axis.text.y = element_text(size = font_size),
          
          #axis.text.x = element_text(size = 20, angle = 90, hjust = 0.5, vjust = 0.5),
          #axis.text.y = element_text(size = 20),
          axis.ticks.x = element_blank(),
          axis.line = element_line(colour = "black", size = 0.5),
          
          legend.text = element_text(size = 18, face = "bold"),
          legend.title = element_blank(),
          legend.position="none",
          legend.spacing.x = unit(0.3, 'cm'),
          legend.spacing.y = unit(0.3, 'cm'),
          plot.margin = margin(t = 0.25, r = 0.25, b = 0.25, l = 0.15, "cm"),
          plot.title = element_blank(),
          panel.border = element_rect(colour = "black", fill=NA, size=0.5),
          panel.background = element_blank(),
          panel.spacing.x = unit(1, 'cm')) +
    scale_x_continuous(breaks = c(1, 2, 3, 4), label = c("SV+BM", "SV+NG", "SB+BM", "SB+HP")) +
    scale_y_continuous(limits = c(-1, 1), breaks = c(-1, -0.5, 0, 0.5, 1), name = "Change of impact (%)", position = 'right', labels = scales::percent) +
    scale_color_manual(values = DAC_type_color_scheme) + 
    scale_fill_manual(values = DAC_type_color_scheme)

  aggregated_figure <- plot_grid(main_figure,  side_figure, ncol=2, align="h", rel_widths = c(2, 1.2))  
  
  aggregated_figure
  }

Impact_figure_function_Climate_change <- function(region_abb, impact_name, m_lowerbound, m_upperbound, low_break, upp_break, title_name_set, y_axis_name_set){
  
  DAC_type_color_scheme <- c("Solvent_NG"  = rgb(0/256, 182/256, 239/256),  
                             "Solvent_BG" = rgb(8/256, 48/256, 107/256),
                             "Sorbent_HP" = rgb(255/256, 204/256, 0/256),
                             "Sorbent_BG"  = rgb(252/256, 118/256, 26/256))
  
  #region_abb = 'US'
  #impact_name = 'Climate change (kg CO2-Eq)'
  #m_lowerbound = -1280
  #m_upperbound = 0
  #low_break = -1200
  #upp_break = 0
  
  
  main_figure_data <- Main_DAC_data_together %>% 
    filter(region == region_abb & impact_category == impact_name)
  
  side_figure_data <- Side_bar_data_overall_1 %>% 
    filter(region == region_abb & impact_category == impact_name)
  
  title_name = title_name_set
  y_axis_name = y_axis_name_set
  
  main_figure <- ggplot(main_figure_data) +
    geom_line(aes(x = year, y = Baseline, group = tech_heat, color = tech_heat), linetype = "solid", size = 1) +
    geom_line(aes(x = year, y = RCP19_DAC, group = tech_heat, color = tech_heat), linetype = "dotted", size = 1) +
    #geom_line(aes(x = year, y = RCP19_DAC_LR, group = tech_heat, color = tech_heat), linetype = "dotted", size = 1.1) +
    labs(title = title_name, x = "Year", y = y_axis_name) +
    theme(plot.title = element_text(size = font_size),
          axis.title.x = element_blank(),
          axis.title.y = element_text(size = font_size),
          axis.text.x = element_text(size = font_size),
          axis.text.y = element_text(size = font_size),
          #axis.text.x = element_text(size = 20,angle = 45, vjust = 0.6, hjust=0.7),
          #axis.text.y = element_text(size = 20),
          
          axis.line = element_line(colour = "black", size = 0.5),
          strip.text = element_text(size = 16),
          strip.background = element_blank(),
          # = element_text(size = 18, face = "bold"),
          #legend.title = element_blank(),
          legend.position="none",
          #legend.spacing.x = unit(0.3, 'cm'),
          #legend.spacing.y = unit(0.3, 'cm'),
          plot.margin = margin(t = 0.25, r = 0.15, b = 0.25, l = 0.25, "cm"),
          
          panel.border = element_rect(colour = "black", fill=NA, size=0.5),
          panel.background = element_blank(),
          #panel.spacing.x = unit(1, 'cm')
    ) +
    scale_y_continuous(limits = c(m_lowerbound, m_upperbound), breaks = c(seq(low_break, upp_break, (upp_break - low_break)/4))) +
    scale_color_manual(values=DAC_type_color_scheme)
  
  
  
  side_figure <- ggplot() +
    geom_bar(data = side_figure_data %>% filter(scenario == 'SSP2_RCP19_DAC'),
             aes(x = tech_heat_num - 0.2, y = impact_change, color = tech_heat), fill = 'white', stat = "identity", width = 0.32, size = 0.5) + 
    geom_bar(data = side_figure_data %>% filter(scenario == 'SSP2_RCP19_DAC_L'),
             aes(x = tech_heat_num + 0.2, y = impact_change, color = tech_heat, fill = tech_heat), stat = "identity", width = 0.32, size = 0.5) + 
    
    geom_errorbar(data = side_figure_data %>% filter(scenario == 'SSP2_RCP19_DAC_L'),
                  aes(x = tech_heat_num + 0.2, ymin=lower_error, ymax=upper_error), width=.3,position=position_dodge(0.8)) +
    geom_hline(yintercept = 0, linetype = "dashed", color = "black", size = 0.7) +
    theme(axis.title.x = element_blank(),
          axis.title.y = element_text(size = font_size),
          axis.text.x = element_text(size = font_size, angle = 90, hjust = 0.5, vjust = 0.5),
          axis.text.y = element_text(size = font_size),
          
          #axis.text.x = element_text(size = 20, angle = 90, hjust = 0.5, vjust = 0.5),
          #axis.text.y = element_text(size = 20),
          axis.ticks.x = element_blank(),
          axis.line = element_line(colour = "black", size = 0.5),
          
          legend.text = element_text(size = 18, face = "bold"),
          legend.title = element_blank(),
          legend.position="none",
          legend.spacing.x = unit(0.3, 'cm'),
          legend.spacing.y = unit(0.3, 'cm'),
          plot.margin = margin(t = 0.25, r = 0.25, b = 0.25, l = 0.15, "cm"),
          plot.title = element_blank(),
          panel.border = element_rect(colour = "black", fill=NA, size=0.5),
          panel.background = element_blank(),
          panel.spacing.x = unit(1, 'cm')) +
    scale_x_continuous(breaks = c(1, 2, 3, 4), label = c("SV+BM", "SV+NG", "SB+BM", "SB+HP")) +
    scale_y_continuous(limits = c(-2, 1), breaks = c(-2, -1, 0, 1), name = "Change of impact (%)", position = 'right', labels = scales::percent) +
    scale_color_manual(values = DAC_type_color_scheme) + 
    scale_fill_manual(values = DAC_type_color_scheme)
  
  aggregated_figure <- plot_grid(main_figure,  side_figure, ncol=2, align="h", rel_widths = c(2, 1.2))  
  
  aggregated_figure
}

#US_cli_chan_figure <- Impact_figure_function (region_abb = "US", impact_name = "Climate change (kg CO2-Eq)", m_lowerbound = -1280, m_upperbound = 0, low_break = -1200, upp_break = 0, title_name_set = 'a. Climate Change Impact', y_axis_name_set = expression('kg CO'[2]*'-Eq')) 

#US_cli_chan_figure


##Making figures
US_cli_chan_figure <- Impact_figure_function_Climate_change (region_abb = "US", impact_name = "Climate change (kg CO2-Eq)", m_lowerbound = -1280, m_upperbound = 0, low_break = -1200, upp_break = 0, title_name_set = 'a. Climate Change Impact', y_axis_name_set = expression('kg CO'[2]*'-Eq'))
US_hum_toxi_figure <- Impact_figure_function (region_abb = "US", impact_name = "Human toxicity (kg 14-DCB)", m_lowerbound = 0, m_upperbound = 440, low_break = 0, upp_break = 440, title_name_set = 'b. Human Toxicity Impact', y_axis_name_set = 'kg 14-DCB')
US_fre_eutr_figure <- Impact_figure_function (region_abb = "US", impact_name = "Freshwater eutrophication (kg P-Eq)", m_lowerbound = 0, m_upperbound = 0.8, low_break = 0, upp_break = 0.8, title_name_set = 'c. Freshwater Eutrophication Impact', y_axis_name_set = 'kg P-Eq')
US_fre_ecot_figure <- Impact_figure_function (region_abb = "US", impact_name = "Freshwater ecotoxicity (kg 14-DCB)", m_lowerbound = 0, m_upperbound = 36, low_break = 0, upp_break = 36, title_name_set = 'd. Freshwater Ecotoxicity Impact', y_axis_name_set = 'kg 14-DCB')
US_ter_acid_figure <- Impact_figure_function (region_abb = "US", impact_name = "Terrestrial acidification (kg SO2-Eq)", m_lowerbound = 0, m_upperbound = 2, low_break = 0, upp_break = 2, title_name_set = 'e. Terrestrial Acidification Impact', y_axis_name_set = expression('kg SO'[2]*'-Eq'))
US_ter_ecot_figure <- Impact_figure_function (region_abb = "US", impact_name = "Terrestrial ecotoxicity (kg 14-DCB)", m_lowerbound = 0, m_upperbound = 0.16, low_break = 0, upp_break = 0.16, title_name_set = 'f. Terrestrial Ecotoxicity Impact', y_axis_name_set = 'kg 14-DCB')
US_met_depl_figure <- Impact_figure_function (region_abb = "US", impact_name = "Metal depletion (kg Fe-Eq)", m_lowerbound = 0, m_upperbound = 52, low_break = 0, upp_break = 52, title_name_set = 'g. Metal Depletion', y_axis_name_set = 'kg Fe-Eq')
US_wat_delp_figure <- Impact_figure_function (region_abb = "US", impact_name = "Water depletion (m3 water)", m_lowerbound = 0, m_upperbound = 12, low_break = 0, upp_break = 12, title_name_set = 'h. Water Depletion', y_axis_name_set = expression('m'^3*'water'))


#plot_grid(US_cli_chan_figure, US_hum_toxi_figure, US_fre_eutr_figure, US_fre_ecot_figure, 
#          ncol=2, align="v") 

#plot_grid(US_ter_acid_figure, US_ter_ecot_figure, US_met_depl_figure, US_wat_delp_figure, 
#          ncol=2, align="h")  

plot_grid(US_cli_chan_figure, US_hum_toxi_figure, US_fre_eutr_figure, US_fre_ecot_figure, 
          US_ter_acid_figure, US_ter_ecot_figure, US_met_depl_figure, US_wat_delp_figure, 
          ncol=2, align="v") 


## exporting the data to excel sheet
main_figure_export_data <- Main_DAC_data_together %>% 
  select(impact_category, tech_heat,  region,  year, Baseline, RCP19_DAC) %>%
  filter(impact_category %in% impact_keep, region == 'US') %>%
  set_colnames(c('impact_category', 'tech_heat',  'region',  'year', 'SSP2_Baseline', 'SSP2_RCP19_DAC')) %>%
  gather(key = 'scenario', value = 'value', 5:6)

side_figure_export_data <- Side_bar_data_overall_1 %>% 
  filter(impact_category %in% impact_keep, region == 'US') %>%
  select(impact_category, tech_heat,  region,  scenario, impact_change, lower_error,   upper_error)


writeWorksheetToFile("C:/Users/yqiu/Box/DAC LCA-IAM/YQ_work/result/LCA_result/Figure_1_data.xlsx", data = main_figure_export_data, sheet = "line_plot_left_panel")
writeWorksheetToFile("C:/Users/yqiu/Box/DAC LCA-IAM/YQ_work/result/LCA_result/Figure_1_data.xlsx", data = side_figure_export_data, sheet = "bar_plot_right_panel")


## Some calculation for writing 
side_figure_result_for_writing <- Side_bar_data_overall_1 %>% 
  filter(region == 'US' & impact_category %in% impact_keep) %>%
  select(impact_category, tech_heat, region, scenario, impact_change) %>%
  spread(key = scenario, value = impact_change) %>%
  mutate(relative_change = RCP19_DAC/RCP19_DAC_LR)


side_figure_result_for_writing <- Side_bar_data_overall_1 %>% 
  filter(region == 'US' & impact_category %in% impact_keep & scenario == 'RCP19_DAC_LR') %>%
  select(impact_category, tech_heat, region, scenario, impact_change, lower_error, upper_error) %>%
  mutate(relative_change_low = lower_error - impact_change, 
         relative_change_up = impact_change - upper_error)


###############################################
## End of Figure 1


## Figure 4 -- LCA result of electricity generation
###############################################

## Data wrangling
Kwh_elec_impact_US_DAC_per_change_2020 <- Kwh_elec_impact_US %>% 
  gather(key = 'impact_category', value = 'value', 2:9) %>%
  spread(key = 'year', value = 'value') %>%
  mutate(r2020 = `2020` / `2020`- 1,
         r2030 = `2030` / `2020`- 1,
         r2040 = `2040` / `2020`- 1,
         r2050 = `2050` / `2020`- 1,
         r2060 = `2060` / `2020`- 1,
         r2070 = `2070` / `2020`- 1,
         r2080 = `2080` / `2020`- 1,
         r2090 = `2090` / `2020`- 1,
         r2100 = `2100` / `2020`- 1) %>%
  select(Climate_scenario, impact_category, r2020, r2030, r2040, r2050, r2060, r2070, r2080, r2090, r2100) %>%
  set_colnames(c("Climate_scenario", 'impact_category',  2020, 2030, 2040, 2050, 2060, 2070, 2080, 2090, 2100)) %>%
  gather(key = 'year', value = 'rela_change_2020', 3:11)

Kwh_elec_impact_US_DAC_diff_change_scenario <- Kwh_elec_impact_US %>% 
  gather(key = 'impact_category', value = 'value', 2:9) %>%
  spread(key = 'Climate_scenario', value = 'value') %>%
  mutate(kwh_elec_impact_DAC_diff = RCP19_DAC - RCP19) %>%
  select(year, impact_category, kwh_elec_impact_DAC_diff)


Kwh_elec_impact_US_DAC_per_change_2020 = Kwh_elec_impact_US_DAC_per_change_2020 %>% filter(impact_category %in% impact_keep)
Kwh_elec_impact_US_DAC_per_change_2020$impact_category <- factor(Kwh_elec_impact_US_DAC_per_change_2020$impact_category, levels = impact_keep)


Kwh_elec_impact_US_DAC_diff_change_scenario = Kwh_elec_impact_US_DAC_diff_change_scenario %>% filter(impact_category %in% impact_keep)
Kwh_elec_impact_US_DAC_diff_change_scenario$impact_category <- factor(Kwh_elec_impact_US_DAC_diff_change_scenario$impact_category, levels = impact_keep)


## Figure function
Elec_impact_change_fig_fun <- function(impact_name, scale, u_limit, l_limit,  m_upperbound, m_lowerbound, title_name_set, y_axis_name_set) {
  
  Impact_diff <- Kwh_elec_impact_US_DAC_diff_change_scenario %>% filter(impact_category == impact_name)
  Impact_time_change <- Kwh_elec_impact_US_DAC_per_change_2020 %>% filter(impact_category == impact_name)
  
  scale_num = scale
  title_name = title_name_set
  y_axis_name = y_axis_name_set
  
  elec_impact_change_figure <- ggplot() + 
    #geom_point(data = Kwh_elec_impact_US_DAC_per_change, aes(x = year, y = value, group = Climate_scenario, color = Climate_scenario), size = 2.6) + 
    
    geom_bar(data = Impact_diff, aes(x = year, y = kwh_elec_impact_DAC_diff), fill = rgb(189/256, 189/256, 189/256), stat="identity") +
    geom_line(data = Impact_time_change, aes(x = year, y = rela_change_2020/scale_num, group = Climate_scenario, color = Climate_scenario), size = 1.3) + 
    geom_hline(yintercept = 0, color = "black", linetype='dashed',  size = 0.5) +
    labs(title = title_name, x = "Year") +
    theme(plot.margin = margin(0.2, 0.5, 0.2, 0.1, "cm"),
          plot.title = element_text(size = font_size),
          axis.title.x = element_text(size = font_size),
          axis.title.y = element_text(size = font_size),
          axis.text.x = element_text(size = font_size),
          axis.text.y = element_text(size = font_size),
          axis.line = element_line(colour = "black", size = 0.5, linetype = "solid"),
          text = element_text(size = font_size, family = "sans"),
          panel.background = element_blank(),
          panel.border = element_blank(),
          strip.text = element_blank(),
          strip.background = element_blank(),
          legend.title = element_blank(),
          legend.text = element_blank(),
          #legend.direction = "horizontal",
          legend.position = "none",
          #legend.spacing.x = unit(0.8, 'cm'),
          #legend.spacing.y = unit(0.8, 'cm'),
          #legend.key.size = unit(1, "cm"),
          panel.spacing.x = unit(0.8, 'cm'),
          panel.spacing.y = unit(1, 'cm')) +
    
    scale_x_discrete(breaks=c(2020, 2040, 2060, 2080, 2100)) +
    scale_color_manual(name = "Climate scenario", 
                       values = c(RCP19 = rgb(252/256, 118/256, 26/256), RCP19_DAC = rgb(8/256, 48/256, 107/256))) +
    scale_y_continuous(limits = c(l_limit, u_limit), breaks = c(seq(m_lowerbound, m_upperbound, (m_upperbound - m_lowerbound)/4)), name = y_axis_name,
                       sec.axis = sec_axis(~.*scale_num, breaks = c(-1.6, -0.8, 0, 0.8, 1.6), labels = scales::percent))
  
  elec_impact_change_figure
}


## Making figures
elec_impact_change_figure_CCI <- Elec_impact_change_fig_fun('Climate change (kg CO2-Eq)', 75, 0.02, -0.02 , 0.02, -0.02, title_name_set = 'a. Climate Change Impact', y_axis_name_set = expression('kg CO'[2]*'-Eq/kWh'))
elec_impact_change_figure_HTI<- Elec_impact_change_fig_fun("Human toxicity (kg 14-DCB)", 250, 0.0061, -0.0061, 0.0060, -0.0060, title_name_set = 'b. Human Toxicity Impact', y_axis_name_set = 'kg 14-DCB/kWh')
elec_impact_change_figure_FEI <- Elec_impact_change_fig_fun("Freshwater eutrophication (kg P-Eq)", 400000, 4e-6, -4e-6 , 4e-6, -4e-6, title_name_set = 'c. Freshwater Eutrophication Impact', y_axis_name_set = 'kg P-Eq/kWh')
elec_impact_change_figure_FTI <- Elec_impact_change_fig_fun("Freshwater ecotoxicity (kg 14-DCB)", 1900, 8e-4, -8e-4 , 8e-4, -8e-4, title_name_set = 'd. Freshwater Ecotoxicity Impact', y_axis_name_set = 'kg 14-DCB/kWh')
elec_impact_change_figure_TAI <- Elec_impact_change_fig_fun("Terrestrial acidification (kg SO2-Eq)", 80000, 2e-5, -2e-5 , 2e-5, -2e-5, title_name_set = 'e. Terrestrial Acidification Impact', y_axis_name_set = expression('kg SO'[2]*'-Eq/kWh'))
elec_impact_change_figure_TTI <- Elec_impact_change_fig_fun('Terrestrial ecotoxicity (kg 14-DCB)', 400000, 4e-6, -4e-6 , 4e-6, -4e-6, title_name_set = 'f. Terrestrial Ecotoxicity Impact', y_axis_name_set = 'kg 14-DCB/kWh')
elec_impact_change_figure_MD <- Elec_impact_change_fig_fun("Metal depletion (kg Fe-Eq)", 850, 2e-3, -2e-3 , 2e-3, -2e-3, title_name_set = 'g. Metal Depletion', y_axis_name_set = 'kg Fe-Eq/kWh')
elec_impact_change_figure_WD <- Elec_impact_change_fig_fun("Water depletion (m3 water)", 16000, 1e-4, -1e-4 , 1e-4, -1e-4, title_name_set = 'h. Water Depletion', y_axis_name_set = expression('m'^3*'water/kWh'))


plot_grid(elec_impact_change_figure_CCI, elec_impact_change_figure_HTI, elec_impact_change_figure_FEI, elec_impact_change_figure_FTI, 
          elec_impact_change_figure_TAI, elec_impact_change_figure_TTI, elec_impact_change_figure_MD, elec_impact_change_figure_WD,
          ncol=2, align="h")  


## Export result to excel


writeWorksheetToFile("C:/Users/yqiu/Box/DAC LCA-IAM/YQ_work/result/LCA_result/Figure_3_data.xlsx", 
                     data = Kwh_elec_impact_US_DAC_diff_change_scenario, sheet = "Figure_3b_bar")

writeWorksheetToFile("C:/Users/yqiu/Box/DAC LCA-IAM/YQ_work/result/LCA_result/Figure_3_data.xlsx", 
                     data = Kwh_elec_impact_US_DAC_per_change_2020, sheet = "Figure_3b_line")


# Additional code for making a figure for presentation slides

Kwh_elec_impact_US_DAC_absolute_change <- Kwh_elec_impact_US %>% 
  gather(key = 'impact_category', value = 'value', 2:9) 


Kwh_elec_impact_US_DAC_absolute_change = Kwh_elec_impact_US_DAC_absolute_change %>% filter(impact_category %in% impact_keep)
Kwh_elec_impact_US_DAC_absolute_change$impact_category <- factor(Kwh_elec_impact_US_DAC_absolute_change$impact_category, levels = impact_keep)

CCI_Impact_diff <- Kwh_elec_impact_US_DAC_diff_change_scenario %>% filter(impact_category == 'Climate change (kg CO2-Eq)')
CCI_time_change <- Kwh_elec_impact_US_DAC_absolute_change %>% filter(impact_category == 'Climate change (kg CO2-Eq)')


elec_CCI_absolute_change_figure <- ggplot() + 
  #geom_point(data = Kwh_elec_impact_US_DAC_per_change, aes(x = year, y = value, group = Climate_scenario, color = Climate_scenario), size = 2.6) + 
  
  geom_bar(data = CCI_Impact_diff, aes(x = year, y = kwh_elec_impact_DAC_diff), fill = "tan1", stat="identity") +
  #geom_line(data = CCI_time_change, aes(x = year, y = value, group = Climate_scenario, color = Climate_scenario), size = 1.3) + 
  geom_hline(yintercept = 0, color = "black", linetype='dashed',  size = 0.5) +
  theme(plot.margin = margin(1.3, 2, 0.1, 0.1, "cm"),
        axis.title.x = element_blank(),
        axis.title.y = element_blank(),
        axis.text.x = element_text(size = 16),
        axis.text.y = element_text(size = 16),
        axis.line = element_line(colour = "black", size = 0.5, linetype = "solid"),
        panel.background = element_blank(),
        panel.border = element_blank(),
        strip.text = element_blank(),
        strip.background = element_blank(),
        legend.title = element_blank(),
        legend.text = element_blank(),
        #legend.direction = "horizontal",
        legend.position = "none",
        #legend.spacing.x = unit(0.8, 'cm'),
        #legend.spacing.y = unit(0.8, 'cm'),
        #legend.key.size = unit(1, "cm"),
        panel.spacing.x = unit(0.8, 'cm'),
        panel.spacing.y = unit(1, 'cm')) +
  
  scale_x_discrete(breaks=c(2020, 2040, 2060, 2080, 2100)) +
  scale_color_manual(name = "Climate scenario", 
                     values = c(RCP19 = 'red', RCP19_DAC = 'blue')) +
  scale_y_continuous(limits = c(-0.02, 0.02), breaks = c(seq(-0.02, 0.02, 0.01)), name = "Value")
  #scale_y_continuous(limits = c(-0.03, 0.6), breaks = c(seq(0, 0.6, 0.2)), name = "Value")


plot_grid(elec_CCI_absolute_change_figure, elec_CCI_absolute_change_figure, elec_CCI_absolute_change_figure, elec_CCI_absolute_change_figure, 
          elec_CCI_absolute_change_figure, elec_CCI_absolute_change_figure, elec_CCI_absolute_change_figure, elec_CCI_absolute_change_figure,
          ncol=2, align="h")  

###############################################
## End of Figure 3b


## Figure 5 -- LCA result of DACCS (regional results)
###############################################

# Only calculate results for SSP2-RCP1.9 with DACCS scenario (with learning, reference learning rates)

Impact_category_factor <- c("Climate change (kg CO2-Eq)",
                            "Ozone depletion (kg CFC-11)",
                            "Ionising radiation (kg U235-Eq)",   
                            "Photochemical oxidant formation (kg NMVOC)",
                            "Particulate matter formation (kg PM10-Eq)", 
                            "Terrestrial acidification (kg SO2-Eq)", 
                            "Freshwater ecotoxicity (kg 14-DCB)",  
                            "Marine ecotoxicity (kg 14-DCB)", 
                            "Terrestrial ecotoxicity (kg 14-DCB)",   
                            "Human toxicity (kg 14-DCB)",      
                            "Freshwater eutrophication (kg P-Eq)",
                            "Marine eutrophication (kg N-Eq)", 
                            "Agricultural land occupation (square meter-year)",
                            "Natural land transformation (square meter)",
                            "Urban land occupation (square meter-year)", 
                            "Fossil depletion (kg oil-Eq)",  
                            "Metal depletion (kg Fe-Eq)",   
                            "Water depletion (m3 water)")

DAC_data_world_region <- DAC_data_RCP19_DAC_LR

DAC_data_world_region$`Impact category` <- factor(DAC_data_world_region$`Impact category`, levels = Impact_category_factor)


## We don't include the captured 1t CO2 in this specific results for climate change impact, we we add the captured 1t CO2 back to the climate change impact

for (i in 1:nrow(DAC_data_world_region)) {
  if (DAC_data_world_region[i, 1] == 'Climate change (kg CO2-Eq)') {
    DAC_data_world_region[i, 3:11] = DAC_data_world_region[i, 3:11] + 1000
  } else {
    DAC_data_world_region[i, 3:11] = DAC_data_world_region[i, 3:11] + 0
  }
}


GL_2020_data <- DAC_data_world_region %>% 
  mutate(tech = substr(Heat_elec_region, 0, 10),
         region = substr(Heat_elec_region, 12, 13)) %>%
  select(`Impact category`, tech, region, `2020`) %>%
  filter(region == 'GL') 

All_data <- DAC_data_world_region %>% 
  mutate(tech = substr(Heat_elec_region, 0, 10),
         region = substr(Heat_elec_region, 12, 13)) %>%
  select(`Impact category`, tech, region, `2020`, `2060`, `2100`) 

merge_data <- merge(x = All_data, y = GL_2020_data, by = c('Impact category', 'tech'), all.x = TRUE) 
merge_data <- as_tibble(merge_data)
merge_data$`Impact category` <- factor(merge_data$`Impact category`, levels = Impact_category_factor)

gathered_data <- merge_data%>%
  set_colnames(c('Impact_category', 'tech', 'region', 'y2020', 'y2060', 'y2100', 'region_d', 'b2020')) %>%
  select('Impact_category', 'tech', 'region', 'y2020', 'y2060', 'y2100', 'b2020') %>%
  mutate(r_2020 = y2020/b2020,
         r_2060 = y2060/b2020,
         r_2100 = y2100/b2020) %>%
  select('Impact_category', 'tech', 'region', 'r_2020', 'r_2060', 'r_2100') %>%
  gather(key = 'year', value = 'value', 4:6) %>%
  spread(key = `Impact_category`, value = 'value') %>%
  setNames(., c("tech", "region", "year", 'CCI', 'ODI', 'IRI', 'POI', 'PMI', 'TAI', 'FTI', 'MTI', 'TTI', 'HTI', 'FEI', 'MEI', 'AL', 'NL', 'UL', 'FD', 'MD', 'WD')) %>%
  select('tech', "region", 'year', 'CCI', 'HTI', 'FEI', 'FTI', 'TAI', 'TTI', 'MD', 'WD') %>%
  gather(key = 'impact_category', value = 'Impact_change', 4:11)


GL_data <- gathered_data %>% filter(region == 'GL')
region_data <- gathered_data %>% filter(region != 'GL')
Impact_factor <- c('CCI', 'HTI', 'FEI', 'FTI', 'TAI', 'TTI', 'MD', 'WD')
GL_data$impact_category <- factor(GL_data$impact_category, levels = Impact_factor)
region_data$impact_category <- factor(region_data$impact_category, levels = Impact_factor)


## Figure function
Impact_tradeoff_figure_function <- function(tech_name, title_name, lowerbound, upperbound, length) {
  
  GL_data_use <- GL_data %>% filter(tech == tech_name)
  region_data_use <- region_data %>% filter(tech == tech_name)
  
  Impact_trade_off_point_plot <- 
    ggplot() + 
    geom_point(data = GL_data_use, aes(x = year, y = Impact_change, group=1), shape = 0, size = 4) + 
    geom_line(data = GL_data_use, aes(x = year, y = Impact_change, group=1), size=1, alpha=.3) +
    geom_point(data = region_data_use, aes(x = year, y = Impact_change, group = region, color = region), shape = 16, size = 4) + 
    geom_line(data = region_data_use, aes(x = year, y = Impact_change, group = region, color = region), size = 1, alpha=.3) +
    geom_hline(yintercept = 1, linetype="dashed", color = "black") +
    labs(title = title_name, x = "Year") +
    facet_wrap(~ impact_category, nrow = 1) +
    theme(plot.title = element_text(size = font_size),
          axis.title.x = element_text(size = font_size),
          axis.title.y = element_text(size = font_size),
          axis.text.x = element_text(size = font_size, angle = 90, hjust = 0.5, vjust = 0.5),
          axis.text.y = element_text(size = font_size),
          axis.ticks.x = element_blank(),
          axis.line = element_line(colour = "black", size = 0.5),
          text = element_text(size = font_size, family = "sans"),
          strip.background = element_blank(),
          strip.text.x = element_text(size = font_size),
          legend.position="none",
          legend.text = element_text(colour="black", size=16),
          panel.background = element_blank(),
          panel.border = element_rect(fill = NA, color = "black"),
          panel.spacing.x = unit(0.5,"cm"))  +
    scale_x_discrete(labels=c("r_2020" = "2020", "r_2060" = "2060", "r_2100" = "2100"), name = "Year") +
    scale_y_continuous(limits = c(lowerbound, upperbound), breaks = c(seq(0, 2, length)), 
                       name = "Change of impact relative to \n 2020 world level (%)", 
                       labels = scales::percent) +
    scale_color_manual(name = "", 
                       values = c("CN" = rgb(0/256, 182/256, 239/256), 
                                  "US" = rgb(252/256, 118/256, 26/256), 
                                  "EU" = rgb(115/256, 115/256, 115/256), 
                                  'RU' = rgb(255/256, 204/256, 0/256)),
                       guide = guide_legend(reverse=TRUE))
  
  Impact_trade_off_point_plot
  
}


## Only make figures for Solvent-based DACCS with natural gas and Sorbent-based DACCS with heatpump
Solvent_NG_RCP19_fig <- Impact_tradeoff_figure_function('Solvent_NG', "a. Solvent DACCS + Natural Gas (SSP2-RCP1.9 w/ DACCS)", 0, 2, 0.5)
Sorbent_HP_RCP19_fig <- Impact_tradeoff_figure_function('Sorbent_HP', "b. Sorbent DACCS + Heat Pump (SSP2-RCP1.9 w/ DACCS)", -0.04, 2, 0.5)

plot_grid(Solvent_NG_RCP19_fig, Sorbent_HP_RCP19_fig, ncol=1, align="v")


## export data to excel
region_LCA_result_export <- gathered_data %>% filter(tech %in% c('Solvent_NG', 'Sorbent_HP'))
writeWorksheetToFile("C:/Users/yqiu/Box/DAC LCA-IAM/YQ_work/result/LCA_result/Figure_4_data.xlsx", data = region_LCA_result_export, sheet = "DACCS_regional_LCA_result")

###############################################
## End of Figure 4


## SI-Figure 6 -- LCA contribution analysis (US data only)
###############################################


## Data wrangling 
process_level <- c("0_CO2_capture", "1_Construction", "3_Op_electricity", "4_Op_heat", "2_Op_material", "5_EoL_treat")
tech_heat_level <- c('Sol_BG', 'Sol_NG', 'Sor_BG', 'Sor_HP')

LCA_con_data_summary <- LCA_con_sol_RCP19_data %>% 
  rbind(LCA_con_sol_RCP19_LR_data) %>%
  rbind(LCA_con_sor_RCP19_data) %>%
  rbind(LCA_con_sor_RCP19_LR_data) %>% 
  mutate(tech_heat = substr(Tech_heat_region, 1, 6),
         region = substr(Tech_heat_region, 8, 9)) %>%
  set_colnames(c('year', 'impact_category', 'tech_heat_region', 'process', 'value', 'scenario', 'tech_heat', 'region')) %>%
  select(year, impact_category, scenario, tech_heat, process, value) %>%
  filter(impact_category %in% impact_keep & year %in% c(2020, 2040, 2060, 2080, 2100))

LCA_con_data_summary$process <- factor(LCA_con_data_summary$process, levels = process_level)
LCA_con_data_summary$tech_heat <- factor(LCA_con_data_summary$tech_heat, levels = tech_heat_level)


## Figure function
Contribution_figure_fun <- function (impact_name, title_name, y_axis_name, lower_l, upper_l, lower_b, upper_b) {
  
  data_input <- LCA_con_data_summary %>% filter(impact_category == impact_name)
  data_input$year <- as.numeric(data_input$year)
  
  contribution_color_scheme <- c(
    "0_CO2_capture" = 'black',    
    "1_Construction" = 'gray50', 
    "4_Op_heat" =  'gray80', 
    "3_Op_electricity" = rgb(0/256, 182/256, 239/256),  
    "2_Op_material" =  rgb(255/256, 204/256, 0/256),
    "5_EoL_treat" = rgb(0/256, 109/256, 44/256)
  )
  
  tech_heat_name <- c('Sol_BG' = "Solvent-DAC + Biomethane", 
                      'Sol_NG' = "Solvent-DAC + Natural Gas", 
                      'Sor_BG' = "Sorbent-DAC + Biomethane", 
                      'Sor_HP' = "Sorbent-DAC + Heat pump")
  
  Contribution_figure <-ggplot()+
    geom_bar(data = data_input %>% filter(scenario == 'SSP2_RCP19_DAC'),
             aes(x = year - 3.5, y = value, fill = process), position = "stack", stat = "identity", width = 6) + 
    geom_bar(data = data_input %>% filter(scenario == 'SSP2_RCP19_DAC_L'),
             aes(x = year + 3.5, y = value, fill = process), position = "stack", stat = "identity", width = 6) + 
    geom_hline(yintercept = 0, linetype = "dashed", color = "black", size = 0.7) +
    labs(title = title_name, x = "Year", y = y_axis_name) +
    facet_wrap(~ tech_heat , nrow = 1, labeller = as_labeller(tech_heat_name)) + 
    
    theme(plot.margin = margin(0.1,0.5,1,0.5, "cm"),
          plot.title = element_text(size = font_size),
          axis.title.x = element_text(size = font_size),
          axis.title.y = element_text(size = font_size),
          axis.text.x = element_text(size = font_size),
          axis.text.y = element_text(size = font_size),
          axis.line = element_line(colour = "black", size = 0.5, linetype = "solid"),
          panel.background = element_blank(),
          text = element_text(size = font_size, family = "sans"),
          #panel.border = element_blank(),
          strip.text.x = element_text(size = font_size),
          strip.background = element_blank(),
          legend.title = element_blank(),
          legend.text = element_text(size = 20),
          legend.direction = "horizontal",
          legend.position = "none",
          legend.spacing.x = unit(0.5, 'cm'),
          legend.spacing.y = unit(0.8, 'cm'),
          legend.key.size = unit(1, "cm"),
          panel.spacing.x = unit(0.8, 'cm')) +
    scale_fill_manual(values = contribution_color_scheme) +
    scale_x_continuous(breaks = c(2020, 2040, 2060, 2080, 2100)) +
    scale_y_continuous(limits = c(lower_l, upper_l), breaks = c(seq(lower_b, upper_b, (upper_b - lower_b)/4)))
  
  Contribution_figure
}
  

Contribution_figure_fun


## US
US_cli_chan_con_figure <- Contribution_figure_fun (impact_name = "Climate change (kg CO2-Eq)", title_name = "a. Climate Change Impact", y_axis_name = expression('kg CO'[2]*'-Eq/t CO'[2]), lower_l = -1400, upper_l = 700, lower_b = -1400, upper_b = 700)
US_hum_toxi_con_figure <- Contribution_figure_fun (impact_name = "Human toxicity (kg 14-DCB)", title_name = "b. Human Toxicity Impact", y_axis_name = expression('kg 14-DCB/t CO'[2]), lower_l = -0.001, upper_l = 440, lower_b = 0, upper_b = 440)
US_fre_eutr_con_figure <- Contribution_figure_fun (impact_name = "Freshwater eutrophication (kg P-Eq)", title_name = "c. Freshwater Eutrophication Impact", y_axis_name = expression('kg P-Eq/t CO'[2]), lower_l = -0.001, upper_l = 0.61, lower_b = 0, upper_b = 0.6)
US_fre_ecot_con_figure <- Contribution_figure_fun (impact_name = "Freshwater ecotoxicity (kg 14-DCB)", title_name = "d. Freshwater Ecotoxicity Impact", y_axis_name = expression('kg 14-DCB/t CO'[2]), lower_l = -0.001, upper_l = 24, lower_b = 0, upper_b = 24)
US_ter_acid_con_figure <- Contribution_figure_fun (impact_name = "Terrestrial acidification (kg SO2-Eq)", title_name = "e. Terrestrial Acidification Impact", y_axis_name= expression('kg SO'[2]*'-Eq/t CO'[2]), lower_l = -0.001, upper_l = 2, lower_b = 0, upper_b = 2)
US_ter_ecot_con_figure <- Contribution_figure_fun (impact_name = "Terrestrial ecotoxicity (kg 14-DCB)", title_name = "f. Terrestrial Ecotoxicity Impact", y_axis_name = expression('kg 14-DCB/t CO'[2]), lower_l = -0.001, upper_l = 0.08, lower_b = 0, upper_b = 0.08)
US_met_depl_con_figure <- Contribution_figure_fun (impact_name = "Metal depletion (kg Fe-Eq)", title_name = "g. Metal Depletion", y_axis_name = expression('kg Fe-Eq/t CO'[2]), lower_l = -0.001, upper_l = 40, lower_b = 0, upper_b = 40)
US_wat_delp_con_figure <- Contribution_figure_fun (impact_name = "Water depletion (m3 water)", title_name = "h. Water Depletion", y_axis_name = expression('m'^3*'water/t CO'[2]), lower_l = -0.001, upper_l = 12, lower_b = 0, upper_b = 12)


plot_grid(US_cli_chan_con_figure, US_hum_toxi_con_figure, 
          ncol=1, align="v") 

plot_grid(US_fre_eutr_con_figure, US_fre_ecot_con_figure, 
          ncol=1, align="v") 

plot_grid(US_ter_acid_con_figure, US_ter_ecot_con_figure, 
          ncol=1, align="h")  

plot_grid(US_met_depl_con_figure, US_wat_delp_con_figure, 
          ncol=1, align="h")  


## Legend

data_input <- LCA_con_data_summary %>% filter(impact_category == "Climate change (kg CO2-Eq)")
data_input$year <- as.numeric(data_input$year)

con_analysis_legend <- 
  ggplot()+
  geom_bar(data = data_input %>% filter(scenario == 'SSP2_RCP19_DAC'),
           aes(x = year - 3.5, y = value, fill = process), position = "stack", stat = "identity", width = 6) + 
  geom_bar(data = data_input %>% filter(scenario == 'SSP2_RCP19_DAC_L'),
           aes(x = year + 3.5, y = value, fill = process), position = "stack", stat = "identity", width = 6) + 
  geom_hline(yintercept = 0, linetype = "dashed", color = "black", size = 0.7) +
  facet_wrap(~ tech_heat , nrow = 1) + 
  
  theme(plot.margin = margin(0.5,0.5,0.5,0.5, "cm"),
        axis.title.x = element_blank(),
        axis.title.y = element_blank(),
        axis.text.x = element_text(size = 20,angle = 45, vjust = 0.6, hjust=0.7),
        axis.text.y = element_text(size = 20),
        axis.line = element_line(colour = "black", size = 0.5, linetype = "solid"),
        panel.background = element_blank(),
        #panel.border = element_blank(),
        strip.text = element_text(size = 16),
        strip.background = element_blank(),
        legend.title = element_blank(),
        legend.text = element_text(size = 20),
        legend.direction = "horizontal",
        legend.position = "bottom",
        legend.spacing.x = unit(0.5, 'cm'),
        legend.spacing.y = unit(0.8, 'cm'),
        legend.key.size = unit(1, "cm"),
        panel.spacing.x = unit(0.8, 'cm')) +
  scale_fill_manual(values = contribution_color_scheme,
                    guide = guide_legend(reverse=FALSE, nrow = 1)) +
  scale_x_continuous(breaks = c(2020, 2040, 2060, 2080, 2100)) +
  scale_y_continuous(limits = c(lower_l, upper_l), breaks = c(seq(lower_b, upper_b, (upper_b - lower_b)/4)))
  

## end of figure


## Export data to excel

writeWorksheetToFile("C:/Users/yqiu/Box/DAC LCA-IAM/YQ_work/result/LCA_result/SI_Figure_6_data.xlsx", data = LCA_con_data_summary, sheet = "DACCS_LCA_contribution")

###############################################
## End of SI-Figure 6


## SI-Figure 9 -- Electricity generation LCA result (contribution by technology (US data only))
###############################################

## Data wrangling


Elec_impact_US_RCP19_noDAC_agg <- aggregate(Elec_impact_US_RCP19_noDAC$value, 
                                            by = list(Elec_impact_US_RCP19_noDAC$year, Elec_impact_US_RCP19_noDAC$impact_category, Elec_impact_US_RCP19_noDAC$tech), 
                                            FUN = sum) %>% set_colnames(c('year', 'impact_category', 'tech', 'value'))
  
Elec_impact_US_RCP19_agg <- aggregate(Elec_impact_US_RCP19$value, 
                                            by = list(Elec_impact_US_RCP19$year, Elec_impact_US_RCP19$impact_category, Elec_impact_US_RCP19$tech), 
                                            FUN = sum) %>% set_colnames(c('year', 'impact_category', 'tech', 'value'))


elect_impact_fun <- function(data) {
  
  #data = Elec_impact_US_RCP19_agg
  #data = Elec_impact_US_baseline
  #data = Elec_impact_US_RCP19_noDAC
  #unique(data$tech)
  
  Elec_impact_US_gen_tech <- data %>% filter(tech %in% gen_tech) 
  Elec_impact_US_high_v <- data %>% filter(tech  == 'market for electricity, high voltage') %>% select(year, impact_category, value)
  Elec_impact_US_trans <- data %>% filter(tech  %in% transmission)
  
  
  Elec_impact_US_gen_tech_total <- Elec_impact_US_gen_tech %>% 
    group_by(year, impact_category) %>% 
    summarise(total_all_tech = sum(value))
  
  
  Elec_impact_US_hv_allocation <- Elec_impact_US_gen_tech %>% 
    merge(Elec_impact_US_gen_tech_total, by = c('year', 'impact_category')) %>%
    mutate(fraction = value/total_all_tech) %>%
    select(year, impact_category, tech, fraction) %>% 
    merge(Elec_impact_US_high_v, by = c('year', 'impact_category')) %>%
    mutate(allocated_hv_value = fraction * value) %>%
    select(year, impact_category, tech, allocated_hv_value)
  
  
  Elec_impact_US_final <- Elec_impact_US_gen_tech %>%  
    merge(Elec_impact_US_hv_allocation, by = c('year', 'impact_category', 'tech')) %>%
    mutate(total_value = value + allocated_hv_value) %>%
    select(year, impact_category, tech, total_value) %>% 
    set_colnames(c("year", "impact_category", "tech", "value")) %>%
    rbind(Elec_impact_US_trans)
  
 
  Elec_impact_US_final$tech <- factor(Elec_impact_US_final$tech, level = elec_cate_sort)
  Elec_impact_US_final$impact_category <- factor(Elec_impact_US_final$impact_category, level = category_list)
  Elec_impact_US_final$year <- as.numeric(Elec_impact_US_final$year)
  
  Elec_impact_US_final
}


Elec_impact_US_baseline_final <- elect_impact_fun(Elec_impact_US_baseline)

Elec_impact_US_RCP19_final <- elect_impact_fun(Elec_impact_US_RCP19_agg)

Elec_impact_US_RCP19_noDAC_final <- elect_impact_fun(Elec_impact_US_RCP19_noDAC_agg)


Elec_impact_US_baseline_final$tech <- factor(Elec_impact_US_baseline_final$tech, level = elec_cate_sort)
Elec_impact_US_baseline_final$impact_category <- factor(Elec_impact_US_baseline_final$impact_category, level = category_list)
Elec_impact_US_baseline_final$year <- as.numeric(Elec_impact_US_baseline_final$year)


Elec_impact_US_RCP19_final$tech <- factor(Elec_impact_US_RCP19_final$tech, level = elec_cate_sort)
Elec_impact_US_RCP19_final$impact_category <- factor(Elec_impact_US_RCP19_final$impact_category, level = category_list)
Elec_impact_US_RCP19_final$year <- as.numeric(Elec_impact_US_RCP19_final$year)

Elec_impact_US_RCP19_noDAC_final$tech <- factor(Elec_impact_US_RCP19_noDAC_final$tech, level = elec_cate_sort)
Elec_impact_US_RCP19_noDAC_final$impact_category <- factor(Elec_impact_US_RCP19_noDAC_final$impact_category, level = category_list)
Elec_impact_US_RCP19_noDAC_final$year <- as.numeric(Elec_impact_US_RCP19_noDAC_final$year)


## Figure function
Elec_impact_figure_fun = function(data_name, category, title_name, y_axis_name, upperbound, lowerbound, up_limit, low_limit) {
  
  #data_name = Elec_impact_US_baseline_final
  #category = 'Climate change (kg CO2-Eq)'
  #upperbound = 0.6
  #lowerbound = -0.05
  #up_limit = 0.6
  #low_limit = 0
  
  Elec_impact_figure <- ggplot() +
    geom_area(data = data_name %>% filter(impact_category == category) %>% filter(tech %in% elec_cate_sort),
              aes(x = year, y = value, fill = tech)) +
    labs(title = title_name, x = "Year", y = y_axis_name) +
    theme(plot.title = element_text(size = font_size), 
          axis.title.x = element_text(size = font_size), 
          axis.title.y = element_text(size = font_size), 
          axis.text.x = element_text(size = font_size), 
          axis.text.y = element_text(size = font_size), 
          axis.ticks.x = element_blank(),
          axis.line = element_line(colour = "black", size = 0.5),
          text = element_text(size = font_size, family = "sans"),
          strip.text = element_text(size = 16),
          strip.background = element_blank(),
          legend.text = element_text(size = 18, face = "bold"),
          legend.title = element_blank(),
          legend.position="none",
          legend.spacing.x = unit(0.3, 'cm'),
          legend.spacing.y = unit(0.3, 'cm'),
          plot.margin = margin(0.1,0.1,0.1,0.1, "cm"),
          panel.border = element_blank(),
          panel.background = element_blank(),
          panel.spacing.x = unit(1, 'cm')) +
    scale_y_continuous(limits = c(lowerbound, upperbound), breaks = c(seq(low_limit, up_limit, (up_limit - low_limit)/4))) +
    scale_fill_manual(values = eco_color_scheme)
  
  Elec_impact_figure
  
  }


## Making figure
# SSP2-Baseline  
CLI_elec_impact_baseline <- Elec_impact_figure_fun(Elec_impact_US_baseline_final, 'Climate change (kg CO2-Eq)', title_name = "a. Climate Change Impact (SSP2-Baseline)", y_axis_name = expression('kg CO'[2]*'-Eq/kWh'), 0.5, -0.1, 0.5, 0)
HTO_elec_impact_baseline <- Elec_impact_figure_fun(Elec_impact_US_baseline_final, 'Human toxicity (kg 14-DCB)', title_name = "d. Human Toxicity Impact (SSP2-Baseline)", y_axis_name = 'kg 14-DCB/kWh', 0.32, -0.02, 0.32, 0)
FEU_elec_impact_baseline <- Elec_impact_figure_fun(Elec_impact_US_baseline_final, 'Freshwater eutrophication (kg P-Eq)', title_name = "g. Freshwater Eutrophication Impact (SSP2-Baseline)", y_axis_name = 'kg P-Eq/kWh', 0.00048, 0, 0.00048, 0)
FET_elec_impact_baseline <- Elec_impact_figure_fun(Elec_impact_US_baseline_final, 'Freshwater ecotoxicity (kg 14-DCB)', title_name = "j. Freshwater Ecotoxicity Impact (SSP2-Baseline)", y_axis_name = 'kg 14-DCB/kWh', 0.016, 0, 0.016, 0)
TAD_elec_impact_baseline <- Elec_impact_figure_fun(Elec_impact_US_baseline_final, 'Terrestrial acidification (kg SO2-Eq)', title_name = "m. Terrestrial Acidification Impact (SSP2-Baseline)", y_axis_name= expression('kg SO'[2]*'-Eq/kWh'), 0.0012, 0, 0.0012, 0)
TET_elec_impact_baseline <- Elec_impact_figure_fun(Elec_impact_US_baseline_final, 'Terrestrial ecotoxicity (kg 14-DCB)', title_name = "p. Terrestrial Ecotoxicity Impact (SSP2-Baseline)", y_axis_name = 'kg 14-DCB/kWh', 0.00008, -0.000001, 0.00008, 0)
MDP_elec_impact_baseline <- Elec_impact_figure_fun(Elec_impact_US_baseline_final, 'Metal depletion (kg Fe-Eq)', title_name = "s. Metal Depletion (SSP2-Baseline)", y_axis_name = 'kg Fe-Eq/kWh', 0.020, 0, 0.020, 0)
WDP_elec_impact_baseline <- Elec_impact_figure_fun(Elec_impact_US_baseline_final, 'Water depletion (m3 water)', title_name = "v. Water Depletion (SSP2-Baseline)", y_axis_name = expression('m'^3*'water/kWh'), 0.0024, 0, 0.0024, 0)


# SSP2-RCP19 w/o DACCS  
CLI_elec_impact_RCP19_noDAC <- Elec_impact_figure_fun(Elec_impact_US_RCP19_noDAC_final, 'Climate change (kg CO2-Eq)', title_name = "b. Climate Change Impact (SSP2-RCP1.9 w/o DACCS)", y_axis_name = expression('kg CO'[2]*'-Eq/kWh'), 0.5, -0.1, 0.5, 0)
HTO_elec_impact_RCP19_noDAC <- Elec_impact_figure_fun(Elec_impact_US_RCP19_noDAC_final, 'Human toxicity (kg 14-DCB)', title_name = "e. Human Toxicity Impact (SSP2-RCP1.9 w/o DACCS)", y_axis_name = 'kg 14-DCB/kWh', 0.32, -0.02, 0.32, 0)
FEU_elec_impact_RCP19_noDAC <- Elec_impact_figure_fun(Elec_impact_US_RCP19_noDAC_final, 'Freshwater eutrophication (kg P-Eq)', title_name = "h. Freshwater Eutrophication Impact (SSP2-RCP1.9 w/o DACCS)", y_axis_name = 'kg P-Eq/kWh', 0.00048, 0, 0.00048, 0)
FET_elec_impact_RCP19_noDAC <- Elec_impact_figure_fun(Elec_impact_US_RCP19_noDAC_final, 'Freshwater ecotoxicity (kg 14-DCB)', title_name = "k. Freshwater Ecotoxicity Impact (SSP2-RCP1.9 w/o DACCS)", y_axis_name = 'kg 14-DCB/kWh', 0.016, 0, 0.016, 0)
TAD_elec_impact_RCP19_noDAC <- Elec_impact_figure_fun(Elec_impact_US_RCP19_noDAC_final, 'Terrestrial acidification (kg SO2-Eq)', title_name = "n. Terrestrial Acidification Impact (SSP2-RCP1.9 w/o DACCS)", y_axis_name= expression('kg SO'[2]*'-Eq/kWh'), 0.0012, 0, 0.0012, 0)
TET_elec_impact_RCP19_noDAC <- Elec_impact_figure_fun(Elec_impact_US_RCP19_noDAC_final, 'Terrestrial ecotoxicity (kg 14-DCB)', title_name = "q. Terrestrial Ecotoxicity Impact (SSP2-RCP1.9 w/o DACCS)", y_axis_name = 'kg 14-DCB/kWh', 0.00008, 0, 0.00008, 0)
MDP_elec_impact_RCP19_noDAC <- Elec_impact_figure_fun(Elec_impact_US_RCP19_noDAC_final, 'Metal depletion (kg Fe-Eq)', title_name = "t. Metal Depletion (SSP2-RCP1.9 w/o DACCS)", y_axis_name = 'kg Fe-Eq/kWh', 0.020, 0, 0.020, 0)
WDP_elec_impact_RCP19_noDAC <- Elec_impact_figure_fun(Elec_impact_US_RCP19_noDAC_final, 'Water depletion (m3 water)', title_name = "w. Water Depletion (SSP2-RCP1.9 w/o DACCS)", y_axis_name = expression('m'^3*'water/kWh'), 0.0024, 0, 0.0024, 0)

# SSP2-RCP19 w/ DACCS  
CLI_elec_impact_RCP19 <- Elec_impact_figure_fun(Elec_impact_US_RCP19_final, 'Climate change (kg CO2-Eq)', title_name = "c. Climate Change Impact (SSP2-RCP1.9 w/ DACCS)", y_axis_name = expression('kg CO'[2]*'-Eq/kWh'), 0.5, -0.1, 0.5, -0.1)
HTO_elec_impact_RCP19 <- Elec_impact_figure_fun(Elec_impact_US_RCP19_final, 'Human toxicity (kg 14-DCB)', title_name = "f. Human Toxicity Impact (SSP2-RCP1.9 w/ DACCS)", y_axis_name = 'kg 14-DCB/kWh', 0.32, -0.02, 0.32, 0)
FEU_elec_impact_RCP19 <- Elec_impact_figure_fun(Elec_impact_US_RCP19_final, 'Freshwater eutrophication (kg P-Eq)', title_name = "i. Freshwater Eutrophication Impact (SSP2-RCP1.9 w/ DACCS)", y_axis_name = 'kg P-Eq/kWh', 0.00048, 0 , 0.00048, 0)
FET_elec_impact_RCP19 <- Elec_impact_figure_fun(Elec_impact_US_RCP19_final, 'Freshwater ecotoxicity (kg 14-DCB)', title_name = "l. Freshwater Ecotoxicity Impact (SSP2-RCP1.9 w/ DACCS)", y_axis_name = 'kg 14-DCB/kWh', 0.016, 0, 0.016, 0)
TAD_elec_impact_RCP19 <- Elec_impact_figure_fun(Elec_impact_US_RCP19_final, 'Terrestrial acidification (kg SO2-Eq)', title_name = "o. Terrestrial Acidification Impact (SSP2-RCP1.9 w/ DACCS)", y_axis_name= expression('kg SO'[2]*'-Eq/kWh'), 0.0012, 0, 0.0012, 0)
TET_elec_impact_RCP19 <- Elec_impact_figure_fun(Elec_impact_US_RCP19_final, 'Terrestrial ecotoxicity (kg 14-DCB)', title_name = "r. Terrestrial Ecotoxicity Impact (SSP2-RCP1.9 w/ DACCS)", y_axis_name = 'kg 14-DCB/kWh', 0.00008, 0, 0.00008, 0)
MDP_elec_impact_RCP19 <- Elec_impact_figure_fun(Elec_impact_US_RCP19_final, 'Metal depletion (kg Fe-Eq)', title_name = "u. Metal Depletion (SSP2-RCP1.9 w/ DACCS)", y_axis_name = 'kg Fe-Eq/kWh', 0.020, 0, 0.020, 0)
WDP_elec_impact_RCP19 <- Elec_impact_figure_fun(Elec_impact_US_RCP19_final, 'Water depletion (m3 water)', title_name = "x. Water Depletion (SSP2-RCP1.9 w/ DACCS)", y_axis_name = expression('m'^3*'water/kWh'), 0.0024, 0, 0.0024, 0)


plot_grid(CLI_elec_impact_baseline, CLI_elec_impact_RCP19_noDAC, CLI_elec_impact_RCP19,
          HTO_elec_impact_baseline, HTO_elec_impact_RCP19_noDAC, HTO_elec_impact_RCP19,
          FEU_elec_impact_baseline, FEU_elec_impact_RCP19_noDAC, FEU_elec_impact_RCP19,
          nrow = 3, align="v")

plot_grid(FET_elec_impact_baseline, FET_elec_impact_RCP19_noDAC, FET_elec_impact_RCP19, 
          TAD_elec_impact_baseline, TAD_elec_impact_RCP19_noDAC, TAD_elec_impact_RCP19, 
          TET_elec_impact_baseline, TET_elec_impact_RCP19_noDAC, TET_elec_impact_RCP19,
          nrow = 3, align="v")

plot_grid(
          MDP_elec_impact_baseline, MDP_elec_impact_RCP19_noDAC, MDP_elec_impact_RCP19,  
          WDP_elec_impact_baseline, WDP_elec_impact_RCP19_noDAC, WDP_elec_impact_RCP19,
          nrow = 2, align="v")


legend <- ggplot() +
  geom_area(data = Elec_impact_US_RCP19_final %>% filter(impact_category == 'Metal depletion (kg Fe-Eq)'),
            aes(x = year, y = value, fill = tech)) +
  theme(axis.title.x = element_blank(),
        axis.title.y = element_blank(),
        axis.text.x = element_text(size = 18),
        axis.text.y = element_text(size = 18),
        axis.ticks.x = element_blank(),
        axis.line = element_line(colour = "black", size = 0.5),
        strip.text = element_text(size = 16),
        strip.background = element_blank(),
        legend.text = element_text(size = 10, face = "bold"),
        legend.title = element_blank(),
        legend.position = "left",
        legend.spacing.x = unit(0.3, 'cm'),
        legend.spacing.y = unit(0.3, 'cm'),
        plot.margin = margin(0.1,0.1,0.1,2.5, "cm"),
        plot.title = element_blank(),
        panel.border = element_blank(),
        panel.background = element_blank(),
        panel.spacing.x = unit(1, 'cm')) +
  scale_y_continuous(limits = c(0, 0.8), breaks = c(seq(0, 0.8, (0.8)/4)), name = "Value") +
  scale_fill_manual(values = eco_color_scheme)

# End of figure


## Export data to excel

Elec_impact_US_baseline_final_export <- as_tibble(Elec_impact_US_baseline_final)
Elec_impact_US_RCP19_noDAC_final_export <- as_tibble(Elec_impact_US_RCP19_noDAC_final)
Elec_impact_US_RCP19_final_export <- as_tibble(Elec_impact_US_RCP19_final)

writeWorksheetToFile("C:/Users/yqiu/Box/DAC LCA-IAM/YQ_work/result/LCA_result/SI_Figure_9_data.xlsx", data = Elec_impact_US_baseline_final_export, sheet = "SSP2_Baseline")
writeWorksheetToFile("C:/Users/yqiu/Box/DAC LCA-IAM/YQ_work/result/LCA_result/SI_Figure_9_data.xlsx", data = Elec_impact_US_RCP19_noDAC_final_export, sheet = "SSP2_RCP19")
writeWorksheetToFile("C:/Users/yqiu/Box/DAC LCA-IAM/YQ_work/result/LCA_result/SI_Figure_9_data.xlsx", data = Elec_impact_US_RCP19_final_export, sheet = "SSP2_RCP19_DAC")


###############################################
## End of SI-Figure 9
