# Supplementary material for: Environmental trade-offs of direct air capture technologies in climate change mitigation toward 2100
Source: Nat Commun. 2022 Jun 25;13:3635. doi: 10.1038/s41467-022-31146-1 (PMC9233692; doi:10.1038/s41467-022-31146-1)
Supplement: Supplementary file 3 — Supplementary Data 1 [file 41467_2022_31146_MOESM3_ESM.zip › 6-2. Supplementary Dataset/Code/R-Code/R_code_result_export/Figure_1_data.xlsx]

## Sheet: line_plot_left_panel
impact_category	tech_heat	region	year	scenario	value
Climate change (kg CO2-Eq)	Solvent_BG	US	2020	SSP2_Baseline	-923.02
Climate change (kg CO2-Eq)	Solvent_BG	US	2030	SSP2_Baseline	-977.52
Climate change (kg CO2-Eq)	Solvent_BG	US	2040	SSP2_Baseline	-988.102
Climate change (kg CO2-Eq)	Solvent_BG	US	2050	SSP2_Baseline	-990.467
Climate change (kg CO2-Eq)	Solvent_BG	US	2060	SSP2_Baseline	-1029.55
Climate change (kg CO2-Eq)	Solvent_BG	US	2070	SSP2_Baseline	-1049
Climate change (kg CO2-Eq)	Solvent_BG	US	2080	SSP2_Baseline	-1058.68
Climate change (kg CO2-Eq)	Solvent_BG	US	2090	SSP2_Baseline	-1080.73
Climate change (kg CO2-Eq)	Solvent_BG	US	2100	SSP2_Baseline	-1098.08
Climate change (kg CO2-Eq)	Solvent_NG	US	2020	SSP2_Baseline	-652.791
Climate change (kg CO2-Eq)	Solvent_NG	US	2030	SSP2_Baseline	-703.832
Climate change (kg CO2-Eq)	Solvent_NG	US	2040	SSP2_Baseline	-711.346
Climate change (kg CO2-Eq)	Solvent_NG	US	2050	SSP2_Baseline	-712.399
Climate change (kg CO2-Eq)	Solvent_NG	US	2060	SSP2_Baseline	-747.057
Climate change (kg CO2-Eq)	Solvent_NG	US	2070	SSP2_Baseline	-765.168
Climate change (kg CO2-Eq)	Solvent_NG	US	2080	SSP2_Baseline	-774.248
Climate change (kg CO2-Eq)	Solvent_NG	US	2090	SSP2_Baseline	-794.221
Climate change (kg CO2-Eq)	Solvent_NG	US	2100	SSP2_Baseline	-809.195
Climate change (kg CO2-Eq)	Sorbent_BG	US	2020	SSP2_Baseline	-548.227
Climate change (kg CO2-Eq)	Sorbent_BG	US	2030	SSP2_Baseline	-612.78
Climate change (kg CO2-Eq)	Sorbent_BG	US	2040	SSP2_Baseline	-624.124
Climate change (kg CO2-Eq)	Sorbent_BG	US	2050	SSP2_Baseline	-626.267
Climate change (kg CO2-Eq)	Sorbent_BG	US	2060	SSP2_Baseline	-671.756
Climate change (kg CO2-Eq)	Sorbent_BG	US	2070	SSP2_Baseline	-694.904
Climate change (kg CO2-Eq)	Sorbent_BG	US	2080	SSP2_Baseline	-706.396
Climate change (kg CO2-Eq)	Sorbent_BG	US	2090	SSP2_Baseline	-732.19
Climate change (kg CO2-Eq)	Sorbent_BG	US	2100	SSP2_Baseline	-752.124
Climate change (kg CO2-Eq)	Sorbent_HP	US	2020	SSP2_Baseline	-356.075
Climate change (kg CO2-Eq)	Sorbent_HP	US	2030	SSP2_Baseline	-474.757
Climate change (kg CO2-Eq)	Sorbent_HP	US	2040	SSP2_Baseline	-490.104
Climate change (kg CO2-Eq)	Sorbent_HP	US	2050	SSP2_Baseline	-491.437
Climate change (kg CO2-Eq)	Sorbent_HP	US	2060	SSP2_Baseline	-570.51
Climate change (kg CO2-Eq)	Sorbent_HP	US	2070	SSP2_Baseline	-612.977
Climate change (kg CO2-Eq)	Sorbent_HP	US	2080	SSP2_Baseline	-634.072
Climate change (kg CO2-Eq)	Sorbent_HP	US	2090	SSP2_Baseline	-679.905
Climate change (kg CO2-Eq)	Sorbent_HP	US	2100	SSP2_Baseline	-713.535
Freshwater ecotoxicity (kg 14-DCB)	Solvent_BG	US	2020	SSP2_Baseline	12.8204
Freshwater ecotoxicity (kg 14-DCB)	Solvent_BG	US	2030	SSP2_Baseline	12.2941
Freshwater ecotoxicity (kg 14-DCB)	Solvent_BG	US	2040	SSP2_Baseline	12.7268
Freshwater ecotoxicity (kg 14-DCB)	Solvent_BG	US	2050	SSP2_Baseline	13.5927
Freshwater ecotoxicity (kg 14-DCB)	Solvent_BG	US	2060	SSP2_Baseline	13.4024
Freshwater ecotoxicity (kg 14-DCB)	Solvent_BG	US	2070	SSP2_Baseline	13.3204
Freshwater ecotoxicity (kg 14-DCB)	Solvent_BG	US	2080	SSP2_Baseline	13.2229
Freshwater ecotoxicity (kg 14-DCB)	Solvent_BG	US	2090	SSP2_Baseline	13.1483
Freshwater ecotoxicity (kg 14-DCB)	Solvent_BG	US	2100	SSP2_Baseline	13.2066
Freshwater ecotoxicity (kg 14-DCB)	Solvent_NG	US	2020	SSP2_Baseline	11.1722
Freshwater ecotoxicity (kg 14-DCB)	Solvent_NG	US	2030	SSP2_Baseline	10.6612
Freshwater ecotoxicity (kg 14-DCB)	Solvent_NG	US	2040	SSP2_Baseline	11.1088
Freshwater ecotoxicity (kg 14-DCB)	Solvent_NG	US	2050	SSP2_Baseline	11.9375
Freshwater ecotoxicity (kg 14-DCB)	Solvent_NG	US	2060	SSP2_Baseline	11.7432
Freshwater ecotoxicity (kg 14-DCB)	Solvent_NG	US	2070	SSP2_Baseline	11.6224
Freshwater ecotoxicity (kg 14-DCB)	Solvent_NG	US	2080	SSP2_Baseline	11.4775
Freshwater ecotoxicity (kg 14-DCB)	Solvent_NG	US	2090	SSP2_Baseline	11.3667
Freshwater ecotoxicity (kg 14-DCB)	Solvent_NG	US	2100	SSP2_Baseline	11.3562
Freshwater ecotoxicity (kg 14-DCB)	Sorbent_BG	US	2020	SSP2_Baseline	15.1731
Freshwater ecotoxicity (kg 14-DCB)	Sorbent_BG	US	2030	SSP2_Baseline	14.5394
Freshwater ecotoxicity (kg 14-DCB)	Sorbent_BG	US	2040	SSP2_Baseline	15.0725
Freshwater ecotoxicity (kg 14-DCB)	Sorbent_BG	US	2050	SSP2_Baseline	16.1093
Freshwater ecotoxicity (kg 14-DCB)	Sorbent_BG	US	2060	SSP2_Baseline	15.8736
Freshwater ecotoxicity (kg 14-DCB)	Sorbent_BG	US	2070	SSP2_Baseline	15.7517
Freshwater ecotoxicity (kg 14-DCB)	Sorbent_BG	US	2080	SSP2_Baseline	15.6094
Freshwater ecotoxicity (kg 14-DCB)	Sorbent_BG	US	2090	SSP2_Baseline	15.5017
Freshwater ecotoxicity (kg 14-DCB)	Sorbent_BG	US	2100	SSP2_Baseline	15.5388
Freshwater ecotoxicity (kg 14-DCB)	Sorbent_HP	US	2020	SSP2_Baseline	20.389
Freshwater ecotoxicity (kg 14-DCB)	Sorbent_HP	US	2030	SSP2_Baseline	19.1797
Freshwater ecotoxicity (kg 14-DCB)	Sorbent_HP	US	2040	SSP2_Baseline	20.2565
Freshwater ecotoxicity (kg 14-DCB)	Sorbent_HP	US	2050	SSP2_Baseline	22.2048
Freshwater ecotoxicity (kg 14-DCB)	Sorbent_HP	US	2060	SSP2_Baseline	21.7356
Freshwater ecotoxicity (kg 14-DCB)	Sorbent_HP	US	2070	SSP2_Baseline	21.4058
Freshwater ecotoxicity (kg 14-DCB)	Sorbent_HP	US	2080	SSP2_Baseline	21.0204
Freshwater ecotoxicity (kg 14-DCB)	Sorbent_HP	US	2090	SSP2_Baseline	20.7291
Freshwater ecotoxicity (kg 14-DCB)	Sorbent_HP	US	2100	SSP2_Baseline	20.6475
Freshwater eutrophication (kg P-Eq)	Solvent_BG	US	2020	SSP2_Baseline	0.290315
Freshwater eutrophication (kg P-Eq)	Solvent_BG	US	2030	SSP2_Baseline	0.228184
Freshwater eutrophication (kg P-Eq)	Solvent_BG	US	2040	SSP2_Baseline	0.224642
Freshwater eutrophication (kg P-Eq)	Solvent_BG	US	2050	SSP2_Baseline	0.22949
Freshwater eutrophication (kg P-Eq)	Solvent_BG	US	2060	SSP2_Baseline	0.175539
Freshwater eutrophication (kg P-Eq)	Solvent_BG	US	2070	SSP2_Baseline	0.146302
Freshwater eutrophication (kg P-Eq)	Solvent_BG	US	2080	SSP2_Baseline	0.129355
Freshwater eutrophication (kg P-Eq)	Solvent_BG	US	2090	SSP2_Baseline	0.0982472
Freshwater eutrophication (kg P-Eq)	Solvent_BG	US	2100	SSP2_Baseline	0.0761192
Freshwater eutrophication (kg P-Eq)	Solvent_NG	US	2020	SSP2_Baseline	0.262664
Freshwater eutrophication (kg P-Eq)	Solvent_NG	US	2030	SSP2_Baseline	0.202985
Freshwater eutrophication (kg P-Eq)	Solvent_NG	US	2040	SSP2_Baseline	0.201677
Freshwater eutrophication (kg P-Eq)	Solvent_NG	US	2050	SSP2_Baseline	0.206194
Freshwater eutrophication (kg P-Eq)	Solvent_NG	US	2060	SSP2_Baseline	0.155297
Freshwater eutrophication (kg P-Eq)	Solvent_NG	US	2070	SSP2_Baseline	0.12643
Freshwater eutrophication (kg P-Eq)	Solvent_NG	US	2080	SSP2_Baseline	0.109083
Freshwater eutrophication (kg P-Eq)	Solvent_NG	US	2090	SSP2_Baseline	0.0796715
Freshwater eutrophication (kg P-Eq)	Solvent_NG	US	2100	SSP2_Baseline	0.0585039
Freshwater eutrophication (kg P-Eq)	Sorbent_BG	US	2020	SSP2_Baseline	0.33696
Freshwater eutrophication (kg P-Eq)	Sorbent_BG	US	2030	SSP2_Baseline	0.262535
Freshwater eutrophication (kg P-Eq)	Sorbent_BG	US	2040	SSP2_Baseline	0.259272
Freshwater eutrophication (kg P-Eq)	Sorbent_BG	US	2050	SSP2_Baseline	0.26515
Freshwater eutrophication (kg P-Eq)	Sorbent_BG	US	2060	SSP2_Baseline	0.200895
Freshwater eutrophication (kg P-Eq)	Sorbent_BG	US	2070	SSP2_Baseline	0.165458
Freshwater eutrophication (kg P-Eq)	Sorbent_BG	US	2080	SSP2_Baseline	0.144641
Freshwater eutrophication (kg P-Eq)	Sorbent_BG	US	2090	SSP2_Baseline	0.107643
Freshwater eutrophication (kg P-Eq)	Sorbent_BG	US	2100	SSP2_Baseline	0.0811808
Freshwater eutrophication (kg P-Eq)	Sorbent_HP	US	2020	SSP2_Baseline	0.598922
Freshwater eutrophication (kg P-Eq)	Sorbent_HP	US	2030	SSP2_Baseline	0.458446
Freshwater eutrophication (kg P-Eq)	Sorbent_HP	US	2040	SSP2_Baseline	0.456908
Freshwater eutrophication (kg P-Eq)	Sorbent_HP	US	2050	SSP2_Baseline	0.467622
Freshwater eutrophication (kg P-Eq)	Sorbent_HP	US	2060	SSP2_Baseline	0.34869
Freshwater eutrophication (kg P-Eq)	Sorbent_HP	US	2070	SSP2_Baseline	0.279991
Freshwater eutrophication (kg P-Eq)	Sorbent_HP	US	2080	SSP2_Baseline	0.238331
Freshwater eutrophication (kg P-Eq)	Sorbent_HP	US	2090	SSP2_Baseline	0.169718
Freshwater eutrophication (kg P-Eq)	Sorbent_HP	US	2100	SSP2_Baseline	0.120071
Human toxicity (kg 14-DCB)	Solvent_BG	US	2020	SSP2_Baseline	213.299
Human toxicity (kg 14-DCB)	Solvent_BG	US	2030	SSP2_Baseline	176.205
Human toxicity (kg 14-DCB)	Solvent_BG	US	2040	SSP2_Baseline	177.753
Human toxicity (kg 14-DCB)	Solvent_BG	US	2050	SSP2_Baseline	176.325
Human toxicity (kg 14-DCB)	Solvent_BG	US	2060	SSP2_Baseline	138.832
Human toxicity (kg 14-DCB)	Solvent_BG	US	2070	SSP2_Baseline	120.686
Human toxicity (kg 14-DCB)	Solvent_BG	US	2080	SSP2_Baseline	110.519
Human toxicity (kg 14-DCB)	Solvent_BG	US	2090	SSP2_Baseline	92.1554
Human toxicity (kg 14-DCB)	Solvent_BG	US	2100	SSP2_Baseline	79.178
Human toxicity (kg 14-DCB)	Solvent_NG	US	2020	SSP2_Baseline	195.574
Human toxicity (kg 14-DCB)	Solvent_NG	US	2030	SSP2_Baseline	160.224
Human toxicity (kg 14-DCB)	Solvent_NG	US	2040	SSP2_Baseline	163.318
Human toxicity (kg 14-DCB)	Solvent_NG	US	2050	SSP2_Baseline	161.93
Human toxicity (kg 14-DCB)	Solvent_NG	US	2060	SSP2_Baseline	126.636
Human toxicity (kg 14-DCB)	Solvent_NG	US	2070	SSP2_Baseline	108.911
Human toxicity (kg 14-DCB)	Solvent_NG	US	2080	SSP2_Baseline	98.4469
Human toxicity (kg 14-DCB)	Solvent_NG	US	2090	SSP2_Baseline	81.0098
Human toxicity (kg 14-DCB)	Solvent_NG	US	2100	SSP2_Baseline	68.4552
Human toxicity (kg 14-DCB)	Sorbent_BG	US	2020	SSP2_Baseline	244.895
Human toxicity (kg 14-DCB)	Sorbent_BG	US	2030	SSP2_Baseline	200.6
Human toxicity (kg 14-DCB)	Sorbent_BG	US	2040	SSP2_Baseline	203.207
Human toxicity (kg 14-DCB)	Sorbent_BG	US	2050	SSP2_Baseline	201.568
Human toxicity (kg 14-DCB)	Sorbent_BG	US	2060	SSP2_Baseline	156.955
Human toxicity (kg 14-DCB)	Sorbent_BG	US	2070	SSP2_Baseline	135.049
Human toxicity (kg 14-DCB)	Sorbent_BG	US	2080	SSP2_Baseline	122.533
Human toxicity (kg 14-DCB)	Sorbent_BG	US	2090	SSP2_Baseline	100.661
Human toxicity (kg 14-DCB)	Sorbent_BG	US	2100	SSP2_Baseline	85.0765
Human toxicity (kg 14-DCB)	Sorbent_HP	US	2020	SSP2_Baseline	407.279
Human toxicity (kg 14-DCB)	Sorbent_HP	US	2030	SSP2_Baseline	324.32
Human toxicity (kg 14-DCB)	Sorbent_HP	US	2040	SSP2_Baseline	332.825
Human toxicity (kg 14-DCB)	Sorbent_HP	US	2050	SSP2_Baseline	329.66
Human toxicity (kg 14-DCB)	Sorbent_HP	US	2060	SSP2_Baseline	247.265
Human toxicity (kg 14-DCB)	Sorbent_HP	US	2070	SSP2_Baseline	205.239
Human toxicity (kg 14-DCB)	Sorbent_HP	US	2080	SSP2_Baseline	180.062
Human toxicity (kg 14-DCB)	Sorbent_HP	US	2090	SSP2_Baseline	139.329
Human toxicity (kg 14-DCB)	Sorbent_HP	US	2100	SSP2_Baseline	109.77
Metal depletion (kg Fe-Eq)	Solvent_BG	US	2020	SSP2_Baseline	17.0156
Metal depletion (kg Fe-Eq)	Solvent_BG	US	2030	SSP2_Baseline	17.6291
Metal depletion (kg Fe-Eq)	Solvent_BG	US	2040	SSP2_Baseline	18.4267
Metal depletion (kg Fe-Eq)	Solvent_BG	US	2050	SSP2_Baseline	19.2688
Metal depletion (kg Fe-Eq)	Solvent_BG	US	2060	SSP2_Baseline	19.8646
Metal depletion (kg Fe-Eq)	Solvent_BG	US	2070	SSP2_Baseline	20.4083
Metal depletion (kg Fe-Eq)	Solvent_BG	US	2080	SSP2_Baseline	20.5648
Metal depletion (kg Fe-Eq)	Solvent_BG	US	2090	SSP2_Baseline	20.8708
Metal depletion (kg Fe-Eq)	Solvent_BG	US	2100	SSP2_Baseline	21.2409
Metal depletion (kg Fe-Eq)	Solvent_NG	US	2020	SSP2_Baseline	11.563
Metal depletion (kg Fe-Eq)	Solvent_NG	US	2030	SSP2_Baseline	12.1541
Metal depletion (kg Fe-Eq)	Solvent_NG	US	2040	SSP2_Baseline	12.9318
Metal depletion (kg Fe-Eq)	Solvent_NG	US	2050	SSP2_Baseline	13.7358
Metal depletion (kg Fe-Eq)	Solvent_NG	US	2060	SSP2_Baseline	14.267
Metal depletion (kg Fe-Eq)	Solvent_NG	US	2070	SSP2_Baseline	14.752
Metal depletion (kg Fe-Eq)	Solvent_NG	US	2080	SSP2_Baseline	14.8523
Metal depletion (kg Fe-Eq)	Solvent_NG	US	2090	SSP2_Baseline	15.0823
Metal depletion (kg Fe-Eq)	Solvent_NG	US	2100	SSP2_Baseline	15.3288
Metal depletion (kg Fe-Eq)	Sorbent_BG	US	2020	SSP2_Baseline	20.9894
Metal depletion (kg Fe-Eq)	Sorbent_BG	US	2030	SSP2_Baseline	21.7241
Metal depletion (kg Fe-Eq)	Sorbent_BG	US	2040	SSP2_Baseline	22.6843
Metal depletion (kg Fe-Eq)	Sorbent_BG	US	2050	SSP2_Baseline	23.6894
Metal depletion (kg Fe-Eq)	Sorbent_BG	US	2060	SSP2_Baseline	24.3815
Metal depletion (kg Fe-Eq)	Sorbent_BG	US	2070	SSP2_Baseline	24.9874
Metal depletion (kg Fe-Eq)	Sorbent_BG	US	2080	SSP2_Baseline	25.15
Metal depletion (kg Fe-Eq)	Sorbent_BG	US	2090	SSP2_Baseline	25.4865
Metal depletion (kg Fe-Eq)	Sorbent_BG	US	2100	SSP2_Baseline	25.8773
Metal depletion (kg Fe-Eq)	Sorbent_HP	US	2020	SSP2_Baseline	20.1252
Metal depletion (kg Fe-Eq)	Sorbent_HP	US	2030	SSP2_Baseline	21.5146
Metal depletion (kg Fe-Eq)	Sorbent_HP	US	2040	SSP2_Baseline	23.3534
Metal depletion (kg Fe-Eq)	Sorbent_HP	US	2050	SSP2_Baseline	25.2389
Metal depletion (kg Fe-Eq)	Sorbent_HP	US	2060	SSP2_Baseline	26.4498
Metal depletion (kg Fe-Eq)	Sorbent_HP	US	2070	SSP2_Baseline	27.4954
Metal depletion (kg Fe-Eq)	Sorbent_HP	US	2080	SSP2_Baseline	27.6866
Metal depletion (kg Fe-Eq)	Sorbent_HP	US	2090	SSP2_Baseline	28.1752
Metal depletion (kg Fe-Eq)	Sorbent_HP	US	2100	SSP2_Baseline	28.6624
Terrestrial acidification (kg SO2-Eq)	Solvent_BG	US	2020	SSP2_Baseline	1.88781
Terrestrial acidification (kg SO2-Eq)	Solvent_BG	US	2030	SSP2_Baseline	1.59581
Terrestrial acidification (kg SO2-Eq)	Solvent_BG	US	2040	SSP2_Baseline	1.58262
Terrestrial acidification (kg SO2-Eq)	Solvent_BG	US	2050	SSP2_Baseline	1.55421
Terrestrial acidification (kg SO2-Eq)	Solvent_BG	US	2060	SSP2_Baseline	1.49037
Terrestrial acidification (kg SO2-Eq)	Solvent_BG	US	2070	SSP2_Baseline	1.46143
Terrestrial acidification (kg SO2-Eq)	Solvent_BG	US	2080	SSP2_Baseline	1.44625
Terrestrial acidification (kg SO2-Eq)	Solvent_BG	US	2090	SSP2_Baseline	1.4226
Terrestrial acidification (kg SO2-Eq)	Solvent_BG	US	2100	SSP2_Baseline	1.40547
Terrestrial acidification (kg SO2-Eq)	Solvent_NG	US	2020	SSP2_Baseline	0.96888
Terrestrial acidification (kg SO2-Eq)	Solvent_NG	US	2030	SSP2_Baseline	0.713591
Terrestrial acidification (kg SO2-Eq)	Solvent_NG	US	2040	SSP2_Baseline	0.712536
Terrestrial acidification (kg SO2-Eq)	Solvent_NG	US	2050	SSP2_Baseline	0.690602
Terrestrial acidification (kg SO2-Eq)	Solvent_NG	US	2060	SSP2_Baseline	0.636523
Terrestrial acidification (kg SO2-Eq)	Solvent_NG	US	2070	SSP2_Baseline	0.611587
Terrestrial acidification (kg SO2-Eq)	Solvent_NG	US	2080	SSP2_Baseline	0.598131
Terrestrial acidification (kg SO2-Eq)	Solvent_NG	US	2090	SSP2_Baseline	0.577324
Terrestrial acidification (kg SO2-Eq)	Solvent_NG	US	2100	SSP2_Baseline	0.562386
Terrestrial acidification (kg SO2-Eq)	Sorbent_BG	US	2020	SSP2_Baseline	1.85187
Terrestrial acidification (kg SO2-Eq)	Sorbent_BG	US	2030	SSP2_Baseline	1.51402
Terrestrial acidification (kg SO2-Eq)	Sorbent_BG	US	2040	SSP2_Baseline	1.50388
Terrestrial acidification (kg SO2-Eq)	Sorbent_BG	US	2050	SSP2_Baseline	1.47257
Terrestrial acidification (kg SO2-Eq)	Sorbent_BG	US	2060	SSP2_Baseline	1.3994
Terrestrial acidification (kg SO2-Eq)	Sorbent_BG	US	2070	SSP2_Baseline	1.36583
Terrestrial acidification (kg SO2-Eq)	Sorbent_BG	US	2080	SSP2_Baseline	1.3482
Terrestrial acidification (kg SO2-Eq)	Sorbent_BG	US	2090	SSP2_Baseline	1.32087
Terrestrial acidification (kg SO2-Eq)	Sorbent_BG	US	2100	SSP2_Baseline	1.30115
Terrestrial acidification (kg SO2-Eq)	Sorbent_HP	US	2020	SSP2_Baseline	1.3832
Terrestrial acidification (kg SO2-Eq)	Sorbent_HP	US	2030	SSP2_Baseline	0.804339
Terrestrial acidification (kg SO2-Eq)	Sorbent_HP	US	2040	SSP2_Baseline	0.811617
Terrestrial acidification (kg SO2-Eq)	Sorbent_HP	US	2050	SSP2_Baseline	0.764736
Terrestrial acidification (kg SO2-Eq)	Sorbent_HP	US	2060	SSP2_Baseline	0.643707
Terrestrial acidification (kg SO2-Eq)	Sorbent_HP	US	2070	SSP2_Baseline	0.586846
Terrestrial acidification (kg SO2-Eq)	Sorbent_HP	US	2080	SSP2_Baseline	0.556312
Terrestrial acidification (kg SO2-Eq)	Sorbent_HP	US	2090	SSP2_Baseline	0.50929
Terrestrial acidification (kg SO2-Eq)	Sorbent_HP	US	2100	SSP2_Baseline	0.475687
Terrestrial ecotoxicity (kg 14-DCB)	Solvent_BG	US	2020	SSP2_Baseline	0.0369977
Terrestrial ecotoxicity (kg 14-DCB)	Solvent_BG	US	2030	SSP2_Baseline	0.0388113
Terrestrial ecotoxicity (kg 14-DCB)	Solvent_BG	US	2040	SSP2_Baseline	0.0424982
Terrestrial ecotoxicity (kg 14-DCB)	Solvent_BG	US	2050	SSP2_Baseline	0.0451705
Terrestrial ecotoxicity (kg 14-DCB)	Solvent_BG	US	2060	SSP2_Baseline	0.0473241
Terrestrial ecotoxicity (kg 14-DCB)	Solvent_BG	US	2070	SSP2_Baseline	0.0503194
Terrestrial ecotoxicity (kg 14-DCB)	Solvent_BG	US	2080	SSP2_Baseline	0.0514157
Terrestrial ecotoxicity (kg 14-DCB)	Solvent_BG	US	2090	SSP2_Baseline	0.0520406
Terrestrial ecotoxicity (kg 14-DCB)	Solvent_BG	US	2100	SSP2_Baseline	0.0527377
Terrestrial ecotoxicity (kg 14-DCB)	Solvent_NG	US	2020	SSP2_Baseline	0.0558721
Terrestrial ecotoxicity (kg 14-DCB)	Solvent_NG	US	2030	SSP2_Baseline	0.0577474
Terrestrial ecotoxicity (kg 14-DCB)	Solvent_NG	US	2040	SSP2_Baseline	0.0614391
Terrestrial ecotoxicity (kg 14-DCB)	Solvent_NG	US	2050	SSP2_Baseline	0.0640483
Terrestrial ecotoxicity (kg 14-DCB)	Solvent_NG	US	2060	SSP2_Baseline	0.0659979
Terrestrial ecotoxicity (kg 14-DCB)	Solvent_NG	US	2070	SSP2_Baseline	0.0687933
Terrestrial ecotoxicity (kg 14-DCB)	Solvent_NG	US	2080	SSP2_Baseline	0.0697093
Terrestrial ecotoxicity (kg 14-DCB)	Solvent_NG	US	2090	SSP2_Baseline	0.0701222
Terrestrial ecotoxicity (kg 14-DCB)	Solvent_NG	US	2100	SSP2_Baseline	0.0704968
Terrestrial ecotoxicity (kg 14-DCB)	Sorbent_BG	US	2020	SSP2_Baseline	0.0308502
Terrestrial ecotoxicity (kg 14-DCB)	Sorbent_BG	US	2030	SSP2_Baseline	0.0330926
Terrestrial ecotoxicity (kg 14-DCB)	Sorbent_BG	US	2040	SSP2_Baseline	0.0375787
Terrestrial ecotoxicity (kg 14-DCB)	Sorbent_BG	US	2050	SSP2_Baseline	0.0407953
Terrestrial ecotoxicity (kg 14-DCB)	Sorbent_BG	US	2060	SSP2_Baseline	0.0433116
Terrestrial ecotoxicity (kg 14-DCB)	Sorbent_BG	US	2070	SSP2_Baseline	0.046853
Terrestrial ecotoxicity (kg 14-DCB)	Sorbent_BG	US	2080	SSP2_Baseline	0.0480988
Terrestrial ecotoxicity (kg 14-DCB)	Sorbent_BG	US	2090	SSP2_Baseline	0.0487625
Terrestrial ecotoxicity (kg 14-DCB)	Sorbent_BG	US	2100	SSP2_Baseline	0.0494603
Terrestrial ecotoxicity (kg 14-DCB)	Sorbent_HP	US	2020	SSP2_Baseline	0.0410452
Terrestrial ecotoxicity (kg 14-DCB)	Sorbent_HP	US	2030	SSP2_Baseline	0.0455848
Terrestrial ecotoxicity (kg 14-DCB)	Sorbent_HP	US	2040	SSP2_Baseline	0.0543946
Terrestrial ecotoxicity (kg 14-DCB)	Sorbent_HP	US	2050	SSP2_Baseline	0.0605551
Terrestrial ecotoxicity (kg 14-DCB)	Sorbent_HP	US	2060	SSP2_Baseline	0.0650193
Terrestrial ecotoxicity (kg 14-DCB)	Sorbent_HP	US	2070	SSP2_Baseline	0.0715083
Terrestrial ecotoxicity (kg 14-DCB)	Sorbent_HP	US	2080	SSP2_Baseline	0.0735414
Terrestrial ecotoxicity (kg 14-DCB)	Sorbent_HP	US	2090	SSP2_Baseline	0.0743594
Terrestrial ecotoxicity (kg 14-DCB)	Sorbent_HP	US	2100	SSP2_Baseline	0.0749975
Water depletion (m3 water)	Solvent_BG	US	2020	SSP2_Baseline	9.31363
Water depletion (m3 water)	Solvent_BG	US	2030	SSP2_Baseline	9.10229
Water depletion (m3 water)	Solvent_BG	US	2040	SSP2_Baseline	8.91546
Water depletion (m3 water)	Solvent_BG	US	2050	SSP2_Baseline	8.78701
Water depletion (m3 water)	Solvent_BG	US	2060	SSP2_Baseline	8.64101
Water depletion (m3 water)	Solvent_BG	US	2070	SSP2_Baseline	8.5747
Water depletion (m3 water)	Solvent_BG	US	2080	SSP2_Baseline	8.54265
Water depletion (m3 water)	Solvent_BG	US	2090	SSP2_Baseline	8.47791
Water depletion (m3 water)	Solvent_BG	US	2100	SSP2_Baseline	8.42428
Water depletion (m3 water)	Solvent_NG	US	2020	SSP2_Baseline	9.1505
Water depletion (m3 water)	Solvent_NG	US	2030	SSP2_Baseline	8.95238
Water depletion (m3 water)	Solvent_NG	US	2040	SSP2_Baseline	8.78356
Water depletion (m3 water)	Solvent_NG	US	2050	SSP2_Baseline	8.66931
Water depletion (m3 water)	Solvent_NG	US	2060	SSP2_Baseline	8.54101
Water depletion (m3 water)	Solvent_NG	US	2070	SSP2_Baseline	8.48013
Water depletion (m3 water)	Solvent_NG	US	2080	SSP2_Baseline	8.45258
Water depletion (m3 water)	Solvent_NG	US	2090	SSP2_Baseline	8.39239
Water depletion (m3 water)	Solvent_NG	US	2100	SSP2_Baseline	8.34354
Water depletion (m3 water)	Sorbent_BG	US	2020	SSP2_Baseline	1.83088
Water depletion (m3 water)	Sorbent_BG	US	2030	SSP2_Baseline	1.58012
Water depletion (m3 water)	Sorbent_BG	US	2040	SSP2_Baseline	1.36155
Water depletion (m3 water)	Sorbent_BG	US	2050	SSP2_Baseline	1.21266
Water depletion (m3 water)	Sorbent_BG	US	2060	SSP2_Baseline	1.04347
Water depletion (m3 water)	Sorbent_BG	US	2070	SSP2_Baseline	0.965077
Water depletion (m3 water)	Sorbent_BG	US	2080	SSP2_Baseline	0.928124
Water depletion (m3 water)	Sorbent_BG	US	2090	SSP2_Baseline	0.851539
Water depletion (m3 water)	Sorbent_BG	US	2100	SSP2_Baseline	0.788692
Water depletion (m3 water)	Sorbent_HP	US	2020	SSP2_Baseline	3.10586
Water depletion (m3 water)	Sorbent_HP	US	2030	SSP2_Baseline	2.64293
Water depletion (m3 water)	Sorbent_HP	US	2040	SSP2_Baseline	2.25412
Water depletion (m3 water)	Sorbent_HP	US	2050	SSP2_Baseline	1.9951
Water depletion (m3 water)	Sorbent_HP	US	2060	SSP2_Baseline	1.70394
Water depletion (m3 water)	Sorbent_HP	US	2070	SSP2_Baseline	1.56234
Water depletion (m3 water)	Sorbent_HP	US	2080	SSP2_Baseline	1.49984
Water depletion (m3 water)	Sorbent_HP	US	2090	SSP2_Baseline	1.35994
Water depletion (m3 water)	Sorbent_HP	US	2100	SSP2_Baseline	1.24763
Climate change (kg CO2-Eq)	Solvent_BG	US	2020	SSP2_RCP19_DAC	-923.02
Climate change (kg CO2-Eq)	Solvent_BG	US	2030	SSP2_RCP19_DAC	-1110.46
Climate change (kg CO2-Eq)	Solvent_BG	US	2040	SSP2_RCP19_DAC	-1226.46
Climate change (kg CO2-Eq)	Solvent_BG	US	2050	SSP2_RCP19_DAC	-1224.26
Climate change (kg CO2-Eq)	Solvent_BG	US	2060	SSP2_RCP19_DAC	-1238.21
Climate change (kg CO2-Eq)	Solvent_BG	US	2070	SSP2_RCP19_DAC	-1242.98
Climate change (kg CO2-Eq)	Solvent_BG	US	2080	SSP2_RCP19_DAC	-1240.76
Climate change (kg CO2-Eq)	Solvent_BG	US	2090	SSP2_RCP19_DAC	-1235.96
Climate change (kg CO2-Eq)	Solvent_BG	US	2100	SSP2_RCP19_DAC	-1228.89
Climate change (kg CO2-Eq)	Solvent_NG	US	2020	SSP2_RCP19_DAC	-652.791
Climate change (kg CO2-Eq)	Solvent_NG	US	2030	SSP2_RCP19_DAC	-821.594
Climate change (kg CO2-Eq)	Solvent_NG	US	2040	SSP2_RCP19_DAC	-924.709
Climate change (kg CO2-Eq)	Solvent_NG	US	2050	SSP2_RCP19_DAC	-921.749
Climate change (kg CO2-Eq)	Solvent_NG	US	2060	SSP2_RCP19_DAC	-935.551
Climate change (kg CO2-Eq)	Solvent_NG	US	2070	SSP2_RCP19_DAC	-939.884
Climate change (kg CO2-Eq)	Solvent_NG	US	2080	SSP2_RCP19_DAC	-937.792
Climate change (kg CO2-Eq)	Solvent_NG	US	2090	SSP2_RCP19_DAC	-933.024
Climate change (kg CO2-Eq)	Solvent_NG	US	2100	SSP2_RCP19_DAC	-926.159
Climate change (kg CO2-Eq)	Sorbent_BG	US	2020	SSP2_RCP19_DAC	-548.227
Climate change (kg CO2-Eq)	Sorbent_BG	US	2030	SSP2_RCP19_DAC	-766.905
Climate change (kg CO2-Eq)	Sorbent_BG	US	2040	SSP2_RCP19_DAC	-901.808
Climate change (kg CO2-Eq)	Sorbent_BG	US	2050	SSP2_RCP19_DAC	-898.759
Climate change (kg CO2-Eq)	Sorbent_BG	US	2060	SSP2_RCP19_DAC	-915.675
Climate change (kg CO2-Eq)	Sorbent_BG	US	2070	SSP2_RCP19_DAC	-921.281
Climate change (kg CO2-Eq)	Sorbent_BG	US	2080	SSP2_RCP19_DAC	-918.62
Climate change (kg CO2-Eq)	Sorbent_BG	US	2090	SSP2_RCP19_DAC	-912.831
Climate change (kg CO2-Eq)	Sorbent_BG	US	2100	SSP2_RCP19_DAC	-904.306
Climate change (kg CO2-Eq)	Sorbent_HP	US	2020	SSP2_RCP19_DAC	-356.075
Climate change (kg CO2-Eq)	Sorbent_HP	US	2030	SSP2_RCP19_DAC	-742.379
Climate change (kg CO2-Eq)	Sorbent_HP	US	2040	SSP2_RCP19_DAC	-977.718
Climate change (kg CO2-Eq)	Sorbent_HP	US	2050	SSP2_RCP19_DAC	-970.068
Climate change (kg CO2-Eq)	Sorbent_HP	US	2060	SSP2_RCP19_DAC	-1002.92
Climate change (kg CO2-Eq)	Sorbent_HP	US	2070	SSP2_RCP19_DAC	-1012.87
Climate change (kg CO2-Eq)	Sorbent_HP	US	2080	SSP2_RCP19_DAC	-1007.94
Climate change (kg CO2-Eq)	Sorbent_HP	US	2090	SSP2_RCP19_DAC	-996.672
Climate change (kg CO2-Eq)	Sorbent_HP	US	2100	SSP2_RCP19_DAC	-980.436
Freshwater ecotoxicity (kg 14-DCB)	Solvent_BG	US	2020	SSP2_RCP19_DAC	12.8204
Freshwater ecotoxicity (kg 14-DCB)	Solvent_BG	US	2030	SSP2_RCP19_DAC	10.3104
Freshwater ecotoxicity (kg 14-DCB)	Solvent_BG	US	2040	SSP2_RCP19_DAC	11.2299
Freshwater ecotoxicity (kg 14-DCB)	Solvent_BG	US	2050	SSP2_RCP19_DAC	11.9606
Freshwater ecotoxicity (kg 14-DCB)	Solvent_BG	US	2060	SSP2_RCP19_DAC	12.097
Freshwater ecotoxicity (kg 14-DCB)	Solvent_BG	US	2070	SSP2_RCP19_DAC	12.3017
Freshwater ecotoxicity (kg 14-DCB)	Solvent_BG	US	2080	SSP2_RCP19_DAC	12.582
Freshwater ecotoxicity (kg 14-DCB)	Solvent_BG	US	2090	SSP2_RCP19_DAC	13.0112
Freshwater ecotoxicity (kg 14-DCB)	Solvent_BG	US	2100	SSP2_RCP19_DAC	13.378
Freshwater ecotoxicity (kg 14-DCB)	Solvent_NG	US	2020	SSP2_RCP19_DAC	11.1722
Freshwater ecotoxicity (kg 14-DCB)	Solvent_NG	US	2030	SSP2_RCP19_DAC	8.79833
Freshwater ecotoxicity (kg 14-DCB)	Solvent_NG	US	2040	SSP2_RCP19_DAC	9.67263
Freshwater ecotoxicity (kg 14-DCB)	Solvent_NG	US	2050	SSP2_RCP19_DAC	10.3563
Freshwater ecotoxicity (kg 14-DCB)	Solvent_NG	US	2060	SSP2_RCP19_DAC	10.5131
Freshwater ecotoxicity (kg 14-DCB)	Solvent_NG	US	2070	SSP2_RCP19_DAC	10.6477
Freshwater ecotoxicity (kg 14-DCB)	Solvent_NG	US	2080	SSP2_RCP19_DAC	10.8102
Freshwater ecotoxicity (kg 14-DCB)	Solvent_NG	US	2090	SSP2_RCP19_DAC	11.1834
Freshwater ecotoxicity (kg 14-DCB)	Solvent_NG	US	2100	SSP2_RCP19_DAC	11.505
Freshwater ecotoxicity (kg 14-DCB)	Sorbent_BG	US	2020	SSP2_RCP19_DAC	15.1731
Freshwater ecotoxicity (kg 14-DCB)	Sorbent_BG	US	2030	SSP2_RCP19_DAC	12.1856
Freshwater ecotoxicity (kg 14-DCB)	Sorbent_BG	US	2040	SSP2_RCP19_DAC	13.2778
Freshwater ecotoxicity (kg 14-DCB)	Sorbent_BG	US	2050	SSP2_RCP19_DAC	14.1427
Freshwater ecotoxicity (kg 14-DCB)	Sorbent_BG	US	2060	SSP2_RCP19_DAC	14.3175
Freshwater ecotoxicity (kg 14-DCB)	Sorbent_BG	US	2070	SSP2_RCP19_DAC	14.5311
Freshwater ecotoxicity (kg 14-DCB)	Sorbent_BG	US	2080	SSP2_RCP19_DAC	14.8189
Freshwater ecotoxicity (kg 14-DCB)	Sorbent_BG	US	2090	SSP2_RCP19_DAC	15.3154
Freshwater ecotoxicity (kg 14-DCB)	Sorbent_BG	US	2100	SSP2_RCP19_DAC	15.7396
Freshwater ecotoxicity (kg 14-DCB)	Sorbent_HP	US	2020	SSP2_RCP19_DAC	20.389
Freshwater ecotoxicity (kg 14-DCB)	Sorbent_HP	US	2030	SSP2_RCP19_DAC	14.84
Freshwater ecotoxicity (kg 14-DCB)	Sorbent_HP	US	2040	SSP2_RCP19_DAC	16.8812
Freshwater ecotoxicity (kg 14-DCB)	Sorbent_HP	US	2050	SSP2_RCP19_DAC	18.4707
Freshwater ecotoxicity (kg 14-DCB)	Sorbent_HP	US	2060	SSP2_RCP19_DAC	18.8569
Freshwater ecotoxicity (kg 14-DCB)	Sorbent_HP	US	2070	SSP2_RCP19_DAC	19.1132
Freshwater ecotoxicity (kg 14-DCB)	Sorbent_HP	US	2080	SSP2_RCP19_DAC	19.4166
Freshwater ecotoxicity (kg 14-DCB)	Sorbent_HP	US	2090	SSP2_RCP19_DAC	20.268
Freshwater ecotoxicity (kg 14-DCB)	Sorbent_HP	US	2100	SSP2_RCP19_DAC	20.997
Freshwater eutrophication (kg P-Eq)	Solvent_BG	US	2020	SSP2_RCP19_DAC	0.290315
Freshwater eutrophication (kg P-Eq)	Solvent_BG	US	2030	SSP2_RCP19_DAC	0.0696321
Freshwater eutrophication (kg P-Eq)	Solvent_BG	US	2040	SSP2_RCP19_DAC	0.0523104
Freshwater eutrophication (kg P-Eq)	Solvent_BG	US	2050	SSP2_RCP19_DAC	0.0488455
Freshwater eutrophication (kg P-Eq)	Solvent_BG	US	2060	SSP2_RCP19_DAC	0.0422927
Freshwater eutrophication (kg P-Eq)	Solvent_BG	US	2070	SSP2_RCP19_DAC	0.0375208
Freshwater eutrophication (kg P-Eq)	Solvent_BG	US	2080	SSP2_RCP19_DAC	0.0326533
Freshwater eutrophication (kg P-Eq)	Solvent_BG	US	2090	SSP2_RCP19_DAC	0.0311553
Freshwater eutrophication (kg P-Eq)	Solvent_BG	US	2100	SSP2_RCP19_DAC	0.0310756
Freshwater eutrophication (kg P-Eq)	Solvent_NG	US	2020	SSP2_RCP19_DAC	0.262664
Freshwater eutrophication (kg P-Eq)	Solvent_NG	US	2030	SSP2_RCP19_DAC	0.0549749
Freshwater eutrophication (kg P-Eq)	Solvent_NG	US	2040	SSP2_RCP19_DAC	0.0416635
Freshwater eutrophication (kg P-Eq)	Solvent_NG	US	2050	SSP2_RCP19_DAC	0.0376091
Freshwater eutrophication (kg P-Eq)	Solvent_NG	US	2060	SSP2_RCP19_DAC	0.0314034
Freshwater eutrophication (kg P-Eq)	Solvent_NG	US	2070	SSP2_RCP19_DAC	0.0270834
Freshwater eutrophication (kg P-Eq)	Solvent_NG	US	2080	SSP2_RCP19_DAC	0.0222557
Freshwater eutrophication (kg P-Eq)	Solvent_NG	US	2090	SSP2_RCP19_DAC	0.020552
Freshwater eutrophication (kg P-Eq)	Solvent_NG	US	2100	SSP2_RCP19_DAC	0.020486
Freshwater eutrophication (kg P-Eq)	Sorbent_BG	US	2020	SSP2_RCP19_DAC	0.33696
Freshwater eutrophication (kg P-Eq)	Sorbent_BG	US	2030	SSP2_RCP19_DAC	0.0749125
Freshwater eutrophication (kg P-Eq)	Sorbent_BG	US	2040	SSP2_RCP19_DAC	0.0557172
Freshwater eutrophication (kg P-Eq)	Sorbent_BG	US	2050	SSP2_RCP19_DAC	0.0512235
Freshwater eutrophication (kg P-Eq)	Sorbent_BG	US	2060	SSP2_RCP19_DAC	0.0433782
Freshwater eutrophication (kg P-Eq)	Sorbent_BG	US	2070	SSP2_RCP19_DAC	0.03778
Freshwater eutrophication (kg P-Eq)	Sorbent_BG	US	2080	SSP2_RCP19_DAC	0.0319048
Freshwater eutrophication (kg P-Eq)	Sorbent_BG	US	2090	SSP2_RCP19_DAC	0.0299711
Freshwater eutrophication (kg P-Eq)	Sorbent_BG	US	2100	SSP2_RCP19_DAC	0.0298727
Freshwater eutrophication (kg P-Eq)	Sorbent_HP	US	2020	SSP2_RCP19_DAC	0.598922
Freshwater eutrophication (kg P-Eq)	Sorbent_HP	US	2030	SSP2_RCP19_DAC	0.114609
Freshwater eutrophication (kg P-Eq)	Sorbent_HP	US	2040	SSP2_RCP19_DAC	0.0860094
Freshwater eutrophication (kg P-Eq)	Sorbent_HP	US	2050	SSP2_RCP19_DAC	0.0757936
Freshwater eutrophication (kg P-Eq)	Sorbent_HP	US	2060	SSP2_RCP19_DAC	0.0612204
Freshwater eutrophication (kg P-Eq)	Sorbent_HP	US	2070	SSP2_RCP19_DAC	0.051295
Freshwater eutrophication (kg P-Eq)	Sorbent_HP	US	2080	SSP2_RCP19_DAC	0.0398966
Freshwater eutrophication (kg P-Eq)	Sorbent_HP	US	2090	SSP2_RCP19_DAC	0.0356372
Freshwater eutrophication (kg P-Eq)	Sorbent_HP	US	2100	SSP2_RCP19_DAC	0.0354842
Human toxicity (kg 14-DCB)	Solvent_BG	US	2020	SSP2_RCP19_DAC	213.299
Human toxicity (kg 14-DCB)	Solvent_BG	US	2030	SSP2_RCP19_DAC	97.1925
Human toxicity (kg 14-DCB)	Solvent_BG	US	2040	SSP2_RCP19_DAC	70.0724
Human toxicity (kg 14-DCB)	Solvent_BG	US	2050	SSP2_RCP19_DAC	58.2593
Human toxicity (kg 14-DCB)	Solvent_BG	US	2060	SSP2_RCP19_DAC	47.0237
Human toxicity (kg 14-DCB)	Solvent_BG	US	2070	SSP2_RCP19_DAC	42.9604
Human toxicity (kg 14-DCB)	Solvent_BG	US	2080	SSP2_RCP19_DAC	41.5914
Human toxicity (kg 14-DCB)	Solvent_BG	US	2090	SSP2_RCP19_DAC	43.8375
Human toxicity (kg 14-DCB)	Solvent_BG	US	2100	SSP2_RCP19_DAC	45.8927
Human toxicity (kg 14-DCB)	Solvent_NG	US	2020	SSP2_RCP19_DAC	195.574
Human toxicity (kg 14-DCB)	Solvent_NG	US	2030	SSP2_RCP19_DAC	87.5856
Human toxicity (kg 14-DCB)	Solvent_NG	US	2040	SSP2_RCP19_DAC	63.9327
Human toxicity (kg 14-DCB)	Solvent_NG	US	2050	SSP2_RCP19_DAC	52.2963
Human toxicity (kg 14-DCB)	Solvent_NG	US	2060	SSP2_RCP19_DAC	41.5749
Human toxicity (kg 14-DCB)	Solvent_NG	US	2070	SSP2_RCP19_DAC	37.691
Human toxicity (kg 14-DCB)	Solvent_NG	US	2080	SSP2_RCP19_DAC	36.0612
Human toxicity (kg 14-DCB)	Solvent_NG	US	2090	SSP2_RCP19_DAC	38.0801
Human toxicity (kg 14-DCB)	Solvent_NG	US	2100	SSP2_RCP19_DAC	40.0974
Human toxicity (kg 14-DCB)	Sorbent_BG	US	2020	SSP2_RCP19_DAC	244.895
Human toxicity (kg 14-DCB)	Sorbent_BG	US	2030	SSP2_RCP19_DAC	107.653
Human toxicity (kg 14-DCB)	Sorbent_BG	US	2040	SSP2_RCP19_DAC	76.3175
Human toxicity (kg 14-DCB)	Sorbent_BG	US	2050	SSP2_RCP19_DAC	62.0479
Human toxicity (kg 14-DCB)	Sorbent_BG	US	2060	SSP2_RCP19_DAC	48.6043
Human toxicity (kg 14-DCB)	Sorbent_BG	US	2070	SSP2_RCP19_DAC	43.7405
Human toxicity (kg 14-DCB)	Sorbent_BG	US	2080	SSP2_RCP19_DAC	41.968
Human toxicity (kg 14-DCB)	Sorbent_BG	US	2090	SSP2_RCP19_DAC	44.5811
Human toxicity (kg 14-DCB)	Sorbent_BG	US	2100	SSP2_RCP19_DAC	47.0606
Human toxicity (kg 14-DCB)	Sorbent_HP	US	2020	SSP2_RCP19_DAC	407.279
Human toxicity (kg 14-DCB)	Sorbent_HP	US	2030	SSP2_RCP19_DAC	156.627
Human toxicity (kg 14-DCB)	Sorbent_HP	US	2040	SSP2_RCP19_DAC	103.041
Human toxicity (kg 14-DCB)	Sorbent_HP	US	2050	SSP2_RCP19_DAC	75.4565
Human toxicity (kg 14-DCB)	Sorbent_HP	US	2060	SSP2_RCP19_DAC	50.2784
Human toxicity (kg 14-DCB)	Sorbent_HP	US	2070	SSP2_RCP19_DAC	41.1562
Human toxicity (kg 14-DCB)	Sorbent_HP	US	2080	SSP2_RCP19_DAC	37.1128
Human toxicity (kg 14-DCB)	Sorbent_HP	US	2090	SSP2_RCP19_DAC	41.7259
Human toxicity (kg 14-DCB)	Sorbent_HP	US	2100	SSP2_RCP19_DAC	46.5118
Metal depletion (kg Fe-Eq)	Solvent_BG	US	2020	SSP2_RCP19_DAC	17.0156
Metal depletion (kg Fe-Eq)	Solvent_BG	US	2030	SSP2_RCP19_DAC	18.0874
Metal depletion (kg Fe-Eq)	Solvent_BG	US	2040	SSP2_RCP19_DAC	20.6428
Metal depletion (kg Fe-Eq)	Solvent_BG	US	2050	SSP2_RCP19_DAC	21.5065
Metal depletion (kg Fe-Eq)	Solvent_BG	US	2060	SSP2_RCP19_DAC	22.2637
Metal depletion (kg Fe-Eq)	Solvent_BG	US	2070	SSP2_RCP19_DAC	22.8466
Metal depletion (kg Fe-Eq)	Solvent_BG	US	2080	SSP2_RCP19_DAC	23.3476
Metal depletion (kg Fe-Eq)	Solvent_BG	US	2090	SSP2_RCP19_DAC	23.7809
Metal depletion (kg Fe-Eq)	Solvent_BG	US	2100	SSP2_RCP19_DAC	24.1643
Metal depletion (kg Fe-Eq)	Solvent_NG	US	2020	SSP2_RCP19_DAC	11.563
Metal depletion (kg Fe-Eq)	Solvent_NG	US	2030	SSP2_RCP19_DAC	12.5568
Metal depletion (kg Fe-Eq)	Solvent_NG	US	2040	SSP2_RCP19_DAC	14.91
Metal depletion (kg Fe-Eq)	Solvent_NG	US	2050	SSP2_RCP19_DAC	15.7182
Metal depletion (kg Fe-Eq)	Solvent_NG	US	2060	SSP2_RCP19_DAC	16.4849
Metal depletion (kg Fe-Eq)	Solvent_NG	US	2070	SSP2_RCP19_DAC	16.9523
Metal depletion (kg Fe-Eq)	Solvent_NG	US	2080	SSP2_RCP19_DAC	17.2673
Metal depletion (kg Fe-Eq)	Solvent_NG	US	2090	SSP2_RCP19_DAC	17.6259
Metal depletion (kg Fe-Eq)	Solvent_NG	US	2100	SSP2_RCP19_DAC	17.9489
Metal depletion (kg Fe-Eq)	Sorbent_BG	US	2020	SSP2_RCP19_DAC	20.9894
Metal depletion (kg Fe-Eq)	Sorbent_BG	US	2030	SSP2_RCP19_DAC	22.2514
Metal depletion (kg Fe-Eq)	Sorbent_BG	US	2040	SSP2_RCP19_DAC	25.2326
Metal depletion (kg Fe-Eq)	Sorbent_BG	US	2050	SSP2_RCP19_DAC	26.2538
Metal depletion (kg Fe-Eq)	Sorbent_BG	US	2060	SSP2_RCP19_DAC	27.1784
Metal depletion (kg Fe-Eq)	Sorbent_BG	US	2070	SSP2_RCP19_DAC	27.829
Metal depletion (kg Fe-Eq)	Sorbent_BG	US	2080	SSP2_RCP19_DAC	28.3772
Metal depletion (kg Fe-Eq)	Sorbent_BG	US	2090	SSP2_RCP19_DAC	28.8712
Metal depletion (kg Fe-Eq)	Sorbent_BG	US	2100	SSP2_RCP19_DAC	29.3088
Metal depletion (kg Fe-Eq)	Sorbent_HP	US	2020	SSP2_RCP19_DAC	20.1252
Metal depletion (kg Fe-Eq)	Sorbent_HP	US	2030	SSP2_RCP19_DAC	22.4217
Metal depletion (kg Fe-Eq)	Sorbent_HP	US	2040	SSP2_RCP19_DAC	27.8067
Metal depletion (kg Fe-Eq)	Sorbent_HP	US	2050	SSP2_RCP19_DAC	29.6841
Metal depletion (kg Fe-Eq)	Sorbent_HP	US	2060	SSP2_RCP19_DAC	31.5136
Metal depletion (kg Fe-Eq)	Sorbent_HP	US	2070	SSP2_RCP19_DAC	32.5212
Metal depletion (kg Fe-Eq)	Sorbent_HP	US	2080	SSP2_RCP19_DAC	33.1907
Metal depletion (kg Fe-Eq)	Sorbent_HP	US	2090	SSP2_RCP19_DAC	33.9969
Metal depletion (kg Fe-Eq)	Sorbent_HP	US	2100	SSP2_RCP19_DAC	34.7162
Terrestrial acidification (kg SO2-Eq)	Solvent_BG	US	2020	SSP2_RCP19_DAC	1.88781
Terrestrial acidification (kg SO2-Eq)	Solvent_BG	US	2030	SSP2_RCP19_DAC	1.53254
Terrestrial acidification (kg SO2-Eq)	Solvent_BG	US	2040	SSP2_RCP19_DAC	1.44258
Terrestrial acidification (kg SO2-Eq)	Solvent_BG	US	2050	SSP2_RCP19_DAC	1.41894
Terrestrial acidification (kg SO2-Eq)	Solvent_BG	US	2060	SSP2_RCP19_DAC	1.43071
Terrestrial acidification (kg SO2-Eq)	Solvent_BG	US	2070	SSP2_RCP19_DAC	1.41485
Terrestrial acidification (kg SO2-Eq)	Solvent_BG	US	2080	SSP2_RCP19_DAC	1.38904
Terrestrial acidification (kg SO2-Eq)	Solvent_BG	US	2090	SSP2_RCP19_DAC	1.38094
Terrestrial acidification (kg SO2-Eq)	Solvent_BG	US	2100	SSP2_RCP19_DAC	1.37944
Terrestrial acidification (kg SO2-Eq)	Solvent_NG	US	2020	SSP2_RCP19_DAC	0.96888
Terrestrial acidification (kg SO2-Eq)	Solvent_NG	US	2030	SSP2_RCP19_DAC	0.674384
Terrestrial acidification (kg SO2-Eq)	Solvent_NG	US	2040	SSP2_RCP19_DAC	0.599995
Terrestrial acidification (kg SO2-Eq)	Solvent_NG	US	2050	SSP2_RCP19_DAC	0.576057
Terrestrial acidification (kg SO2-Eq)	Solvent_NG	US	2060	SSP2_RCP19_DAC	0.585781
Terrestrial acidification (kg SO2-Eq)	Solvent_NG	US	2070	SSP2_RCP19_DAC	0.572585
Terrestrial acidification (kg SO2-Eq)	Solvent_NG	US	2080	SSP2_RCP19_DAC	0.549728
Terrestrial acidification (kg SO2-Eq)	Solvent_NG	US	2090	SSP2_RCP19_DAC	0.541438
Terrestrial acidification (kg SO2-Eq)	Solvent_NG	US	2100	SSP2_RCP19_DAC	0.539637
Terrestrial acidification (kg SO2-Eq)	Sorbent_BG	US	2020	SSP2_RCP19_DAC	1.85187
Terrestrial acidification (kg SO2-Eq)	Sorbent_BG	US	2030	SSP2_RCP19_DAC	1.44916
Terrestrial acidification (kg SO2-Eq)	Sorbent_BG	US	2040	SSP2_RCP19_DAC	1.34695
Terrestrial acidification (kg SO2-Eq)	Sorbent_BG	US	2050	SSP2_RCP19_DAC	1.31767
Terrestrial acidification (kg SO2-Eq)	Sorbent_BG	US	2060	SSP2_RCP19_DAC	1.33092
Terrestrial acidification (kg SO2-Eq)	Sorbent_BG	US	2070	SSP2_RCP19_DAC	1.31287
Terrestrial acidification (kg SO2-Eq)	Sorbent_BG	US	2080	SSP2_RCP19_DAC	1.28303
Terrestrial acidification (kg SO2-Eq)	Sorbent_BG	US	2090	SSP2_RCP19_DAC	1.27307
Terrestrial acidification (kg SO2-Eq)	Sorbent_BG	US	2100	SSP2_RCP19_DAC	1.2711
Terrestrial acidification (kg SO2-Eq)	Sorbent_HP	US	2020	SSP2_RCP19_DAC	1.3832
Terrestrial acidification (kg SO2-Eq)	Sorbent_HP	US	2030	SSP2_RCP19_DAC	0.732232
Terrestrial acidification (kg SO2-Eq)	Sorbent_HP	US	2040	SSP2_RCP19_DAC	0.566604
Terrestrial acidification (kg SO2-Eq)	Sorbent_HP	US	2050	SSP2_RCP19_DAC	0.508518
Terrestrial acidification (kg SO2-Eq)	Sorbent_HP	US	2060	SSP2_RCP19_DAC	0.529792
Terrestrial acidification (kg SO2-Eq)	Sorbent_HP	US	2070	SSP2_RCP19_DAC	0.500493
Terrestrial acidification (kg SO2-Eq)	Sorbent_HP	US	2080	SSP2_RCP19_DAC	0.448758
Terrestrial acidification (kg SO2-Eq)	Sorbent_HP	US	2090	SSP2_RCP19_DAC	0.428803
Terrestrial acidification (kg SO2-Eq)	Sorbent_HP	US	2100	SSP2_RCP19_DAC	0.424228
Terrestrial ecotoxicity (kg 14-DCB)	Solvent_BG	US	2020	SSP2_RCP19_DAC	0.0369977
Terrestrial ecotoxicity (kg 14-DCB)	Solvent_BG	US	2030	SSP2_RCP19_DAC	0.0415488
Terrestrial ecotoxicity (kg 14-DCB)	Solvent_BG	US	2040	SSP2_RCP19_DAC	0.0431782
Terrestrial ecotoxicity (kg 14-DCB)	Solvent_BG	US	2050	SSP2_RCP19_DAC	0.0448631
Terrestrial ecotoxicity (kg 14-DCB)	Solvent_BG	US	2060	SSP2_RCP19_DAC	0.0473491
Terrestrial ecotoxicity (kg 14-DCB)	Solvent_BG	US	2070	SSP2_RCP19_DAC	0.0498937
Terrestrial ecotoxicity (kg 14-DCB)	Solvent_BG	US	2080	SSP2_RCP19_DAC	0.0517448
Terrestrial ecotoxicity (kg 14-DCB)	Solvent_BG	US	2090	SSP2_RCP19_DAC	0.0526454
Terrestrial ecotoxicity (kg 14-DCB)	Solvent_BG	US	2100	SSP2_RCP19_DAC	0.0531374
Terrestrial ecotoxicity (kg 14-DCB)	Solvent_NG	US	2020	SSP2_RCP19_DAC	0.0558721
Terrestrial ecotoxicity (kg 14-DCB)	Solvent_NG	US	2030	SSP2_RCP19_DAC	0.060585
Terrestrial ecotoxicity (kg 14-DCB)	Solvent_NG	US	2040	SSP2_RCP19_DAC	0.0621362
Terrestrial ecotoxicity (kg 14-DCB)	Solvent_NG	US	2050	SSP2_RCP19_DAC	0.0636589
Terrestrial ecotoxicity (kg 14-DCB)	Solvent_NG	US	2060	SSP2_RCP19_DAC	0.0660737
Terrestrial ecotoxicity (kg 14-DCB)	Solvent_NG	US	2070	SSP2_RCP19_DAC	0.0681524
Terrestrial ecotoxicity (kg 14-DCB)	Solvent_NG	US	2080	SSP2_RCP19_DAC	0.0693336
Terrestrial ecotoxicity (kg 14-DCB)	Solvent_NG	US	2090	SSP2_RCP19_DAC	0.0700099
Terrestrial ecotoxicity (kg 14-DCB)	Solvent_NG	US	2100	SSP2_RCP19_DAC	0.0703087
Terrestrial ecotoxicity (kg 14-DCB)	Sorbent_BG	US	2020	SSP2_RCP19_DAC	0.0308502
Terrestrial ecotoxicity (kg 14-DCB)	Sorbent_BG	US	2030	SSP2_RCP19_DAC	0.0364741
Terrestrial ecotoxicity (kg 14-DCB)	Sorbent_BG	US	2040	SSP2_RCP19_DAC	0.0384042
Terrestrial ecotoxicity (kg 14-DCB)	Sorbent_BG	US	2050	SSP2_RCP19_DAC	0.0403633
Terrestrial ecotoxicity (kg 14-DCB)	Sorbent_BG	US	2060	SSP2_RCP19_DAC	0.0433523
Terrestrial ecotoxicity (kg 14-DCB)	Sorbent_BG	US	2070	SSP2_RCP19_DAC	0.0462171
Terrestrial ecotoxicity (kg 14-DCB)	Sorbent_BG	US	2080	SSP2_RCP19_DAC	0.0481551
Terrestrial ecotoxicity (kg 14-DCB)	Sorbent_BG	US	2090	SSP2_RCP19_DAC	0.0491479
Terrestrial ecotoxicity (kg 14-DCB)	Sorbent_BG	US	2100	SSP2_RCP19_DAC	0.0496571
Terrestrial ecotoxicity (kg 14-DCB)	Sorbent_HP	US	2020	SSP2_RCP19_DAC	0.0410452
Terrestrial ecotoxicity (kg 14-DCB)	Sorbent_HP	US	2030	SSP2_RCP19_DAC	0.0524469
Terrestrial ecotoxicity (kg 14-DCB)	Sorbent_HP	US	2040	SSP2_RCP19_DAC	0.0560421
Terrestrial ecotoxicity (kg 14-DCB)	Sorbent_HP	US	2050	SSP2_RCP19_DAC	0.0595134
Terrestrial ecotoxicity (kg 14-DCB)	Sorbent_HP	US	2060	SSP2_RCP19_DAC	0.0652071
Terrestrial ecotoxicity (kg 14-DCB)	Sorbent_HP	US	2070	SSP2_RCP19_DAC	0.0697608
Terrestrial ecotoxicity (kg 14-DCB)	Sorbent_HP	US	2080	SSP2_RCP19_DAC	0.0720564
Terrestrial ecotoxicity (kg 14-DCB)	Sorbent_HP	US	2090	SSP2_RCP19_DAC	0.0734966
Terrestrial ecotoxicity (kg 14-DCB)	Sorbent_HP	US	2100	SSP2_RCP19_DAC	0.0740449
Water depletion (m3 water)	Solvent_BG	US	2020	SSP2_RCP19_DAC	9.31363
Water depletion (m3 water)	Solvent_BG	US	2030	SSP2_RCP19_DAC	8.76563
Water depletion (m3 water)	Solvent_BG	US	2040	SSP2_RCP19_DAC	8.59336
Water depletion (m3 water)	Solvent_BG	US	2050	SSP2_RCP19_DAC	8.49184
Water depletion (m3 water)	Solvent_BG	US	2060	SSP2_RCP19_DAC	8.45759
Water depletion (m3 water)	Solvent_BG	US	2070	SSP2_RCP19_DAC	8.43054
Water depletion (m3 water)	Solvent_BG	US	2080	SSP2_RCP19_DAC	8.38913
Water depletion (m3 water)	Solvent_BG	US	2090	SSP2_RCP19_DAC	8.30562
Water depletion (m3 water)	Solvent_BG	US	2100	SSP2_RCP19_DAC	8.23436
Water depletion (m3 water)	Solvent_NG	US	2020	SSP2_RCP19_DAC	9.1505
Water depletion (m3 water)	Solvent_NG	US	2030	SSP2_RCP19_DAC	8.63586
Water depletion (m3 water)	Solvent_NG	US	2040	SSP2_RCP19_DAC	8.47495
Water depletion (m3 water)	Solvent_NG	US	2050	SSP2_RCP19_DAC	8.3773
Water depletion (m3 water)	Solvent_NG	US	2060	SSP2_RCP19_DAC	8.33883
Water depletion (m3 water)	Solvent_NG	US	2070	SSP2_RCP19_DAC	8.31742
Water depletion (m3 water)	Solvent_NG	US	2080	SSP2_RCP19_DAC	8.29091
Water depletion (m3 water)	Solvent_NG	US	2090	SSP2_RCP19_DAC	8.2153
Water depletion (m3 water)	Solvent_NG	US	2100	SSP2_RCP19_DAC	8.15202
Water depletion (m3 water)	Sorbent_BG	US	2020	SSP2_RCP19_DAC	1.83088
Water depletion (m3 water)	Sorbent_BG	US	2030	SSP2_RCP19_DAC	1.18053
Water depletion (m3 water)	Sorbent_BG	US	2040	SSP2_RCP19_DAC	0.976746
Water depletion (m3 water)	Sorbent_BG	US	2050	SSP2_RCP19_DAC	0.855008
Water depletion (m3 water)	Sorbent_BG	US	2060	SSP2_RCP19_DAC	0.81097
Water depletion (m3 water)	Sorbent_BG	US	2070	SSP2_RCP19_DAC	0.78074
Water depletion (m3 water)	Sorbent_BG	US	2080	SSP2_RCP19_DAC	0.737612
Water depletion (m3 water)	Sorbent_BG	US	2090	SSP2_RCP19_DAC	0.639753
Water depletion (m3 water)	Sorbent_BG	US	2100	SSP2_RCP19_DAC	0.557003
Water depletion (m3 water)	Sorbent_HP	US	2020	SSP2_RCP19_DAC	3.10586
Water depletion (m3 water)	Sorbent_HP	US	2030	SSP2_RCP19_DAC	1.90465
Water depletion (m3 water)	Sorbent_HP	US	2040	SSP2_RCP19_DAC	1.53049
Water depletion (m3 water)	Sorbent_HP	US	2050	SSP2_RCP19_DAC	1.30041
Water depletion (m3 water)	Sorbent_HP	US	2060	SSP2_RCP19_DAC	1.20455
Water depletion (m3 water)	Sorbent_HP	US	2070	SSP2_RCP19_DAC	1.15842
Water depletion (m3 water)	Sorbent_HP	US	2080	SSP2_RCP19_DAC	1.10713
Water depletion (m3 water)	Sorbent_HP	US	2090	SSP2_RCP19_DAC	0.933455
Water depletion (m3 water)	Sorbent_HP	US	2100	SSP2_RCP19_DAC	0.790079

## Sheet: bar_plot_right_panel
impact_category	tech_heat	region	scenario	impact_change	lower_error	upper_error
Climate change (kg CO2-Eq)	Solvent_BG	US	SSP2_RCP19_DAC	-0.331377
Climate change (kg CO2-Eq)	Solvent_BG	US	SSP2_RCP19_DAC_L	-0.302128	-0.277212	-0.334073
Climate change (kg CO2-Eq)	Solvent_NG	US	SSP2_RCP19_DAC	-0.418768
Climate change (kg CO2-Eq)	Solvent_NG	US	SSP2_RCP19_DAC_L	-0.437836	-0.448372	-0.422579
Climate change (kg CO2-Eq)	Sorbent_BG	US	SSP2_RCP19_DAC	-0.64951
Climate change (kg CO2-Eq)	Sorbent_BG	US	SSP2_RCP19_DAC_L	-0.686912	-0.703082	-0.664659
Climate change (kg CO2-Eq)	Sorbent_HP	US	SSP2_RCP19_DAC	-0.97414
Climate change (kg CO2-Eq)	Sorbent_HP	US	SSP2_RCP19_DAC_L	-0.990747	-0.992926	-0.987097
Freshwater ecotoxicity (kg 14-DCB)	Solvent_BG	US	SSP2_RCP19_DAC	0.0434897
Freshwater ecotoxicity (kg 14-DCB)	Solvent_BG	US	SSP2_RCP19_DAC_L	-0.107296	-0.208963	0.0295849
Freshwater ecotoxicity (kg 14-DCB)	Solvent_NG	US	SSP2_RCP19_DAC	0.0297916
Freshwater ecotoxicity (kg 14-DCB)	Solvent_NG	US	SSP2_RCP19_DAC_L	-0.121396	-0.221517	0.0138354
Freshwater ecotoxicity (kg 14-DCB)	Sorbent_BG	US	SSP2_RCP19_DAC	0.0373331
Freshwater ecotoxicity (kg 14-DCB)	Sorbent_BG	US	SSP2_RCP19_DAC_L	-0.20801	-0.302617	-0.0763195
Freshwater ecotoxicity (kg 14-DCB)	Sorbent_HP	US	SSP2_RCP19_DAC	0.029822
Freshwater ecotoxicity (kg 14-DCB)	Sorbent_HP	US	SSP2_RCP19_DAC_L	-0.186156	-0.281857	-0.0547561
Freshwater eutrophication (kg P-Eq)	Solvent_BG	US	SSP2_RCP19_DAC	-0.892959
Freshwater eutrophication (kg P-Eq)	Solvent_BG	US	SSP2_RCP19_DAC_L	-0.908639	-0.919028	-0.894563
Freshwater eutrophication (kg P-Eq)	Solvent_NG	US	SSP2_RCP19_DAC	-0.922007
Freshwater eutrophication (kg P-Eq)	Solvent_NG	US	SSP2_RCP19_DAC_L	-0.934084	-0.941588	-0.923779
Freshwater eutrophication (kg P-Eq)	Sorbent_BG	US	SSP2_RCP19_DAC	-0.911347
Freshwater eutrophication (kg P-Eq)	Sorbent_BG	US	SSP2_RCP19_DAC_L	-0.927033	-0.935459	-0.915651
Freshwater eutrophication (kg P-Eq)	Sorbent_HP	US	SSP2_RCP19_DAC	-0.940753
Freshwater eutrophication (kg P-Eq)	Sorbent_HP	US	SSP2_RCP19_DAC_L	-0.950792	-0.956452	-0.943175
Human toxicity (kg 14-DCB)	Solvent_BG	US	SSP2_RCP19_DAC	-0.784843
Human toxicity (kg 14-DCB)	Solvent_BG	US	SSP2_RCP19_DAC_L	-0.81708	-0.837872	-0.788714
Human toxicity (kg 14-DCB)	Solvent_NG	US	SSP2_RCP19_DAC	-0.794976
Human toxicity (kg 14-DCB)	Solvent_NG	US	SSP2_RCP19_DAC_L	-0.826274	-0.846025	-0.799198
Human toxicity (kg 14-DCB)	Sorbent_BG	US	SSP2_RCP19_DAC	-0.807834
Human toxicity (kg 14-DCB)	Sorbent_BG	US	SSP2_RCP19_DAC_L	-0.851257	-0.868913	-0.826812
Human toxicity (kg 14-DCB)	Sorbent_HP	US	SSP2_RCP19_DAC	-0.885799
Human toxicity (kg 14-DCB)	Sorbent_HP	US	SSP2_RCP19_DAC_L	-0.911734	-0.922219	-0.89721
Metal depletion (kg Fe-Eq)	Solvent_BG	US	SSP2_RCP19_DAC	0.420121
Metal depletion (kg Fe-Eq)	Solvent_BG	US	SSP2_RCP19_DAC_L	0.181226	0.045885	0.369629
Metal depletion (kg Fe-Eq)	Solvent_NG	US	SSP2_RCP19_DAC	0.552272
Metal depletion (kg Fe-Eq)	Solvent_NG	US	SSP2_RCP19_DAC_L	0.270762	0.124647	0.47797
Metal depletion (kg Fe-Eq)	Sorbent_BG	US	SSP2_RCP19_DAC	0.396361
Metal depletion (kg Fe-Eq)	Sorbent_BG	US	SSP2_RCP19_DAC_L	-0.0331986	-0.154148	0.141685
Metal depletion (kg Fe-Eq)	Sorbent_HP	US	SSP2_RCP19_DAC	0.725013
Metal depletion (kg Fe-Eq)	Sorbent_HP	US	SSP2_RCP19_DAC_L	0.242205	0.0897037	0.4594
Terrestrial acidification (kg SO2-Eq)	Solvent_BG	US	SSP2_RCP19_DAC	-0.26929
Terrestrial acidification (kg SO2-Eq)	Solvent_BG	US	SSP2_RCP19_DAC_L	-0.370631	-0.441473	-0.274293
Terrestrial acidification (kg SO2-Eq)	Solvent_NG	US	SSP2_RCP19_DAC	-0.44303
Terrestrial acidification (kg SO2-Eq)	Solvent_NG	US	SSP2_RCP19_DAC_L	-0.527547	-0.580038	-0.452778
Terrestrial acidification (kg SO2-Eq)	Sorbent_BG	US	SSP2_RCP19_DAC	-0.313614
Terrestrial acidification (kg SO2-Eq)	Sorbent_BG	US	SSP2_RCP19_DAC_L	-0.431496	-0.496962	-0.34329
Terrestrial acidification (kg SO2-Eq)	Sorbent_HP	US	SSP2_RCP19_DAC	-0.693299
Terrestrial acidification (kg SO2-Eq)	Sorbent_HP	US	SSP2_RCP19_DAC_L	-0.771822	-0.799408	-0.73303
Terrestrial ecotoxicity (kg 14-DCB)	Solvent_BG	US	SSP2_RCP19_DAC	0.436234
Terrestrial ecotoxicity (kg 14-DCB)	Solvent_BG	US	SSP2_RCP19_DAC_L	0.216158	0.0776106	0.405613
Terrestrial ecotoxicity (kg 14-DCB)	Solvent_NG	US	SSP2_RCP19_DAC	0.258385
Terrestrial ecotoxicity (kg 14-DCB)	Solvent_NG	US	SSP2_RCP19_DAC_L	0.0726092	-0.049465	0.238108
Terrestrial ecotoxicity (kg 14-DCB)	Sorbent_BG	US	SSP2_RCP19_DAC	0.609623
Terrestrial ecotoxicity (kg 14-DCB)	Sorbent_BG	US	SSP2_RCP19_DAC_L	0.333856	0.18029	0.540721
Terrestrial ecotoxicity (kg 14-DCB)	Sorbent_HP	US	SSP2_RCP19_DAC	0.803984
Terrestrial ecotoxicity (kg 14-DCB)	Sorbent_HP	US	SSP2_RCP19_DAC_L	0.519755	0.346045	0.752196
Water depletion (m3 water)	Solvent_BG	US	SSP2_RCP19_DAC	-0.115881
Water depletion (m3 water)	Solvent_BG	US	SSP2_RCP19_DAC_L	-0.235802	-0.322676	-0.120352
Water depletion (m3 water)	Solvent_NG	US	SSP2_RCP19_DAC	-0.109117
Water depletion (m3 water)	Solvent_NG	US	SSP2_RCP19_DAC_L	-0.230004	-0.317538	-0.113668
Water depletion (m3 water)	Sorbent_BG	US	SSP2_RCP19_DAC	-0.695773
Water depletion (m3 water)	Sorbent_BG	US	SSP2_RCP19_DAC_L	-0.76048	-0.788694	-0.721684
Water depletion (m3 water)	Sorbent_HP	US	SSP2_RCP19_DAC	-0.745616
Water depletion (m3 water)	Sorbent_HP	US	SSP2_RCP19_DAC_L	-0.793481	-0.817474	-0.760891
