# Supplementary material for: Environmental trade-offs of direct air capture technologies in climate change mitigation toward 2100
Source: Nat Commun. 2022 Jun 25;13:3635. doi: 10.1038/s41467-022-31146-1 (PMC9233692; doi:10.1038/s41467-022-31146-1)
Supplement: Supplementary file 3 — Supplementary Data 1 [file 41467_2022_31146_MOESM3_ESM.zip › 6-2. Supplementary Dataset/Code/R-Code/R_code_result_export/Figure_2_data.xlsx]

## Sheet: elec_grid_mix
year	tech	region	Climate_scenario	Grid_mix
2020	Other_renewables	China	SSP2_Baseline	8.49852e-05
2020	Other_renewables	Russia	SSP2_Baseline	0.0015801
2020	Other_renewables	US	SSP2_Baseline	0.0048364
2020	Other_renewables	Western_EU	SSP2_Baseline	0.004437
2020	Other_renewables	World	SSP2_Baseline	0.00428438
2020	Wave	China	SSP2_Baseline	7.26967e-09
2020	Wave	Russia	SSP2_Baseline	0
2020	Wave	US	SSP2_Baseline	1.61473e-08
2020	Wave	Western_EU	SSP2_Baseline	6.52393e-06
2020	Wave	World	SSP2_Baseline	7.93913e-07
2020	Biomass_CHP_CCS	China	SSP2_Baseline	0
2020	Biomass_CHP_CCS	Russia	SSP2_Baseline	0
2020	Biomass_CHP_CCS	US	SSP2_Baseline	0
2020	Biomass_CHP_CCS	Western_EU	SSP2_Baseline	0
2020	Biomass_CHP_CCS	World	SSP2_Baseline	0
2020	Biomass_CCS	China	SSP2_Baseline	0
2020	Biomass_CCS	Russia	SSP2_Baseline	0
2020	Biomass_CCS	US	SSP2_Baseline	0
2020	Biomass_CCS	Western_EU	SSP2_Baseline	0
2020	Biomass_CCS	World	SSP2_Baseline	0
2020	Biomass_CHP	China	SSP2_Baseline	0
2020	Biomass_CHP	Russia	SSP2_Baseline	0.00138359
2020	Biomass_CHP	US	SSP2_Baseline	0.00860393
2020	Biomass_CHP	Western_EU	SSP2_Baseline	0.0246256
2020	Biomass_CHP	World	SSP2_Baseline	0.00474391
2020	Biomass_CC	China	SSP2_Baseline	0
2020	Biomass_CC	Russia	SSP2_Baseline	0
2020	Biomass_CC	US	SSP2_Baseline	0
2020	Biomass_CC	Western_EU	SSP2_Baseline	0
2020	Biomass_CC	World	SSP2_Baseline	0
2020	Biomass_ST	China	SSP2_Baseline	0.00659475
2020	Biomass_ST	Russia	SSP2_Baseline	0.000150805
2020	Biomass_ST	US	SSP2_Baseline	0.0128284
2020	Biomass_ST	Western_EU	SSP2_Baseline	0.0236492
2020	Biomass_ST	World	SSP2_Baseline	0.0131553
2020	Solar_PV_cen	China	SSP2_Baseline	0.0255406
2020	Solar_PV_cen	Russia	SSP2_Baseline	0.00167448
2020	Solar_PV_cen	US	SSP2_Baseline	0.0111801
2020	Solar_PV_cen	Western_EU	SSP2_Baseline	0.00883248
2020	Solar_PV_cen	World	SSP2_Baseline	0.0131726
2020	Solar_PV_decen	China	SSP2_Baseline	0.00698622
2020	Solar_PV_decen	Russia	SSP2_Baseline	0.00343289
2020	Solar_PV_decen	US	SSP2_Baseline	0.0119693
2020	Solar_PV_decen	Western_EU	SSP2_Baseline	0.0360621
2020	Solar_PV_decen	World	SSP2_Baseline	0.0142053
2020	CSP	China	SSP2_Baseline	0.000157338
2020	CSP	Russia	SSP2_Baseline	0
2020	CSP	US	SSP2_Baseline	0.000774779
2020	CSP	Western_EU	SSP2_Baseline	0.00169999
2020	CSP	World	SSP2_Baseline	0.000417568
2020	Wind_offshore	China	SSP2_Baseline	0.00178618
2020	Wind_offshore	Russia	SSP2_Baseline	0
2020	Wind_offshore	US	SSP2_Baseline	1.29249e-05
2020	Wind_offshore	Western_EU	SSP2_Baseline	0.010921
2020	Wind_offshore	World	SSP2_Baseline	0.0017555
2020	Wind_onshore	China	SSP2_Baseline	0.0511253
2020	Wind_onshore	Russia	SSP2_Baseline	0.0037173
2020	Wind_onshore	US	SSP2_Baseline	0.0679907
2020	Wind_onshore	Western_EU	SSP2_Baseline	0.110782
2020	Wind_onshore	World	SSP2_Baseline	0.0485839
2020	Hydro	China	SSP2_Baseline	0.161626
2020	Hydro	Russia	SSP2_Baseline	0.127261
2020	Hydro	US	SSP2_Baseline	0.0562008
2020	Hydro	Western_EU	SSP2_Baseline	0.157205
2020	Hydro	World	SSP2_Baseline	0.154483
2020	Nuclear	China	SSP2_Baseline	0.0586678
2020	Nuclear	Russia	SSP2_Baseline	0.194948
2020	Nuclear	US	SSP2_Baseline	0.177581
2020	Nuclear	Western_EU	SSP2_Baseline	0.242656
2020	Nuclear	World	SSP2_Baseline	0.105636
2020	Oil_CHP_CCS	China	SSP2_Baseline	0
2020	Oil_CHP_CCS	Russia	SSP2_Baseline	0
2020	Oil_CHP_CCS	US	SSP2_Baseline	0
2020	Oil_CHP_CCS	Western_EU	SSP2_Baseline	0
2020	Oil_CHP_CCS	World	SSP2_Baseline	0
2020	Oil_CCS	China	SSP2_Baseline	0
2020	Oil_CCS	Russia	SSP2_Baseline	0
2020	Oil_CCS	US	SSP2_Baseline	0
2020	Oil_CCS	Western_EU	SSP2_Baseline	0
2020	Oil_CCS	World	SSP2_Baseline	0
2020	Oil_CHP	China	SSP2_Baseline	2.4338e-05
2020	Oil_CHP	Russia	SSP2_Baseline	0.0293669
2020	Oil_CHP	US	SSP2_Baseline	0.00603104
2020	Oil_CHP	Western_EU	SSP2_Baseline	0.0176678
2020	Oil_CHP	World	SSP2_Baseline	0.00571461
2020	Oil_CC	China	SSP2_Baseline	0
2020	Oil_CC	Russia	SSP2_Baseline	0
2020	Oil_CC	US	SSP2_Baseline	0
2020	Oil_CC	Western_EU	SSP2_Baseline	0
2020	Oil_CC	World	SSP2_Baseline	0
2020	Oil_ST	China	SSP2_Baseline	0.0017408
2020	Oil_ST	Russia	SSP2_Baseline	0.00145621
2020	Oil_ST	US	SSP2_Baseline	0.00563894
2020	Oil_ST	Western_EU	SSP2_Baseline	0.00699989
2020	Oil_ST	World	SSP2_Baseline	0.0292512
2020	Natural_gas_CHP_CCS	China	SSP2_Baseline	0
2020	Natural_gas_CHP_CCS	Russia	SSP2_Baseline	0
2020	Natural_gas_CHP_CCS	US	SSP2_Baseline	0
2020	Natural_gas_CHP_CCS	Western_EU	SSP2_Baseline	0
2020	Natural_gas_CHP_CCS	World	SSP2_Baseline	0
2020	Natural_gas_CCS	China	SSP2_Baseline	0
2020	Natural_gas_CCS	Russia	SSP2_Baseline	0
2020	Natural_gas_CCS	US	SSP2_Baseline	0
2020	Natural_gas_CCS	Western_EU	SSP2_Baseline	0
2020	Natural_gas_CCS	World	SSP2_Baseline	0
2020	Natural_gas_CHP	China	SSP2_Baseline	3.58337e-06
2020	Natural_gas_CHP	Russia	SSP2_Baseline	0.410336
2020	Natural_gas_CHP	US	SSP2_Baseline	0.0570253
2020	Natural_gas_CHP	Western_EU	SSP2_Baseline	0.0924437
2020	Natural_gas_CHP	World	SSP2_Baseline	0.0421012
2020	Natural_gas_OC	China	SSP2_Baseline	0.000308033
2020	Natural_gas_OC	Russia	SSP2_Baseline	0.000165958
2020	Natural_gas_OC	US	SSP2_Baseline	0.00286694
2020	Natural_gas_OC	Western_EU	SSP2_Baseline	0.000684228
2020	Natural_gas_OC	World	SSP2_Baseline	0.00170943
2020	Natural_gas_CC	China	SSP2_Baseline	0.0334821
2020	Natural_gas_CC	Russia	SSP2_Baseline	0.0273467
2020	Natural_gas_CC	US	SSP2_Baseline	0.265494
2020	Natural_gas_CC	Western_EU	SSP2_Baseline	0.0762765
2020	Natural_gas_CC	World	SSP2_Baseline	0.166455
2020	Coal_CHP_CCS	China	SSP2_Baseline	0
2020	Coal_CHP_CCS	Russia	SSP2_Baseline	0
2020	Coal_CHP_CCS	US	SSP2_Baseline	0
2020	Coal_CHP_CCS	Western_EU	SSP2_Baseline	0
2020	Coal_CHP_CCS	World	SSP2_Baseline	0
2020	Coal_CCS	China	SSP2_Baseline	0
2020	Coal_CCS	Russia	SSP2_Baseline	0
2020	Coal_CCS	US	SSP2_Baseline	0
2020	Coal_CCS	Western_EU	SSP2_Baseline	0
2020	Coal_CCS	World	SSP2_Baseline	0
2020	Coal_CHP	China	SSP2_Baseline	0.00504814
2020	Coal_CHP	Russia	SSP2_Baseline	0.197082
2020	Coal_CHP	US	SSP2_Baseline	0.0185025
2020	Coal_CHP	Western_EU	SSP2_Baseline	0.0214639
2020	Coal_CHP	World	SSP2_Baseline	0.0259449
2020	IGCC	China	SSP2_Baseline	0
2020	IGCC	Russia	SSP2_Baseline	0
2020	IGCC	US	SSP2_Baseline	0
2020	IGCC	Western_EU	SSP2_Baseline	0
2020	IGCC	World	SSP2_Baseline	0
2020	Coal_ST	China	SSP2_Baseline	0.646823
2020	Coal_ST	Russia	SSP2_Baseline	9.89602e-05
2020	Coal_ST	US	SSP2_Baseline	0.292463
2020	Coal_ST	Western_EU	SSP2_Baseline	0.163588
2020	Coal_ST	World	SSP2_Baseline	0.368386
2030	Other_renewables	China	SSP2_Baseline	0.00033747
2030	Other_renewables	Russia	SSP2_Baseline	0.00119194
2030	Other_renewables	US	SSP2_Baseline	0.00716683
2030	Other_renewables	Western_EU	SSP2_Baseline	0.00426876
2030	Other_renewables	World	SSP2_Baseline	0.00670141
2030	Wave	China	SSP2_Baseline	1.75329e-08
2030	Wave	Russia	SSP2_Baseline	0
2030	Wave	US	SSP2_Baseline	5.64425e-08
2030	Wave	Western_EU	SSP2_Baseline	2.36322e-05
2030	Wave	World	SSP2_Baseline	2.17393e-06
2030	Biomass_CHP_CCS	China	SSP2_Baseline	0
2030	Biomass_CHP_CCS	Russia	SSP2_Baseline	0
2030	Biomass_CHP_CCS	US	SSP2_Baseline	0
2030	Biomass_CHP_CCS	Western_EU	SSP2_Baseline	0
2030	Biomass_CHP_CCS	World	SSP2_Baseline	0
2030	Biomass_CCS	China	SSP2_Baseline	0
2030	Biomass_CCS	Russia	SSP2_Baseline	0
2030	Biomass_CCS	US	SSP2_Baseline	0
2030	Biomass_CCS	Western_EU	SSP2_Baseline	0
2030	Biomass_CCS	World	SSP2_Baseline	0
2030	Biomass_CHP	China	SSP2_Baseline	0
2030	Biomass_CHP	Russia	SSP2_Baseline	0.00103854
2030	Biomass_CHP	US	SSP2_Baseline	0.00655866
2030	Biomass_CHP	Western_EU	SSP2_Baseline	0.022636
2030	Biomass_CHP	World	SSP2_Baseline	0.00344687
2030	Biomass_CC	China	SSP2_Baseline	0
2030	Biomass_CC	Russia	SSP2_Baseline	0
2030	Biomass_CC	US	SSP2_Baseline	0
2030	Biomass_CC	Western_EU	SSP2_Baseline	0
2030	Biomass_CC	World	SSP2_Baseline	0
2030	Biomass_ST	China	SSP2_Baseline	0.00472867
2030	Biomass_ST	Russia	SSP2_Baseline	9.40246e-05
2030	Biomass_ST	US	SSP2_Baseline	0.0180174
2030	Biomass_ST	Western_EU	SSP2_Baseline	0.0161161
2030	Biomass_ST	World	SSP2_Baseline	0.0092229
2030	Solar_PV_cen	China	SSP2_Baseline	0.0287476
2030	Solar_PV_cen	Russia	SSP2_Baseline	0.00128971
2030	Solar_PV_cen	US	SSP2_Baseline	0.0654318
2030	Solar_PV_cen	Western_EU	SSP2_Baseline	0.0126843
2030	Solar_PV_cen	World	SSP2_Baseline	0.0272992
2030	Solar_PV_decen	China	SSP2_Baseline	0.0108752
2030	Solar_PV_decen	Russia	SSP2_Baseline	0.00247357
2030	Solar_PV_decen	US	SSP2_Baseline	0.0117159
2030	Solar_PV_decen	Western_EU	SSP2_Baseline	0.0433829
2030	Solar_PV_decen	World	SSP2_Baseline	0.0179434
2030	CSP	China	SSP2_Baseline	0.000123226
2030	CSP	Russia	SSP2_Baseline	0
2030	CSP	US	SSP2_Baseline	0.000883606
2030	CSP	Western_EU	SSP2_Baseline	0.00185857
2030	CSP	World	SSP2_Baseline	0.000399034
2030	Wind_offshore	China	SSP2_Baseline	0.00281048
2030	Wind_offshore	Russia	SSP2_Baseline	0
2030	Wind_offshore	US	SSP2_Baseline	0.00118204
2030	Wind_offshore	Western_EU	SSP2_Baseline	0.013898
2030	Wind_offshore	World	SSP2_Baseline	0.00292474
2030	Wind_onshore	China	SSP2_Baseline	0.0588296
2030	Wind_onshore	Russia	SSP2_Baseline	0.00319525
2030	Wind_onshore	US	SSP2_Baseline	0.093395
2030	Wind_onshore	Western_EU	SSP2_Baseline	0.0974787
2030	Wind_onshore	World	SSP2_Baseline	0.0593916
2030	Hydro	China	SSP2_Baseline	0.13197
2030	Hydro	Russia	SSP2_Baseline	0.0853739
2030	Hydro	US	SSP2_Baseline	0.060328
2030	Hydro	Western_EU	SSP2_Baseline	0.165738
2030	Hydro	World	SSP2_Baseline	0.147758
2030	Nuclear	China	SSP2_Baseline	0.0447419
2030	Nuclear	Russia	SSP2_Baseline	0.119167
2030	Nuclear	US	SSP2_Baseline	0.173796
2030	Nuclear	Western_EU	SSP2_Baseline	0.280277
2030	Nuclear	World	SSP2_Baseline	0.0890592
2030	Oil_CHP_CCS	China	SSP2_Baseline	0
2030	Oil_CHP_CCS	Russia	SSP2_Baseline	0
2030	Oil_CHP_CCS	US	SSP2_Baseline	0
2030	Oil_CHP_CCS	Western_EU	SSP2_Baseline	0
2030	Oil_CHP_CCS	World	SSP2_Baseline	0
2030	Oil_CCS	China	SSP2_Baseline	0
2030	Oil_CCS	Russia	SSP2_Baseline	0
2030	Oil_CCS	US	SSP2_Baseline	0
2030	Oil_CCS	Western_EU	SSP2_Baseline	0
2030	Oil_CCS	World	SSP2_Baseline	0
2030	Oil_CHP	China	SSP2_Baseline	2.73938e-05
2030	Oil_CHP	Russia	SSP2_Baseline	0.00313511
2030	Oil_CHP	US	SSP2_Baseline	0.00460784
2030	Oil_CHP	Western_EU	SSP2_Baseline	0.0113699
2030	Oil_CHP	World	SSP2_Baseline	0.00249015
2030	Oil_CC	China	SSP2_Baseline	0
2030	Oil_CC	Russia	SSP2_Baseline	0
2030	Oil_CC	US	SSP2_Baseline	1.71279e-06
2030	Oil_CC	Western_EU	SSP2_Baseline	0
2030	Oil_CC	World	SSP2_Baseline	0.000204056
2030	Oil_ST	China	SSP2_Baseline	0.000509552
2030	Oil_ST	Russia	SSP2_Baseline	0.000812925
2030	Oil_ST	US	SSP2_Baseline	0.0105352
2030	Oil_ST	Western_EU	SSP2_Baseline	0.00386462
2030	Oil_ST	World	SSP2_Baseline	0.0222878
2030	Natural_gas_CHP_CCS	China	SSP2_Baseline	0
2030	Natural_gas_CHP_CCS	Russia	SSP2_Baseline	0
2030	Natural_gas_CHP_CCS	US	SSP2_Baseline	0
2030	Natural_gas_CHP_CCS	Western_EU	SSP2_Baseline	0
2030	Natural_gas_CHP_CCS	World	SSP2_Baseline	0
2030	Natural_gas_CCS	China	SSP2_Baseline	0
2030	Natural_gas_CCS	Russia	SSP2_Baseline	0
2030	Natural_gas_CCS	US	SSP2_Baseline	0
2030	Natural_gas_CCS	Western_EU	SSP2_Baseline	0
2030	Natural_gas_CCS	World	SSP2_Baseline	0
2030	Natural_gas_CHP	China	SSP2_Baseline	0.00180225
2030	Natural_gas_CHP	Russia	SSP2_Baseline	0.612322
2030	Natural_gas_CHP	US	SSP2_Baseline	0.0435893
2030	Natural_gas_CHP	Western_EU	SSP2_Baseline	0.0959066
2030	Natural_gas_CHP	World	SSP2_Baseline	0.0372048
2030	Natural_gas_OC	China	SSP2_Baseline	0.000189165
2030	Natural_gas_OC	Russia	SSP2_Baseline	9.76581e-05
2030	Natural_gas_OC	US	SSP2_Baseline	0.00232782
2030	Natural_gas_OC	Western_EU	SSP2_Baseline	0.000476462
2030	Natural_gas_OC	World	SSP2_Baseline	0.00250988
2030	Natural_gas_CC	China	SSP2_Baseline	0.121094
2030	Natural_gas_CC	Russia	SSP2_Baseline	0.0319282
2030	Natural_gas_CC	US	SSP2_Baseline	0.253853
2030	Natural_gas_CC	Western_EU	SSP2_Baseline	0.0574742
2030	Natural_gas_CC	World	SSP2_Baseline	0.186914
2030	Coal_CHP_CCS	China	SSP2_Baseline	0
2030	Coal_CHP_CCS	Russia	SSP2_Baseline	0
2030	Coal_CHP_CCS	US	SSP2_Baseline	0
2030	Coal_CHP_CCS	Western_EU	SSP2_Baseline	0
2030	Coal_CHP_CCS	World	SSP2_Baseline	0
2030	Coal_CCS	China	SSP2_Baseline	0
2030	Coal_CCS	Russia	SSP2_Baseline	0
2030	Coal_CCS	US	SSP2_Baseline	0
2030	Coal_CCS	Western_EU	SSP2_Baseline	0
2030	Coal_CCS	World	SSP2_Baseline	0
2030	Coal_CHP	China	SSP2_Baseline	0.00643448
2030	Coal_CHP	Russia	SSP2_Baseline	0.13788
2030	Coal_CHP	US	SSP2_Baseline	0.012011
2030	Coal_CHP	Western_EU	SSP2_Baseline	0.0239948
2030	Coal_CHP	World	SSP2_Baseline	0.0189529
2030	IGCC	China	SSP2_Baseline	0.00923805
2030	IGCC	Russia	SSP2_Baseline	0
2030	IGCC	US	SSP2_Baseline	9.35004e-05
2030	IGCC	Western_EU	SSP2_Baseline	0.000263045
2030	IGCC	World	SSP2_Baseline	0.0087147
2030	Coal_ST	China	SSP2_Baseline	0.577541
2030	Coal_ST	Russia	SSP2_Baseline	0
2030	Coal_ST	US	SSP2_Baseline	0.234506
2030	Coal_ST	Western_EU	SSP2_Baseline	0.148288
2030	Coal_ST	World	SSP2_Baseline	0.356573
2040	Other_renewables	China	SSP2_Baseline	0.000814809
2040	Other_renewables	Russia	SSP2_Baseline	0.00461662
2040	Other_renewables	US	SSP2_Baseline	0.00899494
2040	Other_renewables	Western_EU	SSP2_Baseline	0.0262135
2040	Other_renewables	World	SSP2_Baseline	0.0111774
2040	Wave	China	SSP2_Baseline	2.64717e-08
2040	Wave	Russia	SSP2_Baseline	0
2040	Wave	US	SSP2_Baseline	1.00506e-07
2040	Wave	Western_EU	SSP2_Baseline	3.80079e-05
2040	Wave	World	SSP2_Baseline	2.9062e-06
2040	Biomass_CHP_CCS	China	SSP2_Baseline	0
2040	Biomass_CHP_CCS	Russia	SSP2_Baseline	0
2040	Biomass_CHP_CCS	US	SSP2_Baseline	0
2040	Biomass_CHP_CCS	Western_EU	SSP2_Baseline	0
2040	Biomass_CHP_CCS	World	SSP2_Baseline	0
2040	Biomass_CCS	China	SSP2_Baseline	0
2040	Biomass_CCS	Russia	SSP2_Baseline	0
2040	Biomass_CCS	US	SSP2_Baseline	0
2040	Biomass_CCS	Western_EU	SSP2_Baseline	0
2040	Biomass_CCS	World	SSP2_Baseline	0
2040	Biomass_CHP	China	SSP2_Baseline	0
2040	Biomass_CHP	Russia	SSP2_Baseline	0.00018828
2040	Biomass_CHP	US	SSP2_Baseline	0.00531478
2040	Biomass_CHP	Western_EU	SSP2_Baseline	0.0220009
2040	Biomass_CHP	World	SSP2_Baseline	0.00267545
2040	Biomass_CC	China	SSP2_Baseline	0
2040	Biomass_CC	Russia	SSP2_Baseline	0
2040	Biomass_CC	US	SSP2_Baseline	0
2040	Biomass_CC	Western_EU	SSP2_Baseline	0
2040	Biomass_CC	World	SSP2_Baseline	6.65516e-06
2040	Biomass_ST	China	SSP2_Baseline	0.00294795
2040	Biomass_ST	Russia	SSP2_Baseline	3.08782e-05
2040	Biomass_ST	US	SSP2_Baseline	0.0408008
2040	Biomass_ST	Western_EU	SSP2_Baseline	0.00583699
2040	Biomass_ST	World	SSP2_Baseline	0.010816
2040	Solar_PV_cen	China	SSP2_Baseline	0.0282965
2040	Solar_PV_cen	Russia	SSP2_Baseline	0.00720577
2040	Solar_PV_cen	US	SSP2_Baseline	0.0954757
2040	Solar_PV_cen	Western_EU	SSP2_Baseline	0.0134908
2040	Solar_PV_cen	World	SSP2_Baseline	0.0379545
2040	Solar_PV_decen	China	SSP2_Baseline	0.00739376
2040	Solar_PV_decen	Russia	SSP2_Baseline	0.001115
2040	Solar_PV_decen	US	SSP2_Baseline	0.0483068
2040	Solar_PV_decen	Western_EU	SSP2_Baseline	0.0483915
2040	Solar_PV_decen	World	SSP2_Baseline	0.0193891
2040	CSP	China	SSP2_Baseline	0.000112061
2040	CSP	Russia	SSP2_Baseline	0
2040	CSP	US	SSP2_Baseline	0.000988433
2040	CSP	Western_EU	SSP2_Baseline	0.00171357
2040	CSP	World	SSP2_Baseline	0.000395082
2040	Wind_offshore	China	SSP2_Baseline	0.00417478
2040	Wind_offshore	Russia	SSP2_Baseline	0.00224651
2040	Wind_offshore	US	SSP2_Baseline	0.00631668
2040	Wind_offshore	Western_EU	SSP2_Baseline	0.0140502
2040	Wind_offshore	World	SSP2_Baseline	0.00521235
2040	Wind_onshore	China	SSP2_Baseline	0.0610062
2040	Wind_onshore	Russia	SSP2_Baseline	0.0381659
2040	Wind_onshore	US	SSP2_Baseline	0.0775256
2040	Wind_onshore	Western_EU	SSP2_Baseline	0.112657
2040	Wind_onshore	World	SSP2_Baseline	0.0644857
2040	Hydro	China	SSP2_Baseline	0.111821
2040	Hydro	Russia	SSP2_Baseline	0.0497665
2040	Hydro	US	SSP2_Baseline	0.0647864
2040	Hydro	Western_EU	SSP2_Baseline	0.16673
2040	Hydro	World	SSP2_Baseline	0.132283
2040	Nuclear	China	SSP2_Baseline	0.0418527
2040	Nuclear	Russia	SSP2_Baseline	0.0334489
2040	Nuclear	US	SSP2_Baseline	0.0946296
2040	Nuclear	Western_EU	SSP2_Baseline	0.207846
2040	Nuclear	World	SSP2_Baseline	0.0610539
2040	Oil_CHP_CCS	China	SSP2_Baseline	0
2040	Oil_CHP_CCS	Russia	SSP2_Baseline	0
2040	Oil_CHP_CCS	US	SSP2_Baseline	0
2040	Oil_CHP_CCS	Western_EU	SSP2_Baseline	0
2040	Oil_CHP_CCS	World	SSP2_Baseline	0
2040	Oil_CCS	China	SSP2_Baseline	0
2040	Oil_CCS	Russia	SSP2_Baseline	0
2040	Oil_CCS	US	SSP2_Baseline	0
2040	Oil_CCS	Western_EU	SSP2_Baseline	0
2040	Oil_CCS	World	SSP2_Baseline	0
2040	Oil_CHP	China	SSP2_Baseline	7.53624e-07
2040	Oil_CHP	Russia	SSP2_Baseline	0.00105399
2040	Oil_CHP	US	SSP2_Baseline	0.000880263
2040	Oil_CHP	Western_EU	SSP2_Baseline	0.00339108
2040	Oil_CHP	World	SSP2_Baseline	0.000990871
2040	Oil_CC	China	SSP2_Baseline	4.20081e-07
2040	Oil_CC	Russia	SSP2_Baseline	0
2040	Oil_CC	US	SSP2_Baseline	3.1503e-06
2040	Oil_CC	Western_EU	SSP2_Baseline	9.23473e-05
2040	Oil_CC	World	SSP2_Baseline	0.000641322
2040	Oil_ST	China	SSP2_Baseline	0.000106328
2040	Oil_ST	Russia	SSP2_Baseline	0.000170695
2040	Oil_ST	US	SSP2_Baseline	0.0166982
2040	Oil_ST	Western_EU	SSP2_Baseline	0.00267405
2040	Oil_ST	World	SSP2_Baseline	0.0185062
2040	Natural_gas_CHP_CCS	China	SSP2_Baseline	0
2040	Natural_gas_CHP_CCS	Russia	SSP2_Baseline	0
2040	Natural_gas_CHP_CCS	US	SSP2_Baseline	0
2040	Natural_gas_CHP_CCS	Western_EU	SSP2_Baseline	0
2040	Natural_gas_CHP_CCS	World	SSP2_Baseline	0
2040	Natural_gas_CCS	China	SSP2_Baseline	0
2040	Natural_gas_CCS	Russia	SSP2_Baseline	0
2040	Natural_gas_CCS	US	SSP2_Baseline	0
2040	Natural_gas_CCS	Western_EU	SSP2_Baseline	0
2040	Natural_gas_CCS	World	SSP2_Baseline	0
2040	Natural_gas_CHP	China	SSP2_Baseline	0.0312921
2040	Natural_gas_CHP	Russia	SSP2_Baseline	0.789556
2040	Natural_gas_CHP	US	SSP2_Baseline	0.0360631
2040	Natural_gas_CHP	Western_EU	SSP2_Baseline	0.10919
2040	Natural_gas_CHP	World	SSP2_Baseline	0.0485813
2040	Natural_gas_OC	China	SSP2_Baseline	0.00181729
2040	Natural_gas_OC	Russia	SSP2_Baseline	4.95613e-05
2040	Natural_gas_OC	US	SSP2_Baseline	0.016479
2040	Natural_gas_OC	Western_EU	SSP2_Baseline	0.00283386
2040	Natural_gas_OC	World	SSP2_Baseline	0.00532959
2040	Natural_gas_CC	China	SSP2_Baseline	0.234671
2040	Natural_gas_CC	Russia	SSP2_Baseline	0.0613883
2040	Natural_gas_CC	US	SSP2_Baseline	0.223413
2040	Natural_gas_CC	Western_EU	SSP2_Baseline	0.0294775
2040	Natural_gas_CC	World	SSP2_Baseline	0.24931
2040	Coal_CHP_CCS	China	SSP2_Baseline	0
2040	Coal_CHP_CCS	Russia	SSP2_Baseline	0
2040	Coal_CHP_CCS	US	SSP2_Baseline	0
2040	Coal_CHP_CCS	Western_EU	SSP2_Baseline	0
2040	Coal_CHP_CCS	World	SSP2_Baseline	0
2040	Coal_CCS	China	SSP2_Baseline	0
2040	Coal_CCS	Russia	SSP2_Baseline	0
2040	Coal_CCS	US	SSP2_Baseline	0
2040	Coal_CCS	Western_EU	SSP2_Baseline	0
2040	Coal_CCS	World	SSP2_Baseline	0
2040	Coal_CHP	China	SSP2_Baseline	0.000778934
2040	Coal_CHP	Russia	SSP2_Baseline	0.0109537
2040	Coal_CHP	US	SSP2_Baseline	0.0105438
2040	Coal_CHP	Western_EU	SSP2_Baseline	0.0217584
2040	Coal_CHP	World	SSP2_Baseline	0.00641085
2040	IGCC	China	SSP2_Baseline	0.0265731
2040	IGCC	Russia	SSP2_Baseline	0
2040	IGCC	US	SSP2_Baseline	0.00877128
2040	IGCC	Western_EU	SSP2_Baseline	0.0150293
2040	IGCC	World	SSP2_Baseline	0.0272818
2040	Coal_ST	China	SSP2_Baseline	0.44634
2040	Coal_ST	Russia	SSP2_Baseline	4.34428e-05
2040	Coal_ST	US	SSP2_Baseline	0.244008
2040	Coal_ST	Western_EU	SSP2_Baseline	0.196585
2040	Coal_ST	World	SSP2_Baseline	0.297497
2050	Other_renewables	China	SSP2_Baseline	0.000715778
2050	Other_renewables	Russia	SSP2_Baseline	0.00564903
2050	Other_renewables	US	SSP2_Baseline	0.00908406
2050	Other_renewables	Western_EU	SSP2_Baseline	0.0317389
2050	Other_renewables	World	SSP2_Baseline	0.0146603
2050	Wave	China	SSP2_Baseline	3.03911e-08
2050	Wave	Russia	SSP2_Baseline	0
2050	Wave	US	SSP2_Baseline	1.20955e-07
2050	Wave	Western_EU	SSP2_Baseline	4.93226e-05
2050	Wave	World	SSP2_Baseline	3.42688e-06
2050	Biomass_CHP_CCS	China	SSP2_Baseline	0
2050	Biomass_CHP_CCS	Russia	SSP2_Baseline	0
2050	Biomass_CHP_CCS	US	SSP2_Baseline	0
2050	Biomass_CHP_CCS	Western_EU	SSP2_Baseline	0
2050	Biomass_CHP_CCS	World	SSP2_Baseline	0
2050	Biomass_CCS	China	SSP2_Baseline	0
2050	Biomass_CCS	Russia	SSP2_Baseline	0
2050	Biomass_CCS	US	SSP2_Baseline	0
2050	Biomass_CCS	Western_EU	SSP2_Baseline	0
2050	Biomass_CCS	World	SSP2_Baseline	0
2050	Biomass_CHP	China	SSP2_Baseline	0.00172756
2050	Biomass_CHP	Russia	SSP2_Baseline	3.92825e-06
2050	Biomass_CHP	US	SSP2_Baseline	0.00286132
2050	Biomass_CHP	Western_EU	SSP2_Baseline	0.0148442
2050	Biomass_CHP	World	SSP2_Baseline	0.00205908
2050	Biomass_CC	China	SSP2_Baseline	0.01001
2050	Biomass_CC	Russia	SSP2_Baseline	0
2050	Biomass_CC	US	SSP2_Baseline	0
2050	Biomass_CC	Western_EU	SSP2_Baseline	0
2050	Biomass_CC	World	SSP2_Baseline	0.00660596
2050	Biomass_ST	China	SSP2_Baseline	0.00433951
2050	Biomass_ST	Russia	SSP2_Baseline	2.18994e-05
2050	Biomass_ST	US	SSP2_Baseline	0.0246253
2050	Biomass_ST	Western_EU	SSP2_Baseline	0.00129791
2050	Biomass_ST	World	SSP2_Baseline	0.0129696
2050	Solar_PV_cen	China	SSP2_Baseline	0.0261773
2050	Solar_PV_cen	Russia	SSP2_Baseline	0.0164628
2050	Solar_PV_cen	US	SSP2_Baseline	0.0974274
2050	Solar_PV_cen	Western_EU	SSP2_Baseline	0.024738
2050	Solar_PV_cen	World	SSP2_Baseline	0.0464589
2050	Solar_PV_decen	China	SSP2_Baseline	0.0128569
2050	Solar_PV_decen	Russia	SSP2_Baseline	0.000160969
2050	Solar_PV_decen	US	SSP2_Baseline	0.107632
2050	Solar_PV_decen	Western_EU	SSP2_Baseline	0.0631022
2050	Solar_PV_decen	World	SSP2_Baseline	0.0273013
2050	CSP	China	SSP2_Baseline	0.000107053
2050	CSP	Russia	SSP2_Baseline	0
2050	CSP	US	SSP2_Baseline	0.00103953
2050	CSP	Western_EU	SSP2_Baseline	0.00203437
2050	CSP	World	SSP2_Baseline	0.000417551
2050	Wind_offshore	China	SSP2_Baseline	0.00468588
2050	Wind_offshore	Russia	SSP2_Baseline	0.00457329
2050	Wind_offshore	US	SSP2_Baseline	0.0121857
2050	Wind_offshore	Western_EU	SSP2_Baseline	0.016834
2050	Wind_offshore	World	SSP2_Baseline	0.00745753
2050	Wind_onshore	China	SSP2_Baseline	0.0622142
2050	Wind_onshore	Russia	SSP2_Baseline	0.0646417
2050	Wind_onshore	US	SSP2_Baseline	0.0772209
2050	Wind_onshore	Western_EU	SSP2_Baseline	0.116504
2050	Wind_onshore	World	SSP2_Baseline	0.0689998
2050	Hydro	China	SSP2_Baseline	0.101219
2050	Hydro	Russia	SSP2_Baseline	0.0514701
2050	Hydro	US	SSP2_Baseline	0.0675341
2050	Hydro	Western_EU	SSP2_Baseline	0.14354
2050	Hydro	World	SSP2_Baseline	0.114575
2050	Nuclear	China	SSP2_Baseline	0.0424988
2050	Nuclear	Russia	SSP2_Baseline	0.0487047
2050	Nuclear	US	SSP2_Baseline	0.0300782
2050	Nuclear	Western_EU	SSP2_Baseline	0.0564583
2050	Nuclear	World	SSP2_Baseline	0.0364436
2050	Oil_CHP_CCS	China	SSP2_Baseline	0
2050	Oil_CHP_CCS	Russia	SSP2_Baseline	0
2050	Oil_CHP_CCS	US	SSP2_Baseline	0
2050	Oil_CHP_CCS	Western_EU	SSP2_Baseline	0
2050	Oil_CHP_CCS	World	SSP2_Baseline	0
2050	Oil_CCS	China	SSP2_Baseline	0
2050	Oil_CCS	Russia	SSP2_Baseline	0
2050	Oil_CCS	US	SSP2_Baseline	0
2050	Oil_CCS	Western_EU	SSP2_Baseline	0
2050	Oil_CCS	World	SSP2_Baseline	0
2050	Oil_CHP	China	SSP2_Baseline	0
2050	Oil_CHP	Russia	SSP2_Baseline	0.000990101
2050	Oil_CHP	US	SSP2_Baseline	2.31935e-05
2050	Oil_CHP	Western_EU	SSP2_Baseline	0.000239488
2050	Oil_CHP	World	SSP2_Baseline	0.000363475
2050	Oil_CC	China	SSP2_Baseline	0.00138234
2050	Oil_CC	Russia	SSP2_Baseline	0
2050	Oil_CC	US	SSP2_Baseline	2.33488e-06
2050	Oil_CC	Western_EU	SSP2_Baseline	0.000271577
2050	Oil_CC	World	SSP2_Baseline	0.00205611
2050	Oil_ST	China	SSP2_Baseline	0
2050	Oil_ST	Russia	SSP2_Baseline	0.000353013
2050	Oil_ST	US	SSP2_Baseline	0.0116468
2050	Oil_ST	Western_EU	SSP2_Baseline	0.00223766
2050	Oil_ST	World	SSP2_Baseline	0.00601167
2050	Natural_gas_CHP_CCS	China	SSP2_Baseline	0
2050	Natural_gas_CHP_CCS	Russia	SSP2_Baseline	0
2050	Natural_gas_CHP_CCS	US	SSP2_Baseline	0
2050	Natural_gas_CHP_CCS	Western_EU	SSP2_Baseline	0
2050	Natural_gas_CHP_CCS	World	SSP2_Baseline	0
2050	Natural_gas_CCS	China	SSP2_Baseline	0
2050	Natural_gas_CCS	Russia	SSP2_Baseline	0
2050	Natural_gas_CCS	US	SSP2_Baseline	0
2050	Natural_gas_CCS	Western_EU	SSP2_Baseline	0
2050	Natural_gas_CCS	World	SSP2_Baseline	0
2050	Natural_gas_CHP	China	SSP2_Baseline	0.0436549
2050	Natural_gas_CHP	Russia	SSP2_Baseline	0.692893
2050	Natural_gas_CHP	US	SSP2_Baseline	0.0190905
2050	Natural_gas_CHP	Western_EU	SSP2_Baseline	0.0898186
2050	Natural_gas_CHP	World	SSP2_Baseline	0.0437697
2050	Natural_gas_OC	China	SSP2_Baseline	0
2050	Natural_gas_OC	Russia	SSP2_Baseline	0.0103831
2050	Natural_gas_OC	US	SSP2_Baseline	0.030029
2050	Natural_gas_OC	Western_EU	SSP2_Baseline	0.00596967
2050	Natural_gas_OC	World	SSP2_Baseline	0.0084904
2050	Natural_gas_CC	China	SSP2_Baseline	0.305743
2050	Natural_gas_CC	Russia	SSP2_Baseline	0.0969674
2050	Natural_gas_CC	US	SSP2_Baseline	0.226361
2050	Natural_gas_CC	Western_EU	SSP2_Baseline	0.0590863
2050	Natural_gas_CC	World	SSP2_Baseline	0.292621
2050	Coal_CHP_CCS	China	SSP2_Baseline	0
2050	Coal_CHP_CCS	Russia	SSP2_Baseline	0
2050	Coal_CHP_CCS	US	SSP2_Baseline	0
2050	Coal_CHP_CCS	Western_EU	SSP2_Baseline	0
2050	Coal_CHP_CCS	World	SSP2_Baseline	0
2050	Coal_CCS	China	SSP2_Baseline	0
2050	Coal_CCS	Russia	SSP2_Baseline	0
2050	Coal_CCS	US	SSP2_Baseline	0
2050	Coal_CCS	Western_EU	SSP2_Baseline	0
2050	Coal_CCS	World	SSP2_Baseline	0
2050	Coal_CHP	China	SSP2_Baseline	0.000408563
2050	Coal_CHP	Russia	SSP2_Baseline	0.00127165
2050	Coal_CHP	US	SSP2_Baseline	0.00572937
2050	Coal_CHP	Western_EU	SSP2_Baseline	0.0294653
2050	Coal_CHP	World	SSP2_Baseline	0.0061223
2050	IGCC	China	SSP2_Baseline	0.0587543
2050	IGCC	Russia	SSP2_Baseline	8.4271e-05
2050	IGCC	US	SSP2_Baseline	0.0194129
2050	IGCC	Western_EU	SSP2_Baseline	0.0432093
2050	IGCC	World	SSP2_Baseline	0.0512114
2050	Coal_ST	China	SSP2_Baseline	0.323505
2050	Coal_ST	Russia	SSP2_Baseline	0.00536926
2050	Coal_ST	US	SSP2_Baseline	0.258016
2050	Coal_ST	Western_EU	SSP2_Baseline	0.29856
2050	Coal_ST	World	SSP2_Baseline	0.251402
2060	Other_renewables	China	SSP2_Baseline	0.00068727
2060	Other_renewables	Russia	SSP2_Baseline	0.00731642
2060	Other_renewables	US	SSP2_Baseline	0.0088851
2060	Other_renewables	Western_EU	SSP2_Baseline	0.0314952
2060	Other_renewables	World	SSP2_Baseline	0.0163646
2060	Wave	China	SSP2_Baseline	3.1658e-08
2060	Wave	Russia	SSP2_Baseline	0
2060	Wave	US	SSP2_Baseline	1.19122e-07
2060	Wave	Western_EU	SSP2_Baseline	4.69214e-05
2060	Wave	World	SSP2_Baseline	3.08104e-06
2060	Biomass_CHP_CCS	China	SSP2_Baseline	0
2060	Biomass_CHP_CCS	Russia	SSP2_Baseline	0
2060	Biomass_CHP_CCS	US	SSP2_Baseline	0
2060	Biomass_CHP_CCS	Western_EU	SSP2_Baseline	0
2060	Biomass_CHP_CCS	World	SSP2_Baseline	0
2060	Biomass_CCS	China	SSP2_Baseline	0
2060	Biomass_CCS	Russia	SSP2_Baseline	0
2060	Biomass_CCS	US	SSP2_Baseline	0
2060	Biomass_CCS	Western_EU	SSP2_Baseline	0
2060	Biomass_CCS	World	SSP2_Baseline	0
2060	Biomass_CHP	China	SSP2_Baseline	0.002225
2060	Biomass_CHP	Russia	SSP2_Baseline	3.98694e-06
2060	Biomass_CHP	US	SSP2_Baseline	4.33878e-09
2060	Biomass_CHP	Western_EU	SSP2_Baseline	0.00419278
2060	Biomass_CHP	World	SSP2_Baseline	0.000885911
2060	Biomass_CC	China	SSP2_Baseline	0.0281445
2060	Biomass_CC	Russia	SSP2_Baseline	0
2060	Biomass_CC	US	SSP2_Baseline	0
2060	Biomass_CC	Western_EU	SSP2_Baseline	0
2060	Biomass_CC	World	SSP2_Baseline	0.0262357
2060	Biomass_ST	China	SSP2_Baseline	0.0165084
2060	Biomass_ST	Russia	SSP2_Baseline	0
2060	Biomass_ST	US	SSP2_Baseline	0.00430592
2060	Biomass_ST	Western_EU	SSP2_Baseline	0
2060	Biomass_ST	World	SSP2_Baseline	0.0174726
2060	Solar_PV_cen	China	SSP2_Baseline	0.0416744
2060	Solar_PV_cen	Russia	SSP2_Baseline	0.0291571
2060	Solar_PV_cen	US	SSP2_Baseline	0.129974
2060	Solar_PV_cen	Western_EU	SSP2_Baseline	0.0490856
2060	Solar_PV_cen	World	SSP2_Baseline	0.0651782
2060	Solar_PV_decen	China	SSP2_Baseline	0.0336359
2060	Solar_PV_decen	Russia	SSP2_Baseline	0.000729457
2060	Solar_PV_decen	US	SSP2_Baseline	0.118444
2060	Solar_PV_decen	Western_EU	SSP2_Baseline	0.0878498
2060	Solar_PV_decen	World	SSP2_Baseline	0.0411989
2060	CSP	China	SSP2_Baseline	0.000107673
2060	CSP	Russia	SSP2_Baseline	0
2060	CSP	US	SSP2_Baseline	0.00102469
2060	CSP	Western_EU	SSP2_Baseline	0.00192835
2060	CSP	World	SSP2_Baseline	0.00041792
2060	Wind_offshore	China	SSP2_Baseline	0.0053613
2060	Wind_offshore	Russia	SSP2_Baseline	0.00881484
2060	Wind_offshore	US	SSP2_Baseline	0.0182115
2060	Wind_offshore	Western_EU	SSP2_Baseline	0.0229555
2060	Wind_offshore	World	SSP2_Baseline	0.00918054
2060	Wind_onshore	China	SSP2_Baseline	0.0743329
2060	Wind_onshore	Russia	SSP2_Baseline	0.0972187
2060	Wind_onshore	US	SSP2_Baseline	0.106968
2060	Wind_onshore	Western_EU	SSP2_Baseline	0.107875
2060	Wind_onshore	World	SSP2_Baseline	0.075383
2060	Hydro	China	SSP2_Baseline	0.0997023
2060	Hydro	Russia	SSP2_Baseline	0.0969062
2060	Hydro	US	SSP2_Baseline	0.056581
2060	Hydro	Western_EU	SSP2_Baseline	0.127778
2060	Hydro	World	SSP2_Baseline	0.0987261
2060	Nuclear	China	SSP2_Baseline	0.0474737
2060	Nuclear	Russia	SSP2_Baseline	0.0523409
2060	Nuclear	US	SSP2_Baseline	0.0299579
2060	Nuclear	Western_EU	SSP2_Baseline	0.0541877
2060	Nuclear	World	SSP2_Baseline	0.0343323
2060	Oil_CHP_CCS	China	SSP2_Baseline	0
2060	Oil_CHP_CCS	Russia	SSP2_Baseline	0
2060	Oil_CHP_CCS	US	SSP2_Baseline	0
2060	Oil_CHP_CCS	Western_EU	SSP2_Baseline	0
2060	Oil_CHP_CCS	World	SSP2_Baseline	0
2060	Oil_CCS	China	SSP2_Baseline	0
2060	Oil_CCS	Russia	SSP2_Baseline	0
2060	Oil_CCS	US	SSP2_Baseline	0
2060	Oil_CCS	Western_EU	SSP2_Baseline	0
2060	Oil_CCS	World	SSP2_Baseline	0
2060	Oil_CHP	China	SSP2_Baseline	0
2060	Oil_CHP	Russia	SSP2_Baseline	0.00100489
2060	Oil_CHP	US	SSP2_Baseline	1.65799e-10
2060	Oil_CHP	Western_EU	SSP2_Baseline	0.000109601
2060	Oil_CHP	World	SSP2_Baseline	0.000288577
2060	Oil_CC	China	SSP2_Baseline	0.00450423
2060	Oil_CC	Russia	SSP2_Baseline	0
2060	Oil_CC	US	SSP2_Baseline	1.36494e-06
2060	Oil_CC	Western_EU	SSP2_Baseline	0
2060	Oil_CC	World	SSP2_Baseline	0.00271567
2060	Oil_ST	China	SSP2_Baseline	3.93506e-05
2060	Oil_ST	Russia	SSP2_Baseline	2.75917e-05
2060	Oil_ST	US	SSP2_Baseline	0.00469056
2060	Oil_ST	Western_EU	SSP2_Baseline	0
2060	Oil_ST	World	SSP2_Baseline	0.00204683
2060	Natural_gas_CHP_CCS	China	SSP2_Baseline	0
2060	Natural_gas_CHP_CCS	Russia	SSP2_Baseline	0
2060	Natural_gas_CHP_CCS	US	SSP2_Baseline	0
2060	Natural_gas_CHP_CCS	Western_EU	SSP2_Baseline	0
2060	Natural_gas_CHP_CCS	World	SSP2_Baseline	0
2060	Natural_gas_CCS	China	SSP2_Baseline	0
2060	Natural_gas_CCS	Russia	SSP2_Baseline	0
2060	Natural_gas_CCS	US	SSP2_Baseline	0
2060	Natural_gas_CCS	Western_EU	SSP2_Baseline	0
2060	Natural_gas_CCS	World	SSP2_Baseline	0
2060	Natural_gas_CHP	China	SSP2_Baseline	0.0426778
2060	Natural_gas_CHP	Russia	SSP2_Baseline	0.51729
2060	Natural_gas_CHP	US	SSP2_Baseline	0.0386409
2060	Natural_gas_CHP	Western_EU	SSP2_Baseline	0.0670566
2060	Natural_gas_CHP	World	SSP2_Baseline	0.0351589
2060	Natural_gas_OC	China	SSP2_Baseline	0.000421561
2060	Natural_gas_OC	Russia	SSP2_Baseline	0.0211531
2060	Natural_gas_OC	US	SSP2_Baseline	0.0256108
2060	Natural_gas_OC	Western_EU	SSP2_Baseline	0
2060	Natural_gas_OC	World	SSP2_Baseline	0.00715695
2060	Natural_gas_CC	China	SSP2_Baseline	0.357645
2060	Natural_gas_CC	Russia	SSP2_Baseline	0.157103
2060	Natural_gas_CC	US	SSP2_Baseline	0.243956
2060	Natural_gas_CC	Western_EU	SSP2_Baseline	0.290653
2060	Natural_gas_CC	World	SSP2_Baseline	0.339804
2060	Coal_CHP_CCS	China	SSP2_Baseline	0
2060	Coal_CHP_CCS	Russia	SSP2_Baseline	0
2060	Coal_CHP_CCS	US	SSP2_Baseline	0
2060	Coal_CHP_CCS	Western_EU	SSP2_Baseline	0
2060	Coal_CHP_CCS	World	SSP2_Baseline	0
2060	Coal_CCS	China	SSP2_Baseline	0
2060	Coal_CCS	Russia	SSP2_Baseline	0
2060	Coal_CCS	US	SSP2_Baseline	0
2060	Coal_CCS	Western_EU	SSP2_Baseline	0
2060	Coal_CCS	World	SSP2_Baseline	0
2060	Coal_CHP	China	SSP2_Baseline	0.00050622
2060	Coal_CHP	Russia	SSP2_Baseline	0.00101894
2060	Coal_CHP	US	SSP2_Baseline	1.16958e-08
2060	Coal_CHP	Western_EU	SSP2_Baseline	0.025093
2060	Coal_CHP	World	SSP2_Baseline	0.00459205
2060	IGCC	China	SSP2_Baseline	0.105171
2060	IGCC	Russia	SSP2_Baseline	0.00131777
2060	IGCC	US	SSP2_Baseline	0.0247687
2060	IGCC	Western_EU	SSP2_Baseline	0.0695616
2060	IGCC	World	SSP2_Baseline	0.0804216
2060	Coal_ST	China	SSP2_Baseline	0.139181
2060	Coal_ST	Russia	SSP2_Baseline	0.00859719
2060	Coal_ST	US	SSP2_Baseline	0.187979
2060	Coal_ST	Western_EU	SSP2_Baseline	0.0601317
2060	Coal_ST	World	SSP2_Baseline	0.142437
2070	Other_renewables	China	SSP2_Baseline	0.000733934
2070	Other_renewables	Russia	SSP2_Baseline	0.00820611
2070	Other_renewables	US	SSP2_Baseline	0.00868511
2070	Other_renewables	Western_EU	SSP2_Baseline	0.0309062
2070	Other_renewables	World	SSP2_Baseline	0.0175778
2070	Wave	China	SSP2_Baseline	3.64482e-08
2070	Wave	Russia	SSP2_Baseline	0
2070	Wave	US	SSP2_Baseline	1.21009e-07
2070	Wave	Western_EU	SSP2_Baseline	3.82071e-05
2070	Wave	World	SSP2_Baseline	2.35124e-06
2070	Biomass_CHP_CCS	China	SSP2_Baseline	0
2070	Biomass_CHP_CCS	Russia	SSP2_Baseline	0
2070	Biomass_CHP_CCS	US	SSP2_Baseline	0
2070	Biomass_CHP_CCS	Western_EU	SSP2_Baseline	0
2070	Biomass_CHP_CCS	World	SSP2_Baseline	0
2070	Biomass_CCS	China	SSP2_Baseline	0
2070	Biomass_CCS	Russia	SSP2_Baseline	0
2070	Biomass_CCS	US	SSP2_Baseline	0
2070	Biomass_CCS	Western_EU	SSP2_Baseline	0
2070	Biomass_CCS	World	SSP2_Baseline	0
2070	Biomass_CHP	China	SSP2_Baseline	0.00191349
2070	Biomass_CHP	Russia	SSP2_Baseline	4.14701e-06
2070	Biomass_CHP	US	SSP2_Baseline	2.99877e-09
2070	Biomass_CHP	Western_EU	SSP2_Baseline	0.00010485
2070	Biomass_CHP	World	SSP2_Baseline	0.00051163
2070	Biomass_CC	China	SSP2_Baseline	0.0293279
2070	Biomass_CC	Russia	SSP2_Baseline	4.98428e-05
2070	Biomass_CC	US	SSP2_Baseline	4.30313e-05
2070	Biomass_CC	Western_EU	SSP2_Baseline	0
2070	Biomass_CC	World	SSP2_Baseline	0.0306961
2070	Biomass_ST	China	SSP2_Baseline	0.00221368
2070	Biomass_ST	Russia	SSP2_Baseline	1.58109e-05
2070	Biomass_ST	US	SSP2_Baseline	6.26352e-05
2070	Biomass_ST	Western_EU	SSP2_Baseline	0
2070	Biomass_ST	World	SSP2_Baseline	0.0126661
2070	Solar_PV_cen	China	SSP2_Baseline	0.0612875
2070	Solar_PV_cen	Russia	SSP2_Baseline	0.0258784
2070	Solar_PV_cen	US	SSP2_Baseline	0.169307
2070	Solar_PV_cen	Western_EU	SSP2_Baseline	0.0613763
2070	Solar_PV_cen	World	SSP2_Baseline	0.0769984
2070	Solar_PV_decen	China	SSP2_Baseline	0.0649149
2070	Solar_PV_decen	Russia	SSP2_Baseline	0.0032194
2070	Solar_PV_decen	US	SSP2_Baseline	0.124292
2070	Solar_PV_decen	Western_EU	SSP2_Baseline	0.130165
2070	Solar_PV_decen	World	SSP2_Baseline	0.0615586
2070	CSP	China	SSP2_Baseline	0.000120011
2070	CSP	Russia	SSP2_Baseline	0
2070	CSP	US	SSP2_Baseline	0.00104123
2070	CSP	Western_EU	SSP2_Baseline	0.00169856
2070	CSP	World	SSP2_Baseline	0.000586858
2070	Wind_offshore	China	SSP2_Baseline	0.00625454
2070	Wind_offshore	Russia	SSP2_Baseline	0.00909359
2070	Wind_offshore	US	SSP2_Baseline	0.0170723
2070	Wind_offshore	Western_EU	SSP2_Baseline	0.019621
2070	Wind_offshore	World	SSP2_Baseline	0.00976876
2070	Wind_onshore	China	SSP2_Baseline	0.0869498
2070	Wind_onshore	Russia	SSP2_Baseline	0.0798506
2070	Wind_onshore	US	SSP2_Baseline	0.103519
2070	Wind_onshore	Western_EU	SSP2_Baseline	0.0943777
2070	Wind_onshore	World	SSP2_Baseline	0.0785619
2070	Hydro	China	SSP2_Baseline	0.107442
2070	Hydro	Russia	SSP2_Baseline	0.111235
2070	Hydro	US	SSP2_Baseline	0.054411
2070	Hydro	Western_EU	SSP2_Baseline	0.1147
2070	Hydro	World	SSP2_Baseline	0.0857703
2070	Nuclear	China	SSP2_Baseline	0.0544438
2070	Nuclear	Russia	SSP2_Baseline	0.055752
2070	Nuclear	US	SSP2_Baseline	0.0324266
2070	Nuclear	Western_EU	SSP2_Baseline	0.0600511
2070	Nuclear	World	SSP2_Baseline	0.0359055
2070	Oil_CHP_CCS	China	SSP2_Baseline	0
2070	Oil_CHP_CCS	Russia	SSP2_Baseline	0
2070	Oil_CHP_CCS	US	SSP2_Baseline	0
2070	Oil_CHP_CCS	Western_EU	SSP2_Baseline	0
2070	Oil_CHP_CCS	World	SSP2_Baseline	0
2070	Oil_CCS	China	SSP2_Baseline	0
2070	Oil_CCS	Russia	SSP2_Baseline	0
2070	Oil_CCS	US	SSP2_Baseline	0
2070	Oil_CCS	Western_EU	SSP2_Baseline	0
2070	Oil_CCS	World	SSP2_Baseline	0
2070	Oil_CHP	China	SSP2_Baseline	0
2070	Oil_CHP	Russia	SSP2_Baseline	0.00104524
2070	Oil_CHP	US	SSP2_Baseline	1.14593e-10
2070	Oil_CHP	Western_EU	SSP2_Baseline	0.000104221
2070	Oil_CHP	World	SSP2_Baseline	0.000218198
2070	Oil_CC	China	SSP2_Baseline	0.000129031
2070	Oil_CC	Russia	SSP2_Baseline	0
2070	Oil_CC	US	SSP2_Baseline	1.0721e-07
2070	Oil_CC	Western_EU	SSP2_Baseline	1.38481e-05
2070	Oil_CC	World	SSP2_Baseline	0.000721504
2070	Oil_ST	China	SSP2_Baseline	9.02012e-05
2070	Oil_ST	Russia	SSP2_Baseline	5.12395e-05
2070	Oil_ST	US	SSP2_Baseline	0.00139605
2070	Oil_ST	Western_EU	SSP2_Baseline	0
2070	Oil_ST	World	SSP2_Baseline	0.000951883
2070	Natural_gas_CHP_CCS	China	SSP2_Baseline	0
2070	Natural_gas_CHP_CCS	Russia	SSP2_Baseline	0
2070	Natural_gas_CHP_CCS	US	SSP2_Baseline	0
2070	Natural_gas_CHP_CCS	Western_EU	SSP2_Baseline	0
2070	Natural_gas_CHP_CCS	World	SSP2_Baseline	0
2070	Natural_gas_CCS	China	SSP2_Baseline	0
2070	Natural_gas_CCS	Russia	SSP2_Baseline	0
2070	Natural_gas_CCS	US	SSP2_Baseline	0
2070	Natural_gas_CCS	Western_EU	SSP2_Baseline	0
2070	Natural_gas_CCS	World	SSP2_Baseline	0
2070	Natural_gas_CHP	China	SSP2_Baseline	0.0355035
2070	Natural_gas_CHP	Russia	SSP2_Baseline	0.451727
2070	Natural_gas_CHP	US	SSP2_Baseline	0.0403053
2070	Natural_gas_CHP	Western_EU	SSP2_Baseline	0.055335
2070	Natural_gas_CHP	World	SSP2_Baseline	0.028478
2070	Natural_gas_OC	China	SSP2_Baseline	0.0022723
2070	Natural_gas_OC	Russia	SSP2_Baseline	0.0242278
2070	Natural_gas_OC	US	SSP2_Baseline	0.0356528
2070	Natural_gas_OC	Western_EU	SSP2_Baseline	0
2070	Natural_gas_OC	World	SSP2_Baseline	0.0106024
2070	Natural_gas_CC	China	SSP2_Baseline	0.348574
2070	Natural_gas_CC	Russia	SSP2_Baseline	0.207926
2070	Natural_gas_CC	US	SSP2_Baseline	0.24332
2070	Natural_gas_CC	Western_EU	SSP2_Baseline	0.264242
2070	Natural_gas_CC	World	SSP2_Baseline	0.340504
2070	Coal_CHP_CCS	China	SSP2_Baseline	0
2070	Coal_CHP_CCS	Russia	SSP2_Baseline	0
2070	Coal_CHP_CCS	US	SSP2_Baseline	0
2070	Coal_CHP_CCS	Western_EU	SSP2_Baseline	0
2070	Coal_CHP_CCS	World	SSP2_Baseline	0
2070	Coal_CCS	China	SSP2_Baseline	0
2070	Coal_CCS	Russia	SSP2_Baseline	0
2070	Coal_CCS	US	SSP2_Baseline	0
2070	Coal_CCS	Western_EU	SSP2_Baseline	0
2070	Coal_CCS	World	SSP2_Baseline	0
2070	Coal_CHP	China	SSP2_Baseline	0.000416544
2070	Coal_CHP	Russia	SSP2_Baseline	0.00104937
2070	Coal_CHP	US	SSP2_Baseline	8.08365e-09
2070	Coal_CHP	Western_EU	SSP2_Baseline	0.0246235
2070	Coal_CHP	World	SSP2_Baseline	0.00399214
2070	IGCC	China	SSP2_Baseline	0.139475
2070	IGCC	Russia	SSP2_Baseline	0.00290764
2070	IGCC	US	SSP2_Baseline	0.0244257
2070	IGCC	Western_EU	SSP2_Baseline	0.0757131
2070	IGCC	World	SSP2_Baseline	0.103753
2070	Coal_ST	China	SSP2_Baseline	0.0579378
2070	Coal_ST	Russia	SSP2_Baseline	0.0177608
2070	Coal_ST	US	SSP2_Baseline	0.144041
2070	Coal_ST	Western_EU	SSP2_Baseline	0.066929
2070	Coal_ST	World	SSP2_Baseline	0.100175
2080	Other_renewables	China	SSP2_Baseline	0.000809234
2080	Other_renewables	Russia	SSP2_Baseline	0.00851663
2080	Other_renewables	US	SSP2_Baseline	0.00894015
2080	Other_renewables	Western_EU	SSP2_Baseline	0.0337061
2080	Other_renewables	World	SSP2_Baseline	0.0188482
2080	Wave	China	SSP2_Baseline	4.30896e-08
2080	Wave	Russia	SSP2_Baseline	0
2080	Wave	US	SSP2_Baseline	1.22732e-07
2080	Wave	Western_EU	SSP2_Baseline	4.8692e-05
2080	Wave	World	SSP2_Baseline	2.71826e-06
2080	Biomass_CHP_CCS	China	SSP2_Baseline	0
2080	Biomass_CHP_CCS	Russia	SSP2_Baseline	0
2080	Biomass_CHP_CCS	US	SSP2_Baseline	0
2080	Biomass_CHP_CCS	Western_EU	SSP2_Baseline	0
2080	Biomass_CHP_CCS	World	SSP2_Baseline	0
2080	Biomass_CCS	China	SSP2_Baseline	0
2080	Biomass_CCS	Russia	SSP2_Baseline	0
2080	Biomass_CCS	US	SSP2_Baseline	0
2080	Biomass_CCS	Western_EU	SSP2_Baseline	0
2080	Biomass_CCS	World	SSP2_Baseline	0
2080	Biomass_CHP	China	SSP2_Baseline	0.00311913
2080	Biomass_CHP	Russia	SSP2_Baseline	4.00378e-06
2080	Biomass_CHP	US	SSP2_Baseline	1.99413e-09
2080	Biomass_CHP	Western_EU	SSP2_Baseline	0.000121926
2080	Biomass_CHP	World	SSP2_Baseline	0.000815279
2080	Biomass_CC	China	SSP2_Baseline	0.0299894
2080	Biomass_CC	Russia	SSP2_Baseline	0.00154557
2080	Biomass_CC	US	SSP2_Baseline	0.00402907
2080	Biomass_CC	Western_EU	SSP2_Baseline	0.000148694
2080	Biomass_CC	World	SSP2_Baseline	0.0321602
2080	Biomass_ST	China	SSP2_Baseline	0.00545523
2080	Biomass_ST	Russia	SSP2_Baseline	2.6958e-05
2080	Biomass_ST	US	SSP2_Baseline	6.45658e-05
2080	Biomass_ST	Western_EU	SSP2_Baseline	2.97889e-05
2080	Biomass_ST	World	SSP2_Baseline	0.0121607
2080	Solar_PV_cen	China	SSP2_Baseline	0.0667711
2080	Solar_PV_cen	Russia	SSP2_Baseline	0.0315504
2080	Solar_PV_cen	US	SSP2_Baseline	0.172412
2080	Solar_PV_cen	Western_EU	SSP2_Baseline	0.0726571
2080	Solar_PV_cen	World	SSP2_Baseline	0.0803463
2080	Solar_PV_decen	China	SSP2_Baseline	0.109034
2080	Solar_PV_decen	Russia	SSP2_Baseline	0.00929391
2080	Solar_PV_decen	US	SSP2_Baseline	0.127124
2080	Solar_PV_decen	Western_EU	SSP2_Baseline	0.139415
2080	Solar_PV_decen	World	SSP2_Baseline	0.0855769
2080	CSP	China	SSP2_Baseline	0.000178682
2080	CSP	Russia	SSP2_Baseline	0
2080	CSP	US	SSP2_Baseline	0.00106519
2080	CSP	Western_EU	SSP2_Baseline	0.00198713
2080	CSP	World	SSP2_Baseline	0.00134323
2080	Wind_offshore	China	SSP2_Baseline	0.00592375
2080	Wind_offshore	Russia	SSP2_Baseline	0.0132826
2080	Wind_offshore	US	SSP2_Baseline	0.0179129
2080	Wind_offshore	Western_EU	SSP2_Baseline	0.0174209
2080	Wind_offshore	World	SSP2_Baseline	0.011422
2080	Wind_onshore	China	SSP2_Baseline	0.0894573
2080	Wind_onshore	Russia	SSP2_Baseline	0.0866748
2080	Wind_onshore	US	SSP2_Baseline	0.102888
2080	Wind_onshore	Western_EU	SSP2_Baseline	0.108035
2080	Wind_onshore	World	SSP2_Baseline	0.0827233
2080	Hydro	China	SSP2_Baseline	0.112895
2080	Hydro	Russia	SSP2_Baseline	0.107644
2080	Hydro	US	SSP2_Baseline	0.0556317
2080	Hydro	Western_EU	SSP2_Baseline	0.119447
2080	Hydro	World	SSP2_Baseline	0.077747
2080	Nuclear	China	SSP2_Baseline	0.0424523
2080	Nuclear	Russia	SSP2_Baseline	0.0132284
2080	Nuclear	US	SSP2_Baseline	0.0365665
2080	Nuclear	Western_EU	SSP2_Baseline	0.0635418
2080	Nuclear	World	SSP2_Baseline	0.0340807
2080	Oil_CHP_CCS	China	SSP2_Baseline	0
2080	Oil_CHP_CCS	Russia	SSP2_Baseline	0
2080	Oil_CHP_CCS	US	SSP2_Baseline	0
2080	Oil_CHP_CCS	Western_EU	SSP2_Baseline	0
2080	Oil_CHP_CCS	World	SSP2_Baseline	0
2080	Oil_CCS	China	SSP2_Baseline	0
2080	Oil_CCS	Russia	SSP2_Baseline	0
2080	Oil_CCS	US	SSP2_Baseline	0
2080	Oil_CCS	Western_EU	SSP2_Baseline	0
2080	Oil_CCS	World	SSP2_Baseline	0
2080	Oil_CHP	China	SSP2_Baseline	0
2080	Oil_CHP	Russia	SSP2_Baseline	0.00100914
2080	Oil_CHP	US	SSP2_Baseline	7.62024e-11
2080	Oil_CHP	Western_EU	SSP2_Baseline	9.54493e-05
2080	Oil_CHP	World	SSP2_Baseline	0.000239579
2080	Oil_CC	China	SSP2_Baseline	0.000123966
2080	Oil_CC	Russia	SSP2_Baseline	0
2080	Oil_CC	US	SSP2_Baseline	0
2080	Oil_CC	Western_EU	SSP2_Baseline	0.000144034
2080	Oil_CC	World	SSP2_Baseline	0.000952632
2080	Oil_ST	China	SSP2_Baseline	0.000104949
2080	Oil_ST	Russia	SSP2_Baseline	5.42459e-05
2080	Oil_ST	US	SSP2_Baseline	0.00135721
2080	Oil_ST	Western_EU	SSP2_Baseline	0.00023554
2080	Oil_ST	World	SSP2_Baseline	0.000502326
2080	Natural_gas_CHP_CCS	China	SSP2_Baseline	0
2080	Natural_gas_CHP_CCS	Russia	SSP2_Baseline	0
2080	Natural_gas_CHP_CCS	US	SSP2_Baseline	0
2080	Natural_gas_CHP_CCS	Western_EU	SSP2_Baseline	0
2080	Natural_gas_CHP_CCS	World	SSP2_Baseline	0
2080	Natural_gas_CCS	China	SSP2_Baseline	0
2080	Natural_gas_CCS	Russia	SSP2_Baseline	0
2080	Natural_gas_CCS	US	SSP2_Baseline	0
2080	Natural_gas_CCS	Western_EU	SSP2_Baseline	0
2080	Natural_gas_CCS	World	SSP2_Baseline	0
2080	Natural_gas_CHP	China	SSP2_Baseline	0.0413006
2080	Natural_gas_CHP	Russia	SSP2_Baseline	0.354306
2080	Natural_gas_CHP	US	SSP2_Baseline	0.0268023
2080	Natural_gas_CHP	Western_EU	SSP2_Baseline	0.0480923
2080	Natural_gas_CHP	World	SSP2_Baseline	0.0236187
2080	Natural_gas_OC	China	SSP2_Baseline	0.00721546
2080	Natural_gas_OC	Russia	SSP2_Baseline	0.0294856
2080	Natural_gas_OC	US	SSP2_Baseline	0.0437712
2080	Natural_gas_OC	Western_EU	SSP2_Baseline	0.00471002
2080	Natural_gas_OC	World	SSP2_Baseline	0.0135353
2080	Natural_gas_CC	China	SSP2_Baseline	0.250649
2080	Natural_gas_CC	Russia	SSP2_Baseline	0.296363
2080	Natural_gas_CC	US	SSP2_Baseline	0.259731
2080	Natural_gas_CC	Western_EU	SSP2_Baseline	0.2232
2080	Natural_gas_CC	World	SSP2_Baseline	0.308653
2080	Coal_CHP_CCS	China	SSP2_Baseline	0
2080	Coal_CHP_CCS	Russia	SSP2_Baseline	0
2080	Coal_CHP_CCS	US	SSP2_Baseline	0
2080	Coal_CHP_CCS	Western_EU	SSP2_Baseline	0
2080	Coal_CHP_CCS	World	SSP2_Baseline	0
2080	Coal_CCS	China	SSP2_Baseline	0
2080	Coal_CCS	Russia	SSP2_Baseline	0
2080	Coal_CCS	US	SSP2_Baseline	0
2080	Coal_CCS	Western_EU	SSP2_Baseline	0
2080	Coal_CCS	World	SSP2_Baseline	0
2080	Coal_CHP	China	SSP2_Baseline	0.00366364
2080	Coal_CHP	Russia	SSP2_Baseline	0.00101312
2080	Coal_CHP	US	SSP2_Baseline	5.37549e-09
2080	Coal_CHP	Western_EU	SSP2_Baseline	0.0214849
2080	Coal_CHP	World	SSP2_Baseline	0.00396076
2080	IGCC	China	SSP2_Baseline	0.179027
2080	IGCC	Russia	SSP2_Baseline	0.0106744
2080	IGCC	US	SSP2_Baseline	0.0221818
2080	IGCC	Western_EU	SSP2_Baseline	0.0736861
2080	IGCC	World	SSP2_Baseline	0.12378
2080	Coal_ST	China	SSP2_Baseline	0.0518313
2080	Coal_ST	Russia	SSP2_Baseline	0.0353274
2080	Coal_ST	US	SSP2_Baseline	0.119522
2080	Coal_ST	Western_EU	SSP2_Baseline	0.0717931
2080	Coal_ST	World	SSP2_Baseline	0.087531
2090	Other_renewables	China	SSP2_Baseline	0.000873496
2090	Other_renewables	Russia	SSP2_Baseline	0.00874555
2090	Other_renewables	US	SSP2_Baseline	0.00901884
2090	Other_renewables	Western_EU	SSP2_Baseline	0.0333999
2090	Other_renewables	World	SSP2_Baseline	0.0197254
2090	Wave	China	SSP2_Baseline	5.03534e-08
2090	Wave	Russia	SSP2_Baseline	0
2090	Wave	US	SSP2_Baseline	1.24278e-07
2090	Wave	Western_EU	SSP2_Baseline	4.99172e-05
2090	Wave	World	SSP2_Baseline	2.59904e-06
2090	Biomass_CHP_CCS	China	SSP2_Baseline	0
2090	Biomass_CHP_CCS	Russia	SSP2_Baseline	0
2090	Biomass_CHP_CCS	US	SSP2_Baseline	0
2090	Biomass_CHP_CCS	Western_EU	SSP2_Baseline	0
2090	Biomass_CHP_CCS	World	SSP2_Baseline	0
2090	Biomass_CCS	China	SSP2_Baseline	0
2090	Biomass_CCS	Russia	SSP2_Baseline	0
2090	Biomass_CCS	US	SSP2_Baseline	0
2090	Biomass_CCS	Western_EU	SSP2_Baseline	0
2090	Biomass_CCS	World	SSP2_Baseline	0
2090	Biomass_CHP	China	SSP2_Baseline	0.00190768
2090	Biomass_CHP	Russia	SSP2_Baseline	3.52767e-06
2090	Biomass_CHP	US	SSP2_Baseline	1.86452e-09
2090	Biomass_CHP	Western_EU	SSP2_Baseline	0.00101773
2090	Biomass_CHP	World	SSP2_Baseline	0.000539268
2090	Biomass_CC	China	SSP2_Baseline	0.0209481
2090	Biomass_CC	Russia	SSP2_Baseline	0.00230064
2090	Biomass_CC	US	SSP2_Baseline	0.00596859
2090	Biomass_CC	Western_EU	SSP2_Baseline	0.00265167
2090	Biomass_CC	World	SSP2_Baseline	0.0270468
2090	Biomass_ST	China	SSP2_Baseline	0.00538016
2090	Biomass_ST	Russia	SSP2_Baseline	2.60084e-05
2090	Biomass_ST	US	SSP2_Baseline	6.73893e-05
2090	Biomass_ST	Western_EU	SSP2_Baseline	0.0059095
2090	Biomass_ST	World	SSP2_Baseline	0.00834876
2090	Solar_PV_cen	China	SSP2_Baseline	0.0750247
2090	Solar_PV_cen	Russia	SSP2_Baseline	0.0417019
2090	Solar_PV_cen	US	SSP2_Baseline	0.171571
2090	Solar_PV_cen	Western_EU	SSP2_Baseline	0.138386
2090	Solar_PV_cen	World	SSP2_Baseline	0.0935647
2090	Solar_PV_decen	China	SSP2_Baseline	0.13147
2090	Solar_PV_decen	Russia	SSP2_Baseline	0.0240639
2090	Solar_PV_decen	US	SSP2_Baseline	0.130527
2090	Solar_PV_decen	Western_EU	SSP2_Baseline	0.147309
2090	Solar_PV_decen	World	SSP2_Baseline	0.106909
2090	CSP	China	SSP2_Baseline	0.000977572
2090	CSP	Russia	SSP2_Baseline	0
2090	CSP	US	SSP2_Baseline	0.00106813
2090	CSP	Western_EU	SSP2_Baseline	0.00202291
2090	CSP	World	SSP2_Baseline	0.003651
2090	Wind_offshore	China	SSP2_Baseline	0.00757406
2090	Wind_offshore	Russia	SSP2_Baseline	0.01363
2090	Wind_offshore	US	SSP2_Baseline	0.0200601
2090	Wind_offshore	Western_EU	SSP2_Baseline	0.0246399
2090	Wind_offshore	World	SSP2_Baseline	0.0144916
2090	Wind_onshore	China	SSP2_Baseline	0.116878
2090	Wind_onshore	Russia	SSP2_Baseline	0.11382
2090	Wind_onshore	US	SSP2_Baseline	0.133477
2090	Wind_onshore	Western_EU	SSP2_Baseline	0.108622
2090	Wind_onshore	World	SSP2_Baseline	0.0954812
2090	Hydro	China	SSP2_Baseline	0.103985
2090	Hydro	Russia	SSP2_Baseline	0.106834
2090	Hydro	US	SSP2_Baseline	0.0583769
2090	Hydro	Western_EU	SSP2_Baseline	0.114665
2090	Hydro	World	SSP2_Baseline	0.0692606
2090	Nuclear	China	SSP2_Baseline	0.047992
2090	Nuclear	Russia	SSP2_Baseline	0.00321381
2090	Nuclear	US	SSP2_Baseline	0.0429185
2090	Nuclear	Western_EU	SSP2_Baseline	0.0659446
2090	Nuclear	World	SSP2_Baseline	0.0402651
2090	Oil_CHP_CCS	China	SSP2_Baseline	0
2090	Oil_CHP_CCS	Russia	SSP2_Baseline	0
2090	Oil_CHP_CCS	US	SSP2_Baseline	0
2090	Oil_CHP_CCS	Western_EU	SSP2_Baseline	0
2090	Oil_CHP_CCS	World	SSP2_Baseline	0
2090	Oil_CCS	China	SSP2_Baseline	0
2090	Oil_CCS	Russia	SSP2_Baseline	0
2090	Oil_CCS	US	SSP2_Baseline	0
2090	Oil_CCS	Western_EU	SSP2_Baseline	0
2090	Oil_CCS	World	SSP2_Baseline	0
2090	Oil_CHP	China	SSP2_Baseline	0
2090	Oil_CHP	Russia	SSP2_Baseline	0.000889138
2090	Oil_CHP	US	SSP2_Baseline	7.12495e-11
2090	Oil_CHP	Western_EU	SSP2_Baseline	8.9601e-05
2090	Oil_CHP	World	SSP2_Baseline	0.000195569
2090	Oil_CC	China	SSP2_Baseline	1.07566e-05
2090	Oil_CC	Russia	SSP2_Baseline	0
2090	Oil_CC	US	SSP2_Baseline	0
2090	Oil_CC	Western_EU	SSP2_Baseline	0.000155306
2090	Oil_CC	World	SSP2_Baseline	0.000480129
2090	Oil_ST	China	SSP2_Baseline	1.94492e-05
2090	Oil_ST	Russia	SSP2_Baseline	5.22375e-05
2090	Oil_ST	US	SSP2_Baseline	0.000800198
2090	Oil_ST	Western_EU	SSP2_Baseline	0.000387785
2090	Oil_ST	World	SSP2_Baseline	0.000259654
2090	Natural_gas_CHP_CCS	China	SSP2_Baseline	0
2090	Natural_gas_CHP_CCS	Russia	SSP2_Baseline	0
2090	Natural_gas_CHP_CCS	US	SSP2_Baseline	0
2090	Natural_gas_CHP_CCS	Western_EU	SSP2_Baseline	0
2090	Natural_gas_CHP_CCS	World	SSP2_Baseline	0
2090	Natural_gas_CCS	China	SSP2_Baseline	0
2090	Natural_gas_CCS	Russia	SSP2_Baseline	0
2090	Natural_gas_CCS	US	SSP2_Baseline	0
2090	Natural_gas_CCS	Western_EU	SSP2_Baseline	0
2090	Natural_gas_CCS	World	SSP2_Baseline	0
2090	Natural_gas_CHP	China	SSP2_Baseline	0.0398405
2090	Natural_gas_CHP	Russia	SSP2_Baseline	0.302521
2090	Natural_gas_CHP	US	SSP2_Baseline	0.0214044
2090	Natural_gas_CHP	Western_EU	SSP2_Baseline	0.0403111
2090	Natural_gas_CHP	World	SSP2_Baseline	0.019493
2090	Natural_gas_OC	China	SSP2_Baseline	0.0105655
2090	Natural_gas_OC	Russia	SSP2_Baseline	0.0213978
2090	Natural_gas_OC	US	SSP2_Baseline	0.0554848
2090	Natural_gas_OC	Western_EU	SSP2_Baseline	0.00534088
2090	Natural_gas_OC	World	SSP2_Baseline	0.0161029
2090	Natural_gas_CC	China	SSP2_Baseline	0.250787
2090	Natural_gas_CC	Russia	SSP2_Baseline	0.300709
2090	Natural_gas_CC	US	SSP2_Baseline	0.25184
2090	Natural_gas_CC	Western_EU	SSP2_Baseline	0.162362
2090	Natural_gas_CC	World	SSP2_Baseline	0.288224
2090	Coal_CHP_CCS	China	SSP2_Baseline	0
2090	Coal_CHP_CCS	Russia	SSP2_Baseline	0
2090	Coal_CHP_CCS	US	SSP2_Baseline	0
2090	Coal_CHP_CCS	Western_EU	SSP2_Baseline	0
2090	Coal_CHP_CCS	World	SSP2_Baseline	0
2090	Coal_CCS	China	SSP2_Baseline	0
2090	Coal_CCS	Russia	SSP2_Baseline	0
2090	Coal_CCS	US	SSP2_Baseline	0
2090	Coal_CCS	Western_EU	SSP2_Baseline	0
2090	Coal_CCS	World	SSP2_Baseline	0
2090	Coal_CHP	China	SSP2_Baseline	0.011584
2090	Coal_CHP	Russia	SSP2_Baseline	0.000892647
2090	Coal_CHP	US	SSP2_Baseline	5.0261e-09
2090	Coal_CHP	Western_EU	SSP2_Baseline	0.0158132
2090	Coal_CHP	World	SSP2_Baseline	0.00437989
2090	IGCC	China	SSP2_Baseline	0.148142
2090	IGCC	Russia	SSP2_Baseline	0.0208733
2090	IGCC	US	SSP2_Baseline	0.0193142
2090	IGCC	Western_EU	SSP2_Baseline	0.0500813
2090	IGCC	World	SSP2_Baseline	0.124156
2090	Coal_ST	China	SSP2_Baseline	0.0260391
2090	Coal_ST	Russia	SSP2_Baseline	0.0383251
2090	Coal_ST	US	SSP2_Baseline	0.0781032
2090	Coal_ST	Western_EU	SSP2_Baseline	0.0808421
2090	Coal_ST	World	SSP2_Baseline	0.067423
2100	Other_renewables	China	SSP2_Baseline	0.000886124
2100	Other_renewables	Russia	SSP2_Baseline	0.00921871
2100	Other_renewables	US	SSP2_Baseline	0.0087846
2100	Other_renewables	Western_EU	SSP2_Baseline	0.0305993
2100	Other_renewables	World	SSP2_Baseline	0.0202445
2100	Wave	China	SSP2_Baseline	5.83103e-08
2100	Wave	Russia	SSP2_Baseline	0
2100	Wave	US	SSP2_Baseline	1.24702e-07
2100	Wave	Western_EU	SSP2_Baseline	0.000246069
2100	Wave	World	SSP2_Baseline	1.24956e-05
2100	Biomass_CHP_CCS	China	SSP2_Baseline	0
2100	Biomass_CHP_CCS	Russia	SSP2_Baseline	0
2100	Biomass_CHP_CCS	US	SSP2_Baseline	0
2100	Biomass_CHP_CCS	Western_EU	SSP2_Baseline	0
2100	Biomass_CHP_CCS	World	SSP2_Baseline	0
2100	Biomass_CCS	China	SSP2_Baseline	0
2100	Biomass_CCS	Russia	SSP2_Baseline	0
2100	Biomass_CCS	US	SSP2_Baseline	0
2100	Biomass_CCS	Western_EU	SSP2_Baseline	0
2100	Biomass_CCS	World	SSP2_Baseline	0
2100	Biomass_CHP	China	SSP2_Baseline	0.000842557
2100	Biomass_CHP	Russia	SSP2_Baseline	3.1508e-06
2100	Biomass_CHP	US	SSP2_Baseline	2.59902e-09
2100	Biomass_CHP	Western_EU	SSP2_Baseline	0.00193173
2100	Biomass_CHP	World	SSP2_Baseline	0.0004046
2100	Biomass_CC	China	SSP2_Baseline	0.00807083
2100	Biomass_CC	Russia	SSP2_Baseline	0.00350742
2100	Biomass_CC	US	SSP2_Baseline	0.00812441
2100	Biomass_CC	Western_EU	SSP2_Baseline	0.00860615
2100	Biomass_CC	World	SSP2_Baseline	0.0194062
2100	Biomass_ST	China	SSP2_Baseline	0.00695762
2100	Biomass_ST	Russia	SSP2_Baseline	2.67643e-05
2100	Biomass_ST	US	SSP2_Baseline	6.55284e-05
2100	Biomass_ST	Western_EU	SSP2_Baseline	0.0175825
2100	Biomass_ST	World	SSP2_Baseline	0.00694108
2100	Solar_PV_cen	China	SSP2_Baseline	0.124386
2100	Solar_PV_cen	Russia	SSP2_Baseline	0.0487563
2100	Solar_PV_cen	US	SSP2_Baseline	0.172288
2100	Solar_PV_cen	Western_EU	SSP2_Baseline	0.217029
2100	Solar_PV_cen	World	SSP2_Baseline	0.128312
2100	Solar_PV_decen	China	SSP2_Baseline	0.15322
2100	Solar_PV_decen	Russia	SSP2_Baseline	0.0469973
2100	Solar_PV_decen	US	SSP2_Baseline	0.130263
2100	Solar_PV_decen	Western_EU	SSP2_Baseline	0.145468
2100	Solar_PV_decen	World	SSP2_Baseline	0.129477
2100	CSP	China	SSP2_Baseline	0.00177621
2100	CSP	Russia	SSP2_Baseline	0
2100	CSP	US	SSP2_Baseline	0.00106993
2100	CSP	Western_EU	SSP2_Baseline	0.00201633
2100	CSP	World	SSP2_Baseline	0.00924815
2100	Wind_offshore	China	SSP2_Baseline	0.00998702
2100	Wind_offshore	Russia	SSP2_Baseline	0.0135777
2100	Wind_offshore	US	SSP2_Baseline	0.0212007
2100	Wind_offshore	Western_EU	SSP2_Baseline	0.0380624
2100	Wind_offshore	World	SSP2_Baseline	0.0181495
2100	Wind_onshore	China	SSP2_Baseline	0.146642
2100	Wind_onshore	Russia	SSP2_Baseline	0.145274
2100	Wind_onshore	US	SSP2_Baseline	0.164532
2100	Wind_onshore	Western_EU	SSP2_Baseline	0.119937
2100	Wind_onshore	World	SSP2_Baseline	0.119234
2100	Hydro	China	SSP2_Baseline	0.116439
2100	Hydro	Russia	SSP2_Baseline	0.110408
2100	Hydro	US	SSP2_Baseline	0.0553432
2100	Hydro	Western_EU	SSP2_Baseline	0.108988
2100	Hydro	World	SSP2_Baseline	0.0641263
2100	Nuclear	China	SSP2_Baseline	0.0496445
2100	Nuclear	Russia	SSP2_Baseline	0.00669879
2100	Nuclear	US	SSP2_Baseline	0.0456043
2100	Nuclear	Western_EU	SSP2_Baseline	0.0670042
2100	Nuclear	World	SSP2_Baseline	0.0488835
2100	Oil_CHP_CCS	China	SSP2_Baseline	0
2100	Oil_CHP_CCS	Russia	SSP2_Baseline	0
2100	Oil_CHP_CCS	US	SSP2_Baseline	0
2100	Oil_CHP_CCS	Western_EU	SSP2_Baseline	0
2100	Oil_CHP_CCS	World	SSP2_Baseline	0
2100	Oil_CCS	China	SSP2_Baseline	0
2100	Oil_CCS	Russia	SSP2_Baseline	0
2100	Oil_CCS	US	SSP2_Baseline	0
2100	Oil_CCS	Western_EU	SSP2_Baseline	0
2100	Oil_CCS	World	SSP2_Baseline	0
2100	Oil_CHP	China	SSP2_Baseline	0
2100	Oil_CHP	Russia	SSP2_Baseline	0.000794149
2100	Oil_CHP	US	SSP2_Baseline	9.9317e-11
2100	Oil_CHP	Western_EU	SSP2_Baseline	7.96349e-05
2100	Oil_CHP	World	SSP2_Baseline	0.000155244
2100	Oil_CC	China	SSP2_Baseline	1.80023e-07
2100	Oil_CC	Russia	SSP2_Baseline	0
2100	Oil_CC	US	SSP2_Baseline	0
2100	Oil_CC	Western_EU	SSP2_Baseline	1.01298e-05
2100	Oil_CC	World	SSP2_Baseline	0.00021686
2100	Oil_ST	China	SSP2_Baseline	6.68381e-06
2100	Oil_ST	Russia	SSP2_Baseline	5.36826e-05
2100	Oil_ST	US	SSP2_Baseline	0.00064646
2100	Oil_ST	Western_EU	SSP2_Baseline	0.00042501
2100	Oil_ST	World	SSP2_Baseline	0.000121902
2100	Natural_gas_CHP_CCS	China	SSP2_Baseline	0
2100	Natural_gas_CHP_CCS	Russia	SSP2_Baseline	0
2100	Natural_gas_CHP_CCS	US	SSP2_Baseline	0
2100	Natural_gas_CHP_CCS	Western_EU	SSP2_Baseline	0
2100	Natural_gas_CHP_CCS	World	SSP2_Baseline	0
2100	Natural_gas_CCS	China	SSP2_Baseline	0
2100	Natural_gas_CCS	Russia	SSP2_Baseline	0
2100	Natural_gas_CCS	US	SSP2_Baseline	0
2100	Natural_gas_CCS	Western_EU	SSP2_Baseline	0
2100	Natural_gas_CCS	World	SSP2_Baseline	0
2100	Natural_gas_CHP	China	SSP2_Baseline	0.0377238
2100	Natural_gas_CHP	Russia	SSP2_Baseline	0.253132
2100	Natural_gas_CHP	US	SSP2_Baseline	0.0183725
2100	Natural_gas_CHP	Western_EU	SSP2_Baseline	0.0288577
2100	Natural_gas_CHP	World	SSP2_Baseline	0.0152635
2100	Natural_gas_OC	China	SSP2_Baseline	0.0159378
2100	Natural_gas_OC	Russia	SSP2_Baseline	0.0251373
2100	Natural_gas_OC	US	SSP2_Baseline	0.0657588
2100	Natural_gas_OC	Western_EU	SSP2_Baseline	0.017471
2100	Natural_gas_OC	World	SSP2_Baseline	0.020571
2100	Natural_gas_CC	China	SSP2_Baseline	0.181516
2100	Natural_gas_CC	Russia	SSP2_Baseline	0.277751
2100	Natural_gas_CC	US	SSP2_Baseline	0.242572
2100	Natural_gas_CC	Western_EU	SSP2_Baseline	0.0844412
2100	Natural_gas_CC	World	SSP2_Baseline	0.196014
2100	Coal_CHP_CCS	China	SSP2_Baseline	0
2100	Coal_CHP_CCS	Russia	SSP2_Baseline	0
2100	Coal_CHP_CCS	US	SSP2_Baseline	0
2100	Coal_CHP_CCS	Western_EU	SSP2_Baseline	0
2100	Coal_CHP_CCS	World	SSP2_Baseline	0
2100	Coal_CCS	China	SSP2_Baseline	0
2100	Coal_CCS	Russia	SSP2_Baseline	0
2100	Coal_CCS	US	SSP2_Baseline	0
2100	Coal_CCS	Western_EU	SSP2_Baseline	0
2100	Coal_CCS	World	SSP2_Baseline	0
2100	Coal_CHP	China	SSP2_Baseline	0.0163787
2100	Coal_CHP	Russia	SSP2_Baseline	0.000797284
2100	Coal_CHP	US	SSP2_Baseline	7.00604e-09
2100	Coal_CHP	Western_EU	SSP2_Baseline	0.0136871
2100	Coal_CHP	World	SSP2_Baseline	0.00471286
2100	IGCC	China	SSP2_Baseline	0.109134
2100	IGCC	Russia	SSP2_Baseline	0.0251683
2100	IGCC	US	SSP2_Baseline	0.0188718
2100	IGCC	Western_EU	SSP2_Baseline	0.0337928
2100	IGCC	World	SSP2_Baseline	0.131819
2100	Coal_ST	China	SSP2_Baseline	0.0204506
2100	Coal_ST	Russia	SSP2_Baseline	0.0326973
2100	Coal_ST	US	SSP2_Baseline	0.046503
2100	Coal_ST	Western_EU	SSP2_Baseline	0.0637651
2100	Coal_ST	World	SSP2_Baseline	0.0666862
2020	Other_renewables	China	SSP2_RCP19_noDAC	8.49852e-05
2020	Other_renewables	Russia	SSP2_RCP19_noDAC	0.0015801
2020	Other_renewables	US	SSP2_RCP19_noDAC	0.0048364
2020	Other_renewables	Western_EU	SSP2_RCP19_noDAC	0.004437
2020	Other_renewables	World	SSP2_RCP19_noDAC	0.00428438
2020	Wave	China	SSP2_RCP19_noDAC	7.26967e-09
2020	Wave	Russia	SSP2_RCP19_noDAC	0
2020	Wave	US	SSP2_RCP19_noDAC	1.61473e-08
2020	Wave	Western_EU	SSP2_RCP19_noDAC	6.52393e-06
2020	Wave	World	SSP2_RCP19_noDAC	7.93913e-07
2020	Biomass_CHP_CCS	China	SSP2_RCP19_noDAC	0
2020	Biomass_CHP_CCS	Russia	SSP2_RCP19_noDAC	0
2020	Biomass_CHP_CCS	US	SSP2_RCP19_noDAC	0
2020	Biomass_CHP_CCS	Western_EU	SSP2_RCP19_noDAC	0
2020	Biomass_CHP_CCS	World	SSP2_RCP19_noDAC	0
2020	Biomass_CCS	China	SSP2_RCP19_noDAC	0
2020	Biomass_CCS	Russia	SSP2_RCP19_noDAC	0
2020	Biomass_CCS	US	SSP2_RCP19_noDAC	0
2020	Biomass_CCS	Western_EU	SSP2_RCP19_noDAC	0
2020	Biomass_CCS	World	SSP2_RCP19_noDAC	0
2020	Biomass_CHP	China	SSP2_RCP19_noDAC	0
2020	Biomass_CHP	Russia	SSP2_RCP19_noDAC	0.00138359
2020	Biomass_CHP	US	SSP2_RCP19_noDAC	0.00860393
2020	Biomass_CHP	Western_EU	SSP2_RCP19_noDAC	0.0246256
2020	Biomass_CHP	World	SSP2_RCP19_noDAC	0.00474391
2020	Biomass_CC	China	SSP2_RCP19_noDAC	0
2020	Biomass_CC	Russia	SSP2_RCP19_noDAC	0
2020	Biomass_CC	US	SSP2_RCP19_noDAC	0
2020	Biomass_CC	Western_EU	SSP2_RCP19_noDAC	0
2020	Biomass_CC	World	SSP2_RCP19_noDAC	0
2020	Biomass_ST	China	SSP2_RCP19_noDAC	0.00659475
2020	Biomass_ST	Russia	SSP2_RCP19_noDAC	0.000150805
2020	Biomass_ST	US	SSP2_RCP19_noDAC	0.0128284
2020	Biomass_ST	Western_EU	SSP2_RCP19_noDAC	0.0236492
2020	Biomass_ST	World	SSP2_RCP19_noDAC	0.0131553
2020	Solar_PV_cen	China	SSP2_RCP19_noDAC	0.0255406
2020	Solar_PV_cen	Russia	SSP2_RCP19_noDAC	0.00167448
2020	Solar_PV_cen	US	SSP2_RCP19_noDAC	0.0111801
2020	Solar_PV_cen	Western_EU	SSP2_RCP19_noDAC	0.00883248
2020	Solar_PV_cen	World	SSP2_RCP19_noDAC	0.0131726
2020	Solar_PV_decen	China	SSP2_RCP19_noDAC	0.00698622
2020	Solar_PV_decen	Russia	SSP2_RCP19_noDAC	0.00343289
2020	Solar_PV_decen	US	SSP2_RCP19_noDAC	0.0119693
2020	Solar_PV_decen	Western_EU	SSP2_RCP19_noDAC	0.0360621
2020	Solar_PV_decen	World	SSP2_RCP19_noDAC	0.0142053
2020	CSP	China	SSP2_RCP19_noDAC	0.000157338
2020	CSP	Russia	SSP2_RCP19_noDAC	0
2020	CSP	US	SSP2_RCP19_noDAC	0.000774779
2020	CSP	Western_EU	SSP2_RCP19_noDAC	0.00169999
2020	CSP	World	SSP2_RCP19_noDAC	0.000417568
2020	Wind_offshore	China	SSP2_RCP19_noDAC	0.00178618
2020	Wind_offshore	Russia	SSP2_RCP19_noDAC	0
2020	Wind_offshore	US	SSP2_RCP19_noDAC	1.29249e-05
2020	Wind_offshore	Western_EU	SSP2_RCP19_noDAC	0.010921
2020	Wind_offshore	World	SSP2_RCP19_noDAC	0.0017555
2020	Wind_onshore	China	SSP2_RCP19_noDAC	0.0511253
2020	Wind_onshore	Russia	SSP2_RCP19_noDAC	0.0037173
2020	Wind_onshore	US	SSP2_RCP19_noDAC	0.0679907
2020	Wind_onshore	Western_EU	SSP2_RCP19_noDAC	0.110782
2020	Wind_onshore	World	SSP2_RCP19_noDAC	0.0485839
2020	Hydro	China	SSP2_RCP19_noDAC	0.161626
2020	Hydro	Russia	SSP2_RCP19_noDAC	0.127261
2020	Hydro	US	SSP2_RCP19_noDAC	0.0562008
2020	Hydro	Western_EU	SSP2_RCP19_noDAC	0.157205
2020	Hydro	World	SSP2_RCP19_noDAC	0.154483
2020	Nuclear	China	SSP2_RCP19_noDAC	0.0586678
2020	Nuclear	Russia	SSP2_RCP19_noDAC	0.194948
2020	Nuclear	US	SSP2_RCP19_noDAC	0.177581
2020	Nuclear	Western_EU	SSP2_RCP19_noDAC	0.242656
2020	Nuclear	World	SSP2_RCP19_noDAC	0.105636
2020	Oil_CHP_CCS	China	SSP2_RCP19_noDAC	0
2020	Oil_CHP_CCS	Russia	SSP2_RCP19_noDAC	0
2020	Oil_CHP_CCS	US	SSP2_RCP19_noDAC	0
2020	Oil_CHP_CCS	Western_EU	SSP2_RCP19_noDAC	0
2020	Oil_CHP_CCS	World	SSP2_RCP19_noDAC	0
2020	Oil_CCS	China	SSP2_RCP19_noDAC	0
2020	Oil_CCS	Russia	SSP2_RCP19_noDAC	0
2020	Oil_CCS	US	SSP2_RCP19_noDAC	0
2020	Oil_CCS	Western_EU	SSP2_RCP19_noDAC	0
2020	Oil_CCS	World	SSP2_RCP19_noDAC	0
2020	Oil_CHP	China	SSP2_RCP19_noDAC	2.4338e-05
2020	Oil_CHP	Russia	SSP2_RCP19_noDAC	0.0293669
2020	Oil_CHP	US	SSP2_RCP19_noDAC	0.00603104
2020	Oil_CHP	Western_EU	SSP2_RCP19_noDAC	0.0176678
2020	Oil_CHP	World	SSP2_RCP19_noDAC	0.00571461
2020	Oil_CC	China	SSP2_RCP19_noDAC	0
2020	Oil_CC	Russia	SSP2_RCP19_noDAC	0
2020	Oil_CC	US	SSP2_RCP19_noDAC	0
2020	Oil_CC	Western_EU	SSP2_RCP19_noDAC	0
2020	Oil_CC	World	SSP2_RCP19_noDAC	0
2020	Oil_ST	China	SSP2_RCP19_noDAC	0.0017408
2020	Oil_ST	Russia	SSP2_RCP19_noDAC	0.00145621
2020	Oil_ST	US	SSP2_RCP19_noDAC	0.00563894
2020	Oil_ST	Western_EU	SSP2_RCP19_noDAC	0.00699989
2020	Oil_ST	World	SSP2_RCP19_noDAC	0.0292512
2020	Natural_gas_CHP_CCS	China	SSP2_RCP19_noDAC	0
2020	Natural_gas_CHP_CCS	Russia	SSP2_RCP19_noDAC	0
2020	Natural_gas_CHP_CCS	US	SSP2_RCP19_noDAC	0
2020	Natural_gas_CHP_CCS	Western_EU	SSP2_RCP19_noDAC	0
2020	Natural_gas_CHP_CCS	World	SSP2_RCP19_noDAC	0
2020	Natural_gas_CCS	China	SSP2_RCP19_noDAC	0
2020	Natural_gas_CCS	Russia	SSP2_RCP19_noDAC	0
2020	Natural_gas_CCS	US	SSP2_RCP19_noDAC	0
2020	Natural_gas_CCS	Western_EU	SSP2_RCP19_noDAC	0
2020	Natural_gas_CCS	World	SSP2_RCP19_noDAC	0
2020	Natural_gas_CHP	China	SSP2_RCP19_noDAC	3.58337e-06
2020	Natural_gas_CHP	Russia	SSP2_RCP19_noDAC	0.410336
2020	Natural_gas_CHP	US	SSP2_RCP19_noDAC	0.0570253
2020	Natural_gas_CHP	Western_EU	SSP2_RCP19_noDAC	0.0924437
2020	Natural_gas_CHP	World	SSP2_RCP19_noDAC	0.0421012
2020	Natural_gas_OC	China	SSP2_RCP19_noDAC	0.000308033
2020	Natural_gas_OC	Russia	SSP2_RCP19_noDAC	0.000165958
2020	Natural_gas_OC	US	SSP2_RCP19_noDAC	0.00286694
2020	Natural_gas_OC	Western_EU	SSP2_RCP19_noDAC	0.000684228
2020	Natural_gas_OC	World	SSP2_RCP19_noDAC	0.00170943
2020	Natural_gas_CC	China	SSP2_RCP19_noDAC	0.0334821
2020	Natural_gas_CC	Russia	SSP2_RCP19_noDAC	0.0273467
2020	Natural_gas_CC	US	SSP2_RCP19_noDAC	0.265494
2020	Natural_gas_CC	Western_EU	SSP2_RCP19_noDAC	0.0762765
2020	Natural_gas_CC	World	SSP2_RCP19_noDAC	0.166455
2020	Coal_CHP_CCS	China	SSP2_RCP19_noDAC	0
2020	Coal_CHP_CCS	Russia	SSP2_RCP19_noDAC	0
2020	Coal_CHP_CCS	US	SSP2_RCP19_noDAC	0
2020	Coal_CHP_CCS	Western_EU	SSP2_RCP19_noDAC	0
2020	Coal_CHP_CCS	World	SSP2_RCP19_noDAC	0
2020	Coal_CCS	China	SSP2_RCP19_noDAC	0
2020	Coal_CCS	Russia	SSP2_RCP19_noDAC	0
2020	Coal_CCS	US	SSP2_RCP19_noDAC	0
2020	Coal_CCS	Western_EU	SSP2_RCP19_noDAC	0
2020	Coal_CCS	World	SSP2_RCP19_noDAC	0
2020	Coal_CHP	China	SSP2_RCP19_noDAC	0.00504814
2020	Coal_CHP	Russia	SSP2_RCP19_noDAC	0.197082
2020	Coal_CHP	US	SSP2_RCP19_noDAC	0.0185025
2020	Coal_CHP	Western_EU	SSP2_RCP19_noDAC	0.0214639
2020	Coal_CHP	World	SSP2_RCP19_noDAC	0.0259449
2020	IGCC	China	SSP2_RCP19_noDAC	0
2020	IGCC	Russia	SSP2_RCP19_noDAC	0
2020	IGCC	US	SSP2_RCP19_noDAC	0
2020	IGCC	Western_EU	SSP2_RCP19_noDAC	0
2020	IGCC	World	SSP2_RCP19_noDAC	0
2020	Coal_ST	China	SSP2_RCP19_noDAC	0.646823
2020	Coal_ST	Russia	SSP2_RCP19_noDAC	9.89602e-05
2020	Coal_ST	US	SSP2_RCP19_noDAC	0.292463
2020	Coal_ST	Western_EU	SSP2_RCP19_noDAC	0.163588
2020	Coal_ST	World	SSP2_RCP19_noDAC	0.368386
2030	Other_renewables	China	SSP2_RCP19_noDAC	0.000348182
2030	Other_renewables	Russia	SSP2_RCP19_noDAC	0.00388782
2030	Other_renewables	US	SSP2_RCP19_noDAC	0.00812262
2030	Other_renewables	Western_EU	SSP2_RCP19_noDAC	0.010396
2030	Other_renewables	World	SSP2_RCP19_noDAC	0.00774135
2030	Wave	China	SSP2_RCP19_noDAC	1.80899e-08
2030	Wave	Russia	SSP2_RCP19_noDAC	0
2030	Wave	US	SSP2_RCP19_noDAC	6.44339e-08
2030	Wave	Western_EU	SSP2_RCP19_noDAC	2.36813e-05
2030	Wave	World	SSP2_RCP19_noDAC	2.35907e-06
2030	Biomass_CHP_CCS	China	SSP2_RCP19_noDAC	0.000330519
2030	Biomass_CHP_CCS	Russia	SSP2_RCP19_noDAC	0
2030	Biomass_CHP_CCS	US	SSP2_RCP19_noDAC	0
2030	Biomass_CHP_CCS	Western_EU	SSP2_RCP19_noDAC	0
2030	Biomass_CHP_CCS	World	SSP2_RCP19_noDAC	0.000200173
2030	Biomass_CCS	China	SSP2_RCP19_noDAC	0
2030	Biomass_CCS	Russia	SSP2_RCP19_noDAC	0
2030	Biomass_CCS	US	SSP2_RCP19_noDAC	8.05471e-06
2030	Biomass_CCS	Western_EU	SSP2_RCP19_noDAC	0
2030	Biomass_CCS	World	SSP2_RCP19_noDAC	0.00799238
2030	Biomass_CHP	China	SSP2_RCP19_noDAC	2.3882e-07
2030	Biomass_CHP	Russia	SSP2_RCP19_noDAC	0.02186
2030	Biomass_CHP	US	SSP2_RCP19_noDAC	0.0104387
2030	Biomass_CHP	Western_EU	SSP2_RCP19_noDAC	0.0212928
2030	Biomass_CHP	World	SSP2_RCP19_noDAC	0.00445743
2030	Biomass_CC	China	SSP2_RCP19_noDAC	0
2030	Biomass_CC	Russia	SSP2_RCP19_noDAC	0
2030	Biomass_CC	US	SSP2_RCP19_noDAC	0
2030	Biomass_CC	Western_EU	SSP2_RCP19_noDAC	0
2030	Biomass_CC	World	SSP2_RCP19_noDAC	0
2030	Biomass_ST	China	SSP2_RCP19_noDAC	0.00387017
2030	Biomass_ST	Russia	SSP2_RCP19_noDAC	9.38217e-05
2030	Biomass_ST	US	SSP2_RCP19_noDAC	0.085034
2030	Biomass_ST	Western_EU	SSP2_RCP19_noDAC	0.0158203
2030	Biomass_ST	World	SSP2_RCP19_noDAC	0.0223894
2030	Solar_PV_cen	China	SSP2_RCP19_noDAC	0.0379853
2030	Solar_PV_cen	Russia	SSP2_RCP19_noDAC	0.00436714
2030	Solar_PV_cen	US	SSP2_RCP19_noDAC	0.102099
2030	Solar_PV_cen	Western_EU	SSP2_RCP19_noDAC	0.0179571
2030	Solar_PV_cen	World	SSP2_RCP19_noDAC	0.0481451
2030	Solar_PV_decen	China	SSP2_RCP19_noDAC	0.0112131
2030	Solar_PV_decen	Russia	SSP2_RCP19_noDAC	0.00246827
2030	Solar_PV_decen	US	SSP2_RCP19_noDAC	0.0161466
2030	Solar_PV_decen	Western_EU	SSP2_RCP19_noDAC	0.0425076
2030	Solar_PV_decen	World	SSP2_RCP19_noDAC	0.0188543
2030	CSP	China	SSP2_RCP19_noDAC	0.0012699
2030	CSP	Russia	SSP2_RCP19_noDAC	0
2030	CSP	US	SSP2_RCP19_noDAC	0.000999126
2030	CSP	Western_EU	SSP2_RCP19_noDAC	0.00195177
2030	CSP	World	SSP2_RCP19_noDAC	0.00114238
2030	Wind_offshore	China	SSP2_RCP19_noDAC	0.00860146
2030	Wind_offshore	Russia	SSP2_RCP19_noDAC	0.00107234
2030	Wind_offshore	US	SSP2_RCP19_noDAC	0.00494854
2030	Wind_offshore	Western_EU	SSP2_RCP19_noDAC	0.0157737
2030	Wind_offshore	World	SSP2_RCP19_noDAC	0.00835872
2030	Wind_onshore	China	SSP2_RCP19_noDAC	0.0816503
2030	Wind_onshore	Russia	SSP2_RCP19_noDAC	0.0296988
2030	Wind_onshore	US	SSP2_RCP19_noDAC	0.117458
2030	Wind_onshore	Western_EU	SSP2_RCP19_noDAC	0.117593
2030	Wind_onshore	World	SSP2_RCP19_noDAC	0.0895868
2030	Hydro	China	SSP2_RCP19_noDAC	0.188866
2030	Hydro	Russia	SSP2_RCP19_noDAC	0.137399
2030	Hydro	US	SSP2_RCP19_noDAC	0.0873787
2030	Hydro	Western_EU	SSP2_RCP19_noDAC	0.204798
2030	Hydro	World	SSP2_RCP19_noDAC	0.197967
2030	Nuclear	China	SSP2_RCP19_noDAC	0.112599
2030	Nuclear	Russia	SSP2_RCP19_noDAC	0.129401
2030	Nuclear	US	SSP2_RCP19_noDAC	0.222127
2030	Nuclear	Western_EU	SSP2_RCP19_noDAC	0.302211
2030	Nuclear	World	SSP2_RCP19_noDAC	0.145274
2030	Oil_CHP_CCS	China	SSP2_RCP19_noDAC	0
2030	Oil_CHP_CCS	Russia	SSP2_RCP19_noDAC	0
2030	Oil_CHP_CCS	US	SSP2_RCP19_noDAC	0
2030	Oil_CHP_CCS	Western_EU	SSP2_RCP19_noDAC	0
2030	Oil_CHP_CCS	World	SSP2_RCP19_noDAC	0.000244889
2030	Oil_CCS	China	SSP2_RCP19_noDAC	4.01502e-05
2030	Oil_CCS	Russia	SSP2_RCP19_noDAC	0
2030	Oil_CCS	US	SSP2_RCP19_noDAC	0.000394622
2030	Oil_CCS	Western_EU	SSP2_RCP19_noDAC	0
2030	Oil_CCS	World	SSP2_RCP19_noDAC	0.000688675
2030	Oil_CHP	China	SSP2_RCP19_noDAC	2.21123e-05
2030	Oil_CHP	Russia	SSP2_RCP19_noDAC	0.0744312
2030	Oil_CHP	US	SSP2_RCP19_noDAC	0.00736113
2030	Oil_CHP	Western_EU	SSP2_RCP19_noDAC	0.0106953
2030	Oil_CHP	World	SSP2_RCP19_noDAC	0.00497341
2030	Oil_CC	China	SSP2_RCP19_noDAC	0
2030	Oil_CC	Russia	SSP2_RCP19_noDAC	0
2030	Oil_CC	US	SSP2_RCP19_noDAC	0
2030	Oil_CC	Western_EU	SSP2_RCP19_noDAC	0
2030	Oil_CC	World	SSP2_RCP19_noDAC	0.000845339
2030	Oil_ST	China	SSP2_RCP19_noDAC	0.000285547
2030	Oil_ST	Russia	SSP2_RCP19_noDAC	0.000811171
2030	Oil_ST	US	SSP2_RCP19_noDAC	0.00903255
2030	Oil_ST	Western_EU	SSP2_RCP19_noDAC	0.00380112
2030	Oil_ST	World	SSP2_RCP19_noDAC	0.00665052
2030	Natural_gas_CHP_CCS	China	SSP2_RCP19_noDAC	0.00170678
2030	Natural_gas_CHP_CCS	Russia	SSP2_RCP19_noDAC	0
2030	Natural_gas_CHP_CCS	US	SSP2_RCP19_noDAC	0
2030	Natural_gas_CHP_CCS	Western_EU	SSP2_RCP19_noDAC	0
2030	Natural_gas_CHP_CCS	World	SSP2_RCP19_noDAC	0.00101114
2030	Natural_gas_CCS	China	SSP2_RCP19_noDAC	0.163942
2030	Natural_gas_CCS	Russia	SSP2_RCP19_noDAC	0
2030	Natural_gas_CCS	US	SSP2_RCP19_noDAC	0.0222814
2030	Natural_gas_CCS	Western_EU	SSP2_RCP19_noDAC	0.0161403
2030	Natural_gas_CCS	World	SSP2_RCP19_noDAC	0.0951002
2030	Natural_gas_CHP	China	SSP2_RCP19_noDAC	0.000183807
2030	Natural_gas_CHP	Russia	SSP2_RCP19_noDAC	0.485592
2030	Natural_gas_CHP	US	SSP2_RCP19_noDAC	0.0696641
2030	Natural_gas_CHP	Western_EU	SSP2_RCP19_noDAC	0.0912811
2030	Natural_gas_CHP	World	SSP2_RCP19_noDAC	0.0355564
2030	Natural_gas_OC	China	SSP2_RCP19_noDAC	0.000566859
2030	Natural_gas_OC	Russia	SSP2_RCP19_noDAC	9.78455e-05
2030	Natural_gas_OC	US	SSP2_RCP19_noDAC	0.0129339
2030	Natural_gas_OC	Western_EU	SSP2_RCP19_noDAC	0.000510596
2030	Natural_gas_OC	World	SSP2_RCP19_noDAC	0.00515002
2030	Natural_gas_CC	China	SSP2_RCP19_noDAC	0.109298
2030	Natural_gas_CC	Russia	SSP2_RCP19_noDAC	0.0146138
2030	Natural_gas_CC	US	SSP2_RCP19_noDAC	0.172576
2030	Natural_gas_CC	Western_EU	SSP2_RCP19_noDAC	0.0934965
2030	Natural_gas_CC	World	SSP2_RCP19_noDAC	0.158367
2030	Coal_CHP_CCS	China	SSP2_RCP19_noDAC	0
2030	Coal_CHP_CCS	Russia	SSP2_RCP19_noDAC	0
2030	Coal_CHP_CCS	US	SSP2_RCP19_noDAC	0
2030	Coal_CHP_CCS	Western_EU	SSP2_RCP19_noDAC	0
2030	Coal_CHP_CCS	World	SSP2_RCP19_noDAC	0.000970169
2030	Coal_CCS	China	SSP2_RCP19_noDAC	0.0212382
2030	Coal_CCS	Russia	SSP2_RCP19_noDAC	0
2030	Coal_CCS	US	SSP2_RCP19_noDAC	0.00549872
2030	Coal_CCS	Western_EU	SSP2_RCP19_noDAC	0.000844761
2030	Coal_CCS	World	SSP2_RCP19_noDAC	0.014769
2030	Coal_CHP	China	SSP2_RCP19_noDAC	0.00489574
2030	Coal_CHP	Russia	SSP2_RCP19_noDAC	0.0942008
2030	Coal_CHP	US	SSP2_RCP19_noDAC	0.0191166
2030	Coal_CHP	Western_EU	SSP2_RCP19_noDAC	0.0229014
2030	Coal_CHP	World	SSP2_RCP19_noDAC	0.0160775
2030	IGCC	China	SSP2_RCP19_noDAC	0
2030	IGCC	Russia	SSP2_RCP19_noDAC	0
2030	IGCC	US	SSP2_RCP19_noDAC	0
2030	IGCC	Western_EU	SSP2_RCP19_noDAC	0
2030	IGCC	World	SSP2_RCP19_noDAC	0.00032645
2030	Coal_ST	China	SSP2_RCP19_noDAC	0.251086
2030	Coal_ST	Russia	SSP2_RCP19_noDAC	5.23286e-06
2030	Coal_ST	US	SSP2_RCP19_noDAC	0.026381
2030	Coal_ST	Western_EU	SSP2_RCP19_noDAC	0.0100046
2030	Coal_ST	World	SSP2_RCP19_noDAC	0.107158
2040	Other_renewables	China	SSP2_RCP19_noDAC	0.00101966
2040	Other_renewables	Russia	SSP2_RCP19_noDAC	0.00840439
2040	Other_renewables	US	SSP2_RCP19_noDAC	0.00851271
2040	Other_renewables	Western_EU	SSP2_RCP19_noDAC	0.0333811
2040	Other_renewables	World	SSP2_RCP19_noDAC	0.0135462
2040	Wave	China	SSP2_RCP19_noDAC	3.3097e-08
2040	Wave	Russia	SSP2_RCP19_noDAC	0
2040	Wave	US	SSP2_RCP19_noDAC	1.03212e-07
2040	Wave	Western_EU	SSP2_RCP19_noDAC	4.54907e-05
2040	Wave	World	SSP2_RCP19_noDAC	5.19965e-06
2040	Biomass_CHP_CCS	China	SSP2_RCP19_noDAC	0.0260701
2040	Biomass_CHP_CCS	Russia	SSP2_RCP19_noDAC	0
2040	Biomass_CHP_CCS	US	SSP2_RCP19_noDAC	0.0280643
2040	Biomass_CHP_CCS	Western_EU	SSP2_RCP19_noDAC	0.00278187
2040	Biomass_CHP_CCS	World	SSP2_RCP19_noDAC	0.0134081
2040	Biomass_CCS	China	SSP2_RCP19_noDAC	0.000274627
2040	Biomass_CCS	Russia	SSP2_RCP19_noDAC	0.00415413
2040	Biomass_CCS	US	SSP2_RCP19_noDAC	0.0567429
2040	Biomass_CCS	Western_EU	SSP2_RCP19_noDAC	0.0867032
2040	Biomass_CCS	World	SSP2_RCP19_noDAC	0.0628346
2040	Biomass_CHP	China	SSP2_RCP19_noDAC	4.08001e-07
2040	Biomass_CHP	Russia	SSP2_RCP19_noDAC	0.00791982
2040	Biomass_CHP	US	SSP2_RCP19_noDAC	0.014323
2040	Biomass_CHP	Western_EU	SSP2_RCP19_noDAC	0.0290904
2040	Biomass_CHP	World	SSP2_RCP19_noDAC	0.00516952
2040	Biomass_CC	China	SSP2_RCP19_noDAC	0
2040	Biomass_CC	Russia	SSP2_RCP19_noDAC	0
2040	Biomass_CC	US	SSP2_RCP19_noDAC	0
2040	Biomass_CC	Western_EU	SSP2_RCP19_noDAC	0
2040	Biomass_CC	World	SSP2_RCP19_noDAC	0
2040	Biomass_ST	China	SSP2_RCP19_noDAC	0.000674496
2040	Biomass_ST	Russia	SSP2_RCP19_noDAC	0.000352653
2040	Biomass_ST	US	SSP2_RCP19_noDAC	0.0369743
2040	Biomass_ST	Western_EU	SSP2_RCP19_noDAC	0.00418395
2040	Biomass_ST	World	SSP2_RCP19_noDAC	0.0109791
2040	Solar_PV_cen	China	SSP2_RCP19_noDAC	0.0618935
2040	Solar_PV_cen	Russia	SSP2_RCP19_noDAC	0.022692
2040	Solar_PV_cen	US	SSP2_RCP19_noDAC	0.167531
2040	Solar_PV_cen	Western_EU	SSP2_RCP19_noDAC	0.0236405
2040	Solar_PV_cen	World	SSP2_RCP19_noDAC	0.0786068
2040	Solar_PV_decen	China	SSP2_RCP19_noDAC	0.0131752
2040	Solar_PV_decen	Russia	SSP2_RCP19_noDAC	0.003222
2040	Solar_PV_decen	US	SSP2_RCP19_noDAC	0.079808
2040	Solar_PV_decen	Western_EU	SSP2_RCP19_noDAC	0.0651524
2040	Solar_PV_decen	World	SSP2_RCP19_noDAC	0.0351785
2040	CSP	China	SSP2_RCP19_noDAC	0.00345885
2040	CSP	Russia	SSP2_RCP19_noDAC	0
2040	CSP	US	SSP2_RCP19_noDAC	0.00100359
2040	CSP	Western_EU	SSP2_RCP19_noDAC	0.00220392
2040	CSP	World	SSP2_RCP19_noDAC	0.00288364
2040	Wind_offshore	China	SSP2_RCP19_noDAC	0.015725
2040	Wind_offshore	Russia	SSP2_RCP19_noDAC	0.0120343
2040	Wind_offshore	US	SSP2_RCP19_noDAC	0.0140196
2040	Wind_offshore	Western_EU	SSP2_RCP19_noDAC	0.0223601
2040	Wind_offshore	World	SSP2_RCP19_noDAC	0.0172049
2040	Wind_onshore	China	SSP2_RCP19_noDAC	0.132703
2040	Wind_onshore	Russia	SSP2_RCP19_noDAC	0.165498
2040	Wind_onshore	US	SSP2_RCP19_noDAC	0.128772
2040	Wind_onshore	Western_EU	SSP2_RCP19_noDAC	0.130131
2040	Wind_onshore	World	SSP2_RCP19_noDAC	0.132757
2040	Hydro	China	SSP2_RCP19_noDAC	0.19779
2040	Hydro	Russia	SSP2_RCP19_noDAC	0.170245
2040	Hydro	US	SSP2_RCP19_noDAC	0.0878883
2040	Hydro	Western_EU	SSP2_RCP19_noDAC	0.225716
2040	Hydro	World	SSP2_RCP19_noDAC	0.193695
2040	Nuclear	China	SSP2_RCP19_noDAC	0.221456
2040	Nuclear	Russia	SSP2_RCP19_noDAC	0.145743
2040	Nuclear	US	SSP2_RCP19_noDAC	0.170062
2040	Nuclear	Western_EU	SSP2_RCP19_noDAC	0.221143
2040	Nuclear	World	SSP2_RCP19_noDAC	0.175748
2040	Oil_CHP_CCS	China	SSP2_RCP19_noDAC	0
2040	Oil_CHP_CCS	Russia	SSP2_RCP19_noDAC	0
2040	Oil_CHP_CCS	US	SSP2_RCP19_noDAC	0.00648108
2040	Oil_CHP_CCS	Western_EU	SSP2_RCP19_noDAC	0.0262768
2040	Oil_CHP_CCS	World	SSP2_RCP19_noDAC	0.00469391
2040	Oil_CCS	China	SSP2_RCP19_noDAC	0
2040	Oil_CCS	Russia	SSP2_RCP19_noDAC	0
2040	Oil_CCS	US	SSP2_RCP19_noDAC	0.00229345
2040	Oil_CCS	Western_EU	SSP2_RCP19_noDAC	0
2040	Oil_CCS	World	SSP2_RCP19_noDAC	0.00174003
2040	Oil_CHP	China	SSP2_RCP19_noDAC	2.69678e-08
2040	Oil_CHP	Russia	SSP2_RCP19_noDAC	0.0149251
2040	Oil_CHP	US	SSP2_RCP19_noDAC	0.000106632
2040	Oil_CHP	Western_EU	SSP2_RCP19_noDAC	0.00036819
2040	Oil_CHP	World	SSP2_RCP19_noDAC	0.000880414
2040	Oil_CC	China	SSP2_RCP19_noDAC	0
2040	Oil_CC	Russia	SSP2_RCP19_noDAC	0
2040	Oil_CC	US	SSP2_RCP19_noDAC	7.98543e-05
2040	Oil_CC	Western_EU	SSP2_RCP19_noDAC	0
2040	Oil_CC	World	SSP2_RCP19_noDAC	6.58073e-05
2040	Oil_ST	China	SSP2_RCP19_noDAC	1.14835e-06
2040	Oil_ST	Russia	SSP2_RCP19_noDAC	0.0100981
2040	Oil_ST	US	SSP2_RCP19_noDAC	0.000523799
2040	Oil_ST	Western_EU	SSP2_RCP19_noDAC	0.00109329
2040	Oil_ST	World	SSP2_RCP19_noDAC	0.000780567
2040	Natural_gas_CHP_CCS	China	SSP2_RCP19_noDAC	0.135728
2040	Natural_gas_CHP_CCS	Russia	SSP2_RCP19_noDAC	0
2040	Natural_gas_CHP_CCS	US	SSP2_RCP19_noDAC	0.089262
2040	Natural_gas_CHP_CCS	Western_EU	SSP2_RCP19_noDAC	0.0937139
2040	Natural_gas_CHP_CCS	World	SSP2_RCP19_noDAC	0.0697243
2040	Natural_gas_CCS	China	SSP2_RCP19_noDAC	0.18626
2040	Natural_gas_CCS	Russia	SSP2_RCP19_noDAC	0.222559
2040	Natural_gas_CCS	US	SSP2_RCP19_noDAC	0.0673097
2040	Natural_gas_CCS	Western_EU	SSP2_RCP19_noDAC	0.00071401
2040	Natural_gas_CCS	World	SSP2_RCP19_noDAC	0.145873
2040	Natural_gas_CHP	China	SSP2_RCP19_noDAC	5.64649e-05
2040	Natural_gas_CHP	Russia	SSP2_RCP19_noDAC	0.127021
2040	Natural_gas_CHP	US	SSP2_RCP19_noDAC	0.00100949
2040	Natural_gas_CHP	Western_EU	SSP2_RCP19_noDAC	0.00146382
2040	Natural_gas_CHP	World	SSP2_RCP19_noDAC	0.00565608
2040	Natural_gas_OC	China	SSP2_RCP19_noDAC	6.90691e-05
2040	Natural_gas_OC	Russia	SSP2_RCP19_noDAC	0.0236837
2040	Natural_gas_OC	US	SSP2_RCP19_noDAC	0.0099358
2040	Natural_gas_OC	Western_EU	SSP2_RCP19_noDAC	0.000250072
2040	Natural_gas_OC	World	SSP2_RCP19_noDAC	0.00724417
2040	Natural_gas_CC	China	SSP2_RCP19_noDAC	0.00357827
2040	Natural_gas_CC	Russia	SSP2_RCP19_noDAC	0.0176043
2040	Natural_gas_CC	US	SSP2_RCP19_noDAC	0.0020031
2040	Natural_gas_CC	Western_EU	SSP2_RCP19_noDAC	0.00192647
2040	Natural_gas_CC	World	SSP2_RCP19_noDAC	0.00540038
2040	Coal_CHP_CCS	China	SSP2_RCP19_noDAC	0
2040	Coal_CHP_CCS	Russia	SSP2_RCP19_noDAC	0
2040	Coal_CHP_CCS	US	SSP2_RCP19_noDAC	0.003242
2040	Coal_CHP_CCS	Western_EU	SSP2_RCP19_noDAC	0.026355
2040	Coal_CHP_CCS	World	SSP2_RCP19_noDAC	0.0058093
2040	Coal_CCS	China	SSP2_RCP19_noDAC	0
2040	Coal_CCS	Russia	SSP2_RCP19_noDAC	0.00353837
2040	Coal_CCS	US	SSP2_RCP19_noDAC	0.0219896
2040	Coal_CCS	Western_EU	SSP2_RCP19_noDAC	0
2040	Coal_CCS	World	SSP2_RCP19_noDAC	0.00764592
2040	Coal_CHP	China	SSP2_RCP19_noDAC	1.74765e-05
2040	Coal_CHP	Russia	SSP2_RCP19_noDAC	0.000545355
2040	Coal_CHP	US	SSP2_RCP19_noDAC	0.000284663
2040	Coal_CHP	Western_EU	SSP2_RCP19_noDAC	0.000749405
2040	Coal_CHP	World	SSP2_RCP19_noDAC	0.000505922
2040	IGCC	China	SSP2_RCP19_noDAC	0
2040	IGCC	Russia	SSP2_RCP19_noDAC	0
2040	IGCC	US	SSP2_RCP19_noDAC	0
2040	IGCC	Western_EU	SSP2_RCP19_noDAC	0
2040	IGCC	World	SSP2_RCP19_noDAC	3.7064e-06
2040	Coal_ST	China	SSP2_RCP19_noDAC	4.83573e-05
2040	Coal_ST	Russia	SSP2_RCP19_noDAC	0.0397592
2040	Coal_ST	US	SSP2_RCP19_noDAC	0.00177705
2040	Coal_ST	Western_EU	SSP2_RCP19_noDAC	0.00055544
2040	Coal_ST	World	SSP2_RCP19_noDAC	0.00195989
2050	Other_renewables	China	SSP2_RCP19_noDAC	0.000963685
2050	Other_renewables	Russia	SSP2_RCP19_noDAC	0.00740972
2050	Other_renewables	US	SSP2_RCP19_noDAC	0.00639811
2050	Other_renewables	Western_EU	SSP2_RCP19_noDAC	0.032303
2050	Other_renewables	World	SSP2_RCP19_noDAC	0.0159176
2050	Wave	China	SSP2_RCP19_noDAC	4.09536e-08
2050	Wave	Russia	SSP2_RCP19_noDAC	0
2050	Wave	US	SSP2_RCP19_noDAC	1.0862e-07
2050	Wave	Western_EU	SSP2_RCP19_noDAC	5.07734e-05
2050	Wave	World	SSP2_RCP19_noDAC	1.01328e-05
2050	Biomass_CHP_CCS	China	SSP2_RCP19_noDAC	0.0340817
2050	Biomass_CHP_CCS	Russia	SSP2_RCP19_noDAC	2.35154e-06
2050	Biomass_CHP_CCS	US	SSP2_RCP19_noDAC	0.0207491
2050	Biomass_CHP_CCS	Western_EU	SSP2_RCP19_noDAC	0.0153204
2050	Biomass_CHP_CCS	World	SSP2_RCP19_noDAC	0.017466
2050	Biomass_CCS	China	SSP2_RCP19_noDAC	0.00270349
2050	Biomass_CCS	Russia	SSP2_RCP19_noDAC	0.00864137
2050	Biomass_CCS	US	SSP2_RCP19_noDAC	0.0657122
2050	Biomass_CCS	Western_EU	SSP2_RCP19_noDAC	0.116547
2050	Biomass_CCS	World	SSP2_RCP19_noDAC	0.0815066
2050	Biomass_CHP	China	SSP2_RCP19_noDAC	1.96852e-07
2050	Biomass_CHP	Russia	SSP2_RCP19_noDAC	0.024724
2050	Biomass_CHP	US	SSP2_RCP19_noDAC	0.00309087
2050	Biomass_CHP	Western_EU	SSP2_RCP19_noDAC	0.0138167
2050	Biomass_CHP	World	SSP2_RCP19_noDAC	0.00268917
2050	Biomass_CC	China	SSP2_RCP19_noDAC	0
2050	Biomass_CC	Russia	SSP2_RCP19_noDAC	0
2050	Biomass_CC	US	SSP2_RCP19_noDAC	0
2050	Biomass_CC	Western_EU	SSP2_RCP19_noDAC	0
2050	Biomass_CC	World	SSP2_RCP19_noDAC	2.38579e-05
2050	Biomass_ST	China	SSP2_RCP19_noDAC	0.00142976
2050	Biomass_ST	Russia	SSP2_RCP19_noDAC	3.8752e-05
2050	Biomass_ST	US	SSP2_RCP19_noDAC	0.00965953
2050	Biomass_ST	Western_EU	SSP2_RCP19_noDAC	0.00135643
2050	Biomass_ST	World	SSP2_RCP19_noDAC	0.00358801
2050	Solar_PV_cen	China	SSP2_RCP19_noDAC	0.0453227
2050	Solar_PV_cen	Russia	SSP2_RCP19_noDAC	0.0380767
2050	Solar_PV_cen	US	SSP2_RCP19_noDAC	0.185807
2050	Solar_PV_cen	Western_EU	SSP2_RCP19_noDAC	0.0229875
2050	Solar_PV_cen	World	SSP2_RCP19_noDAC	0.0796724
2050	Solar_PV_decen	China	SSP2_RCP19_noDAC	0.0377993
2050	Solar_PV_decen	Russia	SSP2_RCP19_noDAC	0.0299305
2050	Solar_PV_decen	US	SSP2_RCP19_noDAC	0.104249
2050	Solar_PV_decen	Western_EU	SSP2_RCP19_noDAC	0.0749267
2050	Solar_PV_decen	World	SSP2_RCP19_noDAC	0.0530396
2050	CSP	China	SSP2_RCP19_noDAC	0.00342951
2050	CSP	Russia	SSP2_RCP19_noDAC	0
2050	CSP	US	SSP2_RCP19_noDAC	0.00224519
2050	CSP	Western_EU	SSP2_RCP19_noDAC	0.00230524
2050	CSP	World	SSP2_RCP19_noDAC	0.00416547
2050	Wind_offshore	China	SSP2_RCP19_noDAC	0.0136779
2050	Wind_offshore	Russia	SSP2_RCP19_noDAC	0.0108912
2050	Wind_offshore	US	SSP2_RCP19_noDAC	0.026169
2050	Wind_offshore	Western_EU	SSP2_RCP19_noDAC	0.023703
2050	Wind_offshore	World	SSP2_RCP19_noDAC	0.0190938
2050	Wind_onshore	China	SSP2_RCP19_noDAC	0.115733
2050	Wind_onshore	Russia	SSP2_RCP19_noDAC	0.206983
2050	Wind_onshore	US	SSP2_RCP19_noDAC	0.159703
2050	Wind_onshore	Western_EU	SSP2_RCP19_noDAC	0.121107
2050	Wind_onshore	World	SSP2_RCP19_noDAC	0.129084
2050	Hydro	China	SSP2_RCP19_noDAC	0.17888
2050	Hydro	Russia	SSP2_RCP19_noDAC	0.126767
2050	Hydro	US	SSP2_RCP19_noDAC	0.0705359
2050	Hydro	Western_EU	SSP2_RCP19_noDAC	0.177861
2050	Hydro	World	SSP2_RCP19_noDAC	0.149398
2050	Nuclear	China	SSP2_RCP19_noDAC	0.209645
2050	Nuclear	Russia	SSP2_RCP19_noDAC	0.0964981
2050	Nuclear	US	SSP2_RCP19_noDAC	0.0905334
2050	Nuclear	Western_EU	SSP2_RCP19_noDAC	0.154141
2050	Nuclear	World	SSP2_RCP19_noDAC	0.138857
2050	Oil_CHP_CCS	China	SSP2_RCP19_noDAC	0
2050	Oil_CHP_CCS	Russia	SSP2_RCP19_noDAC	0
2050	Oil_CHP_CCS	US	SSP2_RCP19_noDAC	0.00561407
2050	Oil_CHP_CCS	Western_EU	SSP2_RCP19_noDAC	0.0222651
2050	Oil_CHP_CCS	World	SSP2_RCP19_noDAC	0.00417348
2050	Oil_CCS	China	SSP2_RCP19_noDAC	0.000384344
2050	Oil_CCS	Russia	SSP2_RCP19_noDAC	0
2050	Oil_CCS	US	SSP2_RCP19_noDAC	0.00301954
2050	Oil_CCS	Western_EU	SSP2_RCP19_noDAC	0.000931166
2050	Oil_CCS	World	SSP2_RCP19_noDAC	0.00366877
2050	Oil_CHP	China	SSP2_RCP19_noDAC	0
2050	Oil_CHP	Russia	SSP2_RCP19_noDAC	0.00369346
2050	Oil_CHP	US	SSP2_RCP19_noDAC	7.08022e-07
2050	Oil_CHP	Western_EU	SSP2_RCP19_noDAC	0.000121515
2050	Oil_CHP	World	SSP2_RCP19_noDAC	0.000232449
2050	Oil_CC	China	SSP2_RCP19_noDAC	7.45196e-06
2050	Oil_CC	Russia	SSP2_RCP19_noDAC	7.80095e-06
2050	Oil_CC	US	SSP2_RCP19_noDAC	6.68009e-06
2050	Oil_CC	Western_EU	SSP2_RCP19_noDAC	1.47444e-05
2050	Oil_CC	World	SSP2_RCP19_noDAC	6.3694e-05
2050	Oil_ST	China	SSP2_RCP19_noDAC	6.21396e-06
2050	Oil_ST	Russia	SSP2_RCP19_noDAC	0.000147635
2050	Oil_ST	US	SSP2_RCP19_noDAC	0.000250171
2050	Oil_ST	Western_EU	SSP2_RCP19_noDAC	0.00214188
2050	Oil_ST	World	SSP2_RCP19_noDAC	0.000265481
2050	Natural_gas_CHP_CCS	China	SSP2_RCP19_noDAC	0.149604
2050	Natural_gas_CHP_CCS	Russia	SSP2_RCP19_noDAC	0.0446825
2050	Natural_gas_CHP_CCS	US	SSP2_RCP19_noDAC	0.0966438
2050	Natural_gas_CHP_CCS	Western_EU	SSP2_RCP19_noDAC	0.0966132
2050	Natural_gas_CHP_CCS	World	SSP2_RCP19_noDAC	0.0832899
2050	Natural_gas_CCS	China	SSP2_RCP19_noDAC	0.200744
2050	Natural_gas_CCS	Russia	SSP2_RCP19_noDAC	0.335419
2050	Natural_gas_CCS	US	SSP2_RCP19_noDAC	0.118481
2050	Natural_gas_CCS	Western_EU	SSP2_RCP19_noDAC	0.0831841
2050	Natural_gas_CCS	World	SSP2_RCP19_noDAC	0.18624
2050	Natural_gas_CHP	China	SSP2_RCP19_noDAC	6.59405e-07
2050	Natural_gas_CHP	Russia	SSP2_RCP19_noDAC	0.0361705
2050	Natural_gas_CHP	US	SSP2_RCP19_noDAC	9.10578e-06
2050	Natural_gas_CHP	Western_EU	SSP2_RCP19_noDAC	4.80432e-05
2050	Natural_gas_CHP	World	SSP2_RCP19_noDAC	0.00169727
2050	Natural_gas_OC	China	SSP2_RCP19_noDAC	0.0039243
2050	Natural_gas_OC	Russia	SSP2_RCP19_noDAC	0.0182853
2050	Natural_gas_OC	US	SSP2_RCP19_noDAC	0.00938592
2050	Natural_gas_OC	Western_EU	SSP2_RCP19_noDAC	0.0068203
2050	Natural_gas_OC	World	SSP2_RCP19_noDAC	0.00737374
2050	Natural_gas_CC	China	SSP2_RCP19_noDAC	0.000174598
2050	Natural_gas_CC	Russia	SSP2_RCP19_noDAC	0.00466272
2050	Natural_gas_CC	US	SSP2_RCP19_noDAC	0.000528617
2050	Natural_gas_CC	Western_EU	SSP2_RCP19_noDAC	0.000639102
2050	Natural_gas_CC	World	SSP2_RCP19_noDAC	0.00069343
2050	Coal_CHP_CCS	China	SSP2_RCP19_noDAC	0
2050	Coal_CHP_CCS	Russia	SSP2_RCP19_noDAC	0
2050	Coal_CHP_CCS	US	SSP2_RCP19_noDAC	0.00391641
2050	Coal_CHP_CCS	Western_EU	SSP2_RCP19_noDAC	0.0283813
2050	Coal_CHP_CCS	World	SSP2_RCP19_noDAC	0.00946849
2050	Coal_CCS	China	SSP2_RCP19_noDAC	0.00148447
2050	Coal_CCS	Russia	SSP2_RCP19_noDAC	0.00462082
2050	Coal_CCS	US	SSP2_RCP19_noDAC	0.0164486
2050	Coal_CCS	Western_EU	SSP2_RCP19_noDAC	0.0019427
2050	Coal_CCS	World	SSP2_RCP19_noDAC	0.00798381
2050	Coal_CHP	China	SSP2_RCP19_noDAC	1.35297e-07
2050	Coal_CHP	Russia	SSP2_RCP19_noDAC	0.00100915
2050	Coal_CHP	US	SSP2_RCP19_noDAC	3.14607e-06
2050	Coal_CHP	Western_EU	SSP2_RCP19_noDAC	0.000294388
2050	Coal_CHP	World	SSP2_RCP19_noDAC	0.000151216
2050	IGCC	China	SSP2_RCP19_noDAC	0
2050	IGCC	Russia	SSP2_RCP19_noDAC	0
2050	IGCC	US	SSP2_RCP19_noDAC	0
2050	IGCC	Western_EU	SSP2_RCP19_noDAC	0
2050	IGCC	World	SSP2_RCP19_noDAC	1.22272e-06
2050	Coal_ST	China	SSP2_RCP19_noDAC	3.49944e-06
2050	Coal_ST	Russia	SSP2_RCP19_noDAC	0.00133778
2050	Coal_ST	US	SSP2_RCP19_noDAC	0.000839942
2050	Coal_ST	Western_EU	SSP2_RCP19_noDAC	0.000176368
2050	Coal_ST	World	SSP2_RCP19_noDAC	0.000185814
2060	Other_renewables	China	SSP2_RCP19_noDAC	0.000906868
2060	Other_renewables	Russia	SSP2_RCP19_noDAC	0.0066491
2060	Other_renewables	US	SSP2_RCP19_noDAC	0.00609936
2060	Other_renewables	Western_EU	SSP2_RCP19_noDAC	0.032207
2060	Other_renewables	World	SSP2_RCP19_noDAC	0.0176197
2060	Wave	China	SSP2_RCP19_noDAC	3.84673e-08
2060	Wave	Russia	SSP2_RCP19_noDAC	0
2060	Wave	US	SSP2_RCP19_noDAC	1.02507e-07
2060	Wave	Western_EU	SSP2_RCP19_noDAC	4.86431e-05
2060	Wave	World	SSP2_RCP19_noDAC	1.74289e-05
2060	Biomass_CHP_CCS	China	SSP2_RCP19_noDAC	0.0303898
2060	Biomass_CHP_CCS	Russia	SSP2_RCP19_noDAC	1.25444e-05
2060	Biomass_CHP_CCS	US	SSP2_RCP19_noDAC	0.0257776
2060	Biomass_CHP_CCS	Western_EU	SSP2_RCP19_noDAC	0.0137345
2060	Biomass_CHP_CCS	World	SSP2_RCP19_noDAC	0.0153631
2060	Biomass_CCS	China	SSP2_RCP19_noDAC	0.0122501
2060	Biomass_CCS	Russia	SSP2_RCP19_noDAC	0.00760612
2060	Biomass_CCS	US	SSP2_RCP19_noDAC	0.0884294
2060	Biomass_CCS	Western_EU	SSP2_RCP19_noDAC	0.136503
2060	Biomass_CCS	World	SSP2_RCP19_noDAC	0.0920343
2060	Biomass_CHP	China	SSP2_RCP19_noDAC	1.68673e-07
2060	Biomass_CHP	Russia	SSP2_RCP19_noDAC	0.0236176
2060	Biomass_CHP	US	SSP2_RCP19_noDAC	2.80324e-09
2060	Biomass_CHP	Western_EU	SSP2_RCP19_noDAC	0.00417856
2060	Biomass_CHP	World	SSP2_RCP19_noDAC	0.00116062
2060	Biomass_CC	China	SSP2_RCP19_noDAC	0
2060	Biomass_CC	Russia	SSP2_RCP19_noDAC	0
2060	Biomass_CC	US	SSP2_RCP19_noDAC	0
2060	Biomass_CC	Western_EU	SSP2_RCP19_noDAC	0
2060	Biomass_CC	World	SSP2_RCP19_noDAC	2.42674e-05
2060	Biomass_ST	China	SSP2_RCP19_noDAC	0.000189998
2060	Biomass_ST	Russia	SSP2_RCP19_noDAC	0
2060	Biomass_ST	US	SSP2_RCP19_noDAC	0.000904124
2060	Biomass_ST	Western_EU	SSP2_RCP19_noDAC	0.00012179
2060	Biomass_ST	World	SSP2_RCP19_noDAC	0.000377618
2060	Solar_PV_cen	China	SSP2_RCP19_noDAC	0.0130285
2060	Solar_PV_cen	Russia	SSP2_RCP19_noDAC	0.0416457
2060	Solar_PV_cen	US	SSP2_RCP19_noDAC	0.194674
2060	Solar_PV_cen	Western_EU	SSP2_RCP19_noDAC	0.0152482
2060	Solar_PV_cen	World	SSP2_RCP19_noDAC	0.0753533
2060	Solar_PV_decen	China	SSP2_RCP19_noDAC	0.0646425
2060	Solar_PV_decen	Russia	SSP2_RCP19_noDAC	0.0277553
2060	Solar_PV_decen	US	SSP2_RCP19_noDAC	0.101495
2060	Solar_PV_decen	Western_EU	SSP2_RCP19_noDAC	0.0966038
2060	Solar_PV_decen	World	SSP2_RCP19_noDAC	0.0643045
2060	CSP	China	SSP2_RCP19_noDAC	0.000584769
2060	CSP	Russia	SSP2_RCP19_noDAC	0
2060	CSP	US	SSP2_RCP19_noDAC	0.00211382
2060	CSP	Western_EU	SSP2_RCP19_noDAC	0.00201183
2060	CSP	World	SSP2_RCP19_noDAC	0.0047822
2060	Wind_offshore	China	SSP2_RCP19_noDAC	0.0026188
2060	Wind_offshore	Russia	SSP2_RCP19_noDAC	0.00690321
2060	Wind_offshore	US	SSP2_RCP19_noDAC	0.0312567
2060	Wind_offshore	Western_EU	SSP2_RCP19_noDAC	0.0241571
2060	Wind_offshore	World	SSP2_RCP19_noDAC	0.0155952
2060	Wind_onshore	China	SSP2_RCP19_noDAC	0.0518462
2060	Wind_onshore	Russia	SSP2_RCP19_noDAC	0.155878
2060	Wind_onshore	US	SSP2_RCP19_noDAC	0.157587
2060	Wind_onshore	Western_EU	SSP2_RCP19_noDAC	0.111648
2060	Wind_onshore	World	SSP2_RCP19_noDAC	0.107593
2060	Hydro	China	SSP2_RCP19_noDAC	0.16951
2060	Hydro	Russia	SSP2_RCP19_noDAC	0.108987
2060	Hydro	US	SSP2_RCP19_noDAC	0.0526563
2060	Hydro	Western_EU	SSP2_RCP19_noDAC	0.13145
2060	Hydro	World	SSP2_RCP19_noDAC	0.121799
2060	Nuclear	China	SSP2_RCP19_noDAC	0.201869
2060	Nuclear	Russia	SSP2_RCP19_noDAC	0.0855008
2060	Nuclear	US	SSP2_RCP19_noDAC	0.0824566
2060	Nuclear	Western_EU	SSP2_RCP19_noDAC	0.14882
2060	Nuclear	World	SSP2_RCP19_noDAC	0.131659
2060	Oil_CHP_CCS	China	SSP2_RCP19_noDAC	0
2060	Oil_CHP_CCS	Russia	SSP2_RCP19_noDAC	0
2060	Oil_CHP_CCS	US	SSP2_RCP19_noDAC	0.00525809
2060	Oil_CHP_CCS	Western_EU	SSP2_RCP19_noDAC	0.0199603
2060	Oil_CHP_CCS	World	SSP2_RCP19_noDAC	0.00354716
2060	Oil_CCS	China	SSP2_RCP19_noDAC	0.000539371
2060	Oil_CCS	Russia	SSP2_RCP19_noDAC	1.18706e-06
2060	Oil_CCS	US	SSP2_RCP19_noDAC	0.00189356
2060	Oil_CCS	Western_EU	SSP2_RCP19_noDAC	0.000503967
2060	Oil_CCS	World	SSP2_RCP19_noDAC	0.00510086
2060	Oil_CHP	China	SSP2_RCP19_noDAC	0
2060	Oil_CHP	Russia	SSP2_RCP19_noDAC	0.00108173
2060	Oil_CHP	US	SSP2_RCP19_noDAC	9.43008e-10
2060	Oil_CHP	Western_EU	SSP2_RCP19_noDAC	0.000106379
2060	Oil_CHP	World	SSP2_RCP19_noDAC	6.62124e-05
2060	Oil_CC	China	SSP2_RCP19_noDAC	1.20838e-05
2060	Oil_CC	Russia	SSP2_RCP19_noDAC	8.57277e-06
2060	Oil_CC	US	SSP2_RCP19_noDAC	2.20649e-07
2060	Oil_CC	Western_EU	SSP2_RCP19_noDAC	5.65588e-06
2060	Oil_CC	World	SSP2_RCP19_noDAC	2.70264e-05
2060	Oil_ST	China	SSP2_RCP19_noDAC	3.46072e-05
2060	Oil_ST	Russia	SSP2_RCP19_noDAC	0.000108933
2060	Oil_ST	US	SSP2_RCP19_noDAC	0.000115633
2060	Oil_ST	Western_EU	SSP2_RCP19_noDAC	0.000315205
2060	Oil_ST	World	SSP2_RCP19_noDAC	9.83439e-05
2060	Natural_gas_CHP_CCS	China	SSP2_RCP19_noDAC	0.132407
2060	Natural_gas_CHP_CCS	Russia	SSP2_RCP19_noDAC	0.211221
2060	Natural_gas_CHP_CCS	US	SSP2_RCP19_noDAC	0.101804
2060	Natural_gas_CHP_CCS	Western_EU	SSP2_RCP19_noDAC	0.0866121
2060	Natural_gas_CHP_CCS	World	SSP2_RCP19_noDAC	0.0786979
2060	Natural_gas_CCS	China	SSP2_RCP19_noDAC	0.311417
2060	Natural_gas_CCS	Russia	SSP2_RCP19_noDAC	0.304316
2060	Natural_gas_CCS	US	SSP2_RCP19_noDAC	0.131616
2060	Natural_gas_CCS	Western_EU	SSP2_RCP19_noDAC	0.14512
2060	Natural_gas_CCS	World	SSP2_RCP19_noDAC	0.241997
2060	Natural_gas_CHP	China	SSP2_RCP19_noDAC	3.18198e-08
2060	Natural_gas_CHP	Russia	SSP2_RCP19_noDAC	0.0057376
2060	Natural_gas_CHP	US	SSP2_RCP19_noDAC	0
2060	Natural_gas_CHP	Western_EU	SSP2_RCP19_noDAC	2.2877e-05
2060	Natural_gas_CHP	World	SSP2_RCP19_noDAC	0.000377434
2060	Natural_gas_OC	China	SSP2_RCP19_noDAC	0.00517841
2060	Natural_gas_OC	Russia	SSP2_RCP19_noDAC	0.00755371
2060	Natural_gas_OC	US	SSP2_RCP19_noDAC	0.0025612
2060	Natural_gas_OC	Western_EU	SSP2_RCP19_noDAC	0.00327932
[truncated: 1,916 more rows]

## Sheet: elec_co2_emission
year	region	Climate_scenario	Grid_mix
2020	China	SSP2_Baseline	4.71849
2020	Russia	SSP2_Baseline	0.403138
2020	US	SSP2_Baseline	1.84492
2020	Western_EU	SSP2_Baseline	0.716921
2020	World	SSP2_Baseline	13.1061
2030	China	SSP2_Baseline	6.29206
2030	Russia	SSP2_Baseline	0.448201
2030	US	SSP2_Baseline	1.43651
2030	Western_EU	SSP2_Baseline	0.567779
2030	World	SSP2_Baseline	15.002
2040	China	SSP2_Baseline	6.79517
2040	Russia	SSP2_Baseline	0.387455
2040	US	SSP2_Baseline	1.45254
2040	Western_EU	SSP2_Baseline	0.681366
2040	World	SSP2_Baseline	17.0477
2050	China	SSP2_Baseline	6.67217
2050	Russia	SSP2_Baseline	0.343282
2050	US	SSP2_Baseline	1.5721
2050	Western_EU	SSP2_Baseline	1.11879
2050	World	SSP2_Baseline	19.6708
2060	China	SSP2_Baseline	5.18874
2060	Russia	SSP2_Baseline	0.330842
2060	US	SSP2_Baseline	1.41582
2060	Western_EU	SSP2_Baseline	0.866612
2060	World	SSP2_Baseline	19.6257
2070	China	SSP2_Baseline	4.14466
2070	Russia	SSP2_Baseline	0.365357
2070	US	SSP2_Baseline	1.33797
2070	Western_EU	SSP2_Baseline	0.910153
2070	World	SSP2_Baseline	21.0743
2080	China	SSP2_Baseline	3.64138
2080	Russia	SSP2_Baseline	0.432153
2080	US	SSP2_Baseline	1.31999
2080	Western_EU	SSP2_Baseline	0.891743
2080	World	SSP2_Baseline	23.0489
2090	China	SSP2_Baseline	2.80209
2090	Russia	SSP2_Baseline	0.422296
2090	US	SSP2_Baseline	1.18701
2090	Western_EU	SSP2_Baseline	0.770982
2090	World	SSP2_Baseline	23.3541
2100	China	SSP2_Baseline	1.98796
2100	Russia	SSP2_Baseline	0.382801
2100	US	SSP2_Baseline	1.09267
2100	Western_EU	SSP2_Baseline	0.569231
2100	World	SSP2_Baseline	22.7763
2020	China	SSP2_RCP19_noDAC	4.71849
2020	Russia	SSP2_RCP19_noDAC	0.403138
2020	US	SSP2_RCP19_noDAC	1.84492
2020	Western_EU	SSP2_RCP19_noDAC	0.716921
2020	World	SSP2_RCP19_noDAC	13.1061
2030	China	SSP2_RCP19_noDAC	2.86632
2030	Russia	SSP2_RCP19_noDAC	0.35886
2030	US	SSP2_RCP19_noDAC	0.542044
2030	Western_EU	SSP2_RCP19_noDAC	0.26283
2030	World	SSP2_RCP19_noDAC	5.98822
2040	China	SSP2_RCP19_noDAC	-0.0851607
2040	Russia	SSP2_RCP19_noDAC	0.138076
2040	US	SSP2_RCP19_noDAC	-0.307341
2040	Western_EU	SSP2_RCP19_noDAC	-0.234503
2040	World	SSP2_RCP19_noDAC	-2.14514
2050	China	SSP2_RCP19_noDAC	-0.161385
2050	Russia	SSP2_RCP19_noDAC	0.0334872
2050	US	SSP2_RCP19_noDAC	-0.403638
2050	Western_EU	SSP2_RCP19_noDAC	-0.390906
2050	World	SSP2_RCP19_noDAC	-3.99944
2060	China	SSP2_RCP19_noDAC	-0.209538
2060	Russia	SSP2_RCP19_noDAC	0.00572841
2060	US	SSP2_RCP19_noDAC	-0.640732
2060	Western_EU	SSP2_RCP19_noDAC	-0.521879
2060	World	SSP2_RCP19_noDAC	-5.50633
2070	China	SSP2_RCP19_noDAC	-0.4253
2070	Russia	SSP2_RCP19_noDAC	-0.00335471
2070	US	SSP2_RCP19_noDAC	-0.905307
2070	Western_EU	SSP2_RCP19_noDAC	-0.59166
2070	World	SSP2_RCP19_noDAC	-7.68222
2080	China	SSP2_RCP19_noDAC	-0.832348
2080	Russia	SSP2_RCP19_noDAC	-0.0440395
2080	US	SSP2_RCP19_noDAC	-0.772665
2080	Western_EU	SSP2_RCP19_noDAC	-0.531975
2080	World	SSP2_RCP19_noDAC	-8.22163
2090	China	SSP2_RCP19_noDAC	-0.86277
2090	Russia	SSP2_RCP19_noDAC	-0.0613311
2090	US	SSP2_RCP19_noDAC	-0.709601
2090	Western_EU	SSP2_RCP19_noDAC	-0.552903
2090	World	SSP2_RCP19_noDAC	-8.09529
2100	China	SSP2_RCP19_noDAC	-0.994497
2100	Russia	SSP2_RCP19_noDAC	-0.080461
2100	US	SSP2_RCP19_noDAC	-0.618428
2100	Western_EU	SSP2_RCP19_noDAC	-0.514704
2100	World	SSP2_RCP19_noDAC	-7.88448
2020	China	SSP2_RCP19_DAC	4.71849
2020	Russia	SSP2_RCP19_DAC	0.403138
2020	US	SSP2_RCP19_DAC	1.84492
2020	Western_EU	SSP2_RCP19_DAC	0.716921
2020	World	SSP2_RCP19_DAC	13.1061
2030	China	SSP2_RCP19_DAC	2.86632
2030	Russia	SSP2_RCP19_DAC	0.35886
2030	US	SSP2_RCP19_DAC	0.542044
2030	Western_EU	SSP2_RCP19_DAC	0.26283
2030	World	SSP2_RCP19_DAC	5.98822
2040	China	SSP2_RCP19_DAC	-0.0783078
2040	Russia	SSP2_RCP19_DAC	0.138552
2040	US	SSP2_RCP19_DAC	-0.305646
2040	Western_EU	SSP2_RCP19_DAC	-0.227459
2040	World	SSP2_RCP19_DAC	-1.99067
2050	China	SSP2_RCP19_DAC	-0.185355
2050	Russia	SSP2_RCP19_DAC	0.0331477
2050	US	SSP2_RCP19_DAC	-0.410758
2050	Western_EU	SSP2_RCP19_DAC	-0.414845
2050	World	SSP2_RCP19_DAC	-3.8202
2060	China	SSP2_RCP19_DAC	-0.22477
2060	Russia	SSP2_RCP19_DAC	0.00517964
2060	US	SSP2_RCP19_DAC	-0.924653
2060	Western_EU	SSP2_RCP19_DAC	-0.552998
2060	World	SSP2_RCP19_DAC	-5.54194
2070	China	SSP2_RCP19_DAC	-0.374295
2070	Russia	SSP2_RCP19_DAC	-0.0046559
2070	US	SSP2_RCP19_DAC	-1.15729
2070	Western_EU	SSP2_RCP19_DAC	-0.623867
2070	World	SSP2_RCP19_DAC	-7.31558
2080	China	SSP2_RCP19_DAC	-0.408756
2080	Russia	SSP2_RCP19_DAC	-0.013657
2080	US	SSP2_RCP19_DAC	-1.16977
2080	Western_EU	SSP2_RCP19_DAC	-0.579028
2080	World	SSP2_RCP19_DAC	-7.84708
2090	China	SSP2_RCP19_DAC	-0.408831
2090	Russia	SSP2_RCP19_DAC	-0.00272386
2090	US	SSP2_RCP19_DAC	-0.920827
2090	Western_EU	SSP2_RCP19_DAC	-0.590282
2090	World	SSP2_RCP19_DAC	-7.266
2100	China	SSP2_RCP19_DAC	-0.356011
2100	Russia	SSP2_RCP19_DAC	0.011165
2100	US	SSP2_RCP19_DAC	-0.710489
2100	Western_EU	SSP2_RCP19_DAC	-0.61356
2100	World	SSP2_RCP19_DAC	-7.51278

## Sheet: DAC_elec_demand_percentage
year	region	DAC_elect_demand_percentage
2020	China	0
2020	Russia	0
2020	US	0
2020	Western_EU	0
2020	World	0
2030	China	0
2030	Russia	0
2030	US	0
2030	Western_EU	0
2030	World	0
2040	China	0
2040	Russia	0
2040	US	0
2040	Western_EU	0
2040	World	0
2050	China	0
2050	Russia	0
2050	US	0
2050	Western_EU	0
2050	World	0
2060	China	0
2060	Russia	0.00234873
2060	US	7.49132e-05
2060	Western_EU	5.90308e-05
2060	World	0.000412982
2070	China	6.348e-05
2070	Russia	0.0218884
2070	US	0.00116267
2070	Western_EU	0.000745619
2070	World	0.00352344
2080	China	0.00131847
2080	Russia	0.134665
2080	US	0.00887253
2080	Western_EU	0.00512421
2080	World	0.0224385
2090	China	0.00679236
2090	Russia	0.268441
2090	US	0.0287247
2090	Western_EU	0.0152337
2090	World	0.0505817
2100	China	0.0179141
2100	Russia	0.330187
2100	US	0.048501
2100	Western_EU	0.0224598
2100	World	0.0665819
