# Supplementary material for: Environmental trade-offs of direct air capture technologies in climate change mitigation toward 2100
Source: Nat Commun. 2022 Jun 25;13:3635. doi: 10.1038/s41467-022-31146-1 (PMC9233692; doi:10.1038/s41467-022-31146-1)
Supplement: Supplementary file 3 — Supplementary Data 1 [file 41467_2022_31146_MOESM3_ESM.zip › 6-2. Supplementary Dataset/Code/R-Code/R_code_result_export/Figure_3_data.xlsx]

## Sheet: Figure_3a_bar
year	tech_name	region	RCP19_diff_agg
2020	Other_renewables	US	0
2020	Biomass_CCS	US	0
2020	Biomass	US	0
2020	Solar	US	0
2020	Wind	US	0
2020	Hydro	US	0
2020	Nuclear	US	0
2020	Oil_CCS	US	0
2020	Oil	US	0
2020	Natural_gas_CCS	US	0
2020	Natural_gas	US	0
2020	Coal_CCS	US	0
2020	Coal	US	0
2030	Other_renewables	US	0
2030	Biomass_CCS	US	0
2030	Biomass	US	0
2030	Solar	US	0
2030	Wind	US	0
2030	Hydro	US	0
2030	Nuclear	US	0
2030	Oil_CCS	US	0
2030	Oil	US	0
2030	Natural_gas_CCS	US	0
2030	Natural_gas	US	0
2030	Coal_CCS	US	0
2030	Coal	US	0
2040	Other_renewables	US	0.040917
2040	Biomass_CCS	US	-0.764584
2040	Biomass	US	0.472834
2040	Solar	US	-5.39507
2040	Wind	US	-0.702778
2040	Hydro	US	0.243334
2040	Nuclear	US	-0.819167
2040	Oil_CCS	US	-1.61699
2040	Oil	US	0.391937
2040	Natural_gas_CCS	US	2.77417
2040	Natural_gas	US	0.828865
2040	Coal_CCS	US	1.06623
2040	Coal	US	0.182903
2050	Other_renewables	US	0.178503
2050	Biomass_CCS	US	7.46234
2050	Biomass	US	2.00257
2050	Solar	US	-15.6985
2050	Wind	US	-1.62389
2050	Hydro	US	0.637778
2050	Nuclear	US	-1.59778
2050	Oil_CCS	US	-1.75588
2050	Oil	US	0.0934208
2050	Natural_gas_CCS	US	-35.8309
2050	Natural_gas	US	2.58666
2050	Coal_CCS	US	1.56764
2050	Coal	US	0.170166
2060	Other_renewables	US	-1.29675
2060	Biomass_CCS	US	290.787
2060	Biomass	US	1.02988
2060	Solar	US	-29.7263
2060	Wind	US	-64.2097
2060	Hydro	US	-14.2045
2060	Nuclear	US	-95.6501
2060	Oil_CCS	US	2.25449
2060	Oil	US	0.158924
2060	Natural_gas_CCS	US	-216.752
2060	Natural_gas	US	9.46353
2060	Coal_CCS	US	1.81998
2060	Coal	US	0.600523
2070	Other_renewables	US	-0.72726
2070	Biomass_CCS	US	263.621
2070	Biomass	US	0.0229283
2070	Solar	US	-27.9468
2070	Wind	US	-29.9529
2070	Hydro	US	6.70362
2070	Nuclear	US	-107.816
2070	Oil_CCS	US	1.75616
2070	Oil	US	0.283651
2070	Natural_gas_CCS	US	-217.956
2070	Natural_gas	US	15.9206
2070	Coal_CCS	US	2.17517
2070	Coal	US	0.828699
2080	Other_renewables	US	-5.75079
2080	Biomass_CCS	US	419.933
2080	Biomass	US	0.0226225
2080	Solar	US	-125.58
2080	Wind	US	-26.6664
2080	Hydro	US	-9.14612
2080	Nuclear	US	-162.802
2080	Oil_CCS	US	-7.2719
2080	Oil	US	0.288521
2080	Natural_gas_CCS	US	-265.147
2080	Natural_gas	US	18.506
2080	Coal_CCS	US	3.23288
2080	Coal	US	1.08901
2090	Other_renewables	US	-7.73037
2090	Biomass_CCS	US	226.916
2090	Biomass	US	0.0442724
2090	Solar	US	-46.8371
2090	Wind	US	69.5995
2090	Hydro	US	-15.1025
2090	Nuclear	US	-151.941
2090	Oil_CCS	US	-7.02047
2090	Oil	US	0.747191
2090	Natural_gas_CCS	US	-152.109
2090	Natural_gas	US	28.2809
2090	Coal_CCS	US	-0.666147
2090	Coal	US	2.06068
2100	Other_renewables	US	-24.6854
2100	Biomass_CCS	US	112.572
2100	Biomass	US	0.0489646
2100	Solar	US	61.9038
2100	Wind	US	8.78767
2100	Hydro	US	-20.3211
2100	Nuclear	US	-129.716
2100	Oil_CCS	US	0.0781112
2100	Oil	US	0.634921
2100	Natural_gas_CCS	US	-1.96695
2100	Natural_gas	US	22.8515
2100	Coal_CCS	US	2.61384
2100	Coal	US	1.95744

## Sheet: Figure_3a_red_line
year	region	RCP19_diff_annual
2020	US	0
2030	US	0
2040	US	-3.29741
2050	US	-41.8079
2060	US	-115.724
2070	US	-93.0878
2080	US	-159.292
2090	US	-53.7573
2100	US	34.7582

## Sheet: Figure_3a_black_line
region	year	DAC_opr_cap_Gt
USA	2020	0
Western Europe	2020	0
Russia Region	2020	0
China Region	2020	0
World	2020	0
USA	2030	0
Western Europe	2030	0
Russia Region	2030	0
China Region	2030	0
World	2030	0
USA	2040	0
Western Europe	2040	0
Russia Region	2040	0
China Region	2040	0
World	2040	0
USA	2050	0
Western Europe	2050	0
Russia Region	2050	0
China Region	2050	0
World	2050	0
USA	2060	0.00108699
Western Europe	2060	0.000543462
Russia Region	2060	0.0114772
China Region	2060	0
World	2060	0.0566745
USA	2070	0.0179428
Western Europe	2070	0.00736549
Russia Region	2070	0.115903
China Region	2070	0.00178974
World	2070	0.558979
USA	2080	0.14363
Western Europe	2080	0.0528972
Russia Region	2080	0.824832
China Region	2080	0.0337462
World	2080	4.03124
USA	2090	0.488596
Western Europe	2090	0.166698
Russia Region	2090	1.90206
China Region	2090	0.153727
World	2090	10.0915
USA	2100	0.845495
Western Europe	2100	0.247712
Russia Region	2100	2.48362
China Region	2100	0.364399
World	2100	14.1503

## Sheet: Figure_3b_bar
year	impact_category	kwh_elec_impact_DAC_diff
2020	Climate change (kg CO2-Eq)	7.77156e-16
2020	Freshwater ecotoxicity (kg 14-DCB)	-1.0391e-15
2020	Freshwater eutrophication (kg P-Eq)	-3.25261e-19
2020	Human toxicity (kg 14-DCB)	-8.32667e-16
2020	Metal depletion (kg Fe-Eq)	1.249e-16
2020	Terrestrial acidification (kg SO2-Eq)	-2.1684e-18
2020	Terrestrial ecotoxicity (kg 14-DCB)	-8.60585e-19
2020	Water depletion (m3 water)	-1.73472e-18
2030	Climate change (kg CO2-Eq)	-1.94289e-16
2030	Freshwater ecotoxicity (kg 14-DCB)	-1.21431e-17
2030	Freshwater eutrophication (kg P-Eq)	-9.48677e-20
2030	Human toxicity (kg 14-DCB)	-1.94289e-16
2030	Metal depletion (kg Fe-Eq)	-3.98986e-17
2030	Terrestrial acidification (kg SO2-Eq)	-5.42101e-19
2030	Terrestrial ecotoxicity (kg 14-DCB)	-1.33492e-18
2030	Water depletion (m3 water)	-1.95156e-18
2040	Climate change (kg CO2-Eq)	0.000256053
2040	Freshwater ecotoxicity (kg 14-DCB)	-9.15595e-06
2040	Freshwater eutrophication (kg P-Eq)	1.37138e-08
2040	Human toxicity (kg 14-DCB)	5.39467e-05
2040	Metal depletion (kg Fe-Eq)	-2.99946e-05
2040	Terrestrial acidification (kg SO2-Eq)	9.31081e-07
2040	Terrestrial ecotoxicity (kg 14-DCB)	-1.10158e-07
2040	Water depletion (m3 water)	1.09778e-06
2050	Climate change (kg CO2-Eq)	-0.000274556
2050	Freshwater ecotoxicity (kg 14-DCB)	8.57063e-05
2050	Freshwater eutrophication (kg P-Eq)	1.93821e-06
2050	Human toxicity (kg 14-DCB)	0.00114838
2050	Metal depletion (kg Fe-Eq)	6.12101e-05
2050	Terrestrial acidification (kg SO2-Eq)	5.87603e-07
2050	Terrestrial ecotoxicity (kg 14-DCB)	1.67659e-07
2050	Water depletion (m3 water)	-2.90165e-06
2060	Climate change (kg CO2-Eq)	-0.0111355
2060	Freshwater ecotoxicity (kg 14-DCB)	0.000443371
2060	Freshwater eutrophication (kg P-Eq)	3.63739e-06
2060	Human toxicity (kg 14-DCB)	-0.00291332
2060	Metal depletion (kg Fe-Eq)	0.00100068
2060	Terrestrial acidification (kg SO2-Eq)	1.23675e-05
2060	Terrestrial ecotoxicity (kg 14-DCB)	3.67571e-06
2060	Water depletion (m3 water)	-5.80979e-05
2070	Climate change (kg CO2-Eq)	-0.0110754
2070	Freshwater ecotoxicity (kg 14-DCB)	0.000446737
2070	Freshwater eutrophication (kg P-Eq)	2.91786e-06
2070	Human toxicity (kg 14-DCB)	-0.00291736
2070	Metal depletion (kg Fe-Eq)	0.000876737
2070	Terrestrial acidification (kg SO2-Eq)	1.13241e-05
2070	Terrestrial ecotoxicity (kg 14-DCB)	3.1937e-06
2070	Water depletion (m3 water)	-6.95531e-05
2080	Climate change (kg CO2-Eq)	-0.0186331
2080	Freshwater ecotoxicity (kg 14-DCB)	0.000554872
2080	Freshwater eutrophication (kg P-Eq)	2.3289e-06
2080	Human toxicity (kg 14-DCB)	-0.00602474
2080	Metal depletion (kg Fe-Eq)	0.00110866
2080	Terrestrial acidification (kg SO2-Eq)	1.79225e-05
2080	Terrestrial ecotoxicity (kg 14-DCB)	3.59172e-06
2080	Water depletion (m3 water)	-9.01895e-05
2090	Climate change (kg CO2-Eq)	-0.00524909
2090	Freshwater ecotoxicity (kg 14-DCB)	0.00052091
2090	Freshwater eutrophication (kg P-Eq)	7.03734e-07
2090	Human toxicity (kg 14-DCB)	-0.00313198
2090	Metal depletion (kg Fe-Eq)	0.000798316
2090	Terrestrial acidification (kg SO2-Eq)	9.53884e-06
2090	Terrestrial ecotoxicity (kg 14-DCB)	2.4796e-06
2090	Water depletion (m3 water)	-8.41897e-05
2100	Climate change (kg CO2-Eq)	0.00013041
2100	Freshwater ecotoxicity (kg 14-DCB)	0.00031434
2100	Freshwater eutrophication (kg P-Eq)	1.51359e-06
2100	Human toxicity (kg 14-DCB)	-0.000826117
2100	Metal depletion (kg Fe-Eq)	0.000538615
2100	Terrestrial acidification (kg SO2-Eq)	7.89251e-06
2100	Terrestrial ecotoxicity (kg 14-DCB)	2.90217e-06
2100	Water depletion (m3 water)	-5.50225e-05

## Sheet: Figure_3b_line
Climate_scenario	impact_category	year	rela_change_2020
RCP19	Climate change (kg CO2-Eq)	2020	0
RCP19	Freshwater ecotoxicity (kg 14-DCB)	2020	0
RCP19	Freshwater eutrophication (kg P-Eq)	2020	0
RCP19	Human toxicity (kg 14-DCB)	2020	0
RCP19	Metal depletion (kg Fe-Eq)	2020	0
RCP19	Terrestrial acidification (kg SO2-Eq)	2020	0
RCP19	Terrestrial ecotoxicity (kg 14-DCB)	2020	0
RCP19	Water depletion (m3 water)	2020	0
RCP19_DAC	Climate change (kg CO2-Eq)	2020	0
RCP19_DAC	Freshwater ecotoxicity (kg 14-DCB)	2020	0
RCP19_DAC	Freshwater eutrophication (kg P-Eq)	2020	0
RCP19_DAC	Human toxicity (kg 14-DCB)	2020	0
RCP19_DAC	Metal depletion (kg Fe-Eq)	2020	0
RCP19_DAC	Terrestrial acidification (kg SO2-Eq)	2020	0
RCP19_DAC	Terrestrial ecotoxicity (kg 14-DCB)	2020	0
RCP19_DAC	Water depletion (m3 water)	2020	0
RCP19	Climate change (kg CO2-Eq)	2030	-0.613931
RCP19	Freshwater ecotoxicity (kg 14-DCB)	2030	-0.315281
RCP19	Freshwater eutrophication (kg P-Eq)	2030	-0.812427
RCP19	Human toxicity (kg 14-DCB)	2030	-0.627359
RCP19	Metal depletion (kg Fe-Eq)	2030	0.203992
RCP19	Terrestrial acidification (kg SO2-Eq)	2030	-0.500753
RCP19	Terrestrial ecotoxicity (kg 14-DCB)	2030	0.302088
RCP19	Water depletion (m3 water)	2030	-0.397203
RCP19_DAC	Climate change (kg CO2-Eq)	2030	-0.613931
RCP19_DAC	Freshwater ecotoxicity (kg 14-DCB)	2030	-0.315281
RCP19_DAC	Freshwater eutrophication (kg P-Eq)	2030	-0.812427
RCP19_DAC	Human toxicity (kg 14-DCB)	2030	-0.627359
RCP19_DAC	Metal depletion (kg Fe-Eq)	2030	0.203992
RCP19_DAC	Terrestrial acidification (kg SO2-Eq)	2030	-0.500753
RCP19_DAC	Terrestrial ecotoxicity (kg 14-DCB)	2030	0.302088
RCP19_DAC	Water depletion (m3 water)	2030	-0.397203
RCP19	Climate change (kg CO2-Eq)	2040	-0.987955
RCP19	Freshwater ecotoxicity (kg 14-DCB)	2040	-0.198548
RCP19	Freshwater eutrophication (kg P-Eq)	2040	-0.859119
RCP19	Human toxicity (kg 14-DCB)	2040	-0.760633
RCP19	Metal depletion (kg Fe-Eq)	2040	0.684633
RCP19	Terrestrial acidification (kg SO2-Eq)	2040	-0.629472
RCP19	Terrestrial ecotoxicity (kg 14-DCB)	2040	0.39969
RCP19	Water depletion (m3 water)	2040	-0.52113
RCP19_DAC	Climate change (kg CO2-Eq)	2040	-0.987454
RCP19_DAC	Freshwater ecotoxicity (kg 14-DCB)	2040	-0.199184
RCP19_DAC	Freshwater eutrophication (kg P-Eq)	2040	-0.859091
RCP19_DAC	Human toxicity (kg 14-DCB)	2040	-0.760468
RCP19_DAC	Metal depletion (kg Fe-Eq)	2040	0.681367
RCP19_DAC	Terrestrial acidification (kg SO2-Eq)	2040	-0.62858
RCP19_DAC	Terrestrial ecotoxicity (kg 14-DCB)	2040	0.396153
RCP19_DAC	Water depletion (m3 water)	2040	-0.520685
RCP19	Climate change (kg CO2-Eq)	2050	-0.974371
RCP19	Freshwater ecotoxicity (kg 14-DCB)	2050	-0.114919
RCP19	Freshwater eutrophication (kg P-Eq)	2050	-0.880694
RCP19	Human toxicity (kg 14-DCB)	2050	-0.833536
RCP19	Metal depletion (kg Fe-Eq)	2050	0.841724
RCP19	Terrestrial acidification (kg SO2-Eq)	2050	-0.67482
RCP19	Terrestrial ecotoxicity (kg 14-DCB)	2050	0.481479
RCP19	Water depletion (m3 water)	2050	-0.595803
RCP19_DAC	Climate change (kg CO2-Eq)	2050	-0.974908
RCP19_DAC	Freshwater ecotoxicity (kg 14-DCB)	2050	-0.108962
RCP19_DAC	Freshwater eutrophication (kg P-Eq)	2050	-0.876715
RCP19_DAC	Human toxicity (kg 14-DCB)	2050	-0.830013
RCP19_DAC	Metal depletion (kg Fe-Eq)	2050	0.848388
RCP19_DAC	Terrestrial acidification (kg SO2-Eq)	2050	-0.674257
RCP19_DAC	Terrestrial ecotoxicity (kg 14-DCB)	2050	0.486862
RCP19_DAC	Water depletion (m3 water)	2050	-0.596977
RCP19	Climate change (kg CO2-Eq)	2060	-1.0059
RCP19	Freshwater ecotoxicity (kg 14-DCB)	2060	-0.117491
RCP19	Freshwater eutrophication (kg P-Eq)	2060	-0.908543
RCP19	Human toxicity (kg 14-DCB)	2060	-0.884183
RCP19	Metal depletion (kg Fe-Eq)	2060	0.903195
RCP19	Terrestrial acidification (kg SO2-Eq)	2060	-0.669746
RCP19	Terrestrial ecotoxicity (kg 14-DCB)	2060	0.518622
RCP19	Water depletion (m3 water)	2060	-0.605678
RCP19_DAC	Climate change (kg CO2-Eq)	2060	-1.02767
RCP19_DAC	Freshwater ecotoxicity (kg 14-DCB)	2060	-0.0866746
RCP19_DAC	Freshwater eutrophication (kg P-Eq)	2060	-0.901074
RCP19_DAC	Human toxicity (kg 14-DCB)	2060	-0.89312
RCP19_DAC	Metal depletion (kg Fe-Eq)	2060	1.01214
RCP19_DAC	Terrestrial acidification (kg SO2-Eq)	2060	-0.657903
RCP19_DAC	Terrestrial ecotoxicity (kg 14-DCB)	2060	0.636639
RCP19_DAC	Water depletion (m3 water)	2060	-0.629184
RCP19	Climate change (kg CO2-Eq)	2070	-1.0218
RCP19	Freshwater ecotoxicity (kg 14-DCB)	2070	-0.104138
RCP19	Freshwater eutrophication (kg P-Eq)	2070	-0.923596
RCP19	Human toxicity (kg 14-DCB)	2070	-0.907043
RCP19	Metal depletion (kg Fe-Eq)	2070	1.00419
RCP19	Terrestrial acidification (kg SO2-Eq)	2070	-0.691257
RCP19	Terrestrial ecotoxicity (kg 14-DCB)	2070	0.651315
RCP19	Water depletion (m3 water)	2070	-0.615879
RCP19_DAC	Climate change (kg CO2-Eq)	2070	-1.04345
RCP19_DAC	Freshwater ecotoxicity (kg 14-DCB)	2070	-0.0730871
RCP19_DAC	Freshwater eutrophication (kg P-Eq)	2070	-0.917605
RCP19_DAC	Human toxicity (kg 14-DCB)	2070	-0.915993
RCP19_DAC	Metal depletion (kg Fe-Eq)	2070	1.09964
RCP19_DAC	Terrestrial acidification (kg SO2-Eq)	2070	-0.680414
RCP19_DAC	Terrestrial ecotoxicity (kg 14-DCB)	2070	0.753857
RCP19_DAC	Water depletion (m3 water)	2070	-0.644021
RCP19	Climate change (kg CO2-Eq)	2080	-0.999059
RCP19	Freshwater ecotoxicity (kg 14-DCB)	2080	-0.0956813
RCP19	Freshwater eutrophication (kg P-Eq)	2080	-0.94157
RCP19	Human toxicity (kg 14-DCB)	2080	-0.907804
RCP19	Metal depletion (kg Fe-Eq)	2080	1.03606
RCP19	Terrestrial acidification (kg SO2-Eq)	2080	-0.737658
RCP19	Terrestrial ecotoxicity (kg 14-DCB)	2080	0.695223
RCP19	Water depletion (m3 water)	2080	-0.623497
RCP19_DAC	Climate change (kg CO2-Eq)	2080	-1.03549
RCP19_DAC	Freshwater ecotoxicity (kg 14-DCB)	2080	-0.0571147
RCP19_DAC	Freshwater eutrophication (kg P-Eq)	2080	-0.936788
RCP19_DAC	Human toxicity (kg 14-DCB)	2080	-0.926287
RCP19_DAC	Metal depletion (kg Fe-Eq)	2080	1.15676
RCP19_DAC	Terrestrial acidification (kg SO2-Eq)	2080	-0.720497
RCP19_DAC	Terrestrial ecotoxicity (kg 14-DCB)	2080	0.810543
RCP19_DAC	Water depletion (m3 water)	2080	-0.659988
RCP19	Climate change (kg CO2-Eq)	2090	-1.00711
RCP19	Freshwater ecotoxicity (kg 14-DCB)	2090	-0.0453423
RCP19	Freshwater eutrophication (kg P-Eq)	2090	-0.94549
RCP19	Human toxicity (kg 14-DCB)	2090	-0.905155
RCP19	Metal depletion (kg Fe-Eq)	2090	1.14058
RCP19	Terrestrial acidification (kg SO2-Eq)	2090	-0.745364
RCP19	Terrestrial ecotoxicity (kg 14-DCB)	2090	0.767418
RCP19	Water depletion (m3 water)	2090	-0.683039
RCP19_DAC	Climate change (kg CO2-Eq)	2090	-1.01738
RCP19_DAC	Freshwater ecotoxicity (kg 14-DCB)	2090	-0.00913621
RCP19_DAC	Freshwater eutrophication (kg P-Eq)	2090	-0.944045
RCP19_DAC	Human toxicity (kg 14-DCB)	2090	-0.914764
RCP19_DAC	Metal depletion (kg Fe-Eq)	2090	1.22749
RCP19_DAC	Terrestrial acidification (kg SO2-Eq)	2090	-0.73623
RCP19_DAC	Terrestrial ecotoxicity (kg 14-DCB)	2090	0.847031
RCP19_DAC	Water depletion (m3 water)	2090	-0.717102
RCP19	Climate change (kg CO2-Eq)	2100	-0.991641
RCP19	Freshwater ecotoxicity (kg 14-DCB)	2100	0.0100214
RCP19	Freshwater eutrophication (kg P-Eq)	2100	-0.947364
RCP19	Human toxicity (kg 14-DCB)	2100	-0.900147
RCP19	Metal depletion (kg Fe-Eq)	2100	1.23155
RCP19	Terrestrial acidification (kg SO2-Eq)	2100	-0.74745
RCP19	Terrestrial ecotoxicity (kg 14-DCB)	2100	0.766485
RCP19	Water depletion (m3 water)	2100	-0.741783
RCP19_DAC	Climate change (kg CO2-Eq)	2100	-0.991387
RCP19_DAC	Freshwater ecotoxicity (kg 14-DCB)	2100	0.0318697
RCP19_DAC	Freshwater eutrophication (kg P-Eq)	2100	-0.944257
RCP19_DAC	Human toxicity (kg 14-DCB)	2100	-0.902682
RCP19_DAC	Metal depletion (kg Fe-Eq)	2100	1.29019
RCP19_DAC	Terrestrial acidification (kg SO2-Eq)	2100	-0.739893
RCP19_DAC	Terrestrial ecotoxicity (kg 14-DCB)	2100	0.859666
RCP19_DAC	Water depletion (m3 water)	2100	-0.764046
