# Supplementary material for: Environmental trade-offs of direct air capture technologies in climate change mitigation toward 2100
Source: Nat Commun. 2022 Jun 25;13:3635. doi: 10.1038/s41467-022-31146-1 (PMC9233692; doi:10.1038/s41467-022-31146-1)
Supplement: Supplementary file 3 — Supplementary Data 1 [file 41467_2022_31146_MOESM3_ESM.zip › 6-2. Supplementary Dataset/Code/R-Code/R_code_result_export/Figure_4_data.xlsx]

## Sheet: DACCS_regional_LCA_result
tech	region	year	impact_category	Impact_change
Solvent_NG	CN	r_2020	CCI	1.18211
Solvent_NG	CN	r_2060	CCI	0.207635
Solvent_NG	CN	r_2100	CCI	0.164225
Solvent_NG	EU	r_2020	CCI	0.723848
Solvent_NG	EU	r_2060	CCI	0.184047
Solvent_NG	EU	r_2100	CCI	0.152496
Solvent_NG	GL	r_2020	CCI	1
Solvent_NG	GL	r_2060	CCI	0.193163
Solvent_NG	GL	r_2100	CCI	0.175105
Solvent_NG	RU	r_2020	CCI	1.11096
Solvent_NG	RU	r_2060	CCI	0.309707
Solvent_NG	RU	r_2100	CCI	0.310652
Solvent_NG	US	r_2020	CCI	0.918156
Solvent_NG	US	r_2060	CCI	0.15609
Solvent_NG	US	r_2100	CCI	0.162349
Sorbent_HP	CN	r_2020	CCI	1.23055
Sorbent_HP	CN	r_2060	CCI	0.0539615
Sorbent_HP	CN	r_2100	CCI	0.0147941
Sorbent_HP	EU	r_2020	CCI	0.650399
Sorbent_HP	EU	r_2060	CCI	0.0240899
Sorbent_HP	EU	r_2100	CCI	-6.7058e-05
Sorbent_HP	GL	r_2020	CCI	1
Sorbent_HP	GL	r_2060	CCI	0.0356339
Sorbent_HP	GL	r_2100	CCI	0.0285804
Sorbent_HP	RU	r_2020	CCI	1.14048
Sorbent_HP	RU	r_2060	CCI	0.183227
Sorbent_HP	RU	r_2100	CCI	0.200334
Sorbent_HP	US	r_2020	CCI	0.896387
Sorbent_HP	US	r_2060	CCI	-0.011316
Sorbent_HP	US	r_2100	CCI	0.0124174
Solvent_NG	CN	r_2020	HTI	0.725899
Solvent_NG	CN	r_2060	HTI	0.199264
Solvent_NG	CN	r_2100	HTI	0.28444
Solvent_NG	EU	r_2020	HTI	1.00441
Solvent_NG	EU	r_2060	HTI	0.307941
Solvent_NG	EU	r_2100	HTI	0.269174
Solvent_NG	GL	r_2020	HTI	1
Solvent_NG	GL	r_2060	HTI	0.260098
Solvent_NG	GL	r_2100	HTI	0.251926
Solvent_NG	RU	r_2020	HTI	1.08826
Solvent_NG	RU	r_2060	HTI	0.292678
Solvent_NG	RU	r_2100	HTI	0.30988
Solvent_NG	US	r_2020	HTI	1.21446
Solvent_NG	US	r_2060	HTI	0.240445
Solvent_NG	US	r_2100	HTI	0.210984
Sorbent_HP	CN	r_2020	HTI	0.672596
Sorbent_HP	CN	r_2060	HTI	0.0882183
Sorbent_HP	CN	r_2100	HTI	0.198695
Sorbent_HP	EU	r_2020	HTI	1.00526
Sorbent_HP	EU	r_2060	HTI	0.218074
Sorbent_HP	EU	r_2100	HTI	0.180445
Sorbent_HP	GL	r_2020	HTI	1
Sorbent_HP	GL	r_2060	HTI	0.160908
Sorbent_HP	GL	r_2100	HTI	0.159824
Sorbent_HP	RU	r_2020	HTI	1.10543
Sorbent_HP	RU	r_2060	HTI	0.199837
Sorbent_HP	RU	r_2100	HTI	0.22911
Sorbent_HP	US	r_2020	HTI	1.25617
Sorbent_HP	US	r_2060	HTI	0.137425
Sorbent_HP	US	r_2100	HTI	0.110877
Solvent_NG	CN	r_2020	FEI	0.57324
Solvent_NG	CN	r_2060	FEI	0.0675701
Solvent_NG	CN	r_2100	FEI	0.152714
Solvent_NG	EU	r_2020	FEI	0.976469
Solvent_NG	EU	r_2060	FEI	0.232873
Solvent_NG	EU	r_2100	FEI	0.181811
Solvent_NG	GL	r_2020	FEI	1
Solvent_NG	GL	r_2060	FEI	0.16542
Solvent_NG	GL	r_2100	FEI	0.13603
Solvent_NG	RU	r_2020	FEI	1.2168
Solvent_NG	RU	r_2060	FEI	0.0925452
Solvent_NG	RU	r_2100	FEI	0.153231
Solvent_NG	US	r_2020	FEI	1.35556
Solvent_NG	US	r_2060	FEI	0.151435
Solvent_NG	US	r_2100	FEI	0.0893532
Sorbent_HP	CN	r_2020	FEI	0.540982
Sorbent_HP	CN	r_2060	FEI	0.0410548
Sorbent_HP	CN	r_2100	FEI	0.136238
Sorbent_HP	EU	r_2020	FEI	0.97469
Sorbent_HP	EU	r_2060	FEI	0.218914
Sorbent_HP	EU	r_2100	FEI	0.167562
Sorbent_HP	GL	r_2020	FEI	1
Sorbent_HP	GL	r_2060	FEI	0.146337
Sorbent_HP	GL	r_2100	FEI	0.118277
Sorbent_HP	RU	r_2020	FEI	1.23318
Sorbent_HP	RU	r_2060	FEI	0.067927
Sorbent_HP	RU	r_2100	FEI	0.136794
Sorbent_HP	US	r_2020	FEI	1.38243
Sorbent_HP	US	r_2060	FEI	0.13129
Sorbent_HP	US	r_2100	FEI	0.0680266
Solvent_NG	CN	r_2020	FTI	0.90196
Solvent_NG	CN	r_2060	FTI	0.735094
Solvent_NG	CN	r_2100	FTI	1.13306
Solvent_NG	EU	r_2020	FTI	1.03442
Solvent_NG	EU	r_2060	FTI	0.920547
Solvent_NG	EU	r_2100	FTI	1.04236
Solvent_NG	GL	r_2020	FTI	1
Solvent_NG	GL	r_2060	FTI	0.87905
Solvent_NG	GL	r_2100	FTI	1.03063
Solvent_NG	RU	r_2020	FTI	0.983617
Solvent_NG	RU	r_2060	FTI	1.01029
Solvent_NG	RU	r_2100	FTI	1.34801
Solvent_NG	US	r_2020	FTI	1.11998
Solvent_NG	US	r_2060	FTI	0.984531
Solvent_NG	US	r_2100	FTI	0.984017
Sorbent_HP	CN	r_2020	FTI	0.865688
Sorbent_HP	CN	r_2060	FTI	0.614463
Sorbent_HP	CN	r_2100	FTI	1.15198
Sorbent_HP	EU	r_2020	FTI	1.04715
Sorbent_HP	EU	r_2060	FTI	0.868616
Sorbent_HP	EU	r_2100	FTI	1.02761
Sorbent_HP	GL	r_2020	FTI	1
Sorbent_HP	GL	r_2060	FTI	0.811746
Sorbent_HP	GL	r_2100	FTI	1.01153
Sorbent_HP	RU	r_2020	FTI	0.977556
Sorbent_HP	RU	r_2060	FTI	0.9916
Sorbent_HP	RU	r_2100	FTI	1.44671
Sorbent_HP	US	r_2020	FTI	1.16437
Sorbent_HP	US	r_2060	FTI	0.956302
Sorbent_HP	US	r_2100	FTI	0.947612
Solvent_NG	CN	r_2020	TAI	1.21259
Solvent_NG	CN	r_2060	TAI	0.427042
Solvent_NG	CN	r_2100	TAI	0.365878
Solvent_NG	EU	r_2020	TAI	0.725909
Solvent_NG	EU	r_2060	TAI	0.451512
Solvent_NG	EU	r_2100	TAI	0.380996
Solvent_NG	GL	r_2020	TAI	1
Solvent_NG	GL	r_2060	TAI	0.442467
Solvent_NG	GL	r_2100	TAI	0.370867
Solvent_NG	RU	r_2020	TAI	1.11523
Solvent_NG	RU	r_2060	TAI	0.469137
Solvent_NG	RU	r_2100	TAI	0.419829
Solvent_NG	US	r_2020	TAI	0.768831
Solvent_NG	US	r_2060	TAI	0.432759
Solvent_NG	US	r_2100	TAI	0.363237
Sorbent_HP	CN	r_2020	TAI	1.30919
Sorbent_HP	CN	r_2060	TAI	0.214847
Sorbent_HP	CN	r_2100	TAI	0.155308
Sorbent_HP	EU	r_2020	TAI	0.601368
Sorbent_HP	EU	r_2060	TAI	0.250447
Sorbent_HP	EU	r_2100	TAI	0.177314
Sorbent_HP	GL	r_2020	TAI	1
Sorbent_HP	GL	r_2060	TAI	0.237288
Sorbent_HP	GL	r_2100	TAI	0.16257
Sorbent_HP	RU	r_2020	TAI	1.16759
Sorbent_HP	RU	r_2060	TAI	0.27609
Sorbent_HP	RU	r_2100	TAI	0.233842
Sorbent_HP	US	r_2020	TAI	0.663793
Sorbent_HP	US	r_2060	TAI	0.223165
Sorbent_HP	US	r_2100	TAI	0.151463
Solvent_NG	CN	r_2020	TTI	1.03225
Solvent_NG	CN	r_2060	TTI	0.835926
Solvent_NG	CN	r_2100	TTI	1.16616
Solvent_NG	EU	r_2020	TTI	0.924879
Solvent_NG	EU	r_2060	TTI	0.960981
Solvent_NG	EU	r_2100	TTI	1.16335
Solvent_NG	GL	r_2020	TTI	1
Solvent_NG	GL	r_2060	TTI	0.964713
Solvent_NG	GL	r_2100	TTI	1.10178
Solvent_NG	RU	r_2020	TTI	0.869585
Solvent_NG	RU	r_2060	TTI	0.870073
Solvent_NG	RU	r_2100	TTI	0.937503
Solvent_NG	US	r_2020	TTI	1.01701
Solvent_NG	US	r_2060	TTI	1.12328
Solvent_NG	US	r_2100	TTI	1.09085
Sorbent_HP	CN	r_2020	TTI	1.10982
Sorbent_HP	CN	r_2060	TTI	0.578693
Sorbent_HP	CN	r_2100	TTI	1.86445
Sorbent_HP	EU	r_2020	TTI	0.744195
Sorbent_HP	EU	r_2060	TTI	1.00468
Sorbent_HP	EU	r_2100	TTI	1.85486
Sorbent_HP	GL	r_2020	TTI	1
Sorbent_HP	GL	r_2060	TTI	1.0174
Sorbent_HP	GL	r_2100	TTI	1.64503
Sorbent_HP	RU	r_2020	TTI	0.555902
Sorbent_HP	RU	r_2060	TTI	0.695012
Sorbent_HP	RU	r_2100	TTI	1.08511
Sorbent_HP	US	r_2020	TTI	1.05792
Sorbent_HP	US	r_2060	TTI	1.55755
Sorbent_HP	US	r_2100	TTI	1.60777
Solvent_NG	CN	r_2020	MD	1.01838
Solvent_NG	CN	r_2060	MD	0.955654
Solvent_NG	CN	r_2100	MD	1.39372
Solvent_NG	EU	r_2020	MD	1.06028
Solvent_NG	EU	r_2060	MD	1.15611
Solvent_NG	EU	r_2100	MD	1.3545
Solvent_NG	GL	r_2020	MD	1
Solvent_NG	GL	r_2060	MD	1.15507
Solvent_NG	GL	r_2100	MD	1.33117
Solvent_NG	RU	r_2020	MD	0.952344
Solvent_NG	RU	r_2060	MD	1.36464
Solvent_NG	RU	r_2100	MD	1.7757
Solvent_NG	US	r_2020	MD	1.00636
Solvent_NG	US	r_2060	MD	1.30589
Solvent_NG	US	r_2100	MD	1.27884
Sorbent_HP	CN	r_2020	MD	1.02546
Sorbent_HP	CN	r_2060	MD	0.837864
Sorbent_HP	CN	r_2100	MD	1.4124
Sorbent_HP	EU	r_2020	MD	1.0835
Sorbent_HP	EU	r_2060	MD	1.11561
Sorbent_HP	EU	r_2100	MD	1.35803
Sorbent_HP	GL	r_2020	MD	1
Sorbent_HP	GL	r_2060	MD	1.11416
Sorbent_HP	GL	r_2100	MD	1.32569
Sorbent_HP	RU	r_2020	MD	0.933993
Sorbent_HP	RU	r_2060	MD	1.40455
Sorbent_HP	RU	r_2100	MD	1.94195
Sorbent_HP	US	r_2020	MD	1.00881
Sorbent_HP	US	r_2060	MD	1.32313
Sorbent_HP	US	r_2100	MD	1.25315
Solvent_NG	CN	r_2020	WD	1.01369
Solvent_NG	CN	r_2060	WD	0.911323
Solvent_NG	CN	r_2100	WD	0.766694
Solvent_NG	EU	r_2020	WD	0.976492
Solvent_NG	EU	r_2060	WD	0.876987
Solvent_NG	EU	r_2100	WD	0.774215
Solvent_NG	GL	r_2020	WD	1
Solvent_NG	GL	r_2060	WD	0.897614
Solvent_NG	GL	r_2100	WD	0.792153
Solvent_NG	RU	r_2020	WD	1.07393
Solvent_NG	RU	r_2060	WD	0.904881
Solvent_NG	RU	r_2100	WD	0.803191
Solvent_NG	US	r_2020	WD	0.990604
Solvent_NG	US	r_2060	WD	0.850266
Solvent_NG	US	r_2100	WD	0.762761
Sorbent_HP	CN	r_2020	WD	1.09172
Sorbent_HP	CN	r_2060	WD	0.742676
Sorbent_HP	CN	r_2100	WD	0.219895
Sorbent_HP	EU	r_2020	WD	0.842448
Sorbent_HP	EU	r_2060	WD	0.512473
Sorbent_HP	EU	r_2100	WD	0.270343
Sorbent_HP	GL	r_2020	WD	1
Sorbent_HP	GL	r_2060	WD	0.650767
Sorbent_HP	GL	r_2100	WD	0.390674
Sorbent_HP	RU	r_2020	WD	1.49551
Sorbent_HP	RU	r_2060	WD	0.699482
Sorbent_HP	RU	r_2100	WD	0.464715
Sorbent_HP	US	r_2020	WD	0.937028
Sorbent_HP	US	r_2060	WD	0.333325
Sorbent_HP	US	r_2100	WD	0.193514
