# Supplementary material for: Environmental trade-offs of direct air capture technologies in climate change mitigation toward 2100
Source: Nat Commun. 2022 Jun 25;13:3635. doi: 10.1038/s41467-022-31146-1 (PMC9233692; doi:10.1038/s41467-022-31146-1)
Supplement: Supplementary file 3 — Supplementary Data 1 [file 41467_2022_31146_MOESM3_ESM.zip › 6-2. Supplementary Dataset/Code/R-Code/R_code_result_export/SI_Figure_6_data.xlsx]

## Sheet: DACCS_LCA_contribution
year	impact_category	scenario	tech_heat	process	value
2020	Climate change (kg CO2-Eq)	SSP2_RCP19_DAC	Sol_NG	0_CO2_capture	-1000
2020	Climate change (kg CO2-Eq)	SSP2_RCP19_DAC	Sol_NG	1_Construction	9.5036
2020	Climate change (kg CO2-Eq)	SSP2_RCP19_DAC	Sol_NG	2_Op_material	11.6965
2020	Climate change (kg CO2-Eq)	SSP2_RCP19_DAC	Sol_NG	3_Op_electricity	258.566
2020	Climate change (kg CO2-Eq)	SSP2_RCP19_DAC	Sol_NG	4_Op_heat	57.5009
2020	Climate change (kg CO2-Eq)	SSP2_RCP19_DAC	Sol_NG	5_EoL_treat	9.94208
2020	Freshwater ecotoxicity (kg 14-DCB)	SSP2_RCP19_DAC	Sol_NG	0_CO2_capture	0
2020	Freshwater ecotoxicity (kg 14-DCB)	SSP2_RCP19_DAC	Sol_NG	1_Construction	0.417475
2020	Freshwater ecotoxicity (kg 14-DCB)	SSP2_RCP19_DAC	Sol_NG	2_Op_material	0.562107
2020	Freshwater ecotoxicity (kg 14-DCB)	SSP2_RCP19_DAC	Sol_NG	3_Op_electricity	7.27254
2020	Freshwater ecotoxicity (kg 14-DCB)	SSP2_RCP19_DAC	Sol_NG	4_Op_heat	2.28506
2020	Freshwater ecotoxicity (kg 14-DCB)	SSP2_RCP19_DAC	Sol_NG	5_EoL_treat	0.634967
2020	Freshwater eutrophication (kg P-Eq)	SSP2_RCP19_DAC	Sol_NG	0_CO2_capture	0
2020	Freshwater eutrophication (kg P-Eq)	SSP2_RCP19_DAC	Sol_NG	1_Construction	0.00263753
2020	Freshwater eutrophication (kg P-Eq)	SSP2_RCP19_DAC	Sol_NG	2_Op_material	0.00621932
2020	Freshwater eutrophication (kg P-Eq)	SSP2_RCP19_DAC	Sol_NG	3_Op_electricity	0.246187
2020	Freshwater eutrophication (kg P-Eq)	SSP2_RCP19_DAC	Sol_NG	4_Op_heat	0.00618466
2020	Freshwater eutrophication (kg P-Eq)	SSP2_RCP19_DAC	Sol_NG	5_EoL_treat	0.0014356
2020	Human toxicity (kg 14-DCB)	SSP2_RCP19_DAC	Sol_NG	0_CO2_capture	0
2020	Human toxicity (kg 14-DCB)	SSP2_RCP19_DAC	Sol_NG	1_Construction	3.57313
2020	Human toxicity (kg 14-DCB)	SSP2_RCP19_DAC	Sol_NG	2_Op_material	6.48522
2020	Human toxicity (kg 14-DCB)	SSP2_RCP19_DAC	Sol_NG	3_Op_electricity	164.763
2020	Human toxicity (kg 14-DCB)	SSP2_RCP19_DAC	Sol_NG	4_Op_heat	19.9655
2020	Human toxicity (kg 14-DCB)	SSP2_RCP19_DAC	Sol_NG	5_EoL_treat	0.787534
2020	Metal depletion (kg Fe-Eq)	SSP2_RCP19_DAC	Sol_NG	0_CO2_capture	0
2020	Metal depletion (kg Fe-Eq)	SSP2_RCP19_DAC	Sol_NG	1_Construction	3.31727
2020	Metal depletion (kg Fe-Eq)	SSP2_RCP19_DAC	Sol_NG	2_Op_material	1.56828
2020	Metal depletion (kg Fe-Eq)	SSP2_RCP19_DAC	Sol_NG	3_Op_electricity	4.64287
2020	Metal depletion (kg Fe-Eq)	SSP2_RCP19_DAC	Sol_NG	4_Op_heat	1.93605
2020	Metal depletion (kg Fe-Eq)	SSP2_RCP19_DAC	Sol_NG	5_EoL_treat	0.0985225
2020	Terrestrial acidification (kg SO2-Eq)	SSP2_RCP19_DAC	Sol_NG	0_CO2_capture	0
2020	Terrestrial acidification (kg SO2-Eq)	SSP2_RCP19_DAC	Sol_NG	1_Construction	0.0379998
2020	Terrestrial acidification (kg SO2-Eq)	SSP2_RCP19_DAC	Sol_NG	2_Op_material	0.0427779
2020	Terrestrial acidification (kg SO2-Eq)	SSP2_RCP19_DAC	Sol_NG	3_Op_electricity	0.527895
2020	Terrestrial acidification (kg SO2-Eq)	SSP2_RCP19_DAC	Sol_NG	4_Op_heat	0.351941
2020	Terrestrial acidification (kg SO2-Eq)	SSP2_RCP19_DAC	Sol_NG	5_EoL_treat	0.00826711
2020	Terrestrial ecotoxicity (kg 14-DCB)	SSP2_RCP19_DAC	Sol_NG	0_CO2_capture	0
2020	Terrestrial ecotoxicity (kg 14-DCB)	SSP2_RCP19_DAC	Sol_NG	1_Construction	0.0042518
2020	Terrestrial ecotoxicity (kg 14-DCB)	SSP2_RCP19_DAC	Sol_NG	2_Op_material	0.00111533
2020	Terrestrial ecotoxicity (kg 14-DCB)	SSP2_RCP19_DAC	Sol_NG	3_Op_electricity	0.0157434
2020	Terrestrial ecotoxicity (kg 14-DCB)	SSP2_RCP19_DAC	Sol_NG	4_Op_heat	0.028664
2020	Terrestrial ecotoxicity (kg 14-DCB)	SSP2_RCP19_DAC	Sol_NG	5_EoL_treat	0.00609758
2020	Water depletion (m3 water)	SSP2_RCP19_DAC	Sol_NG	0_CO2_capture	0
2020	Water depletion (m3 water)	SSP2_RCP19_DAC	Sol_NG	1_Construction	0.0973268
2020	Water depletion (m3 water)	SSP2_RCP19_DAC	Sol_NG	2_Op_material	7.64157
2020	Water depletion (m3 water)	SSP2_RCP19_DAC	Sol_NG	3_Op_electricity	1.24933
2020	Water depletion (m3 water)	SSP2_RCP19_DAC	Sol_NG	4_Op_heat	0.0718552
2020	Water depletion (m3 water)	SSP2_RCP19_DAC	Sol_NG	5_EoL_treat	0.0904197
2040	Climate change (kg CO2-Eq)	SSP2_RCP19_DAC	Sol_NG	0_CO2_capture	-1000
2040	Climate change (kg CO2-Eq)	SSP2_RCP19_DAC	Sol_NG	1_Construction	8.09061
2040	Climate change (kg CO2-Eq)	SSP2_RCP19_DAC	Sol_NG	2_Op_material	4.56546
2040	Climate change (kg CO2-Eq)	SSP2_RCP19_DAC	Sol_NG	3_Op_electricity	3.24398
2040	Climate change (kg CO2-Eq)	SSP2_RCP19_DAC	Sol_NG	4_Op_heat	49.7217
2040	Climate change (kg CO2-Eq)	SSP2_RCP19_DAC	Sol_NG	5_EoL_treat	9.66918
2040	Freshwater ecotoxicity (kg 14-DCB)	SSP2_RCP19_DAC	Sol_NG	0_CO2_capture	0
2040	Freshwater ecotoxicity (kg 14-DCB)	SSP2_RCP19_DAC	Sol_NG	1_Construction	0.416041
2040	Freshwater ecotoxicity (kg 14-DCB)	SSP2_RCP19_DAC	Sol_NG	2_Op_material	0.538797
2040	Freshwater ecotoxicity (kg 14-DCB)	SSP2_RCP19_DAC	Sol_NG	3_Op_electricity	5.82396
2040	Freshwater ecotoxicity (kg 14-DCB)	SSP2_RCP19_DAC	Sol_NG	4_Op_heat	2.25974
2040	Freshwater ecotoxicity (kg 14-DCB)	SSP2_RCP19_DAC	Sol_NG	5_EoL_treat	0.634091
2040	Freshwater eutrophication (kg P-Eq)	SSP2_RCP19_DAC	Sol_NG	0_CO2_capture	0
2040	Freshwater eutrophication (kg P-Eq)	SSP2_RCP19_DAC	Sol_NG	1_Construction	0.00182102
2040	Freshwater eutrophication (kg P-Eq)	SSP2_RCP19_DAC	Sol_NG	2_Op_material	0.0020478
2040	Freshwater eutrophication (kg P-Eq)	SSP2_RCP19_DAC	Sol_NG	3_Op_electricity	0.03469
2040	Freshwater eutrophication (kg P-Eq)	SSP2_RCP19_DAC	Sol_NG	4_Op_heat	0.00182052
2040	Freshwater eutrophication (kg P-Eq)	SSP2_RCP19_DAC	Sol_NG	5_EoL_treat	0.00128419
2040	Human toxicity (kg 14-DCB)	SSP2_RCP19_DAC	Sol_NG	0_CO2_capture	0
2040	Human toxicity (kg 14-DCB)	SSP2_RCP19_DAC	Sol_NG	1_Construction	3.02859
2040	Human toxicity (kg 14-DCB)	SSP2_RCP19_DAC	Sol_NG	2_Op_material	3.70937
2040	Human toxicity (kg 14-DCB)	SSP2_RCP19_DAC	Sol_NG	3_Op_electricity	39.4659
2040	Human toxicity (kg 14-DCB)	SSP2_RCP19_DAC	Sol_NG	4_Op_heat	17.0441
2040	Human toxicity (kg 14-DCB)	SSP2_RCP19_DAC	Sol_NG	5_EoL_treat	0.684693
2040	Metal depletion (kg Fe-Eq)	SSP2_RCP19_DAC	Sol_NG	0_CO2_capture	0
2040	Metal depletion (kg Fe-Eq)	SSP2_RCP19_DAC	Sol_NG	1_Construction	3.35972
2040	Metal depletion (kg Fe-Eq)	SSP2_RCP19_DAC	Sol_NG	2_Op_material	1.63611
2040	Metal depletion (kg Fe-Eq)	SSP2_RCP19_DAC	Sol_NG	3_Op_electricity	7.80637
2040	Metal depletion (kg Fe-Eq)	SSP2_RCP19_DAC	Sol_NG	4_Op_heat	2.00696
2040	Metal depletion (kg Fe-Eq)	SSP2_RCP19_DAC	Sol_NG	5_EoL_treat	0.100898
2040	Terrestrial acidification (kg SO2-Eq)	SSP2_RCP19_DAC	Sol_NG	0_CO2_capture	0
2040	Terrestrial acidification (kg SO2-Eq)	SSP2_RCP19_DAC	Sol_NG	1_Construction	0.0347058
2040	Terrestrial acidification (kg SO2-Eq)	SSP2_RCP19_DAC	Sol_NG	2_Op_material	0.0270872
2040	Terrestrial acidification (kg SO2-Eq)	SSP2_RCP19_DAC	Sol_NG	3_Op_electricity	0.19607
2040	Terrestrial acidification (kg SO2-Eq)	SSP2_RCP19_DAC	Sol_NG	4_Op_heat	0.334511
2040	Terrestrial acidification (kg SO2-Eq)	SSP2_RCP19_DAC	Sol_NG	5_EoL_treat	0.00762088
2040	Terrestrial ecotoxicity (kg 14-DCB)	SSP2_RCP19_DAC	Sol_NG	0_CO2_capture	0
2040	Terrestrial ecotoxicity (kg 14-DCB)	SSP2_RCP19_DAC	Sol_NG	1_Construction	0.00425961
2040	Terrestrial ecotoxicity (kg 14-DCB)	SSP2_RCP19_DAC	Sol_NG	2_Op_material	0.00113204
2040	Terrestrial ecotoxicity (kg 14-DCB)	SSP2_RCP19_DAC	Sol_NG	3_Op_electricity	0.0219802
2040	Terrestrial ecotoxicity (kg 14-DCB)	SSP2_RCP19_DAC	Sol_NG	4_Op_heat	0.028667
2040	Terrestrial ecotoxicity (kg 14-DCB)	SSP2_RCP19_DAC	Sol_NG	5_EoL_treat	0.00609732
2040	Water depletion (m3 water)	SSP2_RCP19_DAC	Sol_NG	0_CO2_capture	0
2040	Water depletion (m3 water)	SSP2_RCP19_DAC	Sol_NG	1_Construction	0.0952976
2040	Water depletion (m3 water)	SSP2_RCP19_DAC	Sol_NG	2_Op_material	7.62986
2040	Water depletion (m3 water)	SSP2_RCP19_DAC	Sol_NG	3_Op_electricity	0.598822
2040	Water depletion (m3 water)	SSP2_RCP19_DAC	Sol_NG	4_Op_heat	0.0609427
2040	Water depletion (m3 water)	SSP2_RCP19_DAC	Sol_NG	5_EoL_treat	0.0900274
2060	Climate change (kg CO2-Eq)	SSP2_RCP19_DAC	Sol_NG	0_CO2_capture	-1000
2060	Climate change (kg CO2-Eq)	SSP2_RCP19_DAC	Sol_NG	1_Construction	8.04715
2060	Climate change (kg CO2-Eq)	SSP2_RCP19_DAC	Sol_NG	2_Op_material	4.38227
2060	Climate change (kg CO2-Eq)	SSP2_RCP19_DAC	Sol_NG	3_Op_electricity	-7.15457
2060	Climate change (kg CO2-Eq)	SSP2_RCP19_DAC	Sol_NG	4_Op_heat	49.5117
2060	Climate change (kg CO2-Eq)	SSP2_RCP19_DAC	Sol_NG	5_EoL_treat	9.66279
2060	Freshwater ecotoxicity (kg 14-DCB)	SSP2_RCP19_DAC	Sol_NG	0_CO2_capture	0
2060	Freshwater ecotoxicity (kg 14-DCB)	SSP2_RCP19_DAC	Sol_NG	1_Construction	0.417913
2060	Freshwater ecotoxicity (kg 14-DCB)	SSP2_RCP19_DAC	Sol_NG	2_Op_material	0.549076
2060	Freshwater ecotoxicity (kg 14-DCB)	SSP2_RCP19_DAC	Sol_NG	3_Op_electricity	6.64219
2060	Freshwater ecotoxicity (kg 14-DCB)	SSP2_RCP19_DAC	Sol_NG	4_Op_heat	2.26955
2060	Freshwater ecotoxicity (kg 14-DCB)	SSP2_RCP19_DAC	Sol_NG	5_EoL_treat	0.634365
2060	Freshwater eutrophication (kg P-Eq)	SSP2_RCP19_DAC	Sol_NG	0_CO2_capture	0
2060	Freshwater eutrophication (kg P-Eq)	SSP2_RCP19_DAC	Sol_NG	1_Construction	0.00183539
2060	Freshwater eutrophication (kg P-Eq)	SSP2_RCP19_DAC	Sol_NG	2_Op_material	0.00208104
2060	Freshwater eutrophication (kg P-Eq)	SSP2_RCP19_DAC	Sol_NG	3_Op_electricity	0.0243542
2060	Freshwater eutrophication (kg P-Eq)	SSP2_RCP19_DAC	Sol_NG	4_Op_heat	0.00184616
2060	Freshwater eutrophication (kg P-Eq)	SSP2_RCP19_DAC	Sol_NG	5_EoL_treat	0.00128661
2060	Human toxicity (kg 14-DCB)	SSP2_RCP19_DAC	Sol_NG	0_CO2_capture	0
2060	Human toxicity (kg 14-DCB)	SSP2_RCP19_DAC	Sol_NG	1_Construction	2.98748
2060	Human toxicity (kg 14-DCB)	SSP2_RCP19_DAC	Sol_NG	2_Op_material	3.48338
2060	Human toxicity (kg 14-DCB)	SSP2_RCP19_DAC	Sol_NG	3_Op_electricity	17.6097
2060	Human toxicity (kg 14-DCB)	SSP2_RCP19_DAC	Sol_NG	4_Op_heat	16.8163
2060	Human toxicity (kg 14-DCB)	SSP2_RCP19_DAC	Sol_NG	5_EoL_treat	0.677932
2060	Metal depletion (kg Fe-Eq)	SSP2_RCP19_DAC	Sol_NG	0_CO2_capture	0
2060	Metal depletion (kg Fe-Eq)	SSP2_RCP19_DAC	Sol_NG	1_Construction	3.36304
2060	Metal depletion (kg Fe-Eq)	SSP2_RCP19_DAC	Sol_NG	2_Op_material	1.6542
2060	Metal depletion (kg Fe-Eq)	SSP2_RCP19_DAC	Sol_NG	3_Op_electricity	9.3421
2060	Metal depletion (kg Fe-Eq)	SSP2_RCP19_DAC	Sol_NG	4_Op_heat	2.02423
2060	Metal depletion (kg Fe-Eq)	SSP2_RCP19_DAC	Sol_NG	5_EoL_treat	0.101374
2060	Terrestrial acidification (kg SO2-Eq)	SSP2_RCP19_DAC	Sol_NG	0_CO2_capture	0
2060	Terrestrial acidification (kg SO2-Eq)	SSP2_RCP19_DAC	Sol_NG	1_Construction	0.0348343
2060	Terrestrial acidification (kg SO2-Eq)	SSP2_RCP19_DAC	Sol_NG	2_Op_material	0.0276594
2060	Terrestrial acidification (kg SO2-Eq)	SSP2_RCP19_DAC	Sol_NG	3_Op_electricity	0.180591
2060	Terrestrial acidification (kg SO2-Eq)	SSP2_RCP19_DAC	Sol_NG	4_Op_heat	0.335053
2060	Terrestrial acidification (kg SO2-Eq)	SSP2_RCP19_DAC	Sol_NG	5_EoL_treat	0.00764372
2060	Terrestrial ecotoxicity (kg 14-DCB)	SSP2_RCP19_DAC	Sol_NG	0_CO2_capture	0
2060	Terrestrial ecotoxicity (kg 14-DCB)	SSP2_RCP19_DAC	Sol_NG	1_Construction	0.00427337
2060	Terrestrial ecotoxicity (kg 14-DCB)	SSP2_RCP19_DAC	Sol_NG	2_Op_material	0.00119957
2060	Terrestrial ecotoxicity (kg 14-DCB)	SSP2_RCP19_DAC	Sol_NG	3_Op_electricity	0.0257663
2060	Terrestrial ecotoxicity (kg 14-DCB)	SSP2_RCP19_DAC	Sol_NG	4_Op_heat	0.028735
2060	Terrestrial ecotoxicity (kg 14-DCB)	SSP2_RCP19_DAC	Sol_NG	5_EoL_treat	0.00609947
2060	Water depletion (m3 water)	SSP2_RCP19_DAC	Sol_NG	0_CO2_capture	0
2060	Water depletion (m3 water)	SSP2_RCP19_DAC	Sol_NG	1_Construction	0.0953521
2060	Water depletion (m3 water)	SSP2_RCP19_DAC	Sol_NG	2_Op_material	7.62969
2060	Water depletion (m3 water)	SSP2_RCP19_DAC	Sol_NG	3_Op_electricity	0.463272
2060	Water depletion (m3 water)	SSP2_RCP19_DAC	Sol_NG	4_Op_heat	0.060484
2060	Water depletion (m3 water)	SSP2_RCP19_DAC	Sol_NG	5_EoL_treat	0.0900336
2080	Climate change (kg CO2-Eq)	SSP2_RCP19_DAC	Sol_NG	0_CO2_capture	-1000
2080	Climate change (kg CO2-Eq)	SSP2_RCP19_DAC	Sol_NG	1_Construction	7.96351
2080	Climate change (kg CO2-Eq)	SSP2_RCP19_DAC	Sol_NG	2_Op_material	4.30938
2080	Climate change (kg CO2-Eq)	SSP2_RCP19_DAC	Sol_NG	3_Op_electricity	-9.17531
2080	Climate change (kg CO2-Eq)	SSP2_RCP19_DAC	Sol_NG	4_Op_heat	49.4516
2080	Climate change (kg CO2-Eq)	SSP2_RCP19_DAC	Sol_NG	5_EoL_treat	9.65925
2080	Freshwater ecotoxicity (kg 14-DCB)	SSP2_RCP19_DAC	Sol_NG	0_CO2_capture	0
2080	Freshwater ecotoxicity (kg 14-DCB)	SSP2_RCP19_DAC	Sol_NG	1_Construction	0.422947
2080	Freshwater ecotoxicity (kg 14-DCB)	SSP2_RCP19_DAC	Sol_NG	2_Op_material	0.58482
2080	Freshwater ecotoxicity (kg 14-DCB)	SSP2_RCP19_DAC	Sol_NG	3_Op_electricity	6.85717
2080	Freshwater ecotoxicity (kg 14-DCB)	SSP2_RCP19_DAC	Sol_NG	4_Op_heat	2.3093
2080	Freshwater ecotoxicity (kg 14-DCB)	SSP2_RCP19_DAC	Sol_NG	5_EoL_treat	0.635929
2080	Freshwater eutrophication (kg P-Eq)	SSP2_RCP19_DAC	Sol_NG	0_CO2_capture	0
2080	Freshwater eutrophication (kg P-Eq)	SSP2_RCP19_DAC	Sol_NG	1_Construction	0.0017785
2080	Freshwater eutrophication (kg P-Eq)	SSP2_RCP19_DAC	Sol_NG	2_Op_material	0.00192952
2080	Freshwater eutrophication (kg P-Eq)	SSP2_RCP19_DAC	Sol_NG	3_Op_electricity	0.0155619
2080	Freshwater eutrophication (kg P-Eq)	SSP2_RCP19_DAC	Sol_NG	4_Op_heat	0.00170461
2080	Freshwater eutrophication (kg P-Eq)	SSP2_RCP19_DAC	Sol_NG	5_EoL_treat	0.00128124
2080	Human toxicity (kg 14-DCB)	SSP2_RCP19_DAC	Sol_NG	0_CO2_capture	0
2080	Human toxicity (kg 14-DCB)	SSP2_RCP19_DAC	Sol_NG	1_Construction	2.95986
2080	Human toxicity (kg 14-DCB)	SSP2_RCP19_DAC	Sol_NG	2_Op_material	3.46355
2080	Human toxicity (kg 14-DCB)	SSP2_RCP19_DAC	Sol_NG	3_Op_electricity	12.1451
2080	Human toxicity (kg 14-DCB)	SSP2_RCP19_DAC	Sol_NG	4_Op_heat	16.8148
2080	Human toxicity (kg 14-DCB)	SSP2_RCP19_DAC	Sol_NG	5_EoL_treat	0.677928
2080	Metal depletion (kg Fe-Eq)	SSP2_RCP19_DAC	Sol_NG	0_CO2_capture	0
2080	Metal depletion (kg Fe-Eq)	SSP2_RCP19_DAC	Sol_NG	1_Construction	3.34734
2080	Metal depletion (kg Fe-Eq)	SSP2_RCP19_DAC	Sol_NG	2_Op_material	1.71284
2080	Metal depletion (kg Fe-Eq)	SSP2_RCP19_DAC	Sol_NG	3_Op_electricity	10.0136
2080	Metal depletion (kg Fe-Eq)	SSP2_RCP19_DAC	Sol_NG	4_Op_heat	2.08972
2080	Metal depletion (kg Fe-Eq)	SSP2_RCP19_DAC	Sol_NG	5_EoL_treat	0.103898
2080	Terrestrial acidification (kg SO2-Eq)	SSP2_RCP19_DAC	Sol_NG	0_CO2_capture	0
2080	Terrestrial acidification (kg SO2-Eq)	SSP2_RCP19_DAC	Sol_NG	1_Construction	0.0343727
2080	Terrestrial acidification (kg SO2-Eq)	SSP2_RCP19_DAC	Sol_NG	2_Op_material	0.0264311
2080	Terrestrial acidification (kg SO2-Eq)	SSP2_RCP19_DAC	Sol_NG	3_Op_electricity	0.147548
2080	Terrestrial acidification (kg SO2-Eq)	SSP2_RCP19_DAC	Sol_NG	4_Op_heat	0.333783
2080	Terrestrial acidification (kg SO2-Eq)	SSP2_RCP19_DAC	Sol_NG	5_EoL_treat	0.00759284
2080	Terrestrial ecotoxicity (kg 14-DCB)	SSP2_RCP19_DAC	Sol_NG	0_CO2_capture	0
2080	Terrestrial ecotoxicity (kg 14-DCB)	SSP2_RCP19_DAC	Sol_NG	1_Construction	0.00431426
2080	Terrestrial ecotoxicity (kg 14-DCB)	SSP2_RCP19_DAC	Sol_NG	2_Op_material	0.0014225
2080	Terrestrial ecotoxicity (kg 14-DCB)	SSP2_RCP19_DAC	Sol_NG	3_Op_electricity	0.0285042
2080	Terrestrial ecotoxicity (kg 14-DCB)	SSP2_RCP19_DAC	Sol_NG	4_Op_heat	0.0289836
2080	Terrestrial ecotoxicity (kg 14-DCB)	SSP2_RCP19_DAC	Sol_NG	5_EoL_treat	0.00610908
2080	Water depletion (m3 water)	SSP2_RCP19_DAC	Sol_NG	0_CO2_capture	0
2080	Water depletion (m3 water)	SSP2_RCP19_DAC	Sol_NG	1_Construction	0.0942822
2080	Water depletion (m3 water)	SSP2_RCP19_DAC	Sol_NG	2_Op_material	7.62589
2080	Water depletion (m3 water)	SSP2_RCP19_DAC	Sol_NG	3_Op_electricity	0.424788
2080	Water depletion (m3 water)	SSP2_RCP19_DAC	Sol_NG	4_Op_heat	0.056088
2080	Water depletion (m3 water)	SSP2_RCP19_DAC	Sol_NG	5_EoL_treat	0.0898623
2100	Climate change (kg CO2-Eq)	SSP2_RCP19_DAC	Sol_NG	0_CO2_capture	-1000
2100	Climate change (kg CO2-Eq)	SSP2_RCP19_DAC	Sol_NG	1_Construction	7.98198
2100	Climate change (kg CO2-Eq)	SSP2_RCP19_DAC	Sol_NG	2_Op_material	4.41467
2100	Climate change (kg CO2-Eq)	SSP2_RCP19_DAC	Sol_NG	3_Op_electricity	2.22715
2100	Climate change (kg CO2-Eq)	SSP2_RCP19_DAC	Sol_NG	4_Op_heat	49.5553
2100	Climate change (kg CO2-Eq)	SSP2_RCP19_DAC	Sol_NG	5_EoL_treat	9.662
2100	Freshwater ecotoxicity (kg 14-DCB)	SSP2_RCP19_DAC	Sol_NG	0_CO2_capture	0
2100	Freshwater ecotoxicity (kg 14-DCB)	SSP2_RCP19_DAC	Sol_NG	1_Construction	0.427758
2100	Freshwater ecotoxicity (kg 14-DCB)	SSP2_RCP19_DAC	Sol_NG	2_Op_material	0.605504
2100	Freshwater ecotoxicity (kg 14-DCB)	SSP2_RCP19_DAC	Sol_NG	3_Op_electricity	7.50431
2100	Freshwater ecotoxicity (kg 14-DCB)	SSP2_RCP19_DAC	Sol_NG	4_Op_heat	2.33066
2100	Freshwater ecotoxicity (kg 14-DCB)	SSP2_RCP19_DAC	Sol_NG	5_EoL_treat	0.636755
2100	Freshwater eutrophication (kg P-Eq)	SSP2_RCP19_DAC	Sol_NG	0_CO2_capture	0
2100	Freshwater eutrophication (kg P-Eq)	SSP2_RCP19_DAC	Sol_NG	1_Construction	0.00178168
2100	Freshwater eutrophication (kg P-Eq)	SSP2_RCP19_DAC	Sol_NG	2_Op_material	0.00194587
2100	Freshwater eutrophication (kg P-Eq)	SSP2_RCP19_DAC	Sol_NG	3_Op_electricity	0.0137233
2100	Freshwater eutrophication (kg P-Eq)	SSP2_RCP19_DAC	Sol_NG	4_Op_heat	0.00175286
2100	Freshwater eutrophication (kg P-Eq)	SSP2_RCP19_DAC	Sol_NG	5_EoL_treat	0.00128227
2100	Human toxicity (kg 14-DCB)	SSP2_RCP19_DAC	Sol_NG	0_CO2_capture	0
2100	Human toxicity (kg 14-DCB)	SSP2_RCP19_DAC	Sol_NG	1_Construction	2.97097
2100	Human toxicity (kg 14-DCB)	SSP2_RCP19_DAC	Sol_NG	2_Op_material	3.523
2100	Human toxicity (kg 14-DCB)	SSP2_RCP19_DAC	Sol_NG	3_Op_electricity	16.0344
2100	Human toxicity (kg 14-DCB)	SSP2_RCP19_DAC	Sol_NG	4_Op_heat	16.8891
2100	Human toxicity (kg 14-DCB)	SSP2_RCP19_DAC	Sol_NG	5_EoL_treat	0.679945
2100	Metal depletion (kg Fe-Eq)	SSP2_RCP19_DAC	Sol_NG	0_CO2_capture	0
2100	Metal depletion (kg Fe-Eq)	SSP2_RCP19_DAC	Sol_NG	1_Construction	3.35446
2100	Metal depletion (kg Fe-Eq)	SSP2_RCP19_DAC	Sol_NG	2_Op_material	1.74056
2100	Metal depletion (kg Fe-Eq)	SSP2_RCP19_DAC	Sol_NG	3_Op_electricity	10.6331
2100	Metal depletion (kg Fe-Eq)	SSP2_RCP19_DAC	Sol_NG	4_Op_heat	2.11578
2100	Metal depletion (kg Fe-Eq)	SSP2_RCP19_DAC	Sol_NG	5_EoL_treat	0.105037
2100	Terrestrial acidification (kg SO2-Eq)	SSP2_RCP19_DAC	Sol_NG	0_CO2_capture	0
2100	Terrestrial acidification (kg SO2-Eq)	SSP2_RCP19_DAC	Sol_NG	1_Construction	0.0343868
2100	Terrestrial acidification (kg SO2-Eq)	SSP2_RCP19_DAC	Sol_NG	2_Op_material	0.0264777
2100	Terrestrial acidification (kg SO2-Eq)	SSP2_RCP19_DAC	Sol_NG	3_Op_electricity	0.137309
2100	Terrestrial acidification (kg SO2-Eq)	SSP2_RCP19_DAC	Sol_NG	4_Op_heat	0.333867
2100	Terrestrial acidification (kg SO2-Eq)	SSP2_RCP19_DAC	Sol_NG	5_EoL_treat	0.00759655
2100	Terrestrial ecotoxicity (kg 14-DCB)	SSP2_RCP19_DAC	Sol_NG	0_CO2_capture	0
2100	Terrestrial ecotoxicity (kg 14-DCB)	SSP2_RCP19_DAC	Sol_NG	1_Construction	0.0043393
2100	Terrestrial ecotoxicity (kg 14-DCB)	SSP2_RCP19_DAC	Sol_NG	2_Op_material	0.0015152
2100	Terrestrial ecotoxicity (kg 14-DCB)	SSP2_RCP19_DAC	Sol_NG	3_Op_electricity	0.0292775
2100	Terrestrial ecotoxicity (kg 14-DCB)	SSP2_RCP19_DAC	Sol_NG	4_Op_heat	0.0290636
2100	Terrestrial ecotoxicity (kg 14-DCB)	SSP2_RCP19_DAC	Sol_NG	5_EoL_treat	0.00611303
2100	Water depletion (m3 water)	SSP2_RCP19_DAC	Sol_NG	0_CO2_capture	0
2100	Water depletion (m3 water)	SSP2_RCP19_DAC	Sol_NG	1_Construction	0.0934653
2100	Water depletion (m3 water)	SSP2_RCP19_DAC	Sol_NG	2_Op_material	7.62214
2100	Water depletion (m3 water)	SSP2_RCP19_DAC	Sol_NG	3_Op_electricity	0.294785
2100	Water depletion (m3 water)	SSP2_RCP19_DAC	Sol_NG	4_Op_heat	0.0519155
2100	Water depletion (m3 water)	SSP2_RCP19_DAC	Sol_NG	5_EoL_treat	0.0897163
2020	Climate change (kg CO2-Eq)	SSP2_RCP19_DAC	Sol_BG	0_CO2_capture	-1000
2020	Climate change (kg CO2-Eq)	SSP2_RCP19_DAC	Sol_BG	1_Construction	9.5036
2020	Climate change (kg CO2-Eq)	SSP2_RCP19_DAC	Sol_BG	2_Op_material	11.6965
2020	Climate change (kg CO2-Eq)	SSP2_RCP19_DAC	Sol_BG	3_Op_electricity	258.566
2020	Climate change (kg CO2-Eq)	SSP2_RCP19_DAC	Sol_BG	4_Op_heat	-212.728
2020	Climate change (kg CO2-Eq)	SSP2_RCP19_DAC	Sol_BG	5_EoL_treat	9.94208
2020	Freshwater ecotoxicity (kg 14-DCB)	SSP2_RCP19_DAC	Sol_BG	0_CO2_capture	0
2020	Freshwater ecotoxicity (kg 14-DCB)	SSP2_RCP19_DAC	Sol_BG	1_Construction	0.417475
2020	Freshwater ecotoxicity (kg 14-DCB)	SSP2_RCP19_DAC	Sol_BG	2_Op_material	0.562107
2020	Freshwater ecotoxicity (kg 14-DCB)	SSP2_RCP19_DAC	Sol_BG	3_Op_electricity	7.27254
2020	Freshwater ecotoxicity (kg 14-DCB)	SSP2_RCP19_DAC	Sol_BG	4_Op_heat	3.93331
2020	Freshwater ecotoxicity (kg 14-DCB)	SSP2_RCP19_DAC	Sol_BG	5_EoL_treat	0.634967
2020	Freshwater eutrophication (kg P-Eq)	SSP2_RCP19_DAC	Sol_BG	0_CO2_capture	0
2020	Freshwater eutrophication (kg P-Eq)	SSP2_RCP19_DAC	Sol_BG	1_Construction	0.00263753
2020	Freshwater eutrophication (kg P-Eq)	SSP2_RCP19_DAC	Sol_BG	2_Op_material	0.00621932
2020	Freshwater eutrophication (kg P-Eq)	SSP2_RCP19_DAC	Sol_BG	3_Op_electricity	0.246187
2020	Freshwater eutrophication (kg P-Eq)	SSP2_RCP19_DAC	Sol_BG	4_Op_heat	0.0338361
2020	Freshwater eutrophication (kg P-Eq)	SSP2_RCP19_DAC	Sol_BG	5_EoL_treat	0.0014356
2020	Human toxicity (kg 14-DCB)	SSP2_RCP19_DAC	Sol_BG	0_CO2_capture	0
2020	Human toxicity (kg 14-DCB)	SSP2_RCP19_DAC	Sol_BG	1_Construction	3.57313
2020	Human toxicity (kg 14-DCB)	SSP2_RCP19_DAC	Sol_BG	2_Op_material	6.48522
2020	Human toxicity (kg 14-DCB)	SSP2_RCP19_DAC	Sol_BG	3_Op_electricity	164.763
2020	Human toxicity (kg 14-DCB)	SSP2_RCP19_DAC	Sol_BG	4_Op_heat	37.6903
2020	Human toxicity (kg 14-DCB)	SSP2_RCP19_DAC	Sol_BG	5_EoL_treat	0.787534
2020	Metal depletion (kg Fe-Eq)	SSP2_RCP19_DAC	Sol_BG	0_CO2_capture	0
2020	Metal depletion (kg Fe-Eq)	SSP2_RCP19_DAC	Sol_BG	1_Construction	3.31727
2020	Metal depletion (kg Fe-Eq)	SSP2_RCP19_DAC	Sol_BG	2_Op_material	1.56828
2020	Metal depletion (kg Fe-Eq)	SSP2_RCP19_DAC	Sol_BG	3_Op_electricity	4.64287
2020	Metal depletion (kg Fe-Eq)	SSP2_RCP19_DAC	Sol_BG	4_Op_heat	7.38869
2020	Metal depletion (kg Fe-Eq)	SSP2_RCP19_DAC	Sol_BG	5_EoL_treat	0.0985225
2020	Terrestrial acidification (kg SO2-Eq)	SSP2_RCP19_DAC	Sol_BG	0_CO2_capture	0
2020	Terrestrial acidification (kg SO2-Eq)	SSP2_RCP19_DAC	Sol_BG	1_Construction	0.0379998
2020	Terrestrial acidification (kg SO2-Eq)	SSP2_RCP19_DAC	Sol_BG	2_Op_material	0.0427779
2020	Terrestrial acidification (kg SO2-Eq)	SSP2_RCP19_DAC	Sol_BG	3_Op_electricity	0.527895
2020	Terrestrial acidification (kg SO2-Eq)	SSP2_RCP19_DAC	Sol_BG	4_Op_heat	1.27087
2020	Terrestrial acidification (kg SO2-Eq)	SSP2_RCP19_DAC	Sol_BG	5_EoL_treat	0.00826711
2020	Terrestrial ecotoxicity (kg 14-DCB)	SSP2_RCP19_DAC	Sol_BG	0_CO2_capture	0
2020	Terrestrial ecotoxicity (kg 14-DCB)	SSP2_RCP19_DAC	Sol_BG	1_Construction	0.0042518
2020	Terrestrial ecotoxicity (kg 14-DCB)	SSP2_RCP19_DAC	Sol_BG	2_Op_material	0.00111533
2020	Terrestrial ecotoxicity (kg 14-DCB)	SSP2_RCP19_DAC	Sol_BG	3_Op_electricity	0.0157434
2020	Terrestrial ecotoxicity (kg 14-DCB)	SSP2_RCP19_DAC	Sol_BG	4_Op_heat	0.00978958
2020	Terrestrial ecotoxicity (kg 14-DCB)	SSP2_RCP19_DAC	Sol_BG	5_EoL_treat	0.00609758
2020	Water depletion (m3 water)	SSP2_RCP19_DAC	Sol_BG	0_CO2_capture	0
2020	Water depletion (m3 water)	SSP2_RCP19_DAC	Sol_BG	1_Construction	0.0973268
2020	Water depletion (m3 water)	SSP2_RCP19_DAC	Sol_BG	2_Op_material	7.64157
2020	Water depletion (m3 water)	SSP2_RCP19_DAC	Sol_BG	3_Op_electricity	1.24933
2020	Water depletion (m3 water)	SSP2_RCP19_DAC	Sol_BG	4_Op_heat	0.234986
2020	Water depletion (m3 water)	SSP2_RCP19_DAC	Sol_BG	5_EoL_treat	0.0904197
2040	Climate change (kg CO2-Eq)	SSP2_RCP19_DAC	Sol_BG	0_CO2_capture	-1000
2040	Climate change (kg CO2-Eq)	SSP2_RCP19_DAC	Sol_BG	1_Construction	8.09061
2040	Climate change (kg CO2-Eq)	SSP2_RCP19_DAC	Sol_BG	2_Op_material	4.56546
2040	Climate change (kg CO2-Eq)	SSP2_RCP19_DAC	Sol_BG	3_Op_electricity	3.24398
2040	Climate change (kg CO2-Eq)	SSP2_RCP19_DAC	Sol_BG	4_Op_heat	-252.031
2040	Climate change (kg CO2-Eq)	SSP2_RCP19_DAC	Sol_BG	5_EoL_treat	9.66918
2040	Freshwater ecotoxicity (kg 14-DCB)	SSP2_RCP19_DAC	Sol_BG	0_CO2_capture	0
2040	Freshwater ecotoxicity (kg 14-DCB)	SSP2_RCP19_DAC	Sol_BG	1_Construction	0.416041
2040	Freshwater ecotoxicity (kg 14-DCB)	SSP2_RCP19_DAC	Sol_BG	2_Op_material	0.538797
2040	Freshwater ecotoxicity (kg 14-DCB)	SSP2_RCP19_DAC	Sol_BG	3_Op_electricity	5.82396
2040	Freshwater ecotoxicity (kg 14-DCB)	SSP2_RCP19_DAC	Sol_BG	4_Op_heat	3.81697
2040	Freshwater ecotoxicity (kg 14-DCB)	SSP2_RCP19_DAC	Sol_BG	5_EoL_treat	0.634091
2040	Freshwater eutrophication (kg P-Eq)	SSP2_RCP19_DAC	Sol_BG	0_CO2_capture	0
2040	Freshwater eutrophication (kg P-Eq)	SSP2_RCP19_DAC	Sol_BG	1_Construction	0.00182102
2040	Freshwater eutrophication (kg P-Eq)	SSP2_RCP19_DAC	Sol_BG	2_Op_material	0.0020478
2040	Freshwater eutrophication (kg P-Eq)	SSP2_RCP19_DAC	Sol_BG	3_Op_electricity	0.03469
2040	Freshwater eutrophication (kg P-Eq)	SSP2_RCP19_DAC	Sol_BG	4_Op_heat	0.0124674
2040	Freshwater eutrophication (kg P-Eq)	SSP2_RCP19_DAC	Sol_BG	5_EoL_treat	0.00128419
2040	Human toxicity (kg 14-DCB)	SSP2_RCP19_DAC	Sol_BG	0_CO2_capture	0
2040	Human toxicity (kg 14-DCB)	SSP2_RCP19_DAC	Sol_BG	1_Construction	3.02859
2040	Human toxicity (kg 14-DCB)	SSP2_RCP19_DAC	Sol_BG	2_Op_material	3.70937
2040	Human toxicity (kg 14-DCB)	SSP2_RCP19_DAC	Sol_BG	3_Op_electricity	39.4659
2040	Human toxicity (kg 14-DCB)	SSP2_RCP19_DAC	Sol_BG	4_Op_heat	23.1839
2040	Human toxicity (kg 14-DCB)	SSP2_RCP19_DAC	Sol_BG	5_EoL_treat	0.684693
2040	Metal depletion (kg Fe-Eq)	SSP2_RCP19_DAC	Sol_BG	0_CO2_capture	0
2040	Metal depletion (kg Fe-Eq)	SSP2_RCP19_DAC	Sol_BG	1_Construction	3.35972
2040	Metal depletion (kg Fe-Eq)	SSP2_RCP19_DAC	Sol_BG	2_Op_material	1.63611
2040	Metal depletion (kg Fe-Eq)	SSP2_RCP19_DAC	Sol_BG	3_Op_electricity	7.80637
2040	Metal depletion (kg Fe-Eq)	SSP2_RCP19_DAC	Sol_BG	4_Op_heat	7.73969
2040	Metal depletion (kg Fe-Eq)	SSP2_RCP19_DAC	Sol_BG	5_EoL_treat	0.100898
2040	Terrestrial acidification (kg SO2-Eq)	SSP2_RCP19_DAC	Sol_BG	0_CO2_capture	0
2040	Terrestrial acidification (kg SO2-Eq)	SSP2_RCP19_DAC	Sol_BG	1_Construction	0.0347058
2040	Terrestrial acidification (kg SO2-Eq)	SSP2_RCP19_DAC	Sol_BG	2_Op_material	0.0270872
2040	Terrestrial acidification (kg SO2-Eq)	SSP2_RCP19_DAC	Sol_BG	3_Op_electricity	0.19607
2040	Terrestrial acidification (kg SO2-Eq)	SSP2_RCP19_DAC	Sol_BG	4_Op_heat	1.1771
2040	Terrestrial acidification (kg SO2-Eq)	SSP2_RCP19_DAC	Sol_BG	5_EoL_treat	0.00762088
2040	Terrestrial ecotoxicity (kg 14-DCB)	SSP2_RCP19_DAC	Sol_BG	0_CO2_capture	0
2040	Terrestrial ecotoxicity (kg 14-DCB)	SSP2_RCP19_DAC	Sol_BG	1_Construction	0.00425961
2040	Terrestrial ecotoxicity (kg 14-DCB)	SSP2_RCP19_DAC	Sol_BG	2_Op_material	0.00113204
2040	Terrestrial ecotoxicity (kg 14-DCB)	SSP2_RCP19_DAC	Sol_BG	3_Op_electricity	0.0219802
2040	Terrestrial ecotoxicity (kg 14-DCB)	SSP2_RCP19_DAC	Sol_BG	4_Op_heat	0.00970898
2040	Terrestrial ecotoxicity (kg 14-DCB)	SSP2_RCP19_DAC	Sol_BG	5_EoL_treat	0.00609732
2040	Water depletion (m3 water)	SSP2_RCP19_DAC	Sol_BG	0_CO2_capture	0
2040	Water depletion (m3 water)	SSP2_RCP19_DAC	Sol_BG	1_Construction	0.0952976
2040	Water depletion (m3 water)	SSP2_RCP19_DAC	Sol_BG	2_Op_material	7.62986
2040	Water depletion (m3 water)	SSP2_RCP19_DAC	Sol_BG	3_Op_electricity	0.598822
2040	Water depletion (m3 water)	SSP2_RCP19_DAC	Sol_BG	4_Op_heat	0.179351
2040	Water depletion (m3 water)	SSP2_RCP19_DAC	Sol_BG	5_EoL_treat	0.0900274
2060	Climate change (kg CO2-Eq)	SSP2_RCP19_DAC	Sol_BG	0_CO2_capture	-1000
2060	Climate change (kg CO2-Eq)	SSP2_RCP19_DAC	Sol_BG	1_Construction	8.04715
2060	Climate change (kg CO2-Eq)	SSP2_RCP19_DAC	Sol_BG	2_Op_material	4.38227
2060	Climate change (kg CO2-Eq)	SSP2_RCP19_DAC	Sol_BG	3_Op_electricity	-7.15457
2060	Climate change (kg CO2-Eq)	SSP2_RCP19_DAC	Sol_BG	4_Op_heat	-253.145
2060	Climate change (kg CO2-Eq)	SSP2_RCP19_DAC	Sol_BG	5_EoL_treat	9.66279
2060	Freshwater ecotoxicity (kg 14-DCB)	SSP2_RCP19_DAC	Sol_BG	0_CO2_capture	0
2060	Freshwater ecotoxicity (kg 14-DCB)	SSP2_RCP19_DAC	Sol_BG	1_Construction	0.417913
2060	Freshwater ecotoxicity (kg 14-DCB)	SSP2_RCP19_DAC	Sol_BG	2_Op_material	0.549076
2060	Freshwater ecotoxicity (kg 14-DCB)	SSP2_RCP19_DAC	Sol_BG	3_Op_electricity	6.64219
2060	Freshwater ecotoxicity (kg 14-DCB)	SSP2_RCP19_DAC	Sol_BG	4_Op_heat	3.85346
2060	Freshwater ecotoxicity (kg 14-DCB)	SSP2_RCP19_DAC	Sol_BG	5_EoL_treat	0.634365
2060	Freshwater eutrophication (kg P-Eq)	SSP2_RCP19_DAC	Sol_BG	0_CO2_capture	0
2060	Freshwater eutrophication (kg P-Eq)	SSP2_RCP19_DAC	Sol_BG	1_Construction	0.00183539
2060	Freshwater eutrophication (kg P-Eq)	SSP2_RCP19_DAC	Sol_BG	2_Op_material	0.00208104
2060	Freshwater eutrophication (kg P-Eq)	SSP2_RCP19_DAC	Sol_BG	3_Op_electricity	0.0243542
2060	Freshwater eutrophication (kg P-Eq)	SSP2_RCP19_DAC	Sol_BG	4_Op_heat	0.0127355
2060	Freshwater eutrophication (kg P-Eq)	SSP2_RCP19_DAC	Sol_BG	5_EoL_treat	0.00128661
2060	Human toxicity (kg 14-DCB)	SSP2_RCP19_DAC	Sol_BG	0_CO2_capture	0
2060	Human toxicity (kg 14-DCB)	SSP2_RCP19_DAC	Sol_BG	1_Construction	2.98748
2060	Human toxicity (kg 14-DCB)	SSP2_RCP19_DAC	Sol_BG	2_Op_material	3.48338
2060	Human toxicity (kg 14-DCB)	SSP2_RCP19_DAC	Sol_BG	3_Op_electricity	17.6097
2060	Human toxicity (kg 14-DCB)	SSP2_RCP19_DAC	Sol_BG	4_Op_heat	22.2652
2060	Human toxicity (kg 14-DCB)	SSP2_RCP19_DAC	Sol_BG	5_EoL_treat	0.677932
2060	Metal depletion (kg Fe-Eq)	SSP2_RCP19_DAC	Sol_BG	0_CO2_capture	0
2060	Metal depletion (kg Fe-Eq)	SSP2_RCP19_DAC	Sol_BG	1_Construction	3.36304
2060	Metal depletion (kg Fe-Eq)	SSP2_RCP19_DAC	Sol_BG	2_Op_material	1.6542
2060	Metal depletion (kg Fe-Eq)	SSP2_RCP19_DAC	Sol_BG	3_Op_electricity	9.3421
2060	Metal depletion (kg Fe-Eq)	SSP2_RCP19_DAC	Sol_BG	4_Op_heat	7.80296
2060	Metal depletion (kg Fe-Eq)	SSP2_RCP19_DAC	Sol_BG	5_EoL_treat	0.101374
2060	Terrestrial acidification (kg SO2-Eq)	SSP2_RCP19_DAC	Sol_BG	0_CO2_capture	0
2060	Terrestrial acidification (kg SO2-Eq)	SSP2_RCP19_DAC	Sol_BG	1_Construction	0.0348343
2060	Terrestrial acidification (kg SO2-Eq)	SSP2_RCP19_DAC	Sol_BG	2_Op_material	0.0276594
2060	Terrestrial acidification (kg SO2-Eq)	SSP2_RCP19_DAC	Sol_BG	3_Op_electricity	0.180591
2060	Terrestrial acidification (kg SO2-Eq)	SSP2_RCP19_DAC	Sol_BG	4_Op_heat	1.17998
2060	Terrestrial acidification (kg SO2-Eq)	SSP2_RCP19_DAC	Sol_BG	5_EoL_treat	0.00764372
2060	Terrestrial ecotoxicity (kg 14-DCB)	SSP2_RCP19_DAC	Sol_BG	0_CO2_capture	0
2060	Terrestrial ecotoxicity (kg 14-DCB)	SSP2_RCP19_DAC	Sol_BG	1_Construction	0.00427337
2060	Terrestrial ecotoxicity (kg 14-DCB)	SSP2_RCP19_DAC	Sol_BG	2_Op_material	0.00119957
2060	Terrestrial ecotoxicity (kg 14-DCB)	SSP2_RCP19_DAC	Sol_BG	3_Op_electricity	0.0257663
2060	Terrestrial ecotoxicity (kg 14-DCB)	SSP2_RCP19_DAC	Sol_BG	4_Op_heat	0.0100103
2060	Terrestrial ecotoxicity (kg 14-DCB)	SSP2_RCP19_DAC	Sol_BG	5_EoL_treat	0.00609947
2060	Water depletion (m3 water)	SSP2_RCP19_DAC	Sol_BG	0_CO2_capture	0
2060	Water depletion (m3 water)	SSP2_RCP19_DAC	Sol_BG	1_Construction	0.0953521
2060	Water depletion (m3 water)	SSP2_RCP19_DAC	Sol_BG	2_Op_material	7.62969
2060	Water depletion (m3 water)	SSP2_RCP19_DAC	Sol_BG	3_Op_electricity	0.463272
2060	Water depletion (m3 water)	SSP2_RCP19_DAC	Sol_BG	4_Op_heat	0.179244
2060	Water depletion (m3 water)	SSP2_RCP19_DAC	Sol_BG	5_EoL_treat	0.0900336
2080	Climate change (kg CO2-Eq)	SSP2_RCP19_DAC	Sol_BG	0_CO2_capture	-1000
2080	Climate change (kg CO2-Eq)	SSP2_RCP19_DAC	Sol_BG	1_Construction	7.96351
2080	Climate change (kg CO2-Eq)	SSP2_RCP19_DAC	Sol_BG	2_Op_material	4.30938
2080	Climate change (kg CO2-Eq)	SSP2_RCP19_DAC	Sol_BG	3_Op_electricity	-9.17531
2080	Climate change (kg CO2-Eq)	SSP2_RCP19_DAC	Sol_BG	4_Op_heat	-253.516
2080	Climate change (kg CO2-Eq)	SSP2_RCP19_DAC	Sol_BG	5_EoL_treat	9.65925
2080	Freshwater ecotoxicity (kg 14-DCB)	SSP2_RCP19_DAC	Sol_BG	0_CO2_capture	0
2080	Freshwater ecotoxicity (kg 14-DCB)	SSP2_RCP19_DAC	Sol_BG	1_Construction	0.422947
2080	Freshwater ecotoxicity (kg 14-DCB)	SSP2_RCP19_DAC	Sol_BG	2_Op_material	0.58482
2080	Freshwater ecotoxicity (kg 14-DCB)	SSP2_RCP19_DAC	Sol_BG	3_Op_electricity	6.85717
2080	Freshwater ecotoxicity (kg 14-DCB)	SSP2_RCP19_DAC	Sol_BG	4_Op_heat	4.08111
2080	Freshwater ecotoxicity (kg 14-DCB)	SSP2_RCP19_DAC	Sol_BG	5_EoL_treat	0.635929
2080	Freshwater eutrophication (kg P-Eq)	SSP2_RCP19_DAC	Sol_BG	0_CO2_capture	0
2080	Freshwater eutrophication (kg P-Eq)	SSP2_RCP19_DAC	Sol_BG	1_Construction	0.0017785
2080	Freshwater eutrophication (kg P-Eq)	SSP2_RCP19_DAC	Sol_BG	2_Op_material	0.00192952
2080	Freshwater eutrophication (kg P-Eq)	SSP2_RCP19_DAC	Sol_BG	3_Op_electricity	0.0155619
2080	Freshwater eutrophication (kg P-Eq)	SSP2_RCP19_DAC	Sol_BG	4_Op_heat	0.0121022
2080	Freshwater eutrophication (kg P-Eq)	SSP2_RCP19_DAC	Sol_BG	5_EoL_treat	0.00128124
2080	Human toxicity (kg 14-DCB)	SSP2_RCP19_DAC	Sol_BG	0_CO2_capture	0
2080	Human toxicity (kg 14-DCB)	SSP2_RCP19_DAC	Sol_BG	1_Construction	2.95986
2080	Human toxicity (kg 14-DCB)	SSP2_RCP19_DAC	Sol_BG	2_Op_material	3.46355
2080	Human toxicity (kg 14-DCB)	SSP2_RCP19_DAC	Sol_BG	3_Op_electricity	12.1451
2080	Human toxicity (kg 14-DCB)	SSP2_RCP19_DAC	Sol_BG	4_Op_heat	22.345
2080	Human toxicity (kg 14-DCB)	SSP2_RCP19_DAC	Sol_BG	5_EoL_treat	0.677928
2080	Metal depletion (kg Fe-Eq)	SSP2_RCP19_DAC	Sol_BG	0_CO2_capture	0
2080	Metal depletion (kg Fe-Eq)	SSP2_RCP19_DAC	Sol_BG	1_Construction	3.34734
2080	Metal depletion (kg Fe-Eq)	SSP2_RCP19_DAC	Sol_BG	2_Op_material	1.71284
2080	Metal depletion (kg Fe-Eq)	SSP2_RCP19_DAC	Sol_BG	3_Op_electricity	10.0136
2080	Metal depletion (kg Fe-Eq)	SSP2_RCP19_DAC	Sol_BG	4_Op_heat	8.16997
2080	Metal depletion (kg Fe-Eq)	SSP2_RCP19_DAC	Sol_BG	5_EoL_treat	0.103898
2080	Terrestrial acidification (kg SO2-Eq)	SSP2_RCP19_DAC	Sol_BG	0_CO2_capture	0
2080	Terrestrial acidification (kg SO2-Eq)	SSP2_RCP19_DAC	Sol_BG	1_Construction	0.0343727
2080	Terrestrial acidification (kg SO2-Eq)	SSP2_RCP19_DAC	Sol_BG	2_Op_material	0.0264311
2080	Terrestrial acidification (kg SO2-Eq)	SSP2_RCP19_DAC	Sol_BG	3_Op_electricity	0.147548
2080	Terrestrial acidification (kg SO2-Eq)	SSP2_RCP19_DAC	Sol_BG	4_Op_heat	1.1731
2080	Terrestrial acidification (kg SO2-Eq)	SSP2_RCP19_DAC	Sol_BG	5_EoL_treat	0.00759284
2080	Terrestrial ecotoxicity (kg 14-DCB)	SSP2_RCP19_DAC	Sol_BG	0_CO2_capture	0
2080	Terrestrial ecotoxicity (kg 14-DCB)	SSP2_RCP19_DAC	Sol_BG	1_Construction	0.00431426
2080	Terrestrial ecotoxicity (kg 14-DCB)	SSP2_RCP19_DAC	Sol_BG	2_Op_material	0.0014225
2080	Terrestrial ecotoxicity (kg 14-DCB)	SSP2_RCP19_DAC	Sol_BG	3_Op_electricity	0.0285042
2080	Terrestrial ecotoxicity (kg 14-DCB)	SSP2_RCP19_DAC	Sol_BG	4_Op_heat	0.0113948
2080	Terrestrial ecotoxicity (kg 14-DCB)	SSP2_RCP19_DAC	Sol_BG	5_EoL_treat	0.00610908
2080	Water depletion (m3 water)	SSP2_RCP19_DAC	Sol_BG	0_CO2_capture	0
2080	Water depletion (m3 water)	SSP2_RCP19_DAC	Sol_BG	1_Construction	0.0942822
2080	Water depletion (m3 water)	SSP2_RCP19_DAC	Sol_BG	2_Op_material	7.62589
2080	Water depletion (m3 water)	SSP2_RCP19_DAC	Sol_BG	3_Op_electricity	0.424788
2080	Water depletion (m3 water)	SSP2_RCP19_DAC	Sol_BG	4_Op_heat	0.154314
2080	Water depletion (m3 water)	SSP2_RCP19_DAC	Sol_BG	5_EoL_treat	0.0898623
2100	Climate change (kg CO2-Eq)	SSP2_RCP19_DAC	Sol_BG	0_CO2_capture	-1000
2100	Climate change (kg CO2-Eq)	SSP2_RCP19_DAC	Sol_BG	1_Construction	7.98198
2100	Climate change (kg CO2-Eq)	SSP2_RCP19_DAC	Sol_BG	2_Op_material	4.41467
2100	Climate change (kg CO2-Eq)	SSP2_RCP19_DAC	Sol_BG	3_Op_electricity	2.22715
2100	Climate change (kg CO2-Eq)	SSP2_RCP19_DAC	Sol_BG	4_Op_heat	-253.174
2100	Climate change (kg CO2-Eq)	SSP2_RCP19_DAC	Sol_BG	5_EoL_treat	9.662
2100	Freshwater ecotoxicity (kg 14-DCB)	SSP2_RCP19_DAC	Sol_BG	0_CO2_capture	0
2100	Freshwater ecotoxicity (kg 14-DCB)	SSP2_RCP19_DAC	Sol_BG	1_Construction	0.427758
2100	Freshwater ecotoxicity (kg 14-DCB)	SSP2_RCP19_DAC	Sol_BG	2_Op_material	0.605504
2100	Freshwater ecotoxicity (kg 14-DCB)	SSP2_RCP19_DAC	Sol_BG	3_Op_electricity	7.50431
2100	Freshwater ecotoxicity (kg 14-DCB)	SSP2_RCP19_DAC	Sol_BG	4_Op_heat	4.20363
2100	Freshwater ecotoxicity (kg 14-DCB)	SSP2_RCP19_DAC	Sol_BG	5_EoL_treat	0.636755
2100	Freshwater eutrophication (kg P-Eq)	SSP2_RCP19_DAC	Sol_BG	0_CO2_capture	0
2100	Freshwater eutrophication (kg P-Eq)	SSP2_RCP19_DAC	Sol_BG	1_Construction	0.00178168
2100	Freshwater eutrophication (kg P-Eq)	SSP2_RCP19_DAC	Sol_BG	2_Op_material	0.00194587
2100	Freshwater eutrophication (kg P-Eq)	SSP2_RCP19_DAC	Sol_BG	3_Op_electricity	0.0137233
2100	Freshwater eutrophication (kg P-Eq)	SSP2_RCP19_DAC	Sol_BG	4_Op_heat	0.0123425
2100	Freshwater eutrophication (kg P-Eq)	SSP2_RCP19_DAC	Sol_BG	5_EoL_treat	0.00128227
2100	Human toxicity (kg 14-DCB)	SSP2_RCP19_DAC	Sol_BG	0_CO2_capture	0
2100	Human toxicity (kg 14-DCB)	SSP2_RCP19_DAC	Sol_BG	1_Construction	2.97097
2100	Human toxicity (kg 14-DCB)	SSP2_RCP19_DAC	Sol_BG	2_Op_material	3.523
2100	Human toxicity (kg 14-DCB)	SSP2_RCP19_DAC	Sol_BG	3_Op_electricity	16.0344
2100	Human toxicity (kg 14-DCB)	SSP2_RCP19_DAC	Sol_BG	4_Op_heat	22.6844
2100	Human toxicity (kg 14-DCB)	SSP2_RCP19_DAC	Sol_BG	5_EoL_treat	0.679945
2100	Metal depletion (kg Fe-Eq)	SSP2_RCP19_DAC	Sol_BG	0_CO2_capture	0
2100	Metal depletion (kg Fe-Eq)	SSP2_RCP19_DAC	Sol_BG	1_Construction	3.35446
2100	Metal depletion (kg Fe-Eq)	SSP2_RCP19_DAC	Sol_BG	2_Op_material	1.74056
2100	Metal depletion (kg Fe-Eq)	SSP2_RCP19_DAC	Sol_BG	3_Op_electricity	10.6331
2100	Metal depletion (kg Fe-Eq)	SSP2_RCP19_DAC	Sol_BG	4_Op_heat	8.33113
2100	Metal depletion (kg Fe-Eq)	SSP2_RCP19_DAC	Sol_BG	5_EoL_treat	0.105037
2100	Terrestrial acidification (kg SO2-Eq)	SSP2_RCP19_DAC	Sol_BG	0_CO2_capture	0
2100	Terrestrial acidification (kg SO2-Eq)	SSP2_RCP19_DAC	Sol_BG	1_Construction	0.0343868
2100	Terrestrial acidification (kg SO2-Eq)	SSP2_RCP19_DAC	Sol_BG	2_Op_material	0.0264777
2100	Terrestrial acidification (kg SO2-Eq)	SSP2_RCP19_DAC	Sol_BG	3_Op_electricity	0.137309
2100	Terrestrial acidification (kg SO2-Eq)	SSP2_RCP19_DAC	Sol_BG	4_Op_heat	1.17367
2100	Terrestrial acidification (kg SO2-Eq)	SSP2_RCP19_DAC	Sol_BG	5_EoL_treat	0.00759655
2100	Terrestrial ecotoxicity (kg 14-DCB)	SSP2_RCP19_DAC	Sol_BG	0_CO2_capture	0
2100	Terrestrial ecotoxicity (kg 14-DCB)	SSP2_RCP19_DAC	Sol_BG	1_Construction	0.0043393
2100	Terrestrial ecotoxicity (kg 14-DCB)	SSP2_RCP19_DAC	Sol_BG	2_Op_material	0.0015152
2100	Terrestrial ecotoxicity (kg 14-DCB)	SSP2_RCP19_DAC	Sol_BG	3_Op_electricity	0.0292775
2100	Terrestrial ecotoxicity (kg 14-DCB)	SSP2_RCP19_DAC	Sol_BG	4_Op_heat	0.0118923
2100	Terrestrial ecotoxicity (kg 14-DCB)	SSP2_RCP19_DAC	Sol_BG	5_EoL_treat	0.00611303
2100	Water depletion (m3 water)	SSP2_RCP19_DAC	Sol_BG	0_CO2_capture	0
2100	Water depletion (m3 water)	SSP2_RCP19_DAC	Sol_BG	1_Construction	0.0934653
2100	Water depletion (m3 water)	SSP2_RCP19_DAC	Sol_BG	2_Op_material	7.62214
2100	Water depletion (m3 water)	SSP2_RCP19_DAC	Sol_BG	3_Op_electricity	0.294785
2100	Water depletion (m3 water)	SSP2_RCP19_DAC	Sol_BG	4_Op_heat	0.13425
2100	Water depletion (m3 water)	SSP2_RCP19_DAC	Sol_BG	5_EoL_treat	0.0897163
2020	Climate change (kg CO2-Eq)	SSP2_RCP19_DAC_L	Sol_NG	0_CO2_capture	-1000
2020	Climate change (kg CO2-Eq)	SSP2_RCP19_DAC_L	Sol_NG	1_Construction	9.5036
2020	Climate change (kg CO2-Eq)	SSP2_RCP19_DAC_L	Sol_NG	2_Op_material	11.6965
2020	Climate change (kg CO2-Eq)	SSP2_RCP19_DAC_L	Sol_NG	3_Op_electricity	258.566
2020	Climate change (kg CO2-Eq)	SSP2_RCP19_DAC_L	Sol_NG	4_Op_heat	57.5009
2020	Climate change (kg CO2-Eq)	SSP2_RCP19_DAC_L	Sol_NG	5_EoL_treat	9.94208
2020	Freshwater ecotoxicity (kg 14-DCB)	SSP2_RCP19_DAC_L	Sol_NG	0_CO2_capture	0
2020	Freshwater ecotoxicity (kg 14-DCB)	SSP2_RCP19_DAC_L	Sol_NG	1_Construction	0.417475
2020	Freshwater ecotoxicity (kg 14-DCB)	SSP2_RCP19_DAC_L	Sol_NG	2_Op_material	0.562107
2020	Freshwater ecotoxicity (kg 14-DCB)	SSP2_RCP19_DAC_L	Sol_NG	3_Op_electricity	7.27254
2020	Freshwater ecotoxicity (kg 14-DCB)	SSP2_RCP19_DAC_L	Sol_NG	4_Op_heat	2.28506
2020	Freshwater ecotoxicity (kg 14-DCB)	SSP2_RCP19_DAC_L	Sol_NG	5_EoL_treat	0.634967
2020	Freshwater eutrophication (kg P-Eq)	SSP2_RCP19_DAC_L	Sol_NG	0_CO2_capture	0
2020	Freshwater eutrophication (kg P-Eq)	SSP2_RCP19_DAC_L	Sol_NG	1_Construction	0.00263753
2020	Freshwater eutrophication (kg P-Eq)	SSP2_RCP19_DAC_L	Sol_NG	2_Op_material	0.00621932
2020	Freshwater eutrophication (kg P-Eq)	SSP2_RCP19_DAC_L	Sol_NG	3_Op_electricity	0.246187
2020	Freshwater eutrophication (kg P-Eq)	SSP2_RCP19_DAC_L	Sol_NG	4_Op_heat	0.00618466
2020	Freshwater eutrophication (kg P-Eq)	SSP2_RCP19_DAC_L	Sol_NG	5_EoL_treat	0.0014356
2020	Human toxicity (kg 14-DCB)	SSP2_RCP19_DAC_L	Sol_NG	0_CO2_capture	0
2020	Human toxicity (kg 14-DCB)	SSP2_RCP19_DAC_L	Sol_NG	1_Construction	3.57313
2020	Human toxicity (kg 14-DCB)	SSP2_RCP19_DAC_L	Sol_NG	2_Op_material	6.48522
2020	Human toxicity (kg 14-DCB)	SSP2_RCP19_DAC_L	Sol_NG	3_Op_electricity	164.763
2020	Human toxicity (kg 14-DCB)	SSP2_RCP19_DAC_L	Sol_NG	4_Op_heat	19.9655
2020	Human toxicity (kg 14-DCB)	SSP2_RCP19_DAC_L	Sol_NG	5_EoL_treat	0.787534
2020	Metal depletion (kg Fe-Eq)	SSP2_RCP19_DAC_L	Sol_NG	0_CO2_capture	0
2020	Metal depletion (kg Fe-Eq)	SSP2_RCP19_DAC_L	Sol_NG	1_Construction	3.31727
2020	Metal depletion (kg Fe-Eq)	SSP2_RCP19_DAC_L	Sol_NG	2_Op_material	1.56828
2020	Metal depletion (kg Fe-Eq)	SSP2_RCP19_DAC_L	Sol_NG	3_Op_electricity	4.64287
2020	Metal depletion (kg Fe-Eq)	SSP2_RCP19_DAC_L	Sol_NG	4_Op_heat	1.93605
2020	Metal depletion (kg Fe-Eq)	SSP2_RCP19_DAC_L	Sol_NG	5_EoL_treat	0.0985225
2020	Terrestrial acidification (kg SO2-Eq)	SSP2_RCP19_DAC_L	Sol_NG	0_CO2_capture	0
2020	Terrestrial acidification (kg SO2-Eq)	SSP2_RCP19_DAC_L	Sol_NG	1_Construction	0.0379998
2020	Terrestrial acidification (kg SO2-Eq)	SSP2_RCP19_DAC_L	Sol_NG	2_Op_material	0.0427779
2020	Terrestrial acidification (kg SO2-Eq)	SSP2_RCP19_DAC_L	Sol_NG	3_Op_electricity	0.527895
2020	Terrestrial acidification (kg SO2-Eq)	SSP2_RCP19_DAC_L	Sol_NG	4_Op_heat	0.351941
2020	Terrestrial acidification (kg SO2-Eq)	SSP2_RCP19_DAC_L	Sol_NG	5_EoL_treat	0.00826711
2020	Terrestrial ecotoxicity (kg 14-DCB)	SSP2_RCP19_DAC_L	Sol_NG	0_CO2_capture	0
2020	Terrestrial ecotoxicity (kg 14-DCB)	SSP2_RCP19_DAC_L	Sol_NG	1_Construction	0.0042518
2020	Terrestrial ecotoxicity (kg 14-DCB)	SSP2_RCP19_DAC_L	Sol_NG	2_Op_material	0.00111533
2020	Terrestrial ecotoxicity (kg 14-DCB)	SSP2_RCP19_DAC_L	Sol_NG	3_Op_electricity	0.0157434
2020	Terrestrial ecotoxicity (kg 14-DCB)	SSP2_RCP19_DAC_L	Sol_NG	4_Op_heat	0.028664
2020	Terrestrial ecotoxicity (kg 14-DCB)	SSP2_RCP19_DAC_L	Sol_NG	5_EoL_treat	0.00609758
2020	Water depletion (m3 water)	SSP2_RCP19_DAC_L	Sol_NG	0_CO2_capture	0
2020	Water depletion (m3 water)	SSP2_RCP19_DAC_L	Sol_NG	1_Construction	0.0973268
2020	Water depletion (m3 water)	SSP2_RCP19_DAC_L	Sol_NG	2_Op_material	7.64157
2020	Water depletion (m3 water)	SSP2_RCP19_DAC_L	Sol_NG	3_Op_electricity	1.24933
2020	Water depletion (m3 water)	SSP2_RCP19_DAC_L	Sol_NG	4_Op_heat	0.0718552
2020	Water depletion (m3 water)	SSP2_RCP19_DAC_L	Sol_NG	5_EoL_treat	0.0904197
2040	Climate change (kg CO2-Eq)	SSP2_RCP19_DAC_L	Sol_NG	0_CO2_capture	-1000
2040	Climate change (kg CO2-Eq)	SSP2_RCP19_DAC_L	Sol_NG	1_Construction	8.09061
2040	Climate change (kg CO2-Eq)	SSP2_RCP19_DAC_L	Sol_NG	2_Op_material	4.56546
2040	Climate change (kg CO2-Eq)	SSP2_RCP19_DAC_L	Sol_NG	3_Op_electricity	3.24398
2040	Climate change (kg CO2-Eq)	SSP2_RCP19_DAC_L	Sol_NG	4_Op_heat	49.7217
2040	Climate change (kg CO2-Eq)	SSP2_RCP19_DAC_L	Sol_NG	5_EoL_treat	9.31853
2040	Freshwater ecotoxicity (kg 14-DCB)	SSP2_RCP19_DAC_L	Sol_NG	0_CO2_capture	0
2040	Freshwater ecotoxicity (kg 14-DCB)	SSP2_RCP19_DAC_L	Sol_NG	1_Construction	0.416041
2040	Freshwater ecotoxicity (kg 14-DCB)	SSP2_RCP19_DAC_L	Sol_NG	2_Op_material	0.538797
2040	Freshwater ecotoxicity (kg 14-DCB)	SSP2_RCP19_DAC_L	Sol_NG	3_Op_electricity	5.82396
2040	Freshwater ecotoxicity (kg 14-DCB)	SSP2_RCP19_DAC_L	Sol_NG	4_Op_heat	2.25974
2040	Freshwater ecotoxicity (kg 14-DCB)	SSP2_RCP19_DAC_L	Sol_NG	5_EoL_treat	0.630037
2040	Freshwater eutrophication (kg P-Eq)	SSP2_RCP19_DAC_L	Sol_NG	0_CO2_capture	0
2040	Freshwater eutrophication (kg P-Eq)	SSP2_RCP19_DAC_L	Sol_NG	1_Construction	0.00182102
2040	Freshwater eutrophication (kg P-Eq)	SSP2_RCP19_DAC_L	Sol_NG	2_Op_material	0.0020478
2040	Freshwater eutrophication (kg P-Eq)	SSP2_RCP19_DAC_L	Sol_NG	3_Op_electricity	0.03469
2040	Freshwater eutrophication (kg P-Eq)	SSP2_RCP19_DAC_L	Sol_NG	4_Op_heat	0.00182052
2040	Freshwater eutrophication (kg P-Eq)	SSP2_RCP19_DAC_L	Sol_NG	5_EoL_treat	0.00126126
2040	Human toxicity (kg 14-DCB)	SSP2_RCP19_DAC_L	Sol_NG	0_CO2_capture	0
2040	Human toxicity (kg 14-DCB)	SSP2_RCP19_DAC_L	Sol_NG	1_Construction	3.02859
2040	Human toxicity (kg 14-DCB)	SSP2_RCP19_DAC_L	Sol_NG	2_Op_material	3.70937
2040	Human toxicity (kg 14-DCB)	SSP2_RCP19_DAC_L	Sol_NG	3_Op_electricity	39.4659
2040	Human toxicity (kg 14-DCB)	SSP2_RCP19_DAC_L	Sol_NG	4_Op_heat	17.0441
2040	Human toxicity (kg 14-DCB)	SSP2_RCP19_DAC_L	Sol_NG	5_EoL_treat	0.636797
2040	Metal depletion (kg Fe-Eq)	SSP2_RCP19_DAC_L	Sol_NG	0_CO2_capture	0
2040	Metal depletion (kg Fe-Eq)	SSP2_RCP19_DAC_L	Sol_NG	1_Construction	3.35972
2040	Metal depletion (kg Fe-Eq)	SSP2_RCP19_DAC_L	Sol_NG	2_Op_material	1.63611
2040	Metal depletion (kg Fe-Eq)	SSP2_RCP19_DAC_L	Sol_NG	3_Op_electricity	7.80637
2040	Metal depletion (kg Fe-Eq)	SSP2_RCP19_DAC_L	Sol_NG	4_Op_heat	2.00696
2040	Metal depletion (kg Fe-Eq)	SSP2_RCP19_DAC_L	Sol_NG	5_EoL_treat	0.0792507
2040	Terrestrial acidification (kg SO2-Eq)	SSP2_RCP19_DAC_L	Sol_NG	0_CO2_capture	0
2040	Terrestrial acidification (kg SO2-Eq)	SSP2_RCP19_DAC_L	Sol_NG	1_Construction	0.0347058
2040	Terrestrial acidification (kg SO2-Eq)	SSP2_RCP19_DAC_L	Sol_NG	2_Op_material	0.0270872
2040	Terrestrial acidification (kg SO2-Eq)	SSP2_RCP19_DAC_L	Sol_NG	3_Op_electricity	0.19607
2040	Terrestrial acidification (kg SO2-Eq)	SSP2_RCP19_DAC_L	Sol_NG	4_Op_heat	0.334511
2040	Terrestrial acidification (kg SO2-Eq)	SSP2_RCP19_DAC_L	Sol_NG	5_EoL_treat	0.00489193
2040	Terrestrial ecotoxicity (kg 14-DCB)	SSP2_RCP19_DAC_L	Sol_NG	0_CO2_capture	0
2040	Terrestrial ecotoxicity (kg 14-DCB)	SSP2_RCP19_DAC_L	Sol_NG	1_Construction	0.00425961
2040	Terrestrial ecotoxicity (kg 14-DCB)	SSP2_RCP19_DAC_L	Sol_NG	2_Op_material	0.00113204
2040	Terrestrial ecotoxicity (kg 14-DCB)	SSP2_RCP19_DAC_L	Sol_NG	3_Op_electricity	0.0219802
2040	Terrestrial ecotoxicity (kg 14-DCB)	SSP2_RCP19_DAC_L	Sol_NG	4_Op_heat	0.028667
2040	Terrestrial ecotoxicity (kg 14-DCB)	SSP2_RCP19_DAC_L	Sol_NG	5_EoL_treat	0.00605307
2040	Water depletion (m3 water)	SSP2_RCP19_DAC_L	Sol_NG	0_CO2_capture	0
2040	Water depletion (m3 water)	SSP2_RCP19_DAC_L	Sol_NG	1_Construction	0.0952976
2040	Water depletion (m3 water)	SSP2_RCP19_DAC_L	Sol_NG	2_Op_material	7.62986
2040	Water depletion (m3 water)	SSP2_RCP19_DAC_L	Sol_NG	3_Op_electricity	0.598822
2040	Water depletion (m3 water)	SSP2_RCP19_DAC_L	Sol_NG	4_Op_heat	0.0609427
2040	Water depletion (m3 water)	SSP2_RCP19_DAC_L	Sol_NG	5_EoL_treat	0.0896463
2060	Climate change (kg CO2-Eq)	SSP2_RCP19_DAC_L	Sol_NG	0_CO2_capture	-1000
2060	Climate change (kg CO2-Eq)	SSP2_RCP19_DAC_L	Sol_NG	1_Construction	6.28844
2060	Climate change (kg CO2-Eq)	SSP2_RCP19_DAC_L	Sol_NG	2_Op_material	4.14159
2060	Climate change (kg CO2-Eq)	SSP2_RCP19_DAC_L	Sol_NG	3_Op_electricity	-6.76163
2060	Climate change (kg CO2-Eq)	SSP2_RCP19_DAC_L	Sol_NG	4_Op_heat	46.7925
2060	Climate change (kg CO2-Eq)	SSP2_RCP19_DAC_L	Sol_NG	5_EoL_treat	8.56585
2060	Freshwater ecotoxicity (kg 14-DCB)	SSP2_RCP19_DAC_L	Sol_NG	0_CO2_capture	0
2060	Freshwater ecotoxicity (kg 14-DCB)	SSP2_RCP19_DAC_L	Sol_NG	1_Construction	0.326919
2060	Freshwater ecotoxicity (kg 14-DCB)	SSP2_RCP19_DAC_L	Sol_NG	2_Op_material	0.51892
2060	Freshwater ecotoxicity (kg 14-DCB)	SSP2_RCP19_DAC_L	Sol_NG	3_Op_electricity	6.2774
2060	Freshwater ecotoxicity (kg 14-DCB)	SSP2_RCP19_DAC_L	Sol_NG	4_Op_heat	2.14491
2060	Freshwater ecotoxicity (kg 14-DCB)	SSP2_RCP19_DAC_L	Sol_NG	5_EoL_treat	0.552883
2060	Freshwater eutrophication (kg P-Eq)	SSP2_RCP19_DAC_L	Sol_NG	0_CO2_capture	0
2060	Freshwater eutrophication (kg P-Eq)	SSP2_RCP19_DAC_L	Sol_NG	1_Construction	0.00142661
2060	Freshwater eutrophication (kg P-Eq)	SSP2_RCP19_DAC_L	Sol_NG	2_Op_material	0.00196674
2060	Freshwater eutrophication (kg P-Eq)	SSP2_RCP19_DAC_L	Sol_NG	3_Op_electricity	0.0230166
2060	Freshwater eutrophication (kg P-Eq)	SSP2_RCP19_DAC_L	Sol_NG	4_Op_heat	0.00174476
2060	Freshwater eutrophication (kg P-Eq)	SSP2_RCP19_DAC_L	Sol_NG	5_EoL_treat	0.00118848
2060	Human toxicity (kg 14-DCB)	SSP2_RCP19_DAC_L	Sol_NG	0_CO2_capture	0
2060	Human toxicity (kg 14-DCB)	SSP2_RCP19_DAC_L	Sol_NG	1_Construction	2.33534
2060	Human toxicity (kg 14-DCB)	SSP2_RCP19_DAC_L	Sol_NG	2_Op_material	3.29207
2060	Human toxicity (kg 14-DCB)	SSP2_RCP19_DAC_L	Sol_NG	3_Op_electricity	16.6426
2060	Human toxicity (kg 14-DCB)	SSP2_RCP19_DAC_L	Sol_NG	4_Op_heat	15.8928
2060	Human toxicity (kg 14-DCB)	SSP2_RCP19_DAC_L	Sol_NG	5_EoL_treat	0.557853
2060	Metal depletion (kg Fe-Eq)	SSP2_RCP19_DAC_L	Sol_NG	0_CO2_capture	0
2060	Metal depletion (kg Fe-Eq)	SSP2_RCP19_DAC_L	Sol_NG	1_Construction	2.62649
2060	Metal depletion (kg Fe-Eq)	SSP2_RCP19_DAC_L	Sol_NG	2_Op_material	1.56335
2060	Metal depletion (kg Fe-Eq)	SSP2_RCP19_DAC_L	Sol_NG	3_Op_electricity	8.82903
2060	Metal depletion (kg Fe-Eq)	SSP2_RCP19_DAC_L	Sol_NG	4_Op_heat	1.91306
2060	Metal depletion (kg Fe-Eq)	SSP2_RCP19_DAC_L	Sol_NG	5_EoL_treat	0.0726062
2060	Terrestrial acidification (kg SO2-Eq)	SSP2_RCP19_DAC_L	Sol_NG	0_CO2_capture	0
2060	Terrestrial acidification (kg SO2-Eq)	SSP2_RCP19_DAC_L	Sol_NG	1_Construction	0.027289
2060	Terrestrial acidification (kg SO2-Eq)	SSP2_RCP19_DAC_L	Sol_NG	2_Op_material	0.0261403
2060	Terrestrial acidification (kg SO2-Eq)	SSP2_RCP19_DAC_L	Sol_NG	3_Op_electricity	0.170673
2060	Terrestrial acidification (kg SO2-Eq)	SSP2_RCP19_DAC_L	Sol_NG	4_Op_heat	0.316651
2060	Terrestrial acidification (kg SO2-Eq)	SSP2_RCP19_DAC_L	Sol_NG	5_EoL_treat	0.00460938
2060	Terrestrial ecotoxicity (kg 14-DCB)	SSP2_RCP19_DAC_L	Sol_NG	0_CO2_capture	0
2060	Terrestrial ecotoxicity (kg 14-DCB)	SSP2_RCP19_DAC_L	Sol_NG	1_Construction	0.00336028
2060	Terrestrial ecotoxicity (kg 14-DCB)	SSP2_RCP19_DAC_L	Sol_NG	2_Op_material	0.00113369
2060	Terrestrial ecotoxicity (kg 14-DCB)	SSP2_RCP19_DAC_L	Sol_NG	3_Op_electricity	0.0243512
2060	Terrestrial ecotoxicity (kg 14-DCB)	SSP2_RCP19_DAC_L	Sol_NG	4_Op_heat	0.0271568
2060	Terrestrial ecotoxicity (kg 14-DCB)	SSP2_RCP19_DAC_L	Sol_NG	5_EoL_treat	0.00570855
2060	Water depletion (m3 water)	SSP2_RCP19_DAC_L	Sol_NG	0_CO2_capture	0
2060	Water depletion (m3 water)	SSP2_RCP19_DAC_L	Sol_NG	1_Construction	0.0749128
2060	Water depletion (m3 water)	SSP2_RCP19_DAC_L	Sol_NG	2_Op_material	7.21066
2060	Water depletion (m3 water)	SSP2_RCP19_DAC_L	Sol_NG	3_Op_electricity	0.437828
2060	Water depletion (m3 water)	SSP2_RCP19_DAC_L	Sol_NG	4_Op_heat	0.0571622
2060	Water depletion (m3 water)	SSP2_RCP19_DAC_L	Sol_NG	5_EoL_treat	0.0735901
2080	Climate change (kg CO2-Eq)	SSP2_RCP19_DAC_L	Sol_NG	0_CO2_capture	-1000
2080	Climate change (kg CO2-Eq)	SSP2_RCP19_DAC_L	Sol_NG	1_Construction	5.05675
2080	Climate change (kg CO2-Eq)	SSP2_RCP19_DAC_L	Sol_NG	2_Op_material	3.81852
2080	Climate change (kg CO2-Eq)	SSP2_RCP19_DAC_L	Sol_NG	3_Op_electricity	-8.13019
2080	Climate change (kg CO2-Eq)	SSP2_RCP19_DAC_L	Sol_NG	4_Op_heat	43.8188
2080	Climate change (kg CO2-Eq)	SSP2_RCP19_DAC_L	Sol_NG	5_EoL_treat	7.87363
2080	Freshwater ecotoxicity (kg 14-DCB)	SSP2_RCP19_DAC_L	Sol_NG	0_CO2_capture	0
2080	Freshwater ecotoxicity (kg 14-DCB)	SSP2_RCP19_DAC_L	Sol_NG	1_Construction	0.268567
2080	Freshwater ecotoxicity (kg 14-DCB)	SSP2_RCP19_DAC_L	Sol_NG	2_Op_material	0.518205
2080	Freshwater ecotoxicity (kg 14-DCB)	SSP2_RCP19_DAC_L	Sol_NG	3_Op_electricity	6.0761
2080	Freshwater ecotoxicity (kg 14-DCB)	SSP2_RCP19_DAC_L	Sol_NG	4_Op_heat	2.04626
2080	Freshwater ecotoxicity (kg 14-DCB)	SSP2_RCP19_DAC_L	Sol_NG	5_EoL_treat	0.491414
2080	Freshwater eutrophication (kg P-Eq)	SSP2_RCP19_DAC_L	Sol_NG	0_CO2_capture	0
2080	Freshwater eutrophication (kg P-Eq)	SSP2_RCP19_DAC_L	Sol_NG	1_Construction	0.00112933
2080	Freshwater eutrophication (kg P-Eq)	SSP2_RCP19_DAC_L	Sol_NG	2_Op_material	0.00170973
2080	Freshwater eutrophication (kg P-Eq)	SSP2_RCP19_DAC_L	Sol_NG	3_Op_electricity	0.0137893
2080	Freshwater eutrophication (kg P-Eq)	SSP2_RCP19_DAC_L	Sol_NG	4_Op_heat	0.00151044
2080	Freshwater eutrophication (kg P-Eq)	SSP2_RCP19_DAC_L	Sol_NG	5_EoL_treat	0.00110667
2080	Human toxicity (kg 14-DCB)	SSP2_RCP19_DAC_L	Sol_NG	0_CO2_capture	0
2080	Human toxicity (kg 14-DCB)	SSP2_RCP19_DAC_L	Sol_NG	1_Construction	1.87948
2080	Human toxicity (kg 14-DCB)	SSP2_RCP19_DAC_L	Sol_NG	2_Op_material	3.06903
2080	Human toxicity (kg 14-DCB)	SSP2_RCP19_DAC_L	Sol_NG	3_Op_electricity	10.7617
2080	Human toxicity (kg 14-DCB)	SSP2_RCP19_DAC_L	Sol_NG	4_Op_heat	14.8995
2080	Human toxicity (kg 14-DCB)	SSP2_RCP19_DAC_L	Sol_NG	5_EoL_treat	0.497846
2080	Metal depletion (kg Fe-Eq)	SSP2_RCP19_DAC_L	Sol_NG	0_CO2_capture	0
2080	Metal depletion (kg Fe-Eq)	SSP2_RCP19_DAC_L	Sol_NG	1_Construction	2.12553
2080	Metal depletion (kg Fe-Eq)	SSP2_RCP19_DAC_L	Sol_NG	2_Op_material	1.51773
2080	Metal depletion (kg Fe-Eq)	SSP2_RCP19_DAC_L	Sol_NG	3_Op_electricity	8.87295
2080	Metal depletion (kg Fe-Eq)	SSP2_RCP19_DAC_L	Sol_NG	4_Op_heat	1.85169
2080	Metal depletion (kg Fe-Eq)	SSP2_RCP19_DAC_L	Sol_NG	5_EoL_treat	0.0681844
2080	Terrestrial acidification (kg SO2-Eq)	SSP2_RCP19_DAC_L	Sol_NG	0_CO2_capture	0
2080	Terrestrial acidification (kg SO2-Eq)	SSP2_RCP19_DAC_L	Sol_NG	1_Construction	0.0218263
2080	Terrestrial acidification (kg SO2-Eq)	SSP2_RCP19_DAC_L	Sol_NG	2_Op_material	0.0234204
2080	Terrestrial acidification (kg SO2-Eq)	SSP2_RCP19_DAC_L	Sol_NG	3_Op_electricity	0.130742
2080	Terrestrial acidification (kg SO2-Eq)	SSP2_RCP19_DAC_L	Sol_NG	4_Op_heat	0.295764
2080	Terrestrial acidification (kg SO2-Eq)	SSP2_RCP19_DAC_L	Sol_NG	5_EoL_treat	0.00426222
2080	Terrestrial ecotoxicity (kg 14-DCB)	SSP2_RCP19_DAC_L	Sol_NG	0_CO2_capture	0
2080	Terrestrial ecotoxicity (kg 14-DCB)	SSP2_RCP19_DAC_L	Sol_NG	1_Construction	0.00273951
2080	Terrestrial ecotoxicity (kg 14-DCB)	SSP2_RCP19_DAC_L	Sol_NG	2_Op_material	0.00126047
2080	Terrestrial ecotoxicity (kg 14-DCB)	SSP2_RCP19_DAC_L	Sol_NG	3_Op_electricity	0.0252574
2080	Terrestrial ecotoxicity (kg 14-DCB)	SSP2_RCP19_DAC_L	Sol_NG	4_Op_heat	0.0256822
2080	Terrestrial ecotoxicity (kg 14-DCB)	SSP2_RCP19_DAC_L	Sol_NG	5_EoL_treat	0.00535032
2080	Water depletion (m3 water)	SSP2_RCP19_DAC_L	Sol_NG	0_CO2_capture	0
2080	Water depletion (m3 water)	SSP2_RCP19_DAC_L	Sol_NG	1_Construction	0.0598682
2080	Water depletion (m3 water)	SSP2_RCP19_DAC_L	Sol_NG	2_Op_material	6.75725
2080	Water depletion (m3 water)	SSP2_RCP19_DAC_L	Sol_NG	3_Op_electricity	0.376402
2080	Water depletion (m3 water)	SSP2_RCP19_DAC_L	Sol_NG	4_Op_heat	0.0496992
2080	Water depletion (m3 water)	SSP2_RCP19_DAC_L	Sol_NG	5_EoL_treat	0.0615468
2100	Climate change (kg CO2-Eq)	SSP2_RCP19_DAC_L	Sol_NG	0_CO2_capture	-1000
2100	Climate change (kg CO2-Eq)	SSP2_RCP19_DAC_L	Sol_NG	1_Construction	4.81846
2100	Climate change (kg CO2-Eq)	SSP2_RCP19_DAC_L	Sol_NG	2_Op_material	3.83944
2100	Climate change (kg CO2-Eq)	SSP2_RCP19_DAC_L	Sol_NG	3_Op_electricity	1.93695
2100	Climate change (kg CO2-Eq)	SSP2_RCP19_DAC_L	Sol_NG	4_Op_heat	43.0983
2100	Climate change (kg CO2-Eq)	SSP2_RCP19_DAC_L	Sol_NG	5_EoL_treat	7.70061
2100	Freshwater ecotoxicity (kg 14-DCB)	SSP2_RCP19_DAC_L	Sol_NG	0_CO2_capture	0
2100	Freshwater ecotoxicity (kg 14-DCB)	SSP2_RCP19_DAC_L	Sol_NG	1_Construction	0.258223
2100	Freshwater ecotoxicity (kg 14-DCB)	SSP2_RCP19_DAC_L	Sol_NG	2_Op_material	0.526608
2100	Freshwater ecotoxicity (kg 14-DCB)	SSP2_RCP19_DAC_L	Sol_NG	3_Op_electricity	6.52651
2100	Freshwater ecotoxicity (kg 14-DCB)	SSP2_RCP19_DAC_L	Sol_NG	4_Op_heat	2.02698
2100	Freshwater ecotoxicity (kg 14-DCB)	SSP2_RCP19_DAC_L	Sol_NG	5_EoL_treat	0.477584
2100	Freshwater eutrophication (kg P-Eq)	SSP2_RCP19_DAC_L	Sol_NG	0_CO2_capture	0
2100	Freshwater eutrophication (kg P-Eq)	SSP2_RCP19_DAC_L	Sol_NG	1_Construction	0.00107554
2100	Freshwater eutrophication (kg P-Eq)	SSP2_RCP19_DAC_L	Sol_NG	2_Op_material	0.00169233
2100	Freshwater eutrophication (kg P-Eq)	SSP2_RCP19_DAC_L	Sol_NG	3_Op_electricity	0.0119351
2100	Freshwater eutrophication (kg P-Eq)	SSP2_RCP19_DAC_L	Sol_NG	4_Op_heat	0.00152446
2100	Freshwater eutrophication (kg P-Eq)	SSP2_RCP19_DAC_L	Sol_NG	5_EoL_treat	0.0010863
2100	Human toxicity (kg 14-DCB)	SSP2_RCP19_DAC_L	Sol_NG	0_CO2_capture	0
2100	Human toxicity (kg 14-DCB)	SSP2_RCP19_DAC_L	Sol_NG	1_Construction	1.79348
2100	Human toxicity (kg 14-DCB)	SSP2_RCP19_DAC_L	Sol_NG	2_Op_material	3.06396
2100	Human toxicity (kg 14-DCB)	SSP2_RCP19_DAC_L	Sol_NG	3_Op_electricity	13.9451
2100	Human toxicity (kg 14-DCB)	SSP2_RCP19_DAC_L	Sol_NG	4_Op_heat	14.6885
2100	Human toxicity (kg 14-DCB)	SSP2_RCP19_DAC_L	Sol_NG	5_EoL_treat	0.485316
2100	Metal depletion (kg Fe-Eq)	SSP2_RCP19_DAC_L	Sol_NG	0_CO2_capture	0
2100	Metal depletion (kg Fe-Eq)	SSP2_RCP19_DAC_L	Sol_NG	1_Construction	2.02498
2100	Metal depletion (kg Fe-Eq)	SSP2_RCP19_DAC_L	Sol_NG	2_Op_material	1.51376
2100	Metal depletion (kg Fe-Eq)	SSP2_RCP19_DAC_L	Sol_NG	3_Op_electricity	9.24759
2100	Metal depletion (kg Fe-Eq)	SSP2_RCP19_DAC_L	Sol_NG	4_Op_heat	1.8401
2100	Metal depletion (kg Fe-Eq)	SSP2_RCP19_DAC_L	Sol_NG	5_EoL_treat	0.0673807
2100	Terrestrial acidification (kg SO2-Eq)	SSP2_RCP19_DAC_L	Sol_NG	0_CO2_capture	0
2100	Terrestrial acidification (kg SO2-Eq)	SSP2_RCP19_DAC_L	Sol_NG	1_Construction	0.0207581
2100	Terrestrial acidification (kg SO2-Eq)	SSP2_RCP19_DAC_L	Sol_NG	2_Op_material	0.0230277
2100	Terrestrial acidification (kg SO2-Eq)	SSP2_RCP19_DAC_L	Sol_NG	3_Op_electricity	0.119418
2100	Terrestrial acidification (kg SO2-Eq)	SSP2_RCP19_DAC_L	Sol_NG	4_Op_heat	0.290364
2100	Terrestrial acidification (kg SO2-Eq)	SSP2_RCP19_DAC_L	Sol_NG	5_EoL_treat	0.00418211
2100	Terrestrial ecotoxicity (kg 14-DCB)	SSP2_RCP19_DAC_L	Sol_NG	0_CO2_capture	0
2100	Terrestrial ecotoxicity (kg 14-DCB)	SSP2_RCP19_DAC_L	Sol_NG	1_Construction	0.00261949
2100	Terrestrial ecotoxicity (kg 14-DCB)	SSP2_RCP19_DAC_L	Sol_NG	2_Op_material	0.00131777
2100	Terrestrial ecotoxicity (kg 14-DCB)	SSP2_RCP19_DAC_L	Sol_NG	3_Op_electricity	0.0254627
2100	Terrestrial ecotoxicity (kg 14-DCB)	SSP2_RCP19_DAC_L	Sol_NG	4_Op_heat	0.0252767
2100	Terrestrial ecotoxicity (kg 14-DCB)	SSP2_RCP19_DAC_L	Sol_NG	5_EoL_treat	0.00525236
2100	Water depletion (m3 water)	SSP2_RCP19_DAC_L	Sol_NG	0_CO2_capture	0
2100	Water depletion (m3 water)	SSP2_RCP19_DAC_L	Sol_NG	1_Construction	0.0564219
2100	Water depletion (m3 water)	SSP2_RCP19_DAC_L	Sol_NG	2_Op_material	6.62899
2100	Water depletion (m3 water)	SSP2_RCP19_DAC_L	Sol_NG	3_Op_electricity	0.256375
2100	Water depletion (m3 water)	SSP2_RCP19_DAC_L	Sol_NG	4_Op_heat	0.045151
2100	Water depletion (m3 water)	SSP2_RCP19_DAC_L	Sol_NG	5_EoL_treat	0.0589192
2020	Climate change (kg CO2-Eq)	SSP2_RCP19_DAC_L	Sol_BG	0_CO2_capture	-1000
2020	Climate change (kg CO2-Eq)	SSP2_RCP19_DAC_L	Sol_BG	1_Construction	9.5036
2020	Climate change (kg CO2-Eq)	SSP2_RCP19_DAC_L	Sol_BG	2_Op_material	11.6965
2020	Climate change (kg CO2-Eq)	SSP2_RCP19_DAC_L	Sol_BG	3_Op_electricity	258.566
2020	Climate change (kg CO2-Eq)	SSP2_RCP19_DAC_L	Sol_BG	4_Op_heat	-212.728
2020	Climate change (kg CO2-Eq)	SSP2_RCP19_DAC_L	Sol_BG	5_EoL_treat	9.94208
2020	Freshwater ecotoxicity (kg 14-DCB)	SSP2_RCP19_DAC_L	Sol_BG	0_CO2_capture	0
2020	Freshwater ecotoxicity (kg 14-DCB)	SSP2_RCP19_DAC_L	Sol_BG	1_Construction	0.417475
2020	Freshwater ecotoxicity (kg 14-DCB)	SSP2_RCP19_DAC_L	Sol_BG	2_Op_material	0.562107
2020	Freshwater ecotoxicity (kg 14-DCB)	SSP2_RCP19_DAC_L	Sol_BG	3_Op_electricity	7.27254
2020	Freshwater ecotoxicity (kg 14-DCB)	SSP2_RCP19_DAC_L	Sol_BG	4_Op_heat	3.93331
2020	Freshwater ecotoxicity (kg 14-DCB)	SSP2_RCP19_DAC_L	Sol_BG	5_EoL_treat	0.634967
2020	Freshwater eutrophication (kg P-Eq)	SSP2_RCP19_DAC_L	Sol_BG	0_CO2_capture	0
2020	Freshwater eutrophication (kg P-Eq)	SSP2_RCP19_DAC_L	Sol_BG	1_Construction	0.00263753
2020	Freshwater eutrophication (kg P-Eq)	SSP2_RCP19_DAC_L	Sol_BG	2_Op_material	0.00621932
2020	Freshwater eutrophication (kg P-Eq)	SSP2_RCP19_DAC_L	Sol_BG	3_Op_electricity	0.246187
2020	Freshwater eutrophication (kg P-Eq)	SSP2_RCP19_DAC_L	Sol_BG	4_Op_heat	0.0338361
2020	Freshwater eutrophication (kg P-Eq)	SSP2_RCP19_DAC_L	Sol_BG	5_EoL_treat	0.0014356
2020	Human toxicity (kg 14-DCB)	SSP2_RCP19_DAC_L	Sol_BG	0_CO2_capture	0
2020	Human toxicity (kg 14-DCB)	SSP2_RCP19_DAC_L	Sol_BG	1_Construction	3.57313
2020	Human toxicity (kg 14-DCB)	SSP2_RCP19_DAC_L	Sol_BG	2_Op_material	6.48522
2020	Human toxicity (kg 14-DCB)	SSP2_RCP19_DAC_L	Sol_BG	3_Op_electricity	164.763
2020	Human toxicity (kg 14-DCB)	SSP2_RCP19_DAC_L	Sol_BG	4_Op_heat	37.6903
2020	Human toxicity (kg 14-DCB)	SSP2_RCP19_DAC_L	Sol_BG	5_EoL_treat	0.787534
2020	Metal depletion (kg Fe-Eq)	SSP2_RCP19_DAC_L	Sol_BG	0_CO2_capture	0
2020	Metal depletion (kg Fe-Eq)	SSP2_RCP19_DAC_L	Sol_BG	1_Construction	3.31727
2020	Metal depletion (kg Fe-Eq)	SSP2_RCP19_DAC_L	Sol_BG	2_Op_material	1.56828
2020	Metal depletion (kg Fe-Eq)	SSP2_RCP19_DAC_L	Sol_BG	3_Op_electricity	4.64287
2020	Metal depletion (kg Fe-Eq)	SSP2_RCP19_DAC_L	Sol_BG	4_Op_heat	7.38869
2020	Metal depletion (kg Fe-Eq)	SSP2_RCP19_DAC_L	Sol_BG	5_EoL_treat	0.0985225
2020	Terrestrial acidification (kg SO2-Eq)	SSP2_RCP19_DAC_L	Sol_BG	0_CO2_capture	0
2020	Terrestrial acidification (kg SO2-Eq)	SSP2_RCP19_DAC_L	Sol_BG	1_Construction	0.0379998
2020	Terrestrial acidification (kg SO2-Eq)	SSP2_RCP19_DAC_L	Sol_BG	2_Op_material	0.0427779
2020	Terrestrial acidification (kg SO2-Eq)	SSP2_RCP19_DAC_L	Sol_BG	3_Op_electricity	0.527895
2020	Terrestrial acidification (kg SO2-Eq)	SSP2_RCP19_DAC_L	Sol_BG	4_Op_heat	1.27087
2020	Terrestrial acidification (kg SO2-Eq)	SSP2_RCP19_DAC_L	Sol_BG	5_EoL_treat	0.00826711
2020	Terrestrial ecotoxicity (kg 14-DCB)	SSP2_RCP19_DAC_L	Sol_BG	0_CO2_capture	0
2020	Terrestrial ecotoxicity (kg 14-DCB)	SSP2_RCP19_DAC_L	Sol_BG	1_Construction	0.0042518
2020	Terrestrial ecotoxicity (kg 14-DCB)	SSP2_RCP19_DAC_L	Sol_BG	2_Op_material	0.00111533
2020	Terrestrial ecotoxicity (kg 14-DCB)	SSP2_RCP19_DAC_L	Sol_BG	3_Op_electricity	0.0157434
2020	Terrestrial ecotoxicity (kg 14-DCB)	SSP2_RCP19_DAC_L	Sol_BG	4_Op_heat	0.00978958
2020	Terrestrial ecotoxicity (kg 14-DCB)	SSP2_RCP19_DAC_L	Sol_BG	5_EoL_treat	0.00609758
2020	Water depletion (m3 water)	SSP2_RCP19_DAC_L	Sol_BG	0_CO2_capture	0
2020	Water depletion (m3 water)	SSP2_RCP19_DAC_L	Sol_BG	1_Construction	0.0973268
2020	Water depletion (m3 water)	SSP2_RCP19_DAC_L	Sol_BG	2_Op_material	7.64157
2020	Water depletion (m3 water)	SSP2_RCP19_DAC_L	Sol_BG	3_Op_electricity	1.24933
2020	Water depletion (m3 water)	SSP2_RCP19_DAC_L	Sol_BG	4_Op_heat	0.234986
2020	Water depletion (m3 water)	SSP2_RCP19_DAC_L	Sol_BG	5_EoL_treat	0.0904197
2040	Climate change (kg CO2-Eq)	SSP2_RCP19_DAC_L	Sol_BG	0_CO2_capture	-1000
2040	Climate change (kg CO2-Eq)	SSP2_RCP19_DAC_L	Sol_BG	1_Construction	8.09061
2040	Climate change (kg CO2-Eq)	SSP2_RCP19_DAC_L	Sol_BG	2_Op_material	4.56546
2040	Climate change (kg CO2-Eq)	SSP2_RCP19_DAC_L	Sol_BG	3_Op_electricity	3.24398
2040	Climate change (kg CO2-Eq)	SSP2_RCP19_DAC_L	Sol_BG	4_Op_heat	-252.031
2040	Climate change (kg CO2-Eq)	SSP2_RCP19_DAC_L	Sol_BG	5_EoL_treat	9.31853
2040	Freshwater ecotoxicity (kg 14-DCB)	SSP2_RCP19_DAC_L	Sol_BG	0_CO2_capture	0
2040	Freshwater ecotoxicity (kg 14-DCB)	SSP2_RCP19_DAC_L	Sol_BG	1_Construction	0.416041
2040	Freshwater ecotoxicity (kg 14-DCB)	SSP2_RCP19_DAC_L	Sol_BG	2_Op_material	0.538797
2040	Freshwater ecotoxicity (kg 14-DCB)	SSP2_RCP19_DAC_L	Sol_BG	3_Op_electricity	5.82396
2040	Freshwater ecotoxicity (kg 14-DCB)	SSP2_RCP19_DAC_L	Sol_BG	4_Op_heat	3.81697
2040	Freshwater ecotoxicity (kg 14-DCB)	SSP2_RCP19_DAC_L	Sol_BG	5_EoL_treat	0.630037
2040	Freshwater eutrophication (kg P-Eq)	SSP2_RCP19_DAC_L	Sol_BG	0_CO2_capture	0
2040	Freshwater eutrophication (kg P-Eq)	SSP2_RCP19_DAC_L	Sol_BG	1_Construction	0.00182102
2040	Freshwater eutrophication (kg P-Eq)	SSP2_RCP19_DAC_L	Sol_BG	2_Op_material	0.0020478
2040	Freshwater eutrophication (kg P-Eq)	SSP2_RCP19_DAC_L	Sol_BG	3_Op_electricity	0.03469
2040	Freshwater eutrophication (kg P-Eq)	SSP2_RCP19_DAC_L	Sol_BG	4_Op_heat	0.0124674
2040	Freshwater eutrophication (kg P-Eq)	SSP2_RCP19_DAC_L	Sol_BG	5_EoL_treat	0.00126126
2040	Human toxicity (kg 14-DCB)	SSP2_RCP19_DAC_L	Sol_BG	0_CO2_capture	0
2040	Human toxicity (kg 14-DCB)	SSP2_RCP19_DAC_L	Sol_BG	1_Construction	3.02859
2040	Human toxicity (kg 14-DCB)	SSP2_RCP19_DAC_L	Sol_BG	2_Op_material	3.70937
2040	Human toxicity (kg 14-DCB)	SSP2_RCP19_DAC_L	Sol_BG	3_Op_electricity	39.4659
2040	Human toxicity (kg 14-DCB)	SSP2_RCP19_DAC_L	Sol_BG	4_Op_heat	23.1839
2040	Human toxicity (kg 14-DCB)	SSP2_RCP19_DAC_L	Sol_BG	5_EoL_treat	0.636797
2040	Metal depletion (kg Fe-Eq)	SSP2_RCP19_DAC_L	Sol_BG	0_CO2_capture	0
2040	Metal depletion (kg Fe-Eq)	SSP2_RCP19_DAC_L	Sol_BG	1_Construction	3.35972
2040	Metal depletion (kg Fe-Eq)	SSP2_RCP19_DAC_L	Sol_BG	2_Op_material	1.63611
2040	Metal depletion (kg Fe-Eq)	SSP2_RCP19_DAC_L	Sol_BG	3_Op_electricity	7.80637
2040	Metal depletion (kg Fe-Eq)	SSP2_RCP19_DAC_L	Sol_BG	4_Op_heat	7.73969
2040	Metal depletion (kg Fe-Eq)	SSP2_RCP19_DAC_L	Sol_BG	5_EoL_treat	0.0792507
2040	Terrestrial acidification (kg SO2-Eq)	SSP2_RCP19_DAC_L	Sol_BG	0_CO2_capture	0
2040	Terrestrial acidification (kg SO2-Eq)	SSP2_RCP19_DAC_L	Sol_BG	1_Construction	0.0347058
2040	Terrestrial acidification (kg SO2-Eq)	SSP2_RCP19_DAC_L	Sol_BG	2_Op_material	0.0270872
2040	Terrestrial acidification (kg SO2-Eq)	SSP2_RCP19_DAC_L	Sol_BG	3_Op_electricity	0.19607
2040	Terrestrial acidification (kg SO2-Eq)	SSP2_RCP19_DAC_L	Sol_BG	4_Op_heat	1.1771
2040	Terrestrial acidification (kg SO2-Eq)	SSP2_RCP19_DAC_L	Sol_BG	5_EoL_treat	0.00489193
2040	Terrestrial ecotoxicity (kg 14-DCB)	SSP2_RCP19_DAC_L	Sol_BG	0_CO2_capture	0
2040	Terrestrial ecotoxicity (kg 14-DCB)	SSP2_RCP19_DAC_L	Sol_BG	1_Construction	0.00425961
2040	Terrestrial ecotoxicity (kg 14-DCB)	SSP2_RCP19_DAC_L	Sol_BG	2_Op_material	0.00113204
2040	Terrestrial ecotoxicity (kg 14-DCB)	SSP2_RCP19_DAC_L	Sol_BG	3_Op_electricity	0.0219802
2040	Terrestrial ecotoxicity (kg 14-DCB)	SSP2_RCP19_DAC_L	Sol_BG	4_Op_heat	0.00970898
2040	Terrestrial ecotoxicity (kg 14-DCB)	SSP2_RCP19_DAC_L	Sol_BG	5_EoL_treat	0.00605307
2040	Water depletion (m3 water)	SSP2_RCP19_DAC_L	Sol_BG	0_CO2_capture	0
2040	Water depletion (m3 water)	SSP2_RCP19_DAC_L	Sol_BG	1_Construction	0.0952976
2040	Water depletion (m3 water)	SSP2_RCP19_DAC_L	Sol_BG	2_Op_material	7.62986
2040	Water depletion (m3 water)	SSP2_RCP19_DAC_L	Sol_BG	3_Op_electricity	0.598822
2040	Water depletion (m3 water)	SSP2_RCP19_DAC_L	Sol_BG	4_Op_heat	0.179351
2040	Water depletion (m3 water)	SSP2_RCP19_DAC_L	Sol_BG	5_EoL_treat	0.0896463
2060	Climate change (kg CO2-Eq)	SSP2_RCP19_DAC_L	Sol_BG	0_CO2_capture	-1000
2060	Climate change (kg CO2-Eq)	SSP2_RCP19_DAC_L	Sol_BG	1_Construction	6.28844
2060	Climate change (kg CO2-Eq)	SSP2_RCP19_DAC_L	Sol_BG	2_Op_material	4.14159
2060	Climate change (kg CO2-Eq)	SSP2_RCP19_DAC_L	Sol_BG	3_Op_electricity	-6.76163
2060	Climate change (kg CO2-Eq)	SSP2_RCP19_DAC_L	Sol_BG	4_Op_heat	-239.242
2060	Climate change (kg CO2-Eq)	SSP2_RCP19_DAC_L	Sol_BG	5_EoL_treat	8.56585
2060	Freshwater ecotoxicity (kg 14-DCB)	SSP2_RCP19_DAC_L	Sol_BG	0_CO2_capture	0
2060	Freshwater ecotoxicity (kg 14-DCB)	SSP2_RCP19_DAC_L	Sol_BG	1_Construction	0.326919
2060	Freshwater ecotoxicity (kg 14-DCB)	SSP2_RCP19_DAC_L	Sol_BG	2_Op_material	0.51892
2060	Freshwater ecotoxicity (kg 14-DCB)	SSP2_RCP19_DAC_L	Sol_BG	3_Op_electricity	6.2774
2060	Freshwater ecotoxicity (kg 14-DCB)	SSP2_RCP19_DAC_L	Sol_BG	4_Op_heat	3.64182
2060	Freshwater ecotoxicity (kg 14-DCB)	SSP2_RCP19_DAC_L	Sol_BG	5_EoL_treat	0.552883
2060	Freshwater eutrophication (kg P-Eq)	SSP2_RCP19_DAC_L	Sol_BG	0_CO2_capture	0
2060	Freshwater eutrophication (kg P-Eq)	SSP2_RCP19_DAC_L	Sol_BG	1_Construction	0.00142661
2060	Freshwater eutrophication (kg P-Eq)	SSP2_RCP19_DAC_L	Sol_BG	2_Op_material	0.00196674
2060	Freshwater eutrophication (kg P-Eq)	SSP2_RCP19_DAC_L	Sol_BG	3_Op_electricity	0.0230166
2060	Freshwater eutrophication (kg P-Eq)	SSP2_RCP19_DAC_L	Sol_BG	4_Op_heat	0.012036
2060	Freshwater eutrophication (kg P-Eq)	SSP2_RCP19_DAC_L	Sol_BG	5_EoL_treat	0.00118848
2060	Human toxicity (kg 14-DCB)	SSP2_RCP19_DAC_L	Sol_BG	0_CO2_capture	0
2060	Human toxicity (kg 14-DCB)	SSP2_RCP19_DAC_L	Sol_BG	1_Construction	2.33534
2060	Human toxicity (kg 14-DCB)	SSP2_RCP19_DAC_L	Sol_BG	2_Op_material	3.29207
2060	Human toxicity (kg 14-DCB)	SSP2_RCP19_DAC_L	Sol_BG	3_Op_electricity	16.6426
2060	Human toxicity (kg 14-DCB)	SSP2_RCP19_DAC_L	Sol_BG	4_Op_heat	21.0424
2060	Human toxicity (kg 14-DCB)	SSP2_RCP19_DAC_L	Sol_BG	5_EoL_treat	0.557853
2060	Metal depletion (kg Fe-Eq)	SSP2_RCP19_DAC_L	Sol_BG	0_CO2_capture	0
2060	Metal depletion (kg Fe-Eq)	SSP2_RCP19_DAC_L	Sol_BG	1_Construction	2.62649
2060	Metal depletion (kg Fe-Eq)	SSP2_RCP19_DAC_L	Sol_BG	2_Op_material	1.56335
2060	Metal depletion (kg Fe-Eq)	SSP2_RCP19_DAC_L	Sol_BG	3_Op_electricity	8.82903
2060	Metal depletion (kg Fe-Eq)	SSP2_RCP19_DAC_L	Sol_BG	4_Op_heat	7.37441
2060	Metal depletion (kg Fe-Eq)	SSP2_RCP19_DAC_L	Sol_BG	5_EoL_treat	0.0726062
2060	Terrestrial acidification (kg SO2-Eq)	SSP2_RCP19_DAC_L	Sol_BG	0_CO2_capture	0
2060	Terrestrial acidification (kg SO2-Eq)	SSP2_RCP19_DAC_L	Sol_BG	1_Construction	0.027289
2060	Terrestrial acidification (kg SO2-Eq)	SSP2_RCP19_DAC_L	Sol_BG	2_Op_material	0.0261403
2060	Terrestrial acidification (kg SO2-Eq)	SSP2_RCP19_DAC_L	Sol_BG	3_Op_electricity	0.170673
2060	Terrestrial acidification (kg SO2-Eq)	SSP2_RCP19_DAC_L	Sol_BG	4_Op_heat	1.11518
2060	Terrestrial acidification (kg SO2-Eq)	SSP2_RCP19_DAC_L	Sol_BG	5_EoL_treat	0.00460938
2060	Terrestrial ecotoxicity (kg 14-DCB)	SSP2_RCP19_DAC_L	Sol_BG	0_CO2_capture	0
2060	Terrestrial ecotoxicity (kg 14-DCB)	SSP2_RCP19_DAC_L	Sol_BG	1_Construction	0.00336028
2060	Terrestrial ecotoxicity (kg 14-DCB)	SSP2_RCP19_DAC_L	Sol_BG	2_Op_material	0.00113369
2060	Terrestrial ecotoxicity (kg 14-DCB)	SSP2_RCP19_DAC_L	Sol_BG	3_Op_electricity	0.0243512
2060	Terrestrial ecotoxicity (kg 14-DCB)	SSP2_RCP19_DAC_L	Sol_BG	4_Op_heat	0.00946056
2060	Terrestrial ecotoxicity (kg 14-DCB)	SSP2_RCP19_DAC_L	Sol_BG	5_EoL_treat	0.00570855
2060	Water depletion (m3 water)	SSP2_RCP19_DAC_L	Sol_BG	0_CO2_capture	0
2060	Water depletion (m3 water)	SSP2_RCP19_DAC_L	Sol_BG	1_Construction	0.0749128
2060	Water depletion (m3 water)	SSP2_RCP19_DAC_L	Sol_BG	2_Op_material	7.21066
2060	Water depletion (m3 water)	SSP2_RCP19_DAC_L	Sol_BG	3_Op_electricity	0.437828
2060	Water depletion (m3 water)	SSP2_RCP19_DAC_L	Sol_BG	4_Op_heat	0.169399
2060	Water depletion (m3 water)	SSP2_RCP19_DAC_L	Sol_BG	5_EoL_treat	0.0735901
2080	Climate change (kg CO2-Eq)	SSP2_RCP19_DAC_L	Sol_BG	0_CO2_capture	-1000
2080	Climate change (kg CO2-Eq)	SSP2_RCP19_DAC_L	Sol_BG	1_Construction	5.05675
2080	Climate change (kg CO2-Eq)	SSP2_RCP19_DAC_L	Sol_BG	2_Op_material	3.81852
2080	Climate change (kg CO2-Eq)	SSP2_RCP19_DAC_L	Sol_BG	3_Op_electricity	-8.13019
2080	Climate change (kg CO2-Eq)	SSP2_RCP19_DAC_L	Sol_BG	4_Op_heat	-224.639
2080	Climate change (kg CO2-Eq)	SSP2_RCP19_DAC_L	Sol_BG	5_EoL_treat	7.87363
2080	Freshwater ecotoxicity (kg 14-DCB)	SSP2_RCP19_DAC_L	Sol_BG	0_CO2_capture	0
2080	Freshwater ecotoxicity (kg 14-DCB)	SSP2_RCP19_DAC_L	Sol_BG	1_Construction	0.268567
2080	Freshwater ecotoxicity (kg 14-DCB)	SSP2_RCP19_DAC_L	Sol_BG	2_Op_material	0.518205
2080	Freshwater ecotoxicity (kg 14-DCB)	SSP2_RCP19_DAC_L	Sol_BG	3_Op_electricity	6.0761
2080	Freshwater ecotoxicity (kg 14-DCB)	SSP2_RCP19_DAC_L	Sol_BG	4_Op_heat	3.61624
2080	Freshwater ecotoxicity (kg 14-DCB)	SSP2_RCP19_DAC_L	Sol_BG	5_EoL_treat	0.491414
2080	Freshwater eutrophication (kg P-Eq)	SSP2_RCP19_DAC_L	Sol_BG	0_CO2_capture	0
2080	Freshwater eutrophication (kg P-Eq)	SSP2_RCP19_DAC_L	Sol_BG	1_Construction	0.00112933
2080	Freshwater eutrophication (kg P-Eq)	SSP2_RCP19_DAC_L	Sol_BG	2_Op_material	0.00170973
2080	Freshwater eutrophication (kg P-Eq)	SSP2_RCP19_DAC_L	Sol_BG	3_Op_electricity	0.0137893
2080	Freshwater eutrophication (kg P-Eq)	SSP2_RCP19_DAC_L	Sol_BG	4_Op_heat	0.0107237
2080	Freshwater eutrophication (kg P-Eq)	SSP2_RCP19_DAC_L	Sol_BG	5_EoL_treat	0.00110667
2080	Human toxicity (kg 14-DCB)	SSP2_RCP19_DAC_L	Sol_BG	0_CO2_capture	0
2080	Human toxicity (kg 14-DCB)	SSP2_RCP19_DAC_L	Sol_BG	1_Construction	1.87948
2080	Human toxicity (kg 14-DCB)	SSP2_RCP19_DAC_L	Sol_BG	2_Op_material	3.06903
2080	Human toxicity (kg 14-DCB)	SSP2_RCP19_DAC_L	Sol_BG	3_Op_electricity	10.7617
2080	Human toxicity (kg 14-DCB)	SSP2_RCP19_DAC_L	Sol_BG	4_Op_heat	19.7998
2080	Human toxicity (kg 14-DCB)	SSP2_RCP19_DAC_L	Sol_BG	5_EoL_treat	0.497846
2080	Metal depletion (kg Fe-Eq)	SSP2_RCP19_DAC_L	Sol_BG	0_CO2_capture	0
2080	Metal depletion (kg Fe-Eq)	SSP2_RCP19_DAC_L	Sol_BG	1_Construction	2.12553
2080	Metal depletion (kg Fe-Eq)	SSP2_RCP19_DAC_L	Sol_BG	2_Op_material	1.51773
2080	Metal depletion (kg Fe-Eq)	SSP2_RCP19_DAC_L	Sol_BG	3_Op_electricity	8.87295
2080	Metal depletion (kg Fe-Eq)	SSP2_RCP19_DAC_L	Sol_BG	4_Op_heat	7.23936
2080	Metal depletion (kg Fe-Eq)	SSP2_RCP19_DAC_L	Sol_BG	5_EoL_treat	0.0681844
2080	Terrestrial acidification (kg SO2-Eq)	SSP2_RCP19_DAC_L	Sol_BG	0_CO2_capture	0
2080	Terrestrial acidification (kg SO2-Eq)	SSP2_RCP19_DAC_L	Sol_BG	1_Construction	0.0218263
2080	Terrestrial acidification (kg SO2-Eq)	SSP2_RCP19_DAC_L	Sol_BG	2_Op_material	0.0234204
2080	Terrestrial acidification (kg SO2-Eq)	SSP2_RCP19_DAC_L	Sol_BG	3_Op_electricity	0.130742
2080	Terrestrial acidification (kg SO2-Eq)	SSP2_RCP19_DAC_L	Sol_BG	4_Op_heat	1.03948
2080	Terrestrial acidification (kg SO2-Eq)	SSP2_RCP19_DAC_L	Sol_BG	5_EoL_treat	0.00426222
2080	Terrestrial ecotoxicity (kg 14-DCB)	SSP2_RCP19_DAC_L	Sol_BG	0_CO2_capture	0
2080	Terrestrial ecotoxicity (kg 14-DCB)	SSP2_RCP19_DAC_L	Sol_BG	1_Construction	0.00273951
2080	Terrestrial ecotoxicity (kg 14-DCB)	SSP2_RCP19_DAC_L	Sol_BG	2_Op_material	0.00126047
2080	Terrestrial ecotoxicity (kg 14-DCB)	SSP2_RCP19_DAC_L	Sol_BG	3_Op_electricity	0.0252574
2080	Terrestrial ecotoxicity (kg 14-DCB)	SSP2_RCP19_DAC_L	Sol_BG	4_Op_heat	0.0100969
2080	Terrestrial ecotoxicity (kg 14-DCB)	SSP2_RCP19_DAC_L	Sol_BG	5_EoL_treat	0.00535032
2080	Water depletion (m3 water)	SSP2_RCP19_DAC_L	Sol_BG	0_CO2_capture	0
2080	Water depletion (m3 water)	SSP2_RCP19_DAC_L	Sol_BG	1_Construction	0.0598682
2080	Water depletion (m3 water)	SSP2_RCP19_DAC_L	Sol_BG	2_Op_material	6.75725
2080	Water depletion (m3 water)	SSP2_RCP19_DAC_L	Sol_BG	3_Op_electricity	0.376402
2080	Water depletion (m3 water)	SSP2_RCP19_DAC_L	Sol_BG	4_Op_heat	0.136736
2080	Water depletion (m3 water)	SSP2_RCP19_DAC_L	Sol_BG	5_EoL_treat	0.0615468
2100	Climate change (kg CO2-Eq)	SSP2_RCP19_DAC_L	Sol_BG	0_CO2_capture	-1000
2100	Climate change (kg CO2-Eq)	SSP2_RCP19_DAC_L	Sol_BG	1_Construction	4.81846
2100	Climate change (kg CO2-Eq)	SSP2_RCP19_DAC_L	Sol_BG	2_Op_material	3.83944
2100	Climate change (kg CO2-Eq)	SSP2_RCP19_DAC_L	Sol_BG	3_Op_electricity	1.93695
2100	Climate change (kg CO2-Eq)	SSP2_RCP19_DAC_L	Sol_BG	4_Op_heat	-220.186
2100	Climate change (kg CO2-Eq)	SSP2_RCP19_DAC_L	Sol_BG	5_EoL_treat	7.70061
2100	Freshwater ecotoxicity (kg 14-DCB)	SSP2_RCP19_DAC_L	Sol_BG	0_CO2_capture	0
2100	Freshwater ecotoxicity (kg 14-DCB)	SSP2_RCP19_DAC_L	Sol_BG	1_Construction	0.258223
2100	Freshwater ecotoxicity (kg 14-DCB)	SSP2_RCP19_DAC_L	Sol_BG	2_Op_material	0.526608
2100	Freshwater ecotoxicity (kg 14-DCB)	SSP2_RCP19_DAC_L	Sol_BG	3_Op_electricity	6.52651
2100	Freshwater ecotoxicity (kg 14-DCB)	SSP2_RCP19_DAC_L	Sol_BG	4_Op_heat	3.6559
2100	Freshwater ecotoxicity (kg 14-DCB)	SSP2_RCP19_DAC_L	Sol_BG	5_EoL_treat	0.477584
2100	Freshwater eutrophication (kg P-Eq)	SSP2_RCP19_DAC_L	Sol_BG	0_CO2_capture	0
2100	Freshwater eutrophication (kg P-Eq)	SSP2_RCP19_DAC_L	Sol_BG	1_Construction	0.00107554
2100	Freshwater eutrophication (kg P-Eq)	SSP2_RCP19_DAC_L	Sol_BG	2_Op_material	0.00169233
2100	Freshwater eutrophication (kg P-Eq)	SSP2_RCP19_DAC_L	Sol_BG	3_Op_electricity	0.0119351
2100	Freshwater eutrophication (kg P-Eq)	SSP2_RCP19_DAC_L	Sol_BG	4_Op_heat	0.0107342
2100	Freshwater eutrophication (kg P-Eq)	SSP2_RCP19_DAC_L	Sol_BG	5_EoL_treat	0.0010863
2100	Human toxicity (kg 14-DCB)	SSP2_RCP19_DAC_L	Sol_BG	0_CO2_capture	0
2100	Human toxicity (kg 14-DCB)	SSP2_RCP19_DAC_L	Sol_BG	1_Construction	1.79348
2100	Human toxicity (kg 14-DCB)	SSP2_RCP19_DAC_L	Sol_BG	2_Op_material	3.06396
2100	Human toxicity (kg 14-DCB)	SSP2_RCP19_DAC_L	Sol_BG	3_Op_electricity	13.9451
2100	Human toxicity (kg 14-DCB)	SSP2_RCP19_DAC_L	Sol_BG	4_Op_heat	19.7286
2100	Human toxicity (kg 14-DCB)	SSP2_RCP19_DAC_L	Sol_BG	5_EoL_treat	0.485316
2100	Metal depletion (kg Fe-Eq)	SSP2_RCP19_DAC_L	Sol_BG	0_CO2_capture	0
2100	Metal depletion (kg Fe-Eq)	SSP2_RCP19_DAC_L	Sol_BG	1_Construction	2.02498
2100	Metal depletion (kg Fe-Eq)	SSP2_RCP19_DAC_L	Sol_BG	2_Op_material	1.51376
2100	Metal depletion (kg Fe-Eq)	SSP2_RCP19_DAC_L	Sol_BG	3_Op_electricity	9.24759
2100	Metal depletion (kg Fe-Eq)	SSP2_RCP19_DAC_L	Sol_BG	4_Op_heat	7.24559
2100	Metal depletion (kg Fe-Eq)	SSP2_RCP19_DAC_L	Sol_BG	5_EoL_treat	0.0673807
2100	Terrestrial acidification (kg SO2-Eq)	SSP2_RCP19_DAC_L	Sol_BG	0_CO2_capture	0
2100	Terrestrial acidification (kg SO2-Eq)	SSP2_RCP19_DAC_L	Sol_BG	1_Construction	0.0207581
2100	Terrestrial acidification (kg SO2-Eq)	SSP2_RCP19_DAC_L	Sol_BG	2_Op_material	0.0230277
2100	Terrestrial acidification (kg SO2-Eq)	SSP2_RCP19_DAC_L	Sol_BG	3_Op_electricity	0.119418
2100	Terrestrial acidification (kg SO2-Eq)	SSP2_RCP19_DAC_L	Sol_BG	4_Op_heat	1.02074
2100	Terrestrial acidification (kg SO2-Eq)	SSP2_RCP19_DAC_L	Sol_BG	5_EoL_treat	0.00418211
2100	Terrestrial ecotoxicity (kg 14-DCB)	SSP2_RCP19_DAC_L	Sol_BG	0_CO2_capture	0
2100	Terrestrial ecotoxicity (kg 14-DCB)	SSP2_RCP19_DAC_L	Sol_BG	1_Construction	0.00261949
2100	Terrestrial ecotoxicity (kg 14-DCB)	SSP2_RCP19_DAC_L	Sol_BG	2_Op_material	0.00131777
2100	Terrestrial ecotoxicity (kg 14-DCB)	SSP2_RCP19_DAC_L	Sol_BG	3_Op_electricity	0.0254627
2100	Terrestrial ecotoxicity (kg 14-DCB)	SSP2_RCP19_DAC_L	Sol_BG	4_Op_heat	0.0103428
2100	Terrestrial ecotoxicity (kg 14-DCB)	SSP2_RCP19_DAC_L	Sol_BG	5_EoL_treat	0.00525236
2100	Water depletion (m3 water)	SSP2_RCP19_DAC_L	Sol_BG	0_CO2_capture	0
2100	Water depletion (m3 water)	SSP2_RCP19_DAC_L	Sol_BG	1_Construction	0.0564219
2100	Water depletion (m3 water)	SSP2_RCP19_DAC_L	Sol_BG	2_Op_material	6.62899
2100	Water depletion (m3 water)	SSP2_RCP19_DAC_L	Sol_BG	3_Op_electricity	0.256375
2100	Water depletion (m3 water)	SSP2_RCP19_DAC_L	Sol_BG	4_Op_heat	0.116757
2100	Water depletion (m3 water)	SSP2_RCP19_DAC_L	Sol_BG	5_EoL_treat	0.0589192
2020	Climate change (kg CO2-Eq)	SSP2_RCP19_DAC	Sor_HP	0_CO2_capture	-1000
2020	Climate change (kg CO2-Eq)	SSP2_RCP19_DAC	Sor_HP	1_Construction	7.62833
2020	Climate change (kg CO2-Eq)	SSP2_RCP19_DAC	Sor_HP	2_Op_material	9.92204
2020	Climate change (kg CO2-Eq)	SSP2_RCP19_DAC	Sor_HP	3_Op_electricity	316.123
2020	Climate change (kg CO2-Eq)	SSP2_RCP19_DAC	Sor_HP	4_Op_heat	305.693
2020	Climate change (kg CO2-Eq)	SSP2_RCP19_DAC	Sor_HP	5_EoL_treat	4.55914
2020	Freshwater ecotoxicity (kg 14-DCB)	SSP2_RCP19_DAC	Sor_HP	0_CO2_capture	0
2020	Freshwater ecotoxicity (kg 14-DCB)	SSP2_RCP19_DAC	Sor_HP	1_Construction	0.788558
2020	Freshwater ecotoxicity (kg 14-DCB)	SSP2_RCP19_DAC	Sor_HP	2_Op_material	0.402889
2020	Freshwater ecotoxicity (kg 14-DCB)	SSP2_RCP19_DAC	Sor_HP	3_Op_electricity	8.89141
2020	Freshwater ecotoxicity (kg 14-DCB)	SSP2_RCP19_DAC	Sor_HP	4_Op_heat	8.59804
2020	Freshwater ecotoxicity (kg 14-DCB)	SSP2_RCP19_DAC	Sor_HP	5_EoL_treat	1.70811
2020	Freshwater eutrophication (kg P-Eq)	SSP2_RCP19_DAC	Sor_HP	0_CO2_capture	0
2020	Freshwater eutrophication (kg P-Eq)	SSP2_RCP19_DAC	Sor_HP	1_Construction	0.00333907
2020	Freshwater eutrophication (kg P-Eq)	SSP2_RCP19_DAC	Sor_HP	2_Op_material	0.00340189
2020	Freshwater eutrophication (kg P-Eq)	SSP2_RCP19_DAC	Sor_HP	3_Op_electricity	0.300988
2020	Freshwater eutrophication (kg P-Eq)	SSP2_RCP19_DAC	Sor_HP	4_Op_heat	0.291057
2020	Freshwater eutrophication (kg P-Eq)	SSP2_RCP19_DAC	Sor_HP	5_EoL_treat	0.000136777
2020	Human toxicity (kg 14-DCB)	SSP2_RCP19_DAC	Sor_HP	0_CO2_capture	0
2020	Human toxicity (kg 14-DCB)	SSP2_RCP19_DAC	Sor_HP	1_Construction	4.99054
2020	Human toxicity (kg 14-DCB)	SSP2_RCP19_DAC	Sor_HP	2_Op_material	5.78138
2020	Human toxicity (kg 14-DCB)	SSP2_RCP19_DAC	Sor_HP	3_Op_electricity	201.439
2020	Human toxicity (kg 14-DCB)	SSP2_RCP19_DAC	Sor_HP	4_Op_heat	194.792
2020	Human toxicity (kg 14-DCB)	SSP2_RCP19_DAC	Sor_HP	5_EoL_treat	0.275779
2020	Metal depletion (kg Fe-Eq)	SSP2_RCP19_DAC	Sor_HP	0_CO2_capture	0
2020	Metal depletion (kg Fe-Eq)	SSP2_RCP19_DAC	Sor_HP	1_Construction	5.63187
2020	Metal depletion (kg Fe-Eq)	SSP2_RCP19_DAC	Sor_HP	2_Op_material	3.25551
2020	Metal depletion (kg Fe-Eq)	SSP2_RCP19_DAC	Sor_HP	3_Op_electricity	5.67637
2020	Metal depletion (kg Fe-Eq)	SSP2_RCP19_DAC	Sor_HP	4_Op_heat	5.48908
2020	Metal depletion (kg Fe-Eq)	SSP2_RCP19_DAC	Sor_HP	5_EoL_treat	0.0723186
2020	Terrestrial acidification (kg SO2-Eq)	SSP2_RCP19_DAC	Sor_HP	0_CO2_capture	0
2020	Terrestrial acidification (kg SO2-Eq)	SSP2_RCP19_DAC	Sor_HP	1_Construction	0.0378734
2020	Terrestrial acidification (kg SO2-Eq)	SSP2_RCP19_DAC	Sor_HP	2_Op_material	0.0702271
2020	Terrestrial acidification (kg SO2-Eq)	SSP2_RCP19_DAC	Sor_HP	3_Op_electricity	0.645404
2020	Terrestrial acidification (kg SO2-Eq)	SSP2_RCP19_DAC	Sor_HP	4_Op_heat	0.624109
2020	Terrestrial acidification (kg SO2-Eq)	SSP2_RCP19_DAC	Sor_HP	5_EoL_treat	0.00558384
2020	Terrestrial ecotoxicity (kg 14-DCB)	SSP2_RCP19_DAC	Sor_HP	0_CO2_capture	0
2020	Terrestrial ecotoxicity (kg 14-DCB)	SSP2_RCP19_DAC	Sor_HP	1_Construction	0.00262468
2020	Terrestrial ecotoxicity (kg 14-DCB)	SSP2_RCP19_DAC	Sor_HP	2_Op_material	0.000442929
2020	Terrestrial ecotoxicity (kg 14-DCB)	SSP2_RCP19_DAC	Sor_HP	3_Op_electricity	0.0192479
2020	Terrestrial ecotoxicity (kg 14-DCB)	SSP2_RCP19_DAC	Sor_HP	4_Op_heat	0.0186128
2020	Terrestrial ecotoxicity (kg 14-DCB)	SSP2_RCP19_DAC	Sor_HP	5_EoL_treat	0.000116856
2020	Water depletion (m3 water)	SSP2_RCP19_DAC	Sor_HP	0_CO2_capture	0
2020	Water depletion (m3 water)	SSP2_RCP19_DAC	Sor_HP	1_Construction	0.0573735
2020	Water depletion (m3 water)	SSP2_RCP19_DAC	Sor_HP	2_Op_material	0.0349947
2020	Water depletion (m3 water)	SSP2_RCP19_DAC	Sor_HP	3_Op_electricity	1.52743
2020	Water depletion (m3 water)	SSP2_RCP19_DAC	Sor_HP	4_Op_heat	1.47704
2020	Water depletion (m3 water)	SSP2_RCP19_DAC	Sor_HP	5_EoL_treat	0.00902089
2040	Climate change (kg CO2-Eq)	SSP2_RCP19_DAC	Sor_HP	0_CO2_capture	-1000
2040	Climate change (kg CO2-Eq)	SSP2_RCP19_DAC	Sor_HP	1_Construction	6.53949
2040	Climate change (kg CO2-Eq)	SSP2_RCP19_DAC	Sor_HP	2_Op_material	3.44444
2040	Climate change (kg CO2-Eq)	SSP2_RCP19_DAC	Sor_HP	3_Op_electricity	3.9661
2040	Climate change (kg CO2-Eq)	SSP2_RCP19_DAC	Sor_HP	4_Op_heat	3.83524
2040	Climate change (kg CO2-Eq)	SSP2_RCP19_DAC	Sor_HP	5_EoL_treat	4.4965
2040	Freshwater ecotoxicity (kg 14-DCB)	SSP2_RCP19_DAC	Sor_HP	0_CO2_capture	0
2040	Freshwater ecotoxicity (kg 14-DCB)	SSP2_RCP19_DAC	Sor_HP	1_Construction	0.785915
2040	Freshwater ecotoxicity (kg 14-DCB)	SSP2_RCP19_DAC	Sor_HP	2_Op_material	0.381526
2040	Freshwater ecotoxicity (kg 14-DCB)	SSP2_RCP19_DAC	Sor_HP	3_Op_electricity	7.12038
2040	Freshwater ecotoxicity (kg 14-DCB)	SSP2_RCP19_DAC	Sor_HP	4_Op_heat	6.88544
2040	Freshwater ecotoxicity (kg 14-DCB)	SSP2_RCP19_DAC	Sor_HP	5_EoL_treat	1.70792
2040	Freshwater eutrophication (kg P-Eq)	SSP2_RCP19_DAC	Sor_HP	0_CO2_capture	0
2040	Freshwater eutrophication (kg P-Eq)	SSP2_RCP19_DAC	Sor_HP	1_Construction	0.00271548
2040	Freshwater eutrophication (kg P-Eq)	SSP2_RCP19_DAC	Sor_HP	2_Op_material	-0.000232804
2040	Freshwater eutrophication (kg P-Eq)	SSP2_RCP19_DAC	Sor_HP	3_Op_electricity	0.042412
2040	Freshwater eutrophication (kg P-Eq)	SSP2_RCP19_DAC	Sor_HP	4_Op_heat	0.0410126
2040	Freshwater eutrophication (kg P-Eq)	SSP2_RCP19_DAC	Sor_HP	5_EoL_treat	0.000102177
2040	Human toxicity (kg 14-DCB)	SSP2_RCP19_DAC	Sor_HP	0_CO2_capture	0
2040	Human toxicity (kg 14-DCB)	SSP2_RCP19_DAC	Sor_HP	1_Construction	4.57104
2040	Human toxicity (kg 14-DCB)	SSP2_RCP19_DAC	Sor_HP	2_Op_material	3.30804
2040	Human toxicity (kg 14-DCB)	SSP2_RCP19_DAC	Sor_HP	3_Op_electricity	48.251
2040	Human toxicity (kg 14-DCB)	SSP2_RCP19_DAC	Sor_HP	4_Op_heat	46.659
2040	Human toxicity (kg 14-DCB)	SSP2_RCP19_DAC	Sor_HP	5_EoL_treat	0.252246
2040	Metal depletion (kg Fe-Eq)	SSP2_RCP19_DAC	Sor_HP	0_CO2_capture	0
2040	Metal depletion (kg Fe-Eq)	SSP2_RCP19_DAC	Sor_HP	1_Construction	5.64986
2040	Metal depletion (kg Fe-Eq)	SSP2_RCP19_DAC	Sor_HP	2_Op_material	3.3107
2040	Metal depletion (kg Fe-Eq)	SSP2_RCP19_DAC	Sor_HP	3_Op_electricity	9.54407
2040	Metal depletion (kg Fe-Eq)	SSP2_RCP19_DAC	Sor_HP	4_Op_heat	9.22917
2040	Metal depletion (kg Fe-Eq)	SSP2_RCP19_DAC	Sor_HP	5_EoL_treat	0.0728772
2040	Terrestrial acidification (kg SO2-Eq)	SSP2_RCP19_DAC	Sor_HP	0_CO2_capture	0
2040	Terrestrial acidification (kg SO2-Eq)	SSP2_RCP19_DAC	Sor_HP	1_Construction	0.0345898
2040	Terrestrial acidification (kg SO2-Eq)	SSP2_RCP19_DAC	Sor_HP	2_Op_material	0.0550554
2040	Terrestrial acidification (kg SO2-Eq)	SSP2_RCP19_DAC	Sor_HP	3_Op_electricity	0.239716
2040	Terrestrial acidification (kg SO2-Eq)	SSP2_RCP19_DAC	Sor_HP	4_Op_heat	0.231807
2040	Terrestrial acidification (kg SO2-Eq)	SSP2_RCP19_DAC	Sor_HP	5_EoL_treat	0.00543679
2040	Terrestrial ecotoxicity (kg 14-DCB)	SSP2_RCP19_DAC	Sor_HP	0_CO2_capture	0
2040	Terrestrial ecotoxicity (kg 14-DCB)	SSP2_RCP19_DAC	Sor_HP	1_Construction	0.00262621
2040	Terrestrial ecotoxicity (kg 14-DCB)	SSP2_RCP19_DAC	Sor_HP	2_Op_material	0.000439637
2040	Terrestrial ecotoxicity (kg 14-DCB)	SSP2_RCP19_DAC	Sor_HP	3_Op_electricity	0.026873
2040	Terrestrial ecotoxicity (kg 14-DCB)	SSP2_RCP19_DAC	Sor_HP	4_Op_heat	0.0259864
2040	Terrestrial ecotoxicity (kg 14-DCB)	SSP2_RCP19_DAC	Sor_HP	5_EoL_treat	0.00011683
2040	Water depletion (m3 water)	SSP2_RCP19_DAC	Sor_HP	0_CO2_capture	0
2040	Water depletion (m3 water)	SSP2_RCP19_DAC	Sor_HP	1_Construction	0.0556937
2040	Water depletion (m3 water)	SSP2_RCP19_DAC	Sor_HP	2_Op_material	0.0257827
2040	Water depletion (m3 water)	SSP2_RCP19_DAC	Sor_HP	3_Op_electricity	0.73212
2040	Water depletion (m3 water)	SSP2_RCP19_DAC	Sor_HP	4_Op_heat	0.707965
2040	Water depletion (m3 water)	SSP2_RCP19_DAC	Sor_HP	5_EoL_treat	0.00893036
2060	Climate change (kg CO2-Eq)	SSP2_RCP19_DAC	Sor_HP	0_CO2_capture	-1000
2060	Climate change (kg CO2-Eq)	SSP2_RCP19_DAC	Sor_HP	1_Construction	6.4898
2060	Climate change (kg CO2-Eq)	SSP2_RCP19_DAC	Sor_HP	2_Op_material	3.29967
2060	Climate change (kg CO2-Eq)	SSP2_RCP19_DAC	Sor_HP	3_Op_electricity	-8.74718
2060	Climate change (kg CO2-Eq)	SSP2_RCP19_DAC	Sor_HP	4_Op_heat	-8.45857
2060	Climate change (kg CO2-Eq)	SSP2_RCP19_DAC	Sor_HP	5_EoL_treat	4.49488
2060	Freshwater ecotoxicity (kg 14-DCB)	SSP2_RCP19_DAC	Sor_HP	0_CO2_capture	0
2060	Freshwater ecotoxicity (kg 14-DCB)	SSP2_RCP19_DAC	Sor_HP	1_Construction	0.787004
2060	Freshwater ecotoxicity (kg 14-DCB)	SSP2_RCP19_DAC	Sor_HP	2_Op_material	0.388324
2060	Freshwater ecotoxicity (kg 14-DCB)	SSP2_RCP19_DAC	Sor_HP	3_Op_electricity	8.12075
2060	Freshwater ecotoxicity (kg 14-DCB)	SSP2_RCP19_DAC	Sor_HP	4_Op_heat	7.85281
2060	Freshwater ecotoxicity (kg 14-DCB)	SSP2_RCP19_DAC	Sor_HP	5_EoL_treat	1.70799
2060	Freshwater eutrophication (kg P-Eq)	SSP2_RCP19_DAC	Sor_HP	0_CO2_capture	0
2060	Freshwater eutrophication (kg P-Eq)	SSP2_RCP19_DAC	Sor_HP	1_Construction	0.00271611
2060	Freshwater eutrophication (kg P-Eq)	SSP2_RCP19_DAC	Sor_HP	2_Op_material	-0.000166854
2060	Freshwater eutrophication (kg P-Eq)	SSP2_RCP19_DAC	Sor_HP	3_Op_electricity	0.0297754
2060	Freshwater eutrophication (kg P-Eq)	SSP2_RCP19_DAC	Sor_HP	4_Op_heat	0.028793
2060	Freshwater eutrophication (kg P-Eq)	SSP2_RCP19_DAC	Sor_HP	5_EoL_treat	0.000102664
2060	Human toxicity (kg 14-DCB)	SSP2_RCP19_DAC	Sor_HP	0_CO2_capture	0
2060	Human toxicity (kg 14-DCB)	SSP2_RCP19_DAC	Sor_HP	1_Construction	4.53613
2060	Human toxicity (kg 14-DCB)	SSP2_RCP19_DAC	Sor_HP	2_Op_material	3.1427
2060	Human toxicity (kg 14-DCB)	SSP2_RCP19_DAC	Sor_HP	3_Op_electricity	21.5297
2060	Human toxicity (kg 14-DCB)	SSP2_RCP19_DAC	Sor_HP	4_Op_heat	20.8193
2060	Human toxicity (kg 14-DCB)	SSP2_RCP19_DAC	Sor_HP	5_EoL_treat	0.250603
2060	Metal depletion (kg Fe-Eq)	SSP2_RCP19_DAC	Sor_HP	0_CO2_capture	0
2060	Metal depletion (kg Fe-Eq)	SSP2_RCP19_DAC	Sor_HP	1_Construction	5.652
2060	Metal depletion (kg Fe-Eq)	SSP2_RCP19_DAC	Sor_HP	2_Op_material	3.32216
2060	Metal depletion (kg Fe-Eq)	SSP2_RCP19_DAC	Sor_HP	3_Op_electricity	11.4217
2060	Metal depletion (kg Fe-Eq)	SSP2_RCP19_DAC	Sor_HP	4_Op_heat	11.0448
2060	Metal depletion (kg Fe-Eq)	SSP2_RCP19_DAC	Sor_HP	5_EoL_treat	0.0729939
2060	Terrestrial acidification (kg SO2-Eq)	SSP2_RCP19_DAC	Sor_HP	0_CO2_capture	0
2060	Terrestrial acidification (kg SO2-Eq)	SSP2_RCP19_DAC	Sor_HP	1_Construction	0.0343493
2060	Terrestrial acidification (kg SO2-Eq)	SSP2_RCP19_DAC	Sor_HP	2_Op_material	0.0557041
2060	Terrestrial acidification (kg SO2-Eq)	SSP2_RCP19_DAC	Sor_HP	3_Op_electricity	0.22079
2060	Terrestrial acidification (kg SO2-Eq)	SSP2_RCP19_DAC	Sor_HP	4_Op_heat	0.213506
2060	Terrestrial acidification (kg SO2-Eq)	SSP2_RCP19_DAC	Sor_HP	5_EoL_treat	0.00544211
2060	Terrestrial ecotoxicity (kg 14-DCB)	SSP2_RCP19_DAC	Sor_HP	0_CO2_capture	0
2060	Terrestrial ecotoxicity (kg 14-DCB)	SSP2_RCP19_DAC	Sor_HP	1_Construction	0.00263535
2060	Terrestrial ecotoxicity (kg 14-DCB)	SSP2_RCP19_DAC	Sor_HP	2_Op_material	0.000490052
2060	Terrestrial ecotoxicity (kg 14-DCB)	SSP2_RCP19_DAC	Sor_HP	3_Op_electricity	0.0315019
2060	Terrestrial ecotoxicity (kg 14-DCB)	SSP2_RCP19_DAC	Sor_HP	4_Op_heat	0.0304625
2060	Terrestrial ecotoxicity (kg 14-DCB)	SSP2_RCP19_DAC	Sor_HP	5_EoL_treat	0.000117341
2060	Water depletion (m3 water)	SSP2_RCP19_DAC	Sor_HP	0_CO2_capture	0
2060	Water depletion (m3 water)	SSP2_RCP19_DAC	Sor_HP	1_Construction	0.0556457
2060	Water depletion (m3 water)	SSP2_RCP19_DAC	Sor_HP	2_Op_material	0.0258706
2060	Water depletion (m3 water)	SSP2_RCP19_DAC	Sor_HP	3_Op_electricity	0.566396
2060	Water depletion (m3 water)	SSP2_RCP19_DAC	Sor_HP	4_Op_heat	0.547708
2060	Water depletion (m3 water)	SSP2_RCP19_DAC	Sor_HP	5_EoL_treat	0.00893095
2080	Climate change (kg CO2-Eq)	SSP2_RCP19_DAC	Sor_HP	0_CO2_capture	-1000
2080	Climate change (kg CO2-Eq)	SSP2_RCP19_DAC	Sor_HP	1_Construction	6.43342
2080	Climate change (kg CO2-Eq)	SSP2_RCP19_DAC	Sor_HP	2_Op_material	3.20193
2080	Climate change (kg CO2-Eq)	SSP2_RCP19_DAC	Sor_HP	3_Op_electricity	-11.2177
2080	Climate change (kg CO2-Eq)	SSP2_RCP19_DAC	Sor_HP	4_Op_heat	-10.8476
2080	Climate change (kg CO2-Eq)	SSP2_RCP19_DAC	Sor_HP	5_EoL_treat	4.49412
2080	Freshwater ecotoxicity (kg 14-DCB)	SSP2_RCP19_DAC	Sor_HP	0_CO2_capture	0
2080	Freshwater ecotoxicity (kg 14-DCB)	SSP2_RCP19_DAC	Sor_HP	1_Construction	0.792011
2080	Freshwater ecotoxicity (kg 14-DCB)	SSP2_RCP19_DAC	Sor_HP	2_Op_material	0.425696
2080	Freshwater ecotoxicity (kg 14-DCB)	SSP2_RCP19_DAC	Sor_HP	3_Op_electricity	8.38358
2080	Freshwater ecotoxicity (kg 14-DCB)	SSP2_RCP19_DAC	Sor_HP	4_Op_heat	8.10697
2080	Freshwater ecotoxicity (kg 14-DCB)	SSP2_RCP19_DAC	Sor_HP	5_EoL_treat	1.70834
2080	Freshwater eutrophication (kg P-Eq)	SSP2_RCP19_DAC	Sor_HP	0_CO2_capture	0
2080	Freshwater eutrophication (kg P-Eq)	SSP2_RCP19_DAC	Sor_HP	1_Construction	0.00267763
2080	Freshwater eutrophication (kg P-Eq)	SSP2_RCP19_DAC	Sor_HP	2_Op_material	-0.000306599
2080	Freshwater eutrophication (kg P-Eq)	SSP2_RCP19_DAC	Sor_HP	3_Op_electricity	0.0190259
2080	Freshwater eutrophication (kg P-Eq)	SSP2_RCP19_DAC	Sor_HP	4_Op_heat	0.0183982
2080	Freshwater eutrophication (kg P-Eq)	SSP2_RCP19_DAC	Sor_HP	5_EoL_treat	0.000101453
2080	Human toxicity (kg 14-DCB)	SSP2_RCP19_DAC	Sor_HP	0_CO2_capture	0
2080	Human toxicity (kg 14-DCB)	SSP2_RCP19_DAC	Sor_HP	1_Construction	4.52016
2080	Human toxicity (kg 14-DCB)	SSP2_RCP19_DAC	Sor_HP	2_Op_material	3.13483
2080	Human toxicity (kg 14-DCB)	SSP2_RCP19_DAC	Sor_HP	3_Op_electricity	14.8486
2080	Human toxicity (kg 14-DCB)	SSP2_RCP19_DAC	Sor_HP	4_Op_heat	14.3586
2080	Human toxicity (kg 14-DCB)	SSP2_RCP19_DAC	Sor_HP	5_EoL_treat	0.250599
2080	Metal depletion (kg Fe-Eq)	SSP2_RCP19_DAC	Sor_HP	0_CO2_capture	0
2080	Metal depletion (kg Fe-Eq)	SSP2_RCP19_DAC	Sor_HP	1_Construction	5.65367
2080	Metal depletion (kg Fe-Eq)	SSP2_RCP19_DAC	Sor_HP	2_Op_material	3.38228
2080	Metal depletion (kg Fe-Eq)	SSP2_RCP19_DAC	Sor_HP	3_Op_electricity	12.2426
2080	Metal depletion (kg Fe-Eq)	SSP2_RCP19_DAC	Sor_HP	4_Op_heat	11.8386
2080	Metal depletion (kg Fe-Eq)	SSP2_RCP19_DAC	Sor_HP	5_EoL_treat	0.0735658
2080	Terrestrial acidification (kg SO2-Eq)	SSP2_RCP19_DAC	Sor_HP	0_CO2_capture	0
2080	Terrestrial acidification (kg SO2-Eq)	SSP2_RCP19_DAC	Sor_HP	1_Construction	0.0340629
2080	Terrestrial acidification (kg SO2-Eq)	SSP2_RCP19_DAC	Sor_HP	2_Op_material	0.0544311
2080	Terrestrial acidification (kg SO2-Eq)	SSP2_RCP19_DAC	Sor_HP	3_Op_electricity	0.180393
2080	Terrestrial acidification (kg SO2-Eq)	SSP2_RCP19_DAC	Sor_HP	4_Op_heat	0.174441
2080	Terrestrial acidification (kg SO2-Eq)	SSP2_RCP19_DAC	Sor_HP	5_EoL_treat	0.0054304
2080	Terrestrial ecotoxicity (kg 14-DCB)	SSP2_RCP19_DAC	Sor_HP	0_CO2_capture	0
2080	Terrestrial ecotoxicity (kg 14-DCB)	SSP2_RCP19_DAC	Sor_HP	1_Construction	0.00266883
2080	Terrestrial ecotoxicity (kg 14-DCB)	SSP2_RCP19_DAC	Sor_HP	2_Op_material	0.000719492
2080	Terrestrial ecotoxicity (kg 14-DCB)	SSP2_RCP19_DAC	Sor_HP	3_Op_electricity	0.0348492
2080	Terrestrial ecotoxicity (kg 14-DCB)	SSP2_RCP19_DAC	Sor_HP	4_Op_heat	0.0336994
2080	Terrestrial ecotoxicity (kg 14-DCB)	SSP2_RCP19_DAC	Sor_HP	5_EoL_treat	0.000119511
2080	Water depletion (m3 water)	SSP2_RCP19_DAC	Sor_HP	0_CO2_capture	0
2080	Water depletion (m3 water)	SSP2_RCP19_DAC	Sor_HP	1_Construction	0.0548395
2080	Water depletion (m3 water)	SSP2_RCP19_DAC	Sor_HP	2_Op_material	0.0218444
2080	Water depletion (m3 water)	SSP2_RCP19_DAC	Sor_HP	3_Op_electricity	0.519345
2080	Water depletion (m3 water)	SSP2_RCP19_DAC	Sor_HP	4_Op_heat	0.50221
2080	Water depletion (m3 water)	SSP2_RCP19_DAC	Sor_HP	5_EoL_treat	0.0088927
2100	Climate change (kg CO2-Eq)	SSP2_RCP19_DAC	Sor_HP	0_CO2_capture	-1000
2100	Climate change (kg CO2-Eq)	SSP2_RCP19_DAC	Sor_HP	1_Construction	6.44313
2100	Climate change (kg CO2-Eq)	SSP2_RCP19_DAC	Sor_HP	2_Op_material	3.27043
2100	Climate change (kg CO2-Eq)	SSP2_RCP19_DAC	Sor_HP	3_Op_electricity	2.72291
2100	Climate change (kg CO2-Eq)	SSP2_RCP19_DAC	Sor_HP	4_Op_heat	2.63307
2100	Climate change (kg CO2-Eq)	SSP2_RCP19_DAC	Sor_HP	5_EoL_treat	4.49478
2100	Freshwater ecotoxicity (kg 14-DCB)	SSP2_RCP19_DAC	Sor_HP	0_CO2_capture	0
2100	Freshwater ecotoxicity (kg 14-DCB)	SSP2_RCP19_DAC	Sor_HP	1_Construction	0.795601
2100	Freshwater ecotoxicity (kg 14-DCB)	SSP2_RCP19_DAC	Sor_HP	2_Op_material	0.446074
2100	Freshwater ecotoxicity (kg 14-DCB)	SSP2_RCP19_DAC	Sor_HP	3_Op_electricity	9.17477
2100	Freshwater ecotoxicity (kg 14-DCB)	SSP2_RCP19_DAC	Sor_HP	4_Op_heat	8.87206
2100	Freshwater ecotoxicity (kg 14-DCB)	SSP2_RCP19_DAC	Sor_HP	5_EoL_treat	1.70854
2100	Freshwater eutrophication (kg P-Eq)	SSP2_RCP19_DAC	Sor_HP	0_CO2_capture	0
2100	Freshwater eutrophication (kg P-Eq)	SSP2_RCP19_DAC	Sor_HP	1_Construction	0.00268054
2100	Freshwater eutrophication (kg P-Eq)	SSP2_RCP19_DAC	Sor_HP	2_Op_material	-0.000300587
2100	Freshwater eutrophication (kg P-Eq)	SSP2_RCP19_DAC	Sor_HP	3_Op_electricity	0.0167781
2100	Freshwater eutrophication (kg P-Eq)	SSP2_RCP19_DAC	Sor_HP	4_Op_heat	0.0162245
2100	Freshwater eutrophication (kg P-Eq)	SSP2_RCP19_DAC	Sor_HP	5_EoL_treat	0.000101682
2100	Human toxicity (kg 14-DCB)	SSP2_RCP19_DAC	Sor_HP	0_CO2_capture	0
2100	Human toxicity (kg 14-DCB)	SSP2_RCP19_DAC	Sor_HP	1_Construction	4.52828
2100	Human toxicity (kg 14-DCB)	SSP2_RCP19_DAC	Sor_HP	2_Op_material	3.17188
2100	Human toxicity (kg 14-DCB)	SSP2_RCP19_DAC	Sor_HP	3_Op_electricity	19.6037
2100	Human toxicity (kg 14-DCB)	SSP2_RCP19_DAC	Sor_HP	4_Op_heat	18.9569
2100	Human toxicity (kg 14-DCB)	SSP2_RCP19_DAC	Sor_HP	5_EoL_treat	0.251069
2100	Metal depletion (kg Fe-Eq)	SSP2_RCP19_DAC	Sor_HP	0_CO2_capture	0
2100	Metal depletion (kg Fe-Eq)	SSP2_RCP19_DAC	Sor_HP	1_Construction	5.65888
2100	Metal depletion (kg Fe-Eq)	SSP2_RCP19_DAC	Sor_HP	2_Op_material	3.41237
2100	Metal depletion (kg Fe-Eq)	SSP2_RCP19_DAC	Sor_HP	3_Op_electricity	13
2100	Metal depletion (kg Fe-Eq)	SSP2_RCP19_DAC	Sor_HP	4_Op_heat	12.5711
2100	Metal depletion (kg Fe-Eq)	SSP2_RCP19_DAC	Sor_HP	5_EoL_treat	0.0738467
2100	Terrestrial acidification (kg SO2-Eq)	SSP2_RCP19_DAC	Sor_HP	0_CO2_capture	0
2100	Terrestrial acidification (kg SO2-Eq)	SSP2_RCP19_DAC	Sor_HP	1_Construction	0.0340538
2100	Terrestrial acidification (kg SO2-Eq)	SSP2_RCP19_DAC	Sor_HP	2_Op_material	0.0545331
2100	Terrestrial acidification (kg SO2-Eq)	SSP2_RCP19_DAC	Sor_HP	3_Op_electricity	0.167874
2100	Terrestrial acidification (kg SO2-Eq)	SSP2_RCP19_DAC	Sor_HP	4_Op_heat	0.162335
2100	Terrestrial acidification (kg SO2-Eq)	SSP2_RCP19_DAC	Sor_HP	5_EoL_treat	0.00543129
2100	Terrestrial ecotoxicity (kg 14-DCB)	SSP2_RCP19_DAC	Sor_HP	0_CO2_capture	0
2100	Terrestrial ecotoxicity (kg 14-DCB)	SSP2_RCP19_DAC	Sor_HP	1_Construction	0.0026862
2100	Terrestrial ecotoxicity (kg 14-DCB)	SSP2_RCP19_DAC	Sor_HP	2_Op_material	0.00082987
2100	Terrestrial ecotoxicity (kg 14-DCB)	SSP2_RCP19_DAC	Sor_HP	3_Op_electricity	0.0357947
2100	Terrestrial ecotoxicity (kg 14-DCB)	SSP2_RCP19_DAC	Sor_HP	4_Op_heat	0.0346137
2100	Terrestrial ecotoxicity (kg 14-DCB)	SSP2_RCP19_DAC	Sor_HP	5_EoL_treat	0.000120489
2100	Water depletion (m3 water)	SSP2_RCP19_DAC	Sor_HP	0_CO2_capture	0
2100	Water depletion (m3 water)	SSP2_RCP19_DAC	Sor_HP	1_Construction	0.0542421
2100	Water depletion (m3 water)	SSP2_RCP19_DAC	Sor_HP	2_Op_material	0.0180613
2100	Water depletion (m3 water)	SSP2_RCP19_DAC	Sor_HP	3_Op_electricity	0.360404
2100	Water depletion (m3 water)	SSP2_RCP19_DAC	Sor_HP	4_Op_heat	0.348513
2100	Water depletion (m3 water)	SSP2_RCP19_DAC	Sor_HP	5_EoL_treat	0.0088581
2020	Climate change (kg CO2-Eq)	SSP2_RCP19_DAC	Sor_BG	0_CO2_capture	-1000
2020	Climate change (kg CO2-Eq)	SSP2_RCP19_DAC	Sor_BG	1_Construction	7.62833
2020	Climate change (kg CO2-Eq)	SSP2_RCP19_DAC	Sor_BG	2_Op_material	9.92204
2020	Climate change (kg CO2-Eq)	SSP2_RCP19_DAC	Sor_BG	3_Op_electricity	316.123
2020	Climate change (kg CO2-Eq)	SSP2_RCP19_DAC	Sor_BG	4_Op_heat	113.541
2020	Climate change (kg CO2-Eq)	SSP2_RCP19_DAC	Sor_BG	5_EoL_treat	4.55914
2020	Freshwater ecotoxicity (kg 14-DCB)	SSP2_RCP19_DAC	Sor_BG	0_CO2_capture	0
2020	Freshwater ecotoxicity (kg 14-DCB)	SSP2_RCP19_DAC	Sor_BG	1_Construction	0.788558
2020	Freshwater ecotoxicity (kg 14-DCB)	SSP2_RCP19_DAC	Sor_BG	2_Op_material	0.402889
2020	Freshwater ecotoxicity (kg 14-DCB)	SSP2_RCP19_DAC	Sor_BG	3_Op_electricity	8.89141
2020	Freshwater ecotoxicity (kg 14-DCB)	SSP2_RCP19_DAC	Sor_BG	4_Op_heat	3.38215
2020	Freshwater ecotoxicity (kg 14-DCB)	SSP2_RCP19_DAC	Sor_BG	5_EoL_treat	1.70811
2020	Freshwater eutrophication (kg P-Eq)	SSP2_RCP19_DAC	Sor_BG	0_CO2_capture	0
2020	Freshwater eutrophication (kg P-Eq)	SSP2_RCP19_DAC	Sor_BG	1_Construction	0.00333907
2020	Freshwater eutrophication (kg P-Eq)	SSP2_RCP19_DAC	Sor_BG	2_Op_material	0.00340189
2020	Freshwater eutrophication (kg P-Eq)	SSP2_RCP19_DAC	Sor_BG	3_Op_electricity	0.300988
2020	Freshwater eutrophication (kg P-Eq)	SSP2_RCP19_DAC	Sor_BG	4_Op_heat	0.0290947
2020	Freshwater eutrophication (kg P-Eq)	SSP2_RCP19_DAC	Sor_BG	5_EoL_treat	0.000136777
2020	Human toxicity (kg 14-DCB)	SSP2_RCP19_DAC	Sor_BG	0_CO2_capture	0
2020	Human toxicity (kg 14-DCB)	SSP2_RCP19_DAC	Sor_BG	1_Construction	4.99054
2020	Human toxicity (kg 14-DCB)	SSP2_RCP19_DAC	Sor_BG	2_Op_material	5.78138
2020	Human toxicity (kg 14-DCB)	SSP2_RCP19_DAC	Sor_BG	3_Op_electricity	201.439
2020	Human toxicity (kg 14-DCB)	SSP2_RCP19_DAC	Sor_BG	4_Op_heat	32.4088
2020	Human toxicity (kg 14-DCB)	SSP2_RCP19_DAC	Sor_BG	5_EoL_treat	0.275779
2020	Metal depletion (kg Fe-Eq)	SSP2_RCP19_DAC	Sor_BG	0_CO2_capture	0
2020	Metal depletion (kg Fe-Eq)	SSP2_RCP19_DAC	Sor_BG	1_Construction	5.63187
2020	Metal depletion (kg Fe-Eq)	SSP2_RCP19_DAC	Sor_BG	2_Op_material	3.25551
2020	Metal depletion (kg Fe-Eq)	SSP2_RCP19_DAC	Sor_BG	3_Op_electricity	5.67637
2020	Metal depletion (kg Fe-Eq)	SSP2_RCP19_DAC	Sor_BG	4_Op_heat	6.35333
2020	Metal depletion (kg Fe-Eq)	SSP2_RCP19_DAC	Sor_BG	5_EoL_treat	0.0723186
2020	Terrestrial acidification (kg SO2-Eq)	SSP2_RCP19_DAC	Sor_BG	0_CO2_capture	0
2020	Terrestrial acidification (kg SO2-Eq)	SSP2_RCP19_DAC	Sor_BG	1_Construction	0.0378734
2020	Terrestrial acidification (kg SO2-Eq)	SSP2_RCP19_DAC	Sor_BG	2_Op_material	0.0702271
2020	Terrestrial acidification (kg SO2-Eq)	SSP2_RCP19_DAC	Sor_BG	3_Op_electricity	0.645404
2020	Terrestrial acidification (kg SO2-Eq)	SSP2_RCP19_DAC	Sor_BG	4_Op_heat	1.09279
2020	Terrestrial acidification (kg SO2-Eq)	SSP2_RCP19_DAC	Sor_BG	5_EoL_treat	0.00558384
2020	Terrestrial ecotoxicity (kg 14-DCB)	SSP2_RCP19_DAC	Sor_BG	0_CO2_capture	0
2020	Terrestrial ecotoxicity (kg 14-DCB)	SSP2_RCP19_DAC	Sor_BG	1_Construction	0.00262468
2020	Terrestrial ecotoxicity (kg 14-DCB)	SSP2_RCP19_DAC	Sor_BG	2_Op_material	0.000442929
2020	Terrestrial ecotoxicity (kg 14-DCB)	SSP2_RCP19_DAC	Sor_BG	3_Op_electricity	0.0192479
2020	Terrestrial ecotoxicity (kg 14-DCB)	SSP2_RCP19_DAC	Sor_BG	4_Op_heat	0.00841779
2020	Terrestrial ecotoxicity (kg 14-DCB)	SSP2_RCP19_DAC	Sor_BG	5_EoL_treat	0.000116856
2020	Water depletion (m3 water)	SSP2_RCP19_DAC	Sor_BG	0_CO2_capture	0
2020	Water depletion (m3 water)	SSP2_RCP19_DAC	Sor_BG	1_Construction	0.0573735
2020	Water depletion (m3 water)	SSP2_RCP19_DAC	Sor_BG	2_Op_material	0.0349947
2020	Water depletion (m3 water)	SSP2_RCP19_DAC	Sor_BG	3_Op_electricity	1.52743
2020	Water depletion (m3 water)	SSP2_RCP19_DAC	Sor_BG	4_Op_heat	0.202058
2020	Water depletion (m3 water)	SSP2_RCP19_DAC	Sor_BG	5_EoL_treat	0.00902089
2040	Climate change (kg CO2-Eq)	SSP2_RCP19_DAC	Sor_BG	0_CO2_capture	-1000
2040	Climate change (kg CO2-Eq)	SSP2_RCP19_DAC	Sor_BG	1_Construction	6.53949
2040	Climate change (kg CO2-Eq)	SSP2_RCP19_DAC	Sor_BG	2_Op_material	3.44444
2040	Climate change (kg CO2-Eq)	SSP2_RCP19_DAC	Sor_BG	3_Op_electricity	3.9661
2040	Climate change (kg CO2-Eq)	SSP2_RCP19_DAC	Sor_BG	4_Op_heat	79.7452
2040	Climate change (kg CO2-Eq)	SSP2_RCP19_DAC	Sor_BG	5_EoL_treat	4.4965
2040	Freshwater ecotoxicity (kg 14-DCB)	SSP2_RCP19_DAC	Sor_BG	0_CO2_capture	0
2040	Freshwater ecotoxicity (kg 14-DCB)	SSP2_RCP19_DAC	Sor_BG	1_Construction	0.785915
2040	Freshwater ecotoxicity (kg 14-DCB)	SSP2_RCP19_DAC	Sor_BG	2_Op_material	0.381526
2040	Freshwater ecotoxicity (kg 14-DCB)	SSP2_RCP19_DAC	Sor_BG	3_Op_electricity	7.12038
2040	Freshwater ecotoxicity (kg 14-DCB)	SSP2_RCP19_DAC	Sor_BG	4_Op_heat	3.28211
2040	Freshwater ecotoxicity (kg 14-DCB)	SSP2_RCP19_DAC	Sor_BG	5_EoL_treat	1.70792
2040	Freshwater eutrophication (kg P-Eq)	SSP2_RCP19_DAC	Sor_BG	0_CO2_capture	0
2040	Freshwater eutrophication (kg P-Eq)	SSP2_RCP19_DAC	Sor_BG	1_Construction	0.00271548
2040	Freshwater eutrophication (kg P-Eq)	SSP2_RCP19_DAC	Sor_BG	2_Op_material	-0.000232804
2040	Freshwater eutrophication (kg P-Eq)	SSP2_RCP19_DAC	Sor_BG	3_Op_electricity	0.042412
2040	Freshwater eutrophication (kg P-Eq)	SSP2_RCP19_DAC	Sor_BG	4_Op_heat	0.0107204
2040	Freshwater eutrophication (kg P-Eq)	SSP2_RCP19_DAC	Sor_BG	5_EoL_treat	0.000102177
2040	Human toxicity (kg 14-DCB)	SSP2_RCP19_DAC	Sor_BG	0_CO2_capture	0
2040	Human toxicity (kg 14-DCB)	SSP2_RCP19_DAC	Sor_BG	1_Construction	4.57104
2040	Human toxicity (kg 14-DCB)	SSP2_RCP19_DAC	Sor_BG	2_Op_material	3.30804
2040	Human toxicity (kg 14-DCB)	SSP2_RCP19_DAC	Sor_BG	3_Op_electricity	48.251
2040	Human toxicity (kg 14-DCB)	SSP2_RCP19_DAC	Sor_BG	4_Op_heat	19.9352
2040	Human toxicity (kg 14-DCB)	SSP2_RCP19_DAC	Sor_BG	5_EoL_treat	0.252246
2040	Metal depletion (kg Fe-Eq)	SSP2_RCP19_DAC	Sor_BG	0_CO2_capture	0
2040	Metal depletion (kg Fe-Eq)	SSP2_RCP19_DAC	Sor_BG	1_Construction	5.64986
2040	Metal depletion (kg Fe-Eq)	SSP2_RCP19_DAC	Sor_BG	2_Op_material	3.3107
2040	Metal depletion (kg Fe-Eq)	SSP2_RCP19_DAC	Sor_BG	3_Op_electricity	9.54407
2040	Metal depletion (kg Fe-Eq)	SSP2_RCP19_DAC	Sor_BG	4_Op_heat	6.65515
2040	Metal depletion (kg Fe-Eq)	SSP2_RCP19_DAC	Sor_BG	5_EoL_treat	0.0728772
2040	Terrestrial acidification (kg SO2-Eq)	SSP2_RCP19_DAC	Sor_BG	0_CO2_capture	0
2040	Terrestrial acidification (kg SO2-Eq)	SSP2_RCP19_DAC	Sor_BG	1_Construction	0.0345898
2040	Terrestrial acidification (kg SO2-Eq)	SSP2_RCP19_DAC	Sor_BG	2_Op_material	0.0550554
2040	Terrestrial acidification (kg SO2-Eq)	SSP2_RCP19_DAC	Sor_BG	3_Op_electricity	0.239716
2040	Terrestrial acidification (kg SO2-Eq)	SSP2_RCP19_DAC	Sor_BG	4_Op_heat	1.01215
2040	Terrestrial acidification (kg SO2-Eq)	SSP2_RCP19_DAC	Sor_BG	5_EoL_treat	0.00543679
2040	Terrestrial ecotoxicity (kg 14-DCB)	SSP2_RCP19_DAC	Sor_BG	0_CO2_capture	0
2040	Terrestrial ecotoxicity (kg 14-DCB)	SSP2_RCP19_DAC	Sor_BG	1_Construction	0.00262621
2040	Terrestrial ecotoxicity (kg 14-DCB)	SSP2_RCP19_DAC	Sor_BG	2_Op_material	0.000439637
2040	Terrestrial ecotoxicity (kg 14-DCB)	SSP2_RCP19_DAC	Sor_BG	3_Op_electricity	0.026873
2040	Terrestrial ecotoxicity (kg 14-DCB)	SSP2_RCP19_DAC	Sor_BG	4_Op_heat	0.00834849
2040	Terrestrial ecotoxicity (kg 14-DCB)	SSP2_RCP19_DAC	Sor_BG	5_EoL_treat	0.00011683
2040	Water depletion (m3 water)	SSP2_RCP19_DAC	Sor_BG	0_CO2_capture	0
2040	Water depletion (m3 water)	SSP2_RCP19_DAC	Sor_BG	1_Construction	0.0556937
2040	Water depletion (m3 water)	SSP2_RCP19_DAC	Sor_BG	2_Op_material	0.0257827
2040	Water depletion (m3 water)	SSP2_RCP19_DAC	Sor_BG	3_Op_electricity	0.73212
2040	Water depletion (m3 water)	SSP2_RCP19_DAC	Sor_BG	4_Op_heat	0.154219
2040	Water depletion (m3 water)	SSP2_RCP19_DAC	Sor_BG	5_EoL_treat	0.00893036
2060	Climate change (kg CO2-Eq)	SSP2_RCP19_DAC	Sor_BG	0_CO2_capture	-1000
2060	Climate change (kg CO2-Eq)	SSP2_RCP19_DAC	Sor_BG	1_Construction	6.4898
2060	Climate change (kg CO2-Eq)	SSP2_RCP19_DAC	Sor_BG	2_Op_material	3.29967
2060	Climate change (kg CO2-Eq)	SSP2_RCP19_DAC	Sor_BG	3_Op_electricity	-8.74718
2060	Climate change (kg CO2-Eq)	SSP2_RCP19_DAC	Sor_BG	4_Op_heat	78.7874
2060	Climate change (kg CO2-Eq)	SSP2_RCP19_DAC	Sor_BG	5_EoL_treat	4.49488
2060	Freshwater ecotoxicity (kg 14-DCB)	SSP2_RCP19_DAC	Sor_BG	0_CO2_capture	0
2060	Freshwater ecotoxicity (kg 14-DCB)	SSP2_RCP19_DAC	Sor_BG	1_Construction	0.787004
2060	Freshwater ecotoxicity (kg 14-DCB)	SSP2_RCP19_DAC	Sor_BG	2_Op_material	0.388324
2060	Freshwater ecotoxicity (kg 14-DCB)	SSP2_RCP19_DAC	Sor_BG	3_Op_electricity	8.12075
2060	Freshwater ecotoxicity (kg 14-DCB)	SSP2_RCP19_DAC	Sor_BG	4_Op_heat	3.31348
2060	Freshwater ecotoxicity (kg 14-DCB)	SSP2_RCP19_DAC	Sor_BG	5_EoL_treat	1.70799
2060	Freshwater eutrophication (kg P-Eq)	SSP2_RCP19_DAC	Sor_BG	0_CO2_capture	0
2060	Freshwater eutrophication (kg P-Eq)	SSP2_RCP19_DAC	Sor_BG	1_Construction	0.00271611
2060	Freshwater eutrophication (kg P-Eq)	SSP2_RCP19_DAC	Sor_BG	2_Op_material	-0.000166854
2060	Freshwater eutrophication (kg P-Eq)	SSP2_RCP19_DAC	Sor_BG	3_Op_electricity	0.0297754
2060	Freshwater eutrophication (kg P-Eq)	SSP2_RCP19_DAC	Sor_BG	4_Op_heat	0.0109509
2060	Freshwater eutrophication (kg P-Eq)	SSP2_RCP19_DAC	Sor_BG	5_EoL_treat	0.000102664
2060	Human toxicity (kg 14-DCB)	SSP2_RCP19_DAC	Sor_BG	0_CO2_capture	0
2060	Human toxicity (kg 14-DCB)	SSP2_RCP19_DAC	Sor_BG	1_Construction	4.53613
2060	Human toxicity (kg 14-DCB)	SSP2_RCP19_DAC	Sor_BG	2_Op_material	3.1427
2060	Human toxicity (kg 14-DCB)	SSP2_RCP19_DAC	Sor_BG	3_Op_electricity	21.5297
2060	Human toxicity (kg 14-DCB)	SSP2_RCP19_DAC	Sor_BG	4_Op_heat	19.1452
2060	Human toxicity (kg 14-DCB)	SSP2_RCP19_DAC	Sor_BG	5_EoL_treat	0.250603
2060	Metal depletion (kg Fe-Eq)	SSP2_RCP19_DAC	Sor_BG	0_CO2_capture	0
2060	Metal depletion (kg Fe-Eq)	SSP2_RCP19_DAC	Sor_BG	1_Construction	5.652
2060	Metal depletion (kg Fe-Eq)	SSP2_RCP19_DAC	Sor_BG	2_Op_material	3.32216
2060	Metal depletion (kg Fe-Eq)	SSP2_RCP19_DAC	Sor_BG	3_Op_electricity	11.4217
2060	Metal depletion (kg Fe-Eq)	SSP2_RCP19_DAC	Sor_BG	4_Op_heat	6.70955
2060	Metal depletion (kg Fe-Eq)	SSP2_RCP19_DAC	Sor_BG	5_EoL_treat	0.0729939
2060	Terrestrial acidification (kg SO2-Eq)	SSP2_RCP19_DAC	Sor_BG	0_CO2_capture	0
2060	Terrestrial acidification (kg SO2-Eq)	SSP2_RCP19_DAC	Sor_BG	1_Construction	0.0343493
2060	Terrestrial acidification (kg SO2-Eq)	SSP2_RCP19_DAC	Sor_BG	2_Op_material	0.0557041
2060	Terrestrial acidification (kg SO2-Eq)	SSP2_RCP19_DAC	Sor_BG	3_Op_electricity	0.22079
2060	Terrestrial acidification (kg SO2-Eq)	SSP2_RCP19_DAC	Sor_BG	4_Op_heat	1.01464
2060	Terrestrial acidification (kg SO2-Eq)	SSP2_RCP19_DAC	Sor_BG	5_EoL_treat	0.00544211
2060	Terrestrial ecotoxicity (kg 14-DCB)	SSP2_RCP19_DAC	Sor_BG	0_CO2_capture	0
2060	Terrestrial ecotoxicity (kg 14-DCB)	SSP2_RCP19_DAC	Sor_BG	1_Construction	0.00263535
2060	Terrestrial ecotoxicity (kg 14-DCB)	SSP2_RCP19_DAC	Sor_BG	2_Op_material	0.000490052
2060	Terrestrial ecotoxicity (kg 14-DCB)	SSP2_RCP19_DAC	Sor_BG	3_Op_electricity	0.0315019
2060	Terrestrial ecotoxicity (kg 14-DCB)	SSP2_RCP19_DAC	Sor_BG	4_Op_heat	0.00860762
2060	Terrestrial ecotoxicity (kg 14-DCB)	SSP2_RCP19_DAC	Sor_BG	5_EoL_treat	0.000117341
2060	Water depletion (m3 water)	SSP2_RCP19_DAC	Sor_BG	0_CO2_capture	0
2060	Water depletion (m3 water)	SSP2_RCP19_DAC	Sor_BG	1_Construction	0.0556457
2060	Water depletion (m3 water)	SSP2_RCP19_DAC	Sor_BG	2_Op_material	0.0258706
2060	Water depletion (m3 water)	SSP2_RCP19_DAC	Sor_BG	3_Op_electricity	0.566396
2060	Water depletion (m3 water)	SSP2_RCP19_DAC	Sor_BG	4_Op_heat	0.154127
2060	Water depletion (m3 water)	SSP2_RCP19_DAC	Sor_BG	5_EoL_treat	0.00893095
2080	Climate change (kg CO2-Eq)	SSP2_RCP19_DAC	Sor_BG	0_CO2_capture	-1000
2080	Climate change (kg CO2-Eq)	SSP2_RCP19_DAC	Sor_BG	1_Construction	6.43342
2080	Climate change (kg CO2-Eq)	SSP2_RCP19_DAC	Sor_BG	2_Op_material	3.20193
2080	Climate change (kg CO2-Eq)	SSP2_RCP19_DAC	Sor_BG	3_Op_electricity	-11.2177
2080	Climate change (kg CO2-Eq)	SSP2_RCP19_DAC	Sor_BG	4_Op_heat	78.4685
2080	Climate change (kg CO2-Eq)	SSP2_RCP19_DAC	Sor_BG	5_EoL_treat	4.49412
2080	Freshwater ecotoxicity (kg 14-DCB)	SSP2_RCP19_DAC	Sor_BG	0_CO2_capture	0
2080	Freshwater ecotoxicity (kg 14-DCB)	SSP2_RCP19_DAC	Sor_BG	1_Construction	0.792011
2080	Freshwater ecotoxicity (kg 14-DCB)	SSP2_RCP19_DAC	Sor_BG	2_Op_material	0.425696
2080	Freshwater ecotoxicity (kg 14-DCB)	SSP2_RCP19_DAC	Sor_BG	3_Op_electricity	8.38358
2080	Freshwater ecotoxicity (kg 14-DCB)	SSP2_RCP19_DAC	Sor_BG	4_Op_heat	3.50923
2080	Freshwater ecotoxicity (kg 14-DCB)	SSP2_RCP19_DAC	Sor_BG	5_EoL_treat	1.70834
2080	Freshwater eutrophication (kg P-Eq)	SSP2_RCP19_DAC	Sor_BG	0_CO2_capture	0
2080	Freshwater eutrophication (kg P-Eq)	SSP2_RCP19_DAC	Sor_BG	1_Construction	0.00267763
2080	Freshwater eutrophication (kg P-Eq)	SSP2_RCP19_DAC	Sor_BG	2_Op_material	-0.000306599
2080	Freshwater eutrophication (kg P-Eq)	SSP2_RCP19_DAC	Sor_BG	3_Op_electricity	0.0190259
2080	Freshwater eutrophication (kg P-Eq)	SSP2_RCP19_DAC	Sor_BG	4_Op_heat	0.0104064
2080	Freshwater eutrophication (kg P-Eq)	SSP2_RCP19_DAC	Sor_BG	5_EoL_treat	0.000101453
2080	Human toxicity (kg 14-DCB)	SSP2_RCP19_DAC	Sor_BG	0_CO2_capture	0
2080	Human toxicity (kg 14-DCB)	SSP2_RCP19_DAC	Sor_BG	1_Construction	4.52016
2080	Human toxicity (kg 14-DCB)	SSP2_RCP19_DAC	Sor_BG	2_Op_material	3.13483
2080	Human toxicity (kg 14-DCB)	SSP2_RCP19_DAC	Sor_BG	3_Op_electricity	14.8486
2080	Human toxicity (kg 14-DCB)	SSP2_RCP19_DAC	Sor_BG	4_Op_heat	19.2138
2080	Human toxicity (kg 14-DCB)	SSP2_RCP19_DAC	Sor_BG	5_EoL_treat	0.250599
2080	Metal depletion (kg Fe-Eq)	SSP2_RCP19_DAC	Sor_BG	0_CO2_capture	0
2080	Metal depletion (kg Fe-Eq)	SSP2_RCP19_DAC	Sor_BG	1_Construction	5.65367
2080	Metal depletion (kg Fe-Eq)	SSP2_RCP19_DAC	Sor_BG	2_Op_material	3.38228
2080	Metal depletion (kg Fe-Eq)	SSP2_RCP19_DAC	Sor_BG	3_Op_electricity	12.2426
2080	Metal depletion (kg Fe-Eq)	SSP2_RCP19_DAC	Sor_BG	4_Op_heat	7.02513
2080	Metal depletion (kg Fe-Eq)	SSP2_RCP19_DAC	Sor_BG	5_EoL_treat	0.0735658
2080	Terrestrial acidification (kg SO2-Eq)	SSP2_RCP19_DAC	Sor_BG	0_CO2_capture	0
2080	Terrestrial acidification (kg SO2-Eq)	SSP2_RCP19_DAC	Sor_BG	1_Construction	0.0340629
2080	Terrestrial acidification (kg SO2-Eq)	SSP2_RCP19_DAC	Sor_BG	2_Op_material	0.0544311
2080	Terrestrial acidification (kg SO2-Eq)	SSP2_RCP19_DAC	Sor_BG	3_Op_electricity	0.180393
2080	Terrestrial acidification (kg SO2-Eq)	SSP2_RCP19_DAC	Sor_BG	4_Op_heat	1.00872
2080	Terrestrial acidification (kg SO2-Eq)	SSP2_RCP19_DAC	Sor_BG	5_EoL_treat	0.0054304
2080	Terrestrial ecotoxicity (kg 14-DCB)	SSP2_RCP19_DAC	Sor_BG	0_CO2_capture	0
2080	Terrestrial ecotoxicity (kg 14-DCB)	SSP2_RCP19_DAC	Sor_BG	1_Construction	0.00266883
2080	Terrestrial ecotoxicity (kg 14-DCB)	SSP2_RCP19_DAC	Sor_BG	2_Op_material	0.000719492
2080	Terrestrial ecotoxicity (kg 14-DCB)	SSP2_RCP19_DAC	Sor_BG	3_Op_electricity	0.0348492
2080	Terrestrial ecotoxicity (kg 14-DCB)	SSP2_RCP19_DAC	Sor_BG	4_Op_heat	0.00979811
2080	Terrestrial ecotoxicity (kg 14-DCB)	SSP2_RCP19_DAC	Sor_BG	5_EoL_treat	0.000119511
2080	Water depletion (m3 water)	SSP2_RCP19_DAC	Sor_BG	0_CO2_capture	0
2080	Water depletion (m3 water)	SSP2_RCP19_DAC	Sor_BG	1_Construction	0.0548395
2080	Water depletion (m3 water)	SSP2_RCP19_DAC	Sor_BG	2_Op_material	0.0218444
2080	Water depletion (m3 water)	SSP2_RCP19_DAC	Sor_BG	3_Op_electricity	0.519345
2080	Water depletion (m3 water)	SSP2_RCP19_DAC	Sor_BG	4_Op_heat	0.13269
2080	Water depletion (m3 water)	SSP2_RCP19_DAC	Sor_BG	5_EoL_treat	0.0088927
2100	Climate change (kg CO2-Eq)	SSP2_RCP19_DAC	Sor_BG	0_CO2_capture	-1000
2100	Climate change (kg CO2-Eq)	SSP2_RCP19_DAC	Sor_BG	1_Construction	6.44313
2100	Climate change (kg CO2-Eq)	SSP2_RCP19_DAC	Sor_BG	2_Op_material	3.27043
2100	Climate change (kg CO2-Eq)	SSP2_RCP19_DAC	Sor_BG	3_Op_electricity	2.72291
2100	Climate change (kg CO2-Eq)	SSP2_RCP19_DAC	Sor_BG	4_Op_heat	78.7628
2100	Climate change (kg CO2-Eq)	SSP2_RCP19_DAC	Sor_BG	5_EoL_treat	4.49478
2100	Freshwater ecotoxicity (kg 14-DCB)	SSP2_RCP19_DAC	Sor_BG	0_CO2_capture	0
2100	Freshwater ecotoxicity (kg 14-DCB)	SSP2_RCP19_DAC	Sor_BG	1_Construction	0.795601
2100	Freshwater ecotoxicity (kg 14-DCB)	SSP2_RCP19_DAC	Sor_BG	2_Op_material	0.446074
2100	Freshwater ecotoxicity (kg 14-DCB)	SSP2_RCP19_DAC	Sor_BG	3_Op_electricity	9.17477
2100	Freshwater ecotoxicity (kg 14-DCB)	SSP2_RCP19_DAC	Sor_BG	4_Op_heat	3.61458
2100	Freshwater ecotoxicity (kg 14-DCB)	SSP2_RCP19_DAC	Sor_BG	5_EoL_treat	1.70854
2100	Freshwater eutrophication (kg P-Eq)	SSP2_RCP19_DAC	Sor_BG	0_CO2_capture	0
2100	Freshwater eutrophication (kg P-Eq)	SSP2_RCP19_DAC	Sor_BG	1_Construction	0.00268054
2100	Freshwater eutrophication (kg P-Eq)	SSP2_RCP19_DAC	Sor_BG	2_Op_material	-0.000300587
2100	Freshwater eutrophication (kg P-Eq)	SSP2_RCP19_DAC	Sor_BG	3_Op_electricity	0.0167781
2100	Freshwater eutrophication (kg P-Eq)	SSP2_RCP19_DAC	Sor_BG	4_Op_heat	0.0106129
2100	Freshwater eutrophication (kg P-Eq)	SSP2_RCP19_DAC	Sor_BG	5_EoL_treat	0.000101682
2100	Human toxicity (kg 14-DCB)	SSP2_RCP19_DAC	Sor_BG	0_CO2_capture	0
2100	Human toxicity (kg 14-DCB)	SSP2_RCP19_DAC	Sor_BG	1_Construction	4.52828
2100	Human toxicity (kg 14-DCB)	SSP2_RCP19_DAC	Sor_BG	2_Op_material	3.17188
2100	Human toxicity (kg 14-DCB)	SSP2_RCP19_DAC	Sor_BG	3_Op_electricity	19.6037
2100	Human toxicity (kg 14-DCB)	SSP2_RCP19_DAC	Sor_BG	4_Op_heat	19.5057
2100	Human toxicity (kg 14-DCB)	SSP2_RCP19_DAC	Sor_BG	5_EoL_treat	0.251069
2100	Metal depletion (kg Fe-Eq)	SSP2_RCP19_DAC	Sor_BG	0_CO2_capture	0
2100	Metal depletion (kg Fe-Eq)	SSP2_RCP19_DAC	Sor_BG	1_Construction	5.65888
2100	Metal depletion (kg Fe-Eq)	SSP2_RCP19_DAC	Sor_BG	2_Op_material	3.41237
2100	Metal depletion (kg Fe-Eq)	SSP2_RCP19_DAC	Sor_BG	3_Op_electricity	13
2100	Metal depletion (kg Fe-Eq)	SSP2_RCP19_DAC	Sor_BG	4_Op_heat	7.16371
2100	Metal depletion (kg Fe-Eq)	SSP2_RCP19_DAC	Sor_BG	5_EoL_treat	0.0738467
2100	Terrestrial acidification (kg SO2-Eq)	SSP2_RCP19_DAC	Sor_BG	0_CO2_capture	0
2100	Terrestrial acidification (kg SO2-Eq)	SSP2_RCP19_DAC	Sor_BG	1_Construction	0.0340538
2100	Terrestrial acidification (kg SO2-Eq)	SSP2_RCP19_DAC	Sor_BG	2_Op_material	0.0545331
2100	Terrestrial acidification (kg SO2-Eq)	SSP2_RCP19_DAC	Sor_BG	3_Op_electricity	0.167874
2100	Terrestrial acidification (kg SO2-Eq)	SSP2_RCP19_DAC	Sor_BG	4_Op_heat	1.00921
2100	Terrestrial acidification (kg SO2-Eq)	SSP2_RCP19_DAC	Sor_BG	5_EoL_treat	0.00543129
2100	Terrestrial ecotoxicity (kg 14-DCB)	SSP2_RCP19_DAC	Sor_BG	0_CO2_capture	0
2100	Terrestrial ecotoxicity (kg 14-DCB)	SSP2_RCP19_DAC	Sor_BG	1_Construction	0.0026862
2100	Terrestrial ecotoxicity (kg 14-DCB)	SSP2_RCP19_DAC	Sor_BG	2_Op_material	0.00082987
2100	Terrestrial ecotoxicity (kg 14-DCB)	SSP2_RCP19_DAC	Sor_BG	3_Op_electricity	0.0357947
2100	Terrestrial ecotoxicity (kg 14-DCB)	SSP2_RCP19_DAC	Sor_BG	4_Op_heat	0.0102259
2100	Terrestrial ecotoxicity (kg 14-DCB)	SSP2_RCP19_DAC	Sor_BG	5_EoL_treat	0.000120489
2100	Water depletion (m3 water)	SSP2_RCP19_DAC	Sor_BG	0_CO2_capture	0
2100	Water depletion (m3 water)	SSP2_RCP19_DAC	Sor_BG	1_Construction	0.0542421
2100	Water depletion (m3 water)	SSP2_RCP19_DAC	Sor_BG	2_Op_material	0.0180613
2100	Water depletion (m3 water)	SSP2_RCP19_DAC	Sor_BG	3_Op_electricity	0.360404
2100	Water depletion (m3 water)	SSP2_RCP19_DAC	Sor_BG	4_Op_heat	0.115437
2100	Water depletion (m3 water)	SSP2_RCP19_DAC	Sor_BG	5_EoL_treat	0.0088581
2020	Climate change (kg CO2-Eq)	SSP2_RCP19_DAC_L	Sor_HP	0_CO2_capture	-1000
2020	Climate change (kg CO2-Eq)	SSP2_RCP19_DAC_L	Sor_HP	1_Construction	7.62833
2020	Climate change (kg CO2-Eq)	SSP2_RCP19_DAC_L	Sor_HP	2_Op_material	9.92204
2020	Climate change (kg CO2-Eq)	SSP2_RCP19_DAC_L	Sor_HP	3_Op_electricity	316.123
2020	Climate change (kg CO2-Eq)	SSP2_RCP19_DAC_L	Sor_HP	4_Op_heat	305.693
2020	Climate change (kg CO2-Eq)	SSP2_RCP19_DAC_L	Sor_HP	5_EoL_treat	4.55914
2020	Freshwater ecotoxicity (kg 14-DCB)	SSP2_RCP19_DAC_L	Sor_HP	0_CO2_capture	0
2020	Freshwater ecotoxicity (kg 14-DCB)	SSP2_RCP19_DAC_L	Sor_HP	1_Construction	0.788558
2020	Freshwater ecotoxicity (kg 14-DCB)	SSP2_RCP19_DAC_L	Sor_HP	2_Op_material	0.402889
2020	Freshwater ecotoxicity (kg 14-DCB)	SSP2_RCP19_DAC_L	Sor_HP	3_Op_electricity	8.89141
2020	Freshwater ecotoxicity (kg 14-DCB)	SSP2_RCP19_DAC_L	Sor_HP	4_Op_heat	8.59804
2020	Freshwater ecotoxicity (kg 14-DCB)	SSP2_RCP19_DAC_L	Sor_HP	5_EoL_treat	1.70811
2020	Freshwater eutrophication (kg P-Eq)	SSP2_RCP19_DAC_L	Sor_HP	0_CO2_capture	0
2020	Freshwater eutrophication (kg P-Eq)	SSP2_RCP19_DAC_L	Sor_HP	1_Construction	0.00333907
2020	Freshwater eutrophication (kg P-Eq)	SSP2_RCP19_DAC_L	Sor_HP	2_Op_material	0.00340189
2020	Freshwater eutrophication (kg P-Eq)	SSP2_RCP19_DAC_L	Sor_HP	3_Op_electricity	0.300988
2020	Freshwater eutrophication (kg P-Eq)	SSP2_RCP19_DAC_L	Sor_HP	4_Op_heat	0.291057
2020	Freshwater eutrophication (kg P-Eq)	SSP2_RCP19_DAC_L	Sor_HP	5_EoL_treat	0.000136777
2020	Human toxicity (kg 14-DCB)	SSP2_RCP19_DAC_L	Sor_HP	0_CO2_capture	0
2020	Human toxicity (kg 14-DCB)	SSP2_RCP19_DAC_L	Sor_HP	1_Construction	4.99054
2020	Human toxicity (kg 14-DCB)	SSP2_RCP19_DAC_L	Sor_HP	2_Op_material	5.78138
2020	Human toxicity (kg 14-DCB)	SSP2_RCP19_DAC_L	Sor_HP	3_Op_electricity	201.439
2020	Human toxicity (kg 14-DCB)	SSP2_RCP19_DAC_L	Sor_HP	4_Op_heat	194.792
2020	Human toxicity (kg 14-DCB)	SSP2_RCP19_DAC_L	Sor_HP	5_EoL_treat	0.275779
2020	Metal depletion (kg Fe-Eq)	SSP2_RCP19_DAC_L	Sor_HP	0_CO2_capture	0
2020	Metal depletion (kg Fe-Eq)	SSP2_RCP19_DAC_L	Sor_HP	1_Construction	5.63187
2020	Metal depletion (kg Fe-Eq)	SSP2_RCP19_DAC_L	Sor_HP	2_Op_material	3.25551
2020	Metal depletion (kg Fe-Eq)	SSP2_RCP19_DAC_L	Sor_HP	3_Op_electricity	5.67637
2020	Metal depletion (kg Fe-Eq)	SSP2_RCP19_DAC_L	Sor_HP	4_Op_heat	5.48908
2020	Metal depletion (kg Fe-Eq)	SSP2_RCP19_DAC_L	Sor_HP	5_EoL_treat	0.0723186
2020	Terrestrial acidification (kg SO2-Eq)	SSP2_RCP19_DAC_L	Sor_HP	0_CO2_capture	0
2020	Terrestrial acidification (kg SO2-Eq)	SSP2_RCP19_DAC_L	Sor_HP	1_Construction	0.0378734
2020	Terrestrial acidification (kg SO2-Eq)	SSP2_RCP19_DAC_L	Sor_HP	2_Op_material	0.0702271
2020	Terrestrial acidification (kg SO2-Eq)	SSP2_RCP19_DAC_L	Sor_HP	3_Op_electricity	0.645404
2020	Terrestrial acidification (kg SO2-Eq)	SSP2_RCP19_DAC_L	Sor_HP	4_Op_heat	0.624109
2020	Terrestrial acidification (kg SO2-Eq)	SSP2_RCP19_DAC_L	Sor_HP	5_EoL_treat	0.00558384
2020	Terrestrial ecotoxicity (kg 14-DCB)	SSP2_RCP19_DAC_L	Sor_HP	0_CO2_capture	0
2020	Terrestrial ecotoxicity (kg 14-DCB)	SSP2_RCP19_DAC_L	Sor_HP	1_Construction	0.00262468
2020	Terrestrial ecotoxicity (kg 14-DCB)	SSP2_RCP19_DAC_L	Sor_HP	2_Op_material	0.000442929
2020	Terrestrial ecotoxicity (kg 14-DCB)	SSP2_RCP19_DAC_L	Sor_HP	3_Op_electricity	0.0192479
2020	Terrestrial ecotoxicity (kg 14-DCB)	SSP2_RCP19_DAC_L	Sor_HP	4_Op_heat	0.0186128
2020	Terrestrial ecotoxicity (kg 14-DCB)	SSP2_RCP19_DAC_L	Sor_HP	5_EoL_treat	0.000116856
2020	Water depletion (m3 water)	SSP2_RCP19_DAC_L	Sor_HP	0_CO2_capture	0
2020	Water depletion (m3 water)	SSP2_RCP19_DAC_L	Sor_HP	1_Construction	0.0573735
2020	Water depletion (m3 water)	SSP2_RCP19_DAC_L	Sor_HP	2_Op_material	0.0349947
2020	Water depletion (m3 water)	SSP2_RCP19_DAC_L	Sor_HP	3_Op_electricity	1.52743
2020	Water depletion (m3 water)	SSP2_RCP19_DAC_L	Sor_HP	4_Op_heat	1.47704
2020	Water depletion (m3 water)	SSP2_RCP19_DAC_L	Sor_HP	5_EoL_treat	0.00902089
2040	Climate change (kg CO2-Eq)	SSP2_RCP19_DAC_L	Sor_HP	0_CO2_capture	-1000
2040	Climate change (kg CO2-Eq)	SSP2_RCP19_DAC_L	Sor_HP	1_Construction	6.53949
2040	Climate change (kg CO2-Eq)	SSP2_RCP19_DAC_L	Sor_HP	2_Op_material	3.44444
2040	Climate change (kg CO2-Eq)	SSP2_RCP19_DAC_L	Sor_HP	3_Op_electricity	3.9661
2040	Climate change (kg CO2-Eq)	SSP2_RCP19_DAC_L	Sor_HP	4_Op_heat	3.83524
2040	Climate change (kg CO2-Eq)	SSP2_RCP19_DAC_L	Sor_HP	5_EoL_treat	4.4965
2040	Freshwater ecotoxicity (kg 14-DCB)	SSP2_RCP19_DAC_L	Sor_HP	0_CO2_capture	0
2040	Freshwater ecotoxicity (kg 14-DCB)	SSP2_RCP19_DAC_L	Sor_HP	1_Construction	0.785915
2040	Freshwater ecotoxicity (kg 14-DCB)	SSP2_RCP19_DAC_L	Sor_HP	2_Op_material	0.381526
2040	Freshwater ecotoxicity (kg 14-DCB)	SSP2_RCP19_DAC_L	Sor_HP	3_Op_electricity	7.12038
2040	Freshwater ecotoxicity (kg 14-DCB)	SSP2_RCP19_DAC_L	Sor_HP	4_Op_heat	6.88544
2040	Freshwater ecotoxicity (kg 14-DCB)	SSP2_RCP19_DAC_L	Sor_HP	5_EoL_treat	1.70792
2040	Freshwater eutrophication (kg P-Eq)	SSP2_RCP19_DAC_L	Sor_HP	0_CO2_capture	0
2040	Freshwater eutrophication (kg P-Eq)	SSP2_RCP19_DAC_L	Sor_HP	1_Construction	0.00271548
2040	Freshwater eutrophication (kg P-Eq)	SSP2_RCP19_DAC_L	Sor_HP	2_Op_material	-0.000232804
2040	Freshwater eutrophication (kg P-Eq)	SSP2_RCP19_DAC_L	Sor_HP	3_Op_electricity	0.042412
2040	Freshwater eutrophication (kg P-Eq)	SSP2_RCP19_DAC_L	Sor_HP	4_Op_heat	0.0410126
2040	Freshwater eutrophication (kg P-Eq)	SSP2_RCP19_DAC_L	Sor_HP	5_EoL_treat	0.000102177
2040	Human toxicity (kg 14-DCB)	SSP2_RCP19_DAC_L	Sor_HP	0_CO2_capture	0
2040	Human toxicity (kg 14-DCB)	SSP2_RCP19_DAC_L	Sor_HP	1_Construction	4.57104
2040	Human toxicity (kg 14-DCB)	SSP2_RCP19_DAC_L	Sor_HP	2_Op_material	3.30804
2040	Human toxicity (kg 14-DCB)	SSP2_RCP19_DAC_L	Sor_HP	3_Op_electricity	48.251
2040	Human toxicity (kg 14-DCB)	SSP2_RCP19_DAC_L	Sor_HP	4_Op_heat	46.659
2040	Human toxicity (kg 14-DCB)	SSP2_RCP19_DAC_L	Sor_HP	5_EoL_treat	0.252246
2040	Metal depletion (kg Fe-Eq)	SSP2_RCP19_DAC_L	Sor_HP	0_CO2_capture	0
2040	Metal depletion (kg Fe-Eq)	SSP2_RCP19_DAC_L	Sor_HP	1_Construction	5.64986
2040	Metal depletion (kg Fe-Eq)	SSP2_RCP19_DAC_L	Sor_HP	2_Op_material	3.3107
2040	Metal depletion (kg Fe-Eq)	SSP2_RCP19_DAC_L	Sor_HP	3_Op_electricity	9.54407
2040	Metal depletion (kg Fe-Eq)	SSP2_RCP19_DAC_L	Sor_HP	4_Op_heat	9.22917
2040	Metal depletion (kg Fe-Eq)	SSP2_RCP19_DAC_L	Sor_HP	5_EoL_treat	0.0728772
2040	Terrestrial acidification (kg SO2-Eq)	SSP2_RCP19_DAC_L	Sor_HP	0_CO2_capture	0
2040	Terrestrial acidification (kg SO2-Eq)	SSP2_RCP19_DAC_L	Sor_HP	1_Construction	0.0345898
2040	Terrestrial acidification (kg SO2-Eq)	SSP2_RCP19_DAC_L	Sor_HP	2_Op_material	0.0550554
2040	Terrestrial acidification (kg SO2-Eq)	SSP2_RCP19_DAC_L	Sor_HP	3_Op_electricity	0.239716
2040	Terrestrial acidification (kg SO2-Eq)	SSP2_RCP19_DAC_L	Sor_HP	4_Op_heat	0.231807
2040	Terrestrial acidification (kg SO2-Eq)	SSP2_RCP19_DAC_L	Sor_HP	5_EoL_treat	0.00543679
2040	Terrestrial ecotoxicity (kg 14-DCB)	SSP2_RCP19_DAC_L	Sor_HP	0_CO2_capture	0
2040	Terrestrial ecotoxicity (kg 14-DCB)	SSP2_RCP19_DAC_L	Sor_HP	1_Construction	0.00262621
2040	Terrestrial ecotoxicity (kg 14-DCB)	SSP2_RCP19_DAC_L	Sor_HP	2_Op_material	0.000439637
2040	Terrestrial ecotoxicity (kg 14-DCB)	SSP2_RCP19_DAC_L	Sor_HP	3_Op_electricity	0.026873
2040	Terrestrial ecotoxicity (kg 14-DCB)	SSP2_RCP19_DAC_L	Sor_HP	4_Op_heat	0.0259864
2040	Terrestrial ecotoxicity (kg 14-DCB)	SSP2_RCP19_DAC_L	Sor_HP	5_EoL_treat	0.00011683
2040	Water depletion (m3 water)	SSP2_RCP19_DAC_L	Sor_HP	0_CO2_capture	0
2040	Water depletion (m3 water)	SSP2_RCP19_DAC_L	Sor_HP	1_Construction	0.0556937
2040	Water depletion (m3 water)	SSP2_RCP19_DAC_L	Sor_HP	2_Op_material	0.0257827
2040	Water depletion (m3 water)	SSP2_RCP19_DAC_L	Sor_HP	3_Op_electricity	0.73212
2040	Water depletion (m3 water)	SSP2_RCP19_DAC_L	Sor_HP	4_Op_heat	0.707965
2040	Water depletion (m3 water)	SSP2_RCP19_DAC_L	Sor_HP	5_EoL_treat	0.00893036
2060	Climate change (kg CO2-Eq)	SSP2_RCP19_DAC_L	Sor_HP	0_CO2_capture	-1000
2060	Climate change (kg CO2-Eq)	SSP2_RCP19_DAC_L	Sor_HP	1_Construction	3.69167
2060	Climate change (kg CO2-Eq)	SSP2_RCP19_DAC_L	Sor_HP	2_Op_material	1.88207
2060	Climate change (kg CO2-Eq)	SSP2_RCP19_DAC_L	Sor_HP	3_Op_electricity	-8.26964
2060	Climate change (kg CO2-Eq)	SSP2_RCP19_DAC_L	Sor_HP	4_Op_heat	-7.99679
2060	Climate change (kg CO2-Eq)	SSP2_RCP19_DAC_L	Sor_HP	5_EoL_treat	2.56379
2060	Freshwater ecotoxicity (kg 14-DCB)	SSP2_RCP19_DAC_L	Sor_HP	0_CO2_capture	0
2060	Freshwater ecotoxicity (kg 14-DCB)	SSP2_RCP19_DAC_L	Sor_HP	1_Construction	0.448441
2060	Freshwater ecotoxicity (kg 14-DCB)	SSP2_RCP19_DAC_L	Sor_HP	2_Op_material	0.221492
2060	Freshwater ecotoxicity (kg 14-DCB)	SSP2_RCP19_DAC_L	Sor_HP	3_Op_electricity	7.67741
2060	Freshwater ecotoxicity (kg 14-DCB)	SSP2_RCP19_DAC_L	Sor_HP	4_Op_heat	7.4241
2060	Freshwater ecotoxicity (kg 14-DCB)	SSP2_RCP19_DAC_L	Sor_HP	5_EoL_treat	0.974202
2060	Freshwater eutrophication (kg P-Eq)	SSP2_RCP19_DAC_L	Sor_HP	0_CO2_capture	0
2060	Freshwater eutrophication (kg P-Eq)	SSP2_RCP19_DAC_L	Sor_HP	1_Construction	0.0015454
2060	Freshwater eutrophication (kg P-Eq)	SSP2_RCP19_DAC_L	Sor_HP	2_Op_material	-9.51699e-05
2060	Freshwater eutrophication (kg P-Eq)	SSP2_RCP19_DAC_L	Sor_HP	3_Op_electricity	0.0281499
2060	Freshwater eutrophication (kg P-Eq)	SSP2_RCP19_DAC_L	Sor_HP	4_Op_heat	0.0272211
2060	Freshwater eutrophication (kg P-Eq)	SSP2_RCP19_DAC_L	Sor_HP	5_EoL_treat	5.85575e-05
2060	Human toxicity (kg 14-DCB)	SSP2_RCP19_DAC_L	Sor_HP	0_CO2_capture	0
2060	Human toxicity (kg 14-DCB)	SSP2_RCP19_DAC_L	Sor_HP	1_Construction	2.58377
2060	Human toxicity (kg 14-DCB)	SSP2_RCP19_DAC_L	Sor_HP	2_Op_material	1.79254
2060	Human toxicity (kg 14-DCB)	SSP2_RCP19_DAC_L	Sor_HP	3_Op_electricity	20.3543
2060	Human toxicity (kg 14-DCB)	SSP2_RCP19_DAC_L	Sor_HP	4_Op_heat	19.6827
2060	Human toxicity (kg 14-DCB)	SSP2_RCP19_DAC_L	Sor_HP	5_EoL_treat	0.142939
2060	Metal depletion (kg Fe-Eq)	SSP2_RCP19_DAC_L	Sor_HP	0_CO2_capture	0
2060	Metal depletion (kg Fe-Eq)	SSP2_RCP19_DAC_L	Sor_HP	1_Construction	3.21931
2060	Metal depletion (kg Fe-Eq)	SSP2_RCP19_DAC_L	Sor_HP	2_Op_material	1.8949
2060	Metal depletion (kg Fe-Eq)	SSP2_RCP19_DAC_L	Sor_HP	3_Op_electricity	10.7981
2060	Metal depletion (kg Fe-Eq)	SSP2_RCP19_DAC_L	Sor_HP	4_Op_heat	10.4418
2060	Metal depletion (kg Fe-Eq)	SSP2_RCP19_DAC_L	Sor_HP	5_EoL_treat	0.0416342
2060	Terrestrial acidification (kg SO2-Eq)	SSP2_RCP19_DAC_L	Sor_HP	0_CO2_capture	0
2060	Terrestrial acidification (kg SO2-Eq)	SSP2_RCP19_DAC_L	Sor_HP	1_Construction	0.0195625
2060	Terrestrial acidification (kg SO2-Eq)	SSP2_RCP19_DAC_L	Sor_HP	2_Op_material	0.0317725
2060	Terrestrial acidification (kg SO2-Eq)	SSP2_RCP19_DAC_L	Sor_HP	3_Op_electricity	0.208737
2060	Terrestrial acidification (kg SO2-Eq)	SSP2_RCP19_DAC_L	Sor_HP	4_Op_heat	0.20185
2060	Terrestrial acidification (kg SO2-Eq)	SSP2_RCP19_DAC_L	Sor_HP	5_EoL_treat	0.00310407
2060	Terrestrial ecotoxicity (kg 14-DCB)	SSP2_RCP19_DAC_L	Sor_HP	0_CO2_capture	0
2060	Terrestrial ecotoxicity (kg 14-DCB)	SSP2_RCP19_DAC_L	Sor_HP	1_Construction	0.00150202
2060	Terrestrial ecotoxicity (kg 14-DCB)	SSP2_RCP19_DAC_L	Sor_HP	2_Op_material	0.000279516
2060	Terrestrial ecotoxicity (kg 14-DCB)	SSP2_RCP19_DAC_L	Sor_HP	3_Op_electricity	0.0297821
2060	Terrestrial ecotoxicity (kg 14-DCB)	SSP2_RCP19_DAC_L	Sor_HP	4_Op_heat	0.0287995
2060	Terrestrial ecotoxicity (kg 14-DCB)	SSP2_RCP19_DAC_L	Sor_HP	5_EoL_treat	6.69288e-05
2060	Water depletion (m3 water)	SSP2_RCP19_DAC_L	Sor_HP	0_CO2_capture	0
2060	Water depletion (m3 water)	SSP2_RCP19_DAC_L	Sor_HP	1_Construction	0.031701
2060	Water depletion (m3 water)	SSP2_RCP19_DAC_L	Sor_HP	2_Op_material	0.0147561
2060	Water depletion (m3 water)	SSP2_RCP19_DAC_L	Sor_HP	3_Op_electricity	0.535475
2060	Water depletion (m3 water)	SSP2_RCP19_DAC_L	Sor_HP	4_Op_heat	0.517807
2060	Water depletion (m3 water)	SSP2_RCP19_DAC_L	Sor_HP	5_EoL_treat	0.00509403
2080	Climate change (kg CO2-Eq)	SSP2_RCP19_DAC_L	Sor_HP	0_CO2_capture	-1000
2080	Climate change (kg CO2-Eq)	SSP2_RCP19_DAC_L	Sor_HP	1_Construction	2.17295
2080	Climate change (kg CO2-Eq)	SSP2_RCP19_DAC_L	Sor_HP	2_Op_material	1.08148
2080	Climate change (kg CO2-Eq)	SSP2_RCP19_DAC_L	Sor_HP	3_Op_electricity	-9.9476
2080	Climate change (kg CO2-Eq)	SSP2_RCP19_DAC_L	Sor_HP	4_Op_heat	-9.61939
2080	Climate change (kg CO2-Eq)	SSP2_RCP19_DAC_L	Sor_HP	5_EoL_treat	1.51793
2080	Freshwater ecotoxicity (kg 14-DCB)	SSP2_RCP19_DAC_L	Sor_HP	0_CO2_capture	0
2080	Freshwater ecotoxicity (kg 14-DCB)	SSP2_RCP19_DAC_L	Sor_HP	1_Construction	0.267509
2080	Freshwater ecotoxicity (kg 14-DCB)	SSP2_RCP19_DAC_L	Sor_HP	2_Op_material	0.143783
2080	Freshwater ecotoxicity (kg 14-DCB)	SSP2_RCP19_DAC_L	Sor_HP	3_Op_electricity	7.43434
2080	Freshwater ecotoxicity (kg 14-DCB)	SSP2_RCP19_DAC_L	Sor_HP	4_Op_heat	7.18905
2080	Freshwater ecotoxicity (kg 14-DCB)	SSP2_RCP19_DAC_L	Sor_HP	5_EoL_treat	0.577009
2080	Freshwater eutrophication (kg P-Eq)	SSP2_RCP19_DAC_L	Sor_HP	0_CO2_capture	0
2080	Freshwater eutrophication (kg P-Eq)	SSP2_RCP19_DAC_L	Sor_HP	1_Construction	0.000904393
2080	Freshwater eutrophication (kg P-Eq)	SSP2_RCP19_DAC_L	Sor_HP	2_Op_material	-0.000103557
2080	Freshwater eutrophication (kg P-Eq)	SSP2_RCP19_DAC_L	Sor_HP	3_Op_electricity	0.0168717
2080	Freshwater eutrophication (kg P-Eq)	SSP2_RCP19_DAC_L	Sor_HP	4_Op_heat	0.016315
2080	Freshwater eutrophication (kg P-Eq)	SSP2_RCP19_DAC_L	Sor_HP	5_EoL_treat	3.42665e-05
2080	Human toxicity (kg 14-DCB)	SSP2_RCP19_DAC_L	Sor_HP	0_CO2_capture	0
2080	Human toxicity (kg 14-DCB)	SSP2_RCP19_DAC_L	Sor_HP	1_Construction	1.52672
2080	Human toxicity (kg 14-DCB)	SSP2_RCP19_DAC_L	Sor_HP	2_Op_material	1.05882
2080	Human toxicity (kg 14-DCB)	SSP2_RCP19_DAC_L	Sor_HP	3_Op_electricity	13.1673
2080	Human toxicity (kg 14-DCB)	SSP2_RCP19_DAC_L	Sor_HP	4_Op_heat	12.7329
2080	Human toxicity (kg 14-DCB)	SSP2_RCP19_DAC_L	Sor_HP	5_EoL_treat	0.0846419
2080	Metal depletion (kg Fe-Eq)	SSP2_RCP19_DAC_L	Sor_HP	0_CO2_capture	0
2080	Metal depletion (kg Fe-Eq)	SSP2_RCP19_DAC_L	Sor_HP	1_Construction	1.90958
2080	Metal depletion (kg Fe-Eq)	SSP2_RCP19_DAC_L	Sor_HP	2_Op_material	1.14239
2080	Metal depletion (kg Fe-Eq)	SSP2_RCP19_DAC_L	Sor_HP	3_Op_electricity	10.8564
2080	Metal depletion (kg Fe-Eq)	SSP2_RCP19_DAC_L	Sor_HP	4_Op_heat	10.4982
2080	Metal depletion (kg Fe-Eq)	SSP2_RCP19_DAC_L	Sor_HP	5_EoL_treat	0.0248475
2080	Terrestrial acidification (kg SO2-Eq)	SSP2_RCP19_DAC_L	Sor_HP	0_CO2_capture	0
2080	Terrestrial acidification (kg SO2-Eq)	SSP2_RCP19_DAC_L	Sor_HP	1_Construction	0.011505
2080	Terrestrial acidification (kg SO2-Eq)	SSP2_RCP19_DAC_L	Sor_HP	2_Op_material	0.0183846
2080	Terrestrial acidification (kg SO2-Eq)	SSP2_RCP19_DAC_L	Sor_HP	3_Op_electricity	0.159967
2080	Terrestrial acidification (kg SO2-Eq)	SSP2_RCP19_DAC_L	Sor_HP	4_Op_heat	0.154689
2080	Terrestrial acidification (kg SO2-Eq)	SSP2_RCP19_DAC_L	Sor_HP	5_EoL_treat	0.00183417
2080	Terrestrial ecotoxicity (kg 14-DCB)	SSP2_RCP19_DAC_L	Sor_HP	0_CO2_capture	0
2080	Terrestrial ecotoxicity (kg 14-DCB)	SSP2_RCP19_DAC_L	Sor_HP	1_Construction	0.00090142
2080	Terrestrial ecotoxicity (kg 14-DCB)	SSP2_RCP19_DAC_L	Sor_HP	2_Op_material	0.000243015
2080	Terrestrial ecotoxicity (kg 14-DCB)	SSP2_RCP19_DAC_L	Sor_HP	3_Op_electricity	0.0309034
2080	Terrestrial ecotoxicity (kg 14-DCB)	SSP2_RCP19_DAC_L	Sor_HP	4_Op_heat	0.0298837
2080	Terrestrial ecotoxicity (kg 14-DCB)	SSP2_RCP19_DAC_L	Sor_HP	5_EoL_treat	4.03658e-05
2080	Water depletion (m3 water)	SSP2_RCP19_DAC_L	Sor_HP	0_CO2_capture	0
2080	Water depletion (m3 water)	SSP2_RCP19_DAC_L	Sor_HP	1_Construction	0.0185225
2080	Water depletion (m3 water)	SSP2_RCP19_DAC_L	Sor_HP	2_Op_material	0.00737813
2080	Water depletion (m3 water)	SSP2_RCP19_DAC_L	Sor_HP	3_Op_electricity	0.460542
2080	Water depletion (m3 water)	SSP2_RCP19_DAC_L	Sor_HP	4_Op_heat	0.445347
2080	Water depletion (m3 water)	SSP2_RCP19_DAC_L	Sor_HP	5_EoL_treat	0.00300359
2100	Climate change (kg CO2-Eq)	SSP2_RCP19_DAC_L	Sor_HP	0_CO2_capture	-1000
2100	Climate change (kg CO2-Eq)	SSP2_RCP19_DAC_L	Sor_HP	1_Construction	1.93083
2100	Climate change (kg CO2-Eq)	SSP2_RCP19_DAC_L	Sor_HP	2_Op_material	0.980057
2100	Climate change (kg CO2-Eq)	SSP2_RCP19_DAC_L	Sor_HP	3_Op_electricity	2.37024
2100	Climate change (kg CO2-Eq)	SSP2_RCP19_DAC_L	Sor_HP	4_Op_heat	2.29203
2100	Climate change (kg CO2-Eq)	SSP2_RCP19_DAC_L	Sor_HP	5_EoL_treat	1.34696
2100	Freshwater ecotoxicity (kg 14-DCB)	SSP2_RCP19_DAC_L	Sor_HP	0_CO2_capture	0
2100	Freshwater ecotoxicity (kg 14-DCB)	SSP2_RCP19_DAC_L	Sor_HP	1_Construction	0.238419
2100	Freshwater ecotoxicity (kg 14-DCB)	SSP2_RCP19_DAC_L	Sor_HP	2_Op_material	0.133676
2100	Freshwater ecotoxicity (kg 14-DCB)	SSP2_RCP19_DAC_L	Sor_HP	3_Op_electricity	7.98644
2100	Freshwater ecotoxicity (kg 14-DCB)	SSP2_RCP19_DAC_L	Sor_HP	4_Op_heat	7.72293
2100	Freshwater ecotoxicity (kg 14-DCB)	SSP2_RCP19_DAC_L	Sor_HP	5_EoL_treat	0.512002
2100	Freshwater eutrophication (kg P-Eq)	SSP2_RCP19_DAC_L	Sor_HP	0_CO2_capture	0
2100	Freshwater eutrophication (kg P-Eq)	SSP2_RCP19_DAC_L	Sor_HP	1_Construction	0.000803284
2100	Freshwater eutrophication (kg P-Eq)	SSP2_RCP19_DAC_L	Sor_HP	2_Op_material	-9.00776e-05
2100	Freshwater eutrophication (kg P-Eq)	SSP2_RCP19_DAC_L	Sor_HP	3_Op_electricity	0.0146049
2100	Freshwater eutrophication (kg P-Eq)	SSP2_RCP19_DAC_L	Sor_HP	4_Op_heat	0.0141231
2100	Freshwater eutrophication (kg P-Eq)	SSP2_RCP19_DAC_L	Sor_HP	5_EoL_treat	3.04712e-05
2100	Human toxicity (kg 14-DCB)	SSP2_RCP19_DAC_L	Sor_HP	0_CO2_capture	0
2100	Human toxicity (kg 14-DCB)	SSP2_RCP19_DAC_L	Sor_HP	1_Construction	1.357
2100	Human toxicity (kg 14-DCB)	SSP2_RCP19_DAC_L	Sor_HP	2_Op_material	0.950524
2100	Human toxicity (kg 14-DCB)	SSP2_RCP19_DAC_L	Sor_HP	3_Op_electricity	17.0646
2100	Human toxicity (kg 14-DCB)	SSP2_RCP19_DAC_L	Sor_HP	4_Op_heat	16.5015
2100	Human toxicity (kg 14-DCB)	SSP2_RCP19_DAC_L	Sor_HP	5_EoL_treat	0.0752383
2100	Metal depletion (kg Fe-Eq)	SSP2_RCP19_DAC_L	Sor_HP	0_CO2_capture	0
2100	Metal depletion (kg Fe-Eq)	SSP2_RCP19_DAC_L	Sor_HP	1_Construction	1.69581
2100	Metal depletion (kg Fe-Eq)	SSP2_RCP19_DAC_L	Sor_HP	2_Op_material	1.02259
2100	Metal depletion (kg Fe-Eq)	SSP2_RCP19_DAC_L	Sor_HP	3_Op_electricity	11.3162
2100	Metal depletion (kg Fe-Eq)	SSP2_RCP19_DAC_L	Sor_HP	4_Op_heat	10.9428
2100	Metal depletion (kg Fe-Eq)	SSP2_RCP19_DAC_L	Sor_HP	5_EoL_treat	0.0221298
2100	Terrestrial acidification (kg SO2-Eq)	SSP2_RCP19_DAC_L	Sor_HP	0_CO2_capture	0
2100	Terrestrial acidification (kg SO2-Eq)	SSP2_RCP19_DAC_L	Sor_HP	1_Construction	0.010205
2100	Terrestrial acidification (kg SO2-Eq)	SSP2_RCP19_DAC_L	Sor_HP	2_Op_material	0.016342
2100	Terrestrial acidification (kg SO2-Eq)	SSP2_RCP19_DAC_L	Sor_HP	3_Op_electricity	0.146131
2100	Terrestrial acidification (kg SO2-Eq)	SSP2_RCP19_DAC_L	Sor_HP	4_Op_heat	0.141309
2100	Terrestrial acidification (kg SO2-Eq)	SSP2_RCP19_DAC_L	Sor_HP	5_EoL_treat	0.0016276
2100	Terrestrial ecotoxicity (kg 14-DCB)	SSP2_RCP19_DAC_L	Sor_HP	0_CO2_capture	0
2100	Terrestrial ecotoxicity (kg 14-DCB)	SSP2_RCP19_DAC_L	Sor_HP	1_Construction	0.000804978
2100	Terrestrial ecotoxicity (kg 14-DCB)	SSP2_RCP19_DAC_L	Sor_HP	2_Op_material	0.000248689
2100	Terrestrial ecotoxicity (kg 14-DCB)	SSP2_RCP19_DAC_L	Sor_HP	3_Op_electricity	0.0311585
2100	Terrestrial ecotoxicity (kg 14-DCB)	SSP2_RCP19_DAC_L	Sor_HP	4_Op_heat	0.0301304
2100	Terrestrial ecotoxicity (kg 14-DCB)	SSP2_RCP19_DAC_L	Sor_HP	5_EoL_treat	3.61071e-05
2100	Water depletion (m3 water)	SSP2_RCP19_DAC_L	Sor_HP	0_CO2_capture	0
2100	Water depletion (m3 water)	SSP2_RCP19_DAC_L	Sor_HP	1_Construction	0.0162548
2100	Water depletion (m3 water)	SSP2_RCP19_DAC_L	Sor_HP	2_Op_material	0.00541246
2100	Water depletion (m3 water)	SSP2_RCP19_DAC_L	Sor_HP	3_Op_electricity	0.313724
2100	Water depletion (m3 water)	SSP2_RCP19_DAC_L	Sor_HP	4_Op_heat	0.303373
2100	Water depletion (m3 water)	SSP2_RCP19_DAC_L	Sor_HP	5_EoL_treat	0.00265453
2020	Climate change (kg CO2-Eq)	SSP2_RCP19_DAC_L	Sor_BG	0_CO2_capture	-1000
2020	Climate change (kg CO2-Eq)	SSP2_RCP19_DAC_L	Sor_BG	1_Construction	7.62833
2020	Climate change (kg CO2-Eq)	SSP2_RCP19_DAC_L	Sor_BG	2_Op_material	9.92204
2020	Climate change (kg CO2-Eq)	SSP2_RCP19_DAC_L	Sor_BG	3_Op_electricity	316.123
2020	Climate change (kg CO2-Eq)	SSP2_RCP19_DAC_L	Sor_BG	4_Op_heat	113.541
2020	Climate change (kg CO2-Eq)	SSP2_RCP19_DAC_L	Sor_BG	5_EoL_treat	4.55914
2020	Freshwater ecotoxicity (kg 14-DCB)	SSP2_RCP19_DAC_L	Sor_BG	0_CO2_capture	0
2020	Freshwater ecotoxicity (kg 14-DCB)	SSP2_RCP19_DAC_L	Sor_BG	1_Construction	0.788558
2020	Freshwater ecotoxicity (kg 14-DCB)	SSP2_RCP19_DAC_L	Sor_BG	2_Op_material	0.402889
2020	Freshwater ecotoxicity (kg 14-DCB)	SSP2_RCP19_DAC_L	Sor_BG	3_Op_electricity	8.89141
2020	Freshwater ecotoxicity (kg 14-DCB)	SSP2_RCP19_DAC_L	Sor_BG	4_Op_heat	3.38215
2020	Freshwater ecotoxicity (kg 14-DCB)	SSP2_RCP19_DAC_L	Sor_BG	5_EoL_treat	1.70811
2020	Freshwater eutrophication (kg P-Eq)	SSP2_RCP19_DAC_L	Sor_BG	0_CO2_capture	0
2020	Freshwater eutrophication (kg P-Eq)	SSP2_RCP19_DAC_L	Sor_BG	1_Construction	0.00333907
2020	Freshwater eutrophication (kg P-Eq)	SSP2_RCP19_DAC_L	Sor_BG	2_Op_material	0.00340189
2020	Freshwater eutrophication (kg P-Eq)	SSP2_RCP19_DAC_L	Sor_BG	3_Op_electricity	0.300988
2020	Freshwater eutrophication (kg P-Eq)	SSP2_RCP19_DAC_L	Sor_BG	4_Op_heat	0.0290947
2020	Freshwater eutrophication (kg P-Eq)	SSP2_RCP19_DAC_L	Sor_BG	5_EoL_treat	0.000136777
2020	Human toxicity (kg 14-DCB)	SSP2_RCP19_DAC_L	Sor_BG	0_CO2_capture	0
2020	Human toxicity (kg 14-DCB)	SSP2_RCP19_DAC_L	Sor_BG	1_Construction	4.99054
2020	Human toxicity (kg 14-DCB)	SSP2_RCP19_DAC_L	Sor_BG	2_Op_material	5.78138
2020	Human toxicity (kg 14-DCB)	SSP2_RCP19_DAC_L	Sor_BG	3_Op_electricity	201.439
2020	Human toxicity (kg 14-DCB)	SSP2_RCP19_DAC_L	Sor_BG	4_Op_heat	32.4088
2020	Human toxicity (kg 14-DCB)	SSP2_RCP19_DAC_L	Sor_BG	5_EoL_treat	0.275779
2020	Metal depletion (kg Fe-Eq)	SSP2_RCP19_DAC_L	Sor_BG	0_CO2_capture	0
2020	Metal depletion (kg Fe-Eq)	SSP2_RCP19_DAC_L	Sor_BG	1_Construction	5.63187
2020	Metal depletion (kg Fe-Eq)	SSP2_RCP19_DAC_L	Sor_BG	2_Op_material	3.25551
2020	Metal depletion (kg Fe-Eq)	SSP2_RCP19_DAC_L	Sor_BG	3_Op_electricity	5.67637
2020	Metal depletion (kg Fe-Eq)	SSP2_RCP19_DAC_L	Sor_BG	4_Op_heat	6.35333
2020	Metal depletion (kg Fe-Eq)	SSP2_RCP19_DAC_L	Sor_BG	5_EoL_treat	0.0723186
2020	Terrestrial acidification (kg SO2-Eq)	SSP2_RCP19_DAC_L	Sor_BG	0_CO2_capture	0
2020	Terrestrial acidification (kg SO2-Eq)	SSP2_RCP19_DAC_L	Sor_BG	1_Construction	0.0378734
2020	Terrestrial acidification (kg SO2-Eq)	SSP2_RCP19_DAC_L	Sor_BG	2_Op_material	0.0702271
2020	Terrestrial acidification (kg SO2-Eq)	SSP2_RCP19_DAC_L	Sor_BG	3_Op_electricity	0.645404
2020	Terrestrial acidification (kg SO2-Eq)	SSP2_RCP19_DAC_L	Sor_BG	4_Op_heat	1.09279
2020	Terrestrial acidification (kg SO2-Eq)	SSP2_RCP19_DAC_L	Sor_BG	5_EoL_treat	0.00558384
2020	Terrestrial ecotoxicity (kg 14-DCB)	SSP2_RCP19_DAC_L	Sor_BG	0_CO2_capture	0
2020	Terrestrial ecotoxicity (kg 14-DCB)	SSP2_RCP19_DAC_L	Sor_BG	1_Construction	0.00262468
2020	Terrestrial ecotoxicity (kg 14-DCB)	SSP2_RCP19_DAC_L	Sor_BG	2_Op_material	0.000442929
2020	Terrestrial ecotoxicity (kg 14-DCB)	SSP2_RCP19_DAC_L	Sor_BG	3_Op_electricity	0.0192479
2020	Terrestrial ecotoxicity (kg 14-DCB)	SSP2_RCP19_DAC_L	Sor_BG	4_Op_heat	0.00841779
2020	Terrestrial ecotoxicity (kg 14-DCB)	SSP2_RCP19_DAC_L	Sor_BG	5_EoL_treat	0.000116856
2020	Water depletion (m3 water)	SSP2_RCP19_DAC_L	Sor_BG	0_CO2_capture	0
2020	Water depletion (m3 water)	SSP2_RCP19_DAC_L	Sor_BG	1_Construction	0.0573735
2020	Water depletion (m3 water)	SSP2_RCP19_DAC_L	Sor_BG	2_Op_material	0.0349947
2020	Water depletion (m3 water)	SSP2_RCP19_DAC_L	Sor_BG	3_Op_electricity	1.52743
2020	Water depletion (m3 water)	SSP2_RCP19_DAC_L	Sor_BG	4_Op_heat	0.202058
2020	Water depletion (m3 water)	SSP2_RCP19_DAC_L	Sor_BG	5_EoL_treat	0.00902089
2040	Climate change (kg CO2-Eq)	SSP2_RCP19_DAC_L	Sor_BG	0_CO2_capture	-1000
2040	Climate change (kg CO2-Eq)	SSP2_RCP19_DAC_L	Sor_BG	1_Construction	6.53949
2040	Climate change (kg CO2-Eq)	SSP2_RCP19_DAC_L	Sor_BG	2_Op_material	3.44444
2040	Climate change (kg CO2-Eq)	SSP2_RCP19_DAC_L	Sor_BG	3_Op_electricity	3.9661
2040	Climate change (kg CO2-Eq)	SSP2_RCP19_DAC_L	Sor_BG	4_Op_heat	79.7452
2040	Climate change (kg CO2-Eq)	SSP2_RCP19_DAC_L	Sor_BG	5_EoL_treat	4.4965
2040	Freshwater ecotoxicity (kg 14-DCB)	SSP2_RCP19_DAC_L	Sor_BG	0_CO2_capture	0
2040	Freshwater ecotoxicity (kg 14-DCB)	SSP2_RCP19_DAC_L	Sor_BG	1_Construction	0.785915
2040	Freshwater ecotoxicity (kg 14-DCB)	SSP2_RCP19_DAC_L	Sor_BG	2_Op_material	0.381526
2040	Freshwater ecotoxicity (kg 14-DCB)	SSP2_RCP19_DAC_L	Sor_BG	3_Op_electricity	7.12038
2040	Freshwater ecotoxicity (kg 14-DCB)	SSP2_RCP19_DAC_L	Sor_BG	4_Op_heat	3.28211
2040	Freshwater ecotoxicity (kg 14-DCB)	SSP2_RCP19_DAC_L	Sor_BG	5_EoL_treat	1.70792
2040	Freshwater eutrophication (kg P-Eq)	SSP2_RCP19_DAC_L	Sor_BG	0_CO2_capture	0
2040	Freshwater eutrophication (kg P-Eq)	SSP2_RCP19_DAC_L	Sor_BG	1_Construction	0.00271548
2040	Freshwater eutrophication (kg P-Eq)	SSP2_RCP19_DAC_L	Sor_BG	2_Op_material	-0.000232804
2040	Freshwater eutrophication (kg P-Eq)	SSP2_RCP19_DAC_L	Sor_BG	3_Op_electricity	0.042412
2040	Freshwater eutrophication (kg P-Eq)	SSP2_RCP19_DAC_L	Sor_BG	4_Op_heat	0.0107204
2040	Freshwater eutrophication (kg P-Eq)	SSP2_RCP19_DAC_L	Sor_BG	5_EoL_treat	0.000102177
2040	Human toxicity (kg 14-DCB)	SSP2_RCP19_DAC_L	Sor_BG	0_CO2_capture	0
2040	Human toxicity (kg 14-DCB)	SSP2_RCP19_DAC_L	Sor_BG	1_Construction	4.57104
2040	Human toxicity (kg 14-DCB)	SSP2_RCP19_DAC_L	Sor_BG	2_Op_material	3.30804
2040	Human toxicity (kg 14-DCB)	SSP2_RCP19_DAC_L	Sor_BG	3_Op_electricity	48.251
2040	Human toxicity (kg 14-DCB)	SSP2_RCP19_DAC_L	Sor_BG	4_Op_heat	19.9352
2040	Human toxicity (kg 14-DCB)	SSP2_RCP19_DAC_L	Sor_BG	5_EoL_treat	0.252246
2040	Metal depletion (kg Fe-Eq)	SSP2_RCP19_DAC_L	Sor_BG	0_CO2_capture	0
2040	Metal depletion (kg Fe-Eq)	SSP2_RCP19_DAC_L	Sor_BG	1_Construction	5.64986
2040	Metal depletion (kg Fe-Eq)	SSP2_RCP19_DAC_L	Sor_BG	2_Op_material	3.3107
2040	Metal depletion (kg Fe-Eq)	SSP2_RCP19_DAC_L	Sor_BG	3_Op_electricity	9.54407
2040	Metal depletion (kg Fe-Eq)	SSP2_RCP19_DAC_L	Sor_BG	4_Op_heat	6.65515
2040	Metal depletion (kg Fe-Eq)	SSP2_RCP19_DAC_L	Sor_BG	5_EoL_treat	0.0728772
2040	Terrestrial acidification (kg SO2-Eq)	SSP2_RCP19_DAC_L	Sor_BG	0_CO2_capture	0
2040	Terrestrial acidification (kg SO2-Eq)	SSP2_RCP19_DAC_L	Sor_BG	1_Construction	0.0345898
2040	Terrestrial acidification (kg SO2-Eq)	SSP2_RCP19_DAC_L	Sor_BG	2_Op_material	0.0550554
2040	Terrestrial acidification (kg SO2-Eq)	SSP2_RCP19_DAC_L	Sor_BG	3_Op_electricity	0.239716
2040	Terrestrial acidification (kg SO2-Eq)	SSP2_RCP19_DAC_L	Sor_BG	4_Op_heat	1.01215
2040	Terrestrial acidification (kg SO2-Eq)	SSP2_RCP19_DAC_L	Sor_BG	5_EoL_treat	0.00543679
2040	Terrestrial ecotoxicity (kg 14-DCB)	SSP2_RCP19_DAC_L	Sor_BG	0_CO2_capture	0
2040	Terrestrial ecotoxicity (kg 14-DCB)	SSP2_RCP19_DAC_L	Sor_BG	1_Construction	0.00262621
2040	Terrestrial ecotoxicity (kg 14-DCB)	SSP2_RCP19_DAC_L	Sor_BG	2_Op_material	0.000439637
2040	Terrestrial ecotoxicity (kg 14-DCB)	SSP2_RCP19_DAC_L	Sor_BG	3_Op_electricity	0.026873
2040	Terrestrial ecotoxicity (kg 14-DCB)	SSP2_RCP19_DAC_L	Sor_BG	4_Op_heat	0.00834849
2040	Terrestrial ecotoxicity (kg 14-DCB)	SSP2_RCP19_DAC_L	Sor_BG	5_EoL_treat	0.00011683
2040	Water depletion (m3 water)	SSP2_RCP19_DAC_L	Sor_BG	0_CO2_capture	0
2040	Water depletion (m3 water)	SSP2_RCP19_DAC_L	Sor_BG	1_Construction	0.0556937
2040	Water depletion (m3 water)	SSP2_RCP19_DAC_L	Sor_BG	2_Op_material	0.0257827
2040	Water depletion (m3 water)	SSP2_RCP19_DAC_L	Sor_BG	3_Op_electricity	0.73212
2040	Water depletion (m3 water)	SSP2_RCP19_DAC_L	Sor_BG	4_Op_heat	0.154219
2040	Water depletion (m3 water)	SSP2_RCP19_DAC_L	Sor_BG	5_EoL_treat	0.00893036
2060	Climate change (kg CO2-Eq)	SSP2_RCP19_DAC_L	Sor_BG	0_CO2_capture	-1000
2060	Climate change (kg CO2-Eq)	SSP2_RCP19_DAC_L	Sor_BG	1_Construction	3.69167
2060	Climate change (kg CO2-Eq)	SSP2_RCP19_DAC_L	Sor_BG	2_Op_material	1.88207
2060	Climate change (kg CO2-Eq)	SSP2_RCP19_DAC_L	Sor_BG	3_Op_electricity	-8.26964
2060	Climate change (kg CO2-Eq)	SSP2_RCP19_DAC_L	Sor_BG	4_Op_heat	74.4861
2060	Climate change (kg CO2-Eq)	SSP2_RCP19_DAC_L	Sor_BG	5_EoL_treat	2.56379
2060	Freshwater ecotoxicity (kg 14-DCB)	SSP2_RCP19_DAC_L	Sor_BG	0_CO2_capture	0
2060	Freshwater ecotoxicity (kg 14-DCB)	SSP2_RCP19_DAC_L	Sor_BG	1_Construction	0.448441
2060	Freshwater ecotoxicity (kg 14-DCB)	SSP2_RCP19_DAC_L	Sor_BG	2_Op_material	0.221492
2060	Freshwater ecotoxicity (kg 14-DCB)	SSP2_RCP19_DAC_L	Sor_BG	3_Op_electricity	7.67741
2060	Freshwater ecotoxicity (kg 14-DCB)	SSP2_RCP19_DAC_L	Sor_BG	4_Op_heat	3.13259
2060	Freshwater ecotoxicity (kg 14-DCB)	SSP2_RCP19_DAC_L	Sor_BG	5_EoL_treat	0.974202
2060	Freshwater eutrophication (kg P-Eq)	SSP2_RCP19_DAC_L	Sor_BG	0_CO2_capture	0
2060	Freshwater eutrophication (kg P-Eq)	SSP2_RCP19_DAC_L	Sor_BG	1_Construction	0.0015454
2060	Freshwater eutrophication (kg P-Eq)	SSP2_RCP19_DAC_L	Sor_BG	2_Op_material	-9.51699e-05
2060	Freshwater eutrophication (kg P-Eq)	SSP2_RCP19_DAC_L	Sor_BG	3_Op_electricity	0.0281499
2060	Freshwater eutrophication (kg P-Eq)	SSP2_RCP19_DAC_L	Sor_BG	4_Op_heat	0.010353
2060	Freshwater eutrophication (kg P-Eq)	SSP2_RCP19_DAC_L	Sor_BG	5_EoL_treat	5.85575e-05
2060	Human toxicity (kg 14-DCB)	SSP2_RCP19_DAC_L	Sor_BG	0_CO2_capture	0
2060	Human toxicity (kg 14-DCB)	SSP2_RCP19_DAC_L	Sor_BG	1_Construction	2.58377
2060	Human toxicity (kg 14-DCB)	SSP2_RCP19_DAC_L	Sor_BG	2_Op_material	1.79254
2060	Human toxicity (kg 14-DCB)	SSP2_RCP19_DAC_L	Sor_BG	3_Op_electricity	20.3543
2060	Human toxicity (kg 14-DCB)	SSP2_RCP19_DAC_L	Sor_BG	4_Op_heat	18.1
2060	Human toxicity (kg 14-DCB)	SSP2_RCP19_DAC_L	Sor_BG	5_EoL_treat	0.142939
2060	Metal depletion (kg Fe-Eq)	SSP2_RCP19_DAC_L	Sor_BG	0_CO2_capture	0
2060	Metal depletion (kg Fe-Eq)	SSP2_RCP19_DAC_L	Sor_BG	1_Construction	3.21931
2060	Metal depletion (kg Fe-Eq)	SSP2_RCP19_DAC_L	Sor_BG	2_Op_material	1.8949
2060	Metal depletion (kg Fe-Eq)	SSP2_RCP19_DAC_L	Sor_BG	3_Op_electricity	10.7981
2060	Metal depletion (kg Fe-Eq)	SSP2_RCP19_DAC_L	Sor_BG	4_Op_heat	6.34325
2060	Metal depletion (kg Fe-Eq)	SSP2_RCP19_DAC_L	Sor_BG	5_EoL_treat	0.0416342
2060	Terrestrial acidification (kg SO2-Eq)	SSP2_RCP19_DAC_L	Sor_BG	0_CO2_capture	0
2060	Terrestrial acidification (kg SO2-Eq)	SSP2_RCP19_DAC_L	Sor_BG	1_Construction	0.0195625
2060	Terrestrial acidification (kg SO2-Eq)	SSP2_RCP19_DAC_L	Sor_BG	2_Op_material	0.0317725
2060	Terrestrial acidification (kg SO2-Eq)	SSP2_RCP19_DAC_L	Sor_BG	3_Op_electricity	0.208737
2060	Terrestrial acidification (kg SO2-Eq)	SSP2_RCP19_DAC_L	Sor_BG	4_Op_heat	0.959243
2060	Terrestrial acidification (kg SO2-Eq)	SSP2_RCP19_DAC_L	Sor_BG	5_EoL_treat	0.00310407
2060	Terrestrial ecotoxicity (kg 14-DCB)	SSP2_RCP19_DAC_L	Sor_BG	0_CO2_capture	0
2060	Terrestrial ecotoxicity (kg 14-DCB)	SSP2_RCP19_DAC_L	Sor_BG	1_Construction	0.00150202
2060	Terrestrial ecotoxicity (kg 14-DCB)	SSP2_RCP19_DAC_L	Sor_BG	2_Op_material	0.000279516
2060	Terrestrial ecotoxicity (kg 14-DCB)	SSP2_RCP19_DAC_L	Sor_BG	3_Op_electricity	0.0297821
2060	Terrestrial ecotoxicity (kg 14-DCB)	SSP2_RCP19_DAC_L	Sor_BG	4_Op_heat	0.0081377
2060	Terrestrial ecotoxicity (kg 14-DCB)	SSP2_RCP19_DAC_L	Sor_BG	5_EoL_treat	6.69288e-05
2060	Water depletion (m3 water)	SSP2_RCP19_DAC_L	Sor_BG	0_CO2_capture	0
2060	Water depletion (m3 water)	SSP2_RCP19_DAC_L	Sor_BG	1_Construction	0.031701
2060	Water depletion (m3 water)	SSP2_RCP19_DAC_L	Sor_BG	2_Op_material	0.0147561
2060	Water depletion (m3 water)	SSP2_RCP19_DAC_L	Sor_BG	3_Op_electricity	0.535475
2060	Water depletion (m3 water)	SSP2_RCP19_DAC_L	Sor_BG	4_Op_heat	0.145713
2060	Water depletion (m3 water)	SSP2_RCP19_DAC_L	Sor_BG	5_EoL_treat	0.00509403
2080	Climate change (kg CO2-Eq)	SSP2_RCP19_DAC_L	Sor_BG	0_CO2_capture	-1000
2080	Climate change (kg CO2-Eq)	SSP2_RCP19_DAC_L	Sor_BG	1_Construction	2.17295
2080	Climate change (kg CO2-Eq)	SSP2_RCP19_DAC_L	Sor_BG	2_Op_material	1.08148
2080	Climate change (kg CO2-Eq)	SSP2_RCP19_DAC_L	Sor_BG	3_Op_electricity	-9.9476
2080	Climate change (kg CO2-Eq)	SSP2_RCP19_DAC_L	Sor_BG	4_Op_heat	69.5838
2080	Climate change (kg CO2-Eq)	SSP2_RCP19_DAC_L	Sor_BG	5_EoL_treat	1.51793
2080	Freshwater ecotoxicity (kg 14-DCB)	SSP2_RCP19_DAC_L	Sor_BG	0_CO2_capture	0
2080	Freshwater ecotoxicity (kg 14-DCB)	SSP2_RCP19_DAC_L	Sor_BG	1_Construction	0.267509
2080	Freshwater ecotoxicity (kg 14-DCB)	SSP2_RCP19_DAC_L	Sor_BG	2_Op_material	0.143783
2080	Freshwater ecotoxicity (kg 14-DCB)	SSP2_RCP19_DAC_L	Sor_BG	3_Op_electricity	7.43434
2080	Freshwater ecotoxicity (kg 14-DCB)	SSP2_RCP19_DAC_L	Sor_BG	4_Op_heat	3.1119
2080	Freshwater ecotoxicity (kg 14-DCB)	SSP2_RCP19_DAC_L	Sor_BG	5_EoL_treat	0.577009
2080	Freshwater eutrophication (kg P-Eq)	SSP2_RCP19_DAC_L	Sor_BG	0_CO2_capture	0
2080	Freshwater eutrophication (kg P-Eq)	SSP2_RCP19_DAC_L	Sor_BG	1_Construction	0.000904393
2080	Freshwater eutrophication (kg P-Eq)	SSP2_RCP19_DAC_L	Sor_BG	2_Op_material	-0.000103557
2080	Freshwater eutrophication (kg P-Eq)	SSP2_RCP19_DAC_L	Sor_BG	3_Op_electricity	0.0168717
2080	Freshwater eutrophication (kg P-Eq)	SSP2_RCP19_DAC_L	Sor_BG	4_Op_heat	0.00922808
2080	Freshwater eutrophication (kg P-Eq)	SSP2_RCP19_DAC_L	Sor_BG	5_EoL_treat	3.42665e-05
2080	Human toxicity (kg 14-DCB)	SSP2_RCP19_DAC_L	Sor_BG	0_CO2_capture	0
2080	Human toxicity (kg 14-DCB)	SSP2_RCP19_DAC_L	Sor_BG	1_Construction	1.52672
2080	Human toxicity (kg 14-DCB)	SSP2_RCP19_DAC_L	Sor_BG	2_Op_material	1.05882
2080	Human toxicity (kg 14-DCB)	SSP2_RCP19_DAC_L	Sor_BG	3_Op_electricity	13.1673
2080	Human toxicity (kg 14-DCB)	SSP2_RCP19_DAC_L	Sor_BG	4_Op_heat	17.0383
2080	Human toxicity (kg 14-DCB)	SSP2_RCP19_DAC_L	Sor_BG	5_EoL_treat	0.0846419
2080	Metal depletion (kg Fe-Eq)	SSP2_RCP19_DAC_L	Sor_BG	0_CO2_capture	0
2080	Metal depletion (kg Fe-Eq)	SSP2_RCP19_DAC_L	Sor_BG	1_Construction	1.90958
2080	Metal depletion (kg Fe-Eq)	SSP2_RCP19_DAC_L	Sor_BG	2_Op_material	1.14239
2080	Metal depletion (kg Fe-Eq)	SSP2_RCP19_DAC_L	Sor_BG	3_Op_electricity	10.8564
2080	Metal depletion (kg Fe-Eq)	SSP2_RCP19_DAC_L	Sor_BG	4_Op_heat	6.2297
2080	Metal depletion (kg Fe-Eq)	SSP2_RCP19_DAC_L	Sor_BG	5_EoL_treat	0.0248475
2080	Terrestrial acidification (kg SO2-Eq)	SSP2_RCP19_DAC_L	Sor_BG	0_CO2_capture	0
2080	Terrestrial acidification (kg SO2-Eq)	SSP2_RCP19_DAC_L	Sor_BG	1_Construction	0.011505
2080	Terrestrial acidification (kg SO2-Eq)	SSP2_RCP19_DAC_L	Sor_BG	2_Op_material	0.0183846
2080	Terrestrial acidification (kg SO2-Eq)	SSP2_RCP19_DAC_L	Sor_BG	3_Op_electricity	0.159967
2080	Terrestrial acidification (kg SO2-Eq)	SSP2_RCP19_DAC_L	Sor_BG	4_Op_heat	0.894502
2080	Terrestrial acidification (kg SO2-Eq)	SSP2_RCP19_DAC_L	Sor_BG	5_EoL_treat	0.00183417
2080	Terrestrial ecotoxicity (kg 14-DCB)	SSP2_RCP19_DAC_L	Sor_BG	0_CO2_capture	0
2080	Terrestrial ecotoxicity (kg 14-DCB)	SSP2_RCP19_DAC_L	Sor_BG	1_Construction	0.00090142
2080	Terrestrial ecotoxicity (kg 14-DCB)	SSP2_RCP19_DAC_L	Sor_BG	2_Op_material	0.000243015
2080	Terrestrial ecotoxicity (kg 14-DCB)	SSP2_RCP19_DAC_L	Sor_BG	3_Op_electricity	0.0309034
2080	Terrestrial ecotoxicity (kg 14-DCB)	SSP2_RCP19_DAC_L	Sor_BG	4_Op_heat	0.00868871
2080	Terrestrial ecotoxicity (kg 14-DCB)	SSP2_RCP19_DAC_L	Sor_BG	5_EoL_treat	4.03658e-05
2080	Water depletion (m3 water)	SSP2_RCP19_DAC_L	Sor_BG	0_CO2_capture	0
2080	Water depletion (m3 water)	SSP2_RCP19_DAC_L	Sor_BG	1_Construction	0.0185225
2080	Water depletion (m3 water)	SSP2_RCP19_DAC_L	Sor_BG	2_Op_material	0.00737813
2080	Water depletion (m3 water)	SSP2_RCP19_DAC_L	Sor_BG	3_Op_electricity	0.460542
2080	Water depletion (m3 water)	SSP2_RCP19_DAC_L	Sor_BG	4_Op_heat	0.117666
2080	Water depletion (m3 water)	SSP2_RCP19_DAC_L	Sor_BG	5_EoL_treat	0.00300359
2100	Climate change (kg CO2-Eq)	SSP2_RCP19_DAC_L	Sor_BG	0_CO2_capture	-1000
2100	Climate change (kg CO2-Eq)	SSP2_RCP19_DAC_L	Sor_BG	1_Construction	1.93083
2100	Climate change (kg CO2-Eq)	SSP2_RCP19_DAC_L	Sor_BG	2_Op_material	0.980057
2100	Climate change (kg CO2-Eq)	SSP2_RCP19_DAC_L	Sor_BG	3_Op_electricity	2.37024
2100	Climate change (kg CO2-Eq)	SSP2_RCP19_DAC_L	Sor_BG	4_Op_heat	68.5612
2100	Climate change (kg CO2-Eq)	SSP2_RCP19_DAC_L	Sor_BG	5_EoL_treat	1.34696
2100	Freshwater ecotoxicity (kg 14-DCB)	SSP2_RCP19_DAC_L	Sor_BG	0_CO2_capture	0
2100	Freshwater ecotoxicity (kg 14-DCB)	SSP2_RCP19_DAC_L	Sor_BG	1_Construction	0.238419
2100	Freshwater ecotoxicity (kg 14-DCB)	SSP2_RCP19_DAC_L	Sor_BG	2_Op_material	0.133676
2100	Freshwater ecotoxicity (kg 14-DCB)	SSP2_RCP19_DAC_L	Sor_BG	3_Op_electricity	7.98644
2100	Freshwater ecotoxicity (kg 14-DCB)	SSP2_RCP19_DAC_L	Sor_BG	4_Op_heat	3.14642
2100	Freshwater ecotoxicity (kg 14-DCB)	SSP2_RCP19_DAC_L	Sor_BG	5_EoL_treat	0.512002
2100	Freshwater eutrophication (kg P-Eq)	SSP2_RCP19_DAC_L	Sor_BG	0_CO2_capture	0
2100	Freshwater eutrophication (kg P-Eq)	SSP2_RCP19_DAC_L	Sor_BG	1_Construction	0.000803284
2100	Freshwater eutrophication (kg P-Eq)	SSP2_RCP19_DAC_L	Sor_BG	2_Op_material	-9.00776e-05
2100	Freshwater eutrophication (kg P-Eq)	SSP2_RCP19_DAC_L	Sor_BG	3_Op_electricity	0.0146049
2100	Freshwater eutrophication (kg P-Eq)	SSP2_RCP19_DAC_L	Sor_BG	4_Op_heat	0.00923833
2100	Freshwater eutrophication (kg P-Eq)	SSP2_RCP19_DAC_L	Sor_BG	5_EoL_treat	3.04712e-05
2100	Human toxicity (kg 14-DCB)	SSP2_RCP19_DAC_L	Sor_BG	0_CO2_capture	0
2100	Human toxicity (kg 14-DCB)	SSP2_RCP19_DAC_L	Sor_BG	1_Construction	1.357
2100	Human toxicity (kg 14-DCB)	SSP2_RCP19_DAC_L	Sor_BG	2_Op_material	0.950524
2100	Human toxicity (kg 14-DCB)	SSP2_RCP19_DAC_L	Sor_BG	3_Op_electricity	17.0646
2100	Human toxicity (kg 14-DCB)	SSP2_RCP19_DAC_L	Sor_BG	4_Op_heat	16.9792
2100	Human toxicity (kg 14-DCB)	SSP2_RCP19_DAC_L	Sor_BG	5_EoL_treat	0.0752383
2100	Metal depletion (kg Fe-Eq)	SSP2_RCP19_DAC_L	Sor_BG	0_CO2_capture	0
2100	Metal depletion (kg Fe-Eq)	SSP2_RCP19_DAC_L	Sor_BG	1_Construction	1.69581
2100	Metal depletion (kg Fe-Eq)	SSP2_RCP19_DAC_L	Sor_BG	2_Op_material	1.02259
2100	Metal depletion (kg Fe-Eq)	SSP2_RCP19_DAC_L	Sor_BG	3_Op_electricity	11.3162
2100	Metal depletion (kg Fe-Eq)	SSP2_RCP19_DAC_L	Sor_BG	4_Op_heat	6.23585
2100	Metal depletion (kg Fe-Eq)	SSP2_RCP19_DAC_L	Sor_BG	5_EoL_treat	0.0221298
2100	Terrestrial acidification (kg SO2-Eq)	SSP2_RCP19_DAC_L	Sor_BG	0_CO2_capture	0
2100	Terrestrial acidification (kg SO2-Eq)	SSP2_RCP19_DAC_L	Sor_BG	1_Construction	0.010205
2100	Terrestrial acidification (kg SO2-Eq)	SSP2_RCP19_DAC_L	Sor_BG	2_Op_material	0.016342
2100	Terrestrial acidification (kg SO2-Eq)	SSP2_RCP19_DAC_L	Sor_BG	3_Op_electricity	0.146131
2100	Terrestrial acidification (kg SO2-Eq)	SSP2_RCP19_DAC_L	Sor_BG	4_Op_heat	0.878493
2100	Terrestrial acidification (kg SO2-Eq)	SSP2_RCP19_DAC_L	Sor_BG	5_EoL_treat	0.0016276
2100	Terrestrial ecotoxicity (kg 14-DCB)	SSP2_RCP19_DAC_L	Sor_BG	0_CO2_capture	0
2100	Terrestrial ecotoxicity (kg 14-DCB)	SSP2_RCP19_DAC_L	Sor_BG	1_Construction	0.000804978
2100	Terrestrial ecotoxicity (kg 14-DCB)	SSP2_RCP19_DAC_L	Sor_BG	2_Op_material	0.000248689
2100	Terrestrial ecotoxicity (kg 14-DCB)	SSP2_RCP19_DAC_L	Sor_BG	3_Op_electricity	0.0311585
2100	Terrestrial ecotoxicity (kg 14-DCB)	SSP2_RCP19_DAC_L	Sor_BG	4_Op_heat	0.00890142
2100	Terrestrial ecotoxicity (kg 14-DCB)	SSP2_RCP19_DAC_L	Sor_BG	5_EoL_treat	3.61071e-05
2100	Water depletion (m3 water)	SSP2_RCP19_DAC_L	Sor_BG	0_CO2_capture	0
2100	Water depletion (m3 water)	SSP2_RCP19_DAC_L	Sor_BG	1_Construction	0.0162548
2100	Water depletion (m3 water)	SSP2_RCP19_DAC_L	Sor_BG	2_Op_material	0.00541246
2100	Water depletion (m3 water)	SSP2_RCP19_DAC_L	Sor_BG	3_Op_electricity	0.313724
2100	Water depletion (m3 water)	SSP2_RCP19_DAC_L	Sor_BG	4_Op_heat	0.100486
2100	Water depletion (m3 water)	SSP2_RCP19_DAC_L	Sor_BG	5_EoL_treat	0.00265453
