# Supplementary material for: Environmental trade-offs of direct air capture technologies in climate change mitigation toward 2100
Source: Nat Commun. 2022 Jun 25;13:3635. doi: 10.1038/s41467-022-31146-1 (PMC9233692; doi:10.1038/s41467-022-31146-1)
Supplement: Supplementary file 3 — Supplementary Data 1 [file 41467_2022_31146_MOESM3_ESM.zip › 6-2. Supplementary Dataset/Code/R-Code/R_code_result_export/SI_Figure_7_data.xlsx]

## Sheet: Primary_energy_diff_bar
year	tech	region	PE_use_diff_EJ
2020	Coal	China	0
2020	Coal	Russia	0
2020	Coal	US	0
2020	Coal	Western_EU	0
2020	Coal	World	0
2020	Conventional Oil	China	0
2020	Conventional Oil	Russia	0
2020	Conventional Oil	US	0
2020	Conventional Oil	Western_EU	0
2020	Conventional Oil	World	1e-06
2020	Natural Gas	China	0
2020	Natural Gas	Russia	0
2020	Natural Gas	US	0
2020	Natural Gas	Western_EU	0
2020	Natural Gas	World	0
2020	Unconventional Oil	China	0
2020	Unconventional Oil	Russia	0
2020	Unconventional Oil	US	0
2020	Unconventional Oil	Western_EU	0
2020	Unconventional Oil	World	0
2030	Coal	China	0
2030	Coal	Russia	0
2030	Coal	US	0
2030	Coal	Western_EU	0
2030	Coal	World	-1e-07
2030	Conventional Oil	China	0
2030	Conventional Oil	Russia	0
2030	Conventional Oil	US	0
2030	Conventional Oil	Western_EU	0
2030	Conventional Oil	World	-2e-06
2030	Natural Gas	China	0
2030	Natural Gas	Russia	0
2030	Natural Gas	US	0
2030	Natural Gas	Western_EU	0
2030	Natural Gas	World	0
2030	Unconventional Oil	China	0
2030	Unconventional Oil	Russia	0
2030	Unconventional Oil	US	0
2030	Unconventional Oil	Western_EU	0
2030	Unconventional Oil	World	0
2040	Coal	China	0.03599
2040	Coal	Russia	-0.003799
2040	Coal	US	0.016094
2040	Coal	Western_EU	0.05903
2040	Coal	World	0.260629
2040	Conventional Oil	China	0.01044
2040	Conventional Oil	Russia	-0.000424
2040	Conventional Oil	US	-0.00898
2040	Conventional Oil	Western_EU	-0.01261
2040	Conventional Oil	World	0.0147221
2040	Natural Gas	China	0.05664
2040	Natural Gas	Russia	0.01955
2040	Natural Gas	US	0.02484
2040	Natural Gas	Western_EU	0.12403
2040	Natural Gas	World	0.612611
2040	Unconventional Oil	China	0
2040	Unconventional Oil	Russia	0
2040	Unconventional Oil	US	0
2040	Unconventional Oil	Western_EU	0
2040	Unconventional Oil	World	0
2050	Coal	China	0.164435
2050	Coal	Russia	0.0629315
2050	Coal	US	0.036363
2050	Coal	Western_EU	1.0435
2050	Coal	World	2.32833
2050	Conventional Oil	China	0.26266
2050	Conventional Oil	Russia	0.041291
2050	Conventional Oil	US	0.28834
2050	Conventional Oil	Western_EU	-0.012679
2050	Conventional Oil	World	1.93862
2050	Natural Gas	China	-0.30537
2050	Natural Gas	Russia	-0.11657
2050	Natural Gas	US	-0.04325
2050	Natural Gas	Western_EU	-0.64567
2050	Natural Gas	World	-0.711113
2050	Unconventional Oil	China	0
2050	Unconventional Oil	Russia	0
2050	Unconventional Oil	US	0
2050	Unconventional Oil	Western_EU	0
2050	Unconventional Oil	World	0
2060	Coal	China	-0.009623
2060	Coal	Russia	0.115841
2060	Coal	US	0.052712
2060	Coal	Western_EU	0.183658
2060	Coal	World	3.12617
2060	Conventional Oil	China	0.41991
2060	Conventional Oil	Russia	0.079813
2060	Conventional Oil	US	0.716031
2060	Conventional Oil	Western_EU	0.060373
2060	Conventional Oil	World	3.85487
2060	Natural Gas	China	-0.04028
2060	Natural Gas	Russia	-0.17475
2060	Natural Gas	US	-0.93204
2060	Natural Gas	Western_EU	-0.23021
2060	Natural Gas	World	-1.01671
2060	Unconventional Oil	China	0
2060	Unconventional Oil	Russia	0
2060	Unconventional Oil	US	0
2060	Unconventional Oil	Western_EU	0
2060	Unconventional Oil	World	0
2070	Coal	China	0.180554
2070	Coal	Russia	0.246603
2070	Coal	US	0.0232765
2070	Coal	Western_EU	0.257056
2070	Coal	World	4.30533
2070	Conventional Oil	China	0.87775
2070	Conventional Oil	Russia	0.164403
2070	Conventional Oil	US	1.19088
2070	Conventional Oil	Western_EU	0.21363
2070	Conventional Oil	World	6.5391
2070	Natural Gas	China	-0.03842
2070	Natural Gas	Russia	-1.60799
2070	Natural Gas	US	-0.85445
2070	Natural Gas	Western_EU	-0.56634
2070	Natural Gas	World	2.37049
2070	Unconventional Oil	China	0
2070	Unconventional Oil	Russia	0
2070	Unconventional Oil	US	0
2070	Unconventional Oil	Western_EU	0
2070	Unconventional Oil	World	0
2080	Coal	China	0.526288
2080	Coal	Russia	0.423685
2080	Coal	US	0.185118
2080	Coal	Western_EU	0.38029
2080	Coal	World	6.42284
2080	Conventional Oil	China	1.61215
2080	Conventional Oil	Russia	0.403867
2080	Conventional Oil	US	1.67426
2080	Conventional Oil	Western_EU	0.480325
2080	Conventional Oil	World	14.4352
2080	Natural Gas	China	0.82786
2080	Natural Gas	Russia	2.71644
2080	Natural Gas	US	0.39675
2080	Natural Gas	Western_EU	-0.20008
2080	Natural Gas	World	34.1001
2080	Unconventional Oil	China	0
2080	Unconventional Oil	Russia	0
2080	Unconventional Oil	US	0
2080	Unconventional Oil	Western_EU	0
2080	Unconventional Oil	World	0
2090	Coal	China	0.717129
2090	Coal	Russia	0.657579
2090	Coal	US	0.182564
2090	Coal	Western_EU	0.643765
2090	Coal	World	10.5902
2090	Conventional Oil	China	2.49761
2090	Conventional Oil	Russia	0.508201
2090	Conventional Oil	US	2.78203
2090	Conventional Oil	Western_EU	0.982234
2090	Conventional Oil	World	26.1197
2090	Natural Gas	China	1.58184
2090	Natural Gas	Russia	2.11609
2090	Natural Gas	US	3.89197
2090	Natural Gas	Western_EU	0.79354
2090	Natural Gas	World	86.4497
2090	Unconventional Oil	China	0
2090	Unconventional Oil	Russia	0
2090	Unconventional Oil	US	0
2090	Unconventional Oil	Western_EU	0
2090	Unconventional Oil	World	0
2100	Coal	China	0.568505
2100	Coal	Russia	0.823492
2100	Coal	US	0.145288
2100	Coal	Western_EU	0.543941
2100	Coal	World	8.29446
2100	Conventional Oil	China	2.78085
2100	Conventional Oil	Russia	0.620943
2100	Conventional Oil	US	2.74281
2100	Conventional Oil	Western_EU	1.36055
2100	Conventional Oil	World	31.4385
2100	Natural Gas	China	3.34956
2100	Natural Gas	Russia	10.3087
2100	Natural Gas	US	7.71907
2100	Natural Gas	Western_EU	0.38477
2100	Natural Gas	World	125.629
2100	Unconventional Oil	China	0
2100	Unconventional Oil	Russia	0
2100	Unconventional Oil	US	0
2100	Unconventional Oil	Western_EU	0
2100	Unconventional Oil	World	0

## Sheet: Primary_energy_diff_point
year	region	annual_net_diff_EJ
2020	China	0
2020	Russia	0
2020	US	0
2020	Western_EU	0
2020	World	1e-06
2030	China	0
2030	Russia	0
2030	US	0
2030	Western_EU	0
2030	World	-2.1e-06
2040	China	0.10307
2040	Russia	0.015327
2040	US	0.031954
2040	Western_EU	0.17045
2040	World	0.887962
2050	China	0.121725
2050	Russia	-0.0123475
2050	US	0.281453
2050	Western_EU	0.385149
2050	World	3.55584
2060	China	0.370007
2060	Russia	0.0209045
2060	US	-0.163297
2060	Western_EU	0.013821
2060	World	5.96432
2070	China	1.01988
2070	Russia	-1.19698
2070	US	0.359702
2070	Western_EU	-0.095654
2070	World	13.2149
2080	China	2.9663
2080	Russia	3.54399
2080	US	2.25613
2080	Western_EU	0.660535
2080	World	54.9582
2090	China	4.79658
2090	Russia	3.28187
2090	US	6.85657
2090	Western_EU	2.41954
2090	World	123.16
2100	China	6.69891
2100	Russia	11.7532
2100	US	10.6072
2100	Western_EU	2.28926
2100	World	165.362
