# Supplementary material for: Environmental trade-offs of direct air capture technologies in climate change mitigation toward 2100
Source: Nat Commun. 2022 Jun 25;13:3635. doi: 10.1038/s41467-022-31146-1 (PMC9233692; doi:10.1038/s41467-022-31146-1)
Supplement: Supplementary file 3 — Supplementary Data 1 [file 41467_2022_31146_MOESM3_ESM.zip › 6-2. Supplementary Dataset/Code/R-Code/R_code_result_export/SI_Figure_8_data.xlsx]

## Sheet: co2_seq
year	region	tech	Climate_scenario	co2_seq_Gt
2020	China	Other	SSP2_RCP19_noDAC	0
2020	China	DACCS	SSP2_RCP19_noDAC	0
2020	China	BECCS	SSP2_RCP19_noDAC	0
2020	Russia	Other	SSP2_RCP19_noDAC	0
2020	Russia	DACCS	SSP2_RCP19_noDAC	0
2020	Russia	BECCS	SSP2_RCP19_noDAC	0
2020	US	Other	SSP2_RCP19_noDAC	0
2020	US	DACCS	SSP2_RCP19_noDAC	0
2020	US	BECCS	SSP2_RCP19_noDAC	0
2020	Western_EU	Other	SSP2_RCP19_noDAC	0
2020	Western_EU	DACCS	SSP2_RCP19_noDAC	0
2020	Western_EU	BECCS	SSP2_RCP19_noDAC	0
2020	World	Other	SSP2_RCP19_noDAC	0
2020	World	DACCS	SSP2_RCP19_noDAC	0
2020	World	BECCS	SSP2_RCP19_noDAC	0
2030	China	Other	SSP2_RCP19_noDAC	1.04374
2030	China	DACCS	SSP2_RCP19_noDAC	0
2030	China	BECCS	SSP2_RCP19_noDAC	0.129407
2030	Russia	Other	SSP2_RCP19_noDAC	0
2030	Russia	DACCS	SSP2_RCP19_noDAC	0
2030	Russia	BECCS	SSP2_RCP19_noDAC	0
2030	US	Other	SSP2_RCP19_noDAC	0.0898781
2030	US	DACCS	SSP2_RCP19_noDAC	0
2030	US	BECCS	SSP2_RCP19_noDAC	0.0392136
2030	Western_EU	Other	SSP2_RCP19_noDAC	0.0548132
2030	Western_EU	DACCS	SSP2_RCP19_noDAC	0
2030	Western_EU	BECCS	SSP2_RCP19_noDAC	0.0224454
2030	World	Other	SSP2_RCP19_noDAC	2.24009
2030	World	DACCS	SSP2_RCP19_noDAC	0
2030	World	BECCS	SSP2_RCP19_noDAC	0.785635
2040	China	Other	SSP2_RCP19_noDAC	2.07015
2040	China	DACCS	SSP2_RCP19_noDAC	0
2040	China	BECCS	SSP2_RCP19_noDAC	0.682246
2040	Russia	Other	SSP2_RCP19_noDAC	0.210652
2040	Russia	DACCS	SSP2_RCP19_noDAC	0
2040	Russia	BECCS	SSP2_RCP19_noDAC	0.0602863
2040	US	Other	SSP2_RCP19_noDAC	0.563999
2040	US	DACCS	SSP2_RCP19_noDAC	0
2040	US	BECCS	SSP2_RCP19_noDAC	0.46481
2040	Western_EU	Other	SSP2_RCP19_noDAC	0.386643
2040	Western_EU	DACCS	SSP2_RCP19_noDAC	0
2040	Western_EU	BECCS	SSP2_RCP19_noDAC	0.317577
2040	World	Other	SSP2_RCP19_noDAC	6.14212
2040	World	DACCS	SSP2_RCP19_noDAC	0
2040	World	BECCS	SSP2_RCP19_noDAC	5.79063
2050	China	Other	SSP2_RCP19_noDAC	2.52759
2050	China	DACCS	SSP2_RCP19_noDAC	0
2050	China	BECCS	SSP2_RCP19_noDAC	0.813154
2050	Russia	Other	SSP2_RCP19_noDAC	0.477899
2050	Russia	DACCS	SSP2_RCP19_noDAC	0
2050	Russia	BECCS	SSP2_RCP19_noDAC	0.0576086
2050	US	Other	SSP2_RCP19_noDAC	0.815104
2050	US	DACCS	SSP2_RCP19_noDAC	0
2050	US	BECCS	SSP2_RCP19_noDAC	0.736169
2050	Western_EU	Other	SSP2_RCP19_noDAC	0.599887
2050	Western_EU	DACCS	SSP2_RCP19_noDAC	0
2050	Western_EU	BECCS	SSP2_RCP19_noDAC	0.553559
2050	World	Other	SSP2_RCP19_noDAC	10.0746
2050	World	DACCS	SSP2_RCP19_noDAC	0
2050	World	BECCS	SSP2_RCP19_noDAC	8.49896
2060	China	Other	SSP2_RCP19_noDAC	3.07077
2060	China	DACCS	SSP2_RCP19_noDAC	0
2060	China	BECCS	SSP2_RCP19_noDAC	0.799774
2060	Russia	Other	SSP2_RCP19_noDAC	0.70801
2060	Russia	DACCS	SSP2_RCP19_noDAC	0
2060	Russia	BECCS	SSP2_RCP19_noDAC	0.0818868
2060	US	Other	SSP2_RCP19_noDAC	0.914034
2060	US	DACCS	SSP2_RCP19_noDAC	0
2060	US	BECCS	SSP2_RCP19_noDAC	1.08952
2060	Western_EU	Other	SSP2_RCP19_noDAC	0.7464
2060	Western_EU	DACCS	SSP2_RCP19_noDAC	0
2060	Western_EU	BECCS	SSP2_RCP19_noDAC	0.729931
2060	World	Other	SSP2_RCP19_noDAC	13.3296
2060	World	DACCS	SSP2_RCP19_noDAC	0
2060	World	BECCS	SSP2_RCP19_noDAC	10.1365
2070	China	Other	SSP2_RCP19_noDAC	2.27931
2070	China	DACCS	SSP2_RCP19_noDAC	0
2070	China	BECCS	SSP2_RCP19_noDAC	0.901108
2070	Russia	Other	SSP2_RCP19_noDAC	1.07708
2070	Russia	DACCS	SSP2_RCP19_noDAC	0
2070	Russia	BECCS	SSP2_RCP19_noDAC	0.150299
2070	US	Other	SSP2_RCP19_noDAC	0.894798
2070	US	DACCS	SSP2_RCP19_noDAC	0
2070	US	BECCS	SSP2_RCP19_noDAC	1.33045
2070	Western_EU	Other	SSP2_RCP19_noDAC	0.737734
2070	Western_EU	DACCS	SSP2_RCP19_noDAC	0
2070	Western_EU	BECCS	SSP2_RCP19_noDAC	0.836218
2070	World	Other	SSP2_RCP19_noDAC	12.9939
2070	World	DACCS	SSP2_RCP19_noDAC	0
2070	World	BECCS	SSP2_RCP19_noDAC	12.5053
2080	China	Other	SSP2_RCP19_noDAC	1.1305
2080	China	DACCS	SSP2_RCP19_noDAC	0
2080	China	BECCS	SSP2_RCP19_noDAC	1.12983
2080	Russia	Other	SSP2_RCP19_noDAC	1.19715
2080	Russia	DACCS	SSP2_RCP19_noDAC	0
2080	Russia	BECCS	SSP2_RCP19_noDAC	0.215176
2080	US	Other	SSP2_RCP19_noDAC	0.899271
2080	US	DACCS	SSP2_RCP19_noDAC	0
2080	US	BECCS	SSP2_RCP19_noDAC	1.33108
2080	Western_EU	Other	SSP2_RCP19_noDAC	0.734496
2080	Western_EU	DACCS	SSP2_RCP19_noDAC	0
2080	Western_EU	BECCS	SSP2_RCP19_noDAC	0.857045
2080	World	Other	SSP2_RCP19_noDAC	12.7826
2080	World	DACCS	SSP2_RCP19_noDAC	0
2080	World	BECCS	SSP2_RCP19_noDAC	13.186
2090	China	Other	SSP2_RCP19_noDAC	1.2336
2090	China	DACCS	SSP2_RCP19_noDAC	0
2090	China	BECCS	SSP2_RCP19_noDAC	1.09756
2090	Russia	Other	SSP2_RCP19_noDAC	1.7031
2090	Russia	DACCS	SSP2_RCP19_noDAC	0
2090	Russia	BECCS	SSP2_RCP19_noDAC	0.245452
2090	US	Other	SSP2_RCP19_noDAC	0.914396
2090	US	DACCS	SSP2_RCP19_noDAC	0
2090	US	BECCS	SSP2_RCP19_noDAC	1.335
2090	Western_EU	Other	SSP2_RCP19_noDAC	0.771583
2090	Western_EU	DACCS	SSP2_RCP19_noDAC	0
2090	Western_EU	BECCS	SSP2_RCP19_noDAC	0.90413
2090	World	Other	SSP2_RCP19_noDAC	14.1816
2090	World	DACCS	SSP2_RCP19_noDAC	0
2090	World	BECCS	SSP2_RCP19_noDAC	13.0768
2100	China	Other	SSP2_RCP19_noDAC	1.31697
2100	China	DACCS	SSP2_RCP19_noDAC	0
2100	China	BECCS	SSP2_RCP19_noDAC	1.07184
2100	Russia	Other	SSP2_RCP19_noDAC	1.56769
2100	Russia	DACCS	SSP2_RCP19_noDAC	0
2100	Russia	BECCS	SSP2_RCP19_noDAC	0.297949
2100	US	Other	SSP2_RCP19_noDAC	0.947815
2100	US	DACCS	SSP2_RCP19_noDAC	0
2100	US	BECCS	SSP2_RCP19_noDAC	1.27202
2100	Western_EU	Other	SSP2_RCP19_noDAC	0.82966
2100	Western_EU	DACCS	SSP2_RCP19_noDAC	0
2100	Western_EU	BECCS	SSP2_RCP19_noDAC	0.990687
2100	World	Other	SSP2_RCP19_noDAC	14.0512
2100	World	DACCS	SSP2_RCP19_noDAC	0
2100	World	BECCS	SSP2_RCP19_noDAC	13.2181
2020	China	Other	SSP2_RCP19_DAC	0
2020	China	DACCS	SSP2_RCP19_DAC	0
2020	China	BECCS	SSP2_RCP19_DAC	0
2020	Russia	Other	SSP2_RCP19_DAC	0
2020	Russia	DACCS	SSP2_RCP19_DAC	0
2020	Russia	BECCS	SSP2_RCP19_DAC	0
2020	US	Other	SSP2_RCP19_DAC	0
2020	US	DACCS	SSP2_RCP19_DAC	0
2020	US	BECCS	SSP2_RCP19_DAC	0
2020	Western_EU	Other	SSP2_RCP19_DAC	0
2020	Western_EU	DACCS	SSP2_RCP19_DAC	0
2020	Western_EU	BECCS	SSP2_RCP19_DAC	0
2020	World	Other	SSP2_RCP19_DAC	0
2020	World	DACCS	SSP2_RCP19_DAC	0
2020	World	BECCS	SSP2_RCP19_DAC	0
2030	China	Other	SSP2_RCP19_DAC	1.04374
2030	China	DACCS	SSP2_RCP19_DAC	0
2030	China	BECCS	SSP2_RCP19_DAC	0.129407
2030	Russia	Other	SSP2_RCP19_DAC	0
2030	Russia	DACCS	SSP2_RCP19_DAC	0
2030	Russia	BECCS	SSP2_RCP19_DAC	0
2030	US	Other	SSP2_RCP19_DAC	0.0898781
2030	US	DACCS	SSP2_RCP19_DAC	0
2030	US	BECCS	SSP2_RCP19_DAC	0.0392136
2030	Western_EU	Other	SSP2_RCP19_DAC	0.0548132
2030	Western_EU	DACCS	SSP2_RCP19_DAC	0
2030	Western_EU	BECCS	SSP2_RCP19_DAC	0.0224454
2030	World	Other	SSP2_RCP19_DAC	2.24009
2030	World	DACCS	SSP2_RCP19_DAC	0
2030	World	BECCS	SSP2_RCP19_DAC	0.785635
2040	China	Other	SSP2_RCP19_DAC	2.06554
2040	China	DACCS	SSP2_RCP19_DAC	0
2040	China	BECCS	SSP2_RCP19_DAC	0.682553
2040	Russia	Other	SSP2_RCP19_DAC	0.210668
2040	Russia	DACCS	SSP2_RCP19_DAC	0
2040	Russia	BECCS	SSP2_RCP19_DAC	0.059973
2040	US	Other	SSP2_RCP19_DAC	0.564008
2040	US	DACCS	SSP2_RCP19_DAC	0
2040	US	BECCS	SSP2_RCP19_DAC	0.46243
2040	Western_EU	Other	SSP2_RCP19_DAC	0.389723
2040	Western_EU	DACCS	SSP2_RCP19_DAC	0
2040	Western_EU	BECCS	SSP2_RCP19_DAC	0.316592
2040	World	Other	SSP2_RCP19_DAC	6.15506
2040	World	DACCS	SSP2_RCP19_DAC	0
2040	World	BECCS	SSP2_RCP19_DAC	5.68424
2050	China	Other	SSP2_RCP19_DAC	2.51137
2050	China	DACCS	SSP2_RCP19_DAC	0
2050	China	BECCS	SSP2_RCP19_DAC	0.834768
2050	Russia	Other	SSP2_RCP19_DAC	0.468431
2050	Russia	DACCS	SSP2_RCP19_DAC	0
2050	Russia	BECCS	SSP2_RCP19_DAC	0.0566898
2050	US	Other	SSP2_RCP19_DAC	0.798086
2050	US	DACCS	SSP2_RCP19_DAC	0
2050	US	BECCS	SSP2_RCP19_DAC	0.732628
2050	Western_EU	Other	SSP2_RCP19_DAC	0.643194
2050	Western_EU	DACCS	SSP2_RCP19_DAC	0
2050	Western_EU	BECCS	SSP2_RCP19_DAC	0.577088
2050	World	Other	SSP2_RCP19_DAC	10.104
2050	World	DACCS	SSP2_RCP19_DAC	0
2050	World	BECCS	SSP2_RCP19_DAC	8.31907
2060	China	Other	SSP2_RCP19_DAC	3.036
2060	China	DACCS	SSP2_RCP19_DAC	0
2060	China	BECCS	SSP2_RCP19_DAC	0.79173
2060	Russia	Other	SSP2_RCP19_DAC	0.693377
2060	Russia	DACCS	SSP2_RCP19_DAC	0.0119923
2060	Russia	BECCS	SSP2_RCP19_DAC	0.0775654
2060	US	Other	SSP2_RCP19_DAC	0.844327
2060	US	DACCS	SSP2_RCP19_DAC	0.00113577
2060	US	BECCS	SSP2_RCP19_DAC	1.28322
2060	Western_EU	Other	SSP2_RCP19_DAC	0.729075
2060	Western_EU	DACCS	SSP2_RCP19_DAC	0.000567852
2060	Western_EU	BECCS	SSP2_RCP19_DAC	0.748765
2060	World	Other	SSP2_RCP19_DAC	13.303
2060	World	DACCS	SSP2_RCP19_DAC	0.0592181
2060	World	BECCS	SSP2_RCP19_DAC	9.90745
2070	China	Other	SSP2_RCP19_DAC	2.23427
2070	China	DACCS	SSP2_RCP19_DAC	0.00187006
2070	China	BECCS	SSP2_RCP19_DAC	0.817247
2070	Russia	Other	SSP2_RCP19_DAC	0.939987
2070	Russia	DACCS	SSP2_RCP19_DAC	0.121105
2070	Russia	BECCS	SSP2_RCP19_DAC	0.14759
2070	US	Other	SSP2_RCP19_DAC	0.818109
2070	US	DACCS	SSP2_RCP19_DAC	0.018748
2070	US	BECCS	SSP2_RCP19_DAC	1.61518
2070	Western_EU	Other	SSP2_RCP19_DAC	0.696328
2070	Western_EU	DACCS	SSP2_RCP19_DAC	0.00769606
2070	Western_EU	BECCS	SSP2_RCP19_DAC	0.832798
2070	World	Other	SSP2_RCP19_DAC	12.8865
2070	World	DACCS	SSP2_RCP19_DAC	0.584066
2070	World	BECCS	SSP2_RCP19_DAC	11.739
2080	China	Other	SSP2_RCP19_DAC	1.12426
2080	China	DACCS	SSP2_RCP19_DAC	0.0352607
2080	China	BECCS	SSP2_RCP19_DAC	0.723094
2080	Russia	Other	SSP2_RCP19_DAC	0.952803
2080	Russia	DACCS	SSP2_RCP19_DAC	0.861851
2080	Russia	BECCS	SSP2_RCP19_DAC	0.168246
2080	US	Other	SSP2_RCP19_DAC	0.808921
2080	US	DACCS	SSP2_RCP19_DAC	0.150076
2080	US	BECCS	SSP2_RCP19_DAC	1.6045
2080	Western_EU	Other	SSP2_RCP19_DAC	0.678471
2080	Western_EU	DACCS	SSP2_RCP19_DAC	0.0552712
2080	Western_EU	BECCS	SSP2_RCP19_DAC	0.87284
2080	World	Other	SSP2_RCP19_DAC	12.5583
2080	World	DACCS	SSP2_RCP19_DAC	4.21216
2080	World	BECCS	SSP2_RCP19_DAC	12.2334
2090	China	Other	SSP2_RCP19_DAC	1.14728
2090	China	DACCS	SSP2_RCP19_DAC	0.160626
2090	China	BECCS	SSP2_RCP19_DAC	0.802628
2090	Russia	Other	SSP2_RCP19_DAC	0.902137
2090	Russia	DACCS	SSP2_RCP19_DAC	1.98742
2090	Russia	BECCS	SSP2_RCP19_DAC	0.167979
2090	US	Other	SSP2_RCP19_DAC	0.804346
2090	US	DACCS	SSP2_RCP19_DAC	0.510524
2090	US	BECCS	SSP2_RCP19_DAC	1.33093
2090	Western_EU	Other	SSP2_RCP19_DAC	0.693987
2090	Western_EU	DACCS	SSP2_RCP19_DAC	0.174179
2090	Western_EU	BECCS	SSP2_RCP19_DAC	0.903406
2090	World	Other	SSP2_RCP19_DAC	13.3601
2090	World	DACCS	SSP2_RCP19_DAC	10.5433
2090	World	BECCS	SSP2_RCP19_DAC	11.6924
2100	China	Other	SSP2_RCP19_DAC	1.26444
2100	China	DACCS	SSP2_RCP19_DAC	0.380754
2100	China	BECCS	SSP2_RCP19_DAC	0.710686
2100	Russia	Other	SSP2_RCP19_DAC	0.916398
2100	Russia	DACCS	SSP2_RCP19_DAC	2.59509
2100	Russia	BECCS	SSP2_RCP19_DAC	0.198952
2100	US	Other	SSP2_RCP19_DAC	0.863187
2100	US	DACCS	SSP2_RCP19_DAC	0.883441
2100	US	BECCS	SSP2_RCP19_DAC	1.32403
2100	Western_EU	Other	SSP2_RCP19_DAC	0.66572
2100	Western_EU	DACCS	SSP2_RCP19_DAC	0.258829
2100	Western_EU	BECCS	SSP2_RCP19_DAC	1.02754
2100	World	Other	SSP2_RCP19_DAC	13.0582
2100	World	DACCS	SSP2_RCP19_DAC	14.785
2100	World	BECCS	SSP2_RCP19_DAC	12.4605
