# Supplementary material for: Environmental trade-offs of direct air capture technologies in climate change mitigation toward 2100
Source: Nat Commun. 2022 Jun 25;13:3635. doi: 10.1038/s41467-022-31146-1 (PMC9233692; doi:10.1038/s41467-022-31146-1)
Supplement: Supplementary file 3 — Supplementary Data 1 [file 41467_2022_31146_MOESM3_ESM.zip › 6-2. Supplementary Dataset/Code/R-Code/R_code_result_export/SI_Figure_9_data.xlsx]

## Sheet: SSP2_Baseline
year	impact_category	tech	value
2020	Climate change (kg CO2-Eq)	electricity production, deep geothermal	0.000300296
2020	Climate change (kg CO2-Eq)	electricity production, hard coal	0.152717
2020	Climate change (kg CO2-Eq)	electricity production, hydro, reservoir, alpine region	0.000139953
2020	Climate change (kg CO2-Eq)	electricity production, hydro, reservoir, non-alpine region	0.000292464
2020	Climate change (kg CO2-Eq)	electricity production, hydro, run-of-river	0.000113153
2020	Climate change (kg CO2-Eq)	electricity production, lignite	0.159979
2020	Climate change (kg CO2-Eq)	electricity production, natural gas, combined cycle power plant	0.122918
2020	Climate change (kg CO2-Eq)	electricity production, natural gas, conventional power plant	0.00192606
2020	Climate change (kg CO2-Eq)	electricity production, nuclear, boiling water reactor	0.00120527
2020	Climate change (kg CO2-Eq)	electricity production, nuclear, pressure water reactor	0.00114244
2020	Climate change (kg CO2-Eq)	electricity production, oil	0.00519846
2020	Climate change (kg CO2-Eq)	electricity production, photovoltaic, 3kWp slanted-roof installation, multi-Si, panel, mounted	0.000666535
2020	Climate change (kg CO2-Eq)	electricity production, photovoltaic, 570kWp open ground installation, multi-Si	0.000641021
2020	Climate change (kg CO2-Eq)	electricity production, solar thermal parabolic trough, 50 MW	2.48401e-05
2020	Climate change (kg CO2-Eq)	electricity production, solar tower power plant, 20 MW	1.14395e-05
2020	Climate change (kg CO2-Eq)	electricity production, wave	9.20583e-10
2020	Climate change (kg CO2-Eq)	electricity production, wind, <1MW turbine, onshore	0.000246716
2020	Climate change (kg CO2-Eq)	electricity production, wind, >3MW turbine, onshore	0.00043367
2020	Climate change (kg CO2-Eq)	electricity production, wind, 1-3MW turbine, offshore	1.86228e-07
2020	Climate change (kg CO2-Eq)	electricity production, wind, 1-3MW turbine, onshore	0.000255578
2020	Climate change (kg CO2-Eq)	electricity production, wood, future	0.000612066
2020	Climate change (kg CO2-Eq)	Electricity, at BIGCC power plant 450MW, no CCS/2025	0
2020	Climate change (kg CO2-Eq)	Electricity, at power plant/hard coal, IGCC, no CCS/2025	0
2020	Climate change (kg CO2-Eq)	Electricity, at power plant/lignite, IGCC, no CCS/2025	0
2020	Climate change (kg CO2-Eq)	heat and power co-generation, hard coal	0.00707501
2020	Climate change (kg CO2-Eq)	heat and power co-generation, lignite	0.00570967
2020	Climate change (kg CO2-Eq)	heat and power co-generation, natural gas, combined cycle power plant, 400MW electrical	0.00806635
2020	Climate change (kg CO2-Eq)	heat and power co-generation, natural gas, conventional power plant, 100MW electrical	0.00628895
2020	Climate change (kg CO2-Eq)	heat and power co-generation, oil	0.00184281
2020	Climate change (kg CO2-Eq)	heat and power co-generation, wood chips, 6667 kW, state-of-the-art 2014	0.000162416
2020	Freshwater ecotoxicity (kg 14-DCB)	electricity production, deep geothermal	9.51592e-06
2020	Freshwater ecotoxicity (kg 14-DCB)	electricity production, hard coal	0.00159762
2020	Freshwater ecotoxicity (kg 14-DCB)	electricity production, hydro, reservoir, alpine region	4.22582e-06
2020	Freshwater ecotoxicity (kg 14-DCB)	electricity production, hydro, reservoir, non-alpine region	1.0978e-06
2020	Freshwater ecotoxicity (kg 14-DCB)	electricity production, hydro, run-of-river	6.09886e-06
2020	Freshwater ecotoxicity (kg 14-DCB)	electricity production, lignite	0.00544967
2020	Freshwater ecotoxicity (kg 14-DCB)	electricity production, natural gas, combined cycle power plant	0.00104913
2020	Freshwater ecotoxicity (kg 14-DCB)	electricity production, natural gas, conventional power plant	2.11872e-05
2020	Freshwater ecotoxicity (kg 14-DCB)	electricity production, nuclear, boiling water reactor	7.86951e-05
2020	Freshwater ecotoxicity (kg 14-DCB)	electricity production, nuclear, pressure water reactor	7.5949e-05
2020	Freshwater ecotoxicity (kg 14-DCB)	electricity production, oil	1.02666e-05
2020	Freshwater ecotoxicity (kg 14-DCB)	electricity production, photovoltaic, 3kWp slanted-roof installation, multi-Si, panel, mounted	0.000311927
2020	Freshwater ecotoxicity (kg 14-DCB)	electricity production, photovoltaic, 570kWp open ground installation, multi-Si	0.000130403
2020	Freshwater ecotoxicity (kg 14-DCB)	electricity production, solar thermal parabolic trough, 50 MW	1.33817e-06
2020	Freshwater ecotoxicity (kg 14-DCB)	electricity production, solar tower power plant, 20 MW	7.77546e-07
2020	Freshwater ecotoxicity (kg 14-DCB)	electricity production, wave	4.75719e-11
2020	Freshwater ecotoxicity (kg 14-DCB)	electricity production, wind, <1MW turbine, onshore	0.00012327
2020	Freshwater ecotoxicity (kg 14-DCB)	electricity production, wind, >3MW turbine, onshore	0.00081997
2020	Freshwater ecotoxicity (kg 14-DCB)	electricity production, wind, 1-3MW turbine, offshore	5.1286e-08
2020	Freshwater ecotoxicity (kg 14-DCB)	electricity production, wind, 1-3MW turbine, onshore	0.000108853
2020	Freshwater ecotoxicity (kg 14-DCB)	electricity production, wood, future	2.65242e-05
2020	Freshwater ecotoxicity (kg 14-DCB)	Electricity, at BIGCC power plant 450MW, no CCS/2025	0
2020	Freshwater ecotoxicity (kg 14-DCB)	Electricity, at power plant/hard coal, IGCC, no CCS/2025	0
2020	Freshwater ecotoxicity (kg 14-DCB)	Electricity, at power plant/lignite, IGCC, no CCS/2025	0
2020	Freshwater ecotoxicity (kg 14-DCB)	heat and power co-generation, hard coal	7.10341e-05
2020	Freshwater ecotoxicity (kg 14-DCB)	heat and power co-generation, lignite	0.000205883
2020	Freshwater ecotoxicity (kg 14-DCB)	heat and power co-generation, natural gas, combined cycle power plant, 400MW electrical	6.82467e-05
2020	Freshwater ecotoxicity (kg 14-DCB)	heat and power co-generation, natural gas, conventional power plant, 100MW electrical	6.48131e-05
2020	Freshwater ecotoxicity (kg 14-DCB)	heat and power co-generation, oil	3.91505e-06
2020	Freshwater ecotoxicity (kg 14-DCB)	heat and power co-generation, wood chips, 6667 kW, state-of-the-art 2014	4.73419e-06
2020	Freshwater eutrophication (kg P-Eq)	electricity production, deep geothermal	1.91309e-07
2020	Freshwater eutrophication (kg P-Eq)	electricity production, hard coal	8.0788e-05
2020	Freshwater eutrophication (kg P-Eq)	electricity production, hydro, reservoir, alpine region	3.39406e-08
2020	Freshwater eutrophication (kg P-Eq)	electricity production, hydro, reservoir, non-alpine region	8.8107e-09
2020	Freshwater eutrophication (kg P-Eq)	electricity production, hydro, run-of-river	3.40698e-08
2020	Freshwater eutrophication (kg P-Eq)	electricity production, lignite	0.000360957
2020	Freshwater eutrophication (kg P-Eq)	electricity production, natural gas, combined cycle power plant	1.59847e-06
2020	Freshwater eutrophication (kg P-Eq)	electricity production, natural gas, conventional power plant	3.51169e-08
2020	Freshwater eutrophication (kg P-Eq)	electricity production, nuclear, boiling water reactor	7.93089e-07
2020	Freshwater eutrophication (kg P-Eq)	electricity production, nuclear, pressure water reactor	7.56241e-07
2020	Freshwater eutrophication (kg P-Eq)	electricity production, oil	6.62822e-08
2020	Freshwater eutrophication (kg P-Eq)	electricity production, photovoltaic, 3kWp slanted-roof installation, multi-Si, panel, mounted	6.12979e-07
2020	Freshwater eutrophication (kg P-Eq)	electricity production, photovoltaic, 570kWp open ground installation, multi-Si	4.14989e-07
2020	Freshwater eutrophication (kg P-Eq)	electricity production, solar thermal parabolic trough, 50 MW	4.6729e-09
2020	Freshwater eutrophication (kg P-Eq)	electricity production, solar tower power plant, 20 MW	2.13419e-09
2020	Freshwater eutrophication (kg P-Eq)	electricity production, wave	2.26719e-13
2020	Freshwater eutrophication (kg P-Eq)	electricity production, wind, <1MW turbine, onshore	1.67188e-07
2020	Freshwater eutrophication (kg P-Eq)	electricity production, wind, >3MW turbine, onshore	6.45942e-07
2020	Freshwater eutrophication (kg P-Eq)	electricity production, wind, 1-3MW turbine, offshore	1.12585e-10
2020	Freshwater eutrophication (kg P-Eq)	electricity production, wind, 1-3MW turbine, onshore	1.68747e-07
2020	Freshwater eutrophication (kg P-Eq)	electricity production, wood, future	4.93434e-07
2020	Freshwater eutrophication (kg P-Eq)	Electricity, at BIGCC power plant 450MW, no CCS/2025	0
2020	Freshwater eutrophication (kg P-Eq)	Electricity, at power plant/hard coal, IGCC, no CCS/2025	0
2020	Freshwater eutrophication (kg P-Eq)	Electricity, at power plant/lignite, IGCC, no CCS/2025	0
2020	Freshwater eutrophication (kg P-Eq)	heat and power co-generation, hard coal	3.66247e-06
2020	Freshwater eutrophication (kg P-Eq)	heat and power co-generation, lignite	1.35361e-05
2020	Freshwater eutrophication (kg P-Eq)	heat and power co-generation, natural gas, combined cycle power plant, 400MW electrical	1.03161e-07
2020	Freshwater eutrophication (kg P-Eq)	heat and power co-generation, natural gas, conventional power plant, 100MW electrical	1.0616e-07
2020	Freshwater eutrophication (kg P-Eq)	heat and power co-generation, oil	2.54171e-08
2020	Freshwater eutrophication (kg P-Eq)	heat and power co-generation, wood chips, 6667 kW, state-of-the-art 2014	1.25367e-07
2020	Human toxicity (kg 14-DCB)	electricity production, deep geothermal	0.000284143
2020	Human toxicity (kg 14-DCB)	electricity production, hard coal	0.0548095
2020	Human toxicity (kg 14-DCB)	electricity production, hydro, reservoir, alpine region	4.63457e-05
2020	Human toxicity (kg 14-DCB)	electricity production, hydro, reservoir, non-alpine region	1.20581e-05
2020	Human toxicity (kg 14-DCB)	electricity production, hydro, run-of-river	4.46351e-05
2020	Human toxicity (kg 14-DCB)	electricity production, lignite	0.215887
2020	Human toxicity (kg 14-DCB)	electricity production, natural gas, combined cycle power plant	0.0024673
2020	Human toxicity (kg 14-DCB)	electricity production, natural gas, conventional power plant	5.98355e-05
2020	Human toxicity (kg 14-DCB)	electricity production, nuclear, boiling water reactor	0.00337323
2020	Human toxicity (kg 14-DCB)	electricity production, nuclear, pressure water reactor	0.00318474
2020	Human toxicity (kg 14-DCB)	electricity production, oil	0.000445864
2020	Human toxicity (kg 14-DCB)	electricity production, photovoltaic, 3kWp slanted-roof installation, multi-Si, panel, mounted	0.00108125
2020	Human toxicity (kg 14-DCB)	electricity production, photovoltaic, 570kWp open ground installation, multi-Si	0.000647289
2020	Human toxicity (kg 14-DCB)	electricity production, solar thermal parabolic trough, 50 MW	6.20321e-06
2020	Human toxicity (kg 14-DCB)	electricity production, solar tower power plant, 20 MW	3.12057e-06
2020	Human toxicity (kg 14-DCB)	electricity production, wave	3.30769e-10
2020	Human toxicity (kg 14-DCB)	electricity production, wind, <1MW turbine, onshore	0.000285031
2020	Human toxicity (kg 14-DCB)	electricity production, wind, >3MW turbine, onshore	0.00131641
2020	Human toxicity (kg 14-DCB)	electricity production, wind, 1-3MW turbine, offshore	2.06081e-07
2020	Human toxicity (kg 14-DCB)	electricity production, wind, 1-3MW turbine, onshore	0.000277073
2020	Human toxicity (kg 14-DCB)	electricity production, wood, future	0.00637238
2020	Human toxicity (kg 14-DCB)	Electricity, at BIGCC power plant 450MW, no CCS/2025	0
2020	Human toxicity (kg 14-DCB)	Electricity, at power plant/hard coal, IGCC, no CCS/2025	0
2020	Human toxicity (kg 14-DCB)	Electricity, at power plant/lignite, IGCC, no CCS/2025	0
2020	Human toxicity (kg 14-DCB)	heat and power co-generation, hard coal	0.00273744
2020	Human toxicity (kg 14-DCB)	heat and power co-generation, lignite	0.00816459
2020	Human toxicity (kg 14-DCB)	heat and power co-generation, natural gas, combined cycle power plant, 400MW electrical	0.000158749
2020	Human toxicity (kg 14-DCB)	heat and power co-generation, natural gas, conventional power plant, 100MW electrical	0.000178188
2020	Human toxicity (kg 14-DCB)	heat and power co-generation, oil	0.000175897
2020	Human toxicity (kg 14-DCB)	heat and power co-generation, wood chips, 6667 kW, state-of-the-art 2014	0.00172012
2020	Metal depletion (kg Fe-Eq)	electricity production, deep geothermal	5.98955e-05
2020	Metal depletion (kg Fe-Eq)	electricity production, hard coal	0.00154793
2020	Metal depletion (kg Fe-Eq)	electricity production, hydro, reservoir, alpine region	4.64661e-05
2020	Metal depletion (kg Fe-Eq)	electricity production, hydro, reservoir, non-alpine region	1.2043e-05
2020	Metal depletion (kg Fe-Eq)	electricity production, hydro, run-of-river	5.45866e-05
2020	Metal depletion (kg Fe-Eq)	electricity production, lignite	0.00110146
2020	Metal depletion (kg Fe-Eq)	electricity production, natural gas, combined cycle power plant	0.000759699
2020	Metal depletion (kg Fe-Eq)	electricity production, natural gas, conventional power plant	1.73858e-05
2020	Metal depletion (kg Fe-Eq)	electricity production, nuclear, boiling water reactor	0.000496771
2020	Metal depletion (kg Fe-Eq)	electricity production, nuclear, pressure water reactor	0.000478945
2020	Metal depletion (kg Fe-Eq)	electricity production, oil	3.11418e-05
2020	Metal depletion (kg Fe-Eq)	electricity production, photovoltaic, 3kWp slanted-roof installation, multi-Si, panel, mounted	0.000371684
2020	Metal depletion (kg Fe-Eq)	electricity production, photovoltaic, 570kWp open ground installation, multi-Si	0.000294273
2020	Metal depletion (kg Fe-Eq)	electricity production, solar thermal parabolic trough, 50 MW	4.68467e-06
2020	Metal depletion (kg Fe-Eq)	electricity production, solar tower power plant, 20 MW	2.88114e-06
2020	Metal depletion (kg Fe-Eq)	electricity production, wave	4.34185e-10
2020	Metal depletion (kg Fe-Eq)	electricity production, wind, <1MW turbine, onshore	0.000265094
2020	Metal depletion (kg Fe-Eq)	electricity production, wind, >3MW turbine, onshore	0.000518921
2020	Metal depletion (kg Fe-Eq)	electricity production, wind, 1-3MW turbine, offshore	2.0728e-07
2020	Metal depletion (kg Fe-Eq)	electricity production, wind, 1-3MW turbine, onshore	0.000249116
2020	Metal depletion (kg Fe-Eq)	electricity production, wood, future	0.000121716
2020	Metal depletion (kg Fe-Eq)	Electricity, at BIGCC power plant 450MW, no CCS/2025	0
2020	Metal depletion (kg Fe-Eq)	Electricity, at power plant/hard coal, IGCC, no CCS/2025	0
2020	Metal depletion (kg Fe-Eq)	Electricity, at power plant/lignite, IGCC, no CCS/2025	0
2020	Metal depletion (kg Fe-Eq)	heat and power co-generation, hard coal	4.50772e-05
2020	Metal depletion (kg Fe-Eq)	heat and power co-generation, lignite	3.59051e-05
2020	Metal depletion (kg Fe-Eq)	heat and power co-generation, natural gas, combined cycle power plant, 400MW electrical	4.80611e-05
2020	Metal depletion (kg Fe-Eq)	heat and power co-generation, natural gas, conventional power plant, 100MW electrical	5.17942e-05
2020	Metal depletion (kg Fe-Eq)	heat and power co-generation, oil	1.19323e-05
2020	Metal depletion (kg Fe-Eq)	heat and power co-generation, wood chips, 6667 kW, state-of-the-art 2014	1.77146e-05
2020	Terrestrial acidification (kg SO2-Eq)	electricity production, deep geothermal	9.31718e-07
2020	Terrestrial acidification (kg SO2-Eq)	electricity production, hard coal	0.000324374
2020	Terrestrial acidification (kg SO2-Eq)	electricity production, hydro, reservoir, alpine region	4.20772e-07
2020	Terrestrial acidification (kg SO2-Eq)	electricity production, hydro, reservoir, non-alpine region	1.09124e-07
2020	Terrestrial acidification (kg SO2-Eq)	electricity production, hydro, run-of-river	4.23193e-07
2020	Terrestrial acidification (kg SO2-Eq)	electricity production, lignite	0.000286882
2020	Terrestrial acidification (kg SO2-Eq)	electricity production, natural gas, combined cycle power plant	0.000182286
2020	Terrestrial acidification (kg SO2-Eq)	electricity production, natural gas, conventional power plant	2.30177e-06
2020	Terrestrial acidification (kg SO2-Eq)	electricity production, nuclear, boiling water reactor	4.82953e-06
2020	Terrestrial acidification (kg SO2-Eq)	electricity production, nuclear, pressure water reactor	4.58973e-06
2020	Terrestrial acidification (kg SO2-Eq)	electricity production, oil	1.42781e-05
2020	Terrestrial acidification (kg SO2-Eq)	electricity production, photovoltaic, 3kWp slanted-roof installation, multi-Si, panel, mounted	4.11259e-06
2020	Terrestrial acidification (kg SO2-Eq)	electricity production, photovoltaic, 570kWp open ground installation, multi-Si	3.0748e-06
2020	Terrestrial acidification (kg SO2-Eq)	electricity production, solar thermal parabolic trough, 50 MW	9.1027e-08
2020	Terrestrial acidification (kg SO2-Eq)	electricity production, solar tower power plant, 20 MW	4.62992e-08
2020	Terrestrial acidification (kg SO2-Eq)	electricity production, wave	1.75173e-11
2020	Terrestrial acidification (kg SO2-Eq)	electricity production, wind, <1MW turbine, onshore	1.2823e-06
2020	Terrestrial acidification (kg SO2-Eq)	electricity production, wind, >3MW turbine, onshore	4.40396e-06
2020	Terrestrial acidification (kg SO2-Eq)	electricity production, wind, 1-3MW turbine, offshore	9.754e-10
2020	Terrestrial acidification (kg SO2-Eq)	electricity production, wind, 1-3MW turbine, onshore	1.275e-06
2020	Terrestrial acidification (kg SO2-Eq)	electricity production, wood, future	2.57842e-05
2020	Terrestrial acidification (kg SO2-Eq)	Electricity, at BIGCC power plant 450MW, no CCS/2025	0
2020	Terrestrial acidification (kg SO2-Eq)	Electricity, at power plant/hard coal, IGCC, no CCS/2025	0
2020	Terrestrial acidification (kg SO2-Eq)	Electricity, at power plant/lignite, IGCC, no CCS/2025	0
2020	Terrestrial acidification (kg SO2-Eq)	heat and power co-generation, hard coal	3.05125e-05
2020	Terrestrial acidification (kg SO2-Eq)	heat and power co-generation, lignite	1.85605e-05
2020	Terrestrial acidification (kg SO2-Eq)	heat and power co-generation, natural gas, combined cycle power plant, 400MW electrical	1.22469e-05
2020	Terrestrial acidification (kg SO2-Eq)	heat and power co-generation, natural gas, conventional power plant, 100MW electrical	9.6645e-06
2020	Terrestrial acidification (kg SO2-Eq)	heat and power co-generation, oil	6.95062e-06
2020	Terrestrial acidification (kg SO2-Eq)	heat and power co-generation, wood chips, 6667 kW, state-of-the-art 2014	4.70416e-06
2020	Terrestrial ecotoxicity (kg 14-DCB)	electricity production, deep geothermal	1.27563e-07
2020	Terrestrial ecotoxicity (kg 14-DCB)	electricity production, hard coal	2.05897e-06
2020	Terrestrial ecotoxicity (kg 14-DCB)	electricity production, hydro, reservoir, alpine region	1.12426e-08
2020	Terrestrial ecotoxicity (kg 14-DCB)	electricity production, hydro, reservoir, non-alpine region	2.91547e-09
2020	Terrestrial ecotoxicity (kg 14-DCB)	electricity production, hydro, run-of-river	1.06243e-08
2020	Terrestrial ecotoxicity (kg 14-DCB)	electricity production, lignite	1.65431e-06
2020	Terrestrial ecotoxicity (kg 14-DCB)	electricity production, natural gas, combined cycle power plant	1.46147e-05
2020	Terrestrial ecotoxicity (kg 14-DCB)	electricity production, natural gas, conventional power plant	2.39423e-07
2020	Terrestrial ecotoxicity (kg 14-DCB)	electricity production, nuclear, boiling water reactor	4.89343e-07
2020	Terrestrial ecotoxicity (kg 14-DCB)	electricity production, nuclear, pressure water reactor	4.6002e-07
2020	Terrestrial ecotoxicity (kg 14-DCB)	electricity production, oil	7.0783e-07
2020	Terrestrial ecotoxicity (kg 14-DCB)	electricity production, photovoltaic, 3kWp slanted-roof installation, multi-Si, panel, mounted	1.45084e-06
2020	Terrestrial ecotoxicity (kg 14-DCB)	electricity production, photovoltaic, 570kWp open ground installation, multi-Si	1.31422e-06
2020	Terrestrial ecotoxicity (kg 14-DCB)	electricity production, solar thermal parabolic trough, 50 MW	2.98396e-09
2020	Terrestrial ecotoxicity (kg 14-DCB)	electricity production, solar tower power plant, 20 MW	1.57186e-09
2020	Terrestrial ecotoxicity (kg 14-DCB)	electricity production, wave	9.1237e-14
2020	Terrestrial ecotoxicity (kg 14-DCB)	electricity production, wind, <1MW turbine, onshore	6.32507e-08
2020	Terrestrial ecotoxicity (kg 14-DCB)	electricity production, wind, >3MW turbine, onshore	2.28492e-07
2020	Terrestrial ecotoxicity (kg 14-DCB)	electricity production, wind, 1-3MW turbine, offshore	5.8815e-11
2020	Terrestrial ecotoxicity (kg 14-DCB)	electricity production, wind, 1-3MW turbine, onshore	7.18747e-08
2020	Terrestrial ecotoxicity (kg 14-DCB)	electricity production, wood, future	9.0521e-07
2020	Terrestrial ecotoxicity (kg 14-DCB)	Electricity, at BIGCC power plant 450MW, no CCS/2025	0
2020	Terrestrial ecotoxicity (kg 14-DCB)	Electricity, at power plant/hard coal, IGCC, no CCS/2025	0
2020	Terrestrial ecotoxicity (kg 14-DCB)	Electricity, at power plant/lignite, IGCC, no CCS/2025	0
2020	Terrestrial ecotoxicity (kg 14-DCB)	heat and power co-generation, hard coal	1.03518e-07
2020	Terrestrial ecotoxicity (kg 14-DCB)	heat and power co-generation, lignite	6.41948e-08
2020	Terrestrial ecotoxicity (kg 14-DCB)	heat and power co-generation, natural gas, combined cycle power plant, 400MW electrical	9.58711e-07
2020	Terrestrial ecotoxicity (kg 14-DCB)	heat and power co-generation, natural gas, conventional power plant, 100MW electrical	7.5158e-07
2020	Terrestrial ecotoxicity (kg 14-DCB)	heat and power co-generation, oil	2.81842e-07
2020	Terrestrial ecotoxicity (kg 14-DCB)	heat and power co-generation, wood chips, 6667 kW, state-of-the-art 2014	2.42491e-07
2020	Water depletion (m3 water)	electricity production, deep geothermal	1.27852e-06
2020	Water depletion (m3 water)	electricity production, hard coal	0.000326196
2020	Water depletion (m3 water)	electricity production, hydro, reservoir, alpine region	3.51082e-07
2020	Water depletion (m3 water)	electricity production, hydro, reservoir, non-alpine region	9.10191e-08
2020	Water depletion (m3 water)	electricity production, hydro, run-of-river	3.28042e-07
2020	Water depletion (m3 water)	electricity production, lignite	0.000872662
2020	Water depletion (m3 water)	electricity production, natural gas, combined cycle power plant	0.000426185
2020	Water depletion (m3 water)	electricity production, natural gas, conventional power plant	6.95578e-06
2020	Water depletion (m3 water)	electricity production, nuclear, boiling water reactor	0.000321802
2020	Water depletion (m3 water)	electricity production, nuclear, pressure water reactor	0.000279494
2020	Water depletion (m3 water)	electricity production, oil	4.30642e-06
2020	Water depletion (m3 water)	electricity production, photovoltaic, 3kWp slanted-roof installation, multi-Si, panel, mounted	4.45705e-06
2020	Water depletion (m3 water)	electricity production, photovoltaic, 570kWp open ground installation, multi-Si	3.4112e-06
2020	Water depletion (m3 water)	electricity production, solar thermal parabolic trough, 50 MW	1.10545e-07
2020	Water depletion (m3 water)	electricity production, solar tower power plant, 20 MW	5.226e-08
2020	Water depletion (m3 water)	electricity production, wave	1.38965e-12
2020	Water depletion (m3 water)	electricity production, wind, <1MW turbine, onshore	9.81883e-07
2020	Water depletion (m3 water)	electricity production, wind, >3MW turbine, onshore	3.75953e-06
2020	Water depletion (m3 water)	electricity production, wind, 1-3MW turbine, offshore	9.50691e-10
2020	Water depletion (m3 water)	electricity production, wind, 1-3MW turbine, onshore	1.2e-06
2020	Water depletion (m3 water)	electricity production, wood, future	1.73322e-06
2020	Water depletion (m3 water)	Electricity, at BIGCC power plant 450MW, no CCS/2025	0
2020	Water depletion (m3 water)	Electricity, at power plant/hard coal, IGCC, no CCS/2025	0
2020	Water depletion (m3 water)	Electricity, at power plant/lignite, IGCC, no CCS/2025	0
2020	Water depletion (m3 water)	heat and power co-generation, hard coal	1.92684e-05
2020	Water depletion (m3 water)	heat and power co-generation, lignite	2.9474e-05
2020	Water depletion (m3 water)	heat and power co-generation, natural gas, combined cycle power plant, 400MW electrical	2.79619e-05
2020	Water depletion (m3 water)	heat and power co-generation, natural gas, conventional power plant, 100MW electrical	2.18467e-05
2020	Water depletion (m3 water)	heat and power co-generation, oil	1.65378e-06
2020	Water depletion (m3 water)	heat and power co-generation, wood chips, 6667 kW, state-of-the-art 2014	4.03452e-07
2030	Climate change (kg CO2-Eq)	electricity production, deep geothermal	0.000406918
2030	Climate change (kg CO2-Eq)	electricity production, hard coal	0.117212
2030	Climate change (kg CO2-Eq)	electricity production, hydro, reservoir, alpine region	0.000147098
2030	Climate change (kg CO2-Eq)	electricity production, hydro, reservoir, non-alpine region	0.000313214
2030	Climate change (kg CO2-Eq)	electricity production, hydro, run-of-river	0.000118876
2030	Climate change (kg CO2-Eq)	electricity production, lignite	0.122778
2030	Climate change (kg CO2-Eq)	electricity production, natural gas, combined cycle power plant	0.111832
2030	Climate change (kg CO2-Eq)	electricity production, natural gas, conventional power plant	0.00156158
2030	Climate change (kg CO2-Eq)	electricity production, nuclear, boiling water reactor	0.00107727
2030	Climate change (kg CO2-Eq)	electricity production, nuclear, pressure water reactor	0.00101933
2030	Climate change (kg CO2-Eq)	electricity production, oil	1.41438e-06
2030	Climate change (kg CO2-Eq)	electricity production, photovoltaic, 3kWp slanted-roof installation, multi-Si, panel, mounted	0.000615009
2030	Climate change (kg CO2-Eq)	electricity production, photovoltaic, 570kWp open ground installation, multi-Si	0.00355448
2030	Climate change (kg CO2-Eq)	electricity production, solar thermal parabolic trough, 50 MW	2.80194e-05
2030	Climate change (kg CO2-Eq)	electricity production, solar tower power plant, 20 MW	1.2942e-05
2030	Climate change (kg CO2-Eq)	electricity production, wave	3.18559e-09
2030	Climate change (kg CO2-Eq)	electricity production, wind, <1MW turbine, onshore	0.000330193
2030	Climate change (kg CO2-Eq)	electricity production, wind, >3MW turbine, onshore	0.000578906
2030	Climate change (kg CO2-Eq)	electricity production, wind, 1-3MW turbine, offshore	1.66492e-05
2030	Climate change (kg CO2-Eq)	electricity production, wind, 1-3MW turbine, onshore	0.00034025
2030	Climate change (kg CO2-Eq)	electricity production, wood, future	0.000778866
2030	Climate change (kg CO2-Eq)	Electricity, at BIGCC power plant 450MW, no CCS/2025	0
2030	Climate change (kg CO2-Eq)	Electricity, at power plant/hard coal, IGCC, no CCS/2025	3.99776e-05
2030	Climate change (kg CO2-Eq)	Electricity, at power plant/lignite, IGCC, no CCS/2025	4.20061e-05
2030	Climate change (kg CO2-Eq)	heat and power co-generation, hard coal	0.00419957
2030	Climate change (kg CO2-Eq)	heat and power co-generation, lignite	0.00295818
2030	Climate change (kg CO2-Eq)	heat and power co-generation, natural gas, combined cycle power plant, 400MW electrical	0.00524613
2030	Climate change (kg CO2-Eq)	heat and power co-generation, natural gas, conventional power plant, 100MW electrical	0.00544938
2030	Climate change (kg CO2-Eq)	heat and power co-generation, oil	0.000922187
2030	Climate change (kg CO2-Eq)	heat and power co-generation, wood chips, 6667 kW, state-of-the-art 2014	0.000373179
2030	Freshwater ecotoxicity (kg 14-DCB)	electricity production, deep geothermal	1.39709e-05
2030	Freshwater ecotoxicity (kg 14-DCB)	electricity production, hard coal	0.00122624
2030	Freshwater ecotoxicity (kg 14-DCB)	electricity production, hydro, reservoir, alpine region	4.52422e-06
2030	Freshwater ecotoxicity (kg 14-DCB)	electricity production, hydro, reservoir, non-alpine region	1.17533e-06
2030	Freshwater ecotoxicity (kg 14-DCB)	electricity production, hydro, run-of-river	6.53992e-06
2030	Freshwater ecotoxicity (kg 14-DCB)	electricity production, lignite	0.0041855
2030	Freshwater ecotoxicity (kg 14-DCB)	electricity production, natural gas, combined cycle power plant	0.000953904
2030	Freshwater ecotoxicity (kg 14-DCB)	electricity production, natural gas, conventional power plant	1.71744e-05
2030	Freshwater ecotoxicity (kg 14-DCB)	electricity production, nuclear, boiling water reactor	7.61486e-05
2030	Freshwater ecotoxicity (kg 14-DCB)	electricity production, nuclear, pressure water reactor	7.34848e-05
2030	Freshwater ecotoxicity (kg 14-DCB)	electricity production, oil	2.78721e-09
2030	Freshwater ecotoxicity (kg 14-DCB)	electricity production, photovoltaic, 3kWp slanted-roof installation, multi-Si, panel, mounted	0.000305104
2030	Freshwater ecotoxicity (kg 14-DCB)	electricity production, photovoltaic, 570kWp open ground installation, multi-Si	0.000762161
2030	Freshwater ecotoxicity (kg 14-DCB)	electricity production, solar thermal parabolic trough, 50 MW	1.52453e-06
2030	Freshwater ecotoxicity (kg 14-DCB)	electricity production, solar tower power plant, 20 MW	8.86027e-07
2030	Freshwater ecotoxicity (kg 14-DCB)	electricity production, wave	1.66098e-10
2030	Freshwater ecotoxicity (kg 14-DCB)	electricity production, wind, <1MW turbine, onshore	0.00016926
2030	Freshwater ecotoxicity (kg 14-DCB)	electricity production, wind, >3MW turbine, onshore	0.00112608
2030	Freshwater ecotoxicity (kg 14-DCB)	electricity production, wind, 1-3MW turbine, offshore	4.68783e-06
2030	Freshwater ecotoxicity (kg 14-DCB)	electricity production, wind, 1-3MW turbine, onshore	0.000149448
2030	Freshwater ecotoxicity (kg 14-DCB)	electricity production, wood, future	3.41808e-05
2030	Freshwater ecotoxicity (kg 14-DCB)	Electricity, at BIGCC power plant 450MW, no CCS/2025	0
2030	Freshwater ecotoxicity (kg 14-DCB)	Electricity, at power plant/hard coal, IGCC, no CCS/2025	2.85949e-07
2030	Freshwater ecotoxicity (kg 14-DCB)	Electricity, at power plant/lignite, IGCC, no CCS/2025	1.30693e-06
2030	Freshwater ecotoxicity (kg 14-DCB)	heat and power co-generation, hard coal	4.28552e-05
2030	Freshwater ecotoxicity (kg 14-DCB)	heat and power co-generation, lignite	0.000103056
2030	Freshwater ecotoxicity (kg 14-DCB)	heat and power co-generation, natural gas, combined cycle power plant, 400MW electrical	4.43084e-05
2030	Freshwater ecotoxicity (kg 14-DCB)	heat and power co-generation, natural gas, conventional power plant, 100MW electrical	5.61478e-05
2030	Freshwater ecotoxicity (kg 14-DCB)	heat and power co-generation, oil	2.12008e-06
2030	Freshwater ecotoxicity (kg 14-DCB)	heat and power co-generation, wood chips, 6667 kW, state-of-the-art 2014	1.09594e-05
2030	Freshwater eutrophication (kg P-Eq)	electricity production, deep geothermal	2.57466e-07
2030	Freshwater eutrophication (kg P-Eq)	electricity production, hard coal	6.18689e-05
2030	Freshwater eutrophication (kg P-Eq)	electricity production, hydro, reservoir, alpine region	3.42066e-08
2030	Freshwater eutrophication (kg P-Eq)	electricity production, hydro, reservoir, non-alpine region	8.8809e-09
2030	Freshwater eutrophication (kg P-Eq)	electricity production, hydro, run-of-river	3.50848e-08
2030	Freshwater eutrophication (kg P-Eq)	electricity production, lignite	0.000277115
2030	Freshwater eutrophication (kg P-Eq)	electricity production, natural gas, combined cycle power plant	1.24828e-06
2030	Freshwater eutrophication (kg P-Eq)	electricity production, natural gas, conventional power plant	2.5453e-08
2030	Freshwater eutrophication (kg P-Eq)	electricity production, nuclear, boiling water reactor	6.82799e-07
2030	Freshwater eutrophication (kg P-Eq)	electricity production, nuclear, pressure water reactor	6.48308e-07
2030	Freshwater eutrophication (kg P-Eq)	electricity production, oil	1.67302e-11
2030	Freshwater eutrophication (kg P-Eq)	electricity production, photovoltaic, 3kWp slanted-roof installation, multi-Si, panel, mounted	5.73775e-07
2030	Freshwater eutrophication (kg P-Eq)	electricity production, photovoltaic, 570kWp open ground installation, multi-Si	2.29097e-06
2030	Freshwater eutrophication (kg P-Eq)	electricity production, solar thermal parabolic trough, 50 MW	5.11006e-09
2030	Freshwater eutrophication (kg P-Eq)	electricity production, solar tower power plant, 20 MW	2.354e-09
2030	Freshwater eutrophication (kg P-Eq)	electricity production, wave	7.6676e-13
2030	Freshwater eutrophication (kg P-Eq)	electricity production, wind, <1MW turbine, onshore	2.23035e-07
2030	Freshwater eutrophication (kg P-Eq)	electricity production, wind, >3MW turbine, onshore	8.74723e-07
2030	Freshwater eutrophication (kg P-Eq)	electricity production, wind, 1-3MW turbine, offshore	1.00092e-08
2030	Freshwater eutrophication (kg P-Eq)	electricity production, wind, 1-3MW turbine, onshore	2.23521e-07
2030	Freshwater eutrophication (kg P-Eq)	electricity production, wood, future	6.29967e-07
2030	Freshwater eutrophication (kg P-Eq)	Electricity, at BIGCC power plant 450MW, no CCS/2025	0
2030	Freshwater eutrophication (kg P-Eq)	Electricity, at power plant/hard coal, IGCC, no CCS/2025	1.88136e-08
2030	Freshwater eutrophication (kg P-Eq)	Electricity, at power plant/lignite, IGCC, no CCS/2025	1.00676e-07
2030	Freshwater eutrophication (kg P-Eq)	heat and power co-generation, hard coal	2.18841e-06
2030	Freshwater eutrophication (kg P-Eq)	heat and power co-generation, lignite	6.75544e-06
2030	Freshwater eutrophication (kg P-Eq)	heat and power co-generation, natural gas, combined cycle power plant, 400MW electrical	5.73064e-08
2030	Freshwater eutrophication (kg P-Eq)	heat and power co-generation, natural gas, conventional power plant, 100MW electrical	8.18769e-08
2030	Freshwater eutrophication (kg P-Eq)	heat and power co-generation, oil	1.28036e-08
2030	Freshwater eutrophication (kg P-Eq)	heat and power co-generation, wood chips, 6667 kW, state-of-the-art 2014	2.88096e-07
2030	Human toxicity (kg 14-DCB)	electricity production, deep geothermal	0.000403027
2030	Human toxicity (kg 14-DCB)	electricity production, hard coal	0.0419863
2030	Human toxicity (kg 14-DCB)	electricity production, hydro, reservoir, alpine region	4.81886e-05
2030	Human toxicity (kg 14-DCB)	electricity production, hydro, reservoir, non-alpine region	1.25394e-05
2030	Human toxicity (kg 14-DCB)	electricity production, hydro, run-of-river	4.67971e-05
2030	Human toxicity (kg 14-DCB)	electricity production, lignite	0.16571
2030	Human toxicity (kg 14-DCB)	electricity production, natural gas, combined cycle power plant	0.00212231
2030	Human toxicity (kg 14-DCB)	electricity production, natural gas, conventional power plant	4.67275e-05
2030	Human toxicity (kg 14-DCB)	electricity production, nuclear, boiling water reactor	0.00323933
2030	Human toxicity (kg 14-DCB)	electricity production, nuclear, pressure water reactor	0.00305643
2030	Human toxicity (kg 14-DCB)	electricity production, oil	1.20466e-07
2030	Human toxicity (kg 14-DCB)	electricity production, photovoltaic, 3kWp slanted-roof installation, multi-Si, panel, mounted	0.00103958
2030	Human toxicity (kg 14-DCB)	electricity production, photovoltaic, 570kWp open ground installation, multi-Si	0.00369008
2030	Human toxicity (kg 14-DCB)	electricity production, solar thermal parabolic trough, 50 MW	6.91968e-06
2030	Human toxicity (kg 14-DCB)	electricity production, solar tower power plant, 20 MW	3.503e-06
2030	Human toxicity (kg 14-DCB)	electricity production, wave	1.13856e-09
2030	Human toxicity (kg 14-DCB)	electricity production, wind, <1MW turbine, onshore	0.000386879
2030	Human toxicity (kg 14-DCB)	electricity production, wind, >3MW turbine, onshore	0.00179906
2030	Human toxicity (kg 14-DCB)	electricity production, wind, 1-3MW turbine, offshore	1.86437e-05
2030	Human toxicity (kg 14-DCB)	electricity production, wind, 1-3MW turbine, onshore	0.000374807
2030	Human toxicity (kg 14-DCB)	electricity production, wood, future	0.00821707
2030	Human toxicity (kg 14-DCB)	Electricity, at BIGCC power plant 450MW, no CCS/2025	0
2030	Human toxicity (kg 14-DCB)	Electricity, at power plant/hard coal, IGCC, no CCS/2025	1.31256e-05
2030	Human toxicity (kg 14-DCB)	Electricity, at power plant/lignite, IGCC, no CCS/2025	5.5977e-05
2030	Human toxicity (kg 14-DCB)	heat and power co-generation, hard coal	0.00165905
2030	Human toxicity (kg 14-DCB)	heat and power co-generation, lignite	0.00408117
2030	Human toxicity (kg 14-DCB)	heat and power co-generation, natural gas, combined cycle power plant, 400MW electrical	9.72585e-05
2030	Human toxicity (kg 14-DCB)	heat and power co-generation, natural gas, conventional power plant, 100MW electrical	0.000148419
2030	Human toxicity (kg 14-DCB)	heat and power co-generation, oil	9.6901e-05
2030	Human toxicity (kg 14-DCB)	heat and power co-generation, wood chips, 6667 kW, state-of-the-art 2014	0.00398614
2030	Metal depletion (kg Fe-Eq)	electricity production, deep geothermal	8.89968e-05
2030	Metal depletion (kg Fe-Eq)	electricity production, hard coal	0.00120294
2030	Metal depletion (kg Fe-Eq)	electricity production, hydro, reservoir, alpine region	4.98869e-05
2030	Metal depletion (kg Fe-Eq)	electricity production, hydro, reservoir, non-alpine region	1.29296e-05
2030	Metal depletion (kg Fe-Eq)	electricity production, hydro, run-of-river	5.85911e-05
2030	Metal depletion (kg Fe-Eq)	electricity production, lignite	0.000873072
2030	Metal depletion (kg Fe-Eq)	electricity production, natural gas, combined cycle power plant	0.000693922
2030	Metal depletion (kg Fe-Eq)	electricity production, natural gas, conventional power plant	1.41413e-05
2030	Metal depletion (kg Fe-Eq)	electricity production, nuclear, boiling water reactor	0.00048689
2030	Metal depletion (kg Fe-Eq)	electricity production, nuclear, pressure water reactor	0.000469441
2030	Metal depletion (kg Fe-Eq)	electricity production, oil	8.49109e-09
2030	Metal depletion (kg Fe-Eq)	electricity production, photovoltaic, 3kWp slanted-roof installation, multi-Si, panel, mounted	0.000363927
2030	Metal depletion (kg Fe-Eq)	electricity production, photovoltaic, 570kWp open ground installation, multi-Si	0.00172288
2030	Metal depletion (kg Fe-Eq)	electricity production, solar thermal parabolic trough, 50 MW	5.34294e-06
2030	Metal depletion (kg Fe-Eq)	electricity production, solar tower power plant, 20 MW	3.2853e-06
2030	Metal depletion (kg Fe-Eq)	electricity production, wave	1.5174e-09
2030	Metal depletion (kg Fe-Eq)	electricity production, wind, <1MW turbine, onshore	0.000364079
2030	Metal depletion (kg Fe-Eq)	electricity production, wind, >3MW turbine, onshore	0.000712671
2030	Metal depletion (kg Fe-Eq)	electricity production, wind, 1-3MW turbine, offshore	1.89527e-05
2030	Metal depletion (kg Fe-Eq)	electricity production, wind, 1-3MW turbine, onshore	0.000342152
2030	Metal depletion (kg Fe-Eq)	electricity production, wood, future	0.000157092
2030	Metal depletion (kg Fe-Eq)	Electricity, at BIGCC power plant 450MW, no CCS/2025	0
2030	Metal depletion (kg Fe-Eq)	Electricity, at power plant/hard coal, IGCC, no CCS/2025	2.56509e-07
2030	Metal depletion (kg Fe-Eq)	Electricity, at power plant/lignite, IGCC, no CCS/2025	5.15093e-08
2030	Metal depletion (kg Fe-Eq)	heat and power co-generation, hard coal	2.72922e-05
2030	Metal depletion (kg Fe-Eq)	heat and power co-generation, lignite	2.10894e-05
2030	Metal depletion (kg Fe-Eq)	heat and power co-generation, natural gas, combined cycle power plant, 400MW electrical	3.12411e-05
2030	Metal depletion (kg Fe-Eq)	heat and power co-generation, natural gas, conventional power plant, 100MW electrical	4.503e-05
2030	Metal depletion (kg Fe-Eq)	heat and power co-generation, oil	6.48421e-06
2030	Metal depletion (kg Fe-Eq)	heat and power co-generation, wood chips, 6667 kW, state-of-the-art 2014	4.10906e-05
2030	Terrestrial acidification (kg SO2-Eq)	electricity production, deep geothermal	9.94219e-07
2030	Terrestrial acidification (kg SO2-Eq)	electricity production, hard coal	0.000123282
2030	Terrestrial acidification (kg SO2-Eq)	electricity production, hydro, reservoir, alpine region	4.20371e-07
2030	Terrestrial acidification (kg SO2-Eq)	electricity production, hydro, reservoir, non-alpine region	1.09031e-07
2030	Terrestrial acidification (kg SO2-Eq)	electricity production, hydro, run-of-river	4.28164e-07
2030	Terrestrial acidification (kg SO2-Eq)	electricity production, lignite	9.55333e-05
2030	Terrestrial acidification (kg SO2-Eq)	electricity production, natural gas, combined cycle power plant	0.000165139
2030	Terrestrial acidification (kg SO2-Eq)	electricity production, natural gas, conventional power plant	1.85381e-06
2030	Terrestrial acidification (kg SO2-Eq)	electricity production, nuclear, boiling water reactor	4.08987e-06
2030	Terrestrial acidification (kg SO2-Eq)	electricity production, nuclear, pressure water reactor	3.88714e-06
2030	Terrestrial acidification (kg SO2-Eq)	electricity production, oil	3.87311e-09
2030	Terrestrial acidification (kg SO2-Eq)	electricity production, photovoltaic, 3kWp slanted-roof installation, multi-Si, panel, mounted	3.57842e-06
2030	Terrestrial acidification (kg SO2-Eq)	electricity production, photovoltaic, 570kWp open ground installation, multi-Si	1.55272e-05
2030	Terrestrial acidification (kg SO2-Eq)	electricity production, solar thermal parabolic trough, 50 MW	1.00602e-07
2030	Terrestrial acidification (kg SO2-Eq)	electricity production, solar tower power plant, 20 MW	5.14818e-08
2030	Terrestrial acidification (kg SO2-Eq)	electricity production, wave	6.09672e-11
2030	Terrestrial acidification (kg SO2-Eq)	electricity production, wind, <1MW turbine, onshore	1.67333e-06
2030	Terrestrial acidification (kg SO2-Eq)	electricity production, wind, >3MW turbine, onshore	5.8786e-06
2030	Terrestrial acidification (kg SO2-Eq)	electricity production, wind, 1-3MW turbine, offshore	8.52966e-08
2030	Terrestrial acidification (kg SO2-Eq)	electricity production, wind, 1-3MW turbine, onshore	1.64074e-06
2030	Terrestrial acidification (kg SO2-Eq)	electricity production, wood, future	2.7827e-05
2030	Terrestrial acidification (kg SO2-Eq)	Electricity, at BIGCC power plant 450MW, no CCS/2025	0
2030	Terrestrial acidification (kg SO2-Eq)	Electricity, at power plant/hard coal, IGCC, no CCS/2025	1.23971e-07
2030	Terrestrial acidification (kg SO2-Eq)	Electricity, at power plant/lignite, IGCC, no CCS/2025	9.39645e-08
2030	Terrestrial acidification (kg SO2-Eq)	heat and power co-generation, hard coal	9.85593e-06
2030	Terrestrial acidification (kg SO2-Eq)	heat and power co-generation, lignite	5.39475e-06
2030	Terrestrial acidification (kg SO2-Eq)	heat and power co-generation, natural gas, combined cycle power plant, 400MW electrical	7.91024e-06
2030	Terrestrial acidification (kg SO2-Eq)	heat and power co-generation, natural gas, conventional power plant, 100MW electrical	8.38179e-06
2030	Terrestrial acidification (kg SO2-Eq)	heat and power co-generation, oil	4.04471e-06
2030	Terrestrial acidification (kg SO2-Eq)	heat and power co-generation, wood chips, 6667 kW, state-of-the-art 2014	1.08798e-05
2030	Terrestrial ecotoxicity (kg 14-DCB)	electricity production, deep geothermal	1.88435e-07
2030	Terrestrial ecotoxicity (kg 14-DCB)	electricity production, hard coal	1.59375e-06
2030	Terrestrial ecotoxicity (kg 14-DCB)	electricity production, hydro, reservoir, alpine region	1.20211e-08
2030	Terrestrial ecotoxicity (kg 14-DCB)	electricity production, hydro, reservoir, non-alpine region	3.11751e-09
2030	Terrestrial ecotoxicity (kg 14-DCB)	electricity production, hydro, run-of-river	1.13352e-08
2030	Terrestrial ecotoxicity (kg 14-DCB)	electricity production, lignite	1.2756e-06
2030	Terrestrial ecotoxicity (kg 14-DCB)	electricity production, natural gas, combined cycle power plant	1.33185e-05
2030	Terrestrial ecotoxicity (kg 14-DCB)	electricity production, natural gas, conventional power plant	1.94453e-07
2030	Terrestrial ecotoxicity (kg 14-DCB)	electricity production, nuclear, boiling water reactor	4.80177e-07
2030	Terrestrial ecotoxicity (kg 14-DCB)	electricity production, nuclear, pressure water reactor	4.51564e-07
2030	Terrestrial ecotoxicity (kg 14-DCB)	electricity production, oil	1.92721e-10
2030	Terrestrial ecotoxicity (kg 14-DCB)	electricity production, photovoltaic, 3kWp slanted-roof installation, multi-Si, panel, mounted	1.41944e-06
2030	Terrestrial ecotoxicity (kg 14-DCB)	electricity production, photovoltaic, 570kWp open ground installation, multi-Si	7.6879e-06
2030	Terrestrial ecotoxicity (kg 14-DCB)	electricity production, solar thermal parabolic trough, 50 MW	3.39732e-09
2030	Terrestrial ecotoxicity (kg 14-DCB)	electricity production, solar tower power plant, 20 MW	1.79086e-09
2030	Terrestrial ecotoxicity (kg 14-DCB)	electricity production, wave	3.18673e-13
2030	Terrestrial ecotoxicity (kg 14-DCB)	electricity production, wind, <1MW turbine, onshore	8.67808e-08
2030	Terrestrial ecotoxicity (kg 14-DCB)	electricity production, wind, >3MW turbine, onshore	3.1358e-07
2030	Terrestrial ecotoxicity (kg 14-DCB)	electricity production, wind, 1-3MW turbine, offshore	5.37339e-09
2030	Terrestrial ecotoxicity (kg 14-DCB)	electricity production, wind, 1-3MW turbine, onshore	9.85907e-08
2030	Terrestrial ecotoxicity (kg 14-DCB)	electricity production, wood, future	1.16798e-06
2030	Terrestrial ecotoxicity (kg 14-DCB)	Electricity, at BIGCC power plant 450MW, no CCS/2025	0
2030	Terrestrial ecotoxicity (kg 14-DCB)	Electricity, at power plant/hard coal, IGCC, no CCS/2025	3.10765e-10
2030	Terrestrial ecotoxicity (kg 14-DCB)	Electricity, at power plant/lignite, IGCC, no CCS/2025	-2.76412e-10
2030	Terrestrial ecotoxicity (kg 14-DCB)	heat and power co-generation, hard coal	6.13135e-08
2030	Terrestrial ecotoxicity (kg 14-DCB)	heat and power co-generation, lignite	3.17667e-08
2030	Terrestrial ecotoxicity (kg 14-DCB)	heat and power co-generation, natural gas, combined cycle power plant, 400MW electrical	6.24513e-07
2030	Terrestrial ecotoxicity (kg 14-DCB)	heat and power co-generation, natural gas, conventional power plant, 100MW electrical	6.52383e-07
2030	Terrestrial ecotoxicity (kg 14-DCB)	heat and power co-generation, oil	1.56552e-07
2030	Terrestrial ecotoxicity (kg 14-DCB)	heat and power co-generation, wood chips, 6667 kW, state-of-the-art 2014	5.62231e-07
2030	Water depletion (m3 water)	electricity production, deep geothermal	1.7457e-06
2030	Water depletion (m3 water)	electricity production, hard coal	0.000250417
2030	Water depletion (m3 water)	electricity production, hydro, reservoir, alpine region	3.67368e-07
2030	Water depletion (m3 water)	electricity production, hydro, reservoir, non-alpine region	9.52632e-08
2030	Water depletion (m3 water)	electricity production, hydro, run-of-river	3.43321e-07
2030	Water depletion (m3 water)	electricity production, lignite	0.000670218
2030	Water depletion (m3 water)	electricity production, natural gas, combined cycle power plant	0.000387525
2030	Water depletion (m3 water)	electricity production, natural gas, conventional power plant	5.63665e-06
2030	Water depletion (m3 water)	electricity production, nuclear, boiling water reactor	0.000314635
2030	Water depletion (m3 water)	electricity production, nuclear, pressure water reactor	0.000273234
2030	Water depletion (m3 water)	electricity production, oil	1.16656e-09
2030	Water depletion (m3 water)	electricity production, photovoltaic, 3kWp slanted-roof installation, multi-Si, panel, mounted	4.24137e-06
2030	Water depletion (m3 water)	electricity production, photovoltaic, 570kWp open ground installation, multi-Si	1.9332e-05
2030	Water depletion (m3 water)	electricity production, solar thermal parabolic trough, 50 MW	1.25086e-07
2030	Water depletion (m3 water)	electricity production, solar tower power plant, 20 MW	5.92582e-08
2030	Water depletion (m3 water)	electricity production, wave	4.7426e-12
2030	Water depletion (m3 water)	electricity production, wind, <1MW turbine, onshore	1.31877e-06
2030	Water depletion (m3 water)	electricity production, wind, >3MW turbine, onshore	5.10463e-06
2030	Water depletion (m3 water)	electricity production, wind, 1-3MW turbine, offshore	8.56398e-08
2030	Water depletion (m3 water)	electricity production, wind, 1-3MW turbine, onshore	1.60983e-06
2030	Water depletion (m3 water)	electricity production, wood, future	2.20596e-06
2030	Water depletion (m3 water)	Electricity, at BIGCC power plant 450MW, no CCS/2025	0
2030	Water depletion (m3 water)	Electricity, at power plant/hard coal, IGCC, no CCS/2025	3.29627e-08
2030	Water depletion (m3 water)	Electricity, at power plant/lignite, IGCC, no CCS/2025	1.56454e-07
2030	Water depletion (m3 water)	heat and power co-generation, hard coal	1.14968e-05
2030	Water depletion (m3 water)	heat and power co-generation, lignite	1.4988e-05
2030	Water depletion (m3 water)	heat and power co-generation, natural gas, combined cycle power plant, 400MW electrical	1.81746e-05
2030	Water depletion (m3 water)	heat and power co-generation, natural gas, conventional power plant, 100MW electrical	1.89209e-05
2030	Water depletion (m3 water)	heat and power co-generation, oil	9.1233e-07
2030	Water depletion (m3 water)	heat and power co-generation, wood chips, 6667 kW, state-of-the-art 2014	9.23691e-07
2040	Climate change (kg CO2-Eq)	electricity production, deep geothermal	0.000473285
2040	Climate change (kg CO2-Eq)	electricity production, hard coal	0.113811
2040	Climate change (kg CO2-Eq)	electricity production, hydro, reservoir, alpine region	0.000155872
2040	Climate change (kg CO2-Eq)	electricity production, hydro, reservoir, non-alpine region	0.000335819
2040	Climate change (kg CO2-Eq)	electricity production, hydro, run-of-river	0.000125212
2040	Climate change (kg CO2-Eq)	electricity production, lignite	0.11924
2040	Climate change (kg CO2-Eq)	electricity production, natural gas, combined cycle power plant	0.0930504
2040	Climate change (kg CO2-Eq)	electricity production, natural gas, conventional power plant	0.0110499
2040	Climate change (kg CO2-Eq)	electricity production, nuclear, boiling water reactor	0.000592083
2040	Climate change (kg CO2-Eq)	electricity production, nuclear, pressure water reactor	0.000558859
2040	Climate change (kg CO2-Eq)	electricity production, oil	2.28728e-06
2040	Climate change (kg CO2-Eq)	electricity production, photovoltaic, 3kWp slanted-roof installation, multi-Si, panel, mounted	0.00241927
2040	Climate change (kg CO2-Eq)	electricity production, photovoltaic, 570kWp open ground installation, multi-Si	0.00497072
2040	Climate change (kg CO2-Eq)	electricity production, solar thermal parabolic trough, 50 MW	3.10939e-05
2040	Climate change (kg CO2-Eq)	electricity production, solar tower power plant, 20 MW	1.43858e-05
2040	Climate change (kg CO2-Eq)	electricity production, wave	5.63585e-09
2040	Climate change (kg CO2-Eq)	electricity production, wind, <1MW turbine, onshore	0.000269059
2040	Climate change (kg CO2-Eq)	electricity production, wind, >3MW turbine, onshore	0.000469898
2040	Climate change (kg CO2-Eq)	electricity production, wind, 1-3MW turbine, offshore	8.75378e-05
2040	Climate change (kg CO2-Eq)	electricity production, wind, 1-3MW turbine, onshore	0.000275888
2040	Climate change (kg CO2-Eq)	electricity production, wood, future	0.00157973
2040	Climate change (kg CO2-Eq)	Electricity, at BIGCC power plant 450MW, no CCS/2025	0
2040	Climate change (kg CO2-Eq)	Electricity, at power plant/hard coal, IGCC, no CCS/2025	0.00347973
2040	Climate change (kg CO2-Eq)	Electricity, at power plant/lignite, IGCC, no CCS/2025	0.00366276
2040	Climate change (kg CO2-Eq)	heat and power co-generation, hard coal	0.00365125
2040	Climate change (kg CO2-Eq)	heat and power co-generation, lignite	0.00251175
2040	Climate change (kg CO2-Eq)	heat and power co-generation, natural gas, combined cycle power plant, 400MW electrical	0.0048717
2040	Climate change (kg CO2-Eq)	heat and power co-generation, natural gas, conventional power plant, 100MW electrical	0.00313342
2040	Climate change (kg CO2-Eq)	heat and power co-generation, oil	9.23912e-05
2040	Climate change (kg CO2-Eq)	heat and power co-generation, wood chips, 6667 kW, state-of-the-art 2014	0.000114201
2040	Freshwater ecotoxicity (kg 14-DCB)	electricity production, deep geothermal	1.7442e-05
2040	Freshwater ecotoxicity (kg 14-DCB)	electricity production, hard coal	0.00119255
2040	Freshwater ecotoxicity (kg 14-DCB)	electricity production, hydro, reservoir, alpine region	4.85642e-06
2040	Freshwater ecotoxicity (kg 14-DCB)	electricity production, hydro, reservoir, non-alpine region	1.26168e-06
2040	Freshwater ecotoxicity (kg 14-DCB)	electricity production, hydro, run-of-river	7.01165e-06
2040	Freshwater ecotoxicity (kg 14-DCB)	electricity production, lignite	0.00406613
2040	Freshwater ecotoxicity (kg 14-DCB)	electricity production, natural gas, combined cycle power plant	0.000795018
2040	Freshwater ecotoxicity (kg 14-DCB)	electricity production, natural gas, conventional power plant	0.000121699
2040	Freshwater ecotoxicity (kg 14-DCB)	electricity production, nuclear, boiling water reactor	4.21729e-05
2040	Freshwater ecotoxicity (kg 14-DCB)	electricity production, nuclear, pressure water reactor	4.06604e-05
2040	Freshwater ecotoxicity (kg 14-DCB)	electricity production, oil	4.50846e-09
2040	Freshwater ecotoxicity (kg 14-DCB)	electricity production, photovoltaic, 3kWp slanted-roof installation, multi-Si, panel, mounted	0.00125756
2040	Freshwater ecotoxicity (kg 14-DCB)	electricity production, photovoltaic, 570kWp open ground installation, multi-Si	0.00111153
2040	Freshwater ecotoxicity (kg 14-DCB)	electricity production, solar thermal parabolic trough, 50 MW	1.70468e-06
2040	Freshwater ecotoxicity (kg 14-DCB)	electricity production, solar tower power plant, 20 MW	9.90653e-07
2040	Freshwater ecotoxicity (kg 14-DCB)	electricity production, wave	2.95705e-10
2040	Freshwater ecotoxicity (kg 14-DCB)	electricity production, wind, <1MW turbine, onshore	0.000140465
2040	Freshwater ecotoxicity (kg 14-DCB)	electricity production, wind, >3MW turbine, onshore	0.000934545
2040	Freshwater ecotoxicity (kg 14-DCB)	electricity production, wind, 1-3MW turbine, offshore	2.50436e-05
2040	Freshwater ecotoxicity (kg 14-DCB)	electricity production, wind, 1-3MW turbine, onshore	0.000124015
2040	Freshwater ecotoxicity (kg 14-DCB)	electricity production, wood, future	7.06111e-05
2040	Freshwater ecotoxicity (kg 14-DCB)	Electricity, at BIGCC power plant 450MW, no CCS/2025	0
2040	Freshwater ecotoxicity (kg 14-DCB)	Electricity, at power plant/hard coal, IGCC, no CCS/2025	2.48484e-05
2040	Freshwater ecotoxicity (kg 14-DCB)	Electricity, at power plant/lignite, IGCC, no CCS/2025	0.000113929
2040	Freshwater ecotoxicity (kg 14-DCB)	heat and power co-generation, hard coal	3.70808e-05
2040	Freshwater ecotoxicity (kg 14-DCB)	heat and power co-generation, lignite	8.58829e-05
2040	Freshwater ecotoxicity (kg 14-DCB)	heat and power co-generation, natural gas, combined cycle power plant, 400MW electrical	4.12569e-05
2040	Freshwater ecotoxicity (kg 14-DCB)	heat and power co-generation, natural gas, conventional power plant, 100MW electrical	3.23258e-05
2040	Freshwater ecotoxicity (kg 14-DCB)	heat and power co-generation, oil	2.41377e-07
2040	Freshwater ecotoxicity (kg 14-DCB)	heat and power co-generation, wood chips, 6667 kW, state-of-the-art 2014	3.37581e-06
2040	Freshwater eutrophication (kg P-Eq)	electricity production, deep geothermal	3.00161e-07
2040	Freshwater eutrophication (kg P-Eq)	electricity production, hard coal	6.00406e-05
2040	Freshwater eutrophication (kg P-Eq)	electricity production, hydro, reservoir, alpine region	3.52723e-08
2040	Freshwater eutrophication (kg P-Eq)	electricity production, hydro, reservoir, non-alpine region	9.16061e-09
2040	Freshwater eutrophication (kg P-Eq)	electricity production, hydro, run-of-river	3.61748e-08
2040	Freshwater eutrophication (kg P-Eq)	electricity production, lignite	0.000269057
2040	Freshwater eutrophication (kg P-Eq)	electricity production, natural gas, combined cycle power plant	1.02478e-06
2040	Freshwater eutrophication (kg P-Eq)	electricity production, natural gas, conventional power plant	1.78146e-07
2040	Freshwater eutrophication (kg P-Eq)	electricity production, nuclear, boiling water reactor	3.80806e-07
2040	Freshwater eutrophication (kg P-Eq)	electricity production, nuclear, pressure water reactor	3.59754e-07
2040	Freshwater eutrophication (kg P-Eq)	electricity production, oil	2.57044e-11
2040	Freshwater eutrophication (kg P-Eq)	electricity production, photovoltaic, 3kWp slanted-roof installation, multi-Si, panel, mounted	2.29703e-06
2040	Freshwater eutrophication (kg P-Eq)	electricity production, photovoltaic, 570kWp open ground installation, multi-Si	3.21818e-06
2040	Freshwater eutrophication (kg P-Eq)	electricity production, solar thermal parabolic trough, 50 MW	5.54851e-09
2040	Freshwater eutrophication (kg P-Eq)	electricity production, solar tower power plant, 20 MW	2.56637e-09
2040	Freshwater eutrophication (kg P-Eq)	electricity production, wave	1.33967e-12
2040	Freshwater eutrophication (kg P-Eq)	electricity production, wind, <1MW turbine, onshore	1.81443e-07
2040	Freshwater eutrophication (kg P-Eq)	electricity production, wind, >3MW turbine, onshore	7.18042e-07
2040	Freshwater eutrophication (kg P-Eq)	electricity production, wind, 1-3MW turbine, offshore	5.24227e-08
2040	Freshwater eutrophication (kg P-Eq)	electricity production, wind, 1-3MW turbine, onshore	1.8065e-07
2040	Freshwater eutrophication (kg P-Eq)	electricity production, wood, future	1.29189e-06
2040	Freshwater eutrophication (kg P-Eq)	Electricity, at BIGCC power plant 450MW, no CCS/2025	0
2040	Freshwater eutrophication (kg P-Eq)	Electricity, at power plant/hard coal, IGCC, no CCS/2025	1.62883e-06
2040	Freshwater eutrophication (kg P-Eq)	Electricity, at power plant/lignite, IGCC, no CCS/2025	8.77429e-06
2040	Freshwater eutrophication (kg P-Eq)	heat and power co-generation, hard coal	1.91504e-06
2040	Freshwater eutrophication (kg P-Eq)	heat and power co-generation, lignite	5.66563e-06
2040	Freshwater eutrophication (kg P-Eq)	heat and power co-generation, natural gas, combined cycle power plant, 400MW electrical	5.26217e-08
2040	Freshwater eutrophication (kg P-Eq)	heat and power co-generation, natural gas, conventional power plant, 100MW electrical	4.65515e-08
2040	Freshwater eutrophication (kg P-Eq)	heat and power co-generation, oil	1.38367e-09
2040	Freshwater eutrophication (kg P-Eq)	heat and power co-generation, wood chips, 6667 kW, state-of-the-art 2014	8.82042e-08
2040	Human toxicity (kg 14-DCB)	electricity production, deep geothermal	0.00049036
2040	Human toxicity (kg 14-DCB)	electricity production, hard coal	0.0407746
2040	Human toxicity (kg 14-DCB)	electricity production, hydro, reservoir, alpine region	5.06859e-05
2040	Human toxicity (kg 14-DCB)	electricity production, hydro, reservoir, non-alpine region	1.31914e-05
2040	Human toxicity (kg 14-DCB)	electricity production, hydro, run-of-river	4.91918e-05
2040	Human toxicity (kg 14-DCB)	electricity production, lignite	0.160939
2040	Human toxicity (kg 14-DCB)	electricity production, natural gas, combined cycle power plant	0.00176742
2040	Human toxicity (kg 14-DCB)	electricity production, natural gas, conventional power plant	0.000330701
2040	Human toxicity (kg 14-DCB)	electricity production, nuclear, boiling water reactor	0.00176941
2040	Human toxicity (kg 14-DCB)	electricity production, nuclear, pressure water reactor	0.00166875
2040	Human toxicity (kg 14-DCB)	electricity production, oil	1.94022e-07
2040	Human toxicity (kg 14-DCB)	electricity production, photovoltaic, 3kWp slanted-roof installation, multi-Si, panel, mounted	0.00423591
2040	Human toxicity (kg 14-DCB)	electricity production, photovoltaic, 570kWp open ground installation, multi-Si	0.00529208
2040	Human toxicity (kg 14-DCB)	electricity production, solar thermal parabolic trough, 50 MW	7.62123e-06
2040	Human toxicity (kg 14-DCB)	electricity production, solar tower power plant, 20 MW	3.87172e-06
2040	Human toxicity (kg 14-DCB)	electricity production, wave	2.01012e-09
2040	Human toxicity (kg 14-DCB)	electricity production, wind, <1MW turbine, onshore	0.000318582
2040	Human toxicity (kg 14-DCB)	electricity production, wind, >3MW turbine, onshore	0.00148789
2040	Human toxicity (kg 14-DCB)	electricity production, wind, 1-3MW turbine, offshore	9.88885e-05
2040	Human toxicity (kg 14-DCB)	electricity production, wind, 1-3MW turbine, onshore	0.000307764
2040	Human toxicity (kg 14-DCB)	electricity production, wood, future	0.0169829
2040	Human toxicity (kg 14-DCB)	Electricity, at BIGCC power plant 450MW, no CCS/2025	0
2040	Human toxicity (kg 14-DCB)	Electricity, at power plant/hard coal, IGCC, no CCS/2025	0.00113724
2040	Human toxicity (kg 14-DCB)	Electricity, at power plant/lignite, IGCC, no CCS/2025	0.00487904
2040	Human toxicity (kg 14-DCB)	heat and power co-generation, hard coal	0.00142714
2040	Human toxicity (kg 14-DCB)	heat and power co-generation, lignite	0.00340182
2040	Human toxicity (kg 14-DCB)	heat and power co-generation, natural gas, combined cycle power plant, 400MW electrical	9.06223e-05
2040	Human toxicity (kg 14-DCB)	heat and power co-generation, natural gas, conventional power plant, 100MW electrical	8.53488e-05
2040	Human toxicity (kg 14-DCB)	heat and power co-generation, oil	1.0468e-05
2040	Human toxicity (kg 14-DCB)	heat and power co-generation, wood chips, 6667 kW, state-of-the-art 2014	0.00122888
2040	Metal depletion (kg Fe-Eq)	electricity production, deep geothermal	0.000111945
2040	Metal depletion (kg Fe-Eq)	electricity production, hard coal	0.00119043
2040	Metal depletion (kg Fe-Eq)	electricity production, hydro, reservoir, alpine region	5.35886e-05
2040	Metal depletion (kg Fe-Eq)	electricity production, hydro, reservoir, non-alpine region	1.3889e-05
2040	Metal depletion (kg Fe-Eq)	electricity production, hydro, run-of-river	6.29235e-05
2040	Metal depletion (kg Fe-Eq)	electricity production, lignite	0.000891771
2040	Metal depletion (kg Fe-Eq)	electricity production, natural gas, combined cycle power plant	0.000579705
2040	Metal depletion (kg Fe-Eq)	electricity production, natural gas, conventional power plant	0.000100364
2040	Metal depletion (kg Fe-Eq)	electricity production, nuclear, boiling water reactor	0.000265894
2040	Metal depletion (kg Fe-Eq)	electricity production, nuclear, pressure water reactor	0.000256365
2040	Metal depletion (kg Fe-Eq)	electricity production, oil	1.37631e-08
2040	Metal depletion (kg Fe-Eq)	electricity production, photovoltaic, 3kWp slanted-roof installation, multi-Si, panel, mounted	0.00150112
2040	Metal depletion (kg Fe-Eq)	electricity production, photovoltaic, 570kWp open ground installation, multi-Si	0.00251507
2040	Metal depletion (kg Fe-Eq)	electricity production, solar thermal parabolic trough, 50 MW	5.97809e-06
2040	Metal depletion (kg Fe-Eq)	electricity production, solar tower power plant, 20 MW	3.67514e-06
2040	Metal depletion (kg Fe-Eq)	electricity production, wave	2.70199e-09
2040	Metal depletion (kg Fe-Eq)	electricity production, wind, <1MW turbine, onshore	0.000302213
2040	Metal depletion (kg Fe-Eq)	electricity production, wind, >3MW turbine, onshore	0.000591565
2040	Metal depletion (kg Fe-Eq)	electricity production, wind, 1-3MW turbine, offshore	0.000101277
2040	Metal depletion (kg Fe-Eq)	electricity production, wind, 1-3MW turbine, onshore	0.000284029
2040	Metal depletion (kg Fe-Eq)	electricity production, wood, future	0.000324866
2040	Metal depletion (kg Fe-Eq)	Electricity, at BIGCC power plant 450MW, no CCS/2025	0
2040	Metal depletion (kg Fe-Eq)	Electricity, at power plant/hard coal, IGCC, no CCS/2025	2.24773e-05
2040	Metal depletion (kg Fe-Eq)	Electricity, at power plant/lignite, IGCC, no CCS/2025	4.51661e-06
2040	Metal depletion (kg Fe-Eq)	heat and power co-generation, hard coal	2.31405e-05
2040	Metal depletion (kg Fe-Eq)	heat and power co-generation, lignite	1.92017e-05
2040	Metal depletion (kg Fe-Eq)	heat and power co-generation, natural gas, combined cycle power plant, 400MW electrical	2.92552e-05
2040	Metal depletion (kg Fe-Eq)	heat and power co-generation, natural gas, conventional power plant, 100MW electrical	2.59687e-05
2040	Metal depletion (kg Fe-Eq)	heat and power co-generation, oil	7.41115e-07
2040	Metal depletion (kg Fe-Eq)	heat and power co-generation, wood chips, 6667 kW, state-of-the-art 2014	1.26761e-05
2040	Terrestrial acidification (kg SO2-Eq)	electricity production, deep geothermal	1.09746e-06
2040	Terrestrial acidification (kg SO2-Eq)	electricity production, hard coal	0.00011859
2040	Terrestrial acidification (kg SO2-Eq)	electricity production, hydro, reservoir, alpine region	4.42253e-07
2040	Terrestrial acidification (kg SO2-Eq)	electricity production, hydro, reservoir, non-alpine region	1.14727e-07
2040	Terrestrial acidification (kg SO2-Eq)	electricity production, hydro, run-of-river	4.49867e-07
2040	Terrestrial acidification (kg SO2-Eq)	electricity production, lignite	9.34494e-05
2040	Terrestrial acidification (kg SO2-Eq)	electricity production, natural gas, combined cycle power plant	0.000131324
2040	Terrestrial acidification (kg SO2-Eq)	electricity production, natural gas, conventional power plant	1.31143e-05
2040	Terrestrial acidification (kg SO2-Eq)	electricity production, nuclear, boiling water reactor	2.21404e-06
2040	Terrestrial acidification (kg SO2-Eq)	electricity production, nuclear, pressure water reactor	2.10299e-06
2040	Terrestrial acidification (kg SO2-Eq)	electricity production, oil	5.99547e-09
2040	Terrestrial acidification (kg SO2-Eq)	electricity production, photovoltaic, 3kWp slanted-roof installation, multi-Si, panel, mounted	1.4259e-05
2040	Terrestrial acidification (kg SO2-Eq)	electricity production, photovoltaic, 570kWp open ground installation, multi-Si	2.17206e-05
2040	Terrestrial acidification (kg SO2-Eq)	electricity production, solar thermal parabolic trough, 50 MW	1.11513e-07
2040	Terrestrial acidification (kg SO2-Eq)	electricity production, solar tower power plant, 20 MW	5.72065e-08
2040	Terrestrial acidification (kg SO2-Eq)	electricity production, wave	1.08412e-10
2040	Terrestrial acidification (kg SO2-Eq)	electricity production, wind, <1MW turbine, onshore	1.36804e-06
2040	Terrestrial acidification (kg SO2-Eq)	electricity production, wind, >3MW turbine, onshore	4.83628e-06
2040	Terrestrial acidification (kg SO2-Eq)	electricity production, wind, 1-3MW turbine, offshore	4.49794e-07
2040	Terrestrial acidification (kg SO2-Eq)	electricity production, wind, 1-3MW turbine, onshore	1.33496e-06
2040	Terrestrial acidification (kg SO2-Eq)	electricity production, wood, future	5.43044e-05
2040	Terrestrial acidification (kg SO2-Eq)	Electricity, at BIGCC power plant 450MW, no CCS/2025	0
2040	Terrestrial acidification (kg SO2-Eq)	Electricity, at power plant/hard coal, IGCC, no CCS/2025	9.43303e-06
2040	Terrestrial acidification (kg SO2-Eq)	Electricity, at power plant/lignite, IGCC, no CCS/2025	6.84164e-06
2040	Terrestrial acidification (kg SO2-Eq)	heat and power co-generation, hard coal	8.22106e-06
2040	Terrestrial acidification (kg SO2-Eq)	heat and power co-generation, lignite	4.37889e-06
2040	Terrestrial acidification (kg SO2-Eq)	heat and power co-generation, natural gas, combined cycle power plant, 400MW electrical	7.04591e-06
2040	Terrestrial acidification (kg SO2-Eq)	heat and power co-generation, natural gas, conventional power plant, 100MW electrical	4.56717e-06
2040	Terrestrial acidification (kg SO2-Eq)	heat and power co-generation, oil	4.82806e-07
2040	Terrestrial acidification (kg SO2-Eq)	heat and power co-generation, wood chips, 6667 kW, state-of-the-art 2014	3.35183e-06
2040	Terrestrial ecotoxicity (kg 14-DCB)	electricity production, deep geothermal	2.36354e-07
2040	Terrestrial ecotoxicity (kg 14-DCB)	electricity production, hard coal	1.56996e-06
2040	Terrestrial ecotoxicity (kg 14-DCB)	electricity production, hydro, reservoir, alpine region	1.29267e-08
2040	Terrestrial ecotoxicity (kg 14-DCB)	electricity production, hydro, reservoir, non-alpine region	3.35231e-09
2040	Terrestrial ecotoxicity (kg 14-DCB)	electricity production, hydro, run-of-river	1.21564e-08
2040	Terrestrial ecotoxicity (kg 14-DCB)	electricity production, lignite	1.25412e-06
2040	Terrestrial ecotoxicity (kg 14-DCB)	electricity production, natural gas, combined cycle power plant	1.10945e-05
2040	Terrestrial ecotoxicity (kg 14-DCB)	electricity production, natural gas, conventional power plant	1.3776e-06
2040	Terrestrial ecotoxicity (kg 14-DCB)	electricity production, nuclear, boiling water reactor	2.63822e-07
2040	Terrestrial ecotoxicity (kg 14-DCB)	electricity production, nuclear, pressure water reactor	2.48271e-07
2040	Terrestrial ecotoxicity (kg 14-DCB)	electricity production, oil	3.11924e-10
2040	Terrestrial ecotoxicity (kg 14-DCB)	electricity production, photovoltaic, 3kWp slanted-roof installation, multi-Si, panel, mounted	5.85191e-06
2040	Terrestrial ecotoxicity (kg 14-DCB)	electricity production, photovoltaic, 570kWp open ground installation, multi-Si	1.12166e-05
2040	Terrestrial ecotoxicity (kg 14-DCB)	electricity production, solar thermal parabolic trough, 50 MW	3.80132e-09
2040	Terrestrial ecotoxicity (kg 14-DCB)	electricity production, solar tower power plant, 20 MW	2.00328e-09
2040	Terrestrial ecotoxicity (kg 14-DCB)	electricity production, wave	5.68302e-13
2040	Terrestrial ecotoxicity (kg 14-DCB)	electricity production, wind, <1MW turbine, onshore	7.20829e-08
2040	Terrestrial ecotoxicity (kg 14-DCB)	electricity production, wind, >3MW turbine, onshore	2.60321e-07
2040	Terrestrial ecotoxicity (kg 14-DCB)	electricity production, wind, 1-3MW turbine, offshore	2.87239e-08
2040	Terrestrial ecotoxicity (kg 14-DCB)	electricity production, wind, 1-3MW turbine, onshore	8.18944e-08
2040	Terrestrial ecotoxicity (kg 14-DCB)	electricity production, wood, future	2.41467e-06
2040	Terrestrial ecotoxicity (kg 14-DCB)	Electricity, at BIGCC power plant 450MW, no CCS/2025	0
2040	Terrestrial ecotoxicity (kg 14-DCB)	Electricity, at power plant/hard coal, IGCC, no CCS/2025	2.71388e-08
2040	Terrestrial ecotoxicity (kg 14-DCB)	Electricity, at power plant/lignite, IGCC, no CCS/2025	-2.40978e-08
2040	Terrestrial ecotoxicity (kg 14-DCB)	heat and power co-generation, hard coal	5.19019e-08
2040	Terrestrial ecotoxicity (kg 14-DCB)	heat and power co-generation, lignite	2.6235e-08
2040	Terrestrial ecotoxicity (kg 14-DCB)	heat and power co-generation, natural gas, combined cycle power plant, 400MW electrical	5.80646e-07
2040	Terrestrial ecotoxicity (kg 14-DCB)	heat and power co-generation, natural gas, conventional power plant, 100MW electrical	3.75499e-07
2040	Terrestrial ecotoxicity (kg 14-DCB)	heat and power co-generation, oil	1.69646e-08
2040	Terrestrial ecotoxicity (kg 14-DCB)	heat and power co-generation, wood chips, 6667 kW, state-of-the-art 2014	1.73363e-07
2040	Water depletion (m3 water)	electricity production, deep geothermal	1.98438e-06
2040	Water depletion (m3 water)	electricity production, hard coal	0.000243226
2040	Water depletion (m3 water)	electricity production, hydro, reservoir, alpine region	3.78301e-07
2040	Water depletion (m3 water)	electricity production, hydro, reservoir, non-alpine region	9.81e-08
2040	Water depletion (m3 water)	electricity production, hydro, run-of-river	3.56523e-07
2040	Water depletion (m3 water)	electricity production, lignite	0.000651023
2040	Water depletion (m3 water)	electricity production, natural gas, combined cycle power plant	0.000322019
2040	Water depletion (m3 water)	electricity production, natural gas, conventional power plant	3.9833e-05
2040	Water depletion (m3 water)	electricity production, nuclear, boiling water reactor	0.00017109
2040	Water depletion (m3 water)	electricity production, nuclear, pressure water reactor	0.000148556
2040	Water depletion (m3 water)	electricity production, oil	1.87432e-09
2040	Water depletion (m3 water)	electricity production, photovoltaic, 3kWp slanted-roof installation, multi-Si, panel, mounted	1.6736e-05
2040	Water depletion (m3 water)	electricity production, photovoltaic, 570kWp open ground installation, multi-Si	2.6809e-05
2040	Water depletion (m3 water)	electricity production, solar thermal parabolic trough, 50 MW	1.38377e-07
2040	Water depletion (m3 water)	electricity production, solar tower power plant, 20 MW	6.57585e-08
2040	Water depletion (m3 water)	electricity production, wave	8.17576e-12
2040	Water depletion (m3 water)	electricity production, wind, <1MW turbine, onshore	1.05893e-06
2040	Water depletion (m3 water)	electricity production, wind, >3MW turbine, onshore	4.16679e-06
2040	Water depletion (m3 water)	electricity production, wind, 1-3MW turbine, offshore	4.4744e-07
2040	Water depletion (m3 water)	electricity production, wind, 1-3MW turbine, onshore	1.29107e-06
2040	Water depletion (m3 water)	electricity production, wood, future	4.47414e-06
2040	Water depletion (m3 water)	Electricity, at BIGCC power plant 450MW, no CCS/2025	0
2040	Water depletion (m3 water)	Electricity, at power plant/hard coal, IGCC, no CCS/2025	2.80964e-06
2040	Water depletion (m3 water)	Electricity, at power plant/lignite, IGCC, no CCS/2025	1.36205e-05
2040	Water depletion (m3 water)	heat and power co-generation, hard coal	9.8488e-06
2040	Water depletion (m3 water)	heat and power co-generation, lignite	1.25936e-05
2040	Water depletion (m3 water)	heat and power co-generation, natural gas, combined cycle power plant, 400MW electrical	1.68563e-05
2040	Water depletion (m3 water)	heat and power co-generation, natural gas, conventional power plant, 100MW electrical	1.08634e-05
2040	Water depletion (m3 water)	heat and power co-generation, oil	9.85197e-08
2040	Water depletion (m3 water)	heat and power co-generation, wood chips, 6667 kW, state-of-the-art 2014	2.79965e-07
2050	Climate change (kg CO2-Eq)	electricity production, deep geothermal	0.000461804
2050	Climate change (kg CO2-Eq)	electricity production, hard coal	0.114532
2050	Climate change (kg CO2-Eq)	electricity production, hydro, reservoir, alpine region	0.000162784
2050	Climate change (kg CO2-Eq)	electricity production, hydro, reservoir, non-alpine region	0.000350004
2050	Climate change (kg CO2-Eq)	electricity production, hydro, run-of-river	0.000129176
2050	Climate change (kg CO2-Eq)	electricity production, lignite	0.120005
2050	Climate change (kg CO2-Eq)	electricity production, natural gas, combined cycle power plant	0.0887116
2050	Climate change (kg CO2-Eq)	electricity production, natural gas, conventional power plant	0.0201244
2050	Climate change (kg CO2-Eq)	electricity production, nuclear, boiling water reactor	0.000203584
2050	Climate change (kg CO2-Eq)	electricity production, nuclear, pressure water reactor	0.000191227
2050	Climate change (kg CO2-Eq)	electricity production, oil	1.56575e-06
2050	Climate change (kg CO2-Eq)	electricity production, photovoltaic, 3kWp slanted-roof installation, multi-Si, panel, mounted	0.00532648
2050	Climate change (kg CO2-Eq)	electricity production, photovoltaic, 570kWp open ground installation, multi-Si	0.0050199
2050	Climate change (kg CO2-Eq)	electricity production, solar thermal parabolic trough, 50 MW	3.26411e-05
2050	Climate change (kg CO2-Eq)	electricity production, solar tower power plant, 20 MW	1.50938e-05
2050	Climate change (kg CO2-Eq)	electricity production, wave	6.77333e-09
2050	Climate change (kg CO2-Eq)	electricity production, wind, <1MW turbine, onshore	0.000267388
2050	Climate change (kg CO2-Eq)	electricity production, wind, >3MW turbine, onshore	0.000465424
2050	Climate change (kg CO2-Eq)	electricity production, wind, 1-3MW turbine, offshore	0.000168577
2050	Climate change (kg CO2-Eq)	electricity production, wind, 1-3MW turbine, onshore	0.000273388
2050	Climate change (kg CO2-Eq)	electricity production, wood, future	0.000887747
2050	Climate change (kg CO2-Eq)	Electricity, at BIGCC power plant 450MW, no CCS/2025	0
2050	Climate change (kg CO2-Eq)	Electricity, at power plant/hard coal, IGCC, no CCS/2025	0.00738103
2050	Climate change (kg CO2-Eq)	Electricity, at power plant/lignite, IGCC, no CCS/2025	0.00778267
2050	Climate change (kg CO2-Eq)	heat and power co-generation, hard coal	0.00178532
2050	Climate change (kg CO2-Eq)	heat and power co-generation, lignite	0.00143689
2050	Climate change (kg CO2-Eq)	heat and power co-generation, natural gas, combined cycle power plant, 400MW electrical	0.00143952
2050	Climate change (kg CO2-Eq)	heat and power co-generation, natural gas, conventional power plant, 100MW electrical	0.000783634
2050	Climate change (kg CO2-Eq)	heat and power co-generation, oil	7.39667e-06
2050	Climate change (kg CO2-Eq)	heat and power co-generation, wood chips, 6667 kW, state-of-the-art 2014	8.51007e-05
2050	Freshwater ecotoxicity (kg 14-DCB)	electricity production, deep geothermal	1.80628e-05
2050	Freshwater ecotoxicity (kg 14-DCB)	electricity production, hard coal	0.00120387
2050	Freshwater ecotoxicity (kg 14-DCB)	electricity production, hydro, reservoir, alpine region	5.12228e-06
2050	Freshwater ecotoxicity (kg 14-DCB)	electricity production, hydro, reservoir, non-alpine region	1.33098e-06
2050	Freshwater ecotoxicity (kg 14-DCB)	electricity production, hydro, run-of-river	7.32783e-06
2050	Freshwater ecotoxicity (kg 14-DCB)	electricity production, lignite	0.00409541
2050	Freshwater ecotoxicity (kg 14-DCB)	electricity production, natural gas, combined cycle power plant	0.00076053
2050	Freshwater ecotoxicity (kg 14-DCB)	electricity production, natural gas, conventional power plant	0.000222276
2050	Freshwater ecotoxicity (kg 14-DCB)	electricity production, nuclear, boiling water reactor	1.39053e-05
2050	Freshwater ecotoxicity (kg 14-DCB)	electricity production, nuclear, pressure water reactor	1.33836e-05
2050	Freshwater ecotoxicity (kg 14-DCB)	electricity production, oil	3.11587e-09
2050	Freshwater ecotoxicity (kg 14-DCB)	electricity production, photovoltaic, 3kWp slanted-roof installation, multi-Si, panel, mounted	0.00280605
2050	Freshwater ecotoxicity (kg 14-DCB)	electricity production, photovoltaic, 570kWp open ground installation, multi-Si	0.00113809
2050	Freshwater ecotoxicity (kg 14-DCB)	electricity production, solar thermal parabolic trough, 50 MW	1.79751e-06
2050	Freshwater ecotoxicity (kg 14-DCB)	electricity production, solar tower power plant, 20 MW	1.04305e-06
2050	Freshwater ecotoxicity (kg 14-DCB)	electricity production, wave	3.56777e-10
2050	Freshwater ecotoxicity (kg 14-DCB)	electricity production, wind, <1MW turbine, onshore	0.000139986
2050	Freshwater ecotoxicity (kg 14-DCB)	electricity production, wind, >3MW turbine, onshore	0.000930819
2050	Freshwater ecotoxicity (kg 14-DCB)	electricity production, wind, 1-3MW turbine, offshore	4.83608e-05
2050	Freshwater ecotoxicity (kg 14-DCB)	electricity production, wind, 1-3MW turbine, onshore	0.000123621
2050	Freshwater ecotoxicity (kg 14-DCB)	electricity production, wood, future	4.00587e-05
2050	Freshwater ecotoxicity (kg 14-DCB)	Electricity, at BIGCC power plant 450MW, no CCS/2025	0
2050	Freshwater ecotoxicity (kg 14-DCB)	Electricity, at power plant/hard coal, IGCC, no CCS/2025	5.30372e-05
2050	Freshwater ecotoxicity (kg 14-DCB)	Electricity, at power plant/lignite, IGCC, no CCS/2025	0.00024196
2050	Freshwater ecotoxicity (kg 14-DCB)	heat and power co-generation, hard coal	1.8103e-05
2050	Freshwater ecotoxicity (kg 14-DCB)	heat and power co-generation, lignite	5.19652e-05
2050	Freshwater ecotoxicity (kg 14-DCB)	heat and power co-generation, natural gas, combined cycle power plant, 400MW electrical	1.22595e-05
2050	Freshwater ecotoxicity (kg 14-DCB)	heat and power co-generation, natural gas, conventional power plant, 100MW electrical	8.10228e-06
2050	Freshwater ecotoxicity (kg 14-DCB)	heat and power co-generation, oil	1.52438e-08
2050	Freshwater ecotoxicity (kg 14-DCB)	heat and power co-generation, wood chips, 6667 kW, state-of-the-art 2014	2.53196e-06
2050	Freshwater eutrophication (kg P-Eq)	electricity production, deep geothermal	3.05955e-07
2050	Freshwater eutrophication (kg P-Eq)	electricity production, hard coal	6.04465e-05
2050	Freshwater eutrophication (kg P-Eq)	electricity production, hydro, reservoir, alpine region	3.84391e-08
2050	Freshwater eutrophication (kg P-Eq)	electricity production, hydro, reservoir, non-alpine region	9.99937e-09
2050	Freshwater eutrophication (kg P-Eq)	electricity production, hydro, run-of-river	3.75562e-08
2050	Freshwater eutrophication (kg P-Eq)	electricity production, lignite	0.000270765
2050	Freshwater eutrophication (kg P-Eq)	electricity production, natural gas, combined cycle power plant	9.9394e-07
2050	Freshwater eutrophication (kg P-Eq)	electricity production, natural gas, conventional power plant	3.28709e-07
2050	Freshwater eutrophication (kg P-Eq)	electricity production, nuclear, boiling water reactor	1.35665e-07
2050	Freshwater eutrophication (kg P-Eq)	electricity production, nuclear, pressure water reactor	1.27055e-07
2050	Freshwater eutrophication (kg P-Eq)	electricity production, oil	1.81306e-11
2050	Freshwater eutrophication (kg P-Eq)	electricity production, photovoltaic, 3kWp slanted-roof installation, multi-Si, panel, mounted	5.22341e-06
2050	Freshwater eutrophication (kg P-Eq)	electricity production, photovoltaic, 570kWp open ground installation, multi-Si	3.37744e-06
2050	Freshwater eutrophication (kg P-Eq)	electricity production, solar thermal parabolic trough, 50 MW	5.93153e-09
2050	Freshwater eutrophication (kg P-Eq)	electricity production, solar tower power plant, 20 MW	2.71816e-09
2050	Freshwater eutrophication (kg P-Eq)	electricity production, wave	1.62893e-12
2050	Freshwater eutrophication (kg P-Eq)	electricity production, wind, <1MW turbine, onshore	1.83063e-07
2050	Freshwater eutrophication (kg P-Eq)	electricity production, wind, >3MW turbine, onshore	7.18223e-07
2050	Freshwater eutrophication (kg P-Eq)	electricity production, wind, 1-3MW turbine, offshore	1.02455e-07
2050	Freshwater eutrophication (kg P-Eq)	electricity production, wind, 1-3MW turbine, onshore	1.82129e-07
2050	Freshwater eutrophication (kg P-Eq)	electricity production, wood, future	7.32037e-07
2050	Freshwater eutrophication (kg P-Eq)	Electricity, at BIGCC power plant 450MW, no CCS/2025	0
2050	Freshwater eutrophication (kg P-Eq)	Electricity, at power plant/hard coal, IGCC, no CCS/2025	3.462e-06
2050	Freshwater eutrophication (kg P-Eq)	Electricity, at power plant/lignite, IGCC, no CCS/2025	1.86248e-05
2050	Freshwater eutrophication (kg P-Eq)	heat and power co-generation, hard coal	9.43005e-07
2050	Freshwater eutrophication (kg P-Eq)	heat and power co-generation, lignite	3.41982e-06
2050	Freshwater eutrophication (kg P-Eq)	heat and power co-generation, natural gas, combined cycle power plant, 400MW electrical	1.59046e-08
2050	Freshwater eutrophication (kg P-Eq)	heat and power co-generation, natural gas, conventional power plant, 100MW electrical	1.17928e-08
2050	Freshwater eutrophication (kg P-Eq)	heat and power co-generation, oil	8.92209e-11
2050	Freshwater eutrophication (kg P-Eq)	heat and power co-generation, wood chips, 6667 kW, state-of-the-art 2014	6.60059e-08
2050	Human toxicity (kg 14-DCB)	electricity production, deep geothermal	0.00049289
2050	Human toxicity (kg 14-DCB)	electricity production, hard coal	0.0410386
2050	Human toxicity (kg 14-DCB)	electricity production, hydro, reservoir, alpine region	5.35317e-05
2050	Human toxicity (kg 14-DCB)	electricity production, hydro, reservoir, non-alpine region	1.3941e-05
2050	Human toxicity (kg 14-DCB)	electricity production, hydro, run-of-river	5.10059e-05
2050	Human toxicity (kg 14-DCB)	electricity production, lignite	0.161938
2050	Human toxicity (kg 14-DCB)	electricity production, natural gas, combined cycle power plant	0.00168366
2050	Human toxicity (kg 14-DCB)	electricity production, natural gas, conventional power plant	0.000602083
2050	Human toxicity (kg 14-DCB)	electricity production, nuclear, boiling water reactor	0.000569273
2050	Human toxicity (kg 14-DCB)	electricity production, nuclear, pressure water reactor	0.000536247
2050	Human toxicity (kg 14-DCB)	electricity production, oil	1.33034e-07
2050	Human toxicity (kg 14-DCB)	electricity production, photovoltaic, 3kWp slanted-roof installation, multi-Si, panel, mounted	0.00947072
2050	Human toxicity (kg 14-DCB)	electricity production, photovoltaic, 570kWp open ground installation, multi-Si	0.00543062
2050	Human toxicity (kg 14-DCB)	electricity production, solar thermal parabolic trough, 50 MW	8.04307e-06
2050	Human toxicity (kg 14-DCB)	electricity production, solar tower power plant, 20 MW	4.07337e-06
2050	Human toxicity (kg 14-DCB)	electricity production, wave	2.42315e-09
2050	Human toxicity (kg 14-DCB)	electricity production, wind, <1MW turbine, onshore	0.000318067
2050	Human toxicity (kg 14-DCB)	electricity production, wind, >3MW turbine, onshore	0.00148239
2050	Human toxicity (kg 14-DCB)	electricity production, wind, 1-3MW turbine, offshore	0.000191195
2050	Human toxicity (kg 14-DCB)	electricity production, wind, 1-3MW turbine, onshore	0.000307101
2050	Human toxicity (kg 14-DCB)	electricity production, wood, future	0.00960444
2050	Human toxicity (kg 14-DCB)	Electricity, at BIGCC power plant 450MW, no CCS/2025	0
2050	Human toxicity (kg 14-DCB)	Electricity, at power plant/hard coal, IGCC, no CCS/2025	0.00241514
2050	Human toxicity (kg 14-DCB)	Electricity, at power plant/lignite, IGCC, no CCS/2025	0.0103552
2050	Human toxicity (kg 14-DCB)	heat and power co-generation, hard coal	0.000693714
2050	Human toxicity (kg 14-DCB)	heat and power co-generation, lignite	0.00205792
2050	Human toxicity (kg 14-DCB)	heat and power co-generation, natural gas, combined cycle power plant, 400MW electrical	2.69072e-05
2050	Human toxicity (kg 14-DCB)	heat and power co-generation, natural gas, conventional power plant, 100MW electrical	2.13223e-05
2050	Human toxicity (kg 14-DCB)	heat and power co-generation, oil	6.76015e-07
2050	Human toxicity (kg 14-DCB)	heat and power co-generation, wood chips, 6667 kW, state-of-the-art 2014	0.000918473
2050	Metal depletion (kg Fe-Eq)	electricity production, deep geothermal	0.000113547
2050	Metal depletion (kg Fe-Eq)	electricity production, hard coal	0.00121608
2050	Metal depletion (kg Fe-Eq)	electricity production, hydro, reservoir, alpine region	5.5888e-05
2050	Metal depletion (kg Fe-Eq)	electricity production, hydro, reservoir, non-alpine region	1.4485e-05
2050	Metal depletion (kg Fe-Eq)	electricity production, hydro, run-of-river	6.56011e-05
2050	Metal depletion (kg Fe-Eq)	electricity production, lignite	0.000932059
2050	Metal depletion (kg Fe-Eq)	electricity production, natural gas, combined cycle power plant	0.000555069
2050	Metal depletion (kg Fe-Eq)	electricity production, natural gas, conventional power plant	0.000183373
2050	Metal depletion (kg Fe-Eq)	electricity production, nuclear, boiling water reactor	8.48179e-05
2050	Metal depletion (kg Fe-Eq)	electricity production, nuclear, pressure water reactor	8.17747e-05
2050	Metal depletion (kg Fe-Eq)	electricity production, oil	9.4497e-09
2050	Metal depletion (kg Fe-Eq)	electricity production, photovoltaic, 3kWp slanted-roof installation, multi-Si, panel, mounted	0.00334742
2050	Metal depletion (kg Fe-Eq)	electricity production, photovoltaic, 570kWp open ground installation, multi-Si	0.00256891
2050	Metal depletion (kg Fe-Eq)	electricity production, solar thermal parabolic trough, 50 MW	6.28955e-06
2050	Metal depletion (kg Fe-Eq)	electricity production, solar tower power plant, 20 MW	3.8653e-06
2050	Metal depletion (kg Fe-Eq)	electricity production, wave	3.25164e-09
2050	Metal depletion (kg Fe-Eq)	electricity production, wind, <1MW turbine, onshore	0.000301021
2050	Metal depletion (kg Fe-Eq)	electricity production, wind, >3MW turbine, onshore	0.000589228
2050	Metal depletion (kg Fe-Eq)	electricity production, wind, 1-3MW turbine, offshore	0.000195367
2050	Metal depletion (kg Fe-Eq)	electricity production, wind, 1-3MW turbine, onshore	0.000282936
2050	Metal depletion (kg Fe-Eq)	electricity production, wood, future	0.000183853
2050	Metal depletion (kg Fe-Eq)	Electricity, at BIGCC power plant 450MW, no CCS/2025	0
2050	Metal depletion (kg Fe-Eq)	Electricity, at power plant/hard coal, IGCC, no CCS/2025	4.79603e-05
2050	Metal depletion (kg Fe-Eq)	Electricity, at power plant/lignite, IGCC, no CCS/2025	9.68033e-06
2050	Metal depletion (kg Fe-Eq)	heat and power co-generation, hard coal	1.16558e-05
2050	Metal depletion (kg Fe-Eq)	heat and power co-generation, lignite	1.02663e-05
2050	Metal depletion (kg Fe-Eq)	heat and power co-generation, natural gas, combined cycle power plant, 400MW electrical	8.77208e-06
2050	Metal depletion (kg Fe-Eq)	heat and power co-generation, natural gas, conventional power plant, 100MW electrical	6.51176e-06
2050	Metal depletion (kg Fe-Eq)	heat and power co-generation, oil	4.64439e-08
2050	Metal depletion (kg Fe-Eq)	heat and power co-generation, wood chips, 6667 kW, state-of-the-art 2014	9.48368e-06
2050	Terrestrial acidification (kg SO2-Eq)	electricity production, deep geothermal	1.01767e-06
2050	Terrestrial acidification (kg SO2-Eq)	electricity production, hard coal	0.000117978
2050	Terrestrial acidification (kg SO2-Eq)	electricity production, hydro, reservoir, alpine region	4.56812e-07
2050	Terrestrial acidification (kg SO2-Eq)	electricity production, hydro, reservoir, non-alpine region	1.18534e-07
2050	Terrestrial acidification (kg SO2-Eq)	electricity production, hydro, run-of-river	4.62659e-07
2050	Terrestrial acidification (kg SO2-Eq)	electricity production, lignite	9.40583e-05
2050	Terrestrial acidification (kg SO2-Eq)	electricity production, natural gas, combined cycle power plant	0.000119284
2050	Terrestrial acidification (kg SO2-Eq)	electricity production, natural gas, conventional power plant	2.38546e-05
2050	Terrestrial acidification (kg SO2-Eq)	electricity production, nuclear, boiling water reactor	7.15443e-07
2050	Terrestrial acidification (kg SO2-Eq)	electricity production, nuclear, pressure water reactor	6.778e-07
2050	Terrestrial acidification (kg SO2-Eq)	electricity production, oil	3.91891e-09
2050	Terrestrial acidification (kg SO2-Eq)	electricity production, photovoltaic, 3kWp slanted-roof installation, multi-Si, panel, mounted	3.11463e-05
2050	Terrestrial acidification (kg SO2-Eq)	electricity production, photovoltaic, 570kWp open ground installation, multi-Si	2.16176e-05
2050	Terrestrial acidification (kg SO2-Eq)	electricity production, solar thermal parabolic trough, 50 MW	1.16642e-07
2050	Terrestrial acidification (kg SO2-Eq)	electricity production, solar tower power plant, 20 MW	5.98865e-08
2050	Terrestrial acidification (kg SO2-Eq)	electricity production, wave	1.30261e-10
2050	Terrestrial acidification (kg SO2-Eq)	electricity production, wind, <1MW turbine, onshore	1.35177e-06
2050	Terrestrial acidification (kg SO2-Eq)	electricity production, wind, >3MW turbine, onshore	4.79195e-06
2050	Terrestrial acidification (kg SO2-Eq)	electricity production, wind, 1-3MW turbine, offshore	8.61656e-07
2050	Terrestrial acidification (kg SO2-Eq)	electricity production, wind, 1-3MW turbine, onshore	1.31542e-06
2050	Terrestrial acidification (kg SO2-Eq)	electricity production, wood, future	2.93186e-05
2050	Terrestrial acidification (kg SO2-Eq)	Electricity, at BIGCC power plant 450MW, no CCS/2025	0
2050	Terrestrial acidification (kg SO2-Eq)	Electricity, at power plant/hard coal, IGCC, no CCS/2025	1.75367e-05
2050	Terrestrial acidification (kg SO2-Eq)	Electricity, at power plant/lignite, IGCC, no CCS/2025	1.20727e-05
2050	Terrestrial acidification (kg SO2-Eq)	heat and power co-generation, hard coal	3.8135e-06
2050	Terrestrial acidification (kg SO2-Eq)	heat and power co-generation, lignite	2.18985e-06
2050	Terrestrial acidification (kg SO2-Eq)	heat and power co-generation, natural gas, combined cycle power plant, 400MW electrical	1.9496e-06
2050	Terrestrial acidification (kg SO2-Eq)	heat and power co-generation, natural gas, conventional power plant, 100MW electrical	1.0586e-06
2050	Terrestrial acidification (kg SO2-Eq)	heat and power co-generation, oil	2.41709e-08
2050	Terrestrial acidification (kg SO2-Eq)	heat and power co-generation, wood chips, 6667 kW, state-of-the-art 2014	2.50252e-06
2050	Terrestrial ecotoxicity (kg 14-DCB)	electricity production, deep geothermal	2.39136e-07
2050	Terrestrial ecotoxicity (kg 14-DCB)	electricity production, hard coal	1.59717e-06
2050	Terrestrial ecotoxicity (kg 14-DCB)	electricity production, hydro, reservoir, alpine region	1.35647e-08
2050	Terrestrial ecotoxicity (kg 14-DCB)	electricity production, hydro, reservoir, non-alpine region	3.51784e-09
2050	Terrestrial ecotoxicity (kg 14-DCB)	electricity production, hydro, run-of-river	1.27137e-08
2050	Terrestrial ecotoxicity (kg 14-DCB)	electricity production, lignite	1.27547e-06
2050	Terrestrial ecotoxicity (kg 14-DCB)	electricity production, natural gas, combined cycle power plant	1.05826e-05
2050	Terrestrial ecotoxicity (kg 14-DCB)	electricity production, natural gas, conventional power plant	2.51024e-06
2050	Terrestrial ecotoxicity (kg 14-DCB)	electricity production, nuclear, boiling water reactor	8.48419e-08
2050	Terrestrial ecotoxicity (kg 14-DCB)	electricity production, nuclear, pressure water reactor	7.98601e-08
2050	Terrestrial ecotoxicity (kg 14-DCB)	electricity production, oil	2.13573e-10
2050	Terrestrial ecotoxicity (kg 14-DCB)	electricity production, photovoltaic, 3kWp slanted-roof installation, multi-Si, panel, mounted	1.30367e-05
2050	Terrestrial ecotoxicity (kg 14-DCB)	electricity production, photovoltaic, 570kWp open ground installation, multi-Si	1.14439e-05
2050	Terrestrial ecotoxicity (kg 14-DCB)	electricity production, solar thermal parabolic trough, 50 MW	4.00453e-09
2050	Terrestrial ecotoxicity (kg 14-DCB)	electricity production, solar tower power plant, 20 MW	2.10811e-09
2050	Terrestrial ecotoxicity (kg 14-DCB)	electricity production, wave	6.85526e-13
2050	Terrestrial ecotoxicity (kg 14-DCB)	electricity production, wind, <1MW turbine, onshore	7.1937e-08
2050	Terrestrial ecotoxicity (kg 14-DCB)	electricity production, wind, >3MW turbine, onshore	2.59451e-07
2050	Terrestrial ecotoxicity (kg 14-DCB)	electricity production, wind, 1-3MW turbine, offshore	5.54762e-08
2050	Terrestrial ecotoxicity (kg 14-DCB)	electricity production, wind, 1-3MW turbine, onshore	8.17441e-08
2050	Terrestrial ecotoxicity (kg 14-DCB)	electricity production, wood, future	1.36535e-06
2050	Terrestrial ecotoxicity (kg 14-DCB)	Electricity, at BIGCC power plant 450MW, no CCS/2025	0
2050	Terrestrial ecotoxicity (kg 14-DCB)	Electricity, at power plant/hard coal, IGCC, no CCS/2025	5.80806e-08
2050	Terrestrial ecotoxicity (kg 14-DCB)	Electricity, at power plant/lignite, IGCC, no CCS/2025	-5.07702e-08
2050	Terrestrial ecotoxicity (kg 14-DCB)	heat and power co-generation, hard coal	2.3945e-08
2050	Terrestrial ecotoxicity (kg 14-DCB)	heat and power co-generation, lignite	1.59324e-08
2050	Terrestrial ecotoxicity (kg 14-DCB)	heat and power co-generation, natural gas, combined cycle power plant, 400MW electrical	1.71625e-07
2050	Terrestrial ecotoxicity (kg 14-DCB)	heat and power co-generation, natural gas, conventional power plant, 100MW electrical	9.38913e-08
2050	Terrestrial ecotoxicity (kg 14-DCB)	heat and power co-generation, oil	1.09511e-09
2050	Terrestrial ecotoxicity (kg 14-DCB)	heat and power co-generation, wood chips, 6667 kW, state-of-the-art 2014	1.29547e-07
2050	Water depletion (m3 water)	electricity production, deep geothermal	1.85679e-06
2050	Water depletion (m3 water)	electricity production, hard coal	0.000244754
2050	Water depletion (m3 water)	electricity production, hydro, reservoir, alpine region	3.79194e-07
2050	Water depletion (m3 water)	electricity production, hydro, reservoir, non-alpine region	9.83337e-08
2050	Water depletion (m3 water)	electricity production, hydro, run-of-river	3.60287e-07
2050	Water depletion (m3 water)	electricity production, lignite	0.000655298
2050	Water depletion (m3 water)	electricity production, natural gas, combined cycle power plant	0.000306756
2050	Water depletion (m3 water)	electricity production, natural gas, conventional power plant	7.24839e-05
2050	Water depletion (m3 water)	electricity production, nuclear, boiling water reactor	5.43187e-05
2050	Water depletion (m3 water)	electricity production, nuclear, pressure water reactor	4.7159e-05
2050	Water depletion (m3 water)	electricity production, oil	1.27615e-09
2050	Water depletion (m3 water)	electricity production, photovoltaic, 3kWp slanted-roof installation, multi-Si, panel, mounted	3.57343e-05
2050	Water depletion (m3 water)	electricity production, photovoltaic, 570kWp open ground installation, multi-Si	2.60131e-05
2050	Water depletion (m3 water)	electricity production, solar thermal parabolic trough, 50 MW	1.44082e-07
2050	Water depletion (m3 water)	electricity production, solar tower power plant, 20 MW	6.86751e-08
2050	Water depletion (m3 water)	electricity production, wave	9.57425e-12
2050	Water depletion (m3 water)	electricity production, wind, <1MW turbine, onshore	1.02493e-06
2050	Water depletion (m3 water)	electricity production, wind, >3MW turbine, onshore	4.09231e-06
2050	Water depletion (m3 water)	electricity production, wind, 1-3MW turbine, offshore	8.46578e-07
2050	Water depletion (m3 water)	electricity production, wind, 1-3MW turbine, onshore	1.24896e-06
2050	Water depletion (m3 water)	electricity production, wood, future	2.49013e-06
2050	Water depletion (m3 water)	Electricity, at BIGCC power plant 450MW, no CCS/2025	0
2050	Water depletion (m3 water)	Electricity, at power plant/hard coal, IGCC, no CCS/2025	5.91036e-06
2050	Water depletion (m3 water)	Electricity, at power plant/lignite, IGCC, no CCS/2025	2.88482e-05
2050	Water depletion (m3 water)	heat and power co-generation, hard coal	4.77534e-06
2050	Water depletion (m3 water)	heat and power co-generation, lignite	7.42589e-06
2050	Water depletion (m3 water)	heat and power co-generation, natural gas, combined cycle power plant, 400MW electrical	4.97554e-06
2050	Water depletion (m3 water)	heat and power co-generation, natural gas, conventional power plant, 100MW electrical	2.71265e-06
2050	Water depletion (m3 water)	heat and power co-generation, oil	6.30991e-09
2050	Water depletion (m3 water)	heat and power co-generation, wood chips, 6667 kW, state-of-the-art 2014	2.0629e-07
2060	Climate change (kg CO2-Eq)	electricity production, deep geothermal	0.00039781
2060	Climate change (kg CO2-Eq)	electricity production, hard coal	0.0817865
2060	Climate change (kg CO2-Eq)	electricity production, hydro, reservoir, alpine region	0.000132096
2060	Climate change (kg CO2-Eq)	electricity production, hydro, reservoir, non-alpine region	0.000291988
2060	Climate change (kg CO2-Eq)	electricity production, hydro, run-of-river	0.000105471
2060	Climate change (kg CO2-Eq)	electricity production, lignite	0.0857367
2060	Climate change (kg CO2-Eq)	electricity production, natural gas, combined cycle power plant	0.0940661
2060	Climate change (kg CO2-Eq)	electricity production, natural gas, conventional power plant	0.0171311
2060	Climate change (kg CO2-Eq)	electricity production, nuclear, boiling water reactor	0.000173886
2060	Climate change (kg CO2-Eq)	electricity production, nuclear, pressure water reactor	0.000164131
2060	Climate change (kg CO2-Eq)	electricity production, oil	0.00310962
2060	Climate change (kg CO2-Eq)	electricity production, photovoltaic, 3kWp slanted-roof installation, multi-Si, panel, mounted	0.00532442
2060	Climate change (kg CO2-Eq)	electricity production, photovoltaic, 570kWp open ground installation, multi-Si	0.00613691
2060	Climate change (kg CO2-Eq)	electricity production, solar thermal parabolic trough, 50 MW	3.16924e-05
2060	Climate change (kg CO2-Eq)	electricity production, solar tower power plant, 20 MW	1.47173e-05
2060	Climate change (kg CO2-Eq)	electricity production, wave	6.58425e-09
2060	Climate change (kg CO2-Eq)	electricity production, wind, <1MW turbine, onshore	0.000356657
2060	Climate change (kg CO2-Eq)	electricity production, wind, >3MW turbine, onshore	0.000618851
2060	Climate change (kg CO2-Eq)	electricity production, wind, 1-3MW turbine, offshore	0.000243697
2060	Climate change (kg CO2-Eq)	electricity production, wind, 1-3MW turbine, onshore	0.000362225
2060	Climate change (kg CO2-Eq)	electricity production, wood, future	0.000149267
2060	Climate change (kg CO2-Eq)	Electricity, at BIGCC power plant 450MW, no CCS/2025	0
2060	Climate change (kg CO2-Eq)	Electricity, at power plant/hard coal, IGCC, no CCS/2025	0.00927613
2060	Climate change (kg CO2-Eq)	Electricity, at power plant/lignite, IGCC, no CCS/2025	0.00978431
2060	Climate change (kg CO2-Eq)	heat and power co-generation, hard coal	3.12165e-09
2060	Climate change (kg CO2-Eq)	heat and power co-generation, lignite	2.65406e-09
2060	Climate change (kg CO2-Eq)	heat and power co-generation, natural gas, combined cycle power plant, 400MW electrical	0.00299106
2060	Climate change (kg CO2-Eq)	heat and power co-generation, natural gas, conventional power plant, 100MW electrical	0.00592931
2060	Climate change (kg CO2-Eq)	heat and power co-generation, oil	5.34548e-11
2060	Climate change (kg CO2-Eq)	heat and power co-generation, wood chips, 6667 kW, state-of-the-art 2014	2.06821e-10
2060	Freshwater ecotoxicity (kg 14-DCB)	electricity production, deep geothermal	1.76993e-05
2060	Freshwater ecotoxicity (kg 14-DCB)	electricity production, hard coal	0.000860919
2060	Freshwater ecotoxicity (kg 14-DCB)	electricity production, hydro, reservoir, alpine region	4.27546e-06
2060	Freshwater ecotoxicity (kg 14-DCB)	electricity production, hydro, reservoir, non-alpine region	1.11075e-06
2060	Freshwater ecotoxicity (kg 14-DCB)	electricity production, hydro, run-of-river	6.14501e-06
2060	Freshwater ecotoxicity (kg 14-DCB)	electricity production, lignite	0.00292976
2060	Freshwater ecotoxicity (kg 14-DCB)	electricity production, natural gas, combined cycle power plant	0.000807206
2060	Freshwater ecotoxicity (kg 14-DCB)	electricity production, natural gas, conventional power plant	0.000189439
2060	Freshwater ecotoxicity (kg 14-DCB)	electricity production, nuclear, boiling water reactor	1.36704e-05
2060	Freshwater ecotoxicity (kg 14-DCB)	electricity production, nuclear, pressure water reactor	1.31787e-05
2060	Freshwater ecotoxicity (kg 14-DCB)	electricity production, oil	6.19175e-06
2060	Freshwater ecotoxicity (kg 14-DCB)	electricity production, photovoltaic, 3kWp slanted-roof installation, multi-Si, panel, mounted	0.0030859
2060	Freshwater ecotoxicity (kg 14-DCB)	electricity production, photovoltaic, 570kWp open ground installation, multi-Si	0.00151619
2060	Freshwater ecotoxicity (kg 14-DCB)	electricity production, solar thermal parabolic trough, 50 MW	1.77086e-06
2060	Freshwater ecotoxicity (kg 14-DCB)	electricity production, solar tower power plant, 20 MW	1.02776e-06
2060	Freshwater ecotoxicity (kg 14-DCB)	electricity production, wave	3.51147e-10
2060	Freshwater ecotoxicity (kg 14-DCB)	electricity production, wind, <1MW turbine, onshore	0.000193857
2060	Freshwater ecotoxicity (kg 14-DCB)	electricity production, wind, >3MW turbine, onshore	0.0012892
2060	Freshwater ecotoxicity (kg 14-DCB)	electricity production, wind, 1-3MW turbine, offshore	7.22474e-05
2060	Freshwater ecotoxicity (kg 14-DCB)	electricity production, wind, 1-3MW turbine, onshore	0.000171195
2060	Freshwater ecotoxicity (kg 14-DCB)	electricity production, wood, future	6.71814e-06
2060	Freshwater ecotoxicity (kg 14-DCB)	Electricity, at BIGCC power plant 450MW, no CCS/2025	0
2060	Freshwater ecotoxicity (kg 14-DCB)	Electricity, at power plant/hard coal, IGCC, no CCS/2025	6.68176e-05
2060	Freshwater ecotoxicity (kg 14-DCB)	Electricity, at power plant/lignite, IGCC, no CCS/2025	0.000304766
2060	Freshwater ecotoxicity (kg 14-DCB)	heat and power co-generation, hard coal	3.17827e-11
2060	Freshwater ecotoxicity (kg 14-DCB)	heat and power co-generation, lignite	9.43973e-11
2060	Freshwater ecotoxicity (kg 14-DCB)	heat and power co-generation, natural gas, combined cycle power plant, 400MW electrical	2.55242e-05
2060	Freshwater ecotoxicity (kg 14-DCB)	heat and power co-generation, natural gas, conventional power plant, 100MW electrical	6.14336e-05
2060	Freshwater ecotoxicity (kg 14-DCB)	heat and power co-generation, oil	1.07334e-13
2060	Freshwater ecotoxicity (kg 14-DCB)	heat and power co-generation, wood chips, 6667 kW, state-of-the-art 2014	6.22784e-12
2060	Freshwater eutrophication (kg P-Eq)	electricity production, deep geothermal	2.5976e-07
2060	Freshwater eutrophication (kg P-Eq)	electricity production, hard coal	4.30928e-05
2060	Freshwater eutrophication (kg P-Eq)	electricity production, hydro, reservoir, alpine region	2.82419e-08
2060	Freshwater eutrophication (kg P-Eq)	electricity production, hydro, reservoir, non-alpine region	7.33618e-09
2060	Freshwater eutrophication (kg P-Eq)	electricity production, hydro, run-of-river	2.97311e-08
2060	Freshwater eutrophication (kg P-Eq)	electricity production, lignite	0.000193555
2060	Freshwater eutrophication (kg P-Eq)	electricity production, natural gas, combined cycle power plant	8.97122e-07
2060	Freshwater eutrophication (kg P-Eq)	electricity production, natural gas, conventional power plant	2.49467e-07
2060	Freshwater eutrophication (kg P-Eq)	electricity production, nuclear, boiling water reactor	1.06713e-07
2060	Freshwater eutrophication (kg P-Eq)	electricity production, nuclear, pressure water reactor	1.00836e-07
2060	Freshwater eutrophication (kg P-Eq)	electricity production, oil	3.16078e-08
2060	Freshwater eutrophication (kg P-Eq)	electricity production, photovoltaic, 3kWp slanted-roof installation, multi-Si, panel, mounted	5.27717e-06
2060	Freshwater eutrophication (kg P-Eq)	electricity production, photovoltaic, 570kWp open ground installation, multi-Si	4.0096e-06
2060	Freshwater eutrophication (kg P-Eq)	electricity production, solar thermal parabolic trough, 50 MW	5.44787e-09
2060	Freshwater eutrophication (kg P-Eq)	electricity production, solar tower power plant, 20 MW	2.5515e-09
2060	Freshwater eutrophication (kg P-Eq)	electricity production, wave	1.52845e-12
2060	Freshwater eutrophication (kg P-Eq)	electricity production, wind, <1MW turbine, onshore	2.41745e-07
2060	Freshwater eutrophication (kg P-Eq)	electricity production, wind, >3MW turbine, onshore	9.739e-07
2060	Freshwater eutrophication (kg P-Eq)	electricity production, wind, 1-3MW turbine, offshore	1.46039e-07
2060	Freshwater eutrophication (kg P-Eq)	electricity production, wind, 1-3MW turbine, onshore	2.38535e-07
2060	Freshwater eutrophication (kg P-Eq)	electricity production, wood, future	1.21028e-07
2060	Freshwater eutrophication (kg P-Eq)	Electricity, at BIGCC power plant 450MW, no CCS/2025	0
2060	Freshwater eutrophication (kg P-Eq)	Electricity, at power plant/hard coal, IGCC, no CCS/2025	4.33649e-06
2060	Freshwater eutrophication (kg P-Eq)	Electricity, at power plant/lignite, IGCC, no CCS/2025	2.34505e-05
2060	Freshwater eutrophication (kg P-Eq)	heat and power co-generation, hard coal	1.63443e-12
2060	Freshwater eutrophication (kg P-Eq)	heat and power co-generation, lignite	6.15014e-12
2060	Freshwater eutrophication (kg P-Eq)	heat and power co-generation, natural gas, combined cycle power plant, 400MW electrical	2.81458e-08
2060	Freshwater eutrophication (kg P-Eq)	heat and power co-generation, natural gas, conventional power plant, 100MW electrical	7.92417e-08
2060	Freshwater eutrophication (kg P-Eq)	heat and power co-generation, oil	5.51352e-16
2060	Freshwater eutrophication (kg P-Eq)	heat and power co-generation, wood chips, 6667 kW, state-of-the-art 2014	1.6047e-13
2060	Human toxicity (kg 14-DCB)	electricity production, deep geothermal	0.000452434
2060	Human toxicity (kg 14-DCB)	electricity production, hard coal	0.0292537
2060	Human toxicity (kg 14-DCB)	electricity production, hydro, reservoir, alpine region	4.20386e-05
2060	Human toxicity (kg 14-DCB)	electricity production, hydro, reservoir, non-alpine region	1.09417e-05
2060	Human toxicity (kg 14-DCB)	electricity production, hydro, run-of-river	4.1456e-05
2060	Human toxicity (kg 14-DCB)	electricity production, lignite	0.115737
2060	Human toxicity (kg 14-DCB)	electricity production, natural gas, combined cycle power plant	0.0016777
2060	Human toxicity (kg 14-DCB)	electricity production, natural gas, conventional power plant	0.000491891
2060	Human toxicity (kg 14-DCB)	electricity production, nuclear, boiling water reactor	0.000546043
2060	Human toxicity (kg 14-DCB)	electricity production, nuclear, pressure water reactor	0.000515065
2060	Human toxicity (kg 14-DCB)	electricity production, oil	0.000261545
2060	Human toxicity (kg 14-DCB)	electricity production, photovoltaic, 3kWp slanted-roof installation, multi-Si, panel, mounted	0.0100926
2060	Human toxicity (kg 14-DCB)	electricity production, photovoltaic, 570kWp open ground installation, multi-Si	0.00689898
2060	Human toxicity (kg 14-DCB)	electricity production, solar thermal parabolic trough, 50 MW	7.64236e-06
2060	Human toxicity (kg 14-DCB)	electricity production, solar tower power plant, 20 MW	3.92304e-06
2060	Human toxicity (kg 14-DCB)	electricity production, wave	2.33216e-09
2060	Human toxicity (kg 14-DCB)	electricity production, wind, <1MW turbine, onshore	0.000432101
2060	Human toxicity (kg 14-DCB)	electricity production, wind, >3MW turbine, onshore	0.00203802
2060	Human toxicity (kg 14-DCB)	electricity production, wind, 1-3MW turbine, offshore	0.000280655
2060	Human toxicity (kg 14-DCB)	electricity production, wind, 1-3MW turbine, onshore	0.000415541
2060	Human toxicity (kg 14-DCB)	electricity production, wood, future	0.00160973
2060	Human toxicity (kg 14-DCB)	Electricity, at BIGCC power plant 450MW, no CCS/2025	0
2060	Human toxicity (kg 14-DCB)	Electricity, at power plant/hard coal, IGCC, no CCS/2025	0.00302531
2060	Human toxicity (kg 14-DCB)	Electricity, at power plant/lignite, IGCC, no CCS/2025	0.0130324
2060	Human toxicity (kg 14-DCB)	heat and power co-generation, hard coal	1.21034e-09
2060	Human toxicity (kg 14-DCB)	heat and power co-generation, lignite	3.72804e-09
2060	Human toxicity (kg 14-DCB)	heat and power co-generation, natural gas, combined cycle power plant, 400MW electrical	5.2634e-05
2060	Human toxicity (kg 14-DCB)	heat and power co-generation, natural gas, conventional power plant, 100MW electrical	0.000154627
2060	Human toxicity (kg 14-DCB)	heat and power co-generation, oil	4.71001e-12
2060	Human toxicity (kg 14-DCB)	heat and power co-generation, wood chips, 6667 kW, state-of-the-art 2014	2.25807e-09
2060	Metal depletion (kg Fe-Eq)	electricity production, deep geothermal	0.000111867
2060	Metal depletion (kg Fe-Eq)	electricity production, hard coal	0.00087577
2060	Metal depletion (kg Fe-Eq)	electricity production, hydro, reservoir, alpine region	4.68671e-05
2060	Metal depletion (kg Fe-Eq)	electricity production, hydro, reservoir, non-alpine region	1.21469e-05
2060	Metal depletion (kg Fe-Eq)	electricity production, hydro, run-of-river	5.49937e-05
2060	Metal depletion (kg Fe-Eq)	electricity production, lignite	0.000677261
2060	Metal depletion (kg Fe-Eq)	electricity production, natural gas, combined cycle power plant	0.000591273
2060	Metal depletion (kg Fe-Eq)	electricity production, natural gas, conventional power plant	0.000156708
2060	Metal depletion (kg Fe-Eq)	electricity production, nuclear, boiling water reactor	8.47078e-05
2060	Metal depletion (kg Fe-Eq)	electricity production, nuclear, pressure water reactor	8.16634e-05
2060	Metal depletion (kg Fe-Eq)	electricity production, oil	1.8879e-05
2060	Metal depletion (kg Fe-Eq)	electricity production, photovoltaic, 3kWp slanted-roof installation, multi-Si, panel, mounted	0.00368942
2060	Metal depletion (kg Fe-Eq)	electricity production, photovoltaic, 570kWp open ground installation, multi-Si	0.00343299
2060	Metal depletion (kg Fe-Eq)	electricity production, solar thermal parabolic trough, 50 MW	6.20487e-06
2060	Metal depletion (kg Fe-Eq)	electricity production, solar tower power plant, 20 MW	3.81134e-06
2060	Metal depletion (kg Fe-Eq)	electricity production, wave	3.20281e-09
2060	Metal depletion (kg Fe-Eq)	electricity production, wind, <1MW turbine, onshore	0.000417068
2060	Metal depletion (kg Fe-Eq)	electricity production, wind, >3MW turbine, onshore	0.000816387
2060	Metal depletion (kg Fe-Eq)	electricity production, wind, 1-3MW turbine, offshore	0.000292019
2060	Metal depletion (kg Fe-Eq)	electricity production, wind, 1-3MW turbine, onshore	0.000392066
2060	Metal depletion (kg Fe-Eq)	electricity production, wood, future	3.08712e-05
2060	Metal depletion (kg Fe-Eq)	Electricity, at BIGCC power plant 450MW, no CCS/2025	0
2060	Metal depletion (kg Fe-Eq)	Electricity, at power plant/hard coal, IGCC, no CCS/2025	6.09548e-05
2060	Metal depletion (kg Fe-Eq)	Electricity, at power plant/lignite, IGCC, no CCS/2025	1.23531e-05
2060	Metal depletion (kg Fe-Eq)	heat and power co-generation, hard coal	2.00423e-11
2060	Metal depletion (kg Fe-Eq)	heat and power co-generation, lignite	2.21779e-11
2060	Metal depletion (kg Fe-Eq)	heat and power co-generation, natural gas, combined cycle power plant, 400MW electrical	1.83929e-05
2060	Metal depletion (kg Fe-Eq)	heat and power co-generation, natural gas, conventional power plant, 100MW electrical	4.95139e-05
2060	Metal depletion (kg Fe-Eq)	heat and power co-generation, oil	3.2878e-13
2060	Metal depletion (kg Fe-Eq)	heat and power co-generation, wood chips, 6667 kW, state-of-the-art 2014	2.3366e-11
2060	Terrestrial acidification (kg SO2-Eq)	electricity production, deep geothermal	8.66537e-07
2060	Terrestrial acidification (kg SO2-Eq)	electricity production, hard coal	8.29967e-05
2060	Terrestrial acidification (kg SO2-Eq)	electricity production, hydro, reservoir, alpine region	3.72821e-07
2060	Terrestrial acidification (kg SO2-Eq)	electricity production, hydro, reservoir, non-alpine region	9.6726e-08
2060	Terrestrial acidification (kg SO2-Eq)	electricity production, hydro, run-of-river	3.80776e-07
2060	Terrestrial acidification (kg SO2-Eq)	electricity production, lignite	6.63298e-05
2060	Terrestrial acidification (kg SO2-Eq)	electricity production, natural gas, combined cycle power plant	0.000120224
2060	Terrestrial acidification (kg SO2-Eq)	electricity production, natural gas, conventional power plant	2.02813e-05
2060	Terrestrial acidification (kg SO2-Eq)	electricity production, nuclear, boiling water reactor	6.5601e-07
2060	Terrestrial acidification (kg SO2-Eq)	electricity production, nuclear, pressure water reactor	6.23831e-07
2060	Terrestrial acidification (kg SO2-Eq)	electricity production, oil	7.41943e-06
2060	Terrestrial acidification (kg SO2-Eq)	electricity production, photovoltaic, 3kWp slanted-roof installation, multi-Si, panel, mounted	3.29621e-05
2060	Terrestrial acidification (kg SO2-Eq)	electricity production, photovoltaic, 570kWp open ground installation, multi-Si	2.74337e-05
2060	Terrestrial acidification (kg SO2-Eq)	electricity production, solar thermal parabolic trough, 50 MW	1.13786e-07
2060	Terrestrial acidification (kg SO2-Eq)	electricity production, solar tower power plant, 20 MW	5.85671e-08
2060	Terrestrial acidification (kg SO2-Eq)	electricity production, wave	1.27963e-10
2060	Terrestrial acidification (kg SO2-Eq)	electricity production, wind, <1MW turbine, onshore	1.84014e-06
2060	Terrestrial acidification (kg SO2-Eq)	electricity production, wind, >3MW turbine, onshore	6.5736e-06
2060	Terrestrial acidification (kg SO2-Eq)	electricity production, wind, 1-3MW turbine, offshore	1.26811e-06
2060	Terrestrial acidification (kg SO2-Eq)	electricity production, wind, 1-3MW turbine, onshore	1.78349e-06
2060	Terrestrial acidification (kg SO2-Eq)	electricity production, wood, future	4.60533e-06
2060	Terrestrial acidification (kg SO2-Eq)	Electricity, at BIGCC power plant 450MW, no CCS/2025	0
2060	Terrestrial acidification (kg SO2-Eq)	Electricity, at power plant/hard coal, IGCC, no CCS/2025	1.84755e-05
2060	Terrestrial acidification (kg SO2-Eq)	Electricity, at power plant/lignite, IGCC, no CCS/2025	1.15943e-05
2060	Terrestrial acidification (kg SO2-Eq)	heat and power co-generation, hard coal	6.30218e-12
2060	Terrestrial acidification (kg SO2-Eq)	heat and power co-generation, lignite	3.96046e-12
2060	Terrestrial acidification (kg SO2-Eq)	heat and power co-generation, natural gas, combined cycle power plant, 400MW electrical	3.85926e-06
2060	Terrestrial acidification (kg SO2-Eq)	heat and power co-generation, natural gas, conventional power plant, 100MW electrical	7.94145e-06
2060	Terrestrial acidification (kg SO2-Eq)	heat and power co-generation, oil	1.61678e-13
2060	Terrestrial acidification (kg SO2-Eq)	heat and power co-generation, wood chips, 6667 kW, state-of-the-art 2014	6.14595e-12
2060	Terrestrial ecotoxicity (kg 14-DCB)	electricity production, deep geothermal	2.364e-07
2060	Terrestrial ecotoxicity (kg 14-DCB)	electricity production, hard coal	1.15063e-06
2060	Terrestrial ecotoxicity (kg 14-DCB)	electricity production, hydro, reservoir, alpine region	1.15461e-08
2060	Terrestrial ecotoxicity (kg 14-DCB)	electricity production, hydro, reservoir, non-alpine region	2.99437e-09
2060	Terrestrial ecotoxicity (kg 14-DCB)	electricity production, hydro, run-of-river	1.07882e-08
2060	Terrestrial ecotoxicity (kg 14-DCB)	electricity production, lignite	9.19439e-07
2060	Terrestrial ecotoxicity (kg 14-DCB)	electricity production, natural gas, combined cycle power plant	1.12405e-05
2060	Terrestrial ecotoxicity (kg 14-DCB)	electricity production, natural gas, conventional power plant	2.14079e-06
2060	Terrestrial ecotoxicity (kg 14-DCB)	electricity production, nuclear, boiling water reactor	8.54147e-08
2060	Terrestrial ecotoxicity (kg 14-DCB)	electricity production, nuclear, pressure water reactor	8.04032e-08
2060	Terrestrial ecotoxicity (kg 14-DCB)	electricity production, oil	4.25095e-07
2060	Terrestrial ecotoxicity (kg 14-DCB)	electricity production, photovoltaic, 3kWp slanted-roof installation, multi-Si, panel, mounted	1.43601e-05
2060	Terrestrial ecotoxicity (kg 14-DCB)	electricity production, photovoltaic, 570kWp open ground installation, multi-Si	1.52806e-05
2060	Terrestrial ecotoxicity (kg 14-DCB)	electricity production, solar thermal parabolic trough, 50 MW	3.96695e-09
2060	Terrestrial ecotoxicity (kg 14-DCB)	electricity production, solar tower power plant, 20 MW	2.08332e-09
2060	Terrestrial ecotoxicity (kg 14-DCB)	electricity production, wave	6.78637e-13
2060	Terrestrial ecotoxicity (kg 14-DCB)	electricity production, wind, <1MW turbine, onshore	1.0019e-07
2060	Terrestrial ecotoxicity (kg 14-DCB)	electricity production, wind, >3MW turbine, onshore	3.6033e-07
2060	Terrestrial ecotoxicity (kg 14-DCB)	electricity production, wind, 1-3MW turbine, offshore	8.32193e-08
2060	Terrestrial ecotoxicity (kg 14-DCB)	electricity production, wind, 1-3MW turbine, onshore	1.13902e-07
2060	Terrestrial ecotoxicity (kg 14-DCB)	electricity production, wood, future	2.29034e-07
2060	Terrestrial ecotoxicity (kg 14-DCB)	Electricity, at BIGCC power plant 450MW, no CCS/2025	0
2060	Terrestrial ecotoxicity (kg 14-DCB)	Electricity, at power plant/hard coal, IGCC, no CCS/2025	7.43603e-08
2060	Terrestrial ecotoxicity (kg 14-DCB)	Electricity, at power plant/lignite, IGCC, no CCS/2025	-6.32736e-08
2060	Terrestrial ecotoxicity (kg 14-DCB)	heat and power co-generation, hard coal	4.46347e-14
2060	Terrestrial ecotoxicity (kg 14-DCB)	heat and power co-generation, lignite	2.88064e-14
2060	Terrestrial ecotoxicity (kg 14-DCB)	heat and power co-generation, natural gas, combined cycle power plant, 400MW electrical	3.57226e-07
2060	Terrestrial ecotoxicity (kg 14-DCB)	heat and power co-generation, natural gas, conventional power plant, 100MW electrical	7.12381e-07
2060	Terrestrial ecotoxicity (kg 14-DCB)	heat and power co-generation, oil	7.72124e-15
2060	Terrestrial ecotoxicity (kg 14-DCB)	heat and power co-generation, wood chips, 6667 kW, state-of-the-art 2014	3.18685e-13
2060	Water depletion (m3 water)	electricity production, deep geothermal	1.6061e-06
2060	Water depletion (m3 water)	electricity production, hard coal	0.000174763
2060	Water depletion (m3 water)	electricity production, hydro, reservoir, alpine region	3.00659e-07
2060	Water depletion (m3 water)	electricity production, hydro, reservoir, non-alpine region	7.79388e-08
2060	Water depletion (m3 water)	electricity production, hydro, run-of-river	2.90926e-07
2060	Water depletion (m3 water)	electricity production, lignite	0.000468577
2060	Water depletion (m3 water)	electricity production, natural gas, combined cycle power plant	0.00032535
2060	Water depletion (m3 water)	electricity production, natural gas, conventional power plant	6.17205e-05
2060	Water depletion (m3 water)	electricity production, nuclear, boiling water reactor	5.40123e-05
2060	Water depletion (m3 water)	electricity production, nuclear, pressure water reactor	4.68911e-05
2060	Water depletion (m3 water)	electricity production, oil	2.51856e-06
2060	Water depletion (m3 water)	electricity production, photovoltaic, 3kWp slanted-roof installation, multi-Si, panel, mounted	3.71589e-05
2060	Water depletion (m3 water)	electricity production, photovoltaic, 570kWp open ground installation, multi-Si	3.24451e-05
2060	Water depletion (m3 water)	electricity production, solar thermal parabolic trough, 50 MW	1.40198e-07
2060	Water depletion (m3 water)	electricity production, solar tower power plant, 20 MW	6.71213e-08
2060	Water depletion (m3 water)	electricity production, wave	9.10044e-12
2060	Water depletion (m3 water)	electricity production, wind, <1MW turbine, onshore	1.36554e-06
2060	Water depletion (m3 water)	electricity production, wind, >3MW turbine, onshore	5.56624e-06
2060	Water depletion (m3 water)	electricity production, wind, 1-3MW turbine, offshore	1.2326e-06
2060	Water depletion (m3 water)	electricity production, wind, 1-3MW turbine, onshore	1.66488e-06
2060	Water depletion (m3 water)	electricity production, wood, future	4.0943e-07
2060	Water depletion (m3 water)	Electricity, at BIGCC power plant 450MW, no CCS/2025	0
2060	Water depletion (m3 water)	Electricity, at power plant/hard coal, IGCC, no CCS/2025	7.35066e-06
2060	Water depletion (m3 water)	Electricity, at power plant/lignite, IGCC, no CCS/2025	3.62744e-05
2060	Water depletion (m3 water)	heat and power co-generation, hard coal	8.22471e-12
2060	Water depletion (m3 water)	heat and power co-generation, lignite	1.35832e-11
2060	Water depletion (m3 water)	heat and power co-generation, natural gas, combined cycle power plant, 400MW electrical	1.03409e-05
2060	Water depletion (m3 water)	heat and power co-generation, natural gas, conventional power plant, 100MW electrical	2.05501e-05
2060	Water depletion (m3 water)	heat and power co-generation, oil	4.41168e-14
2060	Water depletion (m3 water)	heat and power co-generation, wood chips, 6667 kW, state-of-the-art 2014	4.98398e-13
2070	Climate change (kg CO2-Eq)	electricity production, deep geothermal	0.000367872
2070	Climate change (kg CO2-Eq)	electricity production, hard coal	0.0622512
2070	Climate change (kg CO2-Eq)	electricity production, hydro, reservoir, alpine region	0.000126062
2070	Climate change (kg CO2-Eq)	electricity production, hydro, reservoir, non-alpine region	0.000280612
2070	Climate change (kg CO2-Eq)	electricity production, hydro, run-of-river	0.000100628
2070	Climate change (kg CO2-Eq)	electricity production, lignite	0.0652679
2070	Climate change (kg CO2-Eq)	electricity production, natural gas, combined cycle power plant	0.0935274
2070	Climate change (kg CO2-Eq)	electricity production, natural gas, conventional power plant	0.0238402
2070	Climate change (kg CO2-Eq)	electricity production, nuclear, boiling water reactor	0.000182565
2070	Climate change (kg CO2-Eq)	electricity production, nuclear, pressure water reactor	0.000172212
2070	Climate change (kg CO2-Eq)	electricity production, oil	6.92454e-08
2070	Climate change (kg CO2-Eq)	electricity production, photovoltaic, 3kWp slanted-roof installation, multi-Si, panel, mounted	0.00543033
2070	Climate change (kg CO2-Eq)	electricity production, photovoltaic, 570kWp open ground installation, multi-Si	0.00778921
2070	Climate change (kg CO2-Eq)	electricity production, solar thermal parabolic trough, 50 MW	3.2081e-05
2070	Climate change (kg CO2-Eq)	electricity production, solar tower power plant, 20 MW	1.49089e-05
2070	Climate change (kg CO2-Eq)	electricity production, wave	6.6651e-09
2070	Climate change (kg CO2-Eq)	electricity production, wind, <1MW turbine, onshore	0.000341603
2070	Climate change (kg CO2-Eq)	electricity production, wind, >3MW turbine, onshore	0.000592057
2070	Climate change (kg CO2-Eq)	electricity production, wind, 1-3MW turbine, offshore	0.000226446
2070	Climate change (kg CO2-Eq)	electricity production, wind, 1-3MW turbine, onshore	0.000346132
2070	Climate change (kg CO2-Eq)	electricity production, wood, future	2.14819e-06
2070	Climate change (kg CO2-Eq)	Electricity, at BIGCC power plant 450MW, no CCS/2025	8.35606e-06
2070	Climate change (kg CO2-Eq)	Electricity, at power plant/hard coal, IGCC, no CCS/2025	0.00910673
2070	Climate change (kg CO2-Eq)	Electricity, at power plant/lignite, IGCC, no CCS/2025	0.00960847
2070	Climate change (kg CO2-Eq)	heat and power co-generation, hard coal	2.28417e-09
2070	Climate change (kg CO2-Eq)	heat and power co-generation, lignite	1.98392e-09
2070	Climate change (kg CO2-Eq)	heat and power co-generation, natural gas, combined cycle power plant, 400MW electrical	0.00418696
2070	Climate change (kg CO2-Eq)	heat and power co-generation, natural gas, conventional power plant, 100MW electrical	0.00312141
2070	Climate change (kg CO2-Eq)	heat and power co-generation, oil	2.29784e-11
2070	Climate change (kg CO2-Eq)	heat and power co-generation, wood chips, 6667 kW, state-of-the-art 2014	8.98206e-11
2070	Freshwater ecotoxicity (kg 14-DCB)	electricity production, deep geothermal	1.77625e-05
2070	Freshwater ecotoxicity (kg 14-DCB)	electricity production, hard coal	0.000655666
2070	Freshwater ecotoxicity (kg 14-DCB)	electricity production, hydro, reservoir, alpine region	4.1492e-06
2070	Freshwater ecotoxicity (kg 14-DCB)	electricity production, hydro, reservoir, non-alpine region	1.078e-06
2070	Freshwater ecotoxicity (kg 14-DCB)	electricity production, hydro, run-of-river	5.9365e-06
2070	Freshwater ecotoxicity (kg 14-DCB)	electricity production, lignite	0.00223088
2070	Freshwater ecotoxicity (kg 14-DCB)	electricity production, natural gas, combined cycle power plant	0.000802742
2070	Freshwater ecotoxicity (kg 14-DCB)	electricity production, natural gas, conventional power plant	0.000263713
2070	Freshwater ecotoxicity (kg 14-DCB)	electricity production, nuclear, boiling water reactor	1.5006e-05
2070	Freshwater ecotoxicity (kg 14-DCB)	electricity production, nuclear, pressure water reactor	1.44446e-05
2070	Freshwater ecotoxicity (kg 14-DCB)	electricity production, oil	1.38959e-10
2070	Freshwater ecotoxicity (kg 14-DCB)	electricity production, photovoltaic, 3kWp slanted-roof installation, multi-Si, panel, mounted	0.00324337
2070	Freshwater ecotoxicity (kg 14-DCB)	electricity production, photovoltaic, 570kWp open ground installation, multi-Si	0.00198147
2070	Freshwater ecotoxicity (kg 14-DCB)	electricity production, solar thermal parabolic trough, 50 MW	1.80379e-06
2070	Freshwater ecotoxicity (kg 14-DCB)	electricity production, solar tower power plant, 20 MW	1.04559e-06
2070	Freshwater ecotoxicity (kg 14-DCB)	electricity production, wave	3.57393e-10
2070	Freshwater ecotoxicity (kg 14-DCB)	electricity production, wind, <1MW turbine, onshore	0.000187727
2070	Freshwater ecotoxicity (kg 14-DCB)	electricity production, wind, >3MW turbine, onshore	0.00124791
2070	Freshwater ecotoxicity (kg 14-DCB)	electricity production, wind, 1-3MW turbine, offshore	6.7797e-05
2070	Freshwater ecotoxicity (kg 14-DCB)	electricity production, wind, 1-3MW turbine, onshore	0.000165815
2070	Freshwater ecotoxicity (kg 14-DCB)	electricity production, wood, future	9.74159e-08
2070	Freshwater ecotoxicity (kg 14-DCB)	Electricity, at BIGCC power plant 450MW, no CCS/2025	3.73501e-07
2070	Freshwater ecotoxicity (kg 14-DCB)	Electricity, at power plant/hard coal, IGCC, no CCS/2025	6.57494e-05
2070	Freshwater ecotoxicity (kg 14-DCB)	Electricity, at power plant/lignite, IGCC, no CCS/2025	0.000299561
2070	Freshwater ecotoxicity (kg 14-DCB)	heat and power co-generation, hard coal	2.37443e-11
2070	Freshwater ecotoxicity (kg 14-DCB)	heat and power co-generation, lignite	7.00654e-11
2070	Freshwater ecotoxicity (kg 14-DCB)	heat and power co-generation, natural gas, combined cycle power plant, 400MW electrical	3.57208e-05
2070	Freshwater ecotoxicity (kg 14-DCB)	heat and power co-generation, natural gas, conventional power plant, 100MW electrical	3.23385e-05
2070	Freshwater ecotoxicity (kg 14-DCB)	heat and power co-generation, oil	4.87558e-14
2070	Freshwater ecotoxicity (kg 14-DCB)	heat and power co-generation, wood chips, 6667 kW, state-of-the-art 2014	2.72293e-12
2070	Freshwater eutrophication (kg P-Eq)	electricity production, deep geothermal	2.43085e-07
2070	Freshwater eutrophication (kg P-Eq)	electricity production, hard coal	3.27599e-05
2070	Freshwater eutrophication (kg P-Eq)	electricity production, hydro, reservoir, alpine region	2.67376e-08
2070	Freshwater eutrophication (kg P-Eq)	electricity production, hydro, reservoir, non-alpine region	6.94621e-09
2070	Freshwater eutrophication (kg P-Eq)	electricity production, hydro, run-of-river	2.83962e-08
2070	Freshwater eutrophication (kg P-Eq)	electricity production, lignite	0.000147308
2070	Freshwater eutrophication (kg P-Eq)	electricity production, natural gas, combined cycle power plant	8.12431e-07
2070	Freshwater eutrophication (kg P-Eq)	electricity production, natural gas, conventional power plant	3.26041e-07
2070	Freshwater eutrophication (kg P-Eq)	electricity production, nuclear, boiling water reactor	1.10396e-07
2070	Freshwater eutrophication (kg P-Eq)	electricity production, nuclear, pressure water reactor	1.03765e-07
2070	Freshwater eutrophication (kg P-Eq)	electricity production, oil	6.9298e-13
2070	Freshwater eutrophication (kg P-Eq)	electricity production, photovoltaic, 3kWp slanted-roof installation, multi-Si, panel, mounted	5.49204e-06
2070	Freshwater eutrophication (kg P-Eq)	electricity production, photovoltaic, 570kWp open ground installation, multi-Si	5.16337e-06
2070	Freshwater eutrophication (kg P-Eq)	electricity production, solar thermal parabolic trough, 50 MW	5.47824e-09
2070	Freshwater eutrophication (kg P-Eq)	electricity production, solar tower power plant, 20 MW	2.56777e-09
2070	Freshwater eutrophication (kg P-Eq)	electricity production, wave	1.53713e-12
2070	Freshwater eutrophication (kg P-Eq)	electricity production, wind, <1MW turbine, onshore	2.32293e-07
2070	Freshwater eutrophication (kg P-Eq)	electricity production, wind, >3MW turbine, onshore	9.39604e-07
2070	Freshwater eutrophication (kg P-Eq)	electricity production, wind, 1-3MW turbine, offshore	1.36017e-07
2070	Freshwater eutrophication (kg P-Eq)	electricity production, wind, 1-3MW turbine, onshore	2.28787e-07
2070	Freshwater eutrophication (kg P-Eq)	electricity production, wood, future	1.74544e-09
2070	Freshwater eutrophication (kg P-Eq)	Electricity, at BIGCC power plant 450MW, no CCS/2025	3.7886e-09
2070	Freshwater eutrophication (kg P-Eq)	Electricity, at power plant/hard coal, IGCC, no CCS/2025	4.25458e-06
2070	Freshwater eutrophication (kg P-Eq)	Electricity, at power plant/lignite, IGCC, no CCS/2025	2.30296e-05
2070	Freshwater eutrophication (kg P-Eq)	heat and power co-generation, hard coal	1.2111e-12
2070	Freshwater eutrophication (kg P-Eq)	heat and power co-generation, lignite	4.5833e-12
2070	Freshwater eutrophication (kg P-Eq)	heat and power co-generation, natural gas, combined cycle power plant, 400MW electrical	3.57882e-08
2070	Freshwater eutrophication (kg P-Eq)	heat and power co-generation, natural gas, conventional power plant, 100MW electrical	3.90415e-08
2070	Freshwater eutrophication (kg P-Eq)	heat and power co-generation, oil	2.44778e-16
2070	Freshwater eutrophication (kg P-Eq)	heat and power co-generation, wood chips, 6667 kW, state-of-the-art 2014	6.97768e-14
2070	Human toxicity (kg 14-DCB)	electricity production, deep geothermal	0.000433617
2070	Human toxicity (kg 14-DCB)	electricity production, hard coal	0.0222423
2070	Human toxicity (kg 14-DCB)	electricity production, hydro, reservoir, alpine region	4.00575e-05
2070	Human toxicity (kg 14-DCB)	electricity production, hydro, reservoir, non-alpine region	1.04271e-05
2070	Human toxicity (kg 14-DCB)	electricity production, hydro, run-of-river	3.96156e-05
2070	Human toxicity (kg 14-DCB)	electricity production, lignite	0.0880847
2070	Human toxicity (kg 14-DCB)	electricity production, natural gas, combined cycle power plant	0.00161867
2070	Human toxicity (kg 14-DCB)	electricity production, natural gas, conventional power plant	0.000671436
2070	Human toxicity (kg 14-DCB)	electricity production, nuclear, boiling water reactor	0.000587935
2070	Human toxicity (kg 14-DCB)	electricity production, nuclear, pressure water reactor	0.00055424
2070	Human toxicity (kg 14-DCB)	electricity production, oil	5.81408e-09
2070	Human toxicity (kg 14-DCB)	electricity production, photovoltaic, 3kWp slanted-roof installation, multi-Si, panel, mounted	0.0105431
2070	Human toxicity (kg 14-DCB)	electricity production, photovoltaic, 570kWp open ground installation, multi-Si	0.00892481
2070	Human toxicity (kg 14-DCB)	electricity production, solar thermal parabolic trough, 50 MW	7.71372e-06
2070	Human toxicity (kg 14-DCB)	electricity production, solar tower power plant, 20 MW	3.96497e-06
2070	Human toxicity (kg 14-DCB)	electricity production, wave	2.35707e-09
2070	Human toxicity (kg 14-DCB)	electricity production, wind, <1MW turbine, onshore	0.000416748
2070	Human toxicity (kg 14-DCB)	electricity production, wind, >3MW turbine, onshore	0.00196971
2070	Human toxicity (kg 14-DCB)	electricity production, wind, 1-3MW turbine, offshore	0.000262322
2070	Human toxicity (kg 14-DCB)	electricity production, wind, 1-3MW turbine, onshore	0.00040036
2070	Human toxicity (kg 14-DCB)	electricity production, wood, future	2.32769e-05
2070	Human toxicity (kg 14-DCB)	Electricity, at BIGCC power plant 450MW, no CCS/2025	-1.6649e-06
2070	Human toxicity (kg 14-DCB)	Electricity, at power plant/hard coal, IGCC, no CCS/2025	0.00296839
2070	Human toxicity (kg 14-DCB)	Electricity, at power plant/lignite, IGCC, no CCS/2025	0.0127989
2070	Human toxicity (kg 14-DCB)	heat and power co-generation, hard coal	9.05334e-10
2070	Human toxicity (kg 14-DCB)	heat and power co-generation, lignite	2.76792e-09
2070	Human toxicity (kg 14-DCB)	heat and power co-generation, natural gas, combined cycle power plant, 400MW electrical	7.13704e-05
2070	Human toxicity (kg 14-DCB)	heat and power co-generation, natural gas, conventional power plant, 100MW electrical	7.97223e-05
2070	Human toxicity (kg 14-DCB)	heat and power co-generation, oil	2.15825e-12
2070	Human toxicity (kg 14-DCB)	heat and power co-generation, wood chips, 6667 kW, state-of-the-art 2014	9.84053e-10
2070	Metal depletion (kg Fe-Eq)	electricity production, deep geothermal	0.000110193
2070	Metal depletion (kg Fe-Eq)	electricity production, hard coal	0.000669082
2070	Metal depletion (kg Fe-Eq)	electricity production, hydro, reservoir, alpine region	4.51279e-05
2070	Metal depletion (kg Fe-Eq)	electricity production, hydro, reservoir, non-alpine region	1.16963e-05
2070	Metal depletion (kg Fe-Eq)	electricity production, hydro, run-of-river	5.29241e-05
2070	Metal depletion (kg Fe-Eq)	electricity production, lignite	0.000519303
2070	Metal depletion (kg Fe-Eq)	electricity production, natural gas, combined cycle power plant	0.000589606
2070	Metal depletion (kg Fe-Eq)	electricity production, natural gas, conventional power plant	0.000218581
2070	Metal depletion (kg Fe-Eq)	electricity production, nuclear, boiling water reactor	9.20836e-05
2070	Metal depletion (kg Fe-Eq)	electricity production, nuclear, pressure water reactor	8.87537e-05
2070	Metal depletion (kg Fe-Eq)	electricity production, oil	4.22095e-10
2070	Metal depletion (kg Fe-Eq)	electricity production, photovoltaic, 3kWp slanted-roof installation, multi-Si, panel, mounted	0.00387908
2070	Metal depletion (kg Fe-Eq)	electricity production, photovoltaic, 570kWp open ground installation, multi-Si	0.00448154
2070	Metal depletion (kg Fe-Eq)	electricity production, solar thermal parabolic trough, 50 MW	6.31175e-06
2070	Metal depletion (kg Fe-Eq)	electricity production, solar tower power plant, 20 MW	3.8749e-06
2070	Metal depletion (kg Fe-Eq)	electricity production, wave	3.25474e-09
2070	Metal depletion (kg Fe-Eq)	electricity production, wind, <1MW turbine, onshore	0.0004038
2070	Metal depletion (kg Fe-Eq)	electricity production, wind, >3MW turbine, onshore	0.000790399
2070	Metal depletion (kg Fe-Eq)	electricity production, wind, 1-3MW turbine, offshore	0.000273856
2070	Metal depletion (kg Fe-Eq)	electricity production, wind, 1-3MW turbine, onshore	0.000379638
2070	Metal depletion (kg Fe-Eq)	electricity production, wood, future	4.46897e-07
2070	Metal depletion (kg Fe-Eq)	Electricity, at BIGCC power plant 450MW, no CCS/2025	8.87294e-07
2070	Metal depletion (kg Fe-Eq)	Electricity, at power plant/hard coal, IGCC, no CCS/2025	6.00939e-05
2070	Metal depletion (kg Fe-Eq)	Electricity, at power plant/lignite, IGCC, no CCS/2025	1.24604e-05
2070	Metal depletion (kg Fe-Eq)	heat and power co-generation, hard coal	1.48787e-11
2070	Metal depletion (kg Fe-Eq)	heat and power co-generation, lignite	1.5398e-11
2070	Metal depletion (kg Fe-Eq)	heat and power co-generation, natural gas, combined cycle power plant, 400MW electrical	2.57644e-05
2070	Metal depletion (kg Fe-Eq)	heat and power co-generation, natural gas, conventional power plant, 100MW electrical	2.61183e-05
2070	Metal depletion (kg Fe-Eq)	heat and power co-generation, oil	1.48677e-13
2070	Metal depletion (kg Fe-Eq)	heat and power co-generation, wood chips, 6667 kW, state-of-the-art 2014	1.01982e-11
2070	Terrestrial acidification (kg SO2-Eq)	electricity production, deep geothermal	7.87292e-07
2070	Terrestrial acidification (kg SO2-Eq)	electricity production, hard coal	6.22868e-05
2070	Terrestrial acidification (kg SO2-Eq)	electricity production, hydro, reservoir, alpine region	3.55527e-07
2070	Terrestrial acidification (kg SO2-Eq)	electricity production, hydro, reservoir, non-alpine region	9.2242e-08
2070	Terrestrial acidification (kg SO2-Eq)	electricity production, hydro, run-of-river	3.6347e-07
2070	Terrestrial acidification (kg SO2-Eq)	electricity production, lignite	4.97068e-05
2070	Terrestrial acidification (kg SO2-Eq)	electricity production, natural gas, combined cycle power plant	0.000113382
2070	Terrestrial acidification (kg SO2-Eq)	electricity production, natural gas, conventional power plant	2.8217e-05
2070	Terrestrial acidification (kg SO2-Eq)	electricity production, nuclear, boiling water reactor	6.99791e-07
2070	Terrestrial acidification (kg SO2-Eq)	electricity production, nuclear, pressure water reactor	6.65408e-07
2070	Terrestrial acidification (kg SO2-Eq)	electricity production, oil	1.5716e-10
2070	Terrestrial acidification (kg SO2-Eq)	electricity production, photovoltaic, 3kWp slanted-roof installation, multi-Si, panel, mounted	3.4038e-05
2070	Terrestrial acidification (kg SO2-Eq)	electricity production, photovoltaic, 570kWp open ground installation, multi-Si	3.49701e-05
2070	Terrestrial acidification (kg SO2-Eq)	electricity production, solar thermal parabolic trough, 50 MW	1.15244e-07
2070	Terrestrial acidification (kg SO2-Eq)	electricity production, solar tower power plant, 20 MW	5.93398e-08
2070	Terrestrial acidification (kg SO2-Eq)	electricity production, wave	1.29957e-10
2070	Terrestrial acidification (kg SO2-Eq)	electricity production, wind, <1MW turbine, onshore	1.77043e-06
2070	Terrestrial acidification (kg SO2-Eq)	electricity production, wind, >3MW turbine, onshore	6.34246e-06
2070	Terrestrial acidification (kg SO2-Eq)	electricity production, wind, 1-3MW turbine, offshore	1.18285e-06
2070	Terrestrial acidification (kg SO2-Eq)	electricity production, wind, 1-3MW turbine, onshore	1.71278e-06
2070	Terrestrial acidification (kg SO2-Eq)	electricity production, wood, future	6.2757e-08
2070	Terrestrial acidification (kg SO2-Eq)	Electricity, at BIGCC power plant 450MW, no CCS/2025	2.0619e-08
2070	Terrestrial acidification (kg SO2-Eq)	Electricity, at power plant/hard coal, IGCC, no CCS/2025	1.48431e-05
2070	Terrestrial acidification (kg SO2-Eq)	Electricity, at power plant/lignite, IGCC, no CCS/2025	8.09089e-06
2070	Terrestrial acidification (kg SO2-Eq)	heat and power co-generation, hard coal	4.21729e-12
2070	Terrestrial acidification (kg SO2-Eq)	heat and power co-generation, lignite	2.75686e-12
2070	Terrestrial acidification (kg SO2-Eq)	heat and power co-generation, natural gas, combined cycle power plant, 400MW electrical	5.15976e-06
2070	Terrestrial acidification (kg SO2-Eq)	heat and power co-generation, natural gas, conventional power plant, 100MW electrical	3.94228e-06
2070	Terrestrial acidification (kg SO2-Eq)	heat and power co-generation, oil	7.71597e-14
2070	Terrestrial acidification (kg SO2-Eq)	heat and power co-generation, wood chips, 6667 kW, state-of-the-art 2014	2.67854e-12
2070	Terrestrial ecotoxicity (kg 14-DCB)	electricity production, deep geothermal	2.33972e-07
2070	Terrestrial ecotoxicity (kg 14-DCB)	electricity production, hard coal	8.82827e-07
2070	Terrestrial ecotoxicity (kg 14-DCB)	electricity production, hydro, reservoir, alpine region	1.13207e-08
2070	Terrestrial ecotoxicity (kg 14-DCB)	electricity production, hydro, reservoir, non-alpine region	2.93639e-09
2070	Terrestrial ecotoxicity (kg 14-DCB)	electricity production, hydro, run-of-river	1.04977e-08
2070	Terrestrial ecotoxicity (kg 14-DCB)	electricity production, lignite	7.0657e-07
2070	Terrestrial ecotoxicity (kg 14-DCB)	electricity production, natural gas, combined cycle power plant	1.11895e-05
2070	Terrestrial ecotoxicity (kg 14-DCB)	electricity production, natural gas, conventional power plant	2.98293e-06
2070	Terrestrial ecotoxicity (kg 14-DCB)	electricity production, nuclear, boiling water reactor	9.4385e-08
2070	Terrestrial ecotoxicity (kg 14-DCB)	electricity production, nuclear, pressure water reactor	8.88293e-08
2070	Terrestrial ecotoxicity (kg 14-DCB)	electricity production, oil	9.47458e-12
2070	Terrestrial ecotoxicity (kg 14-DCB)	electricity production, photovoltaic, 3kWp slanted-roof installation, multi-Si, panel, mounted	1.50972e-05
2070	Terrestrial ecotoxicity (kg 14-DCB)	electricity production, photovoltaic, 570kWp open ground installation, multi-Si	1.99412e-05
2070	Terrestrial ecotoxicity (kg 14-DCB)	electricity production, solar thermal parabolic trough, 50 MW	4.05562e-09
2070	Terrestrial ecotoxicity (kg 14-DCB)	electricity production, solar tower power plant, 20 MW	2.12434e-09
2070	Terrestrial ecotoxicity (kg 14-DCB)	electricity production, wave	6.94048e-13
2070	Terrestrial ecotoxicity (kg 14-DCB)	electricity production, wind, <1MW turbine, onshore	9.76379e-08
2070	Terrestrial ecotoxicity (kg 14-DCB)	electricity production, wind, >3MW turbine, onshore	3.49961e-07
2070	Terrestrial ecotoxicity (kg 14-DCB)	electricity production, wind, 1-3MW turbine, offshore	7.841e-08
2070	Terrestrial ecotoxicity (kg 14-DCB)	electricity production, wind, 1-3MW turbine, onshore	1.1103e-07
2070	Terrestrial ecotoxicity (kg 14-DCB)	electricity production, wood, future	3.31428e-09
2070	Terrestrial ecotoxicity (kg 14-DCB)	Electricity, at BIGCC power plant 450MW, no CCS/2025	2.96831e-09
2070	Terrestrial ecotoxicity (kg 14-DCB)	Electricity, at power plant/hard coal, IGCC, no CCS/2025	7.44406e-08
2070	Terrestrial ecotoxicity (kg 14-DCB)	Electricity, at power plant/lignite, IGCC, no CCS/2025	-6.06665e-08
2070	Terrestrial ecotoxicity (kg 14-DCB)	heat and power co-generation, hard coal	3.36679e-14
2070	Terrestrial ecotoxicity (kg 14-DCB)	heat and power co-generation, lignite	2.23763e-14
2070	Terrestrial ecotoxicity (kg 14-DCB)	heat and power co-generation, natural gas, combined cycle power plant, 400MW electrical	5.00716e-07
2070	Terrestrial ecotoxicity (kg 14-DCB)	heat and power co-generation, natural gas, conventional power plant, 100MW electrical	3.7535e-07
2070	Terrestrial ecotoxicity (kg 14-DCB)	heat and power co-generation, oil	3.54814e-15
2070	Terrestrial ecotoxicity (kg 14-DCB)	heat and power co-generation, wood chips, 6667 kW, state-of-the-art 2014	1.38962e-13
2070	Water depletion (m3 water)	electricity production, deep geothermal	1.49534e-06
2070	Water depletion (m3 water)	electricity production, hard coal	0.000133012
2070	Water depletion (m3 water)	electricity production, hydro, reservoir, alpine region	2.85405e-07
2070	Water depletion (m3 water)	electricity production, hydro, reservoir, non-alpine region	7.39885e-08
2070	Water depletion (m3 water)	electricity production, hydro, run-of-river	2.76449e-07
2070	Water depletion (m3 water)	electricity production, lignite	0.000356775
2070	Water depletion (m3 water)	electricity production, natural gas, combined cycle power plant	0.000323455
2070	Water depletion (m3 water)	electricity production, natural gas, conventional power plant	8.58859e-05
2070	Water depletion (m3 water)	electricity production, nuclear, boiling water reactor	5.84593e-05
2070	Water depletion (m3 water)	electricity production, nuclear, pressure water reactor	5.07495e-05
2070	Water depletion (m3 water)	electricity production, oil	5.59882e-11
2070	Water depletion (m3 water)	electricity production, photovoltaic, 3kWp slanted-roof installation, multi-Si, panel, mounted	3.83818e-05
2070	Water depletion (m3 water)	electricity production, photovoltaic, 570kWp open ground installation, multi-Si	4.14651e-05
2070	Water depletion (m3 water)	electricity production, solar thermal parabolic trough, 50 MW	1.41987e-07
2070	Water depletion (m3 water)	electricity production, solar tower power plant, 20 MW	6.80537e-08
2070	Water depletion (m3 water)	electricity production, wave	9.15415e-12
2070	Water depletion (m3 water)	electricity production, wind, <1MW turbine, onshore	1.30777e-06
2070	Water depletion (m3 water)	electricity production, wind, >3MW turbine, onshore	5.36105e-06
2070	Water depletion (m3 water)	electricity production, wind, 1-3MW turbine, offshore	1.14777e-06
2070	Water depletion (m3 water)	electricity production, wind, 1-3MW turbine, onshore	1.5942e-06
2070	Water depletion (m3 water)	electricity production, wood, future	5.88904e-09
2070	Water depletion (m3 water)	Electricity, at BIGCC power plant 450MW, no CCS/2025	2.98395e-08
2070	Water depletion (m3 water)	Electricity, at power plant/hard coal, IGCC, no CCS/2025	7.2081e-06
2070	Water depletion (m3 water)	Electricity, at power plant/lignite, IGCC, no CCS/2025	3.56231e-05
2070	Water depletion (m3 water)	heat and power co-generation, hard coal	6.23288e-12
2070	Water depletion (m3 water)	heat and power co-generation, lignite	1.01126e-11
2070	Water depletion (m3 water)	heat and power co-generation, natural gas, combined cycle power plant, 400MW electrical	1.44761e-05
2070	Water depletion (m3 water)	heat and power co-generation, natural gas, conventional power plant, 100MW electrical	1.08135e-05
2070	Water depletion (m3 water)	heat and power co-generation, oil	2.02006e-14
2070	Water depletion (m3 water)	heat and power co-generation, wood chips, 6667 kW, state-of-the-art 2014	2.16112e-13
2080	Climate change (kg CO2-Eq)	electricity production, deep geothermal	0.000369523
2080	Climate change (kg CO2-Eq)	electricity production, hard coal	0.0513153
2080	Climate change (kg CO2-Eq)	electricity production, hydro, reservoir, alpine region	0.000128125
2080	Climate change (kg CO2-Eq)	electricity production, hydro, reservoir, non-alpine region	0.000286671
2080	Climate change (kg CO2-Eq)	electricity production, hydro, run-of-river	0.00010246
2080	Climate change (kg CO2-Eq)	electricity production, lignite	0.053806
2080	Climate change (kg CO2-Eq)	electricity production, natural gas, combined cycle power plant	0.0994635
2080	Climate change (kg CO2-Eq)	electricity production, natural gas, conventional power plant	0.0292549
2080	Climate change (kg CO2-Eq)	electricity production, nuclear, boiling water reactor	0.000200488
2080	Climate change (kg CO2-Eq)	electricity production, nuclear, pressure water reactor	0.000189144
2080	Climate change (kg CO2-Eq)	electricity production, oil	0.000875883
2080	Climate change (kg CO2-Eq)	electricity production, photovoltaic, 3kWp slanted-roof installation, multi-Si, panel, mounted	0.00546494
2080	Climate change (kg CO2-Eq)	electricity production, photovoltaic, 570kWp open ground installation, multi-Si	0.00781524
2080	Climate change (kg CO2-Eq)	electricity production, solar thermal parabolic trough, 50 MW	3.27328e-05
2080	Climate change (kg CO2-Eq)	electricity production, solar tower power plant, 20 MW	1.5222e-05
2080	Climate change (kg CO2-Eq)	electricity production, wave	6.74394e-09
2080	Climate change (kg CO2-Eq)	electricity production, wind, <1MW turbine, onshore	0.00033728
2080	Climate change (kg CO2-Eq)	electricity production, wind, >3MW turbine, onshore	0.000584458
2080	Climate change (kg CO2-Eq)	electricity production, wind, 1-3MW turbine, offshore	0.000236222
2080	Climate change (kg CO2-Eq)	electricity production, wind, 1-3MW turbine, onshore	0.000341421
2080	Climate change (kg CO2-Eq)	electricity production, wood, future	2.1903e-06
2080	Climate change (kg CO2-Eq)	Electricity, at BIGCC power plant 450MW, no CCS/2025	0.000754071
2080	Climate change (kg CO2-Eq)	Electricity, at power plant/hard coal, IGCC, no CCS/2025	0.00810457
2080	Climate change (kg CO2-Eq)	Electricity, at power plant/lignite, IGCC, no CCS/2025	0.00854921
2080	Climate change (kg CO2-Eq)	heat and power co-generation, hard coal	1.68221e-09
2080	Climate change (kg CO2-Eq)	heat and power co-generation, lignite	1.25226e-09
2080	Climate change (kg CO2-Eq)	heat and power co-generation, natural gas, combined cycle power plant, 400MW electrical	0.00301273
2080	Climate change (kg CO2-Eq)	heat and power co-generation, natural gas, conventional power plant, 100MW electrical	0.000898472
2080	Climate change (kg CO2-Eq)	heat and power co-generation, oil	2.33283e-11
2080	Climate change (kg CO2-Eq)	heat and power co-generation, wood chips, 6667 kW, state-of-the-art 2014	5.40145e-11
2080	Freshwater ecotoxicity (kg 14-DCB)	electricity production, deep geothermal	1.88094e-05
2080	Freshwater ecotoxicity (kg 14-DCB)	electricity production, hard coal	0.000540942
2080	Freshwater ecotoxicity (kg 14-DCB)	electricity production, hydro, reservoir, alpine region	4.27473e-06
2080	Freshwater ecotoxicity (kg 14-DCB)	electricity production, hydro, reservoir, non-alpine region	1.11058e-06
2080	Freshwater ecotoxicity (kg 14-DCB)	electricity production, hydro, run-of-river	6.10115e-06
2080	Freshwater ecotoxicity (kg 14-DCB)	electricity production, lignite	0.0018399
2080	Freshwater ecotoxicity (kg 14-DCB)	electricity production, natural gas, combined cycle power plant	0.000853873
2080	Freshwater ecotoxicity (kg 14-DCB)	electricity production, natural gas, conventional power plant	0.000323714
2080	Freshwater ecotoxicity (kg 14-DCB)	electricity production, nuclear, boiling water reactor	1.70356e-05
2080	Freshwater ecotoxicity (kg 14-DCB)	electricity production, nuclear, pressure water reactor	1.63833e-05
2080	Freshwater ecotoxicity (kg 14-DCB)	electricity production, oil	1.77265e-06
2080	Freshwater ecotoxicity (kg 14-DCB)	electricity production, photovoltaic, 3kWp slanted-roof installation, multi-Si, panel, mounted	0.00332231
2080	Freshwater ecotoxicity (kg 14-DCB)	electricity production, photovoltaic, 570kWp open ground installation, multi-Si	0.00202421
2080	Freshwater ecotoxicity (kg 14-DCB)	electricity production, solar thermal parabolic trough, 50 MW	1.84954e-06
2080	Freshwater ecotoxicity (kg 14-DCB)	electricity production, solar tower power plant, 20 MW	1.07091e-06
2080	Freshwater ecotoxicity (kg 14-DCB)	electricity production, wave	3.63153e-10
2080	Freshwater ecotoxicity (kg 14-DCB)	electricity production, wind, <1MW turbine, onshore	0.000186687
2080	Freshwater ecotoxicity (kg 14-DCB)	electricity production, wind, >3MW turbine, onshore	0.00124051
2080	Freshwater ecotoxicity (kg 14-DCB)	electricity production, wind, 1-3MW turbine, offshore	7.12004e-05
2080	Freshwater ecotoxicity (kg 14-DCB)	electricity production, wind, 1-3MW turbine, onshore	0.000164936
2080	Freshwater ecotoxicity (kg 14-DCB)	electricity production, wood, future	1.00028e-07
2080	Freshwater ecotoxicity (kg 14-DCB)	Electricity, at BIGCC power plant 450MW, no CCS/2025	3.57149e-05
2080	Freshwater ecotoxicity (kg 14-DCB)	Electricity, at power plant/hard coal, IGCC, no CCS/2025	5.86973e-05
2080	Freshwater ecotoxicity (kg 14-DCB)	Electricity, at power plant/lignite, IGCC, no CCS/2025	0.000266782
2080	Freshwater ecotoxicity (kg 14-DCB)	heat and power co-generation, hard coal	1.72568e-11
2080	Freshwater ecotoxicity (kg 14-DCB)	heat and power co-generation, lignite	4.47392e-11
2080	Freshwater ecotoxicity (kg 14-DCB)	heat and power co-generation, natural gas, combined cycle power plant, 400MW electrical	2.57117e-05
2080	Freshwater ecotoxicity (kg 14-DCB)	heat and power co-generation, natural gas, conventional power plant, 100MW electrical	9.30246e-06
2080	Freshwater ecotoxicity (kg 14-DCB)	heat and power co-generation, oil	4.6393e-14
2080	Freshwater ecotoxicity (kg 14-DCB)	heat and power co-generation, wood chips, 6667 kW, state-of-the-art 2014	1.64666e-12
2080	Freshwater eutrophication (kg P-Eq)	electricity production, deep geothermal	2.51749e-07
2080	Freshwater eutrophication (kg P-Eq)	electricity production, hard coal	2.6996e-05
2080	Freshwater eutrophication (kg P-Eq)	electricity production, hydro, reservoir, alpine region	2.714e-08
2080	Freshwater eutrophication (kg P-Eq)	electricity production, hydro, reservoir, non-alpine region	7.0478e-09
2080	Freshwater eutrophication (kg P-Eq)	electricity production, hydro, run-of-river	2.93012e-08
2080	Freshwater eutrophication (kg P-Eq)	electricity production, lignite	0.000121458
2080	Freshwater eutrophication (kg P-Eq)	electricity production, natural gas, combined cycle power plant	8.14887e-07
2080	Freshwater eutrophication (kg P-Eq)	electricity production, natural gas, conventional power plant	3.85173e-07
2080	Freshwater eutrophication (kg P-Eq)	electricity production, nuclear, boiling water reactor	1.19635e-07
2080	Freshwater eutrophication (kg P-Eq)	electricity production, nuclear, pressure water reactor	1.12122e-07
2080	Freshwater eutrophication (kg P-Eq)	electricity production, oil	8.82759e-09
2080	Freshwater eutrophication (kg P-Eq)	electricity production, photovoltaic, 3kWp slanted-roof installation, multi-Si, panel, mounted	5.63804e-06
2080	Freshwater eutrophication (kg P-Eq)	electricity production, photovoltaic, 570kWp open ground installation, multi-Si	5.28113e-06
2080	Freshwater eutrophication (kg P-Eq)	electricity production, solar thermal parabolic trough, 50 MW	5.60011e-09
2080	Freshwater eutrophication (kg P-Eq)	electricity production, solar tower power plant, 20 MW	2.62217e-09
2080	Freshwater eutrophication (kg P-Eq)	electricity production, wave	1.55491e-12
2080	Freshwater eutrophication (kg P-Eq)	electricity production, wind, <1MW turbine, onshore	2.30649e-07
2080	Freshwater eutrophication (kg P-Eq)	electricity production, wind, >3MW turbine, onshore	9.34119e-07
2080	Freshwater eutrophication (kg P-Eq)	electricity production, wind, 1-3MW turbine, offshore	1.42579e-07
2080	Freshwater eutrophication (kg P-Eq)	electricity production, wind, 1-3MW turbine, onshore	2.27322e-07
2080	Freshwater eutrophication (kg P-Eq)	electricity production, wood, future	1.78719e-09
2080	Freshwater eutrophication (kg P-Eq)	Electricity, at BIGCC power plant 450MW, no CCS/2025	3.32128e-07
2080	Freshwater eutrophication (kg P-Eq)	Electricity, at power plant/hard coal, IGCC, no CCS/2025	3.78588e-06
2080	Freshwater eutrophication (kg P-Eq)	Electricity, at power plant/lignite, IGCC, no CCS/2025	2.05004e-05
2080	Freshwater eutrophication (kg P-Eq)	heat and power co-generation, hard coal	8.84494e-13
2080	Freshwater eutrophication (kg P-Eq)	heat and power co-generation, lignite	2.92919e-12
2080	Freshwater eutrophication (kg P-Eq)	heat and power co-generation, natural gas, combined cycle power plant, 400MW electrical	2.42718e-08
2080	Freshwater eutrophication (kg P-Eq)	heat and power co-generation, natural gas, conventional power plant, 100MW electrical	1.0786e-08
2080	Freshwater eutrophication (kg P-Eq)	heat and power co-generation, oil	2.32464e-16
2080	Freshwater eutrophication (kg P-Eq)	heat and power co-generation, wood chips, 6667 kW, state-of-the-art 2014	4.20566e-14
2080	Human toxicity (kg 14-DCB)	electricity production, deep geothermal	0.000448552
2080	Human toxicity (kg 14-DCB)	electricity production, hard coal	0.0183314
2080	Human toxicity (kg 14-DCB)	electricity production, hydro, reservoir, alpine region	4.08882e-05
2080	Human toxicity (kg 14-DCB)	electricity production, hydro, reservoir, non-alpine region	1.06418e-05
2080	Human toxicity (kg 14-DCB)	electricity production, hydro, run-of-river	4.06931e-05
2080	Human toxicity (kg 14-DCB)	electricity production, lignite	0.0726276
2080	Human toxicity (kg 14-DCB)	electricity production, natural gas, combined cycle power plant	0.00169265
2080	Human toxicity (kg 14-DCB)	electricity production, natural gas, conventional power plant	0.00081533
2080	Human toxicity (kg 14-DCB)	electricity production, nuclear, boiling water reactor	0.000660421
2080	Human toxicity (kg 14-DCB)	electricity production, nuclear, pressure water reactor	0.000622363
2080	Human toxicity (kg 14-DCB)	electricity production, oil	7.36225e-05
2080	Human toxicity (kg 14-DCB)	electricity production, photovoltaic, 3kWp slanted-roof installation, multi-Si, panel, mounted	0.0108028
2080	Human toxicity (kg 14-DCB)	electricity production, photovoltaic, 570kWp open ground installation, multi-Si	0.00911116
2080	Human toxicity (kg 14-DCB)	electricity production, solar thermal parabolic trough, 50 MW	7.89474e-06
2080	Human toxicity (kg 14-DCB)	electricity production, solar tower power plant, 20 MW	4.05456e-06
2080	Human toxicity (kg 14-DCB)	electricity production, wave	2.38898e-09
2080	Human toxicity (kg 14-DCB)	electricity production, wind, <1MW turbine, onshore	0.000414224
2080	Human toxicity (kg 14-DCB)	electricity production, wind, >3MW turbine, onshore	0.00195813
2080	Human toxicity (kg 14-DCB)	electricity production, wind, 1-3MW turbine, offshore	0.000275253
2080	Human toxicity (kg 14-DCB)	electricity production, wind, 1-3MW turbine, onshore	0.000398056
2080	Human toxicity (kg 14-DCB)	electricity production, wood, future	2.3832e-05
2080	Human toxicity (kg 14-DCB)	Electricity, at BIGCC power plant 450MW, no CCS/2025	-0.000167171
2080	Human toxicity (kg 14-DCB)	Electricity, at power plant/hard coal, IGCC, no CCS/2025	0.00264189
2080	Human toxicity (kg 14-DCB)	Electricity, at power plant/lignite, IGCC, no CCS/2025	0.0113934
2080	Human toxicity (kg 14-DCB)	heat and power co-generation, hard coal	6.54529e-10
2080	Human toxicity (kg 14-DCB)	heat and power co-generation, lignite	1.76656e-09
2080	Human toxicity (kg 14-DCB)	heat and power co-generation, natural gas, combined cycle power plant, 400MW electrical	5.04986e-05
2080	Human toxicity (kg 14-DCB)	heat and power co-generation, natural gas, conventional power plant, 100MW electrical	2.26706e-05
2080	Human toxicity (kg 14-DCB)	heat and power co-generation, oil	1.99812e-12
2080	Human toxicity (kg 14-DCB)	heat and power co-generation, wood chips, 6667 kW, state-of-the-art 2014	5.92982e-10
2080	Metal depletion (kg Fe-Eq)	electricity production, deep geothermal	0.000114099
2080	Metal depletion (kg Fe-Eq)	electricity production, hard coal	0.000553237
2080	Metal depletion (kg Fe-Eq)	electricity production, hydro, reservoir, alpine region	4.61845e-05
2080	Metal depletion (kg Fe-Eq)	electricity production, hydro, reservoir, non-alpine region	1.19701e-05
2080	Metal depletion (kg Fe-Eq)	electricity production, hydro, run-of-river	5.41465e-05
2080	Metal depletion (kg Fe-Eq)	electricity production, lignite	0.000430608
2080	Metal depletion (kg Fe-Eq)	electricity production, natural gas, combined cycle power plant	0.000627876
2080	Metal depletion (kg Fe-Eq)	electricity production, natural gas, conventional power plant	0.000268542
2080	Metal depletion (kg Fe-Eq)	electricity production, nuclear, boiling water reactor	0.000104066
2080	Metal depletion (kg Fe-Eq)	electricity production, nuclear, pressure water reactor	0.000100288
2080	Metal depletion (kg Fe-Eq)	electricity production, oil	5.35859e-06
2080	Metal depletion (kg Fe-Eq)	electricity production, photovoltaic, 3kWp slanted-roof installation, multi-Si, panel, mounted	0.00397376
2080	Metal depletion (kg Fe-Eq)	electricity production, photovoltaic, 570kWp open ground installation, multi-Si	0.00457175
2080	Metal depletion (kg Fe-Eq)	electricity production, solar thermal parabolic trough, 50 MW	6.46242e-06
2080	Metal depletion (kg Fe-Eq)	electricity production, solar tower power plant, 20 MW	3.96563e-06
2080	Metal depletion (kg Fe-Eq)	electricity production, wave	3.30192e-09
2080	Metal depletion (kg Fe-Eq)	electricity production, wind, <1MW turbine, onshore	0.000401471
2080	Metal depletion (kg Fe-Eq)	electricity production, wind, >3MW turbine, onshore	0.00078584
2080	Metal depletion (kg Fe-Eq)	electricity production, wind, 1-3MW turbine, offshore	0.00028742
2080	Metal depletion (kg Fe-Eq)	electricity production, wind, 1-3MW turbine, onshore	0.00037749
2080	Metal depletion (kg Fe-Eq)	electricity production, wood, future	4.57904e-07
2080	Metal depletion (kg Fe-Eq)	Electricity, at BIGCC power plant 450MW, no CCS/2025	8.43829e-05
2080	Metal depletion (kg Fe-Eq)	Electricity, at power plant/hard coal, IGCC, no CCS/2025	5.37372e-05
2080	Metal depletion (kg Fe-Eq)	Electricity, at power plant/lignite, IGCC, no CCS/2025	1.12598e-05
2080	Metal depletion (kg Fe-Eq)	heat and power co-generation, hard coal	1.11769e-11
2080	Metal depletion (kg Fe-Eq)	heat and power co-generation, lignite	1.07595e-11
2080	Metal depletion (kg Fe-Eq)	heat and power co-generation, natural gas, combined cycle power plant, 400MW electrical	1.85729e-05
2080	Metal depletion (kg Fe-Eq)	heat and power co-generation, natural gas, conventional power plant, 100MW electrical	7.51987e-06
2080	Metal depletion (kg Fe-Eq)	heat and power co-generation, oil	1.40891e-13
2080	Metal depletion (kg Fe-Eq)	heat and power co-generation, wood chips, 6667 kW, state-of-the-art 2014	6.15241e-12
2080	Terrestrial acidification (kg SO2-Eq)	electricity production, deep geothermal	7.85382e-07
2080	Terrestrial acidification (kg SO2-Eq)	electricity production, hard coal	5.06646e-05
2080	Terrestrial acidification (kg SO2-Eq)	electricity production, hydro, reservoir, alpine region	3.61639e-07
2080	Terrestrial acidification (kg SO2-Eq)	electricity production, hydro, reservoir, non-alpine region	9.3827e-08
2080	Terrestrial acidification (kg SO2-Eq)	electricity production, hydro, run-of-river	3.70209e-07
2080	Terrestrial acidification (kg SO2-Eq)	electricity production, lignite	4.03708e-05
2080	Terrestrial acidification (kg SO2-Eq)	electricity production, natural gas, combined cycle power plant	0.000114062
2080	Terrestrial acidification (kg SO2-Eq)	electricity production, natural gas, conventional power plant	3.46181e-05
2080	Terrestrial acidification (kg SO2-Eq)	electricity production, nuclear, boiling water reactor	7.80775e-07
2080	Terrestrial acidification (kg SO2-Eq)	electricity production, nuclear, pressure water reactor	7.42454e-07
2080	Terrestrial acidification (kg SO2-Eq)	electricity production, oil	1.8859e-06
2080	Terrestrial acidification (kg SO2-Eq)	electricity production, photovoltaic, 3kWp slanted-roof installation, multi-Si, panel, mounted	3.45462e-05
2080	Terrestrial acidification (kg SO2-Eq)	electricity production, photovoltaic, 570kWp open ground installation, multi-Si	3.52493e-05
2080	Terrestrial acidification (kg SO2-Eq)	electricity production, solar thermal parabolic trough, 50 MW	1.17656e-07
2080	Terrestrial acidification (kg SO2-Eq)	electricity production, solar tower power plant, 20 MW	6.06022e-08
2080	Terrestrial acidification (kg SO2-Eq)	electricity production, wave	1.3174e-10
2080	Terrestrial acidification (kg SO2-Eq)	electricity production, wind, <1MW turbine, onshore	1.7538e-06
2080	Terrestrial acidification (kg SO2-Eq)	electricity production, wind, >3MW turbine, onshore	6.29219e-06
2080	Terrestrial acidification (kg SO2-Eq)	electricity production, wind, 1-3MW turbine, offshore	1.23746e-06
2080	Terrestrial acidification (kg SO2-Eq)	electricity production, wind, 1-3MW turbine, onshore	1.69531e-06
2080	Terrestrial acidification (kg SO2-Eq)	electricity production, wood, future	6.09553e-08
2080	Terrestrial acidification (kg SO2-Eq)	Electricity, at BIGCC power plant 450MW, no CCS/2025	1.88997e-06
2080	Terrestrial acidification (kg SO2-Eq)	Electricity, at power plant/hard coal, IGCC, no CCS/2025	1.11634e-05
2080	Terrestrial acidification (kg SO2-Eq)	Electricity, at power plant/lignite, IGCC, no CCS/2025	5.15234e-06
2080	Terrestrial acidification (kg SO2-Eq)	heat and power co-generation, hard coal	2.92835e-12
2080	Terrestrial acidification (kg SO2-Eq)	heat and power co-generation, lignite	1.73445e-12
2080	Terrestrial acidification (kg SO2-Eq)	heat and power co-generation, natural gas, combined cycle power plant, 400MW electrical	3.51267e-06
2080	Terrestrial acidification (kg SO2-Eq)	heat and power co-generation, natural gas, conventional power plant, 100MW electrical	1.08142e-06
2080	Terrestrial acidification (kg SO2-Eq)	heat and power co-generation, oil	6.16879e-14
2080	Terrestrial acidification (kg SO2-Eq)	heat and power co-generation, wood chips, 6667 kW, state-of-the-art 2014	1.61341e-12
2080	Terrestrial ecotoxicity (kg 14-DCB)	electricity production, deep geothermal	2.42929e-07
2080	Terrestrial ecotoxicity (kg 14-DCB)	electricity production, hard coal	7.3099e-07
2080	Terrestrial ecotoxicity (kg 14-DCB)	electricity production, hydro, reservoir, alpine region	1.17238e-08
2080	Terrestrial ecotoxicity (kg 14-DCB)	electricity production, hydro, reservoir, non-alpine region	3.04106e-09
2080	Terrestrial ecotoxicity (kg 14-DCB)	electricity production, hydro, run-of-river	1.08441e-08
2080	Terrestrial ecotoxicity (kg 14-DCB)	electricity production, lignite	5.8494e-07
2080	Terrestrial ecotoxicity (kg 14-DCB)	electricity production, natural gas, combined cycle power plant	1.19071e-05
2080	Terrestrial ecotoxicity (kg 14-DCB)	electricity production, natural gas, conventional power plant	3.66284e-06
2080	Terrestrial ecotoxicity (kg 14-DCB)	electricity production, nuclear, boiling water reactor	1.07345e-07
2080	Terrestrial ecotoxicity (kg 14-DCB)	electricity production, nuclear, pressure water reactor	1.01007e-07
2080	Terrestrial ecotoxicity (kg 14-DCB)	electricity production, oil	1.19931e-07
2080	Terrestrial ecotoxicity (kg 14-DCB)	electricity production, photovoltaic, 3kWp slanted-roof installation, multi-Si, panel, mounted	1.54601e-05
2080	Terrestrial ecotoxicity (kg 14-DCB)	electricity production, photovoltaic, 570kWp open ground installation, multi-Si	2.03309e-05
2080	Terrestrial ecotoxicity (kg 14-DCB)	electricity production, solar thermal parabolic trough, 50 MW	4.16704e-09
2080	Terrestrial ecotoxicity (kg 14-DCB)	electricity production, solar tower power plant, 20 MW	2.17835e-09
2080	Terrestrial ecotoxicity (kg 14-DCB)	electricity production, wave	7.07011e-13
2080	Terrestrial ecotoxicity (kg 14-DCB)	electricity production, wind, <1MW turbine, onshore	9.75148e-08
2080	Terrestrial ecotoxicity (kg 14-DCB)	electricity production, wind, >3MW turbine, onshore	3.48708e-07
2080	Terrestrial ecotoxicity (kg 14-DCB)	electricity production, wind, 1-3MW turbine, offshore	8.25567e-08
2080	Terrestrial ecotoxicity (kg 14-DCB)	electricity production, wind, 1-3MW turbine, onshore	1.10927e-07
2080	Terrestrial ecotoxicity (kg 14-DCB)	electricity production, wood, future	3.39398e-09
2080	Terrestrial ecotoxicity (kg 14-DCB)	Electricity, at BIGCC power plant 450MW, no CCS/2025	2.82584e-07
2080	Terrestrial ecotoxicity (kg 14-DCB)	Electricity, at power plant/hard coal, IGCC, no CCS/2025	6.70494e-08
2080	Terrestrial ecotoxicity (kg 14-DCB)	Electricity, at power plant/lignite, IGCC, no CCS/2025	-5.33822e-08
2080	Terrestrial ecotoxicity (kg 14-DCB)	heat and power co-generation, hard coal	2.43479e-14
2080	Terrestrial ecotoxicity (kg 14-DCB)	heat and power co-generation, lignite	1.42041e-14
2080	Terrestrial ecotoxicity (kg 14-DCB)	heat and power co-generation, natural gas, combined cycle power plant, 400MW electrical	3.60525e-07
2080	Terrestrial ecotoxicity (kg 14-DCB)	heat and power co-generation, natural gas, conventional power plant, 100MW electrical	1.0801e-07
2080	Terrestrial ecotoxicity (kg 14-DCB)	heat and power co-generation, oil	3.28258e-15
2080	Terrestrial ecotoxicity (kg 14-DCB)	heat and power co-generation, wood chips, 6667 kW, state-of-the-art 2014	8.3748e-14
2080	Water depletion (m3 water)	electricity production, deep geothermal	1.48652e-06
2080	Water depletion (m3 water)	electricity production, hard coal	0.000109666
2080	Water depletion (m3 water)	electricity production, hydro, reservoir, alpine region	2.88323e-07
2080	Water depletion (m3 water)	electricity production, hydro, reservoir, non-alpine region	7.47408e-08
2080	Water depletion (m3 water)	electricity production, hydro, run-of-river	2.80112e-07
2080	Water depletion (m3 water)	electricity production, lignite	0.000294202
2080	Water depletion (m3 water)	electricity production, natural gas, combined cycle power plant	0.000344005
2080	Water depletion (m3 water)	electricity production, natural gas, conventional power plant	0.0001054
2080	Water depletion (m3 water)	electricity production, nuclear, boiling water reactor	6.58989e-05
2080	Water depletion (m3 water)	electricity production, nuclear, pressure water reactor	5.72064e-05
2080	Water depletion (m3 water)	electricity production, oil	7.07132e-07
2080	Water depletion (m3 water)	electricity production, photovoltaic, 3kWp slanted-roof installation, multi-Si, panel, mounted	3.87616e-05
2080	Water depletion (m3 water)	electricity production, photovoltaic, 570kWp open ground installation, multi-Si	4.15934e-05
2080	Water depletion (m3 water)	electricity production, solar thermal parabolic trough, 50 MW	1.44821e-07
2080	Water depletion (m3 water)	electricity production, solar tower power plant, 20 MW	6.94774e-08
2080	Water depletion (m3 water)	electricity production, wave	9.20911e-12
2080	Water depletion (m3 water)	electricity production, wind, <1MW turbine, onshore	1.28793e-06
2080	Water depletion (m3 water)	electricity production, wind, >3MW turbine, onshore	5.3051e-06
2080	Water depletion (m3 water)	electricity production, wind, 1-3MW turbine, offshore	1.19697e-06
2080	Water depletion (m3 water)	electricity production, wind, 1-3MW turbine, onshore	1.56977e-06
2080	Water depletion (m3 water)	electricity production, wood, future	6.00075e-09
2080	Water depletion (m3 water)	Electricity, at BIGCC power plant 450MW, no CCS/2025	2.70674e-06
2080	Water depletion (m3 water)	Electricity, at power plant/hard coal, IGCC, no CCS/2025	6.38245e-06
2080	Water depletion (m3 water)	Electricity, at power plant/lignite, IGCC, no CCS/2025	3.16992e-05
2080	Water depletion (m3 water)	heat and power co-generation, hard coal	4.48826e-12
2080	Water depletion (m3 water)	heat and power co-generation, lignite	6.44528e-12
2080	Water depletion (m3 water)	heat and power co-generation, natural gas, combined cycle power plant, 400MW electrical	1.04172e-05
2080	Water depletion (m3 water)	heat and power co-generation, natural gas, conventional power plant, 100MW electrical	3.10985e-06
2080	Water depletion (m3 water)	heat and power co-generation, oil	1.86685e-14
2080	Water depletion (m3 water)	heat and power co-generation, wood chips, 6667 kW, state-of-the-art 2014	1.29653e-13
2090	Climate change (kg CO2-Eq)	electricity production, deep geothermal	0.000345888
2090	Climate change (kg CO2-Eq)	electricity production, hard coal	0.0333532
2090	Climate change (kg CO2-Eq)	electricity production, hydro, reservoir, alpine region	0.000132398
2090	Climate change (kg CO2-Eq)	electricity production, hydro, reservoir, non-alpine region	0.000300265
2090	Climate change (kg CO2-Eq)	electricity production, hydro, run-of-river	0.000106105
2090	Climate change (kg CO2-Eq)	electricity production, lignite	0.0349741
2090	Climate change (kg CO2-Eq)	electricity production, natural gas, combined cycle power plant	0.0960531
2090	Climate change (kg CO2-Eq)	electricity production, natural gas, conventional power plant	0.0370533
2090	Climate change (kg CO2-Eq)	electricity production, nuclear, boiling water reactor	0.00021951
2090	Climate change (kg CO2-Eq)	electricity production, nuclear, pressure water reactor	0.000207237
2090	Climate change (kg CO2-Eq)	electricity production, oil	0.000514898
2090	Climate change (kg CO2-Eq)	electricity production, photovoltaic, 3kWp slanted-roof installation, multi-Si, panel, mounted	0.0053526
2090	Climate change (kg CO2-Eq)	electricity production, photovoltaic, 570kWp open ground installation, multi-Si	0.00745606
2090	Climate change (kg CO2-Eq)	electricity production, solar thermal parabolic trough, 50 MW	3.25851e-05
2090	Climate change (kg CO2-Eq)	electricity production, solar tower power plant, 20 MW	1.51893e-05
2090	Climate change (kg CO2-Eq)	electricity production, wave	6.78662e-09
2090	Climate change (kg CO2-Eq)	electricity production, wind, <1MW turbine, onshore	0.000429666
2090	Climate change (kg CO2-Eq)	electricity production, wind, >3MW turbine, onshore	0.000743309
2090	Climate change (kg CO2-Eq)	electricity production, wind, 1-3MW turbine, offshore	0.000260356
2090	Climate change (kg CO2-Eq)	electricity production, wind, 1-3MW turbine, onshore	0.000433369
2090	Climate change (kg CO2-Eq)	electricity production, wood, future	2.26156e-06
2090	Climate change (kg CO2-Eq)	Electricity, at BIGCC power plant 450MW, no CCS/2025	0.00102822
2090	Climate change (kg CO2-Eq)	Electricity, at power plant/hard coal, IGCC, no CCS/2025	0.00689416
2090	Climate change (kg CO2-Eq)	Electricity, at power plant/lignite, IGCC, no CCS/2025	0.0072748
2090	Climate change (kg CO2-Eq)	heat and power co-generation, hard coal	1.53611e-09
2090	Climate change (kg CO2-Eq)	heat and power co-generation, lignite	1.03275e-09
2090	Climate change (kg CO2-Eq)	heat and power co-generation, natural gas, combined cycle power plant, 400MW electrical	0.00152303
2090	Climate change (kg CO2-Eq)	heat and power co-generation, natural gas, conventional power plant, 100MW electrical	0.00224946
2090	Climate change (kg CO2-Eq)	heat and power co-generation, oil	1.2051e-11
2090	Climate change (kg CO2-Eq)	heat and power co-generation, wood chips, 6667 kW, state-of-the-art 2014	6.85563e-11
2090	Freshwater ecotoxicity (kg 14-DCB)	electricity production, deep geothermal	1.93116e-05
2090	Freshwater ecotoxicity (kg 14-DCB)	electricity production, hard coal	0.000351978
2090	Freshwater ecotoxicity (kg 14-DCB)	electricity production, hydro, reservoir, alpine region	4.51423e-06
2090	Freshwater ecotoxicity (kg 14-DCB)	electricity production, hydro, reservoir, non-alpine region	1.17282e-06
2090	Freshwater ecotoxicity (kg 14-DCB)	electricity production, hydro, run-of-river	6.42497e-06
2090	Freshwater ecotoxicity (kg 14-DCB)	electricity production, lignite	0.00119691
2090	Freshwater ecotoxicity (kg 14-DCB)	electricity production, natural gas, combined cycle power plant	0.000825083
2090	Freshwater ecotoxicity (kg 14-DCB)	electricity production, natural gas, conventional power plant	0.000410296
2090	Freshwater ecotoxicity (kg 14-DCB)	electricity production, nuclear, boiling water reactor	2.01824e-05
2090	Freshwater ecotoxicity (kg 14-DCB)	electricity production, nuclear, pressure water reactor	1.93922e-05
2090	Freshwater ecotoxicity (kg 14-DCB)	electricity production, oil	1.04976e-06
2090	Freshwater ecotoxicity (kg 14-DCB)	electricity production, photovoltaic, 3kWp slanted-roof installation, multi-Si, panel, mounted	0.00341521
2090	Freshwater ecotoxicity (kg 14-DCB)	electricity production, photovoltaic, 570kWp open ground installation, multi-Si	0.00201929
2090	Freshwater ecotoxicity (kg 14-DCB)	electricity production, solar thermal parabolic trough, 50 MW	1.85804e-06
2090	Freshwater ecotoxicity (kg 14-DCB)	electricity production, solar tower power plant, 20 MW	1.07491e-06
2090	Freshwater ecotoxicity (kg 14-DCB)	electricity production, wave	3.68275e-10
2090	Freshwater ecotoxicity (kg 14-DCB)	electricity production, wind, <1MW turbine, onshore	0.000242298
2090	Freshwater ecotoxicity (kg 14-DCB)	electricity production, wind, >3MW turbine, onshore	0.0016095
2090	Freshwater ecotoxicity (kg 14-DCB)	electricity production, wind, 1-3MW turbine, offshore	7.97941e-05
2090	Freshwater ecotoxicity (kg 14-DCB)	electricity production, wind, 1-3MW turbine, onshore	0.000214107
2090	Freshwater ecotoxicity (kg 14-DCB)	electricity production, wood, future	1.04242e-07
2090	Freshwater ecotoxicity (kg 14-DCB)	Electricity, at BIGCC power plant 450MW, no CCS/2025	5.42959e-05
2090	Freshwater ecotoxicity (kg 14-DCB)	Electricity, at power plant/hard coal, IGCC, no CCS/2025	5.02272e-05
2090	Freshwater ecotoxicity (kg 14-DCB)	Electricity, at power plant/lignite, IGCC, no CCS/2025	0.000227357
2090	Freshwater ecotoxicity (kg 14-DCB)	heat and power co-generation, hard coal	1.56798e-11
2090	Freshwater ecotoxicity (kg 14-DCB)	heat and power co-generation, lignite	3.74169e-11
2090	Freshwater ecotoxicity (kg 14-DCB)	heat and power co-generation, natural gas, combined cycle power plant, 400MW electrical	1.29366e-05
2090	Freshwater ecotoxicity (kg 14-DCB)	heat and power co-generation, natural gas, conventional power plant, 100MW electrical	2.33318e-05
2090	Freshwater ecotoxicity (kg 14-DCB)	heat and power co-generation, oil	2.95017e-14
2090	Freshwater ecotoxicity (kg 14-DCB)	heat and power co-generation, wood chips, 6667 kW, state-of-the-art 2014	2.10748e-12
2090	Freshwater eutrophication (kg P-Eq)	electricity production, deep geothermal	2.28288e-07
2090	Freshwater eutrophication (kg P-Eq)	electricity production, hard coal	1.75302e-05
2090	Freshwater eutrophication (kg P-Eq)	electricity production, hydro, reservoir, alpine region	2.65736e-08
2090	Freshwater eutrophication (kg P-Eq)	electricity production, hydro, reservoir, non-alpine region	6.89896e-09
2090	Freshwater eutrophication (kg P-Eq)	electricity production, hydro, run-of-river	2.95815e-08
2090	Freshwater eutrophication (kg P-Eq)	electricity production, lignite	7.89789e-05
2090	Freshwater eutrophication (kg P-Eq)	electricity production, natural gas, combined cycle power plant	6.95862e-07
2090	Freshwater eutrophication (kg P-Eq)	electricity production, natural gas, conventional power plant	4.50701e-07
2090	Freshwater eutrophication (kg P-Eq)	electricity production, nuclear, boiling water reactor	1.24698e-07
2090	Freshwater eutrophication (kg P-Eq)	electricity production, nuclear, pressure water reactor	1.16567e-07
2090	Freshwater eutrophication (kg P-Eq)	electricity production, oil	4.85795e-09
2090	Freshwater eutrophication (kg P-Eq)	electricity production, photovoltaic, 3kWp slanted-roof installation, multi-Si, panel, mounted	5.56775e-06
2090	Freshwater eutrophication (kg P-Eq)	electricity production, photovoltaic, 570kWp open ground installation, multi-Si	4.98002e-06
2090	Freshwater eutrophication (kg P-Eq)	electricity production, solar thermal parabolic trough, 50 MW	5.40198e-09
2090	Freshwater eutrophication (kg P-Eq)	electricity production, solar tower power plant, 20 MW	2.56357e-09
2090	Freshwater eutrophication (kg P-Eq)	electricity production, wave	1.53523e-12
2090	Freshwater eutrophication (kg P-Eq)	electricity production, wind, <1MW turbine, onshore	2.92046e-07
2090	Freshwater eutrophication (kg P-Eq)	electricity production, wind, >3MW turbine, onshore	1.19873e-06
2090	Freshwater eutrophication (kg P-Eq)	electricity production, wind, 1-3MW turbine, offshore	1.55882e-07
2090	Freshwater eutrophication (kg P-Eq)	electricity production, wind, 1-3MW turbine, onshore	2.86335e-07
2090	Freshwater eutrophication (kg P-Eq)	electricity production, wood, future	1.84458e-09
2090	Freshwater eutrophication (kg P-Eq)	Electricity, at BIGCC power plant 450MW, no CCS/2025	4.02493e-07
2090	Freshwater eutrophication (kg P-Eq)	Electricity, at power plant/hard coal, IGCC, no CCS/2025	3.21803e-06
2090	Freshwater eutrophication (kg P-Eq)	Electricity, at power plant/lignite, IGCC, no CCS/2025	1.74558e-05
2090	Freshwater eutrophication (kg P-Eq)	heat and power co-generation, hard coal	7.86416e-13
2090	Freshwater eutrophication (kg P-Eq)	heat and power co-generation, lignite	2.45097e-12
2090	Freshwater eutrophication (kg P-Eq)	heat and power co-generation, natural gas, combined cycle power plant, 400MW electrical	1.06427e-08
2090	Freshwater eutrophication (kg P-Eq)	heat and power co-generation, natural gas, conventional power plant, 100MW electrical	2.48719e-08
2090	Freshwater eutrophication (kg P-Eq)	heat and power co-generation, oil	1.37352e-16
2090	Freshwater eutrophication (kg P-Eq)	heat and power co-generation, wood chips, 6667 kW, state-of-the-art 2014	5.33501e-14
2090	Human toxicity (kg 14-DCB)	electricity production, deep geothermal	0.000438328
2090	Human toxicity (kg 14-DCB)	electricity production, hard coal	0.0119072
2090	Human toxicity (kg 14-DCB)	electricity production, hydro, reservoir, alpine region	4.18797e-05
2090	Human toxicity (kg 14-DCB)	electricity production, hydro, reservoir, non-alpine region	1.08998e-05
2090	Human toxicity (kg 14-DCB)	electricity production, hydro, run-of-river	4.20546e-05
2090	Human toxicity (kg 14-DCB)	electricity production, lignite	0.0472277
2090	Human toxicity (kg 14-DCB)	electricity production, natural gas, combined cycle power plant	0.00158205
2090	Human toxicity (kg 14-DCB)	electricity production, natural gas, conventional power plant	0.00101153
2090	Human toxicity (kg 14-DCB)	electricity production, nuclear, boiling water reactor	0.00076725
2090	Human toxicity (kg 14-DCB)	electricity production, nuclear, pressure water reactor	0.000722826
2090	Human toxicity (kg 14-DCB)	electricity production, oil	4.31379e-05
2090	Human toxicity (kg 14-DCB)	electricity production, photovoltaic, 3kWp slanted-roof installation, multi-Si, panel, mounted	0.0109732
2090	Human toxicity (kg 14-DCB)	electricity production, photovoltaic, 570kWp open ground installation, multi-Si	0.00891903
2090	Human toxicity (kg 14-DCB)	electricity production, solar thermal parabolic trough, 50 MW	7.8009e-06
2090	Human toxicity (kg 14-DCB)	electricity production, solar tower power plant, 20 MW	4.02974e-06
2090	Human toxicity (kg 14-DCB)	electricity production, wave	2.39744e-09
2090	Human toxicity (kg 14-DCB)	electricity production, wind, <1MW turbine, onshore	0.00053348
2090	Human toxicity (kg 14-DCB)	electricity production, wind, >3MW turbine, onshore	0.00253322
2090	Human toxicity (kg 14-DCB)	electricity production, wind, 1-3MW turbine, offshore	0.000306199
2090	Human toxicity (kg 14-DCB)	electricity production, wind, 1-3MW turbine, onshore	0.000511728
2090	Human toxicity (kg 14-DCB)	electricity production, wood, future	2.47724e-05
2090	Human toxicity (kg 14-DCB)	Electricity, at BIGCC power plant 450MW, no CCS/2025	-0.000289843
2090	Human toxicity (kg 14-DCB)	Electricity, at power plant/hard coal, IGCC, no CCS/2025	0.00224709
2090	Human toxicity (kg 14-DCB)	Electricity, at power plant/lignite, IGCC, no CCS/2025	0.00970197
2090	Human toxicity (kg 14-DCB)	heat and power co-generation, hard coal	5.9246e-10
2090	Human toxicity (kg 14-DCB)	heat and power co-generation, lignite	1.47686e-09
2090	Human toxicity (kg 14-DCB)	heat and power co-generation, natural gas, combined cycle power plant, 400MW electrical	2.43449e-05
2090	Human toxicity (kg 14-DCB)	heat and power co-generation, natural gas, conventional power plant, 100MW electrical	5.55884e-05
2090	Human toxicity (kg 14-DCB)	heat and power co-generation, oil	1.24214e-12
2090	Human toxicity (kg 14-DCB)	heat and power co-generation, wood chips, 6667 kW, state-of-the-art 2014	7.56646e-10
2090	Metal depletion (kg Fe-Eq)	electricity production, deep geothermal	0.000115945
2090	Metal depletion (kg Fe-Eq)	electricity production, hard coal	0.000360842
2090	Metal depletion (kg Fe-Eq)	electricity production, hydro, reservoir, alpine region	4.85379e-05
2090	Metal depletion (kg Fe-Eq)	electricity production, hydro, reservoir, non-alpine region	1.25803e-05
2090	Metal depletion (kg Fe-Eq)	electricity production, hydro, run-of-river	5.68651e-05
2090	Metal depletion (kg Fe-Eq)	electricity production, lignite	0.00028149
2090	Metal depletion (kg Fe-Eq)	electricity production, natural gas, combined cycle power plant	0.000607862
2090	Metal depletion (kg Fe-Eq)	electricity production, natural gas, conventional power plant	0.000340859
2090	Metal depletion (kg Fe-Eq)	electricity production, nuclear, boiling water reactor	0.000122797
2090	Metal depletion (kg Fe-Eq)	electricity production, nuclear, pressure water reactor	0.000118298
2090	Metal depletion (kg Fe-Eq)	electricity production, oil	3.16795e-06
2090	Metal depletion (kg Fe-Eq)	electricity production, photovoltaic, 3kWp slanted-roof installation, multi-Si, panel, mounted	0.00408957
2090	Metal depletion (kg Fe-Eq)	electricity production, photovoltaic, 570kWp open ground installation, multi-Si	0.0045612
2090	Metal depletion (kg Fe-Eq)	electricity production, solar thermal parabolic trough, 50 MW	6.48839e-06
2090	Metal depletion (kg Fe-Eq)	electricity production, solar tower power plant, 20 MW	3.97897e-06
2090	Metal depletion (kg Fe-Eq)	electricity production, wave	3.34481e-09
2090	Metal depletion (kg Fe-Eq)	electricity production, wind, <1MW turbine, onshore	0.000521094
2090	Metal depletion (kg Fe-Eq)	electricity production, wind, >3MW turbine, onshore	0.00101997
2090	Metal depletion (kg Fe-Eq)	electricity production, wind, 1-3MW turbine, offshore	0.000322012
2090	Metal depletion (kg Fe-Eq)	electricity production, wind, 1-3MW turbine, onshore	0.000490041
2090	Metal depletion (kg Fe-Eq)	electricity production, wood, future	4.76635e-07
2090	Metal depletion (kg Fe-Eq)	Electricity, at BIGCC power plant 450MW, no CCS/2025	0.000129731
2090	Metal depletion (kg Fe-Eq)	Electricity, at power plant/hard coal, IGCC, no CCS/2025	4.62544e-05
2090	Metal depletion (kg Fe-Eq)	Electricity, at power plant/lignite, IGCC, no CCS/2025	9.96455e-06
2090	Metal depletion (kg Fe-Eq)	heat and power co-generation, hard coal	1.03572e-11
2090	Metal depletion (kg Fe-Eq)	heat and power co-generation, lignite	8.13771e-12
2090	Metal depletion (kg Fe-Eq)	heat and power co-generation, natural gas, combined cycle power plant, 400MW electrical	9.20907e-06
2090	Metal depletion (kg Fe-Eq)	heat and power co-generation, natural gas, conventional power plant, 100MW electrical	1.88892e-05
2090	Metal depletion (kg Fe-Eq)	heat and power co-generation, oil	8.94779e-14
2090	Metal depletion (kg Fe-Eq)	heat and power co-generation, wood chips, 6667 kW, state-of-the-art 2014	7.86512e-12
2090	Terrestrial acidification (kg SO2-Eq)	electricity production, deep geothermal	7.54852e-07
2090	Terrestrial acidification (kg SO2-Eq)	electricity production, hard coal	3.24371e-05
2090	Terrestrial acidification (kg SO2-Eq)	electricity production, hydro, reservoir, alpine region	3.76951e-07
2090	Terrestrial acidification (kg SO2-Eq)	electricity production, hydro, reservoir, non-alpine region	9.78015e-08
2090	Terrestrial acidification (kg SO2-Eq)	electricity production, hydro, run-of-river	3.86355e-07
2090	Terrestrial acidification (kg SO2-Eq)	electricity production, lignite	2.57783e-05
2090	Terrestrial acidification (kg SO2-Eq)	electricity production, natural gas, combined cycle power plant	0.000103876
2090	Terrestrial acidification (kg SO2-Eq)	electricity production, natural gas, conventional power plant	4.38466e-05
2090	Terrestrial acidification (kg SO2-Eq)	electricity production, nuclear, boiling water reactor	9.04844e-07
2090	Terrestrial acidification (kg SO2-Eq)	electricity production, nuclear, pressure water reactor	8.60293e-07
2090	Terrestrial acidification (kg SO2-Eq)	electricity production, oil	1.04909e-06
2090	Terrestrial acidification (kg SO2-Eq)	electricity production, photovoltaic, 3kWp slanted-roof installation, multi-Si, panel, mounted	3.51052e-05
2090	Terrestrial acidification (kg SO2-Eq)	electricity production, photovoltaic, 570kWp open ground installation, multi-Si	3.46125e-05
2090	Terrestrial acidification (kg SO2-Eq)	electricity production, solar thermal parabolic trough, 50 MW	1.17658e-07
2090	Terrestrial acidification (kg SO2-Eq)	electricity production, solar tower power plant, 20 MW	6.06524e-08
2090	Terrestrial acidification (kg SO2-Eq)	electricity production, wave	1.33333e-10
2090	Terrestrial acidification (kg SO2-Eq)	electricity production, wind, <1MW turbine, onshore	2.26495e-06
2090	Terrestrial acidification (kg SO2-Eq)	electricity production, wind, >3MW turbine, onshore	8.14254e-06
2090	Terrestrial acidification (kg SO2-Eq)	electricity production, wind, 1-3MW turbine, offshore	1.38034e-06
2090	Terrestrial acidification (kg SO2-Eq)	electricity production, wind, 1-3MW turbine, onshore	2.1866e-06
2090	Terrestrial acidification (kg SO2-Eq)	electricity production, wood, future	5.97077e-08
2090	Terrestrial acidification (kg SO2-Eq)	Electricity, at BIGCC power plant 450MW, no CCS/2025	2.74953e-06
2090	Terrestrial acidification (kg SO2-Eq)	Electricity, at power plant/hard coal, IGCC, no CCS/2025	8.51449e-06
2090	Terrestrial acidification (kg SO2-Eq)	Electricity, at power plant/lignite, IGCC, no CCS/2025	3.39993e-06
2090	Terrestrial acidification (kg SO2-Eq)	heat and power co-generation, hard coal	2.57282e-12
2090	Terrestrial acidification (kg SO2-Eq)	heat and power co-generation, lignite	1.35711e-12
2090	Terrestrial acidification (kg SO2-Eq)	heat and power co-generation, natural gas, combined cycle power plant, 400MW electrical	1.66948e-06
2090	Terrestrial acidification (kg SO2-Eq)	heat and power co-generation, natural gas, conventional power plant, 100MW electrical	2.55086e-06
2090	Terrestrial acidification (kg SO2-Eq)	heat and power co-generation, oil	4.29487e-14
2090	Terrestrial acidification (kg SO2-Eq)	heat and power co-generation, wood chips, 6667 kW, state-of-the-art 2014	2.05843e-12
2090	Terrestrial ecotoxicity (kg 14-DCB)	electricity production, deep geothermal	2.47458e-07
2090	Terrestrial ecotoxicity (kg 14-DCB)	electricity production, hard coal	4.7706e-07
2090	Terrestrial ecotoxicity (kg 14-DCB)	electricity production, hydro, reservoir, alpine region	1.2556e-08
2090	Terrestrial ecotoxicity (kg 14-DCB)	electricity production, hydro, reservoir, non-alpine region	3.2578e-09
2090	Terrestrial ecotoxicity (kg 14-DCB)	electricity production, hydro, run-of-river	1.15138e-08
2090	Terrestrial ecotoxicity (kg 14-DCB)	electricity production, lignite	3.81636e-07
2090	Terrestrial ecotoxicity (kg 14-DCB)	electricity production, natural gas, combined cycle power plant	1.15091e-05
2090	Terrestrial ecotoxicity (kg 14-DCB)	electricity production, natural gas, conventional power plant	4.64375e-06
2090	Terrestrial ecotoxicity (kg 14-DCB)	electricity production, nuclear, boiling water reactor	1.28631e-07
2090	Terrestrial ecotoxicity (kg 14-DCB)	electricity production, nuclear, pressure water reactor	1.20916e-07
2090	Terrestrial ecotoxicity (kg 14-DCB)	electricity production, oil	7.06031e-08
2090	Terrestrial ecotoxicity (kg 14-DCB)	electricity production, photovoltaic, 3kWp slanted-roof installation, multi-Si, panel, mounted	1.59029e-05
2090	Terrestrial ecotoxicity (kg 14-DCB)	electricity production, photovoltaic, 570kWp open ground installation, multi-Si	2.0268e-05
2090	Terrestrial ecotoxicity (kg 14-DCB)	electricity production, solar thermal parabolic trough, 50 MW	4.20368e-09
2090	Terrestrial ecotoxicity (kg 14-DCB)	electricity production, solar tower power plant, 20 MW	2.19175e-09
2090	Terrestrial ecotoxicity (kg 14-DCB)	electricity production, wave	7.20224e-13
2090	Terrestrial ecotoxicity (kg 14-DCB)	electricity production, wind, <1MW turbine, onshore	1.27388e-07
2090	Terrestrial ecotoxicity (kg 14-DCB)	electricity production, wind, >3MW turbine, onshore	4.53971e-07
2090	Terrestrial ecotoxicity (kg 14-DCB)	electricity production, wind, 1-3MW turbine, offshore	9.29265e-08
2090	Terrestrial ecotoxicity (kg 14-DCB)	electricity production, wind, 1-3MW turbine, onshore	1.44932e-07
2090	Terrestrial ecotoxicity (kg 14-DCB)	electricity production, wood, future	3.53015e-09
2090	Terrestrial ecotoxicity (kg 14-DCB)	Electricity, at BIGCC power plant 450MW, no CCS/2025	4.39116e-07
2090	Terrestrial ecotoxicity (kg 14-DCB)	Electricity, at power plant/hard coal, IGCC, no CCS/2025	5.85451e-08
2090	Terrestrial ecotoxicity (kg 14-DCB)	Electricity, at power plant/lignite, IGCC, no CCS/2025	-4.38583e-08
2090	Terrestrial ecotoxicity (kg 14-DCB)	heat and power co-generation, hard coal	2.34716e-14
2090	Terrestrial ecotoxicity (kg 14-DCB)	heat and power co-generation, lignite	1.19038e-14
2090	Terrestrial ecotoxicity (kg 14-DCB)	heat and power co-generation, natural gas, combined cycle power plant, 400MW electrical	1.82365e-07
2090	Terrestrial ecotoxicity (kg 14-DCB)	heat and power co-generation, natural gas, conventional power plant, 100MW electrical	2.70976e-07
2090	Terrestrial ecotoxicity (kg 14-DCB)	heat and power co-generation, oil	2.04961e-15
2090	Terrestrial ecotoxicity (kg 14-DCB)	heat and power co-generation, wood chips, 6667 kW, state-of-the-art 2014	1.06913e-13
2090	Water depletion (m3 water)	electricity production, deep geothermal	1.43829e-06
2090	Water depletion (m3 water)	electricity production, hard coal	7.12783e-05
2090	Water depletion (m3 water)	electricity production, hydro, reservoir, alpine region	2.97713e-07
2090	Water depletion (m3 water)	electricity production, hydro, reservoir, non-alpine region	7.7166e-08
2090	Water depletion (m3 water)	electricity production, hydro, run-of-river	2.91116e-07
2090	Water depletion (m3 water)	electricity production, lignite	0.000191316
2090	Water depletion (m3 water)	electricity production, natural gas, combined cycle power plant	0.000332245
2090	Water depletion (m3 water)	electricity production, natural gas, conventional power plant	0.000133515
2090	Water depletion (m3 water)	electricity production, nuclear, boiling water reactor	7.72968e-05
2090	Water depletion (m3 water)	electricity production, nuclear, pressure water reactor	6.70973e-05
2090	Water depletion (m3 water)	electricity production, oil	4.15146e-07
2090	Water depletion (m3 water)	electricity production, photovoltaic, 3kWp slanted-roof installation, multi-Si, panel, mounted	3.92234e-05
2090	Water depletion (m3 water)	electricity production, photovoltaic, 570kWp open ground installation, multi-Si	4.06731e-05
2090	Water depletion (m3 water)	electricity production, solar thermal parabolic trough, 50 MW	1.4469e-07
2090	Water depletion (m3 water)	electricity production, solar tower power plant, 20 MW	6.94981e-08
2090	Water depletion (m3 water)	electricity production, wave	9.22635e-12
2090	Water depletion (m3 water)	electricity production, wind, <1MW turbine, onshore	1.6523e-06
2090	Water depletion (m3 water)	electricity production, wind, >3MW turbine, onshore	6.84763e-06
2090	Water depletion (m3 water)	electricity production, wind, 1-3MW turbine, offshore	1.33059e-06
2090	Water depletion (m3 water)	electricity production, wind, 1-3MW turbine, onshore	2.01406e-06
2090	Water depletion (m3 water)	electricity production, wood, future	6.2043e-09
2090	Water depletion (m3 water)	Electricity, at BIGCC power plant 450MW, no CCS/2025	3.7608e-06
2090	Water depletion (m3 water)	Electricity, at power plant/hard coal, IGCC, no CCS/2025	5.40575e-06
2090	Water depletion (m3 water)	Electricity, at power plant/lignite, IGCC, no CCS/2025	2.69789e-05
2090	Water depletion (m3 water)	heat and power co-generation, hard coal	4.11638e-12
2090	Water depletion (m3 water)	heat and power co-generation, lignite	5.34089e-12
2090	Water depletion (m3 water)	heat and power co-generation, natural gas, combined cycle power plant, 400MW electrical	5.26581e-06
2090	Water depletion (m3 water)	heat and power co-generation, natural gas, conventional power plant, 100MW electrical	7.79558e-06
2090	Water depletion (m3 water)	heat and power co-generation, oil	1.16322e-14
2090	Water depletion (m3 water)	heat and power co-generation, wood chips, 6667 kW, state-of-the-art 2014	1.64648e-13
2100	Climate change (kg CO2-Eq)	electricity production, deep geothermal	0.00030912
2100	Climate change (kg CO2-Eq)	electricity production, hard coal	0.0197523
2100	Climate change (kg CO2-Eq)	electricity production, hydro, reservoir, alpine region	0.000123273
2100	Climate change (kg CO2-Eq)	electricity production, hydro, reservoir, non-alpine region	0.000284083
2100	Climate change (kg CO2-Eq)	electricity production, hydro, run-of-river	9.90829e-05
2100	Climate change (kg CO2-Eq)	electricity production, lignite	0.020713
2100	Climate change (kg CO2-Eq)	electricity production, natural gas, combined cycle power plant	0.0921596
2100	Climate change (kg CO2-Eq)	electricity production, natural gas, conventional power plant	0.0438881
2100	Climate change (kg CO2-Eq)	electricity production, nuclear, boiling water reactor	0.000215057
2100	Climate change (kg CO2-Eq)	electricity production, nuclear, pressure water reactor	0.000203514
2100	Climate change (kg CO2-Eq)	electricity production, oil	0.000409019
2100	Climate change (kg CO2-Eq)	electricity production, photovoltaic, 3kWp slanted-roof installation, multi-Si, panel, mounted	0.00504388
2100	Climate change (kg CO2-Eq)	electricity production, photovoltaic, 570kWp open ground installation, multi-Si	0.00711493
2100	Climate change (kg CO2-Eq)	electricity production, solar thermal parabolic trough, 50 MW	3.23808e-05
2100	Climate change (kg CO2-Eq)	electricity production, solar tower power plant, 20 MW	1.5133e-05
2100	Climate change (kg CO2-Eq)	electricity production, wave	6.76376e-09
2100	Climate change (kg CO2-Eq)	electricity production, wind, <1MW turbine, onshore	0.000518609
2100	Climate change (kg CO2-Eq)	electricity production, wind, >3MW turbine, onshore	0.000895322
2100	Climate change (kg CO2-Eq)	electricity production, wind, 1-3MW turbine, offshore	0.000270124
2100	Climate change (kg CO2-Eq)	electricity production, wind, 1-3MW turbine, onshore	0.000520891
2100	Climate change (kg CO2-Eq)	electricity production, wood, future	2.16029e-06
2100	Climate change (kg CO2-Eq)	Electricity, at BIGCC power plant 450MW, no CCS/2025	0.00125755
2100	Climate change (kg CO2-Eq)	Electricity, at power plant/hard coal, IGCC, no CCS/2025	0.00659057
2100	Climate change (kg CO2-Eq)	Electricity, at power plant/lignite, IGCC, no CCS/2025	0.00695649
2100	Climate change (kg CO2-Eq)	heat and power co-generation, hard coal	1.92372e-09
2100	Climate change (kg CO2-Eq)	heat and power co-generation, lignite	1.72809e-09
2100	Climate change (kg CO2-Eq)	heat and power co-generation, natural gas, combined cycle power plant, 400MW electrical	0.00221077
2100	Climate change (kg CO2-Eq)	heat and power co-generation, natural gas, conventional power plant, 100MW electrical	0.000824121
2100	Climate change (kg CO2-Eq)	heat and power co-generation, oil	1.96832e-11
2100	Climate change (kg CO2-Eq)	heat and power co-generation, wood chips, 6667 kW, state-of-the-art 2014	6.04379e-11
2100	Freshwater ecotoxicity (kg 14-DCB)	electricity production, deep geothermal	1.95683e-05
2100	Freshwater ecotoxicity (kg 14-DCB)	electricity production, hard coal	0.000208811
2100	Freshwater ecotoxicity (kg 14-DCB)	electricity production, hydro, reservoir, alpine region	4.33113e-06
2100	Freshwater ecotoxicity (kg 14-DCB)	electricity production, hydro, reservoir, non-alpine region	1.12522e-06
2100	Freshwater ecotoxicity (kg 14-DCB)	electricity production, hydro, run-of-river	6.1352e-06
2100	Freshwater ecotoxicity (kg 14-DCB)	electricity production, lignite	0.000709556
2100	Freshwater ecotoxicity (kg 14-DCB)	electricity production, natural gas, combined cycle power plant	0.000792365
2100	Freshwater ecotoxicity (kg 14-DCB)	electricity production, natural gas, conventional power plant	0.000486449
2100	Freshwater ecotoxicity (kg 14-DCB)	electricity production, nuclear, boiling water reactor	2.1721e-05
2100	Freshwater ecotoxicity (kg 14-DCB)	electricity production, nuclear, pressure water reactor	2.08539e-05
2100	Freshwater ecotoxicity (kg 14-DCB)	electricity production, oil	8.44871e-07
2100	Freshwater ecotoxicity (kg 14-DCB)	electricity production, photovoltaic, 3kWp slanted-roof installation, multi-Si, panel, mounted	0.00341583
2100	Freshwater ecotoxicity (kg 14-DCB)	electricity production, photovoltaic, 570kWp open ground installation, multi-Si	0.00203696
2100	Freshwater ecotoxicity (kg 14-DCB)	electricity production, solar thermal parabolic trough, 50 MW	1.86792e-06
2100	Freshwater ecotoxicity (kg 14-DCB)	electricity production, solar tower power plant, 20 MW	1.07895e-06
2100	Freshwater ecotoxicity (kg 14-DCB)	electricity production, wave	3.70619e-10
2100	Freshwater ecotoxicity (kg 14-DCB)	electricity production, wind, <1MW turbine, onshore	0.000298938
2100	Freshwater ecotoxicity (kg 14-DCB)	electricity production, wind, >3MW turbine, onshore	0.00198451
2100	Freshwater ecotoxicity (kg 14-DCB)	electricity production, wind, 1-3MW turbine, offshore	8.44532e-05
2100	Freshwater ecotoxicity (kg 14-DCB)	electricity production, wind, 1-3MW turbine, onshore	0.000264255
2100	Freshwater ecotoxicity (kg 14-DCB)	electricity production, wood, future	1.01513e-07
2100	Freshwater ecotoxicity (kg 14-DCB)	Electricity, at BIGCC power plant 450MW, no CCS/2025	7.61575e-05
2100	Freshwater ecotoxicity (kg 14-DCB)	Electricity, at power plant/hard coal, IGCC, no CCS/2025	4.84005e-05
2100	Freshwater ecotoxicity (kg 14-DCB)	Electricity, at power plant/lignite, IGCC, no CCS/2025	0.000217824
2100	Freshwater ecotoxicity (kg 14-DCB)	heat and power co-generation, hard coal	1.94945e-11
2100	Freshwater ecotoxicity (kg 14-DCB)	heat and power co-generation, lignite	6.24702e-11
2100	Freshwater ecotoxicity (kg 14-DCB)	heat and power co-generation, natural gas, combined cycle power plant, 400MW electrical	1.88474e-05
2100	Freshwater ecotoxicity (kg 14-DCB)	heat and power co-generation, natural gas, conventional power plant, 100MW electrical	8.5499e-06
2100	Freshwater ecotoxicity (kg 14-DCB)	heat and power co-generation, oil	4.67353e-14
2100	Freshwater ecotoxicity (kg 14-DCB)	heat and power co-generation, wood chips, 6667 kW, state-of-the-art 2014	1.88064e-12
2100	Freshwater eutrophication (kg P-Eq)	electricity production, deep geothermal	2.08102e-07
2100	Freshwater eutrophication (kg P-Eq)	electricity production, hard coal	1.03759e-05
2100	Freshwater eutrophication (kg P-Eq)	electricity production, hydro, reservoir, alpine region	2.3863e-08
2100	Freshwater eutrophication (kg P-Eq)	electricity production, hydro, reservoir, non-alpine region	6.19133e-09
2100	Freshwater eutrophication (kg P-Eq)	electricity production, hydro, run-of-river	2.74703e-08
2100	Freshwater eutrophication (kg P-Eq)	electricity production, lignite	4.67924e-05
2100	Freshwater eutrophication (kg P-Eq)	electricity production, natural gas, combined cycle power plant	6.05044e-07
2100	Freshwater eutrophication (kg P-Eq)	electricity production, natural gas, conventional power plant	5.023e-07
2100	Freshwater eutrophication (kg P-Eq)	electricity production, nuclear, boiling water reactor	1.18479e-07
2100	Freshwater eutrophication (kg P-Eq)	electricity production, nuclear, pressure water reactor	1.10782e-07
2100	Freshwater eutrophication (kg P-Eq)	electricity production, oil	3.69551e-09
2100	Freshwater eutrophication (kg P-Eq)	electricity production, photovoltaic, 3kWp slanted-roof installation, multi-Si, panel, mounted	5.40776e-06
2100	Freshwater eutrophication (kg P-Eq)	electricity production, photovoltaic, 570kWp open ground installation, multi-Si	4.81101e-06
2100	Freshwater eutrophication (kg P-Eq)	electricity production, solar thermal parabolic trough, 50 MW	5.2763e-09
2100	Freshwater eutrophication (kg P-Eq)	electricity production, solar tower power plant, 20 MW	2.52601e-09
2100	Freshwater eutrophication (kg P-Eq)	electricity production, wave	1.51318e-12
2100	Freshwater eutrophication (kg P-Eq)	electricity production, wind, <1MW turbine, onshore	3.53843e-07
2100	Freshwater eutrophication (kg P-Eq)	electricity production, wind, >3MW turbine, onshore	1.46706e-06
2100	Freshwater eutrophication (kg P-Eq)	electricity production, wind, 1-3MW turbine, offshore	1.61943e-07
[truncated: 305 more rows]

## Sheet: SSP2_RCP19
year	impact_category	tech	value
2020	Climate change (kg CO2-Eq)	electricity production, biomass with CCS	0
2020	Climate change (kg CO2-Eq)	electricity production, deep geothermal	0.000300265
2020	Climate change (kg CO2-Eq)	electricity production, hard coal	0.152701
2020	Climate change (kg CO2-Eq)	electricity production, hard coal with CCS	0
2020	Climate change (kg CO2-Eq)	electricity production, hydro, reservoir, alpine region	0.000139938
2020	Climate change (kg CO2-Eq)	electricity production, hydro, reservoir, non-alpine region	0.000292433
2020	Climate change (kg CO2-Eq)	electricity production, hydro, run-of-river	0.000113141
2020	Climate change (kg CO2-Eq)	electricity production, lignite	0.159962
2020	Climate change (kg CO2-Eq)	electricity production, lignite with CCS	0
2020	Climate change (kg CO2-Eq)	electricity production, natural gas with CCS	0
2020	Climate change (kg CO2-Eq)	electricity production, natural gas, combined cycle power plant	0.122905
2020	Climate change (kg CO2-Eq)	electricity production, natural gas, conventional power plant	0.00192586
2020	Climate change (kg CO2-Eq)	electricity production, nuclear, boiling water reactor	0.00120514
2020	Climate change (kg CO2-Eq)	electricity production, nuclear, pressure water reactor	0.00114232
2020	Climate change (kg CO2-Eq)	electricity production, oil	0.00519791
2020	Climate change (kg CO2-Eq)	electricity production, photovoltaic, 3kWp slanted-roof installation, multi-Si, panel, mounted	0.000666465
2020	Climate change (kg CO2-Eq)	electricity production, photovoltaic, 570kWp open ground installation, multi-Si	0.000640953
2020	Climate change (kg CO2-Eq)	electricity production, solar thermal parabolic trough, 50 MW	2.48375e-05
2020	Climate change (kg CO2-Eq)	electricity production, solar tower power plant, 20 MW	1.14383e-05
2020	Climate change (kg CO2-Eq)	electricity production, wave	9.20486e-10
2020	Climate change (kg CO2-Eq)	electricity production, wind, <1MW turbine, onshore	0.00024669
2020	Climate change (kg CO2-Eq)	electricity production, wind, >3MW turbine, onshore	0.000433624
2020	Climate change (kg CO2-Eq)	electricity production, wind, 1-3MW turbine, offshore	1.86208e-07
2020	Climate change (kg CO2-Eq)	electricity production, wind, 1-3MW turbine, onshore	0.000255551
2020	Climate change (kg CO2-Eq)	electricity production, wood, future	0.000612001
2020	Climate change (kg CO2-Eq)	heat and power co-generation, hard coal	0.00718482
2020	Climate change (kg CO2-Eq)	heat and power co-generation, lignite	0.00587242
2020	Climate change (kg CO2-Eq)	heat and power co-generation, natural gas, combined cycle power plant, 400MW electrical	0.00632952
2020	Climate change (kg CO2-Eq)	heat and power co-generation, natural gas, conventional power plant, 100MW electrical	0.0110514
2020	Climate change (kg CO2-Eq)	heat and power co-generation, oil	0.000625214
2020	Climate change (kg CO2-Eq)	heat and power co-generation, wood chips, 6667 kW, state-of-the-art 2014	0.000288115
2020	Freshwater ecotoxicity (kg 14-DCB)	electricity production, biomass with CCS	0
2020	Freshwater ecotoxicity (kg 14-DCB)	electricity production, deep geothermal	9.51521e-06
2020	Freshwater ecotoxicity (kg 14-DCB)	electricity production, hard coal	0.0015975
2020	Freshwater ecotoxicity (kg 14-DCB)	electricity production, hard coal with CCS	0
2020	Freshwater ecotoxicity (kg 14-DCB)	electricity production, hydro, reservoir, alpine region	4.22551e-06
2020	Freshwater ecotoxicity (kg 14-DCB)	electricity production, hydro, reservoir, non-alpine region	1.09772e-06
2020	Freshwater ecotoxicity (kg 14-DCB)	electricity production, hydro, run-of-river	6.09841e-06
2020	Freshwater ecotoxicity (kg 14-DCB)	electricity production, lignite	0.00544927
2020	Freshwater ecotoxicity (kg 14-DCB)	electricity production, lignite with CCS	0
2020	Freshwater ecotoxicity (kg 14-DCB)	electricity production, natural gas with CCS	0
2020	Freshwater ecotoxicity (kg 14-DCB)	electricity production, natural gas, combined cycle power plant	0.00104905
2020	Freshwater ecotoxicity (kg 14-DCB)	electricity production, natural gas, conventional power plant	2.11856e-05
2020	Freshwater ecotoxicity (kg 14-DCB)	electricity production, nuclear, boiling water reactor	7.86893e-05
2020	Freshwater ecotoxicity (kg 14-DCB)	electricity production, nuclear, pressure water reactor	7.59434e-05
2020	Freshwater ecotoxicity (kg 14-DCB)	electricity production, oil	1.02658e-05
2020	Freshwater ecotoxicity (kg 14-DCB)	electricity production, photovoltaic, 3kWp slanted-roof installation, multi-Si, panel, mounted	0.000311904
2020	Freshwater ecotoxicity (kg 14-DCB)	electricity production, photovoltaic, 570kWp open ground installation, multi-Si	0.000130394
2020	Freshwater ecotoxicity (kg 14-DCB)	electricity production, solar thermal parabolic trough, 50 MW	1.33807e-06
2020	Freshwater ecotoxicity (kg 14-DCB)	electricity production, solar tower power plant, 20 MW	7.77489e-07
2020	Freshwater ecotoxicity (kg 14-DCB)	electricity production, wave	4.75684e-11
2020	Freshwater ecotoxicity (kg 14-DCB)	electricity production, wind, <1MW turbine, onshore	0.00012326
2020	Freshwater ecotoxicity (kg 14-DCB)	electricity production, wind, >3MW turbine, onshore	0.00081991
2020	Freshwater ecotoxicity (kg 14-DCB)	electricity production, wind, 1-3MW turbine, offshore	5.12822e-08
2020	Freshwater ecotoxicity (kg 14-DCB)	electricity production, wind, 1-3MW turbine, onshore	0.000108845
2020	Freshwater ecotoxicity (kg 14-DCB)	electricity production, wood, future	2.65223e-05
2020	Freshwater ecotoxicity (kg 14-DCB)	heat and power co-generation, hard coal	7.01646e-05
2020	Freshwater ecotoxicity (kg 14-DCB)	heat and power co-generation, lignite	0.000204218
2020	Freshwater ecotoxicity (kg 14-DCB)	heat and power co-generation, natural gas, combined cycle power plant, 400MW electrical	5.37424e-05
2020	Freshwater ecotoxicity (kg 14-DCB)	heat and power co-generation, natural gas, conventional power plant, 100MW electrical	0.000113922
2020	Freshwater ecotoxicity (kg 14-DCB)	heat and power co-generation, oil	1.76841e-06
2020	Freshwater ecotoxicity (kg 14-DCB)	heat and power co-generation, wood chips, 6667 kW, state-of-the-art 2014	8.39842e-06
2020	Freshwater eutrophication (kg P-Eq)	electricity production, biomass with CCS	0
2020	Freshwater eutrophication (kg P-Eq)	electricity production, deep geothermal	1.91309e-07
2020	Freshwater eutrophication (kg P-Eq)	electricity production, hard coal	8.0788e-05
2020	Freshwater eutrophication (kg P-Eq)	electricity production, hard coal with CCS	0
2020	Freshwater eutrophication (kg P-Eq)	electricity production, hydro, reservoir, alpine region	3.39406e-08
2020	Freshwater eutrophication (kg P-Eq)	electricity production, hydro, reservoir, non-alpine region	8.81071e-09
2020	Freshwater eutrophication (kg P-Eq)	electricity production, hydro, run-of-river	3.40698e-08
2020	Freshwater eutrophication (kg P-Eq)	electricity production, lignite	0.000360957
2020	Freshwater eutrophication (kg P-Eq)	electricity production, lignite with CCS	0
2020	Freshwater eutrophication (kg P-Eq)	electricity production, natural gas with CCS	0
2020	Freshwater eutrophication (kg P-Eq)	electricity production, natural gas, combined cycle power plant	1.59847e-06
2020	Freshwater eutrophication (kg P-Eq)	electricity production, natural gas, conventional power plant	3.51169e-08
2020	Freshwater eutrophication (kg P-Eq)	electricity production, nuclear, boiling water reactor	7.9309e-07
2020	Freshwater eutrophication (kg P-Eq)	electricity production, nuclear, pressure water reactor	7.56241e-07
2020	Freshwater eutrophication (kg P-Eq)	electricity production, oil	6.62823e-08
2020	Freshwater eutrophication (kg P-Eq)	electricity production, photovoltaic, 3kWp slanted-roof installation, multi-Si, panel, mounted	6.12979e-07
2020	Freshwater eutrophication (kg P-Eq)	electricity production, photovoltaic, 570kWp open ground installation, multi-Si	4.1499e-07
2020	Freshwater eutrophication (kg P-Eq)	electricity production, solar thermal parabolic trough, 50 MW	4.6729e-09
2020	Freshwater eutrophication (kg P-Eq)	electricity production, solar tower power plant, 20 MW	2.13419e-09
2020	Freshwater eutrophication (kg P-Eq)	electricity production, wave	2.26719e-13
2020	Freshwater eutrophication (kg P-Eq)	electricity production, wind, <1MW turbine, onshore	1.67188e-07
2020	Freshwater eutrophication (kg P-Eq)	electricity production, wind, >3MW turbine, onshore	6.45943e-07
2020	Freshwater eutrophication (kg P-Eq)	electricity production, wind, 1-3MW turbine, offshore	1.12585e-10
2020	Freshwater eutrophication (kg P-Eq)	electricity production, wind, 1-3MW turbine, onshore	1.68748e-07
2020	Freshwater eutrophication (kg P-Eq)	electricity production, wood, future	4.93434e-07
2020	Freshwater eutrophication (kg P-Eq)	heat and power co-generation, hard coal	3.59785e-06
2020	Freshwater eutrophication (kg P-Eq)	heat and power co-generation, lignite	1.34467e-05
2020	Freshwater eutrophication (kg P-Eq)	heat and power co-generation, natural gas, combined cycle power plant, 400MW electrical	8.15161e-08
2020	Freshwater eutrophication (kg P-Eq)	heat and power co-generation, natural gas, conventional power plant, 100MW electrical	1.86611e-07
2020	Freshwater eutrophication (kg P-Eq)	heat and power co-generation, oil	1.14772e-08
2020	Freshwater eutrophication (kg P-Eq)	heat and power co-generation, wood chips, 6667 kW, state-of-the-art 2014	2.22416e-07
2020	Human toxicity (kg 14-DCB)	electricity production, biomass with CCS	0
2020	Human toxicity (kg 14-DCB)	electricity production, deep geothermal	0.000284117
2020	Human toxicity (kg 14-DCB)	electricity production, hard coal	0.0548045
2020	Human toxicity (kg 14-DCB)	electricity production, hard coal with CCS	0
2020	Human toxicity (kg 14-DCB)	electricity production, hydro, reservoir, alpine region	4.63415e-05
2020	Human toxicity (kg 14-DCB)	electricity production, hydro, reservoir, non-alpine region	1.2057e-05
2020	Human toxicity (kg 14-DCB)	electricity production, hydro, run-of-river	4.46311e-05
2020	Human toxicity (kg 14-DCB)	electricity production, lignite	0.215867
2020	Human toxicity (kg 14-DCB)	electricity production, lignite with CCS	0
2020	Human toxicity (kg 14-DCB)	electricity production, natural gas with CCS	0
2020	Human toxicity (kg 14-DCB)	electricity production, natural gas, combined cycle power plant	0.00246707
2020	Human toxicity (kg 14-DCB)	electricity production, natural gas, conventional power plant	5.98301e-05
2020	Human toxicity (kg 14-DCB)	electricity production, nuclear, boiling water reactor	0.00337292
2020	Human toxicity (kg 14-DCB)	electricity production, nuclear, pressure water reactor	0.00318445
2020	Human toxicity (kg 14-DCB)	electricity production, oil	0.000445824
2020	Human toxicity (kg 14-DCB)	electricity production, photovoltaic, 3kWp slanted-roof installation, multi-Si, panel, mounted	0.00108116
2020	Human toxicity (kg 14-DCB)	electricity production, photovoltaic, 570kWp open ground installation, multi-Si	0.00064723
2020	Human toxicity (kg 14-DCB)	electricity production, solar thermal parabolic trough, 50 MW	6.20265e-06
2020	Human toxicity (kg 14-DCB)	electricity production, solar tower power plant, 20 MW	3.12029e-06
2020	Human toxicity (kg 14-DCB)	electricity production, wave	3.30739e-10
2020	Human toxicity (kg 14-DCB)	electricity production, wind, <1MW turbine, onshore	0.000285005
2020	Human toxicity (kg 14-DCB)	electricity production, wind, >3MW turbine, onshore	0.00131629
2020	Human toxicity (kg 14-DCB)	electricity production, wind, 1-3MW turbine, offshore	2.06062e-07
2020	Human toxicity (kg 14-DCB)	electricity production, wind, 1-3MW turbine, onshore	0.000277048
2020	Human toxicity (kg 14-DCB)	electricity production, wood, future	0.00637181
2020	Human toxicity (kg 14-DCB)	heat and power co-generation, hard coal	0.00268968
2020	Human toxicity (kg 14-DCB)	heat and power co-generation, lignite	0.00809552
2020	Human toxicity (kg 14-DCB)	heat and power co-generation, natural gas, combined cycle power plant, 400MW electrical	0.000125592
2020	Human toxicity (kg 14-DCB)	heat and power co-generation, natural gas, conventional power plant, 100MW electrical	0.000313196
2020	Human toxicity (kg 14-DCB)	heat and power co-generation, oil	7.69171e-05
2020	Human toxicity (kg 14-DCB)	heat and power co-generation, wood chips, 6667 kW, state-of-the-art 2014	0.00305144
2020	Metal depletion (kg Fe-Eq)	electricity production, biomass with CCS	0
2020	Metal depletion (kg Fe-Eq)	electricity production, deep geothermal	5.98888e-05
2020	Metal depletion (kg Fe-Eq)	electricity production, hard coal	0.00154776
2020	Metal depletion (kg Fe-Eq)	electricity production, hard coal with CCS	0
2020	Metal depletion (kg Fe-Eq)	electricity production, hydro, reservoir, alpine region	4.64609e-05
2020	Metal depletion (kg Fe-Eq)	electricity production, hydro, reservoir, non-alpine region	1.20417e-05
2020	Metal depletion (kg Fe-Eq)	electricity production, hydro, run-of-river	5.45805e-05
2020	Metal depletion (kg Fe-Eq)	electricity production, lignite	0.00110134
2020	Metal depletion (kg Fe-Eq)	electricity production, lignite with CCS	0
2020	Metal depletion (kg Fe-Eq)	electricity production, natural gas with CCS	0
2020	Metal depletion (kg Fe-Eq)	electricity production, natural gas, combined cycle power plant	0.000759614
2020	Metal depletion (kg Fe-Eq)	electricity production, natural gas, conventional power plant	1.73838e-05
2020	Metal depletion (kg Fe-Eq)	electricity production, nuclear, boiling water reactor	0.000496715
2020	Metal depletion (kg Fe-Eq)	electricity production, nuclear, pressure water reactor	0.000478892
2020	Metal depletion (kg Fe-Eq)	electricity production, oil	3.11383e-05
2020	Metal depletion (kg Fe-Eq)	electricity production, photovoltaic, 3kWp slanted-roof installation, multi-Si, panel, mounted	0.000371643
2020	Metal depletion (kg Fe-Eq)	electricity production, photovoltaic, 570kWp open ground installation, multi-Si	0.00029424
2020	Metal depletion (kg Fe-Eq)	electricity production, solar thermal parabolic trough, 50 MW	4.68414e-06
2020	Metal depletion (kg Fe-Eq)	electricity production, solar tower power plant, 20 MW	2.88082e-06
2020	Metal depletion (kg Fe-Eq)	electricity production, wave	4.34137e-10
2020	Metal depletion (kg Fe-Eq)	electricity production, wind, <1MW turbine, onshore	0.000265064
2020	Metal depletion (kg Fe-Eq)	electricity production, wind, >3MW turbine, onshore	0.000518862
2020	Metal depletion (kg Fe-Eq)	electricity production, wind, 1-3MW turbine, offshore	2.07257e-07
2020	Metal depletion (kg Fe-Eq)	electricity production, wind, 1-3MW turbine, onshore	0.000249088
2020	Metal depletion (kg Fe-Eq)	electricity production, wood, future	0.000121703
2020	Metal depletion (kg Fe-Eq)	heat and power co-generation, hard coal	4.49411e-05
2020	Metal depletion (kg Fe-Eq)	heat and power co-generation, lignite	3.13011e-05
2020	Metal depletion (kg Fe-Eq)	heat and power co-generation, natural gas, combined cycle power plant, 400MW electrical	3.82983e-05
2020	Metal depletion (kg Fe-Eq)	heat and power co-generation, natural gas, conventional power plant, 100MW electrical	9.10355e-05
2020	Metal depletion (kg Fe-Eq)	heat and power co-generation, oil	5.39612e-06
2020	Metal depletion (kg Fe-Eq)	heat and power co-generation, wood chips, 6667 kW, state-of-the-art 2014	3.14245e-05
2020	Terrestrial acidification (kg SO2-Eq)	electricity production, biomass with CCS	0
2020	Terrestrial acidification (kg SO2-Eq)	electricity production, deep geothermal	9.31557e-07
2020	Terrestrial acidification (kg SO2-Eq)	electricity production, hard coal	0.000324317
2020	Terrestrial acidification (kg SO2-Eq)	electricity production, hard coal with CCS	0
2020	Terrestrial acidification (kg SO2-Eq)	electricity production, hydro, reservoir, alpine region	4.207e-07
2020	Terrestrial acidification (kg SO2-Eq)	electricity production, hydro, reservoir, non-alpine region	1.09105e-07
2020	Terrestrial acidification (kg SO2-Eq)	electricity production, hydro, run-of-river	4.2312e-07
2020	Terrestrial acidification (kg SO2-Eq)	electricity production, lignite	0.000286833
2020	Terrestrial acidification (kg SO2-Eq)	electricity production, lignite with CCS	0
2020	Terrestrial acidification (kg SO2-Eq)	electricity production, natural gas with CCS	0
2020	Terrestrial acidification (kg SO2-Eq)	electricity production, natural gas, combined cycle power plant	0.000182254
2020	Terrestrial acidification (kg SO2-Eq)	electricity production, natural gas, conventional power plant	2.30137e-06
2020	Terrestrial acidification (kg SO2-Eq)	electricity production, nuclear, boiling water reactor	4.8287e-06
2020	Terrestrial acidification (kg SO2-Eq)	electricity production, nuclear, pressure water reactor	4.58894e-06
2020	Terrestrial acidification (kg SO2-Eq)	electricity production, oil	1.42756e-05
2020	Terrestrial acidification (kg SO2-Eq)	electricity production, photovoltaic, 3kWp slanted-roof installation, multi-Si, panel, mounted	4.11188e-06
2020	Terrestrial acidification (kg SO2-Eq)	electricity production, photovoltaic, 570kWp open ground installation, multi-Si	3.07427e-06
2020	Terrestrial acidification (kg SO2-Eq)	electricity production, solar thermal parabolic trough, 50 MW	9.10113e-08
2020	Terrestrial acidification (kg SO2-Eq)	electricity production, solar tower power plant, 20 MW	4.62912e-08
2020	Terrestrial acidification (kg SO2-Eq)	electricity production, wave	1.75142e-11
2020	Terrestrial acidification (kg SO2-Eq)	electricity production, wind, <1MW turbine, onshore	1.28207e-06
2020	Terrestrial acidification (kg SO2-Eq)	electricity production, wind, >3MW turbine, onshore	4.4032e-06
2020	Terrestrial acidification (kg SO2-Eq)	electricity production, wind, 1-3MW turbine, offshore	9.75231e-10
2020	Terrestrial acidification (kg SO2-Eq)	electricity production, wind, 1-3MW turbine, onshore	1.27478e-06
2020	Terrestrial acidification (kg SO2-Eq)	electricity production, wood, future	2.57797e-05
2020	Terrestrial acidification (kg SO2-Eq)	heat and power co-generation, hard coal	2.99667e-05
2020	Terrestrial acidification (kg SO2-Eq)	heat and power co-generation, lignite	2.09065e-05
2020	Terrestrial acidification (kg SO2-Eq)	heat and power co-generation, natural gas, combined cycle power plant, 400MW electrical	9.53626e-06
2020	Terrestrial acidification (kg SO2-Eq)	heat and power co-generation, natural gas, conventional power plant, 100MW electrical	1.72214e-05
2020	Terrestrial acidification (kg SO2-Eq)	heat and power co-generation, oil	3.67961e-06
2020	Terrestrial acidification (kg SO2-Eq)	heat and power co-generation, wood chips, 6667 kW, state-of-the-art 2014	8.34432e-06
2020	Terrestrial ecotoxicity (kg 14-DCB)	electricity production, biomass with CCS	0
2020	Terrestrial ecotoxicity (kg 14-DCB)	electricity production, deep geothermal	1.2752e-07
2020	Terrestrial ecotoxicity (kg 14-DCB)	electricity production, hard coal	2.05828e-06
2020	Terrestrial ecotoxicity (kg 14-DCB)	electricity production, hard coal with CCS	0
2020	Terrestrial ecotoxicity (kg 14-DCB)	electricity production, hydro, reservoir, alpine region	1.12388e-08
2020	Terrestrial ecotoxicity (kg 14-DCB)	electricity production, hydro, reservoir, non-alpine region	2.91448e-09
2020	Terrestrial ecotoxicity (kg 14-DCB)	electricity production, hydro, run-of-river	1.06208e-08
2020	Terrestrial ecotoxicity (kg 14-DCB)	electricity production, lignite	1.65375e-06
2020	Terrestrial ecotoxicity (kg 14-DCB)	electricity production, lignite with CCS	0
2020	Terrestrial ecotoxicity (kg 14-DCB)	electricity production, natural gas with CCS	0
2020	Terrestrial ecotoxicity (kg 14-DCB)	electricity production, natural gas, combined cycle power plant	1.46098e-05
2020	Terrestrial ecotoxicity (kg 14-DCB)	electricity production, natural gas, conventional power plant	2.39342e-07
2020	Terrestrial ecotoxicity (kg 14-DCB)	electricity production, nuclear, boiling water reactor	4.89178e-07
2020	Terrestrial ecotoxicity (kg 14-DCB)	electricity production, nuclear, pressure water reactor	4.59865e-07
2020	Terrestrial ecotoxicity (kg 14-DCB)	electricity production, oil	7.07591e-07
2020	Terrestrial ecotoxicity (kg 14-DCB)	electricity production, photovoltaic, 3kWp slanted-roof installation, multi-Si, panel, mounted	1.45035e-06
2020	Terrestrial ecotoxicity (kg 14-DCB)	electricity production, photovoltaic, 570kWp open ground installation, multi-Si	1.31377e-06
2020	Terrestrial ecotoxicity (kg 14-DCB)	electricity production, solar thermal parabolic trough, 50 MW	2.98296e-09
2020	Terrestrial ecotoxicity (kg 14-DCB)	electricity production, solar tower power plant, 20 MW	1.57133e-09
2020	Terrestrial ecotoxicity (kg 14-DCB)	electricity production, wave	9.12062e-14
2020	Terrestrial ecotoxicity (kg 14-DCB)	electricity production, wind, <1MW turbine, onshore	6.32294e-08
2020	Terrestrial ecotoxicity (kg 14-DCB)	electricity production, wind, >3MW turbine, onshore	2.28415e-07
2020	Terrestrial ecotoxicity (kg 14-DCB)	electricity production, wind, 1-3MW turbine, offshore	5.87952e-11
2020	Terrestrial ecotoxicity (kg 14-DCB)	electricity production, wind, 1-3MW turbine, onshore	7.18505e-08
2020	Terrestrial ecotoxicity (kg 14-DCB)	electricity production, wood, future	9.04905e-07
2020	Terrestrial ecotoxicity (kg 14-DCB)	heat and power co-generation, hard coal	1.02743e-07
2020	Terrestrial ecotoxicity (kg 14-DCB)	heat and power co-generation, lignite	6.07616e-08
2020	Terrestrial ecotoxicity (kg 14-DCB)	heat and power co-generation, natural gas, combined cycle power plant, 400MW electrical	7.52086e-07
2020	Terrestrial ecotoxicity (kg 14-DCB)	heat and power co-generation, natural gas, conventional power plant, 100MW electrical	1.32071e-06
2020	Terrestrial ecotoxicity (kg 14-DCB)	heat and power co-generation, oil	1.23033e-07
2020	Terrestrial ecotoxicity (kg 14-DCB)	heat and power co-generation, wood chips, 6667 kW, state-of-the-art 2014	4.30065e-07
2020	Water depletion (m3 water)	electricity production, biomass with CCS	0
2020	Water depletion (m3 water)	electricity production, deep geothermal	1.27839e-06
2020	Water depletion (m3 water)	electricity production, hard coal	0.000326164
2020	Water depletion (m3 water)	electricity production, hard coal with CCS	0
2020	Water depletion (m3 water)	electricity production, hydro, reservoir, alpine region	3.51047e-07
2020	Water depletion (m3 water)	electricity production, hydro, reservoir, non-alpine region	9.10101e-08
2020	Water depletion (m3 water)	electricity production, hydro, run-of-river	3.2801e-07
2020	Water depletion (m3 water)	electricity production, lignite	0.000872575
2020	Water depletion (m3 water)	electricity production, lignite with CCS	0
2020	Water depletion (m3 water)	electricity production, natural gas with CCS	0
2020	Water depletion (m3 water)	electricity production, natural gas, combined cycle power plant	0.000426143
2020	Water depletion (m3 water)	electricity production, natural gas, conventional power plant	6.95508e-06
2020	Water depletion (m3 water)	electricity production, nuclear, boiling water reactor	0.00032177
2020	Water depletion (m3 water)	electricity production, nuclear, pressure water reactor	0.000279467
2020	Water depletion (m3 water)	electricity production, oil	4.30599e-06
2020	Water depletion (m3 water)	electricity production, photovoltaic, 3kWp slanted-roof installation, multi-Si, panel, mounted	4.45661e-06
2020	Water depletion (m3 water)	electricity production, photovoltaic, 570kWp open ground installation, multi-Si	3.41086e-06
2020	Water depletion (m3 water)	electricity production, solar thermal parabolic trough, 50 MW	1.10534e-07
2020	Water depletion (m3 water)	electricity production, solar tower power plant, 20 MW	5.22548e-08
2020	Water depletion (m3 water)	electricity production, wave	1.38951e-12
2020	Water depletion (m3 water)	electricity production, wind, <1MW turbine, onshore	9.81786e-07
2020	Water depletion (m3 water)	electricity production, wind, >3MW turbine, onshore	3.75916e-06
2020	Water depletion (m3 water)	electricity production, wind, 1-3MW turbine, offshore	9.50597e-10
2020	Water depletion (m3 water)	electricity production, wind, 1-3MW turbine, onshore	1.19988e-06
2020	Water depletion (m3 water)	electricity production, wood, future	1.73305e-06
2020	Water depletion (m3 water)	heat and power co-generation, hard coal	1.97345e-05
2020	Water depletion (m3 water)	heat and power co-generation, lignite	2.95226e-05
2020	Water depletion (m3 water)	heat and power co-generation, natural gas, combined cycle power plant, 400MW electrical	2.19391e-05
2020	Water depletion (m3 water)	heat and power co-generation, natural gas, conventional power plant, 100MW electrical	3.8399e-05
2020	Water depletion (m3 water)	heat and power co-generation, oil	7.24207e-07
2020	Water depletion (m3 water)	heat and power co-generation, wood chips, 6667 kW, state-of-the-art 2014	7.15703e-07
2030	Climate change (kg CO2-Eq)	electricity production, biomass with CCS	-1.34668e-06
2030	Climate change (kg CO2-Eq)	electricity production, deep geothermal	0.000279114
2030	Climate change (kg CO2-Eq)	electricity production, hard coal	0.0134421
2030	Climate change (kg CO2-Eq)	electricity production, hard coal with CCS	0.000577335
2030	Climate change (kg CO2-Eq)	electricity production, hydro, reservoir, alpine region	0.000193784
2030	Climate change (kg CO2-Eq)	electricity production, hydro, reservoir, non-alpine region	0.000449358
2030	Climate change (kg CO2-Eq)	electricity production, hydro, run-of-river	0.000155899
2030	Climate change (kg CO2-Eq)	electricity production, lignite	0.0140791
2030	Climate change (kg CO2-Eq)	electricity production, lignite with CCS	0.000332609
2030	Climate change (kg CO2-Eq)	electricity production, natural gas with CCS	0.0024125
2030	Climate change (kg CO2-Eq)	electricity production, natural gas, combined cycle power plant	0.0761857
2030	Climate change (kg CO2-Eq)	electricity production, natural gas, conventional power plant	0.00865206
2030	Climate change (kg CO2-Eq)	electricity production, nuclear, boiling water reactor	0.000998145
2030	Climate change (kg CO2-Eq)	electricity production, nuclear, pressure water reactor	0.000943786
2030	Climate change (kg CO2-Eq)	electricity production, oil	0.00743221
2030	Climate change (kg CO2-Eq)	electricity production, photovoltaic, 3kWp slanted-roof installation, multi-Si, panel, mounted	0.000632426
2030	Climate change (kg CO2-Eq)	electricity production, photovoltaic, 570kWp open ground installation, multi-Si	0.00427815
2030	Climate change (kg CO2-Eq)	electricity production, solar thermal parabolic trough, 50 MW	3.02341e-05
2030	Climate change (kg CO2-Eq)	electricity production, solar tower power plant, 20 MW	1.41815e-05
2030	Climate change (kg CO2-Eq)	electricity production, wave	3.49413e-09
2030	Climate change (kg CO2-Eq)	electricity production, wind, <1MW turbine, onshore	0.000369493
2030	Climate change (kg CO2-Eq)	electricity production, wind, >3MW turbine, onshore	0.000638515
2030	Climate change (kg CO2-Eq)	electricity production, wind, 1-3MW turbine, offshore	6.29567e-05
2030	Climate change (kg CO2-Eq)	electricity production, wind, 1-3MW turbine, onshore	0.000371296
2030	Climate change (kg CO2-Eq)	electricity production, wood, future	0.00347598
2030	Climate change (kg CO2-Eq)	heat and power co-generation, hard coal	0.00691945
2030	Climate change (kg CO2-Eq)	heat and power co-generation, lignite	0.00561179
2030	Climate change (kg CO2-Eq)	heat and power co-generation, natural gas, combined cycle power plant, 400MW electrical	0.00840789
2030	Climate change (kg CO2-Eq)	heat and power co-generation, natural gas, conventional power plant, 100MW electrical	0.00979632
2030	Climate change (kg CO2-Eq)	heat and power co-generation, oil	0.000892828
2030	Climate change (kg CO2-Eq)	heat and power co-generation, wood chips, 6667 kW, state-of-the-art 2014	0.000455872
2030	Freshwater ecotoxicity (kg 14-DCB)	electricity production, biomass with CCS	6.64795e-08
2030	Freshwater ecotoxicity (kg 14-DCB)	electricity production, deep geothermal	1.4328e-05
2030	Freshwater ecotoxicity (kg 14-DCB)	electricity production, hard coal	0.000140329
2030	Freshwater ecotoxicity (kg 14-DCB)	electricity production, hard coal with CCS	2.45097e-05
2030	Freshwater ecotoxicity (kg 14-DCB)	electricity production, hydro, reservoir, alpine region	6.3832e-06
2030	Freshwater ecotoxicity (kg 14-DCB)	electricity production, hydro, reservoir, non-alpine region	1.65828e-06
2030	Freshwater ecotoxicity (kg 14-DCB)	electricity production, hydro, run-of-river	9.35681e-06
2030	Freshwater ecotoxicity (kg 14-DCB)	electricity production, lignite	0.000481124
2030	Freshwater ecotoxicity (kg 14-DCB)	electricity production, lignite with CCS	0.000104251
2030	Freshwater ecotoxicity (kg 14-DCB)	electricity production, natural gas with CCS	1.58641e-05
2030	Freshwater ecotoxicity (kg 14-DCB)	electricity production, natural gas, combined cycle power plant	0.000647355
2030	Freshwater ecotoxicity (kg 14-DCB)	electricity production, natural gas, conventional power plant	9.49428e-05
2030	Freshwater ecotoxicity (kg 14-DCB)	electricity production, nuclear, boiling water reactor	9.29134e-05
2030	Freshwater ecotoxicity (kg 14-DCB)	electricity production, nuclear, pressure water reactor	8.96893e-05
2030	Freshwater ecotoxicity (kg 14-DCB)	electricity production, oil	1.43883e-05
2030	Freshwater ecotoxicity (kg 14-DCB)	electricity production, photovoltaic, 3kWp slanted-roof installation, multi-Si, panel, mounted	0.000418947
2030	Freshwater ecotoxicity (kg 14-DCB)	electricity production, photovoltaic, 570kWp open ground installation, multi-Si	0.00117908
2030	Freshwater ecotoxicity (kg 14-DCB)	electricity production, solar thermal parabolic trough, 50 MW	1.71262e-06
2030	Freshwater ecotoxicity (kg 14-DCB)	electricity production, solar tower power plant, 20 MW	9.98809e-07
2030	Freshwater ecotoxicity (kg 14-DCB)	electricity production, wave	1.88403e-10
2030	Freshwater ecotoxicity (kg 14-DCB)	electricity production, wind, <1MW turbine, onshore	0.000212624
2030	Freshwater ecotoxicity (kg 14-DCB)	electricity production, wind, >3MW turbine, onshore	0.00141655
2030	Freshwater ecotoxicity (kg 14-DCB)	electricity production, wind, 1-3MW turbine, offshore	1.95804e-05
2030	Freshwater ecotoxicity (kg 14-DCB)	electricity production, wind, 1-3MW turbine, onshore	0.000187598
2030	Freshwater ecotoxicity (kg 14-DCB)	electricity production, wood, future	0.00016025
2030	Freshwater ecotoxicity (kg 14-DCB)	heat and power co-generation, hard coal	7.00106e-05
2030	Freshwater ecotoxicity (kg 14-DCB)	heat and power co-generation, lignite	0.000200755
2030	Freshwater ecotoxicity (kg 14-DCB)	heat and power co-generation, natural gas, combined cycle power plant, 400MW electrical	7.07353e-05
2030	Freshwater ecotoxicity (kg 14-DCB)	heat and power co-generation, natural gas, conventional power plant, 100MW electrical	0.000100681
2030	Freshwater ecotoxicity (kg 14-DCB)	heat and power co-generation, oil	1.69472e-06
2030	Freshwater ecotoxicity (kg 14-DCB)	heat and power co-generation, wood chips, 6667 kW, state-of-the-art 2014	1.37818e-05
2030	Freshwater eutrophication (kg P-Eq)	electricity production, biomass with CCS	5.01296e-10
2030	Freshwater eutrophication (kg P-Eq)	electricity production, deep geothermal	1.55117e-07
2030	Freshwater eutrophication (kg P-Eq)	electricity production, hard coal	7.07323e-06
2030	Freshwater eutrophication (kg P-Eq)	electricity production, hard coal with CCS	1.42476e-06
2030	Freshwater eutrophication (kg P-Eq)	electricity production, hydro, reservoir, alpine region	3.45182e-08
2030	Freshwater eutrophication (kg P-Eq)	electricity production, hydro, reservoir, non-alpine region	8.96551e-09
2030	Freshwater eutrophication (kg P-Eq)	electricity production, hydro, run-of-river	3.97566e-08
2030	Freshwater eutrophication (kg P-Eq)	electricity production, lignite	3.19143e-05
2030	Freshwater eutrophication (kg P-Eq)	electricity production, lignite with CCS	7.75301e-06
2030	Freshwater eutrophication (kg P-Eq)	electricity production, natural gas with CCS	1.00867e-07
2030	Freshwater eutrophication (kg P-Eq)	electricity production, natural gas, combined cycle power plant	4.82565e-07
2030	Freshwater eutrophication (kg P-Eq)	electricity production, natural gas, conventional power plant	9.69021e-08
2030	Freshwater eutrophication (kg P-Eq)	electricity production, nuclear, boiling water reactor	5.03876e-07
2030	Freshwater eutrophication (kg P-Eq)	electricity production, nuclear, pressure water reactor	4.75134e-07
2030	Freshwater eutrophication (kg P-Eq)	electricity production, oil	5.91614e-08
2030	Freshwater eutrophication (kg P-Eq)	electricity production, photovoltaic, 3kWp slanted-roof installation, multi-Si, panel, mounted	6.32768e-07
2030	Freshwater eutrophication (kg P-Eq)	electricity production, photovoltaic, 570kWp open ground installation, multi-Si	2.63469e-06
2030	Freshwater eutrophication (kg P-Eq)	electricity production, solar thermal parabolic trough, 50 MW	4.69176e-09
2030	Freshwater eutrophication (kg P-Eq)	electricity production, solar tower power plant, 20 MW	2.31397e-09
2030	Freshwater eutrophication (kg P-Eq)	electricity production, wave	7.60006e-13
2030	Freshwater eutrophication (kg P-Eq)	electricity production, wind, <1MW turbine, onshore	2.45879e-07
2030	Freshwater eutrophication (kg P-Eq)	electricity production, wind, >3MW turbine, onshore	1.03601e-06
2030	Freshwater eutrophication (kg P-Eq)	electricity production, wind, 1-3MW turbine, offshore	3.68142e-08
2030	Freshwater eutrophication (kg P-Eq)	electricity production, wind, 1-3MW turbine, onshore	2.38439e-07
2030	Freshwater eutrophication (kg P-Eq)	electricity production, wood, future	2.85489e-06
2030	Freshwater eutrophication (kg P-Eq)	heat and power co-generation, hard coal	3.62592e-06
2030	Freshwater eutrophication (kg P-Eq)	heat and power co-generation, lignite	1.32134e-05
2030	Freshwater eutrophication (kg P-Eq)	heat and power co-generation, natural gas, combined cycle power plant, 400MW electrical	5.13729e-08
2030	Freshwater eutrophication (kg P-Eq)	heat and power co-generation, natural gas, conventional power plant, 100MW electrical	9.92883e-08
2030	Freshwater eutrophication (kg P-Eq)	heat and power co-generation, oil	7.02252e-09
2030	Freshwater eutrophication (kg P-Eq)	heat and power co-generation, wood chips, 6667 kW, state-of-the-art 2014	3.53323e-07
2030	Human toxicity (kg 14-DCB)	electricity production, biomass with CCS	-3.59352e-07
2030	Human toxicity (kg 14-DCB)	electricity production, deep geothermal	0.00037252
2030	Human toxicity (kg 14-DCB)	electricity production, hard coal	0.00480168
2030	Human toxicity (kg 14-DCB)	electricity production, hard coal with CCS	0.000999866
2030	Human toxicity (kg 14-DCB)	electricity production, hydro, reservoir, alpine region	6.06965e-05
2030	Human toxicity (kg 14-DCB)	electricity production, hydro, reservoir, non-alpine region	1.58005e-05
2030	Human toxicity (kg 14-DCB)	electricity production, hydro, run-of-river	6.0984e-05
2030	Human toxicity (kg 14-DCB)	electricity production, lignite	0.0190557
2030	Human toxicity (kg 14-DCB)	electricity production, lignite with CCS	0.00428665
2030	Human toxicity (kg 14-DCB)	electricity production, natural gas with CCS	0.000131274
2030	Human toxicity (kg 14-DCB)	electricity production, natural gas, combined cycle power plant	0.00126384
2030	Human toxicity (kg 14-DCB)	electricity production, natural gas, conventional power plant	0.000237236
2030	Human toxicity (kg 14-DCB)	electricity production, nuclear, boiling water reactor	0.00394208
2030	Human toxicity (kg 14-DCB)	electricity production, nuclear, pressure water reactor	0.00371823
2030	Human toxicity (kg 14-DCB)	electricity production, oil	0.000618642
2030	Human toxicity (kg 14-DCB)	electricity production, photovoltaic, 3kWp slanted-roof installation, multi-Si, panel, mounted	0.00133807
2030	Human toxicity (kg 14-DCB)	electricity production, photovoltaic, 570kWp open ground installation, multi-Si	0.00519269
2030	Human toxicity (kg 14-DCB)	electricity production, solar thermal parabolic trough, 50 MW	7.16835e-06
2030	Human toxicity (kg 14-DCB)	electricity production, solar tower power plant, 20 MW	3.75085e-06
2030	Human toxicity (kg 14-DCB)	electricity production, wave	1.23201e-09
2030	Human toxicity (kg 14-DCB)	electricity production, wind, <1MW turbine, onshore	0.000465996
2030	Human toxicity (kg 14-DCB)	electricity production, wind, >3MW turbine, onshore	0.00222526
2030	Human toxicity (kg 14-DCB)	electricity production, wind, 1-3MW turbine, offshore	7.50269e-05
2030	Human toxicity (kg 14-DCB)	electricity production, wind, 1-3MW turbine, onshore	0.000446056
2030	Human toxicity (kg 14-DCB)	electricity production, wood, future	0.038818
2030	Human toxicity (kg 14-DCB)	heat and power co-generation, hard coal	0.00269284
2030	Human toxicity (kg 14-DCB)	heat and power co-generation, lignite	0.00795709
2030	Human toxicity (kg 14-DCB)	heat and power co-generation, natural gas, combined cycle power plant, 400MW electrical	0.000135856
2030	Human toxicity (kg 14-DCB)	heat and power co-generation, natural gas, conventional power plant, 100MW electrical	0.000243246
2030	Human toxicity (kg 14-DCB)	heat and power co-generation, oil	7.68395e-05
2030	Human toxicity (kg 14-DCB)	heat and power co-generation, wood chips, 6667 kW, state-of-the-art 2014	0.00506153
2030	Metal depletion (kg Fe-Eq)	electricity production, biomass with CCS	1.77818e-07
2030	Metal depletion (kg Fe-Eq)	electricity production, deep geothermal	0.000101533
2030	Metal depletion (kg Fe-Eq)	electricity production, hard coal	0.000137876
2030	Metal depletion (kg Fe-Eq)	electricity production, hard coal with CCS	2.05922e-05
2030	Metal depletion (kg Fe-Eq)	electricity production, hydro, reservoir, alpine region	7.23218e-05
2030	Metal depletion (kg Fe-Eq)	electricity production, hydro, reservoir, non-alpine region	1.87441e-05
2030	Metal depletion (kg Fe-Eq)	electricity production, hydro, run-of-river	8.49281e-05
2030	Metal depletion (kg Fe-Eq)	electricity production, lignite	9.93056e-05
2030	Metal depletion (kg Fe-Eq)	electricity production, lignite with CCS	1.74239e-05
2030	Metal depletion (kg Fe-Eq)	electricity production, natural gas with CCS	7.22466e-05
2030	Metal depletion (kg Fe-Eq)	electricity production, natural gas, combined cycle power plant	0.000474993
2030	Metal depletion (kg Fe-Eq)	electricity production, natural gas, conventional power plant	7.87027e-05
2030	Metal depletion (kg Fe-Eq)	electricity production, nuclear, boiling water reactor	0.000623177
2030	Metal depletion (kg Fe-Eq)	electricity production, nuclear, pressure water reactor	0.000600858
2030	Metal depletion (kg Fe-Eq)	electricity production, oil	4.49384e-05
2030	Metal depletion (kg Fe-Eq)	electricity production, photovoltaic, 3kWp slanted-roof installation, multi-Si, panel, mounted	0.000502241
2030	Metal depletion (kg Fe-Eq)	electricity production, photovoltaic, 570kWp open ground installation, multi-Si	0.00269239
2030	Metal depletion (kg Fe-Eq)	electricity production, solar thermal parabolic trough, 50 MW	6.04654e-06
2030	Metal depletion (kg Fe-Eq)	electricity production, solar tower power plant, 20 MW	3.71649e-06
2030	Metal depletion (kg Fe-Eq)	electricity production, wave	1.73267e-09
2030	Metal depletion (kg Fe-Eq)	electricity production, wind, <1MW turbine, onshore	0.000458009
2030	Metal depletion (kg Fe-Eq)	electricity production, wind, >3MW turbine, onshore	0.000896559
2030	Metal depletion (kg Fe-Eq)	electricity production, wind, 1-3MW turbine, offshore	7.93627e-05
2030	Metal depletion (kg Fe-Eq)	electricity production, wind, 1-3MW turbine, onshore	0.000430484
2030	Metal depletion (kg Fe-Eq)	electricity production, wood, future	0.00074322
2030	Metal depletion (kg Fe-Eq)	heat and power co-generation, hard coal	4.43091e-05
2030	Metal depletion (kg Fe-Eq)	heat and power co-generation, lignite	3.50772e-05
2030	Metal depletion (kg Fe-Eq)	heat and power co-generation, natural gas, combined cycle power plant, 400MW electrical	5.03129e-05
2030	Metal depletion (kg Fe-Eq)	heat and power co-generation, natural gas, conventional power plant, 100MW electrical	8.13075e-05
2030	Metal depletion (kg Fe-Eq)	heat and power co-generation, oil	5.31509e-06
2030	Metal depletion (kg Fe-Eq)	heat and power co-generation, wood chips, 6667 kW, state-of-the-art 2014	5.22586e-05
2030	Terrestrial acidification (kg SO2-Eq)	electricity production, biomass with CCS	3.86962e-09
2030	Terrestrial acidification (kg SO2-Eq)	electricity production, deep geothermal	8.11717e-07
2030	Terrestrial acidification (kg SO2-Eq)	electricity production, hard coal	1.39861e-05
2030	Terrestrial acidification (kg SO2-Eq)	electricity production, hard coal with CCS	1.4155e-05
2030	Terrestrial acidification (kg SO2-Eq)	electricity production, hydro, reservoir, alpine region	5.77784e-07
2030	Terrestrial acidification (kg SO2-Eq)	electricity production, hydro, reservoir, non-alpine region	1.49884e-07
2030	Terrestrial acidification (kg SO2-Eq)	electricity production, hydro, run-of-river	5.91289e-07
2030	Terrestrial acidification (kg SO2-Eq)	electricity production, lignite	1.07217e-05
2030	Terrestrial acidification (kg SO2-Eq)	electricity production, lignite with CCS	1.19773e-05
2030	Terrestrial acidification (kg SO2-Eq)	electricity production, natural gas with CCS	1.21216e-05
2030	Terrestrial acidification (kg SO2-Eq)	electricity production, natural gas, combined cycle power plant	0.000112588
2030	Terrestrial acidification (kg SO2-Eq)	electricity production, natural gas, conventional power plant	1.02749e-05
2030	Terrestrial acidification (kg SO2-Eq)	electricity production, nuclear, boiling water reactor	4.88903e-06
2030	Terrestrial acidification (kg SO2-Eq)	electricity production, nuclear, pressure water reactor	4.65809e-06
2030	Terrestrial acidification (kg SO2-Eq)	electricity production, oil	2.01635e-05
2030	Terrestrial acidification (kg SO2-Eq)	electricity production, photovoltaic, 3kWp slanted-roof installation, multi-Si, panel, mounted	4.58501e-06
2030	Terrestrial acidification (kg SO2-Eq)	electricity production, photovoltaic, 570kWp open ground installation, multi-Si	2.21623e-05
2030	Terrestrial acidification (kg SO2-Eq)	electricity production, solar thermal parabolic trough, 50 MW	1.11368e-07
2030	Terrestrial acidification (kg SO2-Eq)	electricity production, solar tower power plant, 20 MW	5.74504e-08
2030	Terrestrial acidification (kg SO2-Eq)	electricity production, wave	6.93666e-11
2030	Terrestrial acidification (kg SO2-Eq)	electricity production, wind, <1MW turbine, onshore	2.03256e-06
2030	Terrestrial acidification (kg SO2-Eq)	electricity production, wind, >3MW turbine, onshore	7.25153e-06
2030	Terrestrial acidification (kg SO2-Eq)	electricity production, wind, 1-3MW turbine, offshore	3.46411e-07
2030	Terrestrial acidification (kg SO2-Eq)	electricity production, wind, 1-3MW turbine, onshore	1.97524e-06
2030	Terrestrial acidification (kg SO2-Eq)	electricity production, wood, future	0.000124694
2030	Terrestrial acidification (kg SO2-Eq)	heat and power co-generation, hard coal	1.59138e-05
2030	Terrestrial acidification (kg SO2-Eq)	heat and power co-generation, lignite	9.91026e-06
2030	Terrestrial acidification (kg SO2-Eq)	heat and power co-generation, natural gas, combined cycle power plant, 400MW electrical	1.26898e-05
2030	Terrestrial acidification (kg SO2-Eq)	heat and power co-generation, natural gas, conventional power plant, 100MW electrical	1.51297e-05
2030	Terrestrial acidification (kg SO2-Eq)	heat and power co-generation, oil	3.45914e-06
2030	Terrestrial acidification (kg SO2-Eq)	heat and power co-generation, wood chips, 6667 kW, state-of-the-art 2014	1.37871e-05
2030	Terrestrial ecotoxicity (kg 14-DCB)	electricity production, biomass with CCS	5.23019e-10
2030	Terrestrial ecotoxicity (kg 14-DCB)	electricity production, deep geothermal	2.12129e-07
2030	Terrestrial ecotoxicity (kg 14-DCB)	electricity production, hard coal	1.83594e-07
2030	Terrestrial ecotoxicity (kg 14-DCB)	electricity production, hard coal with CCS	2.9161e-08
2030	Terrestrial ecotoxicity (kg 14-DCB)	electricity production, hydro, reservoir, alpine region	1.72892e-08
2030	Terrestrial ecotoxicity (kg 14-DCB)	electricity production, hydro, reservoir, non-alpine region	4.48375e-09
2030	Terrestrial ecotoxicity (kg 14-DCB)	electricity production, hydro, run-of-river	1.62679e-08
2030	Terrestrial ecotoxicity (kg 14-DCB)	electricity production, lignite	1.47021e-07
2030	Terrestrial ecotoxicity (kg 14-DCB)	electricity production, lignite with CCS	2.71581e-09
2030	Terrestrial ecotoxicity (kg 14-DCB)	electricity production, natural gas with CCS	5.90086e-08
2030	Terrestrial ecotoxicity (kg 14-DCB)	electricity production, natural gas, combined cycle power plant	9.09732e-06
2030	Terrestrial ecotoxicity (kg 14-DCB)	electricity production, natural gas, conventional power plant	1.08058e-06
2030	Terrestrial ecotoxicity (kg 14-DCB)	electricity production, nuclear, boiling water reactor	6.16955e-07
2030	Terrestrial ecotoxicity (kg 14-DCB)	electricity production, nuclear, pressure water reactor	5.80593e-07
2030	Terrestrial ecotoxicity (kg 14-DCB)	electricity production, oil	1.01571e-06
2030	Terrestrial ecotoxicity (kg 14-DCB)	electricity production, photovoltaic, 3kWp slanted-roof installation, multi-Si, panel, mounted	1.95385e-06
2030	Terrestrial ecotoxicity (kg 14-DCB)	electricity production, photovoltaic, 570kWp open ground installation, multi-Si	1.19818e-05
2030	Terrestrial ecotoxicity (kg 14-DCB)	electricity production, solar thermal parabolic trough, 50 MW	3.8297e-09
2030	Terrestrial ecotoxicity (kg 14-DCB)	electricity production, solar tower power plant, 20 MW	2.02126e-09
2030	Terrestrial ecotoxicity (kg 14-DCB)	electricity production, wave	3.63164e-13
2030	Terrestrial ecotoxicity (kg 14-DCB)	electricity production, wind, <1MW turbine, onshore	1.08863e-07
2030	Terrestrial ecotoxicity (kg 14-DCB)	electricity production, wind, >3MW turbine, onshore	3.93712e-07
2030	Terrestrial ecotoxicity (kg 14-DCB)	electricity production, wind, 1-3MW turbine, offshore	2.24496e-08
2030	Terrestrial ecotoxicity (kg 14-DCB)	electricity production, wind, 1-3MW turbine, onshore	1.23679e-07
2030	Terrestrial ecotoxicity (kg 14-DCB)	electricity production, wood, future	5.51714e-06
2030	Terrestrial ecotoxicity (kg 14-DCB)	heat and power co-generation, hard coal	9.78979e-08
2030	Terrestrial ecotoxicity (kg 14-DCB)	heat and power co-generation, lignite	6.13941e-08
2030	Terrestrial ecotoxicity (kg 14-DCB)	heat and power co-generation, natural gas, combined cycle power plant, 400MW electrical	1.00353e-06
2030	Terrestrial ecotoxicity (kg 14-DCB)	heat and power co-generation, natural gas, conventional power plant, 100MW electrical	1.17608e-06
2030	Terrestrial ecotoxicity (kg 14-DCB)	heat and power co-generation, oil	1.27212e-07
2030	Terrestrial ecotoxicity (kg 14-DCB)	heat and power co-generation, wood chips, 6667 kW, state-of-the-art 2014	7.13565e-07
2030	Water depletion (m3 water)	electricity production, biomass with CCS	7.32752e-09
2030	Water depletion (m3 water)	electricity production, deep geothermal	1.67922e-06
2030	Water depletion (m3 water)	electricity production, hard coal	2.8651e-05
2030	Water depletion (m3 water)	electricity production, hard coal with CCS	5.91086e-06
2030	Water depletion (m3 water)	electricity production, hydro, reservoir, alpine region	5.0315e-07
2030	Water depletion (m3 water)	electricity production, hydro, reservoir, non-alpine region	1.30452e-07
2030	Water depletion (m3 water)	electricity production, hydro, run-of-river	4.78482e-07
2030	Water depletion (m3 water)	electricity production, lignite	7.69796e-05
2030	Water depletion (m3 water)	electricity production, lignite with CCS	1.53065e-05
2030	Water depletion (m3 water)	electricity production, natural gas with CCS	4.27806e-05
2030	Water depletion (m3 water)	electricity production, natural gas, combined cycle power plant	0.000264027
2030	Water depletion (m3 water)	electricity production, natural gas, conventional power plant	3.12419e-05
2030	Water depletion (m3 water)	electricity production, nuclear, boiling water reactor	0.000401507
2030	Water depletion (m3 water)	electricity production, nuclear, pressure water reactor	0.000348612
2030	Water depletion (m3 water)	electricity production, oil	6.09941e-06
2030	Water depletion (m3 water)	electricity production, photovoltaic, 3kWp slanted-roof installation, multi-Si, panel, mounted	5.5434e-06
2030	Water depletion (m3 water)	electricity production, photovoltaic, 570kWp open ground installation, multi-Si	2.83694e-05
2030	Water depletion (m3 water)	electricity production, solar thermal parabolic trough, 50 MW	1.39492e-07
2030	Water depletion (m3 water)	electricity production, solar tower power plant, 20 MW	6.64665e-08
2030	Water depletion (m3 water)	electricity production, wave	5.20145e-12
2030	Water depletion (m3 water)	electricity production, wind, <1MW turbine, onshore	1.59194e-06
2030	Water depletion (m3 water)	electricity production, wind, >3MW turbine, onshore	6.29676e-06
2030	Water depletion (m3 water)	electricity production, wind, 1-3MW turbine, offshore	3.48736e-07
2030	Water depletion (m3 water)	electricity production, wind, 1-3MW turbine, onshore	1.9434e-06
2030	Water depletion (m3 water)	electricity production, wood, future	1.02151e-05
2030	Water depletion (m3 water)	heat and power co-generation, hard coal	1.83953e-05
2030	Water depletion (m3 water)	heat and power co-generation, lignite	2.88501e-05
2030	Water depletion (m3 water)	heat and power co-generation, natural gas, combined cycle power plant, 400MW electrical	2.91306e-05
2030	Water depletion (m3 water)	heat and power co-generation, natural gas, conventional power plant, 100MW electrical	3.40217e-05
2030	Water depletion (m3 water)	heat and power co-generation, oil	7.35852e-07
2030	Water depletion (m3 water)	heat and power co-generation, wood chips, 6667 kW, state-of-the-art 2014	1.15198e-06
2040	Climate change (kg CO2-Eq)	electricity production, biomass with CCS	-0.0565403
2040	Climate change (kg CO2-Eq)	electricity production, deep geothermal	0.000175646
2040	Climate change (kg CO2-Eq)	electricity production, hard coal	0.00108051
2040	Climate change (kg CO2-Eq)	electricity production, hard coal with CCS	0.00379729
2040	Climate change (kg CO2-Eq)	electricity production, hydro, reservoir, alpine region	0.000230994
2040	Climate change (kg CO2-Eq)	electricity production, hydro, reservoir, non-alpine region	0.000579254
2040	Climate change (kg CO2-Eq)	electricity production, hydro, run-of-river	0.000186173
2040	Climate change (kg CO2-Eq)	electricity production, lignite	0.00113267
2040	Climate change (kg CO2-Eq)	electricity production, lignite with CCS	0.00217992
2040	Climate change (kg CO2-Eq)	electricity production, natural gas with CCS	0.0213314
2040	Climate change (kg CO2-Eq)	electricity production, natural gas, combined cycle power plant	0.00108463
2040	Climate change (kg CO2-Eq)	electricity production, natural gas, conventional power plant	0.00856455
2040	Climate change (kg CO2-Eq)	electricity production, nuclear, boiling water reactor	0.000627965
2040	Climate change (kg CO2-Eq)	electricity production, nuclear, pressure water reactor	0.000595714
2040	Climate change (kg CO2-Eq)	electricity production, oil	0.000562872
2040	Climate change (kg CO2-Eq)	electricity production, photovoltaic, 3kWp slanted-roof installation, multi-Si, panel, mounted	0.0028474
2040	Climate change (kg CO2-Eq)	electricity production, photovoltaic, 570kWp open ground installation, multi-Si	0.00672509
2040	Climate change (kg CO2-Eq)	electricity production, solar thermal parabolic trough, 50 MW	3.77187e-05
2040	Climate change (kg CO2-Eq)	electricity production, solar tower power plant, 20 MW	1.79221e-05
2040	Climate change (kg CO2-Eq)	electricity production, wave	6.99033e-09
2040	Climate change (kg CO2-Eq)	electricity production, wind, <1MW turbine, onshore	0.000468528
2040	Climate change (kg CO2-Eq)	electricity production, wind, >3MW turbine, onshore	0.000797398
2040	Climate change (kg CO2-Eq)	electricity production, wind, 1-3MW turbine, offshore	0.000209573
2040	Climate change (kg CO2-Eq)	electricity production, wind, 1-3MW turbine, onshore	0.000457937
2040	Climate change (kg CO2-Eq)	electricity production, wood, future	0.00170857
2040	Climate change (kg CO2-Eq)	heat and power co-generation, hard coal	0.000113776
2040	Climate change (kg CO2-Eq)	heat and power co-generation, lignite	0.000105815
2040	Climate change (kg CO2-Eq)	heat and power co-generation, natural gas, combined cycle power plant, 400MW electrical	0.000175013
2040	Climate change (kg CO2-Eq)	heat and power co-generation, natural gas, conventional power plant, 100MW electrical	0.000218833
2040	Climate change (kg CO2-Eq)	heat and power co-generation, oil	3.86953e-05
2040	Climate change (kg CO2-Eq)	heat and power co-generation, wood chips, 6667 kW, state-of-the-art 2014	0.000734417
2040	Freshwater ecotoxicity (kg 14-DCB)	electricity production, biomass with CCS	0.000504878
2040	Freshwater ecotoxicity (kg 14-DCB)	electricity production, deep geothermal	1.55602e-05
2040	Freshwater ecotoxicity (kg 14-DCB)	electricity production, hard coal	8.77373e-06
2040	Freshwater ecotoxicity (kg 14-DCB)	electricity production, hard coal with CCS	0.000131745
2040	Freshwater ecotoxicity (kg 14-DCB)	electricity production, hydro, reservoir, alpine region	6.48077e-06
2040	Freshwater ecotoxicity (kg 14-DCB)	electricity production, hydro, reservoir, non-alpine region	1.68361e-06
2040	Freshwater ecotoxicity (kg 14-DCB)	electricity production, hydro, run-of-river	9.44453e-06
2040	Freshwater ecotoxicity (kg 14-DCB)	electricity production, lignite	3.00048e-05
2040	Freshwater ecotoxicity (kg 14-DCB)	electricity production, lignite with CCS	0.000556046
2040	Freshwater ecotoxicity (kg 14-DCB)	electricity production, natural gas with CCS	0.000113424
2040	Freshwater ecotoxicity (kg 14-DCB)	electricity production, natural gas, combined cycle power plant	7.16465e-06
2040	Freshwater ecotoxicity (kg 14-DCB)	electricity production, natural gas, conventional power plant	7.30387e-05
2040	Freshwater ecotoxicity (kg 14-DCB)	electricity production, nuclear, boiling water reactor	7.40992e-05
2040	Freshwater ecotoxicity (kg 14-DCB)	electricity production, nuclear, pressure water reactor	7.14261e-05
2040	Freshwater ecotoxicity (kg 14-DCB)	electricity production, oil	8.54667e-07
2040	Freshwater ecotoxicity (kg 14-DCB)	electricity production, photovoltaic, 3kWp slanted-roof installation, multi-Si, panel, mounted	0.00207143
2040	Freshwater ecotoxicity (kg 14-DCB)	electricity production, photovoltaic, 570kWp open ground installation, multi-Si	0.00193868
2040	Freshwater ecotoxicity (kg 14-DCB)	electricity production, solar thermal parabolic trough, 50 MW	1.72307e-06
2040	Freshwater ecotoxicity (kg 14-DCB)	electricity production, solar tower power plant, 20 MW	1.00352e-06
2040	Freshwater ecotoxicity (kg 14-DCB)	electricity production, wave	3.02296e-10
2040	Freshwater ecotoxicity (kg 14-DCB)	electricity production, wind, <1MW turbine, onshore	0.000232981
2040	Freshwater ecotoxicity (kg 14-DCB)	electricity production, wind, >3MW turbine, onshore	0.00155138
2040	Freshwater ecotoxicity (kg 14-DCB)	electricity production, wind, 1-3MW turbine, offshore	5.54681e-05
2040	Freshwater ecotoxicity (kg 14-DCB)	electricity production, wind, 1-3MW turbine, onshore	0.000205625
2040	Freshwater ecotoxicity (kg 14-DCB)	electricity production, wood, future	6.40597e-05
2040	Freshwater ecotoxicity (kg 14-DCB)	heat and power co-generation, hard coal	8.92774e-07
2040	Freshwater ecotoxicity (kg 14-DCB)	heat and power co-generation, lignite	2.90423e-06
2040	Freshwater ecotoxicity (kg 14-DCB)	heat and power co-generation, natural gas, combined cycle power plant, 400MW electrical	1.14651e-06
2040	Freshwater ecotoxicity (kg 14-DCB)	heat and power co-generation, natural gas, conventional power plant, 100MW electrical	1.74781e-06
2040	Freshwater ecotoxicity (kg 14-DCB)	heat and power co-generation, oil	6.34151e-08
2040	Freshwater ecotoxicity (kg 14-DCB)	heat and power co-generation, wood chips, 6667 kW, state-of-the-art 2014	1.78043e-05
2040	Freshwater eutrophication (kg P-Eq)	electricity production, biomass with CCS	1.98817e-06
2040	Freshwater eutrophication (kg P-Eq)	electricity production, deep geothermal	1.10213e-07
2040	Freshwater eutrophication (kg P-Eq)	electricity production, hard coal	4.38888e-07
2040	Freshwater eutrophication (kg P-Eq)	electricity production, hard coal with CCS	7.5168e-06
2040	Freshwater eutrophication (kg P-Eq)	electricity production, hydro, reservoir, alpine region	2.95485e-08
2040	Freshwater eutrophication (kg P-Eq)	electricity production, hydro, reservoir, non-alpine region	7.67513e-09
2040	Freshwater eutrophication (kg P-Eq)	electricity production, hydro, run-of-river	3.57436e-08
2040	Freshwater eutrophication (kg P-Eq)	electricity production, lignite	1.98265e-06
2040	Freshwater eutrophication (kg P-Eq)	electricity production, lignite with CCS	4.11977e-05
2040	Freshwater eutrophication (kg P-Eq)	electricity production, natural gas with CCS	5.54867e-07
2040	Freshwater eutrophication (kg P-Eq)	electricity production, natural gas, combined cycle power plant	4.80111e-09
2040	Freshwater eutrophication (kg P-Eq)	electricity production, natural gas, conventional power plant	6.96522e-08
2040	Freshwater eutrophication (kg P-Eq)	electricity production, nuclear, boiling water reactor	3.84036e-07
2040	Freshwater eutrophication (kg P-Eq)	electricity production, nuclear, pressure water reactor	3.59827e-07
2040	Freshwater eutrophication (kg P-Eq)	electricity production, oil	2.91863e-09
2040	Freshwater eutrophication (kg P-Eq)	electricity production, photovoltaic, 3kWp slanted-roof installation, multi-Si, panel, mounted	2.84875e-06
2040	Freshwater eutrophication (kg P-Eq)	electricity production, photovoltaic, 570kWp open ground installation, multi-Si	3.78042e-06
2040	Freshwater eutrophication (kg P-Eq)	electricity production, solar thermal parabolic trough, 50 MW	4.31351e-09
2040	Freshwater eutrophication (kg P-Eq)	electricity production, solar tower power plant, 20 MW	2.18035e-09
2040	Freshwater eutrophication (kg P-Eq)	electricity production, wave	1.1549e-12
2040	Freshwater eutrophication (kg P-Eq)	electricity production, wind, <1MW turbine, onshore	2.55294e-07
2040	Freshwater eutrophication (kg P-Eq)	electricity production, wind, >3MW turbine, onshore	1.10543e-06
2040	Freshwater eutrophication (kg P-Eq)	electricity production, wind, 1-3MW turbine, offshore	9.88209e-08
2040	Freshwater eutrophication (kg P-Eq)	electricity production, wind, 1-3MW turbine, onshore	2.44016e-07
2040	Freshwater eutrophication (kg P-Eq)	electricity production, wood, future	1.11547e-06
2040	Freshwater eutrophication (kg P-Eq)	heat and power co-generation, hard coal	4.50437e-08
2040	Freshwater eutrophication (kg P-Eq)	heat and power co-generation, lignite	1.90195e-07
2040	Freshwater eutrophication (kg P-Eq)	heat and power co-generation, natural gas, combined cycle power plant, 400MW electrical	7.50012e-10
2040	Freshwater eutrophication (kg P-Eq)	heat and power co-generation, natural gas, conventional power plant, 100MW electrical	1.60544e-09
2040	Freshwater eutrophication (kg P-Eq)	heat and power co-generation, oil	2.18272e-10
2040	Freshwater eutrophication (kg P-Eq)	heat and power co-generation, wood chips, 6667 kW, state-of-the-art 2014	4.46915e-07
2040	Human toxicity (kg 14-DCB)	electricity production, biomass with CCS	-0.00849704
2040	Human toxicity (kg 14-DCB)	electricity production, deep geothermal	0.000345337
2040	Human toxicity (kg 14-DCB)	electricity production, hard coal	0.000298322
2040	Human toxicity (kg 14-DCB)	electricity production, hard coal with CCS	0.00528443
2040	Human toxicity (kg 14-DCB)	electricity production, hydro, reservoir, alpine region	5.6535e-05
2040	Human toxicity (kg 14-DCB)	electricity production, hydro, reservoir, non-alpine region	1.47214e-05
2040	Human toxicity (kg 14-DCB)	electricity production, hydro, run-of-river	5.77369e-05
2040	Human toxicity (kg 14-DCB)	electricity production, lignite	0.00118625
2040	Human toxicity (kg 14-DCB)	electricity production, lignite with CCS	0.0228243
2040	Human toxicity (kg 14-DCB)	electricity production, natural gas with CCS	0.000797777
2040	Human toxicity (kg 14-DCB)	electricity production, natural gas, combined cycle power plant	1.32044e-05
2040	Human toxicity (kg 14-DCB)	electricity production, natural gas, conventional power plant	0.000175687
2040	Human toxicity (kg 14-DCB)	electricity production, nuclear, boiling water reactor	0.00298182
2040	Human toxicity (kg 14-DCB)	electricity production, nuclear, pressure water reactor	0.00281052
2040	Human toxicity (kg 14-DCB)	electricity production, oil	3.5838e-05
2040	Human toxicity (kg 14-DCB)	electricity production, photovoltaic, 3kWp slanted-roof installation, multi-Si, panel, mounted	0.0063656
2040	Human toxicity (kg 14-DCB)	electricity production, photovoltaic, 570kWp open ground installation, multi-Si	0.00803724
2040	Human toxicity (kg 14-DCB)	electricity production, solar thermal parabolic trough, 50 MW	6.85569e-06
2040	Human toxicity (kg 14-DCB)	electricity production, solar tower power plant, 20 MW	3.64819e-06
2040	Human toxicity (kg 14-DCB)	electricity production, wave	1.91834e-09
2040	Human toxicity (kg 14-DCB)	electricity production, wind, <1MW turbine, onshore	0.000498542
2040	Human toxicity (kg 14-DCB)	electricity production, wind, >3MW turbine, onshore	0.00241367
2040	Human toxicity (kg 14-DCB)	electricity production, wind, 1-3MW turbine, offshore	0.000207824
2040	Human toxicity (kg 14-DCB)	electricity production, wind, 1-3MW turbine, onshore	0.000473923
2040	Human toxicity (kg 14-DCB)	electricity production, wood, future	0.0154451
2040	Human toxicity (kg 14-DCB)	heat and power co-generation, hard coal	3.38515e-05
2040	Human toxicity (kg 14-DCB)	heat and power co-generation, lignite	0.000114885
2040	Human toxicity (kg 14-DCB)	heat and power co-generation, natural gas, combined cycle power plant, 400MW electrical	2.08231e-06
2040	Human toxicity (kg 14-DCB)	heat and power co-generation, natural gas, conventional power plant, 100MW electrical	4.05697e-06
2040	Human toxicity (kg 14-DCB)	heat and power co-generation, oil	2.7624e-06
2040	Human toxicity (kg 14-DCB)	heat and power co-generation, wood chips, 6667 kW, state-of-the-art 2014	0.00650618
2040	Metal depletion (kg Fe-Eq)	electricity production, biomass with CCS	0.00150434
2040	Metal depletion (kg Fe-Eq)	electricity production, deep geothermal	0.000108978
2040	Metal depletion (kg Fe-Eq)	electricity production, hard coal	8.82904e-06
2040	Metal depletion (kg Fe-Eq)	electricity production, hard coal with CCS	0.000113194
2040	Metal depletion (kg Fe-Eq)	electricity production, hydro, reservoir, alpine region	7.29663e-05
2040	Metal depletion (kg Fe-Eq)	electricity production, hydro, reservoir, non-alpine region	1.89111e-05
2040	Metal depletion (kg Fe-Eq)	electricity production, hydro, run-of-river	8.55701e-05
2040	Metal depletion (kg Fe-Eq)	electricity production, lignite	6.60007e-06
2040	Metal depletion (kg Fe-Eq)	electricity production, lignite with CCS	9.43659e-05
2040	Metal depletion (kg Fe-Eq)	electricity production, natural gas with CCS	0.000515178
2040	Metal depletion (kg Fe-Eq)	electricity production, natural gas, combined cycle power plant	5.30929e-06
2040	Metal depletion (kg Fe-Eq)	electricity production, natural gas, conventional power plant	6.09779e-05
2040	Metal depletion (kg Fe-Eq)	electricity production, nuclear, boiling water reactor	0.000482916
2040	Metal depletion (kg Fe-Eq)	electricity production, nuclear, pressure water reactor	0.000465531
2040	Metal depletion (kg Fe-Eq)	electricity production, oil	2.67478e-06
2040	Metal depletion (kg Fe-Eq)	electricity production, photovoltaic, 3kWp slanted-roof installation, multi-Si, panel, mounted	0.00249497
2040	Metal depletion (kg Fe-Eq)	electricity production, photovoltaic, 570kWp open ground installation, multi-Si	0.00444264
2040	Metal depletion (kg Fe-Eq)	electricity production, solar thermal parabolic trough, 50 MW	6.08943e-06
2040	Metal depletion (kg Fe-Eq)	electricity production, solar tower power plant, 20 MW	3.73697e-06
2040	Metal depletion (kg Fe-Eq)	electricity production, wave	2.77691e-09
2040	Metal depletion (kg Fe-Eq)	electricity production, wind, <1MW turbine, onshore	0.00050249
2040	Metal depletion (kg Fe-Eq)	electricity production, wind, >3MW turbine, onshore	0.000983632
2040	Metal depletion (kg Fe-Eq)	electricity production, wind, 1-3MW turbine, offshore	0.000224957
2040	Metal depletion (kg Fe-Eq)	electricity production, wind, 1-3MW turbine, onshore	0.000472511
2040	Metal depletion (kg Fe-Eq)	electricity production, wood, future	0.000297151
2040	Metal depletion (kg Fe-Eq)	heat and power co-generation, hard coal	5.87767e-07
2040	Metal depletion (kg Fe-Eq)	heat and power co-generation, lignite	6.06202e-07
2040	Metal depletion (kg Fe-Eq)	heat and power co-generation, natural gas, combined cycle power plant, 400MW electrical	8.28197e-07
2040	Metal depletion (kg Fe-Eq)	heat and power co-generation, natural gas, conventional power plant, 100MW electrical	1.42211e-06
2040	Metal depletion (kg Fe-Eq)	heat and power co-generation, oil	1.99398e-07
2040	Metal depletion (kg Fe-Eq)	heat and power co-generation, wood chips, 6667 kW, state-of-the-art 2014	6.7587e-05
2040	Terrestrial acidification (kg SO2-Eq)	electricity production, biomass with CCS	5.70737e-05
2040	Terrestrial acidification (kg SO2-Eq)	electricity production, deep geothermal	6.72993e-07
2040	Terrestrial acidification (kg SO2-Eq)	electricity production, hard coal	7.874e-07
2040	Terrestrial acidification (kg SO2-Eq)	electricity production, hard coal with CCS	4.02394e-05
2040	Terrestrial acidification (kg SO2-Eq)	electricity production, hydro, reservoir, alpine region	5.64139e-07
2040	Terrestrial acidification (kg SO2-Eq)	electricity production, hydro, reservoir, non-alpine region	1.46372e-07
2040	Terrestrial acidification (kg SO2-Eq)	electricity production, hydro, run-of-river	5.78032e-07
2040	Terrestrial acidification (kg SO2-Eq)	electricity production, lignite	5.99049e-07
2040	Terrestrial acidification (kg SO2-Eq)	electricity production, lignite with CCS	2.87994e-05
2040	Terrestrial acidification (kg SO2-Eq)	electricity production, natural gas with CCS	8.23643e-05
2040	Terrestrial acidification (kg SO2-Eq)	electricity production, natural gas, combined cycle power plant	1.1807e-06
2040	Terrestrial acidification (kg SO2-Eq)	electricity production, natural gas, conventional power plant	7.85701e-06
2040	Terrestrial acidification (kg SO2-Eq)	electricity production, nuclear, boiling water reactor	3.60576e-06
2040	Terrestrial acidification (kg SO2-Eq)	electricity production, nuclear, pressure water reactor	3.43166e-06
2040	Terrestrial acidification (kg SO2-Eq)	electricity production, oil	6.66417e-07
2040	Terrestrial acidification (kg SO2-Eq)	electricity production, photovoltaic, 3kWp slanted-roof installation, multi-Si, panel, mounted	2.15426e-05
2040	Terrestrial acidification (kg SO2-Eq)	electricity production, photovoltaic, 570kWp open ground installation, multi-Si	3.41331e-05
2040	Terrestrial acidification (kg SO2-Eq)	electricity production, solar thermal parabolic trough, 50 MW	1.10322e-07
2040	Terrestrial acidification (kg SO2-Eq)	electricity production, solar tower power plant, 20 MW	5.70862e-08
2040	Terrestrial acidification (kg SO2-Eq)	electricity production, wave	1.10707e-10
2040	Terrestrial acidification (kg SO2-Eq)	electricity production, wind, <1MW turbine, onshore	2.17817e-06
2040	Terrestrial acidification (kg SO2-Eq)	electricity production, wind, >3MW turbine, onshore	7.84132e-06
2040	Terrestrial acidification (kg SO2-Eq)	electricity production, wind, 1-3MW turbine, offshore	9.62064e-07
2040	Terrestrial acidification (kg SO2-Eq)	electricity production, wind, 1-3MW turbine, onshore	2.10216e-06
2040	Terrestrial acidification (kg SO2-Eq)	electricity production, wood, future	4.11918e-05
2040	Terrestrial acidification (kg SO2-Eq)	heat and power co-generation, hard coal	1.56236e-07
2040	Terrestrial acidification (kg SO2-Eq)	heat and power co-generation, lignite	1.01505e-07
2040	Terrestrial acidification (kg SO2-Eq)	heat and power co-generation, natural gas, combined cycle power plant, 400MW electrical	1.95203e-07
2040	Terrestrial acidification (kg SO2-Eq)	heat and power co-generation, natural gas, conventional power plant, 100MW electrical	2.50259e-07
2040	Terrestrial acidification (kg SO2-Eq)	heat and power co-generation, oil	6.02166e-08
2040	Terrestrial acidification (kg SO2-Eq)	heat and power co-generation, wood chips, 6667 kW, state-of-the-art 2014	1.77039e-05
2040	Terrestrial ecotoxicity (kg 14-DCB)	electricity production, biomass with CCS	4.95272e-06
2040	Terrestrial ecotoxicity (kg 14-DCB)	electricity production, deep geothermal	2.23851e-07
2040	Terrestrial ecotoxicity (kg 14-DCB)	electricity production, hard coal	1.1602e-08
2040	Terrestrial ecotoxicity (kg 14-DCB)	electricity production, hard coal with CCS	1.5836e-07
2040	Terrestrial ecotoxicity (kg 14-DCB)	electricity production, hydro, reservoir, alpine region	1.76523e-08
2040	Terrestrial ecotoxicity (kg 14-DCB)	electricity production, hydro, reservoir, non-alpine region	4.5789e-09
2040	Terrestrial ecotoxicity (kg 14-DCB)	electricity production, hydro, run-of-river	1.64594e-08
2040	Terrestrial ecotoxicity (kg 14-DCB)	electricity production, lignite	9.28157e-09
2040	Terrestrial ecotoxicity (kg 14-DCB)	electricity production, lignite with CCS	1.83611e-08
2040	Terrestrial ecotoxicity (kg 14-DCB)	electricity production, natural gas with CCS	4.32645e-07
2040	Terrestrial ecotoxicity (kg 14-DCB)	electricity production, natural gas, combined cycle power plant	1.00421e-07
2040	Terrestrial ecotoxicity (kg 14-DCB)	electricity production, natural gas, conventional power plant	8.29606e-07
2040	Terrestrial ecotoxicity (kg 14-DCB)	electricity production, nuclear, boiling water reactor	4.80942e-07
2040	Terrestrial ecotoxicity (kg 14-DCB)	electricity production, nuclear, pressure water reactor	4.52381e-07
2040	Terrestrial ecotoxicity (kg 14-DCB)	electricity production, oil	5.96935e-08
2040	Terrestrial ecotoxicity (kg 14-DCB)	electricity production, photovoltaic, 3kWp slanted-roof installation, multi-Si, panel, mounted	9.65713e-06
2040	Terrestrial ecotoxicity (kg 14-DCB)	electricity production, photovoltaic, 570kWp open ground installation, multi-Si	1.96601e-05
2040	Terrestrial ecotoxicity (kg 14-DCB)	electricity production, solar thermal parabolic trough, 50 MW	3.85881e-09
2040	Terrestrial ecotoxicity (kg 14-DCB)	electricity production, solar tower power plant, 20 MW	2.03222e-09
2040	Terrestrial ecotoxicity (kg 14-DCB)	electricity production, wave	5.83786e-13
2040	Terrestrial ecotoxicity (kg 14-DCB)	electricity production, wind, <1MW turbine, onshore	1.19765e-07
2040	Terrestrial ecotoxicity (kg 14-DCB)	electricity production, wind, >3MW turbine, onshore	4.32113e-07
2040	Terrestrial ecotoxicity (kg 14-DCB)	electricity production, wind, 1-3MW turbine, offshore	6.375e-08
2040	Terrestrial ecotoxicity (kg 14-DCB)	electricity production, wind, 1-3MW turbine, onshore	1.36068e-07
2040	Terrestrial ecotoxicity (kg 14-DCB)	electricity production, wood, future	2.19847e-06
2040	Terrestrial ecotoxicity (kg 14-DCB)	heat and power co-generation, hard coal	1.3117e-09
2040	Terrestrial ecotoxicity (kg 14-DCB)	heat and power co-generation, lignite	8.98462e-10
2040	Terrestrial ecotoxicity (kg 14-DCB)	heat and power co-generation, natural gas, combined cycle power plant, 400MW electrical	1.61974e-08
2040	Terrestrial ecotoxicity (kg 14-DCB)	heat and power co-generation, natural gas, conventional power plant, 100MW electrical	2.03742e-08
2040	Terrestrial ecotoxicity (kg 14-DCB)	heat and power co-generation, oil	4.63677e-09
2040	Terrestrial ecotoxicity (kg 14-DCB)	heat and power co-generation, wood chips, 6667 kW, state-of-the-art 2014	9.18343e-07
2040	Water depletion (m3 water)	electricity production, biomass with CCS	4.85891e-05
2040	Water depletion (m3 water)	electricity production, deep geothermal	1.57552e-06
2040	Water depletion (m3 water)	electricity production, hard coal	1.78499e-06
2040	Water depletion (m3 water)	electricity production, hard coal with CCS	3.12656e-05
2040	Water depletion (m3 water)	electricity production, hydro, reservoir, alpine region	4.84159e-07
2040	Water depletion (m3 water)	electricity production, hydro, reservoir, non-alpine region	1.25495e-07
2040	Water depletion (m3 water)	electricity production, hydro, run-of-river	4.69402e-07
2040	Water depletion (m3 water)	electricity production, lignite	4.7954e-06
2040	Water depletion (m3 water)	electricity production, lignite with CCS	8.14046e-05
2040	Water depletion (m3 water)	electricity production, natural gas with CCS	0.000299423
2040	Water depletion (m3 water)	electricity production, natural gas, combined cycle power plant	2.90842e-06
2040	Water depletion (m3 water)	electricity production, natural gas, conventional power plant	2.39347e-05
2040	Water depletion (m3 water)	electricity production, nuclear, boiling water reactor	0.000306639
2040	Water depletion (m3 water)	electricity production, nuclear, pressure water reactor	0.000266205
2040	Water depletion (m3 water)	electricity production, oil	3.56438e-07
2040	Water depletion (m3 water)	electricity production, photovoltaic, 3kWp slanted-roof installation, multi-Si, panel, mounted	2.63716e-05
2040	Water depletion (m3 water)	electricity production, photovoltaic, 570kWp open ground installation, multi-Si	4.44727e-05
2040	Water depletion (m3 water)	electricity production, solar thermal parabolic trough, 50 MW	1.38584e-07
2040	Water depletion (m3 water)	electricity production, solar tower power plant, 20 MW	6.62393e-08
2040	Water depletion (m3 water)	electricity production, wave	8.093e-12
2040	Water depletion (m3 water)	electricity production, wind, <1MW turbine, onshore	1.6949e-06
2040	Water depletion (m3 water)	electricity production, wind, >3MW turbine, onshore	6.80493e-06
2040	Water depletion (m3 water)	electricity production, wind, 1-3MW turbine, offshore	9.68008e-07
2040	Water depletion (m3 water)	electricity production, wind, 1-3MW turbine, onshore	2.06907e-06
2040	Water depletion (m3 water)	electricity production, wood, future	4.00956e-06
2040	Water depletion (m3 water)	heat and power co-generation, hard coal	2.37204e-07
2040	Water depletion (m3 water)	heat and power co-generation, lignite	4.19772e-07
2040	Water depletion (m3 water)	heat and power co-generation, natural gas, combined cycle power plant, 400MW electrical	4.69192e-07
2040	Water depletion (m3 water)	heat and power co-generation, natural gas, conventional power plant, 100MW electrical	5.88136e-07
2040	Water depletion (m3 water)	heat and power co-generation, oil	2.67003e-08
2040	Water depletion (m3 water)	heat and power co-generation, wood chips, 6667 kW, state-of-the-art 2014	1.46404e-06
2050	Climate change (kg CO2-Eq)	electricity production, biomass with CCS	-0.0380671
2050	Climate change (kg CO2-Eq)	electricity production, deep geothermal	9.96337e-05
2050	Climate change (kg CO2-Eq)	electricity production, hard coal	0.000380679
2050	Climate change (kg CO2-Eq)	electricity production, hard coal with CCS	0.0023621
2050	Climate change (kg CO2-Eq)	electricity production, hydro, reservoir, alpine region	0.000143149
2050	Climate change (kg CO2-Eq)	electricity production, hydro, reservoir, non-alpine region	0.000360374
2050	Climate change (kg CO2-Eq)	electricity production, hydro, run-of-river	0.000115325
2050	Climate change (kg CO2-Eq)	electricity production, lignite	0.000399073
2050	Climate change (kg CO2-Eq)	electricity production, lignite with CCS	0.00136439
2050	Climate change (kg CO2-Eq)	electricity production, natural gas with CCS	0.0222051
2050	Climate change (kg CO2-Eq)	electricity production, natural gas, combined cycle power plant	0.000211544
2050	Climate change (kg CO2-Eq)	electricity production, natural gas, conventional power plant	0.00627472
2050	Climate change (kg CO2-Eq)	electricity production, nuclear, boiling water reactor	0.000253781
2050	Climate change (kg CO2-Eq)	electricity production, nuclear, pressure water reactor	0.000241143
2050	Climate change (kg CO2-Eq)	electricity production, oil	0.000170923
2050	Climate change (kg CO2-Eq)	electricity production, photovoltaic, 3kWp slanted-roof installation, multi-Si, panel, mounted	0.00281832
2050	Climate change (kg CO2-Eq)	electricity production, photovoltaic, 570kWp open ground installation, multi-Si	0.00566796
2050	Climate change (kg CO2-Eq)	electricity production, solar thermal parabolic trough, 50 MW	6.5282e-05
2050	Climate change (kg CO2-Eq)	electricity production, solar tower power plant, 20 MW	3.10304e-05
2050	Climate change (kg CO2-Eq)	electricity production, wave	5.6959e-09
2050	Climate change (kg CO2-Eq)	electricity production, wind, <1MW turbine, onshore	0.000448067
2050	Climate change (kg CO2-Eq)	electricity production, wind, >3MW turbine, onshore	0.000761374
2050	Climate change (kg CO2-Eq)	electricity production, wind, 1-3MW turbine, offshore	0.000301823
2050	Climate change (kg CO2-Eq)	electricity production, wind, 1-3MW turbine, onshore	0.000437005
2050	Climate change (kg CO2-Eq)	electricity production, wood, future	0.000327639
2050	Climate change (kg CO2-Eq)	heat and power co-generation, hard coal	8.77439e-07
2050	Climate change (kg CO2-Eq)	heat and power co-generation, lignite	5.48024e-07
2050	Climate change (kg CO2-Eq)	heat and power co-generation, natural gas, combined cycle power plant, 400MW electrical	1.17207e-06
2050	Climate change (kg CO2-Eq)	heat and power co-generation, natural gas, conventional power plant, 100MW electrical	6.95246e-07
2050	Climate change (kg CO2-Eq)	heat and power co-generation, oil	1.86249e-07
2050	Climate change (kg CO2-Eq)	heat and power co-generation, wood chips, 6667 kW, state-of-the-art 2014	0.000102638
2050	Freshwater ecotoxicity (kg 14-DCB)	electricity production, biomass with CCS	0.000584646
2050	Freshwater ecotoxicity (kg 14-DCB)	electricity production, deep geothermal	1.19905e-05
2050	Freshwater ecotoxicity (kg 14-DCB)	electricity production, hard coal	3.9964e-06
2050	Freshwater ecotoxicity (kg 14-DCB)	electricity production, hard coal with CCS	0.00010701
2050	Freshwater ecotoxicity (kg 14-DCB)	electricity production, hydro, reservoir, alpine region	5.24525e-06
2050	Freshwater ecotoxicity (kg 14-DCB)	electricity production, hydro, reservoir, non-alpine region	1.3626e-06
2050	Freshwater ecotoxicity (kg 14-DCB)	electricity production, hydro, run-of-river	7.60991e-06
2050	Freshwater ecotoxicity (kg 14-DCB)	electricity production, lignite	1.36396e-05
2050	Freshwater ecotoxicity (kg 14-DCB)	electricity production, lignite with CCS	0.000449206
2050	Freshwater ecotoxicity (kg 14-DCB)	electricity production, natural gas with CCS	0.000154518
2050	Freshwater ecotoxicity (kg 14-DCB)	electricity production, natural gas, combined cycle power plant	1.80597e-06
2050	Freshwater ecotoxicity (kg 14-DCB)	electricity production, natural gas, conventional power plant	6.91276e-05
2050	Freshwater ecotoxicity (kg 14-DCB)	electricity production, nuclear, boiling water reactor	4.01156e-05
2050	Freshwater ecotoxicity (kg 14-DCB)	electricity production, nuclear, pressure water reactor	3.86728e-05
2050	Freshwater ecotoxicity (kg 14-DCB)	electricity production, oil	3.37192e-07
2050	Freshwater ecotoxicity (kg 14-DCB)	electricity production, photovoltaic, 3kWp slanted-roof installation, multi-Si, panel, mounted	0.00270909
2050	Freshwater ecotoxicity (kg 14-DCB)	electricity production, photovoltaic, 570kWp open ground installation, multi-Si	0.00215569
2050	Freshwater ecotoxicity (kg 14-DCB)	electricity production, solar thermal parabolic trough, 50 MW	3.86435e-06
2050	Freshwater ecotoxicity (kg 14-DCB)	electricity production, solar tower power plant, 20 MW	2.24791e-06
2050	Freshwater ecotoxicity (kg 14-DCB)	electricity production, wave	3.18887e-10
2050	Freshwater ecotoxicity (kg 14-DCB)	electricity production, wind, <1MW turbine, onshore	0.000289102
2050	Freshwater ecotoxicity (kg 14-DCB)	electricity production, wind, >3MW turbine, onshore	0.00192423
2050	Freshwater ecotoxicity (kg 14-DCB)	electricity production, wind, 1-3MW turbine, offshore	0.000103633
2050	Freshwater ecotoxicity (kg 14-DCB)	electricity production, wind, 1-3MW turbine, onshore	0.000255225
2050	Freshwater ecotoxicity (kg 14-DCB)	electricity production, wood, future	1.59228e-05
2050	Freshwater ecotoxicity (kg 14-DCB)	heat and power co-generation, hard coal	9.03446e-09
2050	Freshwater ecotoxicity (kg 14-DCB)	heat and power co-generation, lignite	1.98995e-08
2050	Freshwater ecotoxicity (kg 14-DCB)	heat and power co-generation, natural gas, combined cycle power plant, 400MW electrical	9.91765e-09
2050	Freshwater ecotoxicity (kg 14-DCB)	heat and power co-generation, natural gas, conventional power plant, 100MW electrical	7.17108e-09
2050	Freshwater ecotoxicity (kg 14-DCB)	heat and power co-generation, oil	4.24267e-10
2050	Freshwater ecotoxicity (kg 14-DCB)	heat and power co-generation, wood chips, 6667 kW, state-of-the-art 2014	3.22556e-06
2050	Freshwater eutrophication (kg P-Eq)	electricity production, biomass with CCS	2.38999e-06
2050	Freshwater eutrophication (kg P-Eq)	electricity production, deep geothermal	8.4232e-08
2050	Freshwater eutrophication (kg P-Eq)	electricity production, hard coal	1.99298e-07
2050	Freshwater eutrophication (kg P-Eq)	electricity production, hard coal with CCS	6.06732e-06
2050	Freshwater eutrophication (kg P-Eq)	electricity production, hydro, reservoir, alpine region	2.39897e-08
2050	Freshwater eutrophication (kg P-Eq)	electricity production, hydro, reservoir, non-alpine region	6.23192e-09
2050	Freshwater eutrophication (kg P-Eq)	electricity production, hydro, run-of-river	2.88997e-08
2050	Freshwater eutrophication (kg P-Eq)	electricity production, lignite	9.00455e-07
2050	Freshwater eutrophication (kg P-Eq)	electricity production, lignite with CCS	3.32687e-05
2050	Freshwater eutrophication (kg P-Eq)	electricity production, natural gas with CCS	7.52218e-07
2050	Freshwater eutrophication (kg P-Eq)	electricity production, natural gas, combined cycle power plant	1.17671e-09
2050	Freshwater eutrophication (kg P-Eq)	electricity production, natural gas, conventional power plant	6.48437e-08
2050	Freshwater eutrophication (kg P-Eq)	electricity production, nuclear, boiling water reactor	2.00537e-07
2050	Freshwater eutrophication (kg P-Eq)	electricity production, nuclear, pressure water reactor	1.87688e-07
2050	Freshwater eutrophication (kg P-Eq)	electricity production, oil	1.14925e-09
2050	Freshwater eutrophication (kg P-Eq)	electricity production, photovoltaic, 3kWp slanted-roof installation, multi-Si, panel, mounted	3.7311e-06
2050	Freshwater eutrophication (kg P-Eq)	electricity production, photovoltaic, 570kWp open ground installation, multi-Si	4.20612e-06
2050	Freshwater eutrophication (kg P-Eq)	electricity production, solar thermal parabolic trough, 50 MW	9.69131e-09
2050	Freshwater eutrophication (kg P-Eq)	electricity production, solar tower power plant, 20 MW	4.87779e-09
2050	Freshwater eutrophication (kg P-Eq)	electricity production, wave	1.21706e-12
2050	Freshwater eutrophication (kg P-Eq)	electricity production, wind, <1MW turbine, onshore	3.17312e-07
2050	Freshwater eutrophication (kg P-Eq)	electricity production, wind, >3MW turbine, onshore	1.37214e-06
2050	Freshwater eutrophication (kg P-Eq)	electricity production, wind, 1-3MW turbine, offshore	1.84891e-07
2050	Freshwater eutrophication (kg P-Eq)	electricity production, wind, 1-3MW turbine, onshore	3.03311e-07
2050	Freshwater eutrophication (kg P-Eq)	electricity production, wood, future	2.76493e-07
2050	Freshwater eutrophication (kg P-Eq)	heat and power co-generation, hard coal	4.56552e-10
2050	Freshwater eutrophication (kg P-Eq)	heat and power co-generation, lignite	1.31072e-09
2050	Freshwater eutrophication (kg P-Eq)	heat and power co-generation, natural gas, combined cycle power plant, 400MW electrical	6.29105e-12
2050	Freshwater eutrophication (kg P-Eq)	heat and power co-generation, natural gas, conventional power plant, 100MW electrical	6.47261e-12
2050	Freshwater eutrophication (kg P-Eq)	heat and power co-generation, oil	1.45734e-12
2050	Freshwater eutrophication (kg P-Eq)	heat and power co-generation, wood chips, 6667 kW, state-of-the-art 2014	8.06962e-08
2050	Human toxicity (kg 14-DCB)	electricity production, biomass with CCS	-0.00813041
2050	Human toxicity (kg 14-DCB)	electricity production, deep geothermal	0.000256104
2050	Human toxicity (kg 14-DCB)	electricity production, hard coal	0.000135349
2050	Human toxicity (kg 14-DCB)	electricity production, hard coal with CCS	0.00425899
2050	Human toxicity (kg 14-DCB)	electricity production, hydro, reservoir, alpine region	4.47809e-05
2050	Human toxicity (kg 14-DCB)	electricity production, hydro, reservoir, non-alpine region	1.16606e-05
2050	Human toxicity (kg 14-DCB)	electricity production, hydro, run-of-river	4.60128e-05
2050	Human toxicity (kg 14-DCB)	electricity production, lignite	0.000538514
2050	Human toxicity (kg 14-DCB)	electricity production, lignite with CCS	0.0184201
2050	Human toxicity (kg 14-DCB)	electricity production, natural gas with CCS	0.0010218
2050	Human toxicity (kg 14-DCB)	electricity production, natural gas, combined cycle power plant	3.23832e-06
2050	Human toxicity (kg 14-DCB)	electricity production, natural gas, conventional power plant	0.000163359
2050	Human toxicity (kg 14-DCB)	electricity production, nuclear, boiling water reactor	0.00157031
2050	Human toxicity (kg 14-DCB)	electricity production, nuclear, pressure water reactor	0.00148009
2050	Human toxicity (kg 14-DCB)	electricity production, oil	1.39973e-05
2050	Human toxicity (kg 14-DCB)	electricity production, photovoltaic, 3kWp slanted-roof installation, multi-Si, panel, mounted	0.00826152
2050	Human toxicity (kg 14-DCB)	electricity production, photovoltaic, 570kWp open ground installation, multi-Si	0.00882229
2050	Human toxicity (kg 14-DCB)	electricity production, solar thermal parabolic trough, 50 MW	1.52119e-05
2050	Human toxicity (kg 14-DCB)	electricity production, solar tower power plant, 20 MW	8.11625e-06
2050	Human toxicity (kg 14-DCB)	electricity production, wave	2.00818e-09
2050	Human toxicity (kg 14-DCB)	electricity production, wind, <1MW turbine, onshore	0.00061584
2050	Human toxicity (kg 14-DCB)	electricity production, wind, >3MW turbine, onshore	0.00298842
2050	Human toxicity (kg 14-DCB)	electricity production, wind, 1-3MW turbine, offshore	0.000386516
2050	Human toxicity (kg 14-DCB)	electricity production, wind, 1-3MW turbine, onshore	0.000584812
2050	Human toxicity (kg 14-DCB)	electricity production, wood, future	0.00382529
2050	Human toxicity (kg 14-DCB)	heat and power co-generation, hard coal	3.40679e-07
2050	Human toxicity (kg 14-DCB)	heat and power co-generation, lignite	7.87653e-07
2050	Human toxicity (kg 14-DCB)	heat and power co-generation, natural gas, combined cycle power plant, 400MW electrical	1.74959e-08
2050	Human toxicity (kg 14-DCB)	heat and power co-generation, natural gas, conventional power plant, 100MW electrical	1.63366e-08
2050	Human toxicity (kg 14-DCB)	heat and power co-generation, oil	1.82835e-08
2050	Human toxicity (kg 14-DCB)	heat and power co-generation, wood chips, 6667 kW, state-of-the-art 2014	0.00117394
2050	Metal depletion (kg Fe-Eq)	electricity production, biomass with CCS	0.00167389
2050	Metal depletion (kg Fe-Eq)	electricity production, deep geothermal	8.22957e-05
2050	Metal depletion (kg Fe-Eq)	electricity production, hard coal	4.0623e-06
2050	Metal depletion (kg Fe-Eq)	electricity production, hard coal with CCS	9.23643e-05
2050	Metal depletion (kg Fe-Eq)	electricity production, hydro, reservoir, alpine region	5.86144e-05
2050	Metal depletion (kg Fe-Eq)	electricity production, hydro, reservoir, non-alpine region	1.51914e-05
2050	Metal depletion (kg Fe-Eq)	electricity production, hydro, run-of-river	6.87123e-05
2050	Metal depletion (kg Fe-Eq)	electricity production, lignite	3.09587e-06
2050	Metal depletion (kg Fe-Eq)	electricity production, lignite with CCS	7.64806e-05
2050	Metal depletion (kg Fe-Eq)	electricity production, natural gas with CCS	0.000695606
2050	Metal depletion (kg Fe-Eq)	electricity production, natural gas, combined cycle power plant	1.34035e-06
2050	Metal depletion (kg Fe-Eq)	electricity production, natural gas, conventional power plant	5.77647e-05
2050	Metal depletion (kg Fe-Eq)	electricity production, nuclear, boiling water reactor	0.000258007
2050	Metal depletion (kg Fe-Eq)	electricity production, nuclear, pressure water reactor	0.000248713
2050	Metal depletion (kg Fe-Eq)	electricity production, oil	1.05085e-06
2050	Metal depletion (kg Fe-Eq)	electricity production, photovoltaic, 3kWp slanted-roof installation, multi-Si, panel, mounted	0.00326333
2050	Metal depletion (kg Fe-Eq)	electricity production, photovoltaic, 570kWp open ground installation, multi-Si	0.00493436
2050	Metal depletion (kg Fe-Eq)	electricity production, solar thermal parabolic trough, 50 MW	1.36356e-05
2050	Metal depletion (kg Fe-Eq)	electricity production, solar tower power plant, 20 MW	8.36376e-06
2050	Metal depletion (kg Fe-Eq)	electricity production, wave	2.9232e-09
2050	Metal depletion (kg Fe-Eq)	electricity production, wind, <1MW turbine, onshore	0.00062337
2050	Metal depletion (kg Fe-Eq)	electricity production, wind, >3MW turbine, onshore	0.00122026
2050	Metal depletion (kg Fe-Eq)	electricity production, wind, 1-3MW turbine, offshore	0.000420006
2050	Metal depletion (kg Fe-Eq)	electricity production, wind, 1-3MW turbine, onshore	0.000586258
2050	Metal depletion (kg Fe-Eq)	electricity production, wood, future	7.36905e-05
2050	Metal depletion (kg Fe-Eq)	heat and power co-generation, hard coal	5.98866e-09
2050	Metal depletion (kg Fe-Eq)	heat and power co-generation, lignite	3.94823e-09
2050	Metal depletion (kg Fe-Eq)	heat and power co-generation, natural gas, combined cycle power plant, 400MW electrical	7.16244e-09
2050	Metal depletion (kg Fe-Eq)	heat and power co-generation, natural gas, conventional power plant, 100MW electrical	5.84062e-09
2050	Metal depletion (kg Fe-Eq)	heat and power co-generation, oil	1.32842e-09
2050	Metal depletion (kg Fe-Eq)	heat and power co-generation, wood chips, 6667 kW, state-of-the-art 2014	1.22149e-05
2050	Terrestrial acidification (kg SO2-Eq)	electricity production, biomass with CCS	5.37383e-05
2050	Terrestrial acidification (kg SO2-Eq)	electricity production, deep geothermal	5.09595e-07
2050	Terrestrial acidification (kg SO2-Eq)	electricity production, hard coal	3.42452e-07
2050	Terrestrial acidification (kg SO2-Eq)	electricity production, hard coal with CCS	2.77592e-05
2050	Terrestrial acidification (kg SO2-Eq)	electricity production, hydro, reservoir, alpine region	4.53085e-07
2050	Terrestrial acidification (kg SO2-Eq)	electricity production, hydro, reservoir, non-alpine region	1.1756e-07
2050	Terrestrial acidification (kg SO2-Eq)	electricity production, hydro, run-of-river	4.6425e-07
2050	Terrestrial acidification (kg SO2-Eq)	electricity production, lignite	2.60787e-07
2050	Terrestrial acidification (kg SO2-Eq)	electricity production, lignite with CCS	1.85559e-05
2050	Terrestrial acidification (kg SO2-Eq)	electricity production, natural gas with CCS	0.000106243
2050	Terrestrial acidification (kg SO2-Eq)	electricity production, natural gas, combined cycle power plant	2.82575e-07
2050	Terrestrial acidification (kg SO2-Eq)	electricity production, natural gas, conventional power plant	7.41439e-06
2050	Terrestrial acidification (kg SO2-Eq)	electricity production, nuclear, boiling water reactor	1.90897e-06
2050	Terrestrial acidification (kg SO2-Eq)	electricity production, nuclear, pressure water reactor	1.81529e-06
2050	Terrestrial acidification (kg SO2-Eq)	electricity production, oil	2.42935e-07
2050	Terrestrial acidification (kg SO2-Eq)	electricity production, photovoltaic, 3kWp slanted-roof installation, multi-Si, panel, mounted	2.77993e-05
2050	Terrestrial acidification (kg SO2-Eq)	electricity production, photovoltaic, 570kWp open ground installation, multi-Si	3.70865e-05
2050	Terrestrial acidification (kg SO2-Eq)	electricity production, solar thermal parabolic trough, 50 MW	2.4674e-07
2050	Terrestrial acidification (kg SO2-Eq)	electricity production, solar tower power plant, 20 MW	1.27275e-07
2050	Terrestrial acidification (kg SO2-Eq)	electricity production, wave	1.16475e-10
2050	Terrestrial acidification (kg SO2-Eq)	electricity production, wind, <1MW turbine, onshore	2.69947e-06
2050	Terrestrial acidification (kg SO2-Eq)	electricity production, wind, >3MW turbine, onshore	9.72003e-06
2050	Terrestrial acidification (kg SO2-Eq)	electricity production, wind, 1-3MW turbine, offshore	1.79461e-06
2050	Terrestrial acidification (kg SO2-Eq)	electricity production, wind, 1-3MW turbine, onshore	2.60289e-06
2050	Terrestrial acidification (kg SO2-Eq)	electricity production, wood, future	9.21293e-06
2050	Terrestrial acidification (kg SO2-Eq)	heat and power co-generation, hard coal	1.37042e-09
2050	Terrestrial acidification (kg SO2-Eq)	heat and power co-generation, lignite	7.70672e-10
2050	Terrestrial acidification (kg SO2-Eq)	heat and power co-generation, natural gas, combined cycle power plant, 400MW electrical	1.60166e-09
2050	Terrestrial acidification (kg SO2-Eq)	heat and power co-generation, natural gas, conventional power plant, 100MW electrical	9.59295e-10
2050	Terrestrial acidification (kg SO2-Eq)	heat and power co-generation, oil	4.18083e-10
2050	Terrestrial acidification (kg SO2-Eq)	heat and power co-generation, wood chips, 6667 kW, state-of-the-art 2014	3.19497e-06
2050	Terrestrial ecotoxicity (kg 14-DCB)	electricity production, biomass with CCS	5.31766e-06
2050	Terrestrial ecotoxicity (kg 14-DCB)	electricity production, deep geothermal	1.69557e-07
2050	Terrestrial ecotoxicity (kg 14-DCB)	electricity production, hard coal	5.32143e-09
2050	Terrestrial ecotoxicity (kg 14-DCB)	electricity production, hard coal with CCS	1.29877e-07
2050	Terrestrial ecotoxicity (kg 14-DCB)	electricity production, hydro, reservoir, alpine region	1.43438e-08
2050	Terrestrial ecotoxicity (kg 14-DCB)	electricity production, hydro, reservoir, non-alpine region	3.72046e-09
2050	Terrestrial ecotoxicity (kg 14-DCB)	electricity production, hydro, run-of-river	1.33589e-08
2050	Terrestrial ecotoxicity (kg 14-DCB)	electricity production, lignite	4.26643e-09
2050	Terrestrial ecotoxicity (kg 14-DCB)	electricity production, lignite with CCS	1.54703e-08
2050	Terrestrial ecotoxicity (kg 14-DCB)	electricity production, natural gas with CCS	5.90338e-07
2050	Terrestrial ecotoxicity (kg 14-DCB)	electricity production, natural gas, combined cycle power plant	2.52605e-08
2050	Terrestrial ecotoxicity (kg 14-DCB)	electricity production, natural gas, conventional power plant	7.83917e-07
2050	Terrestrial ecotoxicity (kg 14-DCB)	electricity production, nuclear, boiling water reactor	2.58107e-07
2050	Terrestrial ecotoxicity (kg 14-DCB)	electricity production, nuclear, pressure water reactor	2.42807e-07
2050	Terrestrial ecotoxicity (kg 14-DCB)	electricity production, oil	2.33852e-08
2050	Terrestrial ecotoxicity (kg 14-DCB)	electricity production, photovoltaic, 3kWp slanted-roof installation, multi-Si, panel, mounted	1.26267e-05
2050	Terrestrial ecotoxicity (kg 14-DCB)	electricity production, photovoltaic, 570kWp open ground installation, multi-Si	2.18245e-05
2050	Terrestrial ecotoxicity (kg 14-DCB)	electricity production, solar thermal parabolic trough, 50 MW	8.67261e-09
2050	Terrestrial ecotoxicity (kg 14-DCB)	electricity production, solar tower power plant, 20 MW	4.55825e-09
2050	Terrestrial ecotoxicity (kg 14-DCB)	electricity production, wave	6.17309e-13
2050	Terrestrial ecotoxicity (kg 14-DCB)	electricity production, wind, <1MW turbine, onshore	1.49199e-07
2050	Terrestrial ecotoxicity (kg 14-DCB)	electricity production, wind, >3MW turbine, onshore	5.37203e-07
2050	Terrestrial ecotoxicity (kg 14-DCB)	electricity production, wind, 1-3MW turbine, offshore	1.19379e-07
2050	Terrestrial ecotoxicity (kg 14-DCB)	electricity production, wind, 1-3MW turbine, onshore	1.69596e-07
2050	Terrestrial ecotoxicity (kg 14-DCB)	electricity production, wood, future	5.44876e-07
2050	Terrestrial ecotoxicity (kg 14-DCB)	heat and power co-generation, hard coal	1.30737e-11
2050	Terrestrial ecotoxicity (kg 14-DCB)	heat and power co-generation, lignite	6.51151e-12
2050	Terrestrial ecotoxicity (kg 14-DCB)	heat and power co-generation, natural gas, combined cycle power plant, 400MW electrical	1.39901e-10
2050	Terrestrial ecotoxicity (kg 14-DCB)	heat and power co-generation, natural gas, conventional power plant, 100MW electrical	8.34544e-11
2050	Terrestrial ecotoxicity (kg 14-DCB)	heat and power co-generation, oil	3.07795e-11
2050	Terrestrial ecotoxicity (kg 14-DCB)	heat and power co-generation, wood chips, 6667 kW, state-of-the-art 2014	1.65798e-07
2050	Water depletion (m3 water)	electricity production, biomass with CCS	5.23748e-05
2050	Water depletion (m3 water)	electricity production, deep geothermal	1.18406e-06
2050	Water depletion (m3 water)	electricity production, hard coal	8.11053e-07
2050	Water depletion (m3 water)	electricity production, hard coal with CCS	2.51371e-05
2050	Water depletion (m3 water)	electricity production, hydro, reservoir, alpine region	3.84386e-07
2050	Water depletion (m3 water)	electricity production, hydro, reservoir, non-alpine region	9.96278e-08
2050	Water depletion (m3 water)	electricity production, hydro, run-of-river	3.74986e-07
2050	Water depletion (m3 water)	electricity production, lignite	2.17894e-06
2050	Water depletion (m3 water)	electricity production, lignite with CCS	6.57006e-05
2050	Water depletion (m3 water)	electricity production, natural gas with CCS	0.000402298
2050	Water depletion (m3 water)	electricity production, natural gas, combined cycle power plant	7.30751e-07
2050	Water depletion (m3 water)	electricity production, natural gas, conventional power plant	2.25897e-05
2050	Water depletion (m3 water)	electricity production, nuclear, boiling water reactor	0.00016315
2050	Water depletion (m3 water)	electricity production, nuclear, pressure water reactor	0.000141627
2050	Water depletion (m3 water)	electricity production, oil	1.39329e-07
2050	Water depletion (m3 water)	electricity production, photovoltaic, 3kWp slanted-roof installation, multi-Si, panel, mounted	3.39894e-05
2050	Water depletion (m3 water)	electricity production, photovoltaic, 570kWp open ground installation, multi-Si	4.85338e-05
2050	Water depletion (m3 water)	electricity production, solar thermal parabolic trough, 50 MW	3.09333e-07
2050	Water depletion (m3 water)	electricity production, solar tower power plant, 20 MW	1.4781e-07
2050	Water depletion (m3 water)	electricity production, wave	8.43365e-12
2050	Water depletion (m3 water)	electricity production, wind, <1MW turbine, onshore	2.08225e-06
2050	Water depletion (m3 water)	electricity production, wind, >3MW turbine, onshore	8.40089e-06
2050	Water depletion (m3 water)	electricity production, wind, 1-3MW turbine, offshore	1.79585e-06
2050	Water depletion (m3 water)	electricity production, wind, 1-3MW turbine, onshore	2.54024e-06
2050	Water depletion (m3 water)	electricity production, wood, future	9.87613e-07
2050	Water depletion (m3 water)	heat and power co-generation, hard coal	2.40237e-09
2050	Water depletion (m3 water)	heat and power co-generation, lignite	2.84883e-09
2050	Water depletion (m3 water)	heat and power co-generation, natural gas, combined cycle power plant, 400MW electrical	4.04789e-09
2050	Water depletion (m3 water)	heat and power co-generation, natural gas, conventional power plant, 100MW electrical	2.4062e-09
2050	Water depletion (m3 water)	heat and power co-generation, oil	1.76863e-10
2050	Water depletion (m3 water)	heat and power co-generation, wood chips, 6667 kW, state-of-the-art 2014	2.62914e-07
2060	Climate change (kg CO2-Eq)	electricity production, biomass with CCS	-0.0483427
2060	Climate change (kg CO2-Eq)	electricity production, deep geothermal	9.36392e-05
2060	Climate change (kg CO2-Eq)	electricity production, hard coal	0.000178224
2060	Climate change (kg CO2-Eq)	electricity production, hard coal with CCS	0.0015583
2060	Climate change (kg CO2-Eq)	electricity production, hydro, reservoir, alpine region	0.000105526
2060	Climate change (kg CO2-Eq)	electricity production, hydro, reservoir, non-alpine region	0.000265759
2060	Climate change (kg CO2-Eq)	electricity production, hydro, run-of-river	8.50965e-05
2060	Climate change (kg CO2-Eq)	electricity production, lignite	0.000186848
2060	Climate change (kg CO2-Eq)	electricity production, lignite with CCS	0.000903735
2060	Climate change (kg CO2-Eq)	electricity production, natural gas with CCS	0.023588
2060	Climate change (kg CO2-Eq)	electricity production, natural gas, combined cycle power plant	9.83349e-05
2060	Climate change (kg CO2-Eq)	electricity production, natural gas, conventional power plant	0.00169108
2060	Climate change (kg CO2-Eq)	electricity production, nuclear, boiling water reactor	0.000221723
2060	Climate change (kg CO2-Eq)	electricity production, nuclear, pressure water reactor	0.000210469
2060	Climate change (kg CO2-Eq)	electricity production, oil	7.57728e-05
2060	Climate change (kg CO2-Eq)	electricity production, photovoltaic, 3kWp slanted-roof installation, multi-Si, panel, mounted	0.00270361
2060	Climate change (kg CO2-Eq)	electricity production, photovoltaic, 570kWp open ground installation, multi-Si	0.00585133
2060	Climate change (kg CO2-Eq)	electricity production, solar thermal parabolic trough, 50 MW	6.07058e-05
2060	Climate change (kg CO2-Eq)	electricity production, solar tower power plant, 20 MW	2.88523e-05
2060	Climate change (kg CO2-Eq)	electricity production, wave	5.30806e-09
2060	Climate change (kg CO2-Eq)	electricity production, wind, <1MW turbine, onshore	0.000436397
2060	Climate change (kg CO2-Eq)	electricity production, wind, >3MW turbine, onshore	0.00074162
2060	Climate change (kg CO2-Eq)	electricity production, wind, 1-3MW turbine, offshore	0.000355896
2060	Climate change (kg CO2-Eq)	electricity production, wind, 1-3MW turbine, onshore	0.000425476
2060	Climate change (kg CO2-Eq)	electricity production, wood, future	2.86893e-05
2060	Climate change (kg CO2-Eq)	heat and power co-generation, hard coal	2.4126e-09
2060	Climate change (kg CO2-Eq)	heat and power co-generation, lignite	1.70504e-09
2060	Climate change (kg CO2-Eq)	heat and power co-generation, natural gas, combined cycle power plant, 400MW electrical	0
2060	Climate change (kg CO2-Eq)	heat and power co-generation, natural gas, conventional power plant, 100MW electrical	0
2060	Climate change (kg CO2-Eq)	heat and power co-generation, oil	1.99627e-10
2060	Climate change (kg CO2-Eq)	heat and power co-generation, wood chips, 6667 kW, state-of-the-art 2014	7.95324e-11
2060	Freshwater ecotoxicity (kg 14-DCB)	electricity production, biomass with CCS	0.000796916
2060	Freshwater ecotoxicity (kg 14-DCB)	electricity production, deep geothermal	1.13051e-05
2060	Freshwater ecotoxicity (kg 14-DCB)	electricity production, hard coal	1.89422e-06
2060	Freshwater ecotoxicity (kg 14-DCB)	electricity production, hard coal with CCS	7.11883e-05
2060	Freshwater ecotoxicity (kg 14-DCB)	electricity production, hydro, reservoir, alpine region	3.91158e-06
2060	Freshwater ecotoxicity (kg 14-DCB)	electricity production, hydro, reservoir, non-alpine region	1.01621e-06
2060	Freshwater ecotoxicity (kg 14-DCB)	electricity production, hydro, run-of-river	5.67107e-06
2060	Freshwater ecotoxicity (kg 14-DCB)	electricity production, lignite	6.46496e-06
2060	Freshwater ecotoxicity (kg 14-DCB)	electricity production, lignite with CCS	0.000299569
2060	Freshwater ecotoxicity (kg 14-DCB)	electricity production, natural gas with CCS	0.000167473
2060	Freshwater ecotoxicity (kg 14-DCB)	electricity production, natural gas, combined cycle power plant	8.49837e-07
2060	Freshwater ecotoxicity (kg 14-DCB)	electricity production, natural gas, conventional power plant	1.88604e-05
2060	Freshwater ecotoxicity (kg 14-DCB)	electricity production, nuclear, boiling water reactor	3.66425e-05
2060	Freshwater ecotoxicity (kg 14-DCB)	electricity production, nuclear, pressure water reactor	3.53143e-05
2060	Freshwater ecotoxicity (kg 14-DCB)	electricity production, oil	1.50896e-07
2060	Freshwater ecotoxicity (kg 14-DCB)	electricity production, photovoltaic, 3kWp slanted-roof installation, multi-Si, panel, mounted	0.00263642
2060	Freshwater ecotoxicity (kg 14-DCB)	electricity production, photovoltaic, 570kWp open ground installation, multi-Si	0.00225672
2060	Freshwater ecotoxicity (kg 14-DCB)	electricity production, solar thermal parabolic trough, 50 MW	3.63634e-06
2060	Freshwater ecotoxicity (kg 14-DCB)	electricity production, solar tower power plant, 20 MW	2.11544e-06
2060	Freshwater ecotoxicity (kg 14-DCB)	electricity production, wave	3.00799e-10
2060	Freshwater ecotoxicity (kg 14-DCB)	electricity production, wind, <1MW turbine, onshore	0.000285228
2060	Freshwater ecotoxicity (kg 14-DCB)	electricity production, wind, >3MW turbine, onshore	0.00189861
2060	Freshwater ecotoxicity (kg 14-DCB)	electricity production, wind, 1-3MW turbine, offshore	0.000123751
2060	Freshwater ecotoxicity (kg 14-DCB)	electricity production, wind, 1-3MW turbine, onshore	0.000251779
2060	Freshwater ecotoxicity (kg 14-DCB)	electricity production, wood, future	1.40938e-06
2060	Freshwater ecotoxicity (kg 14-DCB)	heat and power co-generation, hard coal	2.51227e-11
2060	Freshwater ecotoxicity (kg 14-DCB)	heat and power co-generation, lignite	5.97142e-11
2060	Freshwater ecotoxicity (kg 14-DCB)	heat and power co-generation, natural gas, combined cycle power plant, 400MW electrical	0
2060	Freshwater ecotoxicity (kg 14-DCB)	heat and power co-generation, natural gas, conventional power plant, 100MW electrical	0
2060	Freshwater ecotoxicity (kg 14-DCB)	heat and power co-generation, oil	4.33977e-13
2060	Freshwater ecotoxicity (kg 14-DCB)	heat and power co-generation, wood chips, 6667 kW, state-of-the-art 2014	2.52645e-12
2060	Freshwater eutrophication (kg P-Eq)	electricity production, biomass with CCS	3.05675e-06
2060	Freshwater eutrophication (kg P-Eq)	electricity production, deep geothermal	8.01856e-08
2060	Freshwater eutrophication (kg P-Eq)	electricity production, hard coal	9.44338e-08
2060	Freshwater eutrophication (kg P-Eq)	electricity production, hard coal with CCS	4.04297e-06
2060	Freshwater eutrophication (kg P-Eq)	electricity production, hydro, reservoir, alpine region	1.77526e-08
2060	Freshwater eutrophication (kg P-Eq)	electricity production, hydro, reservoir, non-alpine region	4.61145e-09
2060	Freshwater eutrophication (kg P-Eq)	electricity production, hydro, run-of-river	2.15176e-08
2060	Freshwater eutrophication (kg P-Eq)	electricity production, lignite	4.26793e-07
2060	Freshwater eutrophication (kg P-Eq)	electricity production, lignite with CCS	2.21772e-05
2060	Freshwater eutrophication (kg P-Eq)	electricity production, natural gas with CCS	7.88123e-07
2060	Freshwater eutrophication (kg P-Eq)	electricity production, natural gas, combined cycle power plant	5.32656e-10
2060	Freshwater eutrophication (kg P-Eq)	electricity production, natural gas, conventional power plant	1.73116e-08
2060	Freshwater eutrophication (kg P-Eq)	electricity production, nuclear, boiling water reactor	1.74917e-07
2060	Freshwater eutrophication (kg P-Eq)	electricity production, nuclear, pressure water reactor	1.63596e-07
2060	Freshwater eutrophication (kg P-Eq)	electricity production, oil	5.09009e-10
2060	Freshwater eutrophication (kg P-Eq)	electricity production, photovoltaic, 3kWp slanted-roof installation, multi-Si, panel, mounted	3.61153e-06
2060	Freshwater eutrophication (kg P-Eq)	electricity production, photovoltaic, 570kWp open ground installation, multi-Si	4.36797e-06
2060	Freshwater eutrophication (kg P-Eq)	electricity production, solar thermal parabolic trough, 50 MW	9.08114e-09
2060	Freshwater eutrophication (kg P-Eq)	electricity production, solar tower power plant, 20 MW	4.57537e-09
2060	Freshwater eutrophication (kg P-Eq)	electricity production, wave	1.14472e-12
2060	Freshwater eutrophication (kg P-Eq)	electricity production, wind, <1MW turbine, onshore	3.12194e-07
2060	Freshwater eutrophication (kg P-Eq)	electricity production, wind, >3MW turbine, onshore	1.35234e-06
2060	Freshwater eutrophication (kg P-Eq)	electricity production, wind, 1-3MW turbine, offshore	2.20228e-07
2060	Freshwater eutrophication (kg P-Eq)	electricity production, wind, 1-3MW turbine, onshore	2.98167e-07
2060	Freshwater eutrophication (kg P-Eq)	electricity production, wood, future	2.44776e-08
2060	Freshwater eutrophication (kg P-Eq)	heat and power co-generation, hard coal	1.28949e-12
2060	Freshwater eutrophication (kg P-Eq)	heat and power co-generation, lignite	3.93896e-12
2060	Freshwater eutrophication (kg P-Eq)	heat and power co-generation, natural gas, combined cycle power plant, 400MW electrical	0
2060	Freshwater eutrophication (kg P-Eq)	heat and power co-generation, natural gas, conventional power plant, 100MW electrical	0
2060	Freshwater eutrophication (kg P-Eq)	heat and power co-generation, oil	1.47706e-15
2060	Freshwater eutrophication (kg P-Eq)	heat and power co-generation, wood chips, 6667 kW, state-of-the-art 2014	6.32522e-14
2060	Human toxicity (kg 14-DCB)	electricity production, biomass with CCS	-0.0108949
2060	Human toxicity (kg 14-DCB)	electricity production, deep geothermal	0.000241781
2060	Human toxicity (kg 14-DCB)	electricity production, hard coal	6.40984e-05
2060	Human toxicity (kg 14-DCB)	electricity production, hard coal with CCS	0.00283518
2060	Human toxicity (kg 14-DCB)	electricity production, hydro, reservoir, alpine region	3.3085e-05
2060	Human toxicity (kg 14-DCB)	electricity production, hydro, reservoir, non-alpine region	8.61486e-06
2060	Human toxicity (kg 14-DCB)	electricity production, hydro, run-of-river	3.41684e-05
2060	Human toxicity (kg 14-DCB)	electricity production, lignite	0.000255163
2060	Human toxicity (kg 14-DCB)	electricity production, lignite with CCS	0.0122743
2060	Human toxicity (kg 14-DCB)	electricity production, natural gas with CCS	0.00105971
2060	Human toxicity (kg 14-DCB)	electricity production, natural gas, combined cycle power plant	1.49698e-06
2060	Human toxicity (kg 14-DCB)	electricity production, natural gas, conventional power plant	4.40802e-05
2060	Human toxicity (kg 14-DCB)	electricity production, nuclear, boiling water reactor	0.00141938
2060	Human toxicity (kg 14-DCB)	electricity production, nuclear, pressure water reactor	0.00133783
2060	Human toxicity (kg 14-DCB)	electricity production, oil	6.26854e-06
2060	Human toxicity (kg 14-DCB)	electricity production, photovoltaic, 3kWp slanted-roof installation, multi-Si, panel, mounted	0.00800373
2060	Human toxicity (kg 14-DCB)	electricity production, photovoltaic, 570kWp open ground installation, multi-Si	0.00917206
2060	Human toxicity (kg 14-DCB)	electricity production, solar thermal parabolic trough, 50 MW	1.42347e-05
2060	Human toxicity (kg 14-DCB)	electricity production, solar tower power plant, 20 MW	7.61129e-06
2060	Human toxicity (kg 14-DCB)	electricity production, wave	1.88775e-09
2060	Human toxicity (kg 14-DCB)	electricity production, wind, <1MW turbine, onshore	0.000605792
2060	Human toxicity (kg 14-DCB)	electricity production, wind, >3MW turbine, onshore	0.00294505
2060	Human toxicity (kg 14-DCB)	electricity production, wind, 1-3MW turbine, offshore	0.000460356
2060	Human toxicity (kg 14-DCB)	electricity production, wind, 1-3MW turbine, onshore	0.000574807
2060	Human toxicity (kg 14-DCB)	electricity production, wood, future	0.000338863
2060	Human toxicity (kg 14-DCB)	heat and power co-generation, hard coal	9.47866e-10
2060	Human toxicity (kg 14-DCB)	heat and power co-generation, lignite	2.36003e-09
2060	Human toxicity (kg 14-DCB)	heat and power co-generation, natural gas, combined cycle power plant, 400MW electrical	0
2060	Human toxicity (kg 14-DCB)	heat and power co-generation, natural gas, conventional power plant, 100MW electrical	0
2060	Human toxicity (kg 14-DCB)	heat and power co-generation, oil	1.91129e-11
2060	Human toxicity (kg 14-DCB)	heat and power co-generation, wood chips, 6667 kW, state-of-the-art 2014	9.20639e-10
2060	Metal depletion (kg Fe-Eq)	electricity production, biomass with CCS	0.00225703
2060	Metal depletion (kg Fe-Eq)	electricity production, deep geothermal	7.83628e-05
2060	Metal depletion (kg Fe-Eq)	electricity production, hard coal	1.92967e-06
2060	Metal depletion (kg Fe-Eq)	electricity production, hard coal with CCS	6.14079e-05
2060	Metal depletion (kg Fe-Eq)	electricity production, hydro, reservoir, alpine region	4.37598e-05
2060	Metal depletion (kg Fe-Eq)	electricity production, hydro, reservoir, non-alpine region	1.13416e-05
2060	Metal depletion (kg Fe-Eq)	electricity production, hydro, run-of-river	5.12867e-05
2060	Metal depletion (kg Fe-Eq)	electricity production, lignite	1.47453e-06
2060	Metal depletion (kg Fe-Eq)	electricity production, lignite with CCS	5.11758e-05
2060	Metal depletion (kg Fe-Eq)	electricity production, natural gas with CCS	0.000750528
2060	Metal depletion (kg Fe-Eq)	electricity production, natural gas, combined cycle power plant	6.31604e-07
2060	Metal depletion (kg Fe-Eq)	electricity production, natural gas, conventional power plant	1.57761e-05
2060	Metal depletion (kg Fe-Eq)	electricity production, nuclear, boiling water reactor	0.000235397
2060	Metal depletion (kg Fe-Eq)	electricity production, nuclear, pressure water reactor	0.000226904
2060	Metal depletion (kg Fe-Eq)	electricity production, oil	4.71364e-07
2060	Metal depletion (kg Fe-Eq)	electricity production, photovoltaic, 3kWp slanted-roof installation, multi-Si, panel, mounted	0.00317665
2060	Metal depletion (kg Fe-Eq)	electricity production, photovoltaic, 570kWp open ground installation, multi-Si	0.00516924
2060	Metal depletion (kg Fe-Eq)	electricity production, solar thermal parabolic trough, 50 MW	1.28376e-05
2060	Metal depletion (kg Fe-Eq)	electricity production, solar tower power plant, 20 MW	7.87386e-06
2060	Metal depletion (kg Fe-Eq)	electricity production, wave	2.75865e-09
2060	Metal depletion (kg Fe-Eq)	electricity production, wind, <1MW turbine, onshore	0.000615087
2060	Metal depletion (kg Fe-Eq)	electricity production, wind, >3MW turbine, onshore	0.00120401
2060	Metal depletion (kg Fe-Eq)	electricity production, wind, 1-3MW turbine, offshore	0.000501643
2060	Metal depletion (kg Fe-Eq)	electricity production, wind, 1-3MW turbine, onshore	0.000578451
2060	Metal depletion (kg Fe-Eq)	electricity production, wood, future	6.52898e-06
2060	Metal depletion (kg Fe-Eq)	heat and power co-generation, hard coal	1.6301e-11
2060	Metal depletion (kg Fe-Eq)	heat and power co-generation, lignite	1.5101e-11
2060	Metal depletion (kg Fe-Eq)	heat and power co-generation, natural gas, combined cycle power plant, 400MW electrical	0
2060	Metal depletion (kg Fe-Eq)	heat and power co-generation, natural gas, conventional power plant, 100MW electrical	0
2060	Metal depletion (kg Fe-Eq)	heat and power co-generation, oil	1.36098e-12
2060	Metal depletion (kg Fe-Eq)	heat and power co-generation, wood chips, 6667 kW, state-of-the-art 2014	9.57957e-12
2060	Terrestrial acidification (kg SO2-Eq)	electricity production, biomass with CCS	7.12966e-05
2060	Terrestrial acidification (kg SO2-Eq)	electricity production, deep geothermal	5.04194e-07
2060	Terrestrial acidification (kg SO2-Eq)	electricity production, hard coal	1.55523e-07
2060	Terrestrial acidification (kg SO2-Eq)	electricity production, hard coal with CCS	2.68575e-05
2060	Terrestrial acidification (kg SO2-Eq)	electricity production, hydro, reservoir, alpine region	3.40066e-07
2060	Terrestrial acidification (kg SO2-Eq)	electricity production, hydro, reservoir, non-alpine region	8.82386e-08
2060	Terrestrial acidification (kg SO2-Eq)	electricity production, hydro, run-of-river	3.478e-07
2060	Terrestrial acidification (kg SO2-Eq)	electricity production, lignite	1.17095e-07
2060	Terrestrial acidification (kg SO2-Eq)	electricity production, lignite with CCS	2.0727e-05
2060	Terrestrial acidification (kg SO2-Eq)	electricity production, natural gas with CCS	0.000111092
2060	Terrestrial acidification (kg SO2-Eq)	electricity production, natural gas, combined cycle power plant	1.26317e-07
2060	Terrestrial acidification (kg SO2-Eq)	electricity production, natural gas, conventional power plant	2.02335e-06
2060	Terrestrial acidification (kg SO2-Eq)	electricity production, nuclear, boiling water reactor	1.7592e-06
2060	Terrestrial acidification (kg SO2-Eq)	electricity production, nuclear, pressure water reactor	1.67183e-06
2060	Terrestrial acidification (kg SO2-Eq)	electricity production, oil	1.04333e-07
2060	Terrestrial acidification (kg SO2-Eq)	electricity production, photovoltaic, 3kWp slanted-roof installation, multi-Si, panel, mounted	2.72317e-05
2060	Terrestrial acidification (kg SO2-Eq)	electricity production, photovoltaic, 570kWp open ground installation, multi-Si	3.91544e-05
2060	Terrestrial acidification (kg SO2-Eq)	electricity production, solar thermal parabolic trough, 50 MW	2.32716e-07
2060	Terrestrial acidification (kg SO2-Eq)	electricity production, solar tower power plant, 20 MW	1.19928e-07
2060	Terrestrial acidification (kg SO2-Eq)	electricity production, wave	1.09936e-10
2060	Terrestrial acidification (kg SO2-Eq)	electricity production, wind, <1MW turbine, onshore	2.6719e-06
2060	Terrestrial acidification (kg SO2-Eq)	electricity production, wind, >3MW turbine, onshore	9.60586e-06
2060	Terrestrial acidification (kg SO2-Eq)	electricity production, wind, 1-3MW turbine, offshore	2.14932e-06
2060	Terrestrial acidification (kg SO2-Eq)	electricity production, wind, 1-3MW turbine, onshore	2.57807e-06
2060	Terrestrial acidification (kg SO2-Eq)	electricity production, wood, future	7.75553e-07
2060	Terrestrial acidification (kg SO2-Eq)	heat and power co-generation, hard coal	3.69728e-12
2060	Terrestrial acidification (kg SO2-Eq)	heat and power co-generation, lignite	1.98768e-12
2060	Terrestrial acidification (kg SO2-Eq)	heat and power co-generation, natural gas, combined cycle power plant, 400MW electrical	0
2060	Terrestrial acidification (kg SO2-Eq)	heat and power co-generation, natural gas, conventional power plant, 100MW electrical	0
2060	Terrestrial acidification (kg SO2-Eq)	heat and power co-generation, oil	4.43518e-13
2060	Terrestrial acidification (kg SO2-Eq)	heat and power co-generation, wood chips, 6667 kW, state-of-the-art 2014	2.50633e-12
2060	Terrestrial ecotoxicity (kg 14-DCB)	electricity production, biomass with CCS	7.14626e-06
2060	Terrestrial ecotoxicity (kg 14-DCB)	electricity production, deep geothermal	1.61922e-07
2060	Terrestrial ecotoxicity (kg 14-DCB)	electricity production, hard coal	2.52893e-09
2060	Terrestrial ecotoxicity (kg 14-DCB)	electricity production, hard coal with CCS	8.70678e-08
2060	Terrestrial ecotoxicity (kg 14-DCB)	electricity production, hydro, reservoir, alpine region	1.07621e-08
2060	Terrestrial ecotoxicity (kg 14-DCB)	electricity production, hydro, reservoir, non-alpine region	2.79162e-09
2060	Terrestrial ecotoxicity (kg 14-DCB)	electricity production, hydro, run-of-river	9.99584e-09
2060	Terrestrial ecotoxicity (kg 14-DCB)	electricity production, lignite	2.02689e-09
2060	Terrestrial ecotoxicity (kg 14-DCB)	electricity production, lignite with CCS	1.09837e-08
2060	Terrestrial ecotoxicity (kg 14-DCB)	electricity production, natural gas with CCS	6.43561e-07
2060	Terrestrial ecotoxicity (kg 14-DCB)	electricity production, natural gas, combined cycle power plant	1.18904e-08
2060	Terrestrial ecotoxicity (kg 14-DCB)	electricity production, natural gas, conventional power plant	2.13939e-07
2060	Terrestrial ecotoxicity (kg 14-DCB)	electricity production, nuclear, boiling water reactor	2.36318e-07
2060	Terrestrial ecotoxicity (kg 14-DCB)	electricity production, nuclear, pressure water reactor	2.22305e-07
2060	Terrestrial ecotoxicity (kg 14-DCB)	electricity production, oil	1.04955e-08
2060	Terrestrial ecotoxicity (kg 14-DCB)	electricity production, photovoltaic, 3kWp slanted-roof installation, multi-Si, panel, mounted	1.22972e-05
2060	Terrestrial ecotoxicity (kg 14-DCB)	electricity production, photovoltaic, 570kWp open ground installation, multi-Si	2.28736e-05
2060	Terrestrial ecotoxicity (kg 14-DCB)	electricity production, solar thermal parabolic trough, 50 MW	8.17731e-09
2060	Terrestrial ecotoxicity (kg 14-DCB)	electricity production, solar tower power plant, 20 MW	4.29526e-09
2060	Terrestrial ecotoxicity (kg 14-DCB)	electricity production, wave	5.83519e-13
2060	Terrestrial ecotoxicity (kg 14-DCB)	electricity production, wind, <1MW turbine, onshore	1.47461e-07
2060	Terrestrial ecotoxicity (kg 14-DCB)	electricity production, wind, >3MW turbine, onshore	5.3049e-07
2060	Terrestrial ecotoxicity (kg 14-DCB)	electricity production, wind, 1-3MW turbine, offshore	1.42753e-07
2060	Terrestrial ecotoxicity (kg 14-DCB)	electricity production, wind, 1-3MW turbine, onshore	1.67625e-07
2060	Terrestrial ecotoxicity (kg 14-DCB)	electricity production, wood, future	4.82859e-08
2060	Terrestrial ecotoxicity (kg 14-DCB)	heat and power co-generation, hard coal	3.43232e-14
2060	Terrestrial ecotoxicity (kg 14-DCB)	heat and power co-generation, lignite	1.84821e-14
2060	Terrestrial ecotoxicity (kg 14-DCB)	heat and power co-generation, natural gas, combined cycle power plant, 400MW electrical	0
2060	Terrestrial ecotoxicity (kg 14-DCB)	heat and power co-generation, natural gas, conventional power plant, 100MW electrical	0
2060	Terrestrial ecotoxicity (kg 14-DCB)	heat and power co-generation, oil	3.2236e-14
2060	Terrestrial ecotoxicity (kg 14-DCB)	heat and power co-generation, wood chips, 6667 kW, state-of-the-art 2014	1.30065e-13
2060	Water depletion (m3 water)	electricity production, biomass with CCS	7.19916e-05
2060	Water depletion (m3 water)	electricity production, deep geothermal	1.19743e-06
2060	Water depletion (m3 water)	electricity production, hard coal	3.84599e-07
2060	Water depletion (m3 water)	electricity production, hard coal with CCS	1.67805e-05
2060	Water depletion (m3 water)	electricity production, hydro, reservoir, alpine region	2.91349e-07
2060	Water depletion (m3 water)	electricity production, hydro, reservoir, non-alpine region	7.55113e-08
2060	Water depletion (m3 water)	electricity production, hydro, run-of-river	2.84111e-07
2060	Water depletion (m3 water)	electricity production, lignite	1.03322e-06
2060	Water depletion (m3 water)	electricity production, lignite with CCS	4.38145e-05
2060	Water depletion (m3 water)	electricity production, natural gas with CCS	0.000432981
2060	Water depletion (m3 water)	electricity production, natural gas, combined cycle power plant	3.43926e-07
2060	Water depletion (m3 water)	electricity production, natural gas, conventional power plant	6.1642e-06
2060	Water depletion (m3 water)	electricity production, nuclear, boiling water reactor	0.000148624
2060	Water depletion (m3 water)	electricity production, nuclear, pressure water reactor	0.000129017
2060	Water depletion (m3 water)	electricity production, oil	6.2669e-08
2060	Water depletion (m3 water)	electricity production, photovoltaic, 3kWp slanted-roof installation, multi-Si, panel, mounted	3.35186e-05
2060	Water depletion (m3 water)	electricity production, photovoltaic, 570kWp open ground installation, multi-Si	5.16083e-05
2060	Water depletion (m3 water)	electricity production, solar thermal parabolic trough, 50 MW	2.92579e-07
2060	Water depletion (m3 water)	electricity production, solar tower power plant, 20 MW	1.39482e-07
2060	Water depletion (m3 water)	electricity production, wave	8.03076e-12
2060	Water depletion (m3 water)	electricity production, wind, <1MW turbine, onshore	2.07443e-06
2060	Water depletion (m3 water)	electricity production, wind, >3MW turbine, onshore	8.32942e-06
2060	Water depletion (m3 water)	electricity production, wind, 1-3MW turbine, offshore	2.15943e-06
2060	Water depletion (m3 water)	electricity production, wind, 1-3MW turbine, onshore	2.53083e-06
2060	Water depletion (m3 water)	electricity production, wood, future	8.79648e-08
2060	Water depletion (m3 water)	heat and power co-generation, hard coal	6.55476e-12
2060	Water depletion (m3 water)	heat and power co-generation, lignite	8.74338e-12
2060	Water depletion (m3 water)	heat and power co-generation, natural gas, combined cycle power plant, 400MW electrical	0
2060	Water depletion (m3 water)	heat and power co-generation, natural gas, conventional power plant, 100MW electrical	0
2060	Water depletion (m3 water)	heat and power co-generation, oil	1.85387e-13
2060	Water depletion (m3 water)	heat and power co-generation, wood chips, 6667 kW, state-of-the-art 2014	2.0722e-13
2070	Climate change (kg CO2-Eq)	electricity production, biomass with CCS	-0.0534474
2070	Climate change (kg CO2-Eq)	electricity production, deep geothermal	9.19281e-05
2070	Climate change (kg CO2-Eq)	electricity production, hard coal	0.000123459
2070	Climate change (kg CO2-Eq)	electricity production, hard coal with CCS	0.00110864
2070	Climate change (kg CO2-Eq)	electricity production, hydro, reservoir, alpine region	0.000103999
2070	Climate change (kg CO2-Eq)	electricity production, hydro, reservoir, non-alpine region	0.000262884
2070	Climate change (kg CO2-Eq)	electricity production, hydro, run-of-river	8.38424e-05
2070	Climate change (kg CO2-Eq)	electricity production, lignite	0.000129451
2070	Climate change (kg CO2-Eq)	electricity production, lignite with CCS	0.000642763
2070	Climate change (kg CO2-Eq)	electricity production, natural gas with CCS	0.0215206
2070	Climate change (kg CO2-Eq)	electricity production, natural gas, combined cycle power plant	0.000122151
2070	Climate change (kg CO2-Eq)	electricity production, natural gas, conventional power plant	0.0018454
2070	Climate change (kg CO2-Eq)	electricity production, nuclear, boiling water reactor	0.000222376
2070	Climate change (kg CO2-Eq)	electricity production, nuclear, pressure water reactor	0.000211101
2070	Climate change (kg CO2-Eq)	electricity production, oil	5.86013e-05
2070	Climate change (kg CO2-Eq)	electricity production, photovoltaic, 3kWp slanted-roof installation, multi-Si, panel, mounted	0.0027935
2070	Climate change (kg CO2-Eq)	electricity production, photovoltaic, 570kWp open ground installation, multi-Si	0.00583413
2070	Climate change (kg CO2-Eq)	electricity production, solar thermal parabolic trough, 50 MW	3.35293e-05
2070	Climate change (kg CO2-Eq)	electricity production, solar tower power plant, 20 MW	1.59347e-05
2070	Climate change (kg CO2-Eq)	electricity production, wave	5.47771e-09
2070	Climate change (kg CO2-Eq)	electricity production, wind, <1MW turbine, onshore	0.000378728
2070	Climate change (kg CO2-Eq)	electricity production, wind, >3MW turbine, onshore	0.000643223
2070	Climate change (kg CO2-Eq)	electricity production, wind, 1-3MW turbine, offshore	0.000355646
2070	Climate change (kg CO2-Eq)	electricity production, wind, 1-3MW turbine, onshore	0.000368676
2070	Climate change (kg CO2-Eq)	electricity production, wood, future	2.8208e-07
2070	Climate change (kg CO2-Eq)	heat and power co-generation, hard coal	1.97878e-09
2070	Climate change (kg CO2-Eq)	heat and power co-generation, lignite	1.09101e-09
2070	Climate change (kg CO2-Eq)	heat and power co-generation, natural gas, combined cycle power plant, 400MW electrical	0
2070	Climate change (kg CO2-Eq)	heat and power co-generation, natural gas, conventional power plant, 100MW electrical	0
2070	Climate change (kg CO2-Eq)	heat and power co-generation, oil	1.71986e-10
2070	Climate change (kg CO2-Eq)	heat and power co-generation, wood chips, 6667 kW, state-of-the-art 2014	5.69783e-11
2070	Freshwater ecotoxicity (kg 14-DCB)	electricity production, biomass with CCS	0.00120143
2070	Freshwater ecotoxicity (kg 14-DCB)	electricity production, deep geothermal	1.23942e-05
2070	Freshwater ecotoxicity (kg 14-DCB)	electricity production, hard coal	1.31073e-06
2070	Freshwater ecotoxicity (kg 14-DCB)	electricity production, hard coal with CCS	5.06316e-05
2070	Freshwater ecotoxicity (kg 14-DCB)	electricity production, hydro, reservoir, alpine region	3.91964e-06
2070	Freshwater ecotoxicity (kg 14-DCB)	electricity production, hydro, reservoir, non-alpine region	1.0183e-06
2070	Freshwater ecotoxicity (kg 14-DCB)	electricity production, hydro, run-of-river	5.64567e-06
2070	Freshwater ecotoxicity (kg 14-DCB)	electricity production, lignite	4.46801e-06
2070	Freshwater ecotoxicity (kg 14-DCB)	electricity production, lignite with CCS	0.000212953
2070	Freshwater ecotoxicity (kg 14-DCB)	electricity production, natural gas with CCS	0.000157001
2070	Freshwater ecotoxicity (kg 14-DCB)	electricity production, natural gas, combined cycle power plant	1.05387e-06
2070	Freshwater ecotoxicity (kg 14-DCB)	electricity production, natural gas, conventional power plant	2.05449e-05
2070	Freshwater ecotoxicity (kg 14-DCB)	electricity production, nuclear, boiling water reactor	3.81134e-05
2070	Freshwater ecotoxicity (kg 14-DCB)	electricity production, nuclear, pressure water reactor	3.66853e-05
2070	Freshwater ecotoxicity (kg 14-DCB)	electricity production, oil	1.17934e-07
2070	Freshwater ecotoxicity (kg 14-DCB)	electricity production, photovoltaic, 3kWp slanted-roof installation, multi-Si, panel, mounted	0.00279851
2070	Freshwater ecotoxicity (kg 14-DCB)	electricity production, photovoltaic, 570kWp open ground installation, multi-Si	0.00231402
2070	Freshwater ecotoxicity (kg 14-DCB)	electricity production, solar thermal parabolic trough, 50 MW	2.01581e-06
2070	Freshwater ecotoxicity (kg 14-DCB)	electricity production, solar tower power plant, 20 MW	1.17013e-06
2070	Freshwater ecotoxicity (kg 14-DCB)	electricity production, wave	3.11154e-10
2070	Freshwater ecotoxicity (kg 14-DCB)	electricity production, wind, <1MW turbine, onshore	0.000248398
2070	Freshwater ecotoxicity (kg 14-DCB)	electricity production, wind, >3MW turbine, onshore	0.00165224
2070	Freshwater ecotoxicity (kg 14-DCB)	electricity production, wind, 1-3MW turbine, offshore	0.000124091
2070	Freshwater ecotoxicity (kg 14-DCB)	electricity production, wind, 1-3MW turbine, onshore	0.000219347
2070	Freshwater ecotoxicity (kg 14-DCB)	electricity production, wood, future	1.38783e-08
2070	Freshwater ecotoxicity (kg 14-DCB)	heat and power co-generation, hard coal	2.03279e-11
2070	Freshwater ecotoxicity (kg 14-DCB)	heat and power co-generation, lignite	3.83622e-11
2070	Freshwater ecotoxicity (kg 14-DCB)	heat and power co-generation, natural gas, combined cycle power plant, 400MW electrical	0
2070	Freshwater ecotoxicity (kg 14-DCB)	heat and power co-generation, natural gas, conventional power plant, 100MW electrical	0
2070	Freshwater ecotoxicity (kg 14-DCB)	heat and power co-generation, oil	3.36963e-13
2070	Freshwater ecotoxicity (kg 14-DCB)	heat and power co-generation, wood chips, 6667 kW, state-of-the-art 2014	1.81867e-12
2070	Freshwater eutrophication (kg P-Eq)	electricity production, biomass with CCS	3.84678e-06
2070	Freshwater eutrophication (kg P-Eq)	electricity production, deep geothermal	7.74061e-08
2070	Freshwater eutrophication (kg P-Eq)	electricity production, hard coal	6.52098e-08
2070	Freshwater eutrophication (kg P-Eq)	electricity production, hard coal with CCS	2.86813e-06
2070	Freshwater eutrophication (kg P-Eq)	electricity production, hydro, reservoir, alpine region	1.70228e-08
2070	Freshwater eutrophication (kg P-Eq)	electricity production, hydro, reservoir, non-alpine region	4.42108e-09
2070	Freshwater eutrophication (kg P-Eq)	electricity production, hydro, run-of-river	2.09301e-08
2070	Freshwater eutrophication (kg P-Eq)	electricity production, lignite	2.94782e-07
2070	Freshwater eutrophication (kg P-Eq)	electricity production, lignite with CCS	1.57435e-05
2070	Freshwater eutrophication (kg P-Eq)	electricity production, natural gas with CCS	6.71954e-07
2070	Freshwater eutrophication (kg P-Eq)	electricity production, natural gas, combined cycle power plant	6.42201e-10
2070	Freshwater eutrophication (kg P-Eq)	electricity production, natural gas, conventional power plant	1.85422e-08
2070	Freshwater eutrophication (kg P-Eq)	electricity production, nuclear, boiling water reactor	1.72211e-07
2070	Freshwater eutrophication (kg P-Eq)	electricity production, nuclear, pressure water reactor	1.61044e-07
2070	Freshwater eutrophication (kg P-Eq)	electricity production, oil	3.83262e-10
2070	Freshwater eutrophication (kg P-Eq)	electricity production, photovoltaic, 3kWp slanted-roof installation, multi-Si, panel, mounted	3.76707e-06
2070	Freshwater eutrophication (kg P-Eq)	electricity production, photovoltaic, 570kWp open ground installation, multi-Si	4.3488e-06
2070	Freshwater eutrophication (kg P-Eq)	electricity production, solar thermal parabolic trough, 50 MW	4.95162e-09
2070	Freshwater eutrophication (kg P-Eq)	electricity production, solar tower power plant, 20 MW	2.50145e-09
2070	Freshwater eutrophication (kg P-Eq)	electricity production, wave	1.17061e-12
2070	Freshwater eutrophication (kg P-Eq)	electricity production, wind, <1MW turbine, onshore	2.6956e-07
2070	Freshwater eutrophication (kg P-Eq)	electricity production, wind, >3MW turbine, onshore	1.1729e-06
2070	Freshwater eutrophication (kg P-Eq)	electricity production, wind, 1-3MW turbine, offshore	2.18814e-07
2070	Freshwater eutrophication (kg P-Eq)	electricity production, wind, 1-3MW turbine, onshore	2.56982e-07
2070	Freshwater eutrophication (kg P-Eq)	electricity production, wood, future	2.3937e-10
2070	Freshwater eutrophication (kg P-Eq)	heat and power co-generation, hard coal	1.03626e-12
2070	Freshwater eutrophication (kg P-Eq)	heat and power co-generation, lignite	2.50798e-12
2070	Freshwater eutrophication (kg P-Eq)	heat and power co-generation, natural gas, combined cycle power plant, 400MW electrical	0
2070	Freshwater eutrophication (kg P-Eq)	heat and power co-generation, natural gas, conventional power plant, 100MW electrical	0
2070	Freshwater eutrophication (kg P-Eq)	heat and power co-generation, oil	1.10502e-15
2070	Freshwater eutrophication (kg P-Eq)	heat and power co-generation, wood chips, 6667 kW, state-of-the-art 2014	4.51847e-14
2070	Human toxicity (kg 14-DCB)	electricity production, biomass with CCS	-0.0134259
2070	Human toxicity (kg 14-DCB)	electricity production, deep geothermal	0.000247596
2070	Human toxicity (kg 14-DCB)	electricity production, hard coal	4.42757e-05
2070	Human toxicity (kg 14-DCB)	electricity production, hard coal with CCS	0.00201103
2070	Human toxicity (kg 14-DCB)	electricity production, hydro, reservoir, alpine region	3.24005e-05
2070	Human toxicity (kg 14-DCB)	electricity production, hydro, reservoir, non-alpine region	8.43635e-06
2070	Human toxicity (kg 14-DCB)	electricity production, hydro, run-of-river	3.35889e-05
2070	Human toxicity (kg 14-DCB)	electricity production, lignite	0.000176258
2070	Human toxicity (kg 14-DCB)	electricity production, lignite with CCS	0.00871439
2070	Human toxicity (kg 14-DCB)	electricity production, natural gas with CCS	0.000941408
2070	Human toxicity (kg 14-DCB)	electricity production, natural gas, combined cycle power plant	1.83917e-06
2070	Human toxicity (kg 14-DCB)	electricity production, natural gas, conventional power plant	4.77241e-05
2070	Human toxicity (kg 14-DCB)	electricity production, nuclear, boiling water reactor	0.00144753
2070	Human toxicity (kg 14-DCB)	electricity production, nuclear, pressure water reactor	0.00136431
2070	Human toxicity (kg 14-DCB)	electricity production, oil	4.83152e-06
2070	Human toxicity (kg 14-DCB)	electricity production, photovoltaic, 3kWp slanted-roof installation, multi-Si, panel, mounted	0.00844682
2070	Human toxicity (kg 14-DCB)	electricity production, photovoltaic, 570kWp open ground installation, multi-Si	0.00930118
2070	Human toxicity (kg 14-DCB)	electricity production, solar thermal parabolic trough, 50 MW	7.8261e-06
2070	Human toxicity (kg 14-DCB)	electricity production, solar tower power plant, 20 MW	4.18754e-06
2070	Human toxicity (kg 14-DCB)	electricity production, wave	1.94098e-09
2070	Human toxicity (kg 14-DCB)	electricity production, wind, <1MW turbine, onshore	0.000526047
2070	Human toxicity (kg 14-DCB)	electricity production, wind, >3MW turbine, onshore	0.00256061
2070	Human toxicity (kg 14-DCB)	electricity production, wind, 1-3MW turbine, offshore	0.000460055
2070	Human toxicity (kg 14-DCB)	electricity production, wind, 1-3MW turbine, onshore	0.000498864
2070	Human toxicity (kg 14-DCB)	electricity production, wood, future	3.32053e-06
2070	Human toxicity (kg 14-DCB)	heat and power co-generation, hard coal	7.65717e-10
2070	Human toxicity (kg 14-DCB)	heat and power co-generation, lignite	1.5135e-09
2070	Human toxicity (kg 14-DCB)	heat and power co-generation, natural gas, combined cycle power plant, 400MW electrical	0
2070	Human toxicity (kg 14-DCB)	heat and power co-generation, natural gas, conventional power plant, 100MW electrical	0
2070	Human toxicity (kg 14-DCB)	heat and power co-generation, oil	1.46317e-11
2070	Human toxicity (kg 14-DCB)	heat and power co-generation, wood chips, 6667 kW, state-of-the-art 2014	6.58748e-10
2070	Metal depletion (kg Fe-Eq)	electricity production, biomass with CCS	0.00325463
2070	Metal depletion (kg Fe-Eq)	electricity production, deep geothermal	8.21665e-05
2070	Metal depletion (kg Fe-Eq)	electricity production, hard coal	1.3561e-06
2070	Metal depletion (kg Fe-Eq)	electricity production, hard coal with CCS	4.37251e-05
2070	Metal depletion (kg Fe-Eq)	electricity production, hydro, reservoir, alpine region	4.32859e-05
2070	Metal depletion (kg Fe-Eq)	electricity production, hydro, reservoir, non-alpine region	1.12188e-05
2070	Metal depletion (kg Fe-Eq)	electricity production, hydro, run-of-river	5.06966e-05
2070	Metal depletion (kg Fe-Eq)	electricity production, lignite	1.06317e-06
2070	Metal depletion (kg Fe-Eq)	electricity production, lignite with CCS	3.67174e-05
2070	Metal depletion (kg Fe-Eq)	electricity production, natural gas with CCS	0.000690322
2070	Metal depletion (kg Fe-Eq)	electricity production, natural gas, combined cycle power plant	7.85211e-07
2070	Metal depletion (kg Fe-Eq)	electricity production, natural gas, conventional power plant	1.72159e-05
2070	Metal depletion (kg Fe-Eq)	electricity production, nuclear, boiling water reactor	0.000241992
2070	Metal depletion (kg Fe-Eq)	electricity production, nuclear, pressure water reactor	0.000233202
2070	Metal depletion (kg Fe-Eq)	electricity production, oil	3.6616e-07
2070	Metal depletion (kg Fe-Eq)	electricity production, photovoltaic, 3kWp slanted-roof installation, multi-Si, panel, mounted	0.00337546
2070	Metal depletion (kg Fe-Eq)	electricity production, photovoltaic, 570kWp open ground installation, multi-Si	0.00529319
2070	Metal depletion (kg Fe-Eq)	electricity production, solar thermal parabolic trough, 50 MW	7.10078e-06
2070	Metal depletion (kg Fe-Eq)	electricity production, solar tower power plant, 20 MW	4.35047e-06
2070	Metal depletion (kg Fe-Eq)	electricity production, wave	2.84555e-09
2070	Metal depletion (kg Fe-Eq)	electricity production, wind, <1MW turbine, onshore	0.000535542
2070	Metal depletion (kg Fe-Eq)	electricity production, wind, >3MW turbine, onshore	0.00104827
2070	Metal depletion (kg Fe-Eq)	electricity production, wind, 1-3MW turbine, offshore	0.000502524
2070	Metal depletion (kg Fe-Eq)	electricity production, wind, 1-3MW turbine, onshore	0.000503757
2070	Metal depletion (kg Fe-Eq)	electricity production, wood, future	6.40898e-08
2070	Metal depletion (kg Fe-Eq)	heat and power co-generation, hard coal	1.34799e-11
2070	Metal depletion (kg Fe-Eq)	heat and power co-generation, lignite	8.72179e-12
2070	Metal depletion (kg Fe-Eq)	heat and power co-generation, natural gas, combined cycle power plant, 400MW electrical	0
2070	Metal depletion (kg Fe-Eq)	heat and power co-generation, natural gas, conventional power plant, 100MW electrical	0
2070	Metal depletion (kg Fe-Eq)	heat and power co-generation, oil	1.05028e-12
2070	Metal depletion (kg Fe-Eq)	heat and power co-generation, wood chips, 6667 kW, state-of-the-art 2014	6.87253e-12
2070	Terrestrial acidification (kg SO2-Eq)	electricity production, biomass with CCS	8.38345e-05
2070	Terrestrial acidification (kg SO2-Eq)	electricity production, deep geothermal	4.94115e-07
2070	Terrestrial acidification (kg SO2-Eq)	electricity production, hard coal	1.03225e-07
2070	Terrestrial acidification (kg SO2-Eq)	electricity production, hard coal with CCS	1.66966e-05
2070	Terrestrial acidification (kg SO2-Eq)	electricity production, hydro, reservoir, alpine region	3.33333e-07
2070	Terrestrial acidification (kg SO2-Eq)	electricity production, hydro, reservoir, non-alpine region	8.64887e-08
2070	Terrestrial acidification (kg SO2-Eq)	electricity production, hydro, run-of-river	3.41626e-07
2070	Terrestrial acidification (kg SO2-Eq)	electricity production, lignite	7.8472e-08
2070	Terrestrial acidification (kg SO2-Eq)	electricity production, lignite with CCS	1.23422e-05
2070	Terrestrial acidification (kg SO2-Eq)	electricity production, natural gas with CCS	9.60802e-05
2070	Terrestrial acidification (kg SO2-Eq)	electricity production, natural gas, combined cycle power plant	1.48115e-07
2070	Terrestrial acidification (kg SO2-Eq)	electricity production, natural gas, conventional power plant	2.2013e-06
2070	Terrestrial acidification (kg SO2-Eq)	electricity production, nuclear, boiling water reactor	1.77003e-06
2070	Terrestrial acidification (kg SO2-Eq)	electricity production, nuclear, pressure water reactor	1.683e-06
2070	Terrestrial acidification (kg SO2-Eq)	electricity production, oil	7.73425e-08
2070	Terrestrial acidification (kg SO2-Eq)	electricity production, photovoltaic, 3kWp slanted-roof installation, multi-Si, panel, mounted	2.85492e-05
2070	Terrestrial acidification (kg SO2-Eq)	electricity production, photovoltaic, 570kWp open ground installation, multi-Si	3.94276e-05
2070	Terrestrial acidification (kg SO2-Eq)	electricity production, solar thermal parabolic trough, 50 MW	1.2816e-07
2070	Terrestrial acidification (kg SO2-Eq)	electricity production, solar tower power plant, 20 MW	6.60977e-08
2070	Terrestrial acidification (kg SO2-Eq)	electricity production, wave	1.13284e-10
2070	Terrestrial acidification (kg SO2-Eq)	electricity production, wind, <1MW turbine, onshore	2.31449e-06
2070	Terrestrial acidification (kg SO2-Eq)	electricity production, wind, >3MW turbine, onshore	8.33825e-06
2070	Terrestrial acidification (kg SO2-Eq)	electricity production, wind, 1-3MW turbine, offshore	2.14357e-06
2070	Terrestrial acidification (kg SO2-Eq)	electricity production, wind, 1-3MW turbine, onshore	2.23085e-06
2070	Terrestrial acidification (kg SO2-Eq)	electricity production, wood, future	7.06678e-09
2070	Terrestrial acidification (kg SO2-Eq)	heat and power co-generation, hard coal	2.95636e-12
2070	Terrestrial acidification (kg SO2-Eq)	heat and power co-generation, lignite	1.67598e-12
2070	Terrestrial acidification (kg SO2-Eq)	heat and power co-generation, natural gas, combined cycle power plant, 400MW electrical	0
2070	Terrestrial acidification (kg SO2-Eq)	heat and power co-generation, natural gas, conventional power plant, 100MW electrical	0
2070	Terrestrial acidification (kg SO2-Eq)	heat and power co-generation, oil	2.86205e-13
2070	Terrestrial acidification (kg SO2-Eq)	heat and power co-generation, wood chips, 6667 kW, state-of-the-art 2014	1.79286e-12
2070	Terrestrial ecotoxicity (kg 14-DCB)	electricity production, biomass with CCS	1.00973e-05
2070	Terrestrial ecotoxicity (kg 14-DCB)	electricity production, deep geothermal	1.71987e-07
2070	Terrestrial ecotoxicity (kg 14-DCB)	electricity production, hard coal	1.77346e-09
2070	Terrestrial ecotoxicity (kg 14-DCB)	electricity production, hard coal with CCS	6.31936e-08
2070	Terrestrial ecotoxicity (kg 14-DCB)	electricity production, hydro, reservoir, alpine region	1.10151e-08
2070	Terrestrial ecotoxicity (kg 14-DCB)	electricity production, hydro, reservoir, non-alpine region	2.85726e-09
2070	Terrestrial ecotoxicity (kg 14-DCB)	electricity production, hydro, run-of-river	1.01895e-08
2070	Terrestrial ecotoxicity (kg 14-DCB)	electricity production, lignite	1.41987e-09
2070	Terrestrial ecotoxicity (kg 14-DCB)	electricity production, lignite with CCS	9.29573e-09
2070	Terrestrial ecotoxicity (kg 14-DCB)	electricity production, natural gas with CCS	6.12744e-07
2070	Terrestrial ecotoxicity (kg 14-DCB)	electricity production, natural gas, combined cycle power plant	1.47436e-08
2070	Terrestrial ecotoxicity (kg 14-DCB)	electricity production, natural gas, conventional power plant	2.33055e-07
2070	Terrestrial ecotoxicity (kg 14-DCB)	electricity production, nuclear, boiling water reactor	2.46657e-07
2070	Terrestrial ecotoxicity (kg 14-DCB)	electricity production, nuclear, pressure water reactor	2.31965e-07
2070	Terrestrial ecotoxicity (kg 14-DCB)	electricity production, oil	8.10623e-09
2070	Terrestrial ecotoxicity (kg 14-DCB)	electricity production, photovoltaic, 3kWp slanted-roof installation, multi-Si, panel, mounted	1.30671e-05
2070	Terrestrial ecotoxicity (kg 14-DCB)	electricity production, photovoltaic, 570kWp open ground installation, multi-Si	2.34102e-05
2070	Terrestrial ecotoxicity (kg 14-DCB)	electricity production, solar thermal parabolic trough, 50 MW	4.5708e-09
2070	Terrestrial ecotoxicity (kg 14-DCB)	electricity production, solar tower power plant, 20 MW	2.38753e-09
2070	Terrestrial ecotoxicity (kg 14-DCB)	electricity production, wave	6.09331e-13
2070	Terrestrial ecotoxicity (kg 14-DCB)	electricity production, wind, <1MW turbine, onshore	1.30064e-07
2070	Terrestrial ecotoxicity (kg 14-DCB)	electricity production, wind, >3MW turbine, onshore	4.64912e-07
2070	Terrestrial ecotoxicity (kg 14-DCB)	electricity production, wind, 1-3MW turbine, offshore	1.4433e-07
2070	Terrestrial ecotoxicity (kg 14-DCB)	electricity production, wind, 1-3MW turbine, onshore	1.47978e-07
2070	Terrestrial ecotoxicity (kg 14-DCB)	electricity production, wood, future	4.73594e-10
2070	Terrestrial ecotoxicity (kg 14-DCB)	heat and power co-generation, hard coal	2.89131e-14
2070	Terrestrial ecotoxicity (kg 14-DCB)	heat and power co-generation, lignite	1.2234e-14
2070	Terrestrial ecotoxicity (kg 14-DCB)	heat and power co-generation, natural gas, combined cycle power plant, 400MW electrical	0
2070	Terrestrial ecotoxicity (kg 14-DCB)	heat and power co-generation, natural gas, conventional power plant, 100MW electrical	0
2070	Terrestrial ecotoxicity (kg 14-DCB)	heat and power co-generation, oil	2.47259e-14
2070	Terrestrial ecotoxicity (kg 14-DCB)	heat and power co-generation, wood chips, 6667 kW, state-of-the-art 2014	9.31321e-14
2070	Water depletion (m3 water)	electricity production, biomass with CCS	9.83311e-05
2070	Water depletion (m3 water)	electricity production, deep geothermal	1.18347e-06
2070	Water depletion (m3 water)	electricity production, hard coal	2.6637e-07
2070	Water depletion (m3 water)	electricity production, hard coal with CCS	1.19021e-05
2070	Water depletion (m3 water)	electricity production, hydro, reservoir, alpine region	2.82143e-07
2070	Water depletion (m3 water)	electricity production, hydro, reservoir, non-alpine region	7.31253e-08
2070	Water depletion (m3 water)	electricity production, hydro, run-of-river	2.75649e-07
2070	Water depletion (m3 water)	electricity production, lignite	7.14392e-07
2070	Water depletion (m3 water)	electricity production, lignite with CCS	3.10908e-05
2070	Water depletion (m3 water)	electricity production, natural gas with CCS	0.000394047
2070	Water depletion (m3 water)	electricity production, natural gas, combined cycle power plant	4.26019e-07
2070	Water depletion (m3 water)	electricity production, natural gas, conventional power plant	6.70765e-06
2070	Water depletion (m3 water)	electricity production, nuclear, boiling water reactor	0.000152032
2070	Water depletion (m3 water)	electricity production, nuclear, pressure water reactor	0.000131974
2070	Water depletion (m3 water)	electricity production, oil	4.82056e-08
2070	Water depletion (m3 water)	electricity production, photovoltaic, 3kWp slanted-roof installation, multi-Si, panel, mounted	3.47242e-05
2070	Water depletion (m3 water)	electricity production, photovoltaic, 570kWp open ground installation, multi-Si	5.1249e-05
2070	Water depletion (m3 water)	electricity production, solar thermal parabolic trough, 50 MW	1.60727e-07
2070	Water depletion (m3 water)	electricity production, solar tower power plant, 20 MW	7.66975e-08
2070	Water depletion (m3 water)	electricity production, wave	8.16939e-12
2070	Water depletion (m3 water)	electricity production, wind, <1MW turbine, onshore	1.77984e-06
2070	Water depletion (m3 water)	electricity production, wind, >3MW turbine, onshore	7.19886e-06
2070	Water depletion (m3 water)	electricity production, wind, 1-3MW turbine, offshore	2.14183e-06
2070	Water depletion (m3 water)	electricity production, wind, 1-3MW turbine, onshore	2.17142e-06
2070	Water depletion (m3 water)	electricity production, wood, future	8.55145e-10
2070	Water depletion (m3 water)	heat and power co-generation, hard coal	5.38063e-12
2070	Water depletion (m3 water)	heat and power co-generation, lignite	5.58822e-12
2070	Water depletion (m3 water)	heat and power co-generation, natural gas, combined cycle power plant, 400MW electrical	0
2070	Water depletion (m3 water)	heat and power co-generation, natural gas, conventional power plant, 100MW electrical	0
2070	Water depletion (m3 water)	heat and power co-generation, oil	1.41642e-13
2070	Water depletion (m3 water)	heat and power co-generation, wood chips, 6667 kW, state-of-the-art 2014	1.47172e-13
2080	Climate change (kg CO2-Eq)	electricity production, biomass with CCS	-0.0396944
2080	Climate change (kg CO2-Eq)	electricity production, deep geothermal	9.39714e-05
2080	Climate change (kg CO2-Eq)	electricity production, hard coal	0.000112359
2080	Climate change (kg CO2-Eq)	electricity production, hard coal with CCS	0.000587413
2080	Climate change (kg CO2-Eq)	electricity production, hydro, reservoir, alpine region	0.000111183
2080	Climate change (kg CO2-Eq)	electricity production, hydro, reservoir, non-alpine region	0.000280709
2080	Climate change (kg CO2-Eq)	electricity production, hydro, run-of-river	8.96456e-05
2080	Climate change (kg CO2-Eq)	electricity production, lignite	0.000117815
2080	Climate change (kg CO2-Eq)	electricity production, lignite with CCS	0.000339044
2080	Climate change (kg CO2-Eq)	electricity production, natural gas with CCS	0.0202639
2080	Climate change (kg CO2-Eq)	electricity production, natural gas, combined cycle power plant	9.70729e-05
2080	Climate change (kg CO2-Eq)	electricity production, natural gas, conventional power plant	0.000836878
2080	Climate change (kg CO2-Eq)	electricity production, nuclear, boiling water reactor	0.000256434
2080	Climate change (kg CO2-Eq)	electricity production, nuclear, pressure water reactor	0.000243732
2080	Climate change (kg CO2-Eq)	electricity production, oil	4.90858e-05
2080	Climate change (kg CO2-Eq)	electricity production, photovoltaic, 3kWp slanted-roof installation, multi-Si, panel, mounted	0.00280987
2080	Climate change (kg CO2-Eq)	electricity production, photovoltaic, 570kWp open ground installation, multi-Si	0.0065009
2080	Climate change (kg CO2-Eq)	electricity production, solar thermal parabolic trough, 50 MW	4.9822e-05
2080	Climate change (kg CO2-Eq)	electricity production, solar tower power plant, 20 MW	2.3668e-05
2080	Climate change (kg CO2-Eq)	electricity production, wave	0.000119178
2080	Climate change (kg CO2-Eq)	electricity production, wind, <1MW turbine, onshore	0.000392165
2080	Climate change (kg CO2-Eq)	electricity production, wind, >3MW turbine, onshore	0.000666238
2080	Climate change (kg CO2-Eq)	electricity production, wind, 1-3MW turbine, offshore	0.000306909
2080	Climate change (kg CO2-Eq)	electricity production, wind, 1-3MW turbine, onshore	0.00038198
2080	Climate change (kg CO2-Eq)	electricity production, wood, future	2.34509e-07
2080	Climate change (kg CO2-Eq)	heat and power co-generation, hard coal	2.07831e-09
2080	Climate change (kg CO2-Eq)	heat and power co-generation, lignite	1.38278e-09
2080	Climate change (kg CO2-Eq)	heat and power co-generation, natural gas, combined cycle power plant, 400MW electrical	0
2080	Climate change (kg CO2-Eq)	heat and power co-generation, natural gas, conventional power plant, 100MW electrical	0
2080	Climate change (kg CO2-Eq)	heat and power co-generation, oil	1.86362e-10
2080	Climate change (kg CO2-Eq)	heat and power co-generation, wood chips, 6667 kW, state-of-the-art 2014	5.03729e-11
2080	Freshwater ecotoxicity (kg 14-DCB)	electricity production, biomass with CCS	0.00104452
2080	Freshwater ecotoxicity (kg 14-DCB)	electricity production, deep geothermal	1.33742e-05
2080	Freshwater ecotoxicity (kg 14-DCB)	electricity production, hard coal	1.20234e-06
2080	Freshwater ecotoxicity (kg 14-DCB)	electricity production, hard coal with CCS	2.73957e-05
2080	Freshwater ecotoxicity (kg 14-DCB)	electricity production, hydro, reservoir, alpine region	4.28777e-06
2080	Freshwater ecotoxicity (kg 14-DCB)	electricity production, hydro, reservoir, non-alpine region	1.11383e-06
2080	Freshwater ecotoxicity (kg 14-DCB)	electricity production, hydro, run-of-river	6.13946e-06
2080	Freshwater ecotoxicity (kg 14-DCB)	electricity production, lignite	4.0937e-06
2080	Freshwater ecotoxicity (kg 14-DCB)	electricity production, lignite with CCS	0.000114311
2080	Freshwater ecotoxicity (kg 14-DCB)	electricity production, natural gas with CCS	0.000152098
2080	Freshwater ecotoxicity (kg 14-DCB)	electricity production, natural gas, combined cycle power plant	8.4381e-07
2080	Freshwater ecotoxicity (kg 14-DCB)	electricity production, natural gas, conventional power plant	9.38596e-06
2080	Freshwater ecotoxicity (kg 14-DCB)	electricity production, nuclear, boiling water reactor	4.41886e-05
2080	Freshwater ecotoxicity (kg 14-DCB)	electricity production, nuclear, pressure water reactor	4.24842e-05
2080	Freshwater ecotoxicity (kg 14-DCB)	electricity production, oil	1.01315e-07
2080	Freshwater ecotoxicity (kg 14-DCB)	electricity production, photovoltaic, 3kWp slanted-roof installation, multi-Si, panel, mounted	0.00282948
2080	Freshwater ecotoxicity (kg 14-DCB)	electricity production, photovoltaic, 570kWp open ground installation, multi-Si	0.00260481
2080	Freshwater ecotoxicity (kg 14-DCB)	electricity production, solar thermal parabolic trough, 50 MW	3.02905e-06
2080	Freshwater ecotoxicity (kg 14-DCB)	electricity production, solar tower power plant, 20 MW	1.75384e-06
2080	Freshwater ecotoxicity (kg 14-DCB)	electricity production, wave	6.84104e-06
2080	Freshwater ecotoxicity (kg 14-DCB)	electricity production, wind, <1MW turbine, onshore	0.000258866
2080	Freshwater ecotoxicity (kg 14-DCB)	electricity production, wind, >3MW turbine, onshore	0.00172018
2080	Freshwater ecotoxicity (kg 14-DCB)	electricity production, wind, 1-3MW turbine, offshore	0.000107893
2080	Freshwater ecotoxicity (kg 14-DCB)	electricity production, wind, 1-3MW turbine, onshore	0.000228728
2080	Freshwater ecotoxicity (kg 14-DCB)	electricity production, wood, future	1.16299e-08
2080	Freshwater ecotoxicity (kg 14-DCB)	heat and power co-generation, hard coal	2.19544e-11
2080	Freshwater ecotoxicity (kg 14-DCB)	heat and power co-generation, lignite	5.20626e-11
2080	Freshwater ecotoxicity (kg 14-DCB)	heat and power co-generation, natural gas, combined cycle power plant, 400MW electrical	0
2080	Freshwater ecotoxicity (kg 14-DCB)	heat and power co-generation, natural gas, conventional power plant, 100MW electrical	0
2080	Freshwater ecotoxicity (kg 14-DCB)	heat and power co-generation, oil	3.40959e-13
2080	Freshwater ecotoxicity (kg 14-DCB)	heat and power co-generation, wood chips, 6667 kW, state-of-the-art 2014	1.6316e-12
2080	Freshwater eutrophication (kg P-Eq)	electricity production, biomass with CCS	3.2479e-06
2080	Freshwater eutrophication (kg P-Eq)	electricity production, deep geothermal	7.69082e-08
2080	Freshwater eutrophication (kg P-Eq)	electricity production, hard coal	5.97208e-08
2080	Freshwater eutrophication (kg P-Eq)	electricity production, hard coal with CCS	1.53822e-06
2080	Freshwater eutrophication (kg P-Eq)	electricity production, hydro, reservoir, alpine region	1.81699e-08
2080	Freshwater eutrophication (kg P-Eq)	electricity production, hydro, reservoir, non-alpine region	4.71839e-09
2080	Freshwater eutrophication (kg P-Eq)	electricity production, hydro, run-of-river	2.24863e-08
2080	Freshwater eutrophication (kg P-Eq)	electricity production, lignite	2.70014e-07
2080	Freshwater eutrophication (kg P-Eq)	electricity production, lignite with CCS	8.44468e-06
2080	Freshwater eutrophication (kg P-Eq)	electricity production, natural gas with CCS	6.34488e-07
2080	Freshwater eutrophication (kg P-Eq)	electricity production, natural gas, combined cycle power plant	5.00423e-10
2080	Freshwater eutrophication (kg P-Eq)	electricity production, natural gas, conventional power plant	8.34378e-09
2080	Freshwater eutrophication (kg P-Eq)	electricity production, nuclear, boiling water reactor	1.93752e-07
2080	Freshwater eutrophication (kg P-Eq)	electricity production, nuclear, pressure water reactor	1.80939e-07
2080	Freshwater eutrophication (kg P-Eq)	electricity production, oil	3.22025e-10
2080	Freshwater eutrophication (kg P-Eq)	electricity production, photovoltaic, 3kWp slanted-roof installation, multi-Si, panel, mounted	3.78748e-06
2080	Freshwater eutrophication (kg P-Eq)	electricity production, photovoltaic, 570kWp open ground installation, multi-Si	4.84304e-06
2080	Freshwater eutrophication (kg P-Eq)	electricity production, solar thermal parabolic trough, 50 MW	7.37787e-09
2080	Freshwater eutrophication (kg P-Eq)	electricity production, solar tower power plant, 20 MW	3.73236e-09
2080	Freshwater eutrophication (kg P-Eq)	electricity production, wave	2.55757e-08
2080	Freshwater eutrophication (kg P-Eq)	electricity production, wind, <1MW turbine, onshore	2.80073e-07
2080	Freshwater eutrophication (kg P-Eq)	electricity production, wind, >3MW turbine, onshore	1.22001e-06
2080	Freshwater eutrophication (kg P-Eq)	electricity production, wind, 1-3MW turbine, offshore	1.89524e-07
2080	Freshwater eutrophication (kg P-Eq)	electricity production, wind, 1-3MW turbine, onshore	2.66945e-07
2080	Freshwater eutrophication (kg P-Eq)	electricity production, wood, future	1.99161e-10
2080	Freshwater eutrophication (kg P-Eq)	heat and power co-generation, hard coal	1.10745e-12
2080	Freshwater eutrophication (kg P-Eq)	heat and power co-generation, lignite	3.40226e-12
2080	Freshwater eutrophication (kg P-Eq)	heat and power co-generation, natural gas, combined cycle power plant, 400MW electrical	0
2080	Freshwater eutrophication (kg P-Eq)	heat and power co-generation, natural gas, conventional power plant, 100MW electrical	0
2080	Freshwater eutrophication (kg P-Eq)	heat and power co-generation, oil	1.09354e-15
2080	Freshwater eutrophication (kg P-Eq)	heat and power co-generation, wood chips, 6667 kW, state-of-the-art 2014	4.01852e-14
2080	Human toxicity (kg 14-DCB)	electricity production, biomass with CCS	-0.0103935
2080	Human toxicity (kg 14-DCB)	electricity production, deep geothermal	0.000250655
2080	Human toxicity (kg 14-DCB)	electricity production, hard coal	4.05593e-05
2080	Human toxicity (kg 14-DCB)	electricity production, hard coal with CCS	0.00107897
2080	Human toxicity (kg 14-DCB)	electricity production, hydro, reservoir, alpine region	3.49952e-05
2080	Human toxicity (kg 14-DCB)	electricity production, hydro, reservoir, non-alpine region	9.11132e-06
2080	Human toxicity (kg 14-DCB)	electricity production, hydro, run-of-river	3.6292e-05
2080	Human toxicity (kg 14-DCB)	electricity production, lignite	0.000161448
2080	Human toxicity (kg 14-DCB)	electricity production, lignite with CCS	0.00467437
2080	Human toxicity (kg 14-DCB)	electricity production, natural gas with CCS	0.000903986
2080	Human toxicity (kg 14-DCB)	electricity production, natural gas, combined cycle power plant	1.47229e-06
2080	Human toxicity (kg 14-DCB)	electricity production, natural gas, conventional power plant	2.17955e-05
2080	Human toxicity (kg 14-DCB)	electricity production, nuclear, boiling water reactor	0.0016562
2080	Human toxicity (kg 14-DCB)	electricity production, nuclear, pressure water reactor	0.00156085
2080	Human toxicity (kg 14-DCB)	electricity production, oil	4.07702e-06
2080	Human toxicity (kg 14-DCB)	electricity production, photovoltaic, 3kWp slanted-roof installation, multi-Si, panel, mounted	0.00853399
2080	Human toxicity (kg 14-DCB)	electricity production, photovoltaic, 570kWp open ground installation, multi-Si	0.0104381
2080	Human toxicity (kg 14-DCB)	electricity production, solar thermal parabolic trough, 50 MW	1.17351e-05
2080	Human toxicity (kg 14-DCB)	electricity production, solar tower power plant, 20 MW	6.26981e-06
2080	Human toxicity (kg 14-DCB)	electricity production, wave	4.25557e-05
2080	Human toxicity (kg 14-DCB)	electricity production, wind, <1MW turbine, onshore	0.000548263
2080	Human toxicity (kg 14-DCB)	electricity production, wind, >3MW turbine, onshore	0.00266649
2080	Human toxicity (kg 14-DCB)	electricity production, wind, 1-3MW turbine, offshore	0.00039965
2080	Human toxicity (kg 14-DCB)	electricity production, wind, 1-3MW turbine, onshore	0.000520205
2080	Human toxicity (kg 14-DCB)	electricity production, wood, future	2.76367e-06
2080	Human toxicity (kg 14-DCB)	heat and power co-generation, hard coal	8.25771e-10
2080	Human toxicity (kg 14-DCB)	heat and power co-generation, lignite	2.05471e-09
2080	Human toxicity (kg 14-DCB)	heat and power co-generation, natural gas, combined cycle power plant, 400MW electrical	0
2080	Human toxicity (kg 14-DCB)	heat and power co-generation, natural gas, conventional power plant, 100MW electrical	0
2080	Human toxicity (kg 14-DCB)	heat and power co-generation, oil	1.45379e-11
2080	Human toxicity (kg 14-DCB)	heat and power co-generation, wood chips, 6667 kW, state-of-the-art 2014	5.8599e-10
2080	Metal depletion (kg Fe-Eq)	electricity production, biomass with CCS	0.00276141
2080	Metal depletion (kg Fe-Eq)	electricity production, deep geothermal	8.3704e-05
2080	Metal depletion (kg Fe-Eq)	electricity production, hard coal	1.24607e-06
2080	Metal depletion (kg Fe-Eq)	electricity production, hard coal with CCS	2.37953e-05
2080	Metal depletion (kg Fe-Eq)	electricity production, hydro, reservoir, alpine region	4.66361e-05
2080	Metal depletion (kg Fe-Eq)	electricity production, hydro, reservoir, non-alpine region	1.2087e-05
2080	Metal depletion (kg Fe-Eq)	electricity production, hydro, run-of-river	5.45973e-05
2080	Metal depletion (kg Fe-Eq)	electricity production, lignite	9.77973e-07
2080	Metal depletion (kg Fe-Eq)	electricity production, lignite with CCS	1.98102e-05
2080	Metal depletion (kg Fe-Eq)	electricity production, natural gas with CCS	0.000658984
2080	Metal depletion (kg Fe-Eq)	electricity production, natural gas, combined cycle power plant	6.29556e-07
2080	Metal depletion (kg Fe-Eq)	electricity production, natural gas, conventional power plant	7.87274e-06
2080	Metal depletion (kg Fe-Eq)	electricity production, nuclear, boiling water reactor	0.000277433
2080	Metal depletion (kg Fe-Eq)	electricity production, nuclear, pressure water reactor	0.000267286
2080	Metal depletion (kg Fe-Eq)	electricity production, oil	3.116e-07
2080	Metal depletion (kg Fe-Eq)	electricity production, photovoltaic, 3kWp slanted-roof installation, multi-Si, panel, mounted	0.00341657
2080	Metal depletion (kg Fe-Eq)	electricity production, photovoltaic, 570kWp open ground installation, multi-Si	0.00594418
2080	Metal depletion (kg Fe-Eq)	electricity production, solar thermal parabolic trough, 50 MW	1.06378e-05
2080	Metal depletion (kg Fe-Eq)	electricity production, solar tower power plant, 20 MW	6.50985e-06
2080	Metal depletion (kg Fe-Eq)	electricity production, wave	6.23293e-05
2080	Metal depletion (kg Fe-Eq)	electricity production, wind, <1MW turbine, onshore	0.000557888
2080	Metal depletion (kg Fe-Eq)	electricity production, wind, >3MW turbine, onshore	0.00109206
2080	Metal depletion (kg Fe-Eq)	electricity production, wind, 1-3MW turbine, offshore	0.000436316
2080	Metal depletion (kg Fe-Eq)	electricity production, wind, 1-3MW turbine, onshore	0.000524956
2080	Metal depletion (kg Fe-Eq)	electricity production, wood, future	5.34619e-08
2080	Metal depletion (kg Fe-Eq)	heat and power co-generation, hard coal	1.42743e-11
2080	Metal depletion (kg Fe-Eq)	heat and power co-generation, lignite	1.04486e-11
2080	Metal depletion (kg Fe-Eq)	heat and power co-generation, natural gas, combined cycle power plant, 400MW electrical	0
2080	Metal depletion (kg Fe-Eq)	heat and power co-generation, natural gas, conventional power plant, 100MW electrical	0
2080	Metal depletion (kg Fe-Eq)	heat and power co-generation, oil	1.05268e-12
2080	Metal depletion (kg Fe-Eq)	heat and power co-generation, wood chips, 6667 kW, state-of-the-art 2014	6.1348e-12
2080	Terrestrial acidification (kg SO2-Eq)	electricity production, biomass with CCS	6.31266e-05
2080	Terrestrial acidification (kg SO2-Eq)	electricity production, deep geothermal	4.67098e-07
2080	Terrestrial acidification (kg SO2-Eq)	electricity production, hard coal	9.14732e-08
2080	Terrestrial acidification (kg SO2-Eq)	electricity production, hard coal with CCS	4.55765e-06
2080	Terrestrial acidification (kg SO2-Eq)	electricity production, hydro, reservoir, alpine region	3.55356e-07
2080	Terrestrial acidification (kg SO2-Eq)	electricity production, hydro, reservoir, non-alpine region	9.21983e-08
2080	Terrestrial acidification (kg SO2-Eq)	electricity production, hydro, run-of-river	3.65361e-07
2080	Terrestrial acidification (kg SO2-Eq)	electricity production, lignite	6.89247e-08
2080	Terrestrial acidification (kg SO2-Eq)	electricity production, lignite with CCS	2.22223e-06
2080	Terrestrial acidification (kg SO2-Eq)	electricity production, natural gas with CCS	8.52915e-05
2080	Terrestrial acidification (kg SO2-Eq)	electricity production, natural gas, combined cycle power plant	1.11643e-07
2080	Terrestrial acidification (kg SO2-Eq)	electricity production, natural gas, conventional power plant	1.00391e-06
2080	Terrestrial acidification (kg SO2-Eq)	electricity production, nuclear, boiling water reactor	1.96744e-06
2080	Terrestrial acidification (kg SO2-Eq)	electricity production, nuclear, pressure water reactor	1.8719e-06
2080	Terrestrial acidification (kg SO2-Eq)	electricity production, oil	6.22878e-08
2080	Terrestrial acidification (kg SO2-Eq)	electricity production, photovoltaic, 3kWp slanted-roof installation, multi-Si, panel, mounted	2.84267e-05
2080	Terrestrial acidification (kg SO2-Eq)	electricity production, photovoltaic, 570kWp open ground installation, multi-Si	4.33856e-05
2080	Terrestrial acidification (kg SO2-Eq)	electricity production, solar thermal parabolic trough, 50 MW	1.91005e-07
2080	Terrestrial acidification (kg SO2-Eq)	electricity production, solar tower power plant, 20 MW	9.86095e-08
2080	Terrestrial acidification (kg SO2-Eq)	electricity production, wave	2.47855e-06
2080	Terrestrial acidification (kg SO2-Eq)	electricity production, wind, <1MW turbine, onshore	2.3964e-06
2080	Terrestrial acidification (kg SO2-Eq)	electricity production, wind, >3MW turbine, onshore	8.65486e-06
2080	Terrestrial acidification (kg SO2-Eq)	electricity production, wind, 1-3MW turbine, offshore	1.85133e-06
2080	Terrestrial acidification (kg SO2-Eq)	electricity production, wind, 1-3MW turbine, onshore	2.30686e-06
2080	Terrestrial acidification (kg SO2-Eq)	electricity production, wood, future	5.73672e-09
2080	Terrestrial acidification (kg SO2-Eq)	heat and power co-generation, hard coal	2.95855e-12
2080	Terrestrial acidification (kg SO2-Eq)	heat and power co-generation, lignite	1.62533e-12
2080	Terrestrial acidification (kg SO2-Eq)	heat and power co-generation, natural gas, combined cycle power plant, 400MW electrical	0
2080	Terrestrial acidification (kg SO2-Eq)	heat and power co-generation, natural gas, conventional power plant, 100MW electrical	0
2080	Terrestrial acidification (kg SO2-Eq)	heat and power co-generation, oil	2.75972e-13
2080	Terrestrial acidification (kg SO2-Eq)	heat and power co-generation, wood chips, 6667 kW, state-of-the-art 2014	1.59442e-12
2080	Terrestrial ecotoxicity (kg 14-DCB)	electricity production, biomass with CCS	8.49408e-06
2080	Terrestrial ecotoxicity (kg 14-DCB)	electricity production, deep geothermal	1.77909e-07
2080	Terrestrial ecotoxicity (kg 14-DCB)	electricity production, hard coal	1.63536e-09
2080	Terrestrial ecotoxicity (kg 14-DCB)	electricity production, hard coal with CCS	3.45061e-08
2080	Terrestrial ecotoxicity (kg 14-DCB)	electricity production, hydro, reservoir, alpine region	1.22608e-08
2080	Terrestrial ecotoxicity (kg 14-DCB)	electricity production, hydro, reservoir, non-alpine region	3.17988e-09
2080	Terrestrial ecotoxicity (kg 14-DCB)	electricity production, hydro, run-of-river	1.13629e-08
2080	Terrestrial ecotoxicity (kg 14-DCB)	electricity production, lignite	1.30731e-09
2080	Terrestrial ecotoxicity (kg 14-DCB)	electricity production, lignite with CCS	5.38947e-09
2080	Terrestrial ecotoxicity (kg 14-DCB)	electricity production, natural gas with CCS	5.9583e-07
2080	Terrestrial ecotoxicity (kg 14-DCB)	electricity production, natural gas, combined cycle power plant	1.17985e-08
2080	Terrestrial ecotoxicity (kg 14-DCB)	electricity production, natural gas, conventional power plant	1.06429e-07
2080	Terrestrial ecotoxicity (kg 14-DCB)	electricity production, nuclear, boiling water reactor	2.84904e-07
2080	Terrestrial ecotoxicity (kg 14-DCB)	electricity production, nuclear, pressure water reactor	2.67779e-07
2080	Terrestrial ecotoxicity (kg 14-DCB)	electricity production, oil	6.84305e-09
2080	Terrestrial ecotoxicity (kg 14-DCB)	electricity production, photovoltaic, 3kWp slanted-roof installation, multi-Si, panel, mounted	1.32241e-05
2080	Terrestrial ecotoxicity (kg 14-DCB)	electricity production, photovoltaic, 570kWp open ground installation, multi-Si	2.62686e-05
2080	Terrestrial ecotoxicity (kg 14-DCB)	electricity production, solar thermal parabolic trough, 50 MW	6.92428e-09
2080	Terrestrial ecotoxicity (kg 14-DCB)	electricity production, solar tower power plant, 20 MW	3.59627e-09
2080	Terrestrial ecotoxicity (kg 14-DCB)	electricity production, wave	1.35071e-08
2080	Terrestrial ecotoxicity (kg 14-DCB)	electricity production, wind, <1MW turbine, onshore	1.37411e-07
2080	Terrestrial ecotoxicity (kg 14-DCB)	electricity production, wind, >3MW turbine, onshore	4.87948e-07
2080	Terrestrial ecotoxicity (kg 14-DCB)	electricity production, wind, 1-3MW turbine, offshore	1.26573e-07
2080	Terrestrial ecotoxicity (kg 14-DCB)	electricity production, wind, 1-3MW turbine, onshore	1.56549e-07
2080	Terrestrial ecotoxicity (kg 14-DCB)	electricity production, wood, future	3.94592e-10
2080	Terrestrial ecotoxicity (kg 14-DCB)	heat and power co-generation, hard coal	3.09587e-14
2080	Terrestrial ecotoxicity (kg 14-DCB)	heat and power co-generation, lignite	1.68007e-14
2080	Terrestrial ecotoxicity (kg 14-DCB)	heat and power co-generation, natural gas, combined cycle power plant, 400MW electrical	0
2080	Terrestrial ecotoxicity (kg 14-DCB)	heat and power co-generation, natural gas, conventional power plant, 100MW electrical	0
2080	Terrestrial ecotoxicity (kg 14-DCB)	heat and power co-generation, oil	2.45764e-14
2080	Terrestrial ecotoxicity (kg 14-DCB)	heat and power co-generation, wood chips, 6667 kW, state-of-the-art 2014	8.29197e-14
2080	Water depletion (m3 water)	electricity production, biomass with CCS	8.08897e-05
2080	Water depletion (m3 water)	electricity production, deep geothermal	1.06471e-06
2080	Water depletion (m3 water)	electricity production, hard coal	2.4384e-07
2080	Water depletion (m3 water)	electricity production, hard coal with CCS	6.36526e-06
2080	Water depletion (m3 water)	electricity production, hydro, reservoir, alpine region	2.95365e-07
2080	Water depletion (m3 water)	electricity production, hydro, reservoir, non-alpine region	7.65625e-08
2080	Water depletion (m3 water)	electricity production, hydro, run-of-river	2.8828e-07
2080	Water depletion (m3 water)	electricity production, lignite	6.54334e-07
2080	Water depletion (m3 water)	electricity production, lignite with CCS	1.66715e-05
2080	Water depletion (m3 water)	electricity production, natural gas with CCS	0.000373466
2080	Water depletion (m3 water)	electricity production, natural gas, combined cycle power plant	3.40648e-07
2080	Water depletion (m3 water)	electricity production, natural gas, conventional power plant	3.06046e-06
2080	Water depletion (m3 water)	electricity production, nuclear, boiling water reactor	0.000173654
2080	Water depletion (m3 water)	electricity production, nuclear, pressure water reactor	0.000150742
2080	Water depletion (m3 water)	electricity production, oil	4.04096e-08
2080	Water depletion (m3 water)	electricity production, photovoltaic, 3kWp slanted-roof installation, multi-Si, panel, mounted	3.37356e-05
2080	Water depletion (m3 water)	electricity production, photovoltaic, 570kWp open ground installation, multi-Si	5.48817e-05
2080	Water depletion (m3 water)	electricity production, solar thermal parabolic trough, 50 MW	2.38416e-07
2080	Water depletion (m3 water)	electricity production, solar tower power plant, 20 MW	1.14067e-07
2080	Water depletion (m3 water)	electricity production, wave	1.75644e-07
2080	Water depletion (m3 water)	electricity production, wind, <1MW turbine, onshore	1.81158e-06
2080	Water depletion (m3 water)	electricity production, wind, >3MW turbine, onshore	7.40803e-06
2080	Water depletion (m3 water)	electricity production, wind, 1-3MW turbine, offshore	1.83101e-06
2080	Water depletion (m3 water)	electricity production, wind, 1-3MW turbine, onshore	2.20853e-06
2080	Water depletion (m3 water)	electricity production, wood, future	7.02607e-10
2080	Water depletion (m3 water)	heat and power co-generation, hard coal	5.47154e-12
2080	Water depletion (m3 water)	heat and power co-generation, lignite	7.36821e-12
2080	Water depletion (m3 water)	heat and power co-generation, natural gas, combined cycle power plant, 400MW electrical	0
2080	Water depletion (m3 water)	heat and power co-generation, natural gas, conventional power plant, 100MW electrical	0
2080	Water depletion (m3 water)	heat and power co-generation, oil	1.39836e-13
2080	Water depletion (m3 water)	heat and power co-generation, wood chips, 6667 kW, state-of-the-art 2014	1.29298e-13
2090	Climate change (kg CO2-Eq)	electricity production, biomass with CCS	-0.0405688
2090	Climate change (kg CO2-Eq)	electricity production, deep geothermal	8.90532e-05
2090	Climate change (kg CO2-Eq)	electricity production, hard coal	5.14266e-05
2090	Climate change (kg CO2-Eq)	electricity production, hard coal with CCS	0.000438879
2090	Climate change (kg CO2-Eq)	electricity production, hydro, reservoir, alpine region	0.000106476
2090	Climate change (kg CO2-Eq)	electricity production, hydro, reservoir, non-alpine region	0.000269193
2090	Climate change (kg CO2-Eq)	electricity production, hydro, run-of-river	8.58122e-05
2090	Climate change (kg CO2-Eq)	electricity production, lignite	5.39236e-05
2090	Climate change (kg CO2-Eq)	electricity production, lignite with CCS	0.000253625
2090	Climate change (kg CO2-Eq)	electricity production, natural gas with CCS	0.0166018
2090	Climate change (kg CO2-Eq)	electricity production, natural gas, combined cycle power plant	3.37507e-05
2090	Climate change (kg CO2-Eq)	electricity production, natural gas, conventional power plant	0.000293539
2090	Climate change (kg CO2-Eq)	electricity production, nuclear, boiling water reactor	0.000206735
2090	Climate change (kg CO2-Eq)	electricity production, nuclear, pressure water reactor	0.000196383
2090	Climate change (kg CO2-Eq)	electricity production, oil	2.5035e-05
2090	Climate change (kg CO2-Eq)	electricity production, photovoltaic, 3kWp slanted-roof installation, multi-Si, panel, mounted	0.00284942
2090	Climate change (kg CO2-Eq)	electricity production, photovoltaic, 570kWp open ground installation, multi-Si	0.00720774
2090	Climate change (kg CO2-Eq)	electricity production, solar thermal parabolic trough, 50 MW	5.26498e-05
2090	Climate change (kg CO2-Eq)	electricity production, solar tower power plant, 20 MW	2.50153e-05
2090	Climate change (kg CO2-Eq)	electricity production, wave	0.000542085
2090	Climate change (kg CO2-Eq)	electricity production, wind, <1MW turbine, onshore	0.000490201
2090	Climate change (kg CO2-Eq)	electricity production, wind, >3MW turbine, onshore	0.000832397
2090	Climate change (kg CO2-Eq)	electricity production, wind, 1-3MW turbine, offshore	0.000338534
2090	Climate change (kg CO2-Eq)	electricity production, wind, 1-3MW turbine, onshore	0.000477094
2090	Climate change (kg CO2-Eq)	electricity production, wood, future	1.26877e-07
2090	Climate change (kg CO2-Eq)	heat and power co-generation, hard coal	1.76766e-09
2090	Climate change (kg CO2-Eq)	heat and power co-generation, lignite	1.48674e-09
2090	Climate change (kg CO2-Eq)	heat and power co-generation, natural gas, combined cycle power plant, 400MW electrical	0
2090	Climate change (kg CO2-Eq)	heat and power co-generation, natural gas, conventional power plant, 100MW electrical	0
2090	Climate change (kg CO2-Eq)	heat and power co-generation, oil	1.36695e-10
2090	Climate change (kg CO2-Eq)	heat and power co-generation, wood chips, 6667 kW, state-of-the-art 2014	5.23129e-11
2090	Freshwater ecotoxicity (kg 14-DCB)	electricity production, biomass with CCS	0.000906149
2090	Freshwater ecotoxicity (kg 14-DCB)	electricity production, deep geothermal	1.32752e-05
2090	Freshwater ecotoxicity (kg 14-DCB)	electricity production, hard coal	5.48962e-07
2090	Freshwater ecotoxicity (kg 14-DCB)	electricity production, hard coal with CCS	2.06685e-05
2090	Freshwater ecotoxicity (kg 14-DCB)	electricity production, hydro, reservoir, alpine region	4.13889e-06
2090	Freshwater ecotoxicity (kg 14-DCB)	electricity production, hydro, reservoir, non-alpine region	1.07516e-06
2090	Freshwater ecotoxicity (kg 14-DCB)	electricity production, hydro, run-of-river	5.89697e-06
2090	Freshwater ecotoxicity (kg 14-DCB)	electricity production, lignite	1.86685e-06
2090	Freshwater ecotoxicity (kg 14-DCB)	electricity production, lignite with CCS	8.52053e-05
2090	Freshwater ecotoxicity (kg 14-DCB)	electricity production, natural gas with CCS	0.000125889
2090	Freshwater ecotoxicity (kg 14-DCB)	electricity production, natural gas, combined cycle power plant	2.92671e-07
2090	Freshwater ecotoxicity (kg 14-DCB)	electricity production, natural gas, conventional power plant	3.28314e-06
2090	Freshwater ecotoxicity (kg 14-DCB)	electricity production, nuclear, boiling water reactor	3.62094e-05
2090	Freshwater ecotoxicity (kg 14-DCB)	electricity production, nuclear, pressure water reactor	3.48025e-05
2090	Freshwater ecotoxicity (kg 14-DCB)	electricity production, oil	5.2012e-08
2090	Freshwater ecotoxicity (kg 14-DCB)	electricity production, photovoltaic, 3kWp slanted-roof installation, multi-Si, panel, mounted	0.00288745
2090	Freshwater ecotoxicity (kg 14-DCB)	electricity production, photovoltaic, 570kWp open ground installation, multi-Si	0.00290766
2090	Freshwater ecotoxicity (kg 14-DCB)	electricity production, solar thermal parabolic trough, 50 MW	3.19985e-06
2090	Freshwater ecotoxicity (kg 14-DCB)	electricity production, solar tower power plant, 20 MW	1.8503e-06
2090	Freshwater ecotoxicity (kg 14-DCB)	electricity production, wave	3.10973e-05
2090	Freshwater ecotoxicity (kg 14-DCB)	electricity production, wind, <1MW turbine, onshore	0.000323214
2090	Freshwater ecotoxicity (kg 14-DCB)	electricity production, wind, >3MW turbine, onshore	0.0021465
2090	Freshwater ecotoxicity (kg 14-DCB)	electricity production, wind, 1-3MW turbine, offshore	0.000118898
2090	Freshwater ecotoxicity (kg 14-DCB)	electricity production, wind, 1-3MW turbine, onshore	0.000285696
2090	Freshwater ecotoxicity (kg 14-DCB)	electricity production, wood, future	6.26388e-09
2090	Freshwater ecotoxicity (kg 14-DCB)	heat and power co-generation, hard coal	1.88155e-11
2090	Freshwater ecotoxicity (kg 14-DCB)	heat and power co-generation, lignite	5.5148e-11
2090	Freshwater ecotoxicity (kg 14-DCB)	heat and power co-generation, natural gas, combined cycle power plant, 400MW electrical	0
2090	Freshwater ecotoxicity (kg 14-DCB)	heat and power co-generation, natural gas, conventional power plant, 100MW electrical	0
2090	Freshwater ecotoxicity (kg 14-DCB)	heat and power co-generation, oil	3.33505e-13
2090	Freshwater ecotoxicity (kg 14-DCB)	heat and power co-generation, wood chips, 6667 kW, state-of-the-art 2014	1.69715e-12
2090	Freshwater eutrophication (kg P-Eq)	electricity production, biomass with CCS	3.01263e-06
2090	Freshwater eutrophication (kg P-Eq)	electricity production, deep geothermal	7.54168e-08
2090	Freshwater eutrophication (kg P-Eq)	electricity production, hard coal	2.72218e-08
2090	Freshwater eutrophication (kg P-Eq)	electricity production, hard coal with CCS	1.14602e-06
2090	Freshwater eutrophication (kg P-Eq)	electricity production, hydro, reservoir, alpine region	1.74956e-08
2090	Freshwater eutrophication (kg P-Eq)	electricity production, hydro, reservoir, non-alpine region	4.54317e-09
2090	Freshwater eutrophication (kg P-Eq)	electricity production, hydro, run-of-river	2.1613e-08
2090	Freshwater eutrophication (kg P-Eq)	electricity production, lignite	1.23075e-07
2090	Freshwater eutrophication (kg P-Eq)	electricity production, lignite with CCS	6.29043e-06
2090	Freshwater eutrophication (kg P-Eq)	electricity production, natural gas with CCS	5.40982e-07
2090	Freshwater eutrophication (kg P-Eq)	electricity production, natural gas, combined cycle power plant	1.7278e-10
2090	Freshwater eutrophication (kg P-Eq)	electricity production, natural gas, conventional power plant	2.9107e-09
2090	Freshwater eutrophication (kg P-Eq)	electricity production, nuclear, boiling water reactor	1.60242e-07
2090	Freshwater eutrophication (kg P-Eq)	electricity production, nuclear, pressure water reactor	1.4933e-07
2090	Freshwater eutrophication (kg P-Eq)	electricity production, oil	1.65657e-10
2090	Freshwater eutrophication (kg P-Eq)	electricity production, photovoltaic, 3kWp slanted-roof installation, multi-Si, panel, mounted	3.88049e-06
2090	Freshwater eutrophication (kg P-Eq)	electricity production, photovoltaic, 570kWp open ground installation, multi-Si	5.43331e-06
2090	Freshwater eutrophication (kg P-Eq)	electricity production, solar thermal parabolic trough, 50 MW	7.80049e-09
2090	Freshwater eutrophication (kg P-Eq)	electricity production, solar tower power plant, 20 MW	3.93975e-09
2090	Freshwater eutrophication (kg P-Eq)	electricity production, wave	1.16183e-07
2090	Freshwater eutrophication (kg P-Eq)	electricity production, wind, <1MW turbine, onshore	3.50222e-07
2090	Freshwater eutrophication (kg P-Eq)	electricity production, wind, >3MW turbine, onshore	1.52368e-06
2090	Freshwater eutrophication (kg P-Eq)	electricity production, wind, 1-3MW turbine, offshore	2.09059e-07
2090	Freshwater eutrophication (kg P-Eq)	electricity production, wind, 1-3MW turbine, onshore	3.34043e-07
2090	Freshwater eutrophication (kg P-Eq)	electricity production, wood, future	1.06892e-10
2090	Freshwater eutrophication (kg P-Eq)	heat and power co-generation, hard coal	9.41954e-13
2090	Freshwater eutrophication (kg P-Eq)	heat and power co-generation, lignite	3.59161e-12
2090	Freshwater eutrophication (kg P-Eq)	heat and power co-generation, natural gas, combined cycle power plant, 400MW electrical	0
2090	Freshwater eutrophication (kg P-Eq)	heat and power co-generation, natural gas, conventional power plant, 100MW electrical	0
2090	Freshwater eutrophication (kg P-Eq)	heat and power co-generation, oil	1.07171e-15
2090	Freshwater eutrophication (kg P-Eq)	heat and power co-generation, wood chips, 6667 kW, state-of-the-art 2014	4.16115e-14
2090	Human toxicity (kg 14-DCB)	electricity production, biomass with CCS	-0.00967599
2090	Human toxicity (kg 14-DCB)	electricity production, deep geothermal	0.000242779
2090	Human toxicity (kg 14-DCB)	electricity production, hard coal	1.8489e-05
2090	Human toxicity (kg 14-DCB)	electricity production, hard coal with CCS	0.00080423
2090	Human toxicity (kg 14-DCB)	electricity production, hydro, reservoir, alpine region	3.35707e-05
2090	Human toxicity (kg 14-DCB)	electricity production, hydro, reservoir, non-alpine region	8.74035e-06
2090	Human toxicity (kg 14-DCB)	electricity production, hydro, run-of-river	3.47804e-05
2090	Human toxicity (kg 14-DCB)	electricity production, lignite	7.35881e-05
2090	Human toxicity (kg 14-DCB)	electricity production, lignite with CCS	0.00348192
2090	Human toxicity (kg 14-DCB)	electricity production, natural gas with CCS	0.000754622
2090	Human toxicity (kg 14-DCB)	electricity production, natural gas, combined cycle power plant	5.10677e-07
2090	Human toxicity (kg 14-DCB)	electricity production, natural gas, conventional power plant	7.62166e-06
2090	Human toxicity (kg 14-DCB)	electricity production, nuclear, boiling water reactor	0.00133818
2090	Human toxicity (kg 14-DCB)	electricity production, nuclear, pressure water reactor	0.00126095
2090	Human toxicity (kg 14-DCB)	electricity production, oil	2.07178e-06
2090	Human toxicity (kg 14-DCB)	electricity production, photovoltaic, 3kWp slanted-roof installation, multi-Si, panel, mounted	0.00871304
2090	Human toxicity (kg 14-DCB)	electricity production, photovoltaic, 570kWp open ground installation, multi-Si	0.0116501
2090	Human toxicity (kg 14-DCB)	electricity production, solar thermal parabolic trough, 50 MW	1.2391e-05
2090	Human toxicity (kg 14-DCB)	electricity production, solar tower power plant, 20 MW	6.61293e-06
2090	Human toxicity (kg 14-DCB)	electricity production, wave	0.000193168
2090	Human toxicity (kg 14-DCB)	electricity production, wind, <1MW turbine, onshore	0.000684845
2090	Human toxicity (kg 14-DCB)	electricity production, wind, >3MW turbine, onshore	0.00332824
2090	Human toxicity (kg 14-DCB)	electricity production, wind, 1-3MW turbine, offshore	0.000440326
2090	Human toxicity (kg 14-DCB)	electricity production, wind, 1-3MW turbine, onshore	0.000650069
2090	Human toxicity (kg 14-DCB)	electricity production, wood, future	1.48221e-06
2090	Human toxicity (kg 14-DCB)	heat and power co-generation, hard coal	6.98011e-10
2090	Human toxicity (kg 14-DCB)	heat and power co-generation, lignite	2.17438e-09
2090	Human toxicity (kg 14-DCB)	heat and power co-generation, natural gas, combined cycle power plant, 400MW electrical	0
2090	Human toxicity (kg 14-DCB)	heat and power co-generation, natural gas, conventional power plant, 100MW electrical	0
2090	Human toxicity (kg 14-DCB)	heat and power co-generation, oil	1.40772e-11
2090	Human toxicity (kg 14-DCB)	heat and power co-generation, wood chips, 6667 kW, state-of-the-art 2014	6.06407e-10
2090	Metal depletion (kg Fe-Eq)	electricity production, biomass with CCS	0.00240334
2090	Metal depletion (kg Fe-Eq)	electricity production, deep geothermal	8.10027e-05
2090	Metal depletion (kg Fe-Eq)	electricity production, hard coal	5.69746e-07
2090	Metal depletion (kg Fe-Eq)	electricity production, hard coal with CCS	1.81308e-05
2090	Metal depletion (kg Fe-Eq)	electricity production, hydro, reservoir, alpine region	4.45999e-05
2090	Metal depletion (kg Fe-Eq)	electricity production, hydro, reservoir, non-alpine region	1.15593e-05
2090	Metal depletion (kg Fe-Eq)	electricity production, hydro, run-of-river	5.21881e-05
2090	Metal depletion (kg Fe-Eq)	electricity production, lignite	4.48328e-07
2090	Metal depletion (kg Fe-Eq)	electricity production, lignite with CCS	1.48489e-05
2090	Metal depletion (kg Fe-Eq)	electricity production, natural gas with CCS	0.000540296
2090	Metal depletion (kg Fe-Eq)	electricity production, natural gas, combined cycle power plant	2.18669e-07
2090	Metal depletion (kg Fe-Eq)	electricity production, natural gas, conventional power plant	2.75632e-06
2090	Metal depletion (kg Fe-Eq)	electricity production, nuclear, boiling water reactor	0.000224392
2090	Metal depletion (kg Fe-Eq)	electricity production, nuclear, pressure water reactor	0.00021617
2090	Metal depletion (kg Fe-Eq)	electricity production, oil	1.59016e-07
2090	Metal depletion (kg Fe-Eq)	electricity production, photovoltaic, 3kWp slanted-roof installation, multi-Si, panel, mounted	0.00348754
2090	Metal depletion (kg Fe-Eq)	electricity production, photovoltaic, 570kWp open ground installation, multi-Si	0.00662543
2090	Metal depletion (kg Fe-Eq)	electricity production, solar thermal parabolic trough, 50 MW	1.12161e-05
2090	Metal depletion (kg Fe-Eq)	electricity production, solar tower power plant, 20 MW	6.86009e-06
2090	Metal depletion (kg Fe-Eq)	electricity production, wave	0.000282622
2090	Metal depletion (kg Fe-Eq)	electricity production, wind, <1MW turbine, onshore	0.000696356
2090	Metal depletion (kg Fe-Eq)	electricity production, wind, >3MW turbine, onshore	0.00136315
2090	Metal depletion (kg Fe-Eq)	electricity production, wind, 1-3MW turbine, offshore	0.000480381
2090	Metal depletion (kg Fe-Eq)	electricity production, wind, 1-3MW turbine, onshore	0.00065539
2090	Metal depletion (kg Fe-Eq)	electricity production, wood, future	2.87108e-08
2090	Metal depletion (kg Fe-Eq)	heat and power co-generation, hard coal	1.24682e-11
2090	Metal depletion (kg Fe-Eq)	heat and power co-generation, lignite	1.17875e-11
2090	Metal depletion (kg Fe-Eq)	heat and power co-generation, natural gas, combined cycle power plant, 400MW electrical	0
2090	Metal depletion (kg Fe-Eq)	heat and power co-generation, natural gas, conventional power plant, 100MW electrical	0
2090	Metal depletion (kg Fe-Eq)	heat and power co-generation, oil	1.02351e-12
2090	Metal depletion (kg Fe-Eq)	heat and power co-generation, wood chips, 6667 kW, state-of-the-art 2014	6.36138e-12
2090	Terrestrial acidification (kg SO2-Eq)	electricity production, biomass with CCS	6.03357e-05
2090	Terrestrial acidification (kg SO2-Eq)	electricity production, deep geothermal	4.47597e-07
2090	Terrestrial acidification (kg SO2-Eq)	electricity production, hard coal	4.11654e-08
2090	Terrestrial acidification (kg SO2-Eq)	electricity production, hard coal with CCS	3.24738e-06
2090	Terrestrial acidification (kg SO2-Eq)	electricity production, hydro, reservoir, alpine region	3.39319e-07
2090	Terrestrial acidification (kg SO2-Eq)	electricity production, hydro, reservoir, non-alpine region	8.80369e-08
2090	Terrestrial acidification (kg SO2-Eq)	electricity production, hydro, run-of-river	3.48958e-07
2090	Terrestrial acidification (kg SO2-Eq)	electricity production, lignite	3.09382e-08
2090	Terrestrial acidification (kg SO2-Eq)	electricity production, lignite with CCS	1.50855e-06
2090	Terrestrial acidification (kg SO2-Eq)	electricity production, natural gas with CCS	6.61435e-05
2090	Terrestrial acidification (kg SO2-Eq)	electricity production, natural gas, combined cycle power plant	3.64114e-08
2090	Terrestrial acidification (kg SO2-Eq)	electricity production, natural gas, conventional power plant	3.50616e-07
2090	Terrestrial acidification (kg SO2-Eq)	electricity production, nuclear, boiling water reactor	1.58412e-06
2090	Terrestrial acidification (kg SO2-Eq)	electricity production, nuclear, pressure water reactor	1.50686e-06
2090	Terrestrial acidification (kg SO2-Eq)	electricity production, oil	3.04241e-08
[truncated: 470 more rows]

## Sheet: SSP2_RCP19_DAC
year	impact_category	tech	value
[truncated: 2,376 more rows]
