# Supplementary material for: Environmental trade-offs of direct air capture technologies in climate change mitigation toward 2100
Source: Nat Commun. 2022 Jun 25;13:3635. doi: 10.1038/s41467-022-31146-1 (PMC9233692; doi:10.1038/s41467-022-31146-1)
Supplement: Supplementary file 3 — Supplementary Data 1 [file 41467_2022_31146_MOESM3_ESM.zip › 6-2. Supplementary Dataset/Code/Readme.txt]

The code file includes the python and r code we developed in this study.


"Python-code" folder includes the python code used to:
1. Create functions to modify the life cycle inventory (LCI) background database (ecoinvent 3.6) ("1_Functions_Market_electricity_data.ipynb" and "2_Database_input_modification.ipynb")
2. Run the Life cycle assessment (LCA) model, and calculate the LCA result of DACCS technologies and electricity generation ("3. LCA_calculation.ipynb" and "4. LCA_electricity_generation.ipynb")
3. Import and analyze IMAGE raw data ("5. IMAGE_results_calculation.ipynb")

The "Python_code_result_export" folder in "Python-Code" folder includes all results exported from the python code. These results are further post-processed and used to make figures of this study using R-code


"R-code" folder includes the r code used to:
1. Post-process the results in the "Python_code_result_export" folder
2. Making the figures. 

The "R_code_result_export" folder in the "R-Code" folder includes all the results used to make the figures. 
Figure_2_data.xlsx includes the data used to make SI-Figure 2, SI-Figure 3, SI-Figure 4, and SI-Figure 5
