# Supplementary material for: Environmental trade-offs of direct air capture technologies in climate change mitigation toward 2100
Source: Nat Commun. 2022 Jun 25;13:3635. doi: 10.1038/s41467-022-31146-1 (PMC9233692; doi:10.1038/s41467-022-31146-1)
Supplement: Supplementary file 3 — Supplementary Data 1 [file 41467_2022_31146_MOESM3_ESM.zip › 6-2. Supplementary Dataset/Data_source/IMAGE_results/IMAGE variable names.xlsx]

## Sheet: Sheet1
Regions	Technology	Technology long	Fuel1	Fuel_type	Sector
Canada	Solar_PV_cen	Solar PV power (central)	Coal	Coal	Industry
USA	Solar_PV_decen	Solar PV power (decentral/residential)	Oil	Heavy liquid fuel	Transport
Mexico	CSP	Concentrated solar power	Gas	Light liquid fuel	Residential
Central America	Wind_onshore	Onshore wind power	Total	Natural gas	Services
Brazil	Wind_offshore	Offshore wind power		Biomass	Others
Rest of South America	Wave	Wave power			Transformation losses
Northern Africa	Hydro	Hydro power			Power generation
Western Africa	Other_renewables	Other renewables (geothermal and ocean)			Losses
Eastern Africa	Nuclear	Nuclear			Marine bunkers
South Africa	EMPTY CATEGORY!!	EMPTY CATEGORY!!
Western Europe	Coal_ST	Coal steam turbine
Central Europe	Oil_ST	Oil steam turbine
Turkey	Natural_gas_OC	NG open cycle turbine
Ukraine region	Biomass_ST	Biomass steam turbine
Central Asia	IGCC	Integrated gasification CC
Russia Region	Oil_CC	Oil CC
Middle east	Natural_gas_CC	NG CC
India	Biomass_CC	Biomass CC
Korea Region	Coal_CCS	Coal carbon capture and storage
China Region	Oil_CCS	Oil carbon capture and storage
South Asia	Natural_gas_CCS	NG carbon capture and storage
Indonesia Region	Biomass_CCS	Biomass carbon capture and storage
Japan	Coal_CHP	Coal CHP
Oceania	Oil_CHP	Oil CHP
Rest of South Asia	Natural_gas_CHP	NG CHP
Rest of Southern Africa	Biomass_CHP	Biomass CHP
World	Coal_CHP_CCS	Coal CHP carbon capture and storage
	Oil_CHP_CCS	Oil CHP carbon capture and storage
	Natural_gas_CHP_CCS	NG CHP carbon capture and storage
	Biomass_CHP_CCS	Biomass CHP carbon capture and storage
