# Supplementary material for: Environmental trade-offs of direct air capture technologies in climate change mitigation toward 2100
Source: Nat Commun. 2022 Jun 25;13:3635. doi: 10.1038/s41467-022-31146-1 (PMC9233692; doi:10.1038/s41467-022-31146-1)
Supplement: Supplementary file 3 — Supplementary Data 1 [file 41467_2022_31146_MOESM3_ESM.zip › 6-2. Supplementary Dataset/Data_source/IMAGE_results/SSP2_Baseline/CO2Spec2.out]

real main.em.CO2Spec2[28	19	6](t) = [1971
0.004806162
0.007456828
0.000660466
0.006598912
0
0.01952237
0
0.00291038
0.01752359
0.001178215
0
0.02161218
0.0006248697
0.009027089
0.00194897
0.002650741
0
0.01425167
3.765239e-28
0.004604086
0.0006740902
0.002453519
0
0.007731696
0
0.001076184
7.912002e-05
0
0
0.001155304
0.009629291
0.001944673
0.0001312161
0.001362109
0
0.01306729
0
0
0
0
0
0
0
-2.328306e-10
0
0
0
-2.328306e-10
0
0.001599694
0
0
0
0.001599694
0.0003477473
0.00392256
0
0.003802504
0
0.008072812
0.001946367
4.955498e-05
0
3.943301e-06
-0
0.001999866
0
0
0
0
0
0
0
0
0
0
-0
0
0.001116898
0
0
0
0
0.001116898
0
0.0003763199
0
0
0
0.0003763199
0.0004064567
0.001742028
-0.001360515
0
0
0.0007879697
0.0002961094
0
0
0
0
0.0002961094
0
0
0
0
0
0
0.0191739
0.0347094
0.01965693
0.01804994
0
0.09159018
0.06805378
0.03357329
0.02131133
0.1068578
0
0.2297962
0
0.0321187
0.2385851
0.01162103
0
0.2823248
0.01049144
0.04005645
0.0127307
0.04168847
0
0.1049671
0.004710864
0.0288994
0.005262284
0.02927466
0
0.0681472
0.008630891
0.009956528
0.003024174
0
0
0.02161159
0.1948554
0.04774685
0
0.0596674
0
0.3022697
0
0
0
0
0
0
0
0
0
0
0
0
0
0.0009366909
0
0
0
0.0009366909
0.005536048
0.03211917
0
0.0319091
0
0.06956432
0.01947225
0.0004633011
0
3.686683e-05
-0
0.01997242
0
0
0
0
0
0
0
0
0
0
-0
0
0.009553533
0
0
0
0
0.009553533
0
0.004466253
0
0
0
0.004466253
0.005226161
0.004782478
-0.005081471
0
0
0.004927169
0.01415775
0
0
0
0
0.01415775
0
0
0
0
0
0
0.3406881
0.2351191
0.2758321
0.2810553
0
1.132695
0.001224181
0.002579007
0.0001544144
0.003466462
0
0.007424065
0
0.002497881
0.005664885
0
0
0.008162766
0
0
0.001559689
0.0001270922
0
0.001686781
3.494459e-35
1.694519e-05
0.0004141626
1.882842e-35
0
0.0004311077
0
0.0008875832
7.917365e-05
0
0
0.0009667568
2.969628e-05
0.002359982
0
0.001061767
0
0.003451446
0
0
0
0
0
0
0
0
0
0
0
0
0
0.002122492
0
0
0
0.002122492
5.05029e-05
0.004324649
0
0.000626629
0
0.005001782
0.000323367
1.61117e-05
0
1.282077e-06
-0
0.0003407608
0
0
0
0
0
0
0
0
0
0
-0
0
0.001013284
0
0
0
0
0.001013284
0
0.0001764635
0
0
0
0.0001764635
-3.225316e-05
0.001012743
-2.754e-08
0
0
0.0009804628
4.49465e-05
0
0
0
0
4.49465e-05
0
0
0
0
0
0
0.002653725
0.01599386
0.007872296
0.005283233
0
0.03180311
0.0001296501
0.003537346
5.630004e-05
3.962315e-05
0
0.003762919
0
0.001183793
0.002263663
0
0
0.003447455
0
3.577104e-06
0.0007596844
1.052613e-05
0
0.0007737877
1.121105e-11
2.193915e-05
1.419553e-05
6.0406e-12
0
3.613469e-05
0
0.0005636037
1.302528e-05
3.193876e-06
0
0.0005798228
0
0.003319832
9.585639e-06
0.0002159367
0
0.003545355
0
0
0
0
0
0
0
0
0
0
0
0
0
0.0002805908
0
0
0
0.0002805908
-1.694692e-06
0.004814786
0
0.0004957939
0
0.005308885
0
0
0
0
-0
0
0
0
0
0
0
0
0
0
0
0
-0
0
0.0007027373
0
0
0
0
0.0007027373
0
0.0001769317
0
0
0
0.0001769317
0
9.384312e-05
-1.957931e-07
0
0
9.364732e-05
-0.0005732103
0
0
0
0
-0.0005732103
0
0
0
0
0
0
0.0002574824
0.01399624
0.003116258
0.0007650738
0
0.01813506
0.0006895458
0.005586748
0.0001822429
3.804009e-05
0
0.006496577
0
0.004193573
0.00692126
0
0
0.01111483
0
0
0.0009272087
1.712383e-05
0
0.0009443325
3.038348e-21
7.88246e-05
4.818495e-05
6.029932e-06
0
0.0001330395
0
0.0004898076
1.419929e-07
0
0
0.0004899496
0.0004592502
0.001050714
0
0
0
0.001509964
0
0
0
0
0
0
0
0
0
0
0
0
0
0.0002706245
0
0
0
0.0002706245
0.0005399513
0.001406564
0
-4.613877e-05
0
0.001900377
0.000752648
2.881265e-05
0
1.122101e-14
-0
0.0007814607
0
0
0
0
0
0
0
0
0
0
-0
0
0.001320732
0
0
0
0
0.001320732
0
0.0004944502
0
0
0
0.0004944502
0.0002081448
-0.000108687
-2.725695e-06
0
0
9.67321e-05
-4.44321e-06
0
0
0
0
-4.44321e-06
0
0
0
0
0
0
0.003965829
0.01349143
0.008076313
1.505508e-05
0
0.02554863
0.002658573
0.005829695
0.00147104
0.001974488
0
0.0119338
0
0.003994908
0.01126377
0
0
0.01525868
0.0005997778
0.0001239081
0.003544167
0.0009299348
0
0.005197788
1.904419e-05
0.0005812472
0.000169778
3.385421e-07
0
0.000770408
7.03165e-05
0.002558622
5.938587e-05
0
0
0.002688325
0.00113845
0.00739877
4.002564e-05
0.002362255
0
0.0109395
0
0
0
0
0
0
0
4.656613e-10
0
-2.328306e-10
0
2.328306e-10
0
0.01075184
0
0
0
0.01075184
0.0003013868
0.005108997
0
0.004081998
0
0.009492381
0.0006597059
1.546402e-05
0
1.230538e-06
-0
0.0006764004
0
0
0
0
0
0
0
0
0
0
-0
0
0.002012287
0
0
0
0
0.002012287
0
0.0004563825
0
0
0
0.0004563825
-1.170654e-05
-0.0004344395
-5.177052e-05
0
0
-0.0004979165
-7.001643e-05
0
0
0
0
-7.001643e-05
0
0
0
0
0
0
0.007377817
0.03638539
0.01649639
0.009350244
0
0.06960984
0.001452528
0.00263322
0.0001067863
0.0003470641
0
0.004539598
0
0.001134214
0.001374012
0.0001533304
0
0.002661556
1.735954e-06
3.426861e-05
0.001762745
0.0002090494
0
0.002007799
2.223895e-05
0.000109964
1.7914e-05
5.86092e-06
0
0.0001559779
5.7324e-07
0.0007369476
4.200705e-05
0
0
0.0007795279
0.0001012684
0.001416397
0
0.0001755823
0
0.001693247
0
0
0
0
0
0
0
0
0
-1.455192e-11
0
-1.455192e-11
0
0.008257998
0
0
0
0.008257998
0.0001149215
0.000439528
0
0.001358742
0
0.001913191
0.0003200469
1.86643e-06
0
1.485197e-07
-0
0.0003220619
0
0
0
0
0
0
0
0
0
0
-0
0
0.0009465938
0
0
0
0
0.0009465938
0
0.0001308619
0
0
0
0.0001308619
0
3.248441e-05
1.011804e-05
0
0
4.260245e-05
-3.53767e-05
0
0
0
0
-3.53767e-05
0
0
0
0
0
0
0.00292453
0.01492775
0.003313582
0.002249777
0
0.02341564
0.0003624767
0.0008018548
1.799613e-05
2.10816e-05
0
0.001203409
0
0.0009260496
0.001113297
0
0
0.002039347
3.248427e-07
6.04988e-07
0.0005457241
0
0
0.0005466539
9.009659e-05
2.753002e-05
2.153763e-06
4.854475e-05
0
0.0001683251
0
0.0004159226
8.101445e-07
0
0
0.0004167327
1.217825e-05
0.0004559758
0
4.107698e-05
0
0.000509231
0
0
0
0
0
0
0
0
0
3.637979e-12
0
3.637979e-12
0
0.008997812
0
0
0
0.008997812
-3.697525e-05
0.0002822591
0
9.199836e-05
0
0.0003372822
0
0
0
0
-0
0
0
0
0
0
0
0
0
0
0
0
-0
0
0.0004618451
0
0
0
0
0.0004618451
0
5.07034e-05
0
0
0
5.07034e-05
-5.047373e-05
-0.0002301027
-5.00357e-05
0
0
-0.0003306121
-6.164542e-05
0
0
0
0
-6.164542e-05
0
0
0
0
0
0
0.0007778271
0.01172861
0.001629946
0.0002027017
0
0.01433908
3.102525e-05
0.000527616
2.195674e-05
1.85758e-05
0
0.0005991738
0
0.0006306751
0.0005266371
0
0
0.001157312
0
0
0.0001716473
0
0
0.0001716473
0.0001015012
6.331075e-05
8.11915e-06
5.468964e-05
0
0.0002276207
0
6.229122e-05
4.30588e-05
0
0
0.00010535
2.060084e-06
0.00022568
7.077615e-06
0
0
0.0002348177
0
0
0
0
0
0
0
1.455192e-11
4.547474e-13
0
0
1.500666e-11
0
2.532351e-05
0
0
0
2.532351e-05
-1.242783e-12
0.0002001268
0
7.326544e-05
0
0.0002733923
0
0
0
0
-0
0
0
0
0
0
0
0
0
0
0
0
-0
0
0.0001934684
0
0
0
0
0.0001934684
0
-2.735399e-06
0
0
0
-2.735399e-06
-5.279116e-05
-0.0001275107
-2.235218e-07
0
0
-0.0001805254
-4.245042e-05
0
0
0
0
-4.245042e-05
0
0
0
0
0
0
0.0002328133
0.001604777
0.0007782731
0.0001465309
0
0.002762394
0.009093629
0.001493874
0.0001925144
1.388543e-05
0
0.0107939
0
0.001280575
0.003058074
0
0
0.004338649
0.002032465
0
1.967116e-05
0
0
0.002052136
0.0007126548
0
0
0
0
0.0007126548
8.19195e-05
0.001276353
1.251805e-05
0
0
0.001370791
0.01758986
0
0
0
0
0.01758986
0
0
0
0
0
0
0
0
0
0
0
0
0
4.142745e-07
0
0
0
4.142745e-07
0.001136771
3.830745e-05
0
1.388543e-05
0
0.001188964
0.002330579
0
0
0
-0
0.002330579
0
0
0
0
0
0
0
0
0
0
-0
0
0.0007896365
0
0
0
0
0.0007896365
0
0.0007558754
0
0
0
0.0007558754
0.004287875
0
0
0
0
0.004287875
-9.806121e-05
0
0
0
0
-9.806121e-05
0
0
0
0
0
0
0.03795733
0.004845399
0.003282777
2.777087e-05
0
0.04611327
0.07493369
0.09552357
0.01835945
0.02219305
0
0.2110098
0
0.03655067
0.06631986
1.761665e-05
0
0.1028881
0.04742978
0.05194245
0.00869756
0.01238119
0
0.120451
0.009856875
0.03216581
0.001860997
0.0006785011
0
0.04456218
0.00500673
0.01962506
0.00156696
0.003716702
0
0.02991545
0.1401427
0.052573
0.001007795
0.006370577
0
0.2000941
0.04380609
0.0007873739
1.509352e-05
5.909679e-05
0
0.04466765
0
-2.328306e-10
7.094059e-11
-1.113222e-09
0
-1.275112e-09
0
0.01257734
0
0
0
0.01257734
0.007394657
0.04119349
0
0.007381431
0
0.05596957
0.02646876
0.00261398
0
0.0002080055
-0
0.02929075
0
0
0
0
0
0
0
0
0
0
-0
0
0.0250071
0
0
0
0
0.0250071
0
0.008466054
0
0
0
0.008466054
0.006402432
-0.002880028
0.0004657205
0
0
0.003988123
-0.008074407
0
0
0
0
-0.008074407
0
0
0
0
0
0
0.3783744
0.3511387
0.09829343
0.05300616
0
0.8808128
0.03498067
0.005984805
0.0005813477
0.01179809
0
0.05334491
0
0.004096367
0.006805787
1.873187e-05
0
0.01092089
0.02114384
0.001721394
0.001290115
0.001324801
0
0.02548015
0.005652164
0.0001027002
1.416961e-05
0.0002993873
0
0.006068421
0.004748078
0.01112845
0.0003342356
0.0004623196
0
0.01667308
0.0319498
0.004170436
1.9492e-05
0.00336624
0
0.03950597
0.02758114
0.003319121
1.551308e-05
0.003956208
0
0.03487198
-5.587935e-09
2.328306e-10
0
0
0
-5.355105e-09
0
6.093865e-05
0
0
0
6.093865e-05
0.003518401
0.003669573
0
0.0006451928
0
0.007833167
0.01428708
0.000150692
0
1.19912e-05
-0
0.01444976
0
0
0
0
0
0
0
0
0
0
-0
0
0.005591079
0
0
0
0
0.005591079
0
0.002082622
0
0
0
0.002082622
-0.002744101
0.0007691507
-0.0001561351
0
0
-0.002131085
-0.0008140243
0
0
0
0
-0.0008140243
0
0
0
0
0
0
0.1458941
0.03725625
0.008904526
0.02188296
0
0.2139379
0.0007800655
0.001242655
1.743778e-05
9.345775e-05
0
0.002133616
0
0.001112049
0.001191367
0
0
0.002303416
0.0008894592
0.0004158605
0.0006520355
0
0
0.001957355
2.171798e-06
1.406913e-05
1.234497e-05
1.455963e-29
0
2.85859e-05
0
0.0006664318
0
0
0
0.0006664318
0.001301035
0.0009845038
0
0
0
0.002285538
0
0
0
0
0
0
0
0
0
0
0
0
0
4.984115e-05
0
0
0
4.984115e-05
0.0001888742
0.0005896369
0
9.345775e-05
0
0.0008719689
0.0005117863
5.369109e-06
0
0
-0
0.0005171554
0
0
0
0
0
0
0
0
0
0
-0
0
0.001011211
0
0
0
0
0.001011211
0
0.00011908
0
0
0
0.00011908
-2.386035e-06
-4.872169e-05
0
0
0
-5.110772e-05
-9.99773e-05
0
0
0
0
-9.99773e-05
0
0
0
0
0
0
0.004582239
0.005150775
0.001873185
0.0001869155
0
0.01179312
0.006642265
0.001889871
1.465633e-05
0.008833909
0
0.0173807
0
0.002296912
0.002465068
2.299324e-05
0
0.004784973
0.002272851
0
0.000406204
0.008294056
0
0.01097311
0.0004189626
0.0001885775
2.14489e-05
0.000725802
0
0.001354791
0.000220431
0.00134924
1.173857e-05
4.025043e-05
0
0.00162166
0.03305633
0.01250069
0
0.005678619
0
0.05123565
0.0006516622
0.008163265
0
0.01392191
0
0.02273684
-8.731149e-10
0
0
0
0
-8.731149e-10
0
2.018995e-05
0
0
0
2.018995e-05
0.002194464
0.001048482
0
0.006241915
0
0.009484861
0.0321713
0.0002227775
0
1.772735e-05
-0
0.0324118
0
0
0
0
0
0
0
0
0
0
-0
0
0.0002590815
0
0
0
0
0.0002590815
0
0.0005750885
0
0
0
0.0005750885
0.03593823
-0.01640164
0
0
0
0.01953659
-0.0009439531
0
0
0
0
-0.0009439531
0
0
0
0
0
0
0.1128816
0.01185345
0.002919116
0.04377719
0
0.1714314
0.008824759
0.002093176
0
0.002170955
0
0.01308889
0
0.0003548097
0.002851593
0.0005287879
0
0.00373519
0
0.0001207379
0.0001059416
0.006665774
0
0.006892453
0
3.970131e-05
0
0.002474594
0
0.002514295
0.0002345106
0.002715807
0.0007106513
0.003271045
0
0.006932014
0.001687288
0.001521324
0
0.0007012916
0
0.003909904
0
0
0
0
0
0
0
0
0
0
0
0
0
0.0001449337
0
0
0
0.0001449337
-2.657173e-10
0.000583036
0
0.001701442
0
0.002284478
0.0001466053
2.94748e-05
0
0
-0
0.0001760801
0
0
0
0
0
0
0
0
0
0
-0
0
0
0
0
0
0
0
0
0.0003963434
0
0
0
0.0003963434
-0
-0.0009338323
0
0
0
-0.0009338323
2.66372e-05
0
0
0
0
2.66372e-05
0
0
0
0
0
0
0.0109198
0.007065512
0.003668186
0.01751389
0
0.03916739
0.01548704
0.005383062
0.0004461614
0.01485474
0
0.03617101
0
0.01002079
0.01336812
0.009269204
0
0.03265812
0.006706668
0.002940293
0.001823402
0.02082223
0
0.03229259
0.0008728094
0.0001251988
0.0001829962
0.002423352
0
0.003604356
0.0003357069
0.007514299
5.762309e-05
0.000861546
0
0.008769175
0.01158222
0.008755513
0.0002708773
0.02448019
0
0.0450888
0.04910856
0.023066
0.0007136139
0.07439538
0
0.1472836
3.72529e-09
-1.862645e-09
0
0
0
1.862645e-09
0
0.009025504
0
0
0
0.009025504
0.01074527
0.01079243
0
0.01076663
0
0.03230434
0.03899006
0.0002920534
0
2.323993e-05
-0
0.03930535
0
0
0
0
0
0
0
0
0
0
-0
0
0.01340555
0
0
0
0
0.01340555
0
0.001558462
0
0
0
0.001558462
-0.05071478
0.005150156
0.008263498
0
0
-0.03730112
-0.0007531717
0
0
0
0
-0.0007531717
0
0
0
0
0
0
0.09576593
0.08462375
0.02512629
0.1578965
0
0.3634125
0.0001829396
0.003529639
0.0001313439
0.002755281
0
0.006599203
0
0.003022138
0.003146911
0
0
0.006169049
0
0.0004542436
0.003212824
0.0004430305
0
0.004110098
0
0.0008397574
9.86862e-05
0
0
0.0009384436
0
0.001342599
5.734259e-05
0.000860806
0
0.002260747
7.11246e-06
0.004836885
0
0.001358919
0
0.006202917
0
0
0
0
0
0
0
0
0
0
0
0
0
0.03532389
0
0
0
0.03532389
0.0001475399
0.006584137
0
0.002279794
0
0.009011471
6.664525e-05
3.375165e-07
0
2.685762e-08
-0
6.700962e-05
0
0
0
0
0
0
0
0
0
0
-0
0
0.001307259
0
0
0
0
0.001307259
0
0.0007857642
0
0
0
0.0007857642
1.589186e-05
-0.001780274
0
0
0
-0.001764382
-0.0009325807
0
0
0
0
-0.0009325807
0
0
0
0
0
0
0.000794807
0.05493912
0.006647108
0.007697857
0
0.07007889
0.01064942
0.002487242
0.000457306
0.000168314
0
0.01376228
0
0.003550397
0.001510444
0
0
0.005060841
0.00150485
0
0.000687252
0
0
0.002192101
0.003420949
1.402428e-34
1.230562e-34
2.099857e-34
0
0.003420949
0.001141312
0.001361223
8.332249e-06
1.007704e-05
0
0.002520945
0.007297855
0.001381229
0
0.0001663403
0
0.008845424
0
0
0
0
0
0
0
0
0
0
0
0
0
0.0003591921
0
0
0
0.0003591921
0.000546845
0.001190292
0
4.166261e-05
0
0.001778799
0.002372046
[truncated: 413,090 more rows]
