# Supplementary material for: Environmental trade-offs of direct air capture technologies in climate change mitigation toward 2100
Source: Nat Commun. 2022 Jun 25;13:3635. doi: 10.1038/s41467-022-31146-1 (PMC9233692; doi:10.1038/s41467-022-31146-1)
Supplement: Supplementary file 3 — Supplementary Data 1 [file 41467_2022_31146_MOESM3_ESM.zip › 6-2. Supplementary Dataset/Data_source/IMAGE_results/SSP2_Baseline/ElecEffAvg.out]

real main.em.ep.epc.ElecEffAvg[26	30](t) = [1971
1
1
1
1
1
1
1
1
1
1
0.39761
0.2252069
0.2674257
0.2335518
0.341
0.421
0.2822469
0.273
0.26
0.34
0.41
0.192
0.2122452
0.3776517
0.4406975
0.1820308
0.1857145
0.336346
0.3917311
0.1561321
1
1
1
1
1
1
1
1
1
1
0.359421
0.3620836
0.2674257
0.3595078
0.341
0.421
0.3708415
0.273
0.26
0.34
0.41
0.192
0.448
0.3776517
0.4406975
0.1820308
0.392
0.336346
0.3917311
0.1561321
1
1
1
1
1
1
1
1
1
1
0.4946074
0.3430546
0.2495973
0.2246376
0.331
0.411
0.2843635
0.263
0.25
0.33
0.4
0.182
0.2084551
0.3717508
0.4345767
0.178331
0.1819244
0.3304452
0.3856103
0.1524323
1
1
1
1
1
1
1
1
1
1
0.32
0.3937568
0.28
0.1496207
0.331
0.411
0.2335152
0.263
0.25
0.33
0.4
0.182
0.2084551
0.3717508
0.4345767
0.04016804
0.1819244
0.3304452
0.3856103
0.1524323
1
1
1
1
1
1
1
1
1
1
0.2614575
0.3251531
0.28
0.2246376
0.331
0.411
0.4278812
0.263
0.25
0.33
0.4
0.182
0.4106405
0.3995841
0.4345767
0.3725485
0.1819244
0.3304452
0.3856103
0.1524323
1
1
1
1
1
1
1
1
1
1
0.2780327
0.2548361
0.2495973
0.1808572
0.331
0.411
0.3131222
0.263
0.25
0.33
0.4
0.182
0.2084551
0.3717508
0.4345767
0.1645088
0.1819244
0.3304452
0.3856103
0.1524323
1
1
1
1
1
1
1
1
1
1
0.2782961
0.3025441
0.2495973
0.252
0.331
0.411
0.2719062
0.263
0.25
0.33
0.4
0.182
0.2084551
0.3717508
0.4345767
0.178331
0.1819244
0.3304452
0.3856103
0.1524323
1
1
1
1
1
1
1
1
1
1
0.06124825
0.3784581
0.2495973
0.0640514
0.331
0.411
0.1589875
0.263
0.25
0.33
0.4
0.182
0.2084551
0.3717508
0.4345767
0.178331
0.1819244
0.3304452
0.3856103
0.1524323
1
1
1
1
1
1
1
1
1
1
0.3520018
0.5117879
0.2495973
0.2812639
0.331
0.411
0.48
0.263
0.25
0.33
0.4
0.182
0.2084551
0.3717508
0.4345767
0.178331
0.1819244
0.3304452
0.3856103
0.1524323
1
1
1
1
1
1
1
1
1
1
0.2846136
0.3565676
0.28
0.2246376
0.331
0.411
0.48
0.263
0.25
0.33
0.4
0.182
0.2084551
0.3717508
0.4345767
0.178331
0.1819244
0.3304452
0.3856103
0.1524323
1
1
1
1
1
1
1
1
1
1
0.3558864
0.3843589
0.2674257
0.4169043
0.341
0.421
0.4036577
0.273
0.26
0.34
0.41
0.192
0.03698048
0.3432286
0.3467857
0.032883
0.098
0.3625396
0.512
0.1385026
1
1
1
1
1
1
1
1
1
1
0.4154609
0.3907888
0.2674257
0.2335518
0.341
0.421
0.3189487
0.273
0.26
0.34
0.41
0.192
0.1942795
0.09893397
0.1844971
0.06051287
0.2131766
0.2397257
0.293422
0.08440001
1
1
1
1
1
1
1
1
1
1
0.1919211
0.2812267
0.28
0.242
0.321
0.401
0.418967
0.253
0.24
0.32
0.39
0.172
0.204665
0.36585
0.4284559
0.1746312
0.1781343
0.3245444
0.3794895
0.1487325
1
1
1
1
1
1
1
1
1
1
0.2586993
0.2778785
0.28
0.242
0.321
0.401
0.3456715
0.253
0.24
0.32
0.39
0.172
0.1760573
0.1471133
0.2425822
0.1746312
0.1719001
0.1464
0.2410297
0.1487325
1
1
1
1
1
1
1
1
1
1
0.1774077
0.07657869
0.28
0.242
0.321
0.401
0.2818683
0.253
0.24
0.32
0.39
0.172
0.161048
0.36585
0.4304068
0.1746312
0.1401714
0.3245444
0.3812175
0.1487325
1
1
1
1
1
1
1
1
1
1
0.2763399
0.1983291
0.2495973
0.242
0.321
0.401
0.2718104
0.253
0.24
0.32
0.39
0.172
0.2019844
0.2202663
0.2172274
0.08414996
0.197215
0.2191983
0.2158372
0.0804
1
1
1
1
1
1
1
1
1
1
0.2839524
0.27538
0.2495973
0.242
0.321
0.401
0.2197457
0.253
0.24
0.32
0.39
0.172
0.204665
0.36585
0.4284559
0.1746312
0.1781343
0.3245444
0.3794895
0.1487325
1
1
1
1
1
1
1
1
1
1
0.4099383
0.2232078
0.2495973
0.2068092
0.311
0.391
0.1242083
0.243
0.23
0.31
0.38
0.162
0.2008749
0.3599492
0.4223351
0.1709314
0.1743442
0.3186436
0.3733687
0.1450327
1
1
1
1
1
1
1
1
1
1
0.2472872
0.3367701
0.3
0.262
0.341
0.421
0.4367954
0.273
0.26
0.34
0.41
0.192
0.2122452
0.3776517
0.4406975
0.1820308
0.1857145
0.336346
0.3917311
0.1561321
1
1
1
1
1
1
1
1
1
1
0.2785167
0.3580069
0.2495973
0.3274513
0.321
0.401
0.418967
0.253
0.24
0.32
0.39
0.172
0.204665
0.36585
0.4284559
0.1746312
0.1781343
0.3245444
0.3794895
0.1487325
1
1
1
1
1
1
1
1
1
1
0.2979295
0.428782
0.2495973
0.3274513
0.321
0.401
0.1829462
0.253
0.24
0.32
0.39
0.172
0.204665
0.36585
0.4284559
0.1746312
0.1781343
0.3245444
0.3794895
0.1487325
1
1
1
1
1
1
1
1
1
1
0.31
0.09306727
0.2495973
0.3274513
0.321
0.401
0.418967
0.253
0.24
0.32
0.39
0.172
0.204665
0.36585
0.4284559
0.1746312
0.1781343
0.3245444
0.3794895
0.1487325
1
1
1
1
1
1
1
1
1
1
0.2806145
0.4030744
0.2674257
0.2335518
0.341
0.421
0.4316038
0.273
0.26
0.34
0.41
0.192
0.2122452
0.3776517
0.4406975
0.1820308
0.1857145
0.336346
0.3917311
0.1561321
1
1
1
1
1
1
1
1
1
1
0.2639625
0.3648735
0.3
0.6368304
0.341
0.421
0.2911541
0.273
0.26
0.34
0.41
0.192
0.2122452
0.3776517
0.4406975
0.1820308
0.1857145
0.336346
0.3917311
0.1561321
1
1
1
1
1
1
1
1
1
1
0.1309697
0.4841617
0.2495973
0.3274513
0.321
0.401
0.3342543
0.253
0.24
0.32
0.39
0.172
0.204665
0.36585
0.4284559
0.1746312
0.1781343
0.3245444
0.3794895
0.1487325
1
1
1
1
1
1
1
1
1
1
0.2938418
0.3105153
0.2495973
0.2246376
0.331
0.411
0.48
0.263
0.25
0.33
0.4
0.182
0.2084551
0.3717508
0.4345767
0.178331
0.1819244
0.3304452
0.3856103
0.1524323
1972
1
1
1
1
1
1
1
1
1
1
0.4220124
0.2054029
0.2678803
0.2342039
0.3432727
0.4232728
0.2522873
0.2752728
0.2622727
0.3422728
0.4122728
0.1942728
0.2104839
0.3657031
0.4648535
0.1898594
0.1842798
0.3258459
0.4133657
0.1629711
1
1
1
1
1
1
1
1
1
1
0.3536133
0.3491103
0.2678803
0.3595576
0.3432727
0.4232728
0.375599
0.2752728
0.2622727
0.3422728
0.4122728
0.1942728
0.4498182
0.3657031
0.4648535
0.1898594
0.3938182
0.3258459
0.4133657
0.1629711
1
1
1
1
1
1
1
1
1
1
0.4957238
0.3432156
0.2501559
0.2253417
0.3332727
0.4132727
0.2843512
0.2652727
0.2522727
0.3322727
0.4022727
0.1842727
0.2067405
0.3600092
0.4584175
0.1860182
0.1805363
0.320152
0.4069296
0.1591299
1
1
1
1
1
1
1
1
1
1
0.3222727
0.3979834
0.2822727
0.1490303
0.3332727
0.4132727
0.2440903
0.2652727
0.2522727
0.3322727
0.4022727
0.1842727
0.2067405
0.3600092
0.4584175
0.04996127
0.1805363
0.320152
0.4069296
0.1591299
1
1
1
1
1
1
1
1
1
1
0.2984299
0.271893
0.2822727
0.2253417
0.3332727
0.4132727
0.4274
0.2652727
0.2522727
0.3322727
0.4022727
0.1842727
0.3981855
0.395045
0.4584175
0.3876567
0.1805363
0.320152
0.4069296
0.1591299
1
1
1
1
1
1
1
1
1
1
0.2720255
0.2678474
0.2501559
0.1729315
0.3332727
0.4132727
0.3170763
0.2652727
0.2522727
0.3322727
0.4022727
0.1842727
0.2067405
0.3600092
0.4584175
0.1791312
0.1805363
0.320152
0.4069296
0.1591299
1
1
1
1
1
1
1
1
1
1
0.2681279
0.2731869
0.2501559
0.2542727
0.3332727
0.4132727
0.2922775
0.2652727
0.2522727
0.3322727
0.4022727
0.1842727
0.2067405
0.3600092
0.4584175
0.1860182
0.1805363
0.320152
0.4069296
0.1591299
1
1
1
1
1
1
1
1
1
1
0.0823952
0.3988455
0.2501559
0.06524912
0.3332727
0.4132727
0.2116557
0.2652727
0.2522727
0.3322727
0.4022727
0.1842727
0.2067405
0.3600092
0.4584175
0.1860182
0.1805363
0.320152
0.4069296
0.1591299
1
1
1
1
1
1
1
1
1
1
0.3520018
0.5309617
0.2501559
0.2828
0.3332727
0.4132727
0.4822727
0.2652727
0.2522727
0.3322727
0.4022727
0.1842727
0.2067405
0.3600092
0.4584175
0.1860182
0.1805363
0.320152
0.4069296
0.1591299
1
1
1
1
1
1
1
1
1
1
0.2895875
0.3565024
0.2822727
0.2253417
0.3332727
0.4132727
0.4822727
0.2652727
0.2522727
0.3322727
0.4022727
0.1842727
0.2067405
0.3600092
0.4584175
0.1860182
0.1805363
0.320152
0.4069296
0.1591299
1
1
1
1
1
1
1
1
1
1
0.3660656
0.3858603
0.2678803
0.3897302
0.3432727
0.4232728
0.3962496
0.2752728
0.2622727
0.3422728
0.4122728
0.1942728
0.03052585
0.3317956
0.3449122
0.05554239
0.09845455
0.3521806
0.5138182
0.22752
1
1
1
1
1
1
1
1
1
1
0.4156412
0.3888112
0.2678803
0.2342039
0.3432727
0.4232728
0.3066979
0.2752728
0.2622727
0.3422728
0.4122728
0.1942728
0.1971144
0.09755176
0.1830235
0.07373244
0.2150642
0.2346778
0.3038399
0.08485456
1
1
1
1
1
1
1
1
1
1
0.2076246
0.3211909
0.2822727
0.2442727
0.3232727
0.4032727
0.4185378
0.2552727
0.2422727
0.3222727
0.3922727
0.1742727
0.202997
0.3543153
0.4519815
0.182177
0.1767929
0.3144581
0.4004937
0.1552887
1
1
1
1
1
1
1
1
1
1
0.265976
0.2928772
0.2822727
0.2442727
0.3232727
0.4032727
0.3522393
0.2552727
0.2422727
0.3222727
0.3922727
0.1742727
0.1757672
0.1467915
0.2419505
0.182177
0.1727313
0.1470049
0.2419133
0.1552887
1
1
1
1
1
1
1
1
1
1
0.1823979
0.08071207
0.2822727
0.2442727
0.3232727
0.4032727
0.2872239
0.2552727
0.2422727
0.3222727
0.3922727
0.1742727
0.1617258
0.3543153
0.4318042
0.182177
0.1408492
0.3144581
0.3826149
0.1552887
1
1
1
1
1
1
1
1
1
1
0.2767425
0.209034
0.2501559
0.2442727
0.3232727
0.4032727
0.2769749
0.2552727
0.2422727
0.3222727
0.3922727
0.1742727
0.2016516
0.2197845
0.2166618
0.08406205
0.1981687
0.2201041
0.2166284
0.08085455
1
1
1
1
1
1
1
1
1
1
0.2810756
0.2692401
0.2501559
0.2442727
0.3232727
0.4032727
0.2366543
0.2552727
0.2422727
0.3222727
0.3922727
0.1742727
0.202997
0.3543153
0.4519815
0.182177
0.1767929
0.3144581
0.4004937
0.1552887
1
1
1
1
1
1
1
1
1
1
0.4135734
0.2229164
0.2501559
0.2076173
0.3132727
0.3932727
0.1440796
0.2452727
0.2322727
0.3122727
0.3822727
0.1642727
0.1992536
0.3486214
0.4455456
0.1783358
0.1730494
0.3087642
0.3940577
0.1514475
1
1
1
1
1
1
1
1
1
1
0.2392188
0.3265656
0.3022727
0.2642727
0.3432727
0.4232728
0.4362622
0.2752728
0.2622727
0.3422728
0.4122728
0.1942728
0.2104839
0.3657031
0.4648535
0.1898594
0.1842798
0.3258459
0.4133657
0.1629711
1
1
1
1
1
1
1
1
1
1
0.2745941
0.3582602
0.2501559
0.3274513
0.3232727
0.4032727
0.4185378
0.2552727
0.2422727
0.3222727
0.3922727
0.1742727
0.202997
0.3543153
0.4519815
0.182177
0.1767929
0.3144581
0.4004937
0.1552887
1
1
1
1
1
1
1
1
1
1
0.2983544
0.4388215
0.2501559
0.3274513
0.3232727
0.4032727
0.1678065
0.2552727
0.2422727
0.3222727
0.3922727
0.1742727
0.202997
0.3543153
0.4519815
0.182177
0.1767929
0.3144581
0.4004937
0.1552887
1
1
1
1
1
1
1
1
1
1
0.3122727
0.1152239
0.2501559
0.3274513
0.3232727
0.4032727
0.4185378
0.2552727
0.2422727
0.3222727
0.3922727
0.1742727
0.202997
0.3543153
0.4519815
0.182177
0.1767929
0.3144581
0.4004937
0.1552887
1
1
1
1
1
1
1
1
1
1
0.2869173
0.4350367
0.2678803
0.2342039
0.3432727
0.4232728
0.4391363
0.2752728
0.2622727
0.3422728
0.4122728
0.1942728
0.2104839
0.3657031
0.4648535
0.1898594
0.1842798
0.3258459
0.4133657
0.1629711
1
1
1
1
1
1
1
1
1
1
0.2564277
0.3437968
0.3022727
0.6645733
0.3432727
0.4232728
0.2677482
0.2752728
0.2622727
0.3422728
0.4122728
0.1942728
0.2104839
0.3657031
0.4648535
0.1898594
0.1842798
0.3258459
0.4133657
0.1629711
1
1
1
1
1
1
1
1
1
1
0.3101937
0.4622042
0.2501559
0.3274513
0.3232727
0.4032727
0.3203346
0.2552727
0.2422727
0.3222727
0.3922727
0.1742727
0.202997
0.3543153
0.4519815
0.182177
0.1767929
0.3144581
0.4004937
0.1552887
1
1
1
1
1
1
1
1
1
1
0.2098556
0.3161208
0.2501559
0.2253417
0.3332727
0.4132727
0.4822727
0.2652727
0.2522727
0.3322727
0.4022727
0.1842727
0.2067405
0.3600092
0.4584175
0.1860182
0.1805363
0.320152
0.4069296
0.1591299
1973
1
1
1
1
1
1
1
1
1
1
0.3617202
0.3083636
0.2644296
0.2309496
0.3455455
0.4255455
0.3278386
0.2775455
0.2645455
0.3445455
0.4145455
0.1965455
0.2168368
0.3487515
0.4680393
0.1934373
0.1899505
0.3108759
0.4163612
0.1661677
1
1
1
1
1
1
1
1
1
1
0.3596795
0.3539966
0.2644296
0.3593403
0.3455455
0.4255455
0.3781446
0.2775455
0.2645455
0.3445455
0.4145455
0.1965455
0.4516364
0.3487515
0.4680393
0.1934373
0.3956364
0.3108759
0.4163612
0.1661677
1
1
1
1
1
1
1
1
1
1
0.4875432
0.3324159
0.2468085
0.222139
0.3355455
0.4155454
0.2843679
0.2675454
0.2545455
0.3345454
0.4045454
0.1865454
0.2129959
0.3433407
0.4615795
0.1895416
0.1861096
0.305465
0.4099014
0.162272
1
1
1
1
1
1
1
1
1
1
0.3245454
0.423191
0.2845455
0.149585
0.3355455
0.4155454
0.2482637
0.2675454
0.2545455
0.3345454
0.4045454
0.1865454
0.2129959
0.3433407
0.4615795
0.09009416
0.1861096
0.305465
0.4099014
0.162272
1
1
1
1
1
1
1
1
1
1
0.2161858
0.278923
0.2845455
0.222139
0.3355455
0.4155454
0.4230192
0.2675454
0.2545455
0.3345454
0.4045454
0.1865454
0.4033451
0.3925282
0.4615795
0.4132389
0.1861096
0.305465
0.4099014
0.162272
1
1
1
1
1
1
1
1
1
1
0.2751269
0.2653317
0.2468085
0.179462
0.3355455
0.4155454
0.2985996
0.2675454
0.2545455
0.3345454
0.4045454
0.1865454
0.2129959
0.3433407
0.4615795
0.1612181
0.1861096
0.305465
0.4099014
0.162272
1
1
1
1
1
1
1
1
1
1
0.2444103
0.2866341
0.2468085
0.2565454
0.3355455
0.4155454
0.4050654
0.2675454
0.2545455
0.3345454
0.4045454
0.1865454
0.2129959
0.3433407
0.4615795
0.1895416
0.1861096
0.305465
0.4099014
0.162272
1
1
1
1
1
1
1
1
1
1
0.04941042
0.3774756
0.2468085
0.06469339
0.3355455
0.4155454
0.1964301
0.2675454
0.2545455
0.3345454
0.4045454
0.1865454
0.2129959
0.3433407
0.4615795
0.1895416
0.1861096
0.305465
0.4099014
0.162272
1
1
1
1
1
1
1
1
1
1
0.3558665
0.546451
0.2468085
0.2827461
0.3355455
0.4155454
0.4845454
0.2675454
0.2545455
0.3345454
0.4045454
0.1865454
0.2129959
0.3433407
0.4615795
0.1895416
0.1861096
0.305465
0.4099014
0.162272
1
1
1
1
1
1
1
1
1
1
0.2800095
0.3525349
0.2845455
0.222139
0.3355455
0.4155454
0.4845454
0.2675454
0.2545455
0.3345454
0.4045454
0.1865454
0.2129959
0.3433407
0.4615795
0.1895416
0.1861096
0.305465
0.4099014
0.162272
1
1
1
1
1
1
1
1
1
1
0.3665187
0.3926907
0.2644296
0.3937964
0.3455455
0.4255455
0.410926
0.2775455
0.2645455
0.3445455
0.4145455
0.1965455
0.04316325
0.3187316
0.3350596
0.08454494
0.09890909
0.3311228
0.5156364
0.2159684
1
1
1
1
1
1
1
1
1
1
0.4088987
0.404134
0.2644296
0.2309496
0.3455455
0.4255455
0.3207949
0.2775455
0.2645455
0.3445455
0.4145455
0.1965455
0.2043074
0.09859811
0.1829105
0.07376932
0.2186516
0.2390089
0.3098724
0.0853091
1
1
1
1
1
1
1
1
1
1
0.2070149
0.4047519
0.2845455
0.2465454
0.3255455
0.4055454
0.4142087
0.2575454
0.2445455
0.3245454
0.3945454
0.1765454
0.209155
0.3379299
0.4551198
0.185646
0.1822686
0.3000542
0.4034416
0.1583763
1
1
1
1
1
1
1
1
1
1
0.2672631
0.2679395
0.2845455
0.2465454
0.3255455
0.4055454
0.3594949
0.2575454
0.2445455
0.3245454
0.3945454
0.1765454
0.1740516
0.1454329
0.2398055
0.185646
0.1735626
0.1476099
0.2427968
0.1583763
1
1
1
1
1
1
1
1
1
1
0.1832805
0.07383967
0.2845455
0.2465454
0.3255455
0.4055454
0.2931402
[truncated: 99,530 more rows]
