# Supplementary material for: Environmental trade-offs of direct air capture technologies in climate change mitigation toward 2100
Source: Nat Commun. 2022 Jun 25;13:3635. doi: 10.1038/s41467-022-31146-1 (PMC9233692; doi:10.1038/s41467-022-31146-1)
Supplement: Supplementary file 3 — Supplementary Data 1 [file 41467_2022_31146_MOESM3_ESM.zip › 6-2. Supplementary Dataset/Data_source/IMAGE_results/SSP2_Baseline/ElecProdSpec.out]

real main.em.ep.opr.ElecProdSpec3[28	30](t) = [1971
0
0
0
0
0
0
5.848596e+08
0
1.53612e+07
0
1.501452e+08
2.31192e+07
251136
0
0
0
2.486246e+07
0
0
0
0
0
0
0
0
0
0
0
0
0
0
0
0
0
0
0
9.48582e+08
2109600
1.459872e+08
0
2.746476e+09
8.474682e+08
1.440648e+07
928802.7
0
0
1.426241e+09
0
0
0
0
0
0
0
0
0
0
0
0
0
0
0
0
0
0
0
5.17716e+07
0
0
0
576000
3.96864e+07
197064
0
0
0
1.950934e+07
0
0
0
0
0
0
0
0
0
0
0
0
0
0
0
0
0
0
0
1.329312e+07
0
0
0
0
6.428961e+07
33012
3566891
0
0
3268188
0
0
0
0
0
0
0
0
0
0
0
0
0
0
0
0
0
0
0
1.555164e+08
0
0
0
4708800
1.67472e+07
0
0
0
0
0
0
0
0
0
0
0
0
0
0
0
0
0
0
0
0
0
0
0
0
9.33353e+07
0
0
0
1.24128e+07
9.299503e+07
482220
1426307
0
0
4.773978e+07
0
0
0
0
0
0
0
0
0
0
0
0
0
0
0
0
0
0
0
2.49948e+07
0
0
0
1105200
2.1006e+07
31176
0
0
0
3086424
0
0
0
0
0
0
0
0
0
0
0
0
0
0
0
0
0
0
0
3.795116e+07
0
0
0
29250.85
8459204
4284
133200
0
0
424116
0
0
0
0
0
0
0
0
0
0
0
0
0
0
0
0
0
0
0
6124167
0
0
0
28437.38
5864139
0
453600
0
0
0
0
0
0
0
0
0
0
0
0
0
0
0
0
0
0
0
0
0
0
403200
0
0
0
1.96326e+08
0
0
0
0
0
0
0
0
0
0
0
0
0
0
0
0
0
0
0
0
0
0
901800
901800
0
1.139728e+09
9637200
1.831464e+08
0
1.803035e+09
9.856836e+08
1610172
1.7838e+07
0
0
1.59407e+08
0
0
0
0
0
3.725151e+07
1.068516e+08
2.353103e+07
855775.6
0
0
0
0
0
0
0
0
0
0
1.08436e+08
0
1759382
0
2.776428e+08
3.72384e+07
74016
0
0
0
7327584
0
0
0
0
0
2.68304e+08
2.511645e+07
8.945854e+07
1568584
0
0
0
0
0
0
0
0
0
0
9396000
0
0
0
9792000
1.3572e+07
0
0
0
0
0
0
0
0
0
0
0
0
0
0
0
0
0
0
0
0
0
0
0
0
2.186153e+07
0
7868725
0
3.330428e+08
1.472381e+08
275717.1
0
0
0
2.729599e+07
0
0
0
0
0
931882.9
8702069
5.85897e+07
0
0
0
0
0
0
0
0
0
0
0
8.346726e+07
0
0
0
1.173875e+07
5710834
129188.7
0
0
0
1.278968e+07
0
0
0
0
0
0
0
0
0
0
0
0
0
0
0
0
0
0
0
3.579915e+08
0
1.222003e+07
0
0
9964705
8256.56
0
0
0
817399.4
0
0
0
0
0
2.334688e+08
1.986236e+08
6.916988e+08
0
0
0
0
0
0
0
0
0
0
0
1.35684e+07
0
0
0
79200
6.52932e+07
195408
0
0
0
1.934539e+07
0
0
0
0
0
0
0
0
0
0
0
0
0
0
0
0
0
0
0
1.00908e+08
0
4284000
0
1.173204e+08
1.51128e+07
13572
0
0
0
1343628
0
0
0
0
0
0
0
0
0
0
0
0
0
0
0
0
0
0
0
3.7728e+07
0
0
0
2.18556e+07
3.18564e+07
0
0
0
0
0
0
0
0
0
0
0
0
0
0
0
0
0
0
0
0
0
0
0
0
1.192956e+08
0
0
0
3.580344e+08
1.00823e+08
0
887.0707
0
0
0
0
0
0
0
0
0
0
0
0
0
0
0
0
0
0
0
0
0
0
1.610759e+07
0
0
0
7326000
6.481116e+07
9828
5499.442
0
0
972972
0
0
0
0
0
0
0
0
0
0
0
0
0
0
0
0
0
0
0
3212971
0
0
0
0
4500893
0
2271.228
0
0
0
0
0
0
0
0
0
0
0
0
0
0
0
0
0
0
0
0
0
0
3.0312e+08
0
2.88e+07
0
1.6344e+08
8.6328e+08
198000
0
0
0
1.9602e+07
0
0
0
0
0
0
0
0
0
0
0
0
0
0
0
0
0
0
0
8.904151e+07
4521600
0
0
1.383228e+08
7894661
64188
947479.6
0
0
6354612
0
0
0
0
0
0
0
0
0
0
0
0
0
0
0
0
0
0
0
1.875872e+07
0
374400
0
331200
6707920
136548
8662.7
0
0
1.351825e+07
0
0
0
0
0
0
0
0
0
0
0
0
0
0
0
0
0
0
0
1.678268e+07
0
0
0
5133512
3644258
0
0
0
0
0
0
0
0
0
0
0
0
0
0
0
0
0
0
0
0
0
0
0
0
0
0
0
0
0
0
0
0
0
0
0
0
0
0
0
0
0
0
0
0
0
0
0
0
0
0
0
901800
901800
0
4.356235e+09
1.62684e+07
3.998013e+08
0
6.358902e+09
3.482967e+09
1.812027e+07
2.53116e+07
0
0
1.793906e+09
0
0
0
0
0
5.399562e+08
3.392938e+08
8.632781e+08
2424360
0
0
0
0
1972
0
0
0
0
0
0
6.539004e+08
0
2.59596e+07
0
1.519956e+08
2.10996e+07
331020
0
0
0
3.277098e+07
0
0
0
0
0
0
0
0
0
0
0
0
0
0
0
0
0
0
0
9.755604e+08
5598000
2.081268e+08
0
2.969892e+09
1.055481e+09
1.448352e+07
1018803
0
0
1.433869e+09
0
0
0
0
0
0
0
0
0
0
0
0
0
0
0
0
0
0
0
5.52672e+07
0
0
0
802800
4.8762e+07
188640
0
0
0
1.867536e+07
0
0
0
0
0
0
0
0
0
0
0
0
0
0
0
0
0
0
0
1.453386e+07
0
0
0
0
7.260062e+07
37800
2951291
0
0
3742200
0
0
0
0
0
0
0
0
0
0
0
0
0
0
0
0
0
0
0
1.824516e+08
0
0
0
5677200
8190000
0
0
0
0
0
0
0
0
0
0
0
0
0
0
0
0
0
0
0
0
0
0
0
0
1.002089e+08
0
0
0
1.00584e+07
1.037521e+08
498636
1458707
0
0
4.936496e+07
0
0
0
0
0
0
0
0
0
0
0
0
0
0
0
0
0
0
0
2.62944e+07
0
0
0
2397600
1.962e+07
46764
0
0
0
4629636
0
0
0
0
0
0
0
0
0
0
0
0
0
0
0
0
0
0
0
3.938162e+07
0
0
0
32850.85
1.079329e+07
9180
136800
0
0
908820
0
0
0
0
0
0
0
0
0
0
0
0
0
0
0
0
0
0
0
7154181
0
0
0
28437.38
6110777
0
457200
0
0
0
0
0
0
0
0
0
0
0
0
0
0
0
0
0
0
0
0
0
0
3002400
0
0
0
2.112624e+08
0
0
0
0
0
0
0
0
0
0
0
0
0
0
0
0
0
0
0
0
0
0
1983600
0
0
1.178618e+09
9374400
2.430396e+08
0
1.736338e+09
1.174007e+09
2145708
1.692e+07
0
0
2.124251e+08
0
0
0
0
0
4.07217e+07
1.114217e+08
2.354146e+07
1526266
0
0
0
0
0
0
0
0
0
0
1.275694e+08
0
2664295
0
3.01248e+08
4.02372e+07
94752
0
0
0
9380448
0
0
0
0
0
2.875424e+08
2.85968e+07
8.690658e+07
1908410
0
0
0
0
0
0
0
0
0
0
1.1538e+07
0
0
0
9892800
1.6506e+07
0
0
0
0
0
0
0
0
0
0
0
0
0
0
0
0
0
0
0
0
0
0
0
0
2.130632e+07
0
1.186759e+07
0
3.528886e+08
1.743278e+08
293171.1
0
0
0
2.902394e+07
0
0
0
0
0
1082463
9755522
5.6626e+07
0
0
0
0
0
0
0
0
0
0
0
8.134746e+07
0
0
0
1.243825e+07
6761544
137366.9
0
0
0
1.359932e+07
0
0
0
0
0
0
0
0
0
0
0
0
0
0
0
0
0
0
0
3.488996e+08
0
1.84302e+07
0
0
1.179807e+07
8779.235
0
0
0
869144.3
0
0
0
0
0
2.7152e+08
2.229339e+08
6.69285e+08
0
0
0
0
0
0
0
0
0
0
0
1.65492e+07
0
0
0
122400
7.22376e+07
244764
0
0
0
2.423164e+07
0
0
0
0
0
0
0
0
0
0
0
0
0
0
0
0
0
0
0
9.79308e+07
0
4078800
0
1.320444e+08
1.80972e+07
17064
0
0
0
1689336
0
0
0
0
0
0
0
0
0
0
0
0
0
0
0
0
0
0
0
3.84732e+07
0
0
0
2.24172e+07
3.8322e+07
0
0
0
0
0
0
0
0
0
0
0
0
0
0
0
0
0
0
0
0
0
0
0
0
1.356942e+08
0
0
0
3.59514e+08
1.46492e+08
0
887.0707
0
0
0
0
0
0
0
0
0
0
0
0
0
0
0
0
0
0
0
0
0
0
1.512817e+07
0
0
0
7516800
7.812988e+07
10224
5499.442
0
0
1012176
0
0
0
0
0
0
0
0
0
0
0
0
0
0
0
0
0
0
0
2899745
0
0
0
0
6124153
0
2271.228
0
0
0
0
0
0
0
0
0
0
0
0
0
0
0
0
0
0
0
0
0
0
3.0636e+08
0
3.42e+07
0
1.4976e+08
1.0224e+09
198000
0
0
0
1.9602e+07
0
0
0
0
0
0
0
0
0
0
0
0
0
0
0
0
0
0
0
9.32095e+07
4525200
0
0
1.48248e+08
9417441
77400
1008680
0
0
7662600
0
0
0
0
0
0
0
0
0
0
0
0
0
0
0
0
0
0
0
1.925602e+07
0
374400
0
331200
8315711
136548
8662.7
0
0
1.351825e+07
0
0
0
0
0
0
0
0
0
0
0
0
0
0
0
0
0
0
0
2.9201e+07
0
0
0
3430712
3900338
0
0
0
0
0
0
0
0
0
0
0
0
0
0
0
0
0
0
0
0
0
0
0
0
0
0
0
0
0
0
0
0
0
0
0
0
0
0
0
0
0
0
0
0
0
0
0
0
0
0
0
1983600
0
0
4.581736e+09
1.94976e+07
5.487413e+08
0
6.588338e+09
4.173483e+09
1.895934e+07
2.39688e+07
0
0
1.876974e+09
0
0
0
0
0
6.008665e+08
3.72708e+08
8.36359e+08
3434676
0
0
0
0
1973
0
0
0
0
0
0
7.007544e+08
0
5.49144e+07
0
1.256616e+08
3.26448e+07
583164
0
0
0
5.773324e+07
0
0
0
0
0
0
0
0
0
0
0
0
0
0
0
0
0
0
0
9.553855e+08
8823600
3.210012e+08
0
3.266496e+09
1.209566e+09
1.313532e+07
1069203
0
0
1.300397e+09
0
0
0
0
0
0
0
0
0
0
0
0
0
0
0
0
0
0
0
5.82804e+07
579600
0
0
745200
5.49288e+07
190260
0
0
0
1.883574e+07
0
0
0
0
0
0
0
0
0
0
0
0
0
0
0
0
0
0
0
1.39995e+07
0
0
0
0
8.275362e+07
37944
3224891
0
0
3756456
0
0
0
0
0
0
0
0
4.373204
0
0
0
0
0
0
0
0
0
0
2.08404e+08
0
0
0
3686400
1.09044e+07
0
0
0
0
0
0
0
0
0
0
72.03555
375.948
0
168.6022
0
0
0
0
0
0
0
0
0
0
1.116411e+08
0
0
0
1.1898e+07
1.043475e+08
533484
1404707
0
0
5.281492e+07
0
0
0
0
0
0
0
0
14.25215
0
0
0
0
0
0
0
0
0
0
2.58228e+07
0
0
0
2847600
2.23956e+07
69408
0
0
0
6871392
0
0
0
0
0
0
0
0
0
0
0
0
0
0
0
0
0
0
0
4.402287e+07
0
0
0
21125.62
1.155399e+07
11196
136800
0
0
1108404
0
0
0
0
0
0
0
0
0
0
0
0
0
0
0
0
0
0
0
7654607
0
0
0
20538.11
6270446
0
475200
0
0
0
0
0
0
0
0
0
0
0
0
0
0
0
0
0
0
0
0
0
0
3546000
0
0
0
2.28258e+08
0
0
0
0
0
0
0
0
0
0
0
0
0
0
0
0
0
0
0
0
0
0
2012400
0
0
1.208743e+09
9021600
2.668896e+08
0
1.855411e+09
1.32539e+09
2635776
1.83348e+07
0
0
2.609418e+08
[truncated: 107,330 more rows]
