# Supplementary material for: Environmental trade-offs of direct air capture technologies in climate change mitigation toward 2100
Source: Nat Commun. 2022 Jun 25;13:3635. doi: 10.1038/s41467-022-31146-1 (PMC9233692; doi:10.1038/s41467-022-31146-1)
Supplement: Supplementary file 3 — Supplementary Data 1 [file 41467_2022_31146_MOESM3_ESM.zip › 6-2. Supplementary Dataset/Data_source/IMAGE_results/SSP2_Baseline/ENEFBC.out]

real main.em.mis.ENEFBC[27	9	5](t) = [1971
0.001
0.06
0.0003
2.11368e-06
0.0003
0.04397591
0.038
0.001612572
2.141681e-06
0.001612572
0.137021
0.06213517
0.001141842
4.954867e-06
0.001141842
0.1826947
0.04567367
0.0002283684
7.451481e-06
0.0002283684
0.09412004
0.09412004
0.004094852
2.141681e-06
0.004094852
0.0143717
0.0004272041
7.914258e-05
2.141681e-06
7.914258e-05
0.0002549177
0.0008
0.0009521823
1.732154e-06
9.735987e-05
0
0
0
0
0
0
0.011
0
0
0
0.001
0.06
0.0003
2.11368e-06
0.0003
0.04397591
0.038
0.001654942
2.141681e-06
0.001654942
0.137021
0.06213517
0.001141842
4.954867e-06
0.001141842
0.1826947
0.04567367
0.0009497518
7.451481e-06
0.0009497518
0.09412004
0.09412004
0.004094852
2.141681e-06
0.004094852
0.008939179
0.0003
7.914258e-05
2.141681e-06
7.914258e-05
0.0002381439
0.0008
0.0009521823
1.732154e-06
9.095352e-05
0
0
0
0
0
0
0.011
0
0
0
0.001
0.06
0.0003
2.11368e-06
0.0003
0.04397591
0.0775
0.004
2.141681e-06
0.004
0.137021
0.06213517
0.003284113
4.954867e-06
0.003284113
0.1826947
0.2942067
0.001534309
7.451481e-06
0.001534309
0.09412004
0.09412004
0.004094852
2.141681e-06
0.004094852
0.02918991
0.004
7.914258e-05
2.141681e-06
7.914258e-05
0.002356473
0.0008
0.0009521823
1.732154e-06
0.000649581
0
0
0
0
0
0
0.011
0
0
0
0.002683662
0.06
0.0003
2.11368e-06
0.0003
0.04397591
0.0775
0.004
2.141681e-06
0.004
0.137021
0.06213517
0.0040471
4.954867e-06
0.0040471
0.1826947
0.2968789
0.000868697
7.451481e-06
0.000868697
0.09412004
0.09412004
0.004094852
2.141681e-06
0.004094852
0.04685913
0.002
7.914258e-05
2.141681e-06
7.914258e-05
0.002356473
0.0008
0.0009521823
1.732154e-06
0.00075
0
0
0
0
0
0
0.011
0
0
0
0.001331695
0.06
0.0003
2.11368e-06
0.0003
0.04397591
0.0775
0.004
2.141681e-06
0.004
0.137021
0.06213517
0.003318642
4.954867e-06
0.003318642
0.1826947
0.04567367
0.001534309
7.451481e-06
0.001534309
0.09412004
0.09412004
0.004094852
2.141681e-06
0.004094852
0.01490019
0.004
7.914258e-05
2.141681e-06
7.914258e-05
0.002356473
0.0008
0.0009521823
1.732154e-06
0.00075
0
0
0
0
0
0
0.011
0
0
0
0.002559063
0.06
0.0003
2.11368e-06
0.0003
0.04397591
0.0775
0.004
2.141681e-06
0.004
0.137021
0.06213517
0.003818033
4.954867e-06
0.003818033
0.1826947
0.2968789
0.001346767
7.451481e-06
0.001346767
0.09412004
0.09412004
0.004094852
2.141681e-06
0.004094852
0.03107398
0.002
7.914258e-05
2.141681e-06
7.914258e-05
0.002356473
0.0008
0.0009521823
1.732154e-06
0.00075
0
0
0
0
0
0
0.011
0
0
0
0.001573079
0.06
0.0003
2.11368e-06
0.0003
0.04397591
0.0775
0.004
2.141681e-06
0.004
0.137021
0.06213517
0.004567367
4.954867e-06
0.004567367
0.1826947
0.2942067
0.001534309
7.451481e-06
0.001534309
0.09412004
0.09412004
0.004094852
2.141681e-06
0.004094852
0.02044759
0.002
7.914258e-05
2.141681e-06
7.914258e-05
0.002356473
0.0008
0.0009521823
1.732154e-06
0.00075
0
0
0
0
0
0
0.011
0
0
0
0.001447551
0.06
0.0003
2.11368e-06
0.0003
0.04397591
0.0775
0.004
2.141681e-06
0.004
0.137021
0.06213517
0.004567367
4.954867e-06
0.004567367
0.1826947
0.1786276
0.001534309
7.451481e-06
0.001534309
0.09412004
0.09412004
0.004094852
2.141681e-06
0.004094852
0.04685913
0.004
7.914258e-05
2.141681e-06
7.914258e-05
0.002356473
0.0008
0.0009521823
1.732154e-06
0.00075
0
0
0
0
0
0
0.011
0
0
0
0.00273279
0.06
0.0003
2.11368e-06
0.0003
0.04397591
0.0775
0.004
2.141681e-06
0.004
0.137021
0.06213517
0.004567367
4.954867e-06
0.004567367
0.1826947
0.04567367
0.001534309
7.451481e-06
0.001534309
0.09412004
0.09412004
0.004094852
2.141681e-06
0.004094852
0.04685913
0.002
7.914258e-05
2.141681e-06
7.914258e-05
0.002356473
0.0008
0.0009521823
1.732154e-06
0.00075
0
0
0
0
0
0
0.011
0
0
0
0.002556988
0.06
0.0003
2.11368e-06
0.0003
0.04397591
0.0775
0.004
2.141681e-06
0.004
0.137021
0.06213517
0.004567367
4.954867e-06
0.004567367
0.1826947
0.2942067
0.001534309
7.451481e-06
0.001534309
0.09412004
0.09412004
0.004094852
2.141681e-06
0.004094852
0.02111174
0.002
7.914258e-05
2.141681e-06
7.914258e-05
0.002356473
0.0008
0.0009521823
1.732154e-06
0.00075
0
0
0
0
0
0
0.011
0
0
0
0.001
0.06
0.0003
2.11368e-06
0.0003
0.04397591
0.038
0.001220139
2.141681e-06
0.001220139
0.06646407
0.06213517
0.001141842
4.954867e-06
0.001141842
0.06851051
0.04567367
0.0002283684
7.451481e-06
0.0002283684
0.09412004
0.09412004
0.004094852
2.141681e-06
0.004094852
0.008939179
0.00298403
7.914258e-05
2.141681e-06
7.914258e-05
0.0002584259
0.0008
0.0009521823
1.732154e-06
9.869975e-05
0
0
0
0
0
0
0.011
0
0
0
0.002614394
0.06
0.0003
2.11368e-06
0.0003
0.04397591
0.06531759
0.003
2.141681e-06
0.003
0.1095667
0.06213517
0.001823112
4.954867e-06
0.001823112
0.07968946
0.04567367
0.000417786
7.451481e-06
0.000417786
0.09412004
0.09412004
0.004094852
2.141681e-06
0.004094852
0.01167113
0.004
7.914258e-05
2.141681e-06
7.914258e-05
0.001616313
0.0008
0.0009521823
1.732154e-06
0.00075
0
0
0
0
0
0
0.011
0
0
0
0.00266309
0.06
0.0003
2.11368e-06
0.0003
0.04397591
0.03821456
0.002573356
2.141681e-06
0.002573356
0.07557848
0.06213517
0.00365641
4.954867e-06
0.00365641
0.1826947
0.2942067
0.001534309
7.451481e-06
0.001534309
0.09412004
0.09412004
0.004094852
2.141681e-06
0.004094852
0.01466764
0.0007704706
7.914258e-05
2.141681e-06
7.914258e-05
0.002356473
0.0008
0.0009521823
1.732154e-06
0.00075
0
0
0
0
0
0
0.011
0
0
0
0.001163221
0.06
0.0003
2.11368e-06
0.0003
0.04397591
0.0775
0.003
2.141681e-06
0.003
0.05695673
0.06213517
0.004567367
4.954867e-06
0.004567367
0.1826947
0.2942067
0.001534309
7.451481e-06
0.001534309
0.09412004
0.09412004
0.004094852
2.141681e-06
0.004094852
0.01174918
0.000802677
7.914258e-05
2.141681e-06
7.914258e-05
0.001047321
0.0008
0.0009521823
1.732154e-06
0.0003739914
0
0
0
0
0
0
0.011
0
0
0
0.002295216
0.06
0.0003
2.11368e-06
0.0003
0.04397591
0.0775
0.003
2.141681e-06
0.003
0.137021
0.06213517
0.003217881
4.954867e-06
0.003217881
0.1826947
0.2942067
0.001534309
7.451481e-06
0.001534309
0.09412004
0.09412004
0.004094852
2.141681e-06
0.004094852
0.00989038
0.003
7.914258e-05
2.141681e-06
7.914258e-05
0.001352148
0.0008
0.0009521823
1.732154e-06
0.00075
0
0
0
0
0
0
0.011
0
0
0
0.001
0.06
0.0003
2.11368e-06
0.0003
0.04397591
0.05169323
0.002629717
2.141681e-06
0.002629717
0.06982785
0.06213517
0.001712763
4.954867e-06
0.001712763
0.09134734
0.2942067
0.0002283684
7.451481e-06
0.0002283684
0.09412004
0.09412004
0.004094852
2.141681e-06
0.004094852
0.0209821
0.003
7.914258e-05
2.141681e-06
7.914258e-05
0.001047321
0.0008
0.0009521823
1.732154e-06
0.00075
0
0
0
0
0
0
0.011
0
0
0
0.00129767
0.06
0.0003
2.11368e-06
0.0003
0.04397591
0.04177677
0.003301907
2.141681e-06
0.003301907
0.137021
0.06213517
0.004567367
4.954867e-06
0.004567367
0.1826947
0.04567367
0.000999421
7.451481e-06
0.000999421
0.09412004
0.09412004
0.004094852
2.141681e-06
0.004094852
0.02133337
0.002
7.914258e-05
2.141681e-06
7.914258e-05
0.001454735
0.0008
0.0009521823
1.732154e-06
0.00075
0
0
0
0
0
0
0.011
0
0
0
0.0175
0.06
0.0003
2.11368e-06
0.0003
0.04397591
0.0775
0.004
2.141681e-06
0.004
0.137021
0.06213517
0.004567367
4.954867e-06
0.004567367
0.1826947
0.2942067
0.001534309
7.451481e-06
0.001534309
0.09412004
0.09412004
0.004094852
2.141681e-06
0.004094852
0.01570337
0.002
7.914258e-05
2.141681e-06
7.914258e-05
0.001296132
0.0008
0.0009521823
1.732154e-06
0.00075
0
0
0
0
0
0
0.011
0
0
0
0.0175
0.06
0.0003
2.11368e-06
0.0003
0.04397591
0.06422728
0.00270313
2.141681e-06
0.00270313
0.09134734
0.06213517
0.004567367
4.954867e-06
0.004567367
0.1826947
0.2968789
0.001076356
7.451481e-06
0.001076356
0.09412004
0.09412004
0.004094852
2.141681e-06
0.004094852
0.07424767
0.002
7.914258e-05
2.141681e-06
7.914258e-05
0.001550901
0.0008
0.0009521823
1.732154e-06
0.00075
0
0
0
0
0
0
0.011
0
0
0
0.0175
0.06
0.0003
2.11368e-06
0.0003
0.04397591
0.0775
0.004
2.141681e-06
0.004
0.137021
0.06213517
0.004567367
4.954867e-06
0.004567367
0.1826947
0.2942067
0.0009400838
7.451481e-06
0.0009400838
0.09412004
0.09412004
0.004094852
2.141681e-06
0.004094852
0.08126526
0.002
7.914258e-05
2.141681e-06
7.914258e-05
0.002356473
0.0008
0.0009521823
1.732154e-06
0.00075
0
0
0
0
0
0
0.011
0
0
0
0.0175
0.06
0.0003
2.11368e-06
0.0003
0.04397591
0.0775
0.004
2.141681e-06
0.004
0.137021
0.06213517
0.004567367
4.954867e-06
0.004567367
0.1826947
0.1217809
0.001287625
7.451481e-06
0.001287625
0.09412004
0.09412004
0.004094852
2.141681e-06
0.004094852
0.04685913
0.002
7.914258e-05
2.141681e-06
7.914258e-05
0.001466905
0.0008
0.0009521823
1.732154e-06
0.00075
0
0
0
0
0
0
0.011
0
0
0
0.0175
0.06
0.0003
2.11368e-06
0.0003
0.04397591
0.0775
0.004
2.141681e-06
0.004
0.137021
0.06213517
0.004567367
4.954867e-06
0.004567367
0.1826947
0.2942067
0.001076356
7.451481e-06
0.001076356
0.09412004
0.09412004
0.004094852
2.141681e-06
0.004094852
0.04685913
0.002
7.914258e-05
2.141681e-06
7.914258e-05
0.001047321
0.0008
0.0009521823
1.732154e-06
0.00075
0
0
0
0
0
0
0.011
0
0
0
0.001159446
0.06
0.0003
2.11368e-06
0.0003
0.04397591
0.04202927
0.0013609
2.141681e-06
0.0013609
0.09134734
0.06213517
0.002283684
4.954867e-06
0.002283684
0.1826947
0.2942067
0.001534309
7.451481e-06
0.001534309
0.09412004
0.09412004
0.004094852
2.141681e-06
0.004094852
0.009317012
0.0007964099
7.914258e-05
2.141681e-06
7.914258e-05
0.0001928705
0.0008
0.0009521823
1.732154e-06
7.366241e-05
0
0
0
0
0
0
0.011
0
0
0
0.001709743
0.06
0.0003
2.11368e-06
0.0003
0.04397591
0.038
0.001348189
2.141681e-06
0.001348189
0.06174888
0.06213517
0.002283684
4.954867e-06
0.002283684
0.1826947
0.04567367
0.001534309
7.451481e-06
0.001534309
0.09412004
0.09412004
0.004094852
2.141681e-06
0.004094852
0.01158634
0.0003
7.914258e-05
2.141681e-06
7.914258e-05
0.0002820912
0.0008
0.0009521823
1.732154e-06
0.0001077382
0
0
0
0
0
0
0.011
0
0
0
0.0175
0.06
0.0003
2.11368e-06
0.0003
0.04397591
0.0775
0.004
2.141681e-06
0.004
0.137021
0.06213517
0.004567367
4.954867e-06
0.004567367
0.1826947
0.1740053
0.001076356
7.451481e-06
0.001076356
0.09412004
0.09412004
0.004094852
2.141681e-06
0.004094852
0.01751267
0.002
7.914258e-05
2.141681e-06
7.914258e-05
0.002356473
0.0008
0.0009521823
1.732154e-06
0.00075
0
0
0
0
0
0
0.011
0
0
0
0.002668669
0.06
0.0003
2.11368e-06
0.0003
0.04397591
0.0775
0.004
2.141681e-06
0.004
0.137021
0.06213517
0.004567367
4.954867e-06
0.004567367
0.1826947
0.2942067
0.001534309
7.451481e-06
0.001534309
0.09412004
0.09412004
0.004094852
2.141681e-06
0.004094852
0.03568838
0.002
7.914258e-05
2.141681e-06
7.914258e-05
0.001780415
0.0008
0.0009521823
1.732154e-06
0.00075
0
0
0
0
0
0
0.011
0
0
0
0
0
0
0
0
0
0
0
0
0
0
0
0
0
0
0
0
0
0
0
0
0
0
0
0
0
0
0
0
0
0
0
0
0
0
0
0
0
0
0
0
0
0
0
0
1972
0.001
0.06
0.0003
2.11368e-06
0.0003
0.04397591
0.038
0.001612572
2.141681e-06
0.001612572
0.137021
0.06213517
0.001141842
4.954867e-06
0.001141842
0.1826947
0.04567367
0.0002283684
7.451481e-06
0.0002283684
0.09412004
0.09412004
0.004094852
2.141681e-06
0.004094852
0.0143717
0.0004272041
7.914258e-05
2.141681e-06
7.914258e-05
0.0002155282
0.0008
0.0009521823
1.732154e-06
9.735987e-05
0
0
0
0
0
0
0.011
0
0
0
0.001
0.06
0.0003
2.11368e-06
0.0003
0.04397591
0.038
0.001654942
2.141681e-06
0.001654942
0.137021
0.06213517
0.001141842
4.954867e-06
0.001141842
0.1826947
0.04567367
0.0009497518
7.451481e-06
0.0009497518
0.09412004
0.09412004
0.004094852
2.141681e-06
0.004094852
0.008939179
0.0003
7.914258e-05
2.141681e-06
7.914258e-05
0.0002013463
0.0008
0.0009521823
1.732154e-06
9.095352e-05
0
0
0
0
0
0
0.011
0
0
0
0.001
0.06
0.0003
2.11368e-06
0.0003
0.04397591
0.0775
0.004
2.141681e-06
0.004
0.137021
0.06213517
0.003284113
4.954867e-06
0.003284113
0.1826947
0.2942067
0.001534309
7.451481e-06
0.001534309
0.09412004
0.09412004
0.004094852
2.141681e-06
0.004094852
0.02918991
0.004
7.914258e-05
2.141681e-06
7.914258e-05
0.001992355
0.0008
0.0009521823
1.732154e-06
0.000649581
0
0
0
0
0
0
0.011
0
0
0
0.002683662
0.06
0.0003
2.11368e-06
0.0003
0.04397591
0.0775
0.004
2.141681e-06
0.004
0.137021
0.06213517
0.0040471
4.954867e-06
0.0040471
0.1826947
0.2968789
0.000868697
7.451481e-06
0.000868697
0.09412004
0.09412004
0.004094852
2.141681e-06
0.004094852
0.04685913
0.002
7.914258e-05
2.141681e-06
7.914258e-05
0.001992355
0.0008
0.0009521823
1.732154e-06
0.00075
0
0
0
0
0
0
0.011
0
0
0
0.001331695
0.06
0.0003
2.11368e-06
0.0003
0.04397591
0.0775
0.004
2.141681e-06
0.004
0.137021
0.06213517
0.003318642
4.954867e-06
0.003318642
0.1826947
0.04567367
0.001534309
7.451481e-06
0.001534309
0.09412004
0.09412004
0.004094852
2.141681e-06
0.004094852
0.01490019
0.004
7.914258e-05
2.141681e-06
7.914258e-05
0.001992355
0.0008
0.0009521823
1.732154e-06
0.00075
0
0
0
0
0
0
0.011
0
0
0
0.002559063
0.06
0.0003
2.11368e-06
0.0003
0.04397591
0.0775
0.004
2.141681e-06
0.004
0.137021
0.06213517
0.003818033
4.954867e-06
0.003818033
0.1826947
0.2968789
0.001346767
7.451481e-06
0.001346767
0.09412004
0.09412004
0.004094852
2.141681e-06
0.004094852
0.03107398
0.002
7.914258e-05
2.141681e-06
7.914258e-05
0.001992355
0.0008
0.0009521823
1.732154e-06
0.00075
0
0
0
0
0
0
0.011
0
0
0
0.001573079
0.06
0.0003
2.11368e-06
0.0003
0.04397591
0.0775
0.004
2.141681e-06
0.004
0.137021
0.06213517
0.004567367
4.954867e-06
0.004567367
0.1826947
0.2942067
0.001534309
7.451481e-06
0.001534309
0.09412004
0.09412004
0.004094852
2.141681e-06
0.004094852
0.02044759
0.002
7.914258e-05
2.141681e-06
7.914258e-05
0.001992355
0.0008
0.0009521823
1.732154e-06
0.00075
0
0
0
0
0
0
0.011
0
0
0
0.001447551
0.06
0.0003
2.11368e-06
0.0003
0.04397591
0.0775
0.004
2.141681e-06
0.004
0.137021
0.06213517
0.004567367
4.954867e-06
0.004567367
0.1826947
0.1786276
0.001534309
7.451481e-06
0.001534309
0.09412004
0.09412004
0.004094852
2.141681e-06
0.004094852
0.04685913
0.004
7.914258e-05
2.141681e-06
7.914258e-05
0.001992355
0.0008
0.0009521823
1.732154e-06
0.00075
0
0
0
0
0
0
0.011
0
0
0
0.00273279
0.06
0.0003
2.11368e-06
0.0003
0.04397591
0.0775
0.004
2.141681e-06
0.004
0.137021
0.06213517
0.004567367
4.954867e-06
0.004567367
0.1826947
0.04567367
0.001534309
7.451481e-06
0.001534309
0.09412004
0.09412004
0.004094852
2.141681e-06
0.004094852
0.04685913
0.002
7.914258e-05
2.141681e-06
7.914258e-05
0.001992355
0.0008
0.0009521823
1.732154e-06
0.00075
0
0
0
0
0
0
0.011
0
0
0
0.002556988
0.06
0.0003
2.11368e-06
0.0003
0.04397591
0.0775
0.004
2.141681e-06
0.004
0.137021
0.06213517
0.004567367
4.954867e-06
0.004567367
0.1826947
0.2942067
0.001534309
7.451481e-06
0.001534309
0.09412004
0.09412004
0.004094852
2.141681e-06
0.004094852
0.02111174
0.002
7.914258e-05
2.141681e-06
7.914258e-05
0.001992355
0.0008
0.0009521823
1.732154e-06
0.00075
0
0
0
0
0
0
0.011
0
0
0
0.001
0.06
0.0003
2.11368e-06
0.0003
0.04397591
0.038
0.001220139
2.141681e-06
0.001220139
0.06646407
0.06213517
0.001141842
4.954867e-06
0.001141842
0.06851051
0.04567367
0.0002283684
7.451481e-06
0.0002283684
0.09412004
0.09412004
0.004094852
2.141681e-06
0.004094852
0.008939179
0.00298403
7.914258e-05
2.141681e-06
7.914258e-05
0.0002184943
0.0008
0.0009521823
1.732154e-06
9.869975e-05
0
0
0
0
0
0
0.011
0
0
0
0.002614394
0.06
0.0003
2.11368e-06
0.0003
0.04397591
0.06531759
0.003
2.141681e-06
0.003
0.1095667
0.06213517
0.001823112
4.954867e-06
0.001823112
0.07968946
0.04567367
0.000417786
7.451481e-06
0.000417786
0.09412004
0.09412004
0.004094852
2.141681e-06
0.004094852
0.01167113
0.004
7.914258e-05
2.141681e-06
7.914258e-05
0.001366563
0.0008
0.0009521823
1.732154e-06
0.00075
0
0
0
0
0
0
0.011
0
0
0
0.00266309
0.06
0.0003
2.11368e-06
0.0003
0.04397591
0.03821456
0.002573356
2.141681e-06
0.002573356
0.07557848
0.06213517
0.00365641
4.954867e-06
0.00365641
0.1826947
0.2942067
0.001534309
7.451481e-06
0.001534309
0.09412004
0.09412004
0.004094852
2.141681e-06
0.004094852
0.01466764
0.0007704706
7.914258e-05
2.141681e-06
7.914258e-05
0.001992355
0.0008
0.0009521823
1.732154e-06
0.00075
0
0
0
0
0
0
0.011
0
0
0
0.001163221
0.06
0.0003
2.11368e-06
0.0003
0.04397591
0.0775
0.003
2.141681e-06
0.003
0.05695673
0.06213517
0.004567367
4.954867e-06
0.004567367
0.1826947
0.2942067
0.001534309
7.451481e-06
0.001534309
0.09412004
0.09412004
0.004094852
2.141681e-06
0.004094852
0.01174918
0.000802677
7.914258e-05
2.141681e-06
7.914258e-05
0.0008854906
0.0008
0.0009521823
1.732154e-06
0.0003739914
0
0
0
0
0
0
0.011
0
0
0
0.002295216
0.06
0.0003
2.11368e-06
0.0003
0.04397591
0.0775
0.003
2.141681e-06
0.003
0.137021
0.06213517
0.003217881
4.954867e-06
0.003217881
0.1826947
0.2942067
0.001534309
7.451481e-06
0.001534309
0.09412004
0.09412004
0.004094852
2.141681e-06
0.004094852
0.00989038
0.003
7.914258e-05
2.141681e-06
7.914258e-05
0.001143217
0.0008
0.0009521823
1.732154e-06
0.00075
0
0
0
0
0
0
0.011
0
0
0
0.001
0.06
0.0003
2.11368e-06
0.0003
0.04397591
0.05169323
0.002629717
2.141681e-06
0.002629717
0.06982785
0.06213517
0.001712763
4.954867e-06
0.001712763
0.09134734
0.2942067
0.0002283684
7.451481e-06
0.0002283684
0.09412004
0.09412004
0.004094852
2.141681e-06
0.004094852
0.0209821
0.003
7.914258e-05
2.141681e-06
7.914258e-05
0.0008854906
0.0008
0.0009521823
1.732154e-06
0.00075
0
0
0
0
0
0
0.011
0
0
0
0.00129767
0.06
0.0003
2.11368e-06
0.0003
0.04397591
0.04177677
0.003301907
2.141681e-06
0.003301907
0.137021
0.06213517
0.004567367
4.954867e-06
0.004567367
0.1826947
0.04567367
0.000999421
7.451481e-06
0.000999421
0.09412004
0.09412004
0.004094852
2.141681e-06
0.004094852
0.02133337
0.002
7.914258e-05
2.141681e-06
7.914258e-05
0.001229952
0.0008
0.0009521823
1.732154e-06
0.00075
0
0
0
0
0
0
0.011
0
0
0
0.0175
0.06
0.0003
2.11368e-06
0.0003
0.04397591
0.0775
0.004
2.141681e-06
0.004
0.137021
0.06213517
0.004567367
4.954867e-06
0.004567367
0.1826947
0.2942067
0.001534309
[truncated: 156,080 more rows]
