# Supplementary material for: Environmental trade-offs of direct air capture technologies in climate change mitigation toward 2100
Source: Nat Commun. 2022 Jun 25;13:3635. doi: 10.1038/s41467-022-31146-1 (PMC9233692; doi:10.1038/s41467-022-31146-1)
Supplement: Supplementary file 3 — Supplementary Data 1 [file 41467_2022_31146_MOESM3_ESM.zip › 6-2. Supplementary Dataset/Data_source/IMAGE_results/SSP2_Baseline/ENEFCH4.out]

real main.em.mis.ENEFCH4[27	9	5](t) = [1971
5.233011
3.009854
2.312171
0.9999996
30.00003
1.704922
3.955795
20.78913
0.9999995
2.977362
299.9995
1.378899
9.999996
5.000009
470.0007
10
9.999996
10
4.999988
470.0007
299.9995
4.150014
5.000005
5.000009
470.0007
5.233011
3.009854
2.312171
0.9999996
30.00003
0.7288316
1.376797
1.000101
1.303496
30.00006
142.4847
33.00005
0
399.3777
0
0
0
0
0
0
7.748652
2.999999
1.788092
0.9999994
30.00001
1.704922
2.266952
20.17392
1.000001
3.000003
286.7025
0.7000032
6.496771
4.999995
469.9995
10
10
7.877101
5
153.5205
299.9996
4.15
10
4.999999
275.1826
7.748652
2.999999
1.788092
0.9999994
30.00001
0.706491
1.497823
3.000062
1.329591
0.706491
217.4676
24.92374
0
315.9999
0
0
0
0
0
0
9.999997
3.000002
2.359296
1
29.99993
1.912168
3.000009
10.66665
0.9999993
4.046063
333.2669
2.405001
7.086438
4.999998
299.9996
9.838964
10.00002
5.000012
5
299.9996
303.4466
4.150008
8.839164
5.000001
299.9996
9.999997
3.000002
2.359296
1
29.99993
0.7
1.116239
2.669986
1.926282
29.47693
541.3362
59.99986
0
637.394
0
0
0
0
0
0
7.432466
3.004729
2.245859
0.9999984
29.99996
1.912168
4.204208
15.07472
80.00072
3.000001
333.2669
9.113742
8.440445
5
296.0013
9.838964
10.00001
6.583333
5.000001
199.9993
303.4466
9.065802
9.653916
5
200
7.432466
3.004729
2.245859
0.9999984
29.99996
0.7000002
1.350823
2.669986
1.120002
0.7000003
323.7771
60.00006
0
743.4954
0
0
0
0
0
0
5.239151
3.006298
1.961241
1
32.63533
1
3.954668
15.29152
204.2412
7.184257
333.2669
6.075751
6.09916
5
297.558
9.838964
9.999997
6.35407
5
199.9998
303.4466
4.419829
8.839164
5
200
5.239151
3.006298
1.961241
1
32.63533
0.9765819
1.129654
0.9999994
1
30.00004
582.4337
59.99993
0
649.9994
0
0
0
0
0
0
7.048195
3.001427
2.81331
1
30.17944
2.310484
4.013131
12.69218
204.2412
30.00004
234.5642
7.899098
8.07787
5.000006
295.8039
9.838964
10.00002
9.999996
5
295.7956
300.0001
7.336018
7.797365
5
200
7.048195
3.001427
2.81331
1
30.17944
0.7321539
1.697103
1.162712
2.739307
0.7321539
395.8767
60
0
650.0002
0
0
0
0
0
0
5.643994
3.000004
2.23668
0.9999998
30
1.912168
3.639572
12.66515
0.9999974
4.046063
333.2669
0.7000004
8.623255
5.000014
299.6647
8.749091
10.00001
5.775879
5
200
303.4466
7.11621
10
5
299.6647
5.643994
3.000004
2.23668
0.9999998
30
0.6999989
1.633017
3
1.777711
30.00001
590.0175
60.00001
0
635.4727
0
0
0
0
0
0
9.406039
3.018978
2.842926
1
30.00002
2.000001
3.827838
14.21967
80.00072
4.046063
300.0002
0.7
9.704643
5.000002
299.3636
9.838964
9.999997
5
5.000001
199.9998
300
9.373049
8.902343
5.000018
299.3636
9.406039
3.018978
2.842926
1
30.00002
0.699999
1.881084
3
3.999992
0.699999
362.8058
59.99993
0
700.0002
0
0
0
0
0
0
10
3
2.915843
0.9999999
35.16309
2
3.676388
10.7435
80.00072
4.046063
300
0.7
9.575208
5.000002
299.981
9.838964
10.00001
5
5.000001
200
300
9.694734
8.220204
5.000001
299.981
10
3
2.915843
0.9999999
35.16309
0.7
1.471391
3
2.529365
0.7
521.9593
59.99993
0
700.0002
0
0
0
0
0
0
8.43415
2.999999
2.999996
0.9999999
30.00002
2.000001
3.191416
11.87373
80.00072
4.046063
299.4216
10
8.8028
5.000002
298.7579
9.991014
9.999994
7.5
5.000001
298.7579
300.0005
4.150009
9.057779
5.000001
298.7579
8.43415
2.999999
2.999996
0.9999999
30.00002
0.6999997
2.678696
2.669986
1
29.99995
263.8705
59.99993
0
549.9998
0
0
0
0
0
0
6.316425
3.016417
1.844733
0.9999999
30.00003
1.921031
5.552527
19.43865
80.65282
30
371.5322
2.816875
7.570959
5
410.0002
8.834411
9.999997
5.582504
5.000006
408.9652
294.8469
7.539656
9.204564
4.999998
408.9652
6.316425
3.016417
1.844733
0.9999999
30.00003
0.7990322
1.117437
1.959483
1.470819
0.7990323
492.184
451.1321
0
263.7767
0
0
0
0
0
0
7.525053
3.019497
2.854653
0.9999999
29.99999
1.854632
4.785522
17.6056
80.00072
30.00007
375.2977
0.7000026
8.130712
5
810.0001
9.685196
10
9.308094
4.999993
809.9164
250.3568
9.117204
9.961038
5.000003
215
7.525053
3.019497
2.854653
0.9999999
29.99999
0.8416185
1.259768
1.00597
1.472231
0.8416185
672.0469
192.6089
0
470.7914
0
0
0
0
0
0
7.944508
3.000003
1.000001
0.9999971
32.63533
1.723506
4.441478
13.45688
1
4.046063
342.1487
10.00001
8.132567
5
300.0002
9.838964
9.999999
8.623129
5.000013
300.0002
341.36
4.149997
5
5.000001
300.0002
7.944508
3.000003
1.000001
0.9999971
32.63533
0.81626
0.9179024
2.547171
4
30.00006
542.6217
59.99992
0
569.6451
0
0
0
0
0
0
10.00001
3.196295
2.999992
0.9999996
30
1.927317
3.829431
13.33884
80.00072
16.49626
299.9998
0.7
9.796819
4.99999
750.0032
10.00001
10
5
4.999996
750.0032
299.9994
4.149997
9.999996
5
750.0032
10.00001
3.196295
2.999992
0.9999996
30
0.8231726
0.8036762
3.000001
1.000001
30.00004
390.7365
59.99987
0
1195.57
0
0
0
0
0
0
9.999998
4.086576
2.976192
1.000002
29.99999
1.927317
4.139784
12.59925
6.204798
16.49626
300
2.743383
5.333333
5.000009
900.0004
9.838964
9.999997
9.308094
5.000003
900.0004
299.9995
4.149995
8.477526
5
900.0004
9.999998
4.086576
2.976192
1.000002
29.99999
0.7575422
0.7999998
3
1
29.99994
131.8647
60.00001
0
800.0006
0
0
0
0
0
0
10.00001
3.160929
3.000005
1
30.00002
2.000002
5.103252
13.95764
80.00072
16.49626
902.66
6.830147
7.115268
5.000006
750.0006
9.999995
10
5.090282
5.000023
300.0002
299.9995
4.149994
10
4.999996
300
10.00001
3.160929
3.000005
1
30.00002
0.8923965
0.9174214
1
1.03472
0.8923965
364.7456
59.99995
0
602.8121
0
0
0
0
0
0
5.501884
2.999999
2.984301
0.9999999
30.00005
1.912168
4.036908
15.10654
92.00008
4.046063
299.9997
0.6999992
9.363747
5
296.3234
9.838964
10.00001
9.999999
5.000008
287.8047
299.9997
6.534533
7.43218
5.000002
199.9998
5.501884
2.999999
2.984301
0.9999999
30.00005
0.6999973
1.861374
2.669986
1.537768
30.00001
530.0024
59.99995
0
649.9997
0
0
0
0
0
0
8.507623
3
2.065446
0.9999996
30.00004
1.999999
4.228851
37.64445
92.00013
2.999995
299.9998
5.321945
9.687566
5
296.1775
10.00003
10
8.623129
5.000001
296.1775
299.9997
5.321945
5
5.000004
296.1775
8.507623
3
2.065446
0.9999996
30.00004
0.7199813
1.989368
3.000002
2.488734
30.00002
475.5414
59.99996
0
550.0001
0
0
0
0
0
0
7.778161
3.000003
2.999995
1
28.77465
1.999999
3.746033
17.50161
111.5246
2.999999
300.0002
10
9.689474
4.999997
299.8622
10
9.99999
9.391913
4.999989
144.7059
299.9999
10
9
5
299.8622
7.778161
3.000003
2.999995
1
28.77465
0.7015626
1.131463
2.999938
1.000002
30
644.4874
59.99983
0
349.9999
0
0
0
0
0
0
9.671064
3.001321
2.24226
0.9999996
30
1.999852
3.407621
14.3996
80.00072
4.046063
760.5536
0.7
9.04394
5.000009
299.8724
9.971575
10.00001
9.999999
4.999999
299.8645
300
4.523505
9.877501
5
250.0001
9.671064
3.001321
2.24226
0.9999996
30
0.6999985
1.105188
3
3.999996
29.99998
511.4553
59.99992
0
600.0007
0
0
0
0
0
0
8.577432
3.016949
2.901145
1
29.99997
1.999997
4.112926
16.3604
80.00072
4.046063
295.7807
0.7000003
8.922379
5
294.7727
10
10.00001
10.00001
5
293.3517
299.9992
8.404292
9.935919
5
199.9998
8.577432
3.016949
2.901145
1
29.99997
0.7444693
1.257548
3
4.000004
30.00004
570.3166
60
0
650.0001
0
0
0
0
0
0
9.439059
2.999998
2.99192
1
30
2.000003
3.895133
17.83579
91.99998
4.046063
300
0.7
9.987044
5
298.9426
9.838964
9.999997
9.999991
5
298.9426
300
6.812688
8.880383
5.00001
298.9426
9.439059
2.999998
2.99192
1
30
0.7
1.460578
3
4
30.00001
265.8625
59.9998
0
600.0017
0
0
0
0
0
0
4.352196
3.046737
1.998741
0.9999989
29.99998
0.9999995
4.67435
5.970606
1.369193
2.992455
303.3597
1.398944
8.82276
5.000007
499.697
9.508462
10.00001
8.823134
4.999999
499.697
298.7116
9.5499
10.00001
5
499.697
4.352196
3.046737
1.998741
0.9999989
29.99998
0.786207
1.211142
3.000002
0.999999
29.99997
819.9979
8.999998
0
700.2014
0
0
0
0
0
0
6.278617
3.041753
1.388516
0.9999998
30
1.704922
5.183218
14.98702
92.00029
3
255.2046
0.7000011
9.897284
5.000003
491.9058
9.199437
10
7.69355
5
5
300.0005
7.18049
8.727683
5
491.8605
6.278617
3.041753
1.388516
0.9999998
30
0.8038803
1.821841
0.9999005
1.066816
0.8038803
443.9537
11.09955
0
256.9052
0
0
0
0
0
0
9.930423
3.000003
2.99988
1.000001
29.99998
1.912168
4.141549
28.1741
1
4.046063
300.0005
0.7
9.877481
4.999991
296.0892
10
10.00001
9.999984
5.000004
200
300
4.757353
9.999878
5.000002
296.0892
9.930423
3.000003
2.99988
1.000001
29.99998
1
1.811006
2.999998
1.703849
30.00001
568.7433
60.00008
0
600
0
0
0
0
0
0
9.535147
3.060965
2.821541
1.000001
31.40806
2.000005
3.651203
14.37632
80.00072
4.046063
300
0.7
8.931507
5.000002
299.9097
9.999999
9.999992
10
5.000001
200
300
8.469645
9.712488
5.000001
299.9097
9.535147
3.060965
2.821541
1.000001
31.40806
0.8100495
2.358548
2.999996
4
30.00001
318.351
60.00014
0
600
0
0
0
0
0
0
0
0
0
0
0
0
0
0
0
0
0
0
0
0
0
0
0
0
0
0
0
0
0
0
0
0
0
0
0
0
0
0
0
0
0
0
0
0
0
0
0
0
0
0
0
1972
5.252871
3.019708
2.252683
0.9999996
30.00003
1.770865
3.803619
19.464
0.9999995
2.977362
299.9994
1.365178
9.999999
5.000013
470.0007
10
9.999997
9.999999
4.999986
470.0007
299.9994
4.150014
5.000003
5.000009
470.0007
5.252871
3.019708
2.252683
0.9999996
30.00003
0.7311132
1.395265
1.000101
1.292891
30.00006
140.4346
33.00005
0
399.3776
0
0
0
0
0
0
7.485157
3
1.82039
0.9999996
29.99999
1.770865
2.147163
18.91496
1
3.000003
290.0269
0.7000025
6.388796
4.999997
469.9996
10.00001
10
7.886277
5.000001
153.5205
299.9999
4.150001
10
4.999999
275.1826
7.485157
3
1.82039
0.9999996
29.99999
0.7072211
1.531696
3.000121
1.354968
0.7072211
218.1507
24.92377
0
315.9999
0
0
0
0
0
0
10
3.000002
2.338223
0.9999999
29.99995
1.907321
3.000008
10.65292
0.9999993
3.915406
333.3784
2.560001
7.028202
4.999996
299.9997
9.852557
10.00001
5.000012
5
299.9997
303.5884
4.150007
8.849463
5.000002
299.9997
10
3.000002
2.338223
0.9999999
29.99995
0.7
1.111018
2.682498
2.082463
29.47693
540.987
59.99994
0
638.0305
0
0
0
0
0
0
7.564915
3.004851
2.194378
0.9999987
29.99998
1.907321
4.162708
15.07414
80.00072
3
333.3784
9.185687
8.406301
5
295.877
9.852557
10.00001
6.5
5
199.9993
303.5884
9.145023
9.662333
5
200
7.564915
3.004851
2.194378
0.9999987
29.99998
0.7000002
1.3922
2.682498
1.24
0.7000002
324.0739
60.00005
0
743.8192
0
0
0
0
0
0
5.126367
3.00606
1.942894
1
32.96474
1
3.991292
15.26891
204.2412
6.66163
333.3784
6.008006
6.041491
5
297.3637
9.852557
9.999998
6.108145
5
199.9999
303.5884
4.457343
8.849463
5
200.0001
5.126367
3.00606
1.942894
1
32.96474
0.9778233
1.118675
0.9999994
1
30.00005
583.6606
59.99993
0
649.9998
0
0
0
0
0
0
7.263214
3.001604
2.777372
1
30.20853
2.296639
4.004461
12.66353
204.2412
30.00003
233.848
7.871848
8.039201
5.000005
296.1657
9.852557
10.00002
9.999996
5
296.1573
300.0001
7.252466
7.854151
5
200
7.263214
3.001604
2.777372
1
30.20853
0.732429
1.747427
1.325424
2.784774
0.732429
393.9785
59.99998
0
650.0002
0
0
0
0
0
0
5.554424
3.000003
2.192109
0.9999998
30.00002
1.907321
3.632761
12.70253
0.9999974
3.915406
333.3784
0.7000003
8.544131
5.000011
299.6643
8.861818
10.00001
5.775879
5
200
303.5884
6.987232
10
5
299.6643
5.554424
3.000003
2.192109
0.9999998
30.00002
0.6999996
1.623844
3
1.843521
30.00001
590.0144
60.00003
0
636.5305
0
0
0
0
0
0
9.4654
3.018363
2.81489
1
30.00001
2.000001
3.798471
14.10834
80.00072
3.915406
300.0004
0.7
9.675555
5.000001
299.3445
9.852557
9.999994
5
5
199.9998
300
9.334735
9.154989
5.000018
299.3445
9.4654
3.018363
2.81489
1
30.00001
0.699999
1.866138
3
3.999998
0.699999
362.6452
59.99999
0
700.0004
0
0
0
0
0
0
10
3
2.900653
0.9999999
35.16309
1.999999
3.671057
10.60518
80.00072
3.915406
300
0.7
9.487944
5.000001
299.9618
9.852557
10.00001
5
5
200
300
9.680399
8.625693
5.000002
299.9618
10
3
2.900653
0.9999999
35.16309
0.7
1.465275
3
2.588977
0.7
538.5366
59.99994
0
700.0002
0
0
0
0
0
0
8.438251
2.999999
2.999996
0.9999999
30
2
3.191416
11.86551
80.00072
3.915406
299.3282
10
8.8028
5.000001
298.4365
9.989073
9.999994
7.5
5
298.4365
300.0005
4.150009
8.999216
5.000002
298.4365
8.438251
2.999999
2.999996
0.9999999
30
0.6999999
2.678696
2.682498
1
29.99995
263.4563
59.99993
0
549.9998
0
0
0
0
0
0
6.299784
3.017075
1.813677
0.9999999
30.00002
1.92512
5.561181
19.44247
81.71479
30
376.9919
2.709759
7.484959
5.000003
410.0002
8.946087
9.999998
5.540023
5.000005
408.8539
295.206
7.517569
9.120897
4.999998
408.8539
6.299784
3.017075
1.813677
0.9999999
30.00002
0.8033071
1.111564
1.82072
1.487189
0.8033071
490.3053
409.8599
0
253.6047
0
0
0
0
0
0
7.503536
3.019534
2.864349
0.9999999
30
1.858618
4.776971
17.62075
80.00072
30.00007
376.5389
0.7000023
8.020911
5
810.0001
9.705486
9.999999
9.310619
4.999997
809.9155
247.0283
9.030717
9.933268
5.000002
215
7.503536
3.019534
2.864349
0.9999999
30
0.839294
1.266839
1.01194
1.463154
0.839294
673.2773
197.3592
0
476.3944
0
0
0
0
0
0
7.947643
3.000003
1.000001
0.9999971
32.96474
1.684026
4.493742
13.41219
1
3.915406
343.7885
10.00001
7.950076
5
300
9.852557
9.999999
8.618772
5.000013
300
343.0619
4.149999
5
5.000002
300
7.947643
3.000003
1.000001
0.9999971
32.96474
0.8280224
1.030455
2.547171
4
30.00006
549.6312
59.9999
0
573.0804
0
0
0
0
0
0
10.00001
3.187682
2.999995
0.9999998
30
1.92931
3.830063
13.33884
80.00072
16.49626
299.9998
0.7
9.763513
4.99999
750.0032
10.00001
10
5
4.999996
750.0032
299.9996
4.149998
9.999996
5
750.0032
10.00001
3.187682
2.999995
0.9999998
30
0.8169431
0.802757
3.000001
1.000001
30.00004
391.0334
59.99989
0
1209.546
0
0
0
0
0
0
9.999999
4.086376
2.976192
1.000002
30
1.92931
4.13547
12.59925
6.204798
16.49626
300
2.743383
5.333333
5.000009
900.0004
9.852557
9.999997
9.310619
5.000003
900.0004
299.9995
4.149996
8.477526
5
900.0004
9.999999
4.086376
2.976192
1.000002
30
0.7543138
0.7999998
3
1.000001
29.99994
131.7135
60.00001
0
799.4186
0
0
0
0
0
0
10
3.154427
3.000004
0.9999999
30.00002
2.000002
5.080137
13.95764
80.00072
16.49626
902.66
6.830147
6.834602
5.000006
750.0006
9.999999
10
5.090282
5.000023
300.0002
299.9998
4.149997
10
4.999996
300
10
3.154427
3.000004
0.9999999
30.00002
0.8869702
0.9185693
1
1.035418
0.8869702
364.5716
59.99997
0
604.0381
0
0
0
0
0
0
5.390326
2.999999
2.984151
0.9999997
30.00004
1.907321
4.036426
15.15644
92.00008
3.915406
299.9997
0.6999995
9.331507
5
296.6537
9.852557
10
9.999998
5.000008
288.5544
299.9997
6.417187
7.84055
5.000002
199.9999
5.390326
2.999999
2.984151
0.9999997
30.00004
0.6999973
1.854425
2.682498
1.693596
30.00001
530.004
59.99997
0
649.9996
0
0
0
0
0
0
8.520029
2.999999
1.884312
0.9999997
30.00004
1.999999
4.206868
37.64446
92.00013
2.999995
299.9999
5.292434
9.650261
5
296.2035
10.00003
10
8.618772
[truncated: 156,080 more rows]
