# Supplementary material for: Environmental trade-offs of direct air capture technologies in climate change mitigation toward 2100
Source: Nat Commun. 2022 Jun 25;13:3635. doi: 10.1038/s41467-022-31146-1 (PMC9233692; doi:10.1038/s41467-022-31146-1)
Supplement: Supplementary file 3 — Supplementary Data 1 [file 41467_2022_31146_MOESM3_ESM.zip › 6-2. Supplementary Dataset/Data_source/IMAGE_results/SSP2_Baseline/ENEFCO.out]

real main.em.mis.ENEFCO[27	9	5](t) = [1971
240.0564
42.34795
4.822561
0.7441971
151.8544
542.3402
373.7794
4236.163
0.7030973
5375.979
83200.97
723.4857
723.4863
542.6151
77955.73
83200.98
723.486
723.4855
542.6135
77955.73
83200.97
832.0081
726.9597
560.7031
77955.73
152.7632
26.9487
3.068902
0.4735799
96.63461
10.63048
67.23399
1.209784
1.262465
257.9997
0
0
0
0
0
0
0
0
0
0
441.5787
35.50749
7.252467
0.8141853
181.7032
505.1461
590.4807
3883.926
0.107233
6595.463
53039.12
482.5099
482.5093
361.8809
51990.3
55488.56
482.509
482.5091
361.8816
60488.92
55488.53
554.8849
554.8846
373.944
58584.41
281.0046
22.59568
4.615206
0.5181179
115.6293
11.06977
43.67105
41.49508
1.156058
11.06977
0
0
0
0
0
0
0
0
0
0
6805.541
159.4018
276.5154
4.150236
987.1781
2549.416
1290.389
14676.39
9.966218
27980.34
3955.063
51.46621
51.46623
34.68373
5594.149
4634.601
51.46626
51.46609
34.68377
5594.149
4867.328
51.46625
51.46613
34.6838
5594.149
4330.798
101.4375
175.9644
2.641059
628.2042
10.24959
41.6248
136.409
0.9932584
253.3644
0
0
0
0
0
0
0
0
0
0
4930.164
210.6658
200.3171
2.773988
715.1428
1823.396
712.7486
15595.81
374.4966
576.6796
4425.941
57.59377
57.59364
38.81318
6260.179
5186.383
57.59369
57.59373
38.81314
6260.181
5446.819
65.83205
57.59362
38.81318
6260.181
3137.377
134.06
127.4745
1.765265
455.0909
9.3661
85.04706
136.409
1.0025
9.3661
0
0
0
0
0
0
0
0
0
0
236.9258
22.7302
35.46324
0.5597888
98.73732
1056.923
381.392
9234.579
446.5847
16065.82
2536.911
33.01217
33.01217
22.24738
3588.274
2972.79
33.0122
33.01218
22.24738
3588.279
3122.07
33.01209
33.01222
22.24738
3588.281
150.771
14.46467
22.56751
0.3562292
62.83284
19.46481
39.06656
1.021619
0.994737
258.0003
0
0
0
0
0
0
0
0
0
0
673.1838
128.0029
38.08815
1.632077
305.735
2780.316
1021.882
22997.33
1249.512
2957.198
4442.934
57.07555
57.07547
38.46396
6203.849
4317.542
57.07553
57.07538
38.46385
6203.849
4903.449
57.60787
57.07543
38.46397
6203.853
428.3897
81.4564
24.23791
1.038595
194.5586
8.632303
72.87463
27.0548
1.159753
8.632303
0
0
0
0
0
0
0
0
0
0
11.25558
5.668774
12.63473
0.16014
38.70687
885.7446
303.8932
6958.739
34.58321
9721.22
1548.642
20.1521
20.15209
13.58077
2190.448
1544.417
20.15209
20.15209
13.58076
2190.445
1905.849
20.15208
20.1521
13.58072
2190.448
7.162641
3.607401
8.040283
0.1019072
24.63165
9.108566
93.37959
136.409
0.9935443
258.0002
0
0
0
0
0
0
0
0
0
0
1961.985
1863.492
783.0723
10.73343
2398.966
1390.252
439.9188
11199.94
279.382
14929.46
7326.719
95.34077
95.34072
64.2514
10363.13
8585.559
95.3408
95.34087
64.25142
10363.12
9534.076
95.34087
95.34076
64.25153
10363.13
1248.536
1185.859
498.3188
6.830367
1526.615
9.366091
173.4999
136.409
0.9905635
9.366091
0
0
0
0
0
0
0
0
0
0
445.2376
520.5132
535.0198
7.072242
1474.518
1363.654
469.7953
8523.188
274.0371
14643.84
5244.05
52.42928
52.4293
35.33279
5698.84
5243.348
52.42938
52.42933
35.3328
5698.835
5242.932
52.4293
52.42926
35.33281
5698.84
283.333
331.2357
340.4671
4.500518
938.3299
9.366088
154.919
136.409
1.060922
9.366088
0
0
0
0
0
0
0
0
0
0
534.5144
2.690752
44.86488
0.6592278
160.1705
584.7772
173.3358
4417.542
117.5156
6279.73
6185.676
61.99942
61.99926
41.78218
6739.061
6186.961
61.99932
61.99942
41.78219
6739.061
6199.958
61.99935
61.99919
41.78222
6739.061
340.1455
1.712297
28.55038
0.4195086
101.9267
11.1957
95.12061
136.409
0.994737
258.0002
0
0
0
0
0
0
0
0
0
0
267.1625
15.95596
3.827288
0.5513602
94.32918
423.793
187.8513
4778.432
211.6787
419.1622
3502.855
111.9723
111.9724
75.45969
8397.94
3865.006
111.9725
111.9722
75.45972
8375.963
5337.731
111.9725
111.1575
75.45958
8375.963
170.0125
10.15379
2.435547
0.3508656
60.02766
11.43852
29.08992
10.98228
1.217486
11.43852
0
0
0
0
0
0
0
0
0
0
688.1899
81.77479
0.5315684
0.5461516
181.4751
505.7075
210.2589
5719.417
139.3593
519.6196
2252.068
85.68782
85.68752
57.7459
8512.863
2234.85
85.68752
85.68771
57.74588
8512.458
3599.903
85.68752
85.68743
57.74589
5662.825
437.939
52.0385
0.3382708
0.347551
115.4841
27.94185
142.0519
1.133005
0.9945557
27.94185
0
0
0
0
0
0
0
0
0
0
30.79111
0.6872268
1.918733
0.02629739
5.878096
312.4845
131.4458
2750.339
8.826736
3984.234
2407.46
35.19082
35.19078
23.71556
3243.68
2402.152
35.1908
35.19083
23.71562
3243.68
2402.152
35.19078
35.19086
23.71558
3243.68
19.59434
0.4373262
1.221012
0.0167347
3.740607
13.9315
23.56836
98.35999
0.9904732
258.0004
0
0
0
0
0
0
0
0
0
0
136.6307
3.705494
2.762793
0.1404359
36.11197
672.9539
319.5977
4844.315
180.4827
3335.651
1862.195
27.67636
27.67631
18.65139
2551.041
782.1584
27.6763
27.67631
18.65145
2551.041
2617.44
27.67632
27.67632
18.65144
2551.041
86.9468
2.358042
1.758141
0.08936833
22.98034
101.5814
23.17382
24.41712
0.9947368
258.0006
0
0
0
0
0
0
0
0
0
0
873.6229
6.980068
2.989883
0.7195823
264.2849
819.3181
473.1989
5992.842
29.41471
4172.861
1626.898
16.26899
16.26898
10.96384
1768.367
1626.898
16.26897
16.26902
10.96389
1768.367
1626.898
16.26897
16.26896
10.96387
1768.367
555.9418
4.441862
1.902653
0.457916
168.1813
13.27346
23.14418
23.14417
0.994738
258.0001
0
0
0
0
0
0
0
0
0
0
51.0669
3.757362
0.05097103
0.06237313
13.25691
392.9559
182.6052
3036.019
105.3883
1947.769
4226.042
55.9208
55.92084
37.68578
5154.434
4206.216
55.92076
55.9207
37.68567
4789.744
5592.083
55.92092
55.92068
37.68576
4940.04
32.49712
2.391048
0.03243611
0.03969199
8.436215
32.65901
52.91456
0.9946445
0.9946873
32.65901
0
0
0
0
0
0
0
0
0
0
45.17374
22.53779
22.43081
0.2629578
68.71745
640.4363
170.8875
5777.108
145.8793
7028.913
3256.514
32.56511
32.56515
21.94609
3539.693
3256.514
32.56511
32.56515
21.94605
3539.692
3256.514
32.56511
32.56515
21.94609
3539.687
28.74693
14.34223
14.27415
0.1673368
43.72928
8.58183
113.2622
136.409
0.9938134
258.0002
0
0
0
0
0
0
0
0
0
0
3524.03
48.91888
187.2228
2.91146
593.3289
1159.413
209.2111
21769.64
345.2075
31480.95
5989.925
59.89923
59.89929
40.36691
6510.787
5989.94
59.89927
59.89926
40.36691
6510.787
5989.928
59.89919
59.89938
40.36688
6510.787
2242.564
31.13019
119.1418
1.852748
377.5729
13.08576
14.36152
398.3538
1.123816
229.0237
0
0
0
0
0
0
0
0
0
0
1101.085
60.51042
48.00679
1.059117
263.892
1178.706
534.9996
11553.03
490.959
344.4968
209.5915
5.492393
5.492389
3.701377
596.9976
549.2384
5.49237
5.492374
3.701375
410.7766
549.2375
5.49238
5.492377
3.701391
596.9976
700.6904
38.50663
30.54977
0.6739835
167.9313
9.331456
55.93559
58.739
0.9947408
258
0
0
0
0
0
0
0
0
0
0
470.347
37.97205
0.7421129
0.4433648
98.86101
603.3503
287.8888
4870.847
121.209
6477.095
4325.507
71.41448
71.41452
48.12721
7762.441
4304.248
71.41447
71.41454
48.12721
7762.184
5928.132
71.41449
71.41452
48.12723
6008.133
299.3117
24.16403
0.4722537
0.2821412
62.91155
10.56731
72.22353
23.14422
0.9904736
257.9999
0
0
0
0
0
0
0
0
0
0
2207.821
226.794
69.8404
1.957122
254.1607
1579.724
524.5485
14472.08
317.4583
16964.18
326.3762
90.19588
90.19604
60.78436
9803.936
9019.603
90.19633
90.19606
60.78431
9803.936
9019.618
90.19612
90.19608
60.78443
9803.926
1404.977
144.3235
44.44389
1.245442
161.7386
11.50353
120.6564
84.94561
0.990488
257.9996
0
0
0
0
0
0
0
0
0
0
2867.298
212.3875
117.4365
1.609535
359.7703
2807.596
925.9979
26160.81
444.1025
30149.82
5413.8
70.44851
70.44844
47.47628
7657.42
6343.971
70.44833
70.44834
47.47617
7657.42
6662.535
70.44835
70.4484
47.47623
7657.42
1824.644
135.1557
74.73231
1.02425
228.9447
9.366103
85.53431
23.14419
0.9904701
258.0002
0
0
0
0
0
0
0
0
0
0
29.00639
10.45777
3.710209
0.2903061
74.85444
789.4651
670.1253
6309.801
395.8761
7036.854
224.2699
6.967973
7.454098
5.023428
810.2279
592.6129
7.454116
7.454096
5.023417
810.2279
614.4405
7.454111
7.454112
5.023418
810.2279
18.45861
6.654946
2.361042
0.1847402
47.63464
6.726728
26.91788
23.14307
0.9947036
253.7437
0
0
0
0
0
0
0
0
0
0
412.0552
74.41787
0.4367498
0.7365838
181.3751
1505.429
602.2424
14768.94
223.6182
5456.211
3399.376
43.17389
43.17387
29.0954
4692.809
3604.518
43.17386
43.17384
29.09546
4692.084
3542.37
43.17382
43.17384
29.09546
4692.084
262.2169
47.35683
0.2779317
0.4687352
115.4205
17.84303
96.21915
1.50847
1.181541
17.84303
0
0
0
0
0
0
0
0
0
0
11570.26
276.3853
301.9016
4.26943
667.5473
1121.256
240.0004
16698.15
230.288
12306
9218.43
95.11412
94.87321
64.09855
10338.49
9511.412
95.1143
95.11411
64.09876
10338.5
9292.231
95.11404
95.11431
64.09882
10338.49
7362.896
175.8816
192.1192
2.71691
424.8028
92.62405
99.17419
193.4964
1.371018
258.0002
0
0
0
0
0
0
0
0
0
0
7282.207
355.3756
295.8828
4.347592
906.4459
1781.883
585.3986
14046.77
358.0183
19131.57
5156.437
51.55867
51.55863
34.74607
5604.205
5155.877
51.55871
51.55872
34.74607
5604.203
5155.871
51.5586
51.55869
34.74609
5604.205
4634.132
226.1481
188.289
2.766649
576.8292
42.65778
279.6498
211.0889
0.9904748
258.0002
0
0
0
0
0
0
0
0
0
0
0
0
0
0
0
0
0
0
0
0
0
0
0
0
0
0
0
0
0
0
0
0
0
0
0
0
0
0
0
0
0
0
0
0
0
0
0
0
0
0
0
0
0
0
0
1972
219.5049
43.51076
4.691822
0.7380879
151.8544
542.7383
381.8644
4233.656
0.7030973
5375.979
83200.94
723.4858
723.4866
542.6149
77955.73
83200.97
723.4859
723.4855
542.6135
77955.73
83200.94
832.0083
730.4321
560.7029
77955.73
139.6849
27.68867
2.985705
0.4696923
96.63459
10.73295
69.05238
1.209784
1.250162
257.9998
0
0
0
0
0
0
0
0
0
0
430.3965
34.82366
7.202796
0.8152685
181.7032
505.517
599.9531
3887.688
0.107233
6595.463
53505.67
482.5097
482.5094
361.8811
51990.3
55488.57
482.5091
482.5091
361.8817
60488.92
55488.54
554.885
554.8846
373.9441
58584.41
273.8887
22.16051
4.583597
0.5188072
115.6293
11.04413
42.50047
40.84456
1.157597
11.04414
0
0
0
0
0
0
0
0
0
0
6706.367
154.6666
260.2802
4.153225
987.1777
2550.109
1290.389
14651.93
9.966218
28108.88
3968.327
51.46622
51.4662
34.68373
5594.151
4644.226
51.46625
51.46609
34.68377
5594.151
4881.44
51.46622
51.46613
34.6838
5594.151
4267.688
98.42418
165.6329
2.642962
628.204
10.24959
40.39606
135.2926
0.9930958
253.3644
0
0
0
0
0
0
0
0
0
0
4858.319
204.7995
188.5558
2.791651
715.143
1823.892
716.2577
15579.29
374.4966
576.4217
4440.784
57.59375
57.59365
38.81318
6260.179
5197.155
57.59369
57.59373
38.81313
6260.181
5462.612
66.60549
57.59363
38.81318
6260.181
3091.658
130.327
119.99
1.776505
455.091
9.3661
83.02088
135.2926
1.010431
9.3661
0
0
0
0
0
0
0
0
0
0
238.7956
24.08079
33.38106
0.5851213
96.84284
1056.923
380.7034
9202.245
446.5847
16274.55
2545.419
33.01218
33.01217
22.24738
3588.276
2978.964
33.0122
33.0122
22.24738
3588.279
3131.122
33.0121
33.01222
22.24738
3588.281
151.9609
15.32414
21.24249
0.3723499
61.62726
19.24905
41.42922
1.021619
0.994737
258.0003
0
0
0
0
0
0
0
0
0
0
693.1331
130.2868
41.09527
1.614013
305.6411
2787.064
1018.651
22911.22
1249.512
2957.198
4435.813
57.07552
57.07547
38.46395
6203.848
4332.531
57.07553
57.07539
38.46385
6203.848
5056.612
57.70035
57.07543
38.46397
6203.853
441.0847
82.90981
26.15154
1.027099
194.4989
8.617151
74.10156
37.98894
1.14898
8.617151
0
0
0
0
0
0
0
0
0
0
10.12295
5.865477
11.8929
0.1612327
38.61826
885.9852
302.4009
6960.243
34.58321
9765.881
1553.836
20.1521
20.15209
13.58077
2190.447
1574.397
20.15209
20.15209
13.58076
2190.445
1911.375
20.15208
20.1521
13.58072
2190.447
6.441875
3.732576
7.568209
0.1026026
24.57526
9.10857
89.13091
135.2926
0.9934576
258.0001
0
0
0
0
0
0
0
0
0
0
2237.826
1854.867
737.0953
10.7344
2393.474
1390.252
438.5413
11162.12
279.382
14998.05
7351.292
95.34077
95.34073
64.2514
10363.13
8603.39
95.34078
95.34087
64.25141
10363.12
9534.077
95.34087
95.34075
64.25153
10363.13
1424.071
1180.37
469.0607
6.83098
1523.12
9.366087
169.0084
135.2926
0.9906547
9.366087
0
0
0
0
0
0
0
0
0
0
471.6948
532.0613
545.5649
7.064014
1471.143
1363.654
466.8406
8480.593
274.0371
14711.12
5245.171
52.42928
52.42929
35.33279
5698.841
5243.763
52.42939
52.42933
35.33279
5698.835
5242.93
52.42929
52.42926
35.33281
5698.841
300.1694
338.5845
347.1777
4.495282
936.1818
9.366089
157.6816
135.2926
1.055391
9.366089
0
0
0
0
0
0
0
0
0
0
535.857
2.686098
42.23071
0.6584609
160.1705
584.7771
173.3358
4414.512
117.5156
6308.581
6183.486
61.99942
61.99927
41.78218
6739.061
6185.064
61.99932
61.99942
41.78219
6739.061
6199.958
61.99935
61.99919
41.78222
6739.061
340.9999
1.709335
26.87408
0.4190205
101.9267
11.1957
93.22735
135.2926
0.994737
258.0002
0
0
0
0
0
0
0
0
0
0
268.4593
16.30766
3.71493
0.5560616
96.31596
424.412
187.6793
4617.31
208.5169
419.1622
3564.964
111.9723
111.9724
75.45969
8397.939
3941.626
111.9725
111.9723
75.45971
8374.785
5370.983
111.9725
111.1864
75.45957
8374.785
170.8377
10.3776
2.364046
0.3538574
61.29197
11.45976
29.96308
9.816298
1.208233
11.45976
0
0
0
0
0
0
0
0
0
0
676.5418
80.7581
0.5623056
0.5455498
183.6006
506.7225
209.9281
5636.438
136.4759
519.6196
2252.026
85.6878
85.68751
57.7459
8512.864
2241.731
85.68749
85.68769
57.74589
8512.455
3596.039
85.68752
85.68744
57.74589
5662.825
430.5266
51.39152
0.3578308
0.347168
116.8368
27.4362
141.7862
1.20653
0.9945545
27.4362
0
0
0
0
0
0
0
0
0
0
32.09303
0.6904197
1.806077
0.02629739
5.864639
311.9098
130.737
2720.414
8.826736
4002.539
2426.843
35.19081
35.19078
23.71556
3243.681
2421.745
35.1908
35.19083
23.71562
3243.681
2421.745
35.19078
35.19086
23.71558
3243.681
20.42284
0.439358
1.149322
0.0167347
3.732043
14.31035
23.74879
98.35999
0.9904732
258.0004
0
0
0
0
0
0
0
0
0
0
134.8759
3.705853
2.762793
0.1404225
36.11197
672.9539
318.118
4779.652
176.7484
3335.651
1862.191
27.67636
27.67631
18.65139
2551.041
782.1584
27.6763
27.67631
18.65145
2551.041
2625.03
27.67631
27.67632
18.65144
2551.041
85.83012
2.35827
1.758141
0.08935976
22.98034
97.08958
23.20346
24.41712
0.9947364
258.0006
0
0
0
0
0
0
0
0
0
0
871.2289
6.980068
2.989883
0.7195823
267.3804
820.9626
472.4724
5975.117
29.41471
4172.861
1626.898
16.26899
16.26898
10.96384
1768.367
1626.898
16.26897
16.26901
10.96389
1768.367
1626.898
16.26897
16.26896
10.96387
1768.367
554.4184
4.441862
1.902653
0.457916
170.1512
13.22641
23.14418
23.14417
0.9947388
258.0001
0
0
0
0
0
0
0
0
0
0
51.05814
3.725342
0.05097103
0.06215864
13.25691
392.9557
182.0079
3033.595
103.2077
1947.769
4226.042
55.9208
55.92085
37.68579
5154.434
4206.217
55.92076
55.9207
37.68567
4789.744
5592.082
55.92092
55.92068
37.68576
4940.04
32.49154
2.370672
0.03243611
0.0395555
8.436215
31.76302
52.89159
0.9946445
0.9946859
31.76303
0
0
0
0
0
0
0
0
0
0
45.17374
21.47561
21.11382
0.2619889
68.56013
640.6104
170.931
5771.246
145.8793
7061.206
3256.514
32.56511
32.56516
21.94608
3539.694
3256.514
32.56512
32.56516
21.94605
3539.693
3256.514
32.56512
32.56515
21.94608
3539.688
28.74693
13.6663
13.43607
0.1667202
43.62918
8.58183
105.289
135.2926
0.9936535
258.0001
0
0
0
0
0
0
0
0
0
0
3628.764
48.41478
176.2303
2.85001
593.3289
1159.413
205.7696
21769.63
345.2075
31480.95
5989.926
59.89923
59.8993
40.36691
6510.783
5989.94
59.89927
59.89927
[truncated: 156,080 more rows]
