# Supplementary material for: Environmental trade-offs of direct air capture technologies in climate change mitigation toward 2100
Source: Nat Commun. 2022 Jun 25;13:3635. doi: 10.1038/s41467-022-31146-1 (PMC9233692; doi:10.1038/s41467-022-31146-1)
Supplement: Supplementary file 3 — Supplementary Data 1 [file 41467_2022_31146_MOESM3_ESM.zip › 6-2. Supplementary Dataset/Data_source/IMAGE_results/SSP2_Baseline/ENEFN2O.out]

real main.em.mis.ENEFN2O[27	9	5](t) = [1971
4.322504
0.534498
0.272391
0.06363633
0.272391
0.9549121
8.315866
1.754666
0.06363633
0.3818175
0.9545444
0.3818182
0.3818178
0.06363638
2.545457
0.9545454
0.3818179
0.3818182
0.06363625
2.545457
0.9545445
18.20002
0.06363641
0.06363649
2.545457
4.322504
0.534498
0.272391
0.06363633
2.545457
0.8902925
0.2470177
0.06364279
0.06363636
4.000005
0
0
0
0
0
0
0
0
0
0
1.062534
0.3818184
0.1890149
0.06363633
98.36968
0.9549121
5.944784
1.743975
0.06363641
0.3818184
0.9143851
0.381819
0.1588856
0.0636363
2.545453
0.9545472
0.3818182
0.2467244
0.06363634
2.411026
0.954545
18.19995
0.3818187
0.06363635
2.336667
1.062534
0.3818184
0.1890149
0.06363633
2.545455
0.9915616
0.2541415
0.6000128
0.06359119
0.9915616
0
0
0
0
0
0
0
0
0
0
0.9545457
0.3818185
0.2798877
0.06363636
0.2798877
0.9581108
0.3818195
0.5374998
0.06363632
0.4722819
0.9279717
0.3818181
0.1964098
0.06363635
2.545451
0.7869311
0.3818187
0.0636363
0.06363636
2.545451
0.947758
18.20003
0.3079468
0.06363638
2.545451
0.9545457
0.3818185
0.2798877
0.06363636
2.545455
0.890909
0.2228552
0.5174968
0.06363641
3.929655
0
0
0
0
0
0
0
0
0
0
0.7003853
0.4550926
0.2618411
0.06363626
78.72664
0.9581108
1.144387
0.6901764
1.170909
0.3818187
0.9279717
0.3818185
0.2825742
0.06363636
2.469118
0.7869311
0.3818185
0.1643939
0.06363638
0.1643942
0.947758
4.383678
0.3597945
0.06363636
2.545455
0.7003852
0.4550926
0.2618411
0.06363626
2.545452
1.399999
0.245651
0.5174968
0.06363649
0.8909085
0
0
0
0
0
0
0
0
0
0
0.9224814
0.4794025
0.2165612
0.06363638
0.5350116
0.9545417
1.803099
0.7456456
1.90909
0.743673
0.9279717
0.3818181
0.1335823
0.06363636
2.498842
0.06363638
0.3818181
0.1498047
0.06363636
0.1498047
0.947758
17.37819
0.3079468
0.06363636
2.545452
0.9224814
0.4794025
0.2165612
0.06363638
2.50776
0.7842743
0.2254122
0.09999994
0.1
4
0
0
0
0
0
0
0
0
0
0
0.6623466
0.4039323
0.3521174
0.06363636
18.29177
0.9743032
0.9105179
0.6596667
1.90909
2.545459
0.7569274
0.381818
0.2595007
0.06363643
2.465352
0.06363636
0.3818189
0.3818179
0.06363636
0.3818179
0.9545459
8.564683
0.2416506
0.06363636
2.545455
0.6623466
0.4039324
0.3521174
0.06363636
2.545454
0.8229437
0.2771502
0.08952238
0.06363636
0.8229436
0
0
0
0
0
0
0
0
0
0
0.523345
0.3818184
0.2603806
0.06363635
2.545455
0.9581108
1.27322
0.5445998
0.0636362
0.4722819
0.9279717
0.3818189
0.2942069
0.06363632
2.804241
0.7316551
0.3818187
0.295558
0.06363636
2.293132
0.6246219
9.16538
0.3818185
0.06363636
2.804241
0.523345
0.3818184
0.2603806
0.06363635
2.545455
0.8909086
0.2685339
0.6
0.06363633
4
0
0
0
0
0
0
0
0
0
0
0.8957498
0.6758844
0.3568301
0.06363636
2.545454
0.9545465
1.386279
0.5108314
1.170909
0.4722819
0.9545454
0.3818182
0.3630229
0.06363636
2.591621
0.9545455
0.3818179
0.3620369
0.06363638
2.216884
0.9545454
2.291435
0.3119673
0.06363662
2.591621
0.8957498
0.6758844
0.3568301
0.06363636
2.545454
1.4
0.287399
0.6
0.06363634
0.890909
0
0
0
0
0
0
0
0
0
0
0.9545454
0.3818184
0.3684295
0.06363636
92.88852
0.9545449
3.340739
0.6854097
1.170909
0.4722819
0.9545454
0.3818182
0.354786
0.06363636
2.560183
0.9545447
0.3818191
0.349399
0.06363637
2.188961
0.9545447
10.43716
0.2685582
0.06363638
2.560183
0.9545454
0.3818185
0.3684295
0.06363636
2.545454
1.4
0.2597972
0.6000001
0.09999717
0.8909091
0
0
0
0
0
0
0
0
0
0
0.7995424
0.4826782
0.3818171
0.06363636
48.64989
0.9545439
0.3874235
0.6059458
1.170909
0.4722819
0.9528014
0.3818182
0.3056331
0.06363636
2.645205
0.9529446
0.3818186
0.3218584
0.06363638
2.645205
0.9545467
18.20003
0.3218584
0.06363638
2.645205
0.7995424
0.4826782
0.3818171
0.06363636
2.54546
0.8909099
0.5693991
0.5174968
0.1
3.999998
0
0
0
0
0
0
0
0
0
0
4.530617
0.6361648
0.1980258
0.06363636
3.666308
0.9554418
2.754707
1.012756
1.678973
1.012756
0.7765217
0.3818179
0.2272427
0.06363633
2.545456
0.7468588
0.381818
0.1007053
0.06363641
0.1007053
0.9151508
7.875649
0.3339204
0.06363633
2.539263
4.530617
0.6361648
0.1980258
0.06363636
2.545457
0.8793593
0.2196326
0.2162895
0.06362266
0.8793594
0
0
0
0
0
0
0
0
0
0
6.385464
0.6838934
0.3586949
0.06363636
2.212387
0.9574807
2.975777
0.7670361
1.170909
0.7670361
0.922129
0.3818193
0.2628633
0.06363636
2.545453
0.8984523
0.381818
0.3377873
0.0636363
0.3377873
0.8046219
3.070688
0.3793389
0.06363636
2.545455
6.385464
0.6838934
0.3586949
0.06363636
2.545454
1.376076
0.232829
0.06458616
0.06363633
1.376076
0
0
0
0
0
0
0
0
0
0
2.658038
0.3818185
0.06363643
0.06363618
2.390685
0.9740001
3.818024
0.5627587
0.06363636
0.4722819
0.8749837
0.381818
0.2629825
0.06363636
2.545456
0.06363636
0.3818181
0.2941991
0.06363656
2.545456
0.8730882
18.2
0.06363636
0.06363638
2.545456
2.658038
0.3818185
0.06363643
0.06363618
2.542314
0.802338
0.2045179
0.4867932
0.1
4.000007
0
0
0
0
0
0
0
0
0
0
0.9545472
3.423242
0.3818184
0.06363634
0.4921428
0.9545454
8.687937
0.4223136
1.170909
1.463637
0.9545448
0.3818182
0.3688883
0.06363624
2.545459
0.9545486
0.3818184
0.3688883
0.06363631
0.3688883
0.954542
18.2
0.3818178
0.06363635
2.545459
0.9545472
3.423242
0.3818184
0.06363634
2.545451
0.8909087
0.1932495
0.5999995
0.06363641
4.000005
0
0
0
0
0
0
0
0
0
0
0.9545455
6.04993
0.3780298
0.06363649
0.3780298
0.956014
15.84614
0.4421985
0.1691883
1.463637
0.9545454
0.3818182
0.08484846
0.06363633
2.545457
0.9545454
0.3818181
0.3377873
0.06363643
2.545457
0.9545455
13.1569
0.2849334
0.06363636
2.545457
0.9545454
6.04993
0.3780298
0.06363649
2.545454
0.8909093
0.1909095
0.6
0.06363639
4.000012
0
0
0
0
0
0
0
0
0
0
0.9545466
2.875314
0.381819
0.06363637
4.554207
0.9545473
8.533674
0.4284682
1.170909
1.463637
0.9545454
0.3818183
0.1982441
0.06363636
2.545461
0.9545461
0.3818183
0.06938215
0.06363643
0.06938215
0.9545472
18.20001
0.3818191
0.06363632
2.545452
0.9545466
2.875314
0.381819
0.06363636
2.545456
0.8909097
0.2029672
0.06363636
0.06363639
0.8909096
0
0
0
0
0
0
0
0
0
0
0.509277
0.3818182
0.3793202
0.06363636
0.3793202
0.9581108
0.8536598
0.6143057
1.909092
0.4722819
0.9545487
0.3818176
0.3413292
0.06363636
3.835603
0.9545487
0.3818187
0.3818183
0.0636363
3.720324
0.9545487
10.93705
0.2184115
0.06363638
2.545452
0.5092771
0.3818182
0.3793202
0.06363636
2.545457
1.399998
0.287704
0.5174968
0.06363636
4
0
0
0
0
0
0
0
0
0
0
0.9800523
0.3818184
0.2331383
0.06363634
616.1292
0.9545459
3.066482
0.5526065
1.909092
0.5526065
0.9545473
0.3818181
0.3619358
0.06363636
5.490288
0.9545459
0.3818184
0.2941991
0.06363638
0.2941991
0.9545464
14.63046
0.06363636
0.06363641
5.490288
0.9800523
0.3818184
0.2331383
0.06363633
2.545456
0.8909087
0.2968484
0.6000002
0.06361819
4.000006
0
0
0
0
0
0
0
0
0
0
9.830203
0.3818184
0.3818181
0.06363636
0.3818181
0.9545462
0.5398951
0.6948221
1.90909
0.3818182
0.954546
0.3818186
0.362058
0.06363633
2.65172
0.9545456
0.3818173
0.3431214
0.06363622
1.669518
0.9545465
10.43716
0.3181812
0.06363636
2.65172
9.830203
0.3818184
0.3818181
0.06363636
2.440591
0.8865994
0.2203584
0.5999881
0.1000002
4
0
0
0
0
0
0
0
0
0
0
0.9219838
0.4022327
0.2612685
0.06363633
0.2612685
0.9545453
0.7706437
0.4292251
1.170909
0.4722819
0.9538922
0.3818182
0.3209777
0.06363646
2.643561
0.9494799
0.3818177
0.3818184
0.06363635
2.643545
0.9545447
17.06233
0.3740228
0.06363636
2.545459
0.9219839
0.4022327
0.2612685
0.06363633
2.545455
0.8909072
0.2176575
0.3818182
0.09999996
3.999998
0
0
0
0
0
0
0
0
0
0
4.280282
0.6444225
0.3660913
0.06363636
3.466202
0.9545442
0.6155229
0.4958598
1.170909
0.4722819
0.9418055
0.381818
0.3132426
0.06363636
2.592059
0.9545473
0.3818181
0.3818178
0.06363636
0.3818178
0.9545457
5.242103
0.377741
0.06363636
2.545451
4.280282
0.6444225
0.3660913
0.06363636
2.545455
0.89091
0.2341216
0.5999993
0.06363641
3.999997
0
0
0
0
0
0
0
0
0
0
0.8990179
0.3818182
0.3805334
0.06363638
2.545451
0.9545493
0.5892236
0.4642531
1.909093
0.4722819
0.9545454
0.3818182
0.3809935
0.06363636
2.548365
0.9545454
0.3818175
0.3818173
0.06363636
2.548365
0.9545454
10.08986
0.3105699
0.06363649
2.548365
0.8990179
0.3818182
0.3805334
0.06363638
2.545451
1.4
0.2549899
0.6
0.1
4
0
0
0
0
0
0
0
0
0
0
0.4733716
1.106009
0.2225276
0.0636363
0.2225276
0.9545444
3.229947
0.8795347
0.8713048
0.3818181
0.866178
0.3818185
0.3069036
0.06363647
2.56567
0.8669626
0.3818177
0.306927
0.06363636
2.56567
0.9446968
13.3113
0.3818189
0.06363636
2.56567
0.4733716
1.106009
0.2225276
0.0636363
2.545457
0.7782585
0.2269453
0.3818179
0.0636363
4.000004
0
0
0
0
0
0
0
0
0
0
1.506122
1.028781
0.1254457
0.06363636
65.76176
0.9549121
3.395412
0.8566662
1.909094
0.3818182
0.8192605
0.3818187
0.3752808
0.06363641
2.545456
0.8118989
0.3818183
0.235044
0.06363636
0.06363636
0.954547
8.969587
0.3008524
0.06363636
2.545225
1.506122
1.028781
0.1254457
0.06363635
2.545451
0.8909092
0.2879504
0.09999005
0.06363632
0.8909092
0
0
0
0
0
0
0
0
0
0
0.9476585
0.3818187
0.3817986
0.06363642
2.545453
0.9581108
3.445685
0.6655109
0.06363636
0.4722819
0.9545454
0.3818182
0.3763425
0.06363626
5.55808
0.9545434
0.3818193
0.3818175
0.0636364
0.6363636
0.9545469
16.35004
0.38181
0.06363639
5.55808
0.9476585
0.3818187
0.3817986
0.06363643
2.545453
3.775248
0.2860353
0.6000003
0.0636364
4
0
0
0
0
0
0
0
0
0
0
0.9085299
1.326377
0.3534273
0.06363641
2.545454
0.9545481
2.254505
0.4066546
1.170909
0.4722819
0.9545454
0.3818182
0.3138234
0.06363636
2.615197
0.9545452
0.3818187
0.3818182
0.06363638
0.6363636
0.9545463
5.043047
0.363522
0.06363638
2.615197
0.9085299
1.326377
0.3534273
0.0636364
2.545454
0.7275022
0.3289765
0.6
0.1
4
0
0
0
0
0
0
0
0
0
0
0
0
0
0
0
0
0
0
0
0
0
0
0
0
0
0
0
0
0
0
0
0
0
0
0
0
0
0
0
0
0
0
0
0
0
0
0
0
0
0
0
0
0
0
0
1972
3.706776
0.6871777
0.2629269
0.06363633
0.2629269
0.955073
8.124468
1.900548
0.06363633
0.3818175
0.9545434
0.381818
0.3818179
0.06363639
5.964389
0.9545454
0.381818
0.3818182
0.06363627
2.545457
0.9545434
18.20003
0.06363639
0.06363649
2.545457
3.706776
0.6871778
0.2629269
0.06363633
2.545457
0.8901907
0.2484376
0.06364279
0.06363636
4.000005
0
0
0
0
0
0
0
0
0
0
1.131572
0.3818184
0.1941531
0.06363634
81.28569
0.955073
5.756039
1.888778
0.0636364
0.3818184
0.9244255
0.3818189
0.1520144
0.06363634
2.545453
0.9545478
0.3818181
0.2473083
0.06363636
2.411026
0.9545451
18.19996
0.3818184
0.06363635
2.336667
1.131572
0.3818184
0.1941531
0.06363633
2.545454
0.9673989
0.2570485
0.6000245
0.06360246
0.9673989
0
0
0
0
0
0
0
0
0
0
0.954546
0.3818184
0.2765351
0.06363636
0.2765351
0.9579183
0.3818195
0.5376095
0.06363632
0.4610738
0.9285043
0.3818181
0.1927039
0.06363631
2.545452
0.7885458
0.3818186
0.0636363
0.06363636
2.545452
0.948375
18.20003
0.3086022
0.0636364
2.545452
0.954546
0.3818184
0.2765351
0.06363636
2.545455
0.8909091
0.2237406
0.5206251
0.0636364
3.929655
0
0
0
0
0
0
0
0
0
0
0.7134965
0.4569757
0.2536511
0.06363628
63.25559
0.9579183
1.01172
0.6894529
1.170909
0.3818184
0.9285043
0.3818185
0.2804014
0.06363636
2.466743
0.7885458
0.3818185
0.1590909
0.06363636
0.1590909
0.948375
4.448675
0.3603302
0.06363636
2.545455
0.7134965
0.4569757
0.2536511
0.06363628
2.545454
1.399999
0.2493336
0.5206251
0.06363642
0.8909085
0
0
0
0
0
0
0
0
0
0
1.221435
0.4757003
0.2136423
0.06363638
0.5100964
0.9545417
1.745751
0.7464511
1.90909
0.7464511
0.9285043
0.3818181
0.1299125
0.06363636
2.495129
0.06363641
0.3818181
0.1341549
0.06363636
0.1341549
0.948375
17.26393
0.3086022
0.06363636
2.545452
1.221435
0.4757003
0.2136423
0.06363638
2.508377
0.7812529
0.2251785
0.09999994
0.1
4
0
0
0
0
0
0
0
0
0
0
0.6836313
0.4066601
0.3464001
0.06363636
17.46612
0.9734225
0.9901046
0.6590207
1.90909
2.545457
0.7547647
0.3818181
0.2570398
0.06363643
2.472259
0.06363636
0.3818192
0.3818181
0.06363636
0.381818
0.9545459
8.851694
0.2452642
0.06363636
2.545455
0.6836313
0.4066601
0.3464001
0.06363636
2.545455
0.8216933
0.2811917
0.1154084
0.06363636
0.8216933
0
0
0
0
0
0
0
0
0
0
0.5144784
0.3818184
0.2532897
0.06363636
0.2532897
0.9579183
1.237025
0.5570992
0.0636362
0.4610738
0.9285043
0.3818188
0.2891718
0.06363633
2.804376
0.7517409
0.3818187
0.2905471
0.06363636
0.3206472
0.6571026
9.558239
0.3818184
0.06363636
2.804376
0.5144784
0.3818184
0.2532897
0.06363635
2.545457
0.8909087
0.268716
0.6
0.06363634
4
0
0
0
0
0
0
0
0
0
0
0.9016259
0.6663487
0.3523696
0.06363637
2.545455
0.9545462
1.314157
0.5254549
1.170909
0.4610738
0.9545454
0.3818182
0.3611718
0.06363636
2.593281
0.9545454
0.3818179
0.3609028
0.06363636
0.3804138
0.9545454
2.408136
0.3280448
0.06363662
2.593281
0.9016259
0.6663487
0.3523696
0.06363636
2.545455
1.399999
0.285912
0.6
0.06363641
0.8909082
0
0
0
0
0
0
0
0
0
0
0.9545454
0.3818184
0.3660128
0.06363636
107.2962
0.9545444
3.184511
0.7033128
1.170909
0.4610738
0.9545454
0.3818182
0.3492329
0.06363636
2.574909
0.9545439
0.381819
0.3455473
0.06363636
0.3655286
0.9545439
10.57837
0.2943622
0.0636364
2.574909
0.9545454
0.3818184
0.3660128
0.06363636
2.545454
1.4
0.2591587
0.6000001
0.09999917
0.8909091
0
0
0
0
0
0
0
0
0
0
0.7999483
0.4788868
0.381817
0.06363636
42.04977
0.9545443
0.3764131
0.6204473
1.170909
0.4610738
0.9525185
0.3818182
0.3056331
0.06363636
2.664817
0.9525988
0.3818186
0.3181316
0.06363636
2.664817
0.9545467
18.20003
0.3181316
0.0636364
2.664817
0.7999483
0.4788868
0.381817
0.06363636
2.545457
0.89091
0.5693991
0.5206251
0.1
3.999998
0
0
0
0
0
0
0
0
0
0
4.616316
0.6463618
0.1930851
0.06363636
3.044934
0.9557229
2.66708
1.012625
1.700509
1.012625
0.7931966
0.3818181
0.2217699
0.06363633
2.545456
0.7667574
0.3818181
0.09800177
0.06363641
0.09800177
0.9190363
7.94292
0.3285657
0.06363634
2.538731
4.616316
0.6463618
0.1930851
0.06363636
2.545456
0.8779284
0.2190089
0.1942076
0.06362609
0.8779284
0
0
0
0
0
0
0
0
0
0
6.393889
0.684464
0.3602374
0.06363636
1.866756
0.9574739
3.035315
0.766631
1.170909
0.766631
0.9219894
0.381819
0.2558761
0.06363636
2.545453
0.9020678
0.3818181
0.3379481
0.06363633
0.3379481
0.7945697
3.334112
0.3775715
0.06363636
2.545455
6.393889
0.6844639
0.3602374
0.06363636
2.545455
1.330386
0.233197
0.06553596
0.06363635
1.330386
0
0
0
0
0
0
0
0
0
0
2.793195
0.3818184
0.06363643
0.06363618
2.349246
0.9727647
3.696404
0.5660982
0.06363636
0.4610738
0.8822466
0.3818181
0.2513691
0.06363636
2.545455
0.06363636
0.3818181
0.2939218
0.06363656
2.545455
0.8804947
18.20002
0.06363636
0.0636364
2.545455
2.793195
0.3818184
0.06363643
0.06363618
2.542365
0.8071805
0.2150838
0.4867932
0.1
4.000007
0
0
0
0
0
0
0
0
0
0
0.9545471
3.289785
0.3818185
0.06363634
0.4716869
0.9545454
8.671266
0.4223137
1.170909
1.463637
0.9545448
0.3818182
0.3667689
0.06363624
2.545459
0.9545487
0.3818184
0.3667689
0.06363631
0.3667689
0.9545437
18.2
0.3818179
0.06363637
2.545459
0.9545471
3.289785
0.3818185
0.06363635
2.545451
0.890909
0.1926643
0.5999995
0.06363641
4.000005
0
0
0
0
0
0
0
0
0
0
0.9545454
5.990749
0.3780298
0.06363649
0.3780298
0.9560106
15.82022
0.4421984
0.1691883
1.463637
0.9545454
0.3818182
0.08484846
0.06363633
2.545457
0.9545454
0.3818181
0.3379481
0.06363643
2.545457
0.9545454
13.24471
0.2849333
0.06363636
2.545457
0.9545454
5.990749
0.3780298
0.06363649
2.545455
0.8909094
0.1909094
0.6
0.06363643
4.000012
0
0
0
0
0
0
0
0
0
0
0.9545465
2.77456
0.3818187
0.06363636
3.672559
0.9545473
8.40644
0.4284681
1.170909
1.463637
0.9545454
0.3818183
0.1803836
0.06363636
2.545461
0.954546
0.3818185
0.06938215
0.06363642
0.06938215
0.9545472
18.20001
0.381819
0.06363633
2.545452
0.9545465
2.77456
0.3818187
0.06363636
2.545456
0.8909095
0.2026647
0.06363636
0.06363641
0.8909094
0
0
0
0
0
0
0
0
0
0
0.4982343
0.3818183
0.3792964
0.06363635
0.3792964
0.9579183
0.8495396
0.613836
1.909092
0.4610738
0.9545487
0.3818178
0.3392775
0.06363636
3.776098
0.9545487
0.3818185
0.3818181
0.0636363
3.671211
0.9545487
11.29448
0.2443987
0.06363639
2.545454
0.4982343
0.3818183
0.3792964
0.06363635
2.545455
1.399998
0.2875516
0.5206251
0.06363635
4
0
0
0
0
0
0
0
0
0
0
0.9696243
0.3818184
0.2043217
0.06363634
549.3329
0.9545456
2.982255
0.5526065
1.909092
0.5526065
0.954546
0.3818181
0.3595618
0.06363636
5.470174
0.9545458
0.3818184
0.2939218
[truncated: 156,080 more rows]
