# Supplementary material for: Environmental trade-offs of direct air capture technologies in climate change mitigation toward 2100
Source: Nat Commun. 2022 Jun 25;13:3635. doi: 10.1038/s41467-022-31146-1 (PMC9233692; doi:10.1038/s41467-022-31146-1)
Supplement: Supplementary file 3 — Supplementary Data 1 [file 41467_2022_31146_MOESM3_ESM.zip › 6-2. Supplementary Dataset/Data_source/IMAGE_results/SSP2_Baseline/ENEFNOx.out]

real main.em.mis.ENEFNOx[27	9	5](t) = [1971
139.5653
358.9866
124.6755
141.9158
124.6755
19.69118
1172.789
496.6375
65.61703
368.1654
205.1899
301.3702
131.2409
131.2415
113.8689
205.1901
301.3702
131.2412
131.2412
113.8689
205.1899
301.3702
131.2411
112.9549
113.8689
139.5653
358.9866
124.6755
141.9158
192.8405
343.4253
418.0273
67.06671
152.3643
207.5864
0
0
0
0
0
0
0
0
0
0
197.695
284.4529
82.62787
143.2295
6309.769
16.54989
1033.013
415.7563
59.08746
407.9972
111.2407
210.223
84.08189
84.08014
63.34186
114.7103
210.223
84.08189
84.08014
77.38657
114.7105
210.223
84.08189
84.08014
77.24886
197.695
284.4529
82.62787
143.2295
161.4464
392.9441
403.9988
334.5753
156.078
392.9441
0
0
0
0
0
0
0
0
0
0
259.6313
322.1376
328.3829
172.4842
328.3829
25.61739
1546.818
775.6227
769.1813
951.2352
99.06173
148.9283
62.99931
52.88981
50.21655
103.8071
148.9283
62.99938
52.88979
50.21655
101.9686
148.9283
62.99935
52.88983
50.21655
259.6313
322.1376
328.3829
172.4842
202.3783
244.9882
346.9266
565.5019
184.5619
202.2385
0
0
0
0
0
0
0
0
0
0
432.9589
740.4034
547.6082
198.1762
10950.66
8.253098
511.1901
249.8807
247.8055
414.9208
108.5536
214.4901
90.73304
76.17328
72.32308
149.5054
214.4901
90.73305
76.17317
90.73306
146.8576
214.4901
90.73327
76.17328
99.9312
432.9589
740.4034
547.6082
198.1763
337.4821
406.3586
477.1371
565.5019
117.7056
406.3586
0
0
0
0
0
0
0
0
0
0
225.2077
457.1158
500.2332
173.1623
532.3619
15.02464
907.2109
454.9039
451.126
460.9789
74.32252
146.8533
62.12159
52.15286
49.51688
102.3607
146.8533
62.12154
52.15297
62.12154
100.5479
146.8533
62.1215
52.15286
68.41909
225.2077
457.1158
500.2332
173.1623
253.0094
224.6542
318.7969
64.93575
117.7055
205.863
0
0
0
0
0
0
0
0
0
0
239.6919
598.3401
126.1199
365.459
1740.74
16.99963
1026.464
514.7011
510.4266
631.237
365.7279
596.7029
252.4161
211.9111
201.1999
415.9181
596.7029
252.4163
211.9107
252.4163
375.6511
596.7029
252.4159
211.9108
278.0045
239.6919
598.3401
126.1199
365.459
229.0981
358.2654
476.7741
565.5019
286.1785
358.2654
0
0
0
0
0
0
0
0
0
0
51.19436
105.5535
113.7133
43.53019
60.71866
17.60069
1062.757
532.8998
528.4741
653.5561
138.6686
208.4728
88.18788
74.03635
70.29411
145.3112
208.4728
88.18766
74.03615
138.261
142.7376
208.4728
88.18779
74.03618
70.29411
51.19436
105.5535
113.7133
43.53019
60.71866
395.3502
570.5817
565.5019
179.5087
205.8629
0
0
0
0
0
0
0
0
0
0
250.5742
1316.699
556.5776
621.7045
297.1916
20.83891
1258.284
630.943
625.7031
773.7978
216.8642
326.0312
137.9171
115.7857
109.9332
227.2526
326.0312
137.9169
115.7855
216.5971
222.8916
326.0312
137.917
115.7859
109.9332
250.5742
1316.699
556.5776
621.7045
297.1916
406.3582
824.4238
565.5019
378.1491
406.3582
0
0
0
0
0
0
0
0
0
0
142.6137
385.0372
274.7698
221.263
6422.746
15.8101
954.6382
478.6855
474.7101
587.0669
124.9249
182.7318
77.29877
64.89473
61.61459
124.9249
182.7318
77.29885
64.89462
121.5706
124.9249
182.7318
77.29884
64.89464
61.61459
142.6137
385.0372
274.7698
221.263
169.1458
406.3592
646.3285
565.5019
254.5146
406.3592
0
0
0
0
0
0
0
0
0
0
277.2914
324.2456
301.7266
210.7521
3827.782
14.95583
903.0541
452.8196
449.059
555.3446
248.7872
364.1923
154.0598
129.338
122.8005
248.8149
364.1923
154.06
129.3378
122.8005
248.9807
364.1923
154.0602
129.3378
122.8005
277.2914
324.2456
301.7266
210.7521
185.9496
484.5621
486.1306
565.5019
117.7055
205.8624
0
0
0
0
0
0
0
0
0
0
155.0282
232.0974
56.51903
144.0787
303.941
14.37463
683.4105
364.3704
477.1591
364.3704
83.20663
118.8127
50.23796
42.2969
64.85501
87.08372
118.8127
50.23779
42.29696
50.23779
93.31104
118.8127
50.05337
42.29692
64.80475
155.0282
232.0974
56.51903
144.0787
181.589
307.787
308.5918
232.5376
180.7286
307.787
0
0
0
0
0
0
0
0
0
0
228.9578
547.4385
59.45974
103.0314
182.602
21.91072
1034.209
509.2878
211.0121
509.2879
178.5933
202.0562
85.9918
72.19071
94.51162
177.2359
202.0562
85.99199
72.19061
85.99199
156.6854
202.0562
85.99167
72.1908
165.4067
228.9578
547.4385
59.45974
103.0314
169.0966
350.7646
605.1073
69.93007
129.3464
350.7646
0
0
0
0
0
0
0
0
0
0
51.20982
67.17404
93.83105
105.1601
139.8384
16.67369
926.4648
395.734
320.1219
619.134
355.0245
504.1406
213.0375
188.5685
224.1861
354.5826
504.1406
213.0376
188.5685
224.1861
354.5826
504.1406
213.0373
188.5685
224.1861
51.20983
67.17404
93.83105
105.1601
50.26332
400.8907
246.0683
351.9023
376.9752
205.4796
0
0
0
0
0
0
0
0
0
0
557.0023
284.3867
121.7063
152.6824
133.5578
11.83785
747.9649
526.2852
225.9116
363.0274
179.0195
262.2565
111.2742
93.26244
117.1947
239.6324
262.2565
111.2739
93.26274
111.2739
179.0195
262.2565
111.274
93.26259
117.1947
557.0023
284.3867
121.7063
152.6824
273.4424
362.1403
246.6616
114.3289
149.9995
207.6347
0
0
0
0
0
0
0
0
0
0
1033.957
311.3597
198.7248
239.6078
198.7248
13.09371
790.6183
396.4408
393.1484
401.5403
98.16732
143.5925
60.74215
50.99474
48.41737
98.16732
143.5925
60.74234
50.99491
48.41737
98.16732
143.5925
60.74217
50.99477
48.41737
1033.957
311.3597
198.7248
239.6078
404.0043
461.663
252.2813
109.7733
117.7057
205.8628
0
0
0
0
0
0
0
0
0
0
450.6278
383.338
76.69197
115.6187
438.4282
9.178927
605.235
281.3241
177.2871
281.4865
189.8078
255.3633
108.2666
90.50365
114.015
191.3961
255.3633
108.2665
90.50363
108.2665
174.3255
255.3633
108.2668
90.50352
135.5295
450.6278
383.338
76.69197
115.6187
220.6851
279.0007
336.9474
80.15186
120.8804
279.0007
0
0
0
0
0
0
0
0
0
0
161.1116
506.3561
357.8624
141.4048
357.8624
15.54124
938.4041
470.5451
466.6374
577.0834
174.1721
254.7674
107.7712
90.47703
85.90401
174.1721
254.7674
107.7713
90.47677
85.90401
174.1721
254.7674
107.7712
90.47706
118.6961
161.1116
506.3561
357.8624
141.4048
191.0852
372.8382
673.4479
565.5019
150.8637
205.8629
0
0
0
0
0
0
0
0
0
0
209.8487
279.0333
235.4392
187.4828
35394.02
54.9455
3503.254
1004.211
1890.852
1004.211
394.4583
576.2195
244.9343
205.294
180.7031
394.4593
576.2195
244.9346
205.2937
244.9346
394.4583
576.2195
244.9344
205.2936
180.7031
209.8487
279.0333
235.4392
187.4828
145.308
508.9346
424.5414
1474.671
269.0112
205.8962
0
0
0
0
0
0
0
0
0
0
268.8285
305.2647
227.9936
102.0843
227.9936
10.82387
723.8512
380.407
335.9141
563.8267
121.526
243.5023
103.0736
86.38765
75.81863
165.9916
243.5023
103.0738
86.38737
102.891
165.9918
243.5023
103.0737
86.3879
75.81863
268.8285
305.2647
227.9936
102.0843
174.5353
392.1875
366.9187
219.8451
117.2891
206.5599
0
0
0
0
0
0
0
0
0
0
410.1639
466.1688
201.2318
358.3274
201.2318
35.32014
2028.224
844.6775
1418.124
1311.521
205.8251
258.2375
107.5204
90.44669
114.5058
205.374
258.2375
107.5205
90.44653
114.5058
189.5574
258.2375
107.5205
90.44666
157.6187
410.1639
466.1688
201.2318
358.3274
171.0395
457.1578
324.4683
110.1877
377.222
204.9048
0
0
0
0
0
0
0
0
0
0
253.9657
335.4479
71.86349
270.3677
180.0153
11.95946
722.131
362.0991
359.0919
444.0836
198.9301
293.1171
123.9936
104.0968
98.83498
200.39
293.1171
123.9941
104.0964
123.9941
200.39
293.1171
123.9935
104.0966
136.563
253.9657
335.4479
71.86349
270.3677
88.80183
392.3432
558.5497
296.086
378.1511
205.8634
0
0
0
0
0
0
0
0
0
0
309.8414
520.7048
290.5091
325.4344
155.7062
36.40926
2696.164
1742.941
1357.401
1351.958
150.1283
224.8418
95.96912
80.4084
71.17739
154.3086
224.8418
95.9689
80.40843
71.17739
154.3086
224.8418
95.96908
80.40859
71.17739
309.8414
520.7048
290.5091
325.4344
155.7062
405.3617
508.7515
109.4937
378.9331
205.4003
0
0
0
0
0
0
0
0
0
0
97.73902
392.7355
129.0045
131.6149
129.0045
16.20749
895.1332
450.9074
273.2481
320.9895
85.76997
173.1341
73.29848
61.43224
52.57822
118.0399
173.1341
73.29851
61.43237
52.57822
123.8603
173.1341
73.29858
61.4324
52.57822
97.73902
392.7355
129.0045
131.6149
291.3482
301.8931
249.399
70.10619
73.98653
161.7548
0
0
0
0
0
0
0
0
0
0
329.3132
1051.946
273.3259
268.3419
11183.89
98.42583
1239.152
492.9244
205.483
294.7267
121.1497
183.8522
79.74009
70.61395
67.75755
119.2313
183.8522
79.73975
70.61395
67.75755
134.711
183.8522
79.73988
70.61395
67.75755
329.3132
1051.946
273.3259
268.3419
423.1243
363.9953
570.7261
66.38696
133.7084
363.9953
0
0
0
0
0
0
0
0
0
0
100.8745
388.077
327.9793
149.2239
119.6414
28.84492
1741.701
873.3434
866.0905
1071.082
506.0663
749.5005
316.4807
266.1749
252.7211
512.3997
749.5005
317.0514
266.1748
349.1931
507.6563
749.5005
317.0527
266.1747
252.7211
100.8745
388.077
327.9793
149.2239
119.6414
210.8842
636.9003
1072.082
222.5677
205.8629
0
0
0
0
0
0
0
0
0
0
333.5068
820.1063
421.8208
294.6363
225.2365
18.30298
1105.159
554.1612
549.559
679.6315
141.067
206.3433
87.2868
73.28004
69.57607
141.067
206.3433
87.2868
73.27992
96.1355
141.067
206.3433
87.28683
73.27995
69.57607
333.5068
820.1063
421.8208
294.6364
225.2365
513.4599
1209.664
889.4921
378.1511
205.8629
0
0
0
0
0
0
0
0
0
0
0
0
0
0
0
0
0
0
0
0
0
0
0
0
0
0
0
0
0
0
0
0
0
0
0
0
0
0
0
0
0
0
0
0
0
0
0
0
0
0
0
0
0
0
0
1972
137.1545
352.0085
124.6755
140.2497
124.6755
19.69118
1169.624
488.1067
65.61703
365.6382
203.2982
301.3702
130.7027
130.7036
380.3767
203.2984
301.3702
130.703
130.7034
113.8426
203.2982
301.3702
130.7029
112.9549
113.8426
137.1545
352.0085
124.6755
140.2497
190.6604
337.264
407.9717
67.06671
149.6026
204.4725
0
0
0
0
0
0
0
0
0
0
195.3246
281.6214
82.62787
143.2295
5167.49
16.54989
1033.013
408.3639
59.08746
402.9742
110.4438
210.223
84.08189
84.08015
63.09855
113.8113
210.223
84.08189
84.08014
76.73019
113.8115
210.223
84.08189
84.08014
76.59651
195.3246
281.6214
82.62787
143.2295
159.6132
386.5791
395.1657
326.6983
153.858
386.5791
0
0
0
0
0
0
0
0
0
0
256.3434
317.1559
321.5921
169.3313
321.5921
25.61739
1546.818
775.6227
769.1813
946.3635
98.36499
148.9283
62.57766
52.61787
50.21655
102.9708
148.9283
62.57773
52.61785
50.21655
101.1864
148.9283
62.5777
52.61789
50.21655
256.3434
317.1559
321.5921
169.3313
199.9694
243.9851
341.8381
550.7794
181.8801
197.5079
0
0
0
0
0
0
0
0
0
0
427.4759
726.1192
536.284
195.5497
8789.805
8.253098
510.812
249.8807
247.8055
410.1612
108.5536
214.4901
90.12577
75.78162
72.32308
148.301
214.4901
90.12578
75.78152
90.12578
145.731
214.4901
90.126
75.78162
99.11919
427.4759
726.1192
536.284
195.5497
333.4652
400.6093
468.2189
550.7794
116.9902
400.6093
0
0
0
0
0
0
0
0
0
0
225.2077
450.5154
489.8887
170.9945
519.5493
15.02464
907.2109
454.9039
451.126
454.9039
74.32252
146.8533
61.70581
51.8847
49.51688
101.5361
146.8533
61.70577
51.88481
61.70577
99.77654
146.8533
61.70573
51.8847
67.86314
225.2077
450.5154
489.8887
170.9945
250.9658
224.2492
314.5358
64.93575
116.9901
201.0258
0
0
0
0
0
0
0
0
0
0
238.2669
586.5537
126.1199
357.1941
1652.453
16.99963
1026.464
514.7011
510.4266
628.0042
363.8533
596.7029
250.7267
210.8215
201.1999
412.5674
596.7029
250.7269
210.8211
250.7269
373.4846
596.7029
250.7265
210.8212
275.7455
238.2669
586.5537
126.1199
357.1941
226.9437
353.9306
467.8666
550.7794
280.508
353.9306
0
0
0
0
0
0
0
0
0
0
51.19436
104.0048
111.3618
42.91483
111.3618
17.60069
1062.757
532.8998
528.4741
650.209
137.6933
208.4728
87.59764
73.65568
70.29411
144.1405
208.4728
87.59743
73.65549
88.35191
141.6427
208.4728
87.59756
73.65551
70.29411
51.19436
104.0048
111.3618
42.91483
60.15987
389.9247
558.9152
550.7794
176.9755
201.0257
0
0
0
0
0
0
0
0
0
0
250.5742
1285.587
545.0679
606.6736
294.4565
20.83891
1258.284
630.943
625.7031
769.8348
215.3389
326.0312
136.9941
115.1903
109.9332
225.4218
326.0312
136.9939
115.1901
137.821
221.1891
326.0312
136.994
115.1905
109.9332
250.5742
1285.587
545.0679
606.6736
294.4565
400.6089
805.2913
550.7794
369.7736
400.6089
0
0
0
0
0
0
0
0
0
0
142.6137
378.0466
269.4546
216.6076
7309.59
15.8101
954.6382
478.6855
474.7101
584.0603
123.9707
182.7318
76.78143
64.56106
61.61459
123.9707
182.7318
76.7815
64.56096
77.25963
123.9707
182.7318
76.78149
64.56097
61.61459
142.6137
378.0466
269.4546
216.6076
167.5892
400.61
632.4341
550.7794
249.7753
400.61
0
0
0
0
0
0
0
0
0
0
273.1311
318.8372
295.4871
206.3179
3303.167
14.95583
903.0541
452.8196
449.059
552.5005
246.8911
364.1923
153.0287
128.673
122.8005
246.9179
364.1923
153.0289
128.6728
122.8005
247.0789
364.1923
153.0291
128.6728
122.8005
273.1311
318.8372
295.4871
206.3179
183.7363
476.5128
476.9479
550.7794
116.9901
201.0252
0
0
0
0
0
0
0
0
0
0
152.2819
227.7862
56.51903
141.5109
256.711
14.37463
679.88
357.1828
464.1115
357.1828
82.57278
118.8127
49.88382
42.18573
64.60986
86.33585
118.8127
49.88365
42.1858
49.88365
92.37999
118.8127
49.70465
42.18575
64.56107
152.2819
227.7862
56.51903
141.5109
178.6841
303.4013
303.0735
232.5376
177.0211
303.4013
0
0
0
0
0
0
0
0
0
0
224.1849
533.9289
59.45974
101.5467
158.4575
21.91072
1034.209
507.3067
206.3096
507.3067
177.2011
202.0562
85.6999
72.05541
94.51162
175.8836
202.0562
85.70007
72.05531
85.70007
155.9375
202.0562
85.69977
72.0555
163.3216
224.1849
533.9289
59.45974
101.5467
167.2693
345.688
591.8955
69.93007
128.8055
345.688
0
0
0
0
0
0
0
0
0
0
51.16219
66.60957
91.64292
102.698
136.4428
16.67369
921.2931
392.7327
320.1219
615.9631
351.4358
504.1406
212.3196
188.5685
222.0424
351.0069
504.1406
212.3197
188.5685
222.0424
351.0069
504.1406
212.3194
188.5685
222.0424
51.16219
66.60957
91.64292
102.698
49.83246
394.2392
243.7383
343.0528
367.4244
200.2584
0
0
0
0
0
0
0
0
0
0
543.2302
282.368
120.977
150.4778
130.5214
11.83785
747.9649
526.2852
225.9116
363.0274
177.4247
262.2565
110.8953
92.93375
116.1686
236.2548
262.2565
110.8951
92.93404
110.895
177.4247
262.2565
110.8951
92.93388
116.1686
543.2302
282.368
120.977
150.4778
270.3377
359.8686
245.3345
113.2906
149.9995
204.5692
0
0
0
0
0
0
0
0
0
0
1012.409
311.3597
198.7248
236.4744
198.7248
13.09371
790.6183
396.4408
393.1484
401.5403
97.41746
143.5925
60.33561
50.73254
48.41737
97.41746
143.5925
60.3358
50.73272
48.41737
97.41746
143.5925
60.33563
50.73257
48.41737
1012.409
311.3597
198.7248
236.4744
399.3443
454.2871
249.9766
108.4545
116.9902
201.0256
0
0
0
0
0
0
0
0
0
0
440.4215
377.0385
76.69197
114.3406
358.752
9.178927
605.235
281.3241
177.2871
281.4865
187.9495
255.3633
107.9011
89.94792
113.0073
189.4911
255.3633
107.9011
89.94791
107.9011
172.9226
255.3633
107.9014
89.94779
133.8891
440.4214
377.0385
76.69197
114.3406
218.1793
278.1216
332.8235
80.15186
120.2993
278.1216
0
0
0
0
0
0
0
0
0
0
161.1116
496.3595
350.4621
139.3384
350.4621
15.54124
938.4041
470.5451
466.6374
574.128
172.8417
254.7674
107.0499
90.01183
85.90401
172.8417
254.7674
107.05
90.01157
85.90401
172.8417
254.7674
107.0499
90.01186
117.7316
161.1116
496.3595
350.4621
139.3384
189.3266
368.0748
658.7559
550.7794
149.173
201.0257
0
0
0
0
0
0
0
0
0
0
207.1135
274.2268
230.1352
183.3485
31192.7
54.9455
3500.782
1004.211
1890.852
1004.211
391.3612
576.2195
244.1076
204.5819
180.6992
391.3622
576.2195
244.1079
[truncated: 156,080 more rows]
