# Supplementary material for: Environmental trade-offs of direct air capture technologies in climate change mitigation toward 2100
Source: Nat Commun. 2022 Jun 25;13:3635. doi: 10.1038/s41467-022-31146-1 (PMC9233692; doi:10.1038/s41467-022-31146-1)
Supplement: Supplementary file 3 — Supplementary Data 1 [file 41467_2022_31146_MOESM3_ESM.zip › 6-2. Supplementary Dataset/Data_source/IMAGE_results/SSP2_Baseline/ENEFSO2.out]

real main.em.mis.ENEFSO2[27	9	5](t) = [1971
15.96457
69.82702
6.051724
0.0004390462
3.025862
614.5735
379.4893
11.72856
0
2.458295
428.931
261.4236
43.63874
0
13.29099
267.6787
261.4236
43.63874
0
13.29099
428.931
261.4236
43.63874
0
13.29099
5.443918
23.81101
6.051724
0.0001497147
1.481047
342.2936
742.686
140.655
0
12.04484
0
0
0
0
0
0
0.550614
0
0
0
161.3465
248.7026
27.55501
0.001348974
228.778
152.1359
37.95532
2.950673
0
0.702166
509.4216
205.9306
151.944
0
8.042315
543.5489
205.9306
151.9441
0
8.042315
534.8289
205.9306
151.9444
0
8.042315
55.01914
84.80758
27.555
0.0004600002
5.574155
704.6212
817.4825
142.379
0
0
0
0
0
0
0
0
0.550614
0
0
0
698.7844
1572.178
265.6462
3.159987
132.8231
478.0176
334.6718
21.45308
2.520137
31.54185
436.4588
417.9477
256.2245
1.878506
23.60862
439.3295
417.9477
196.5626
1.878507
23.60862
429.8119
417.9477
256.2246
1.878507
23.60862
238.2855
536.1127
265.6462
1.077556
160.6194
431.1584
844.4545
320.0037
0
8.845365
0
0
0
0
0
0
0.550614
0
0
0
316.2348
744.3922
120.2181
1.430052
2300.761
633.953
458.2177
28.7934
3.342236
2.535811
206.3818
197.6288
121.1569
0.8882615
11.16346
207.7393
197.6288
121.1566
0.8882615
60.57832
203.2388
197.6288
121.157
0.8882615
11.16346
316.2348
253.8377
120.2181
0.4876477
72.6883
472.1565
776.693
320.0037
0
0
0
0
0
0
0
0
0.550614
0
0
0
207.0143
623.1461
96.3491
1.146119
55.57227
971.785
515.0577
43.80608
5.123305
254.7728
507.2419
485.7286
297.7779
2.183155
27.43736
510.5779
485.7286
297.7774
2.183155
148.8887
499.5171
485.7286
274.6656
2.183155
27.43736
70.59188
212.4928
96.3491
1.146119
58.2562
765.7491
819.2343
142.354
1.513648
8.845365
0
0
0
0
0
0
0.550614
0
0
0
49.95576
118.1765
16.94503
0.260807
101.9013
582.8335
373.0591
26.40681
3.072732
38.45811
280.7179
363.2636
222.7
1.632723
20.51968
362.2344
363.2636
222.7001
1.632723
111.3501
614.955
363.2636
222.7
1.632723
20.51968
17.03491
40.29818
16.94503
0.0889352
13.25659
431.1584
748.0519
142.354
0
0
0
0
0
0
0
0
0.550614
0
0
0
124.3557
423.0918
69.4803
0.8265015
42.01033
1578.355
849.94
73.37472
8.321185
104.1474
360.2004
466.1182
285.7557
2.095013
26.32962
476.4038
466.1182
285.7551
2.095013
161.6332
360.2004
466.1182
285.7555
2.095013
26.32962
42.40528
144.2743
69.4803
0.281837
42.01033
651.1681
799.5818
322.2934
0
8.845365
0
0
0
0
0
0
0.550614
0
0
0
131.361
396.3746
73.39435
0.873061
44.37691
1269.771
649.6265
58.86664
6.69429
83.78527
288.2434
276.0185
169.2142
1.240592
15.59146
290.1393
276.0185
141.7073
1.240592
82.01262
385.6159
276.0185
169.214
1.240592
15.59146
131.361
135.1637
73.39435
0.2977138
44.37691
472.1563
681.9816
322.2923
0
0
0
0
0
0
0
0
0.550614
0
0
0
320.5554
959.3099
138.4217
2.130498
4005.297
460.2637
146.9305
20.07371
2.426536
30.37035
197.433
141.3201
86.6367
0.6351765
7.98275
197.433
141.3201
86.6367
0.6351765
49.05417
197.433
141.3201
86.63675
0.6351765
7.98275
320.5554
327.1247
138.4217
0.7264998
108.2914
472.1566
649.8006
322.2924
1.513648
0
0
0
0
0
0
0
0.550614
0
0
0
360.0829
582.1008
165.5733
1.969573
1981.147
342.0208
123.0071
15.49755
1.803154
22.56815
484.2965
520.2035
301.6316
2.338104
29.38474
484.4077
520.2035
274.7519
2.338104
29.38474
485.0757
520.2035
318.9131
2.338104
29.38474
122.7883
198.4964
165.5733
1.969573
100.1117
431.1583
390.4364
320.0037
1.513648
8.845365
0
0
0
0
0
0
0.550614
0
0
0
93.85023
272.4677
35.29382
0.247099
27.08287
342.671
219.2436
4.930943
0
0
329.1855
211.3734
192.281
0.002966374
13.75076
292.8135
211.3734
192.2805
0.002966374
96.14024
342.7709
211.3734
187.8338
0.002966374
13.75076
32.00293
92.91147
35.29382
0.08426074
6.92528
365.3462
790.1499
153.5598
0
0
0
0
0
0
0
0
0.550614
0
0
0
185.3622
350.9143
6.836465
0.001749526
12.86586
193.8709
82.45102
3.861354
0
0
614.794
447.9096
380.6327
0
24.6242
614.7939
447.9096
382.5583
0
191.2792
715.3445
447.9096
382.5574
0
24.6242
63.20851
119.6618
6.836465
0.0005965884
12.9733
489.5869
885.5566
384.454
0
0
0
0
0
0
0
0
0.550614
0
0
0
172.6718
275.2065
40.80016
0.001684837
23.96062
469.7426
250.8994
16.81842
0
30.99583
1231.045
1150.764
675.5318
0
24.80716
1227.979
1150.764
575.8297
0
24.80716
1227.979
1150.764
318.308
0
24.80716
58.88108
93.84543
40.80016
0.0005745295
3.889912
642.709
872.0648
298.7372
0.005406777
5.33555
0
0
0
0
0
0
0.550614
0
0
0
293.4261
432.2155
72.3384
0.001960109
42.49492
461.2111
210.6793
8.315851
0
6.27264
213.1584
170.336
128.8921
0
5.911365
263.8403
170.336
57.95173
0
28.97586
255.6845
170.336
128.892
0
5.911365
100.0583
147.3855
72.3384
0.0006683971
145.9498
712.1745
848.5783
387.1032
0
11.75088
0
0
0
0
0
0
0.550614
0
0
0
148.1176
95.3547
24.95592
0.3841056
12.47796
300.8503
35.84589
9.57952
1.5861
4.091674
1332.246
964.8765
305.3084
4.336731
54.503
1332.246
964.8765
709.4498
4.336731
54.503
1332.246
964.8765
318.2225
4.336731
54.503
50.50809
32.51595
24.95592
0.13098
19.52374
573.1979
893.6108
386.1437
0
8.845365
0
0
0
0
0
0
0.550614
0
0
0
54.48452
123.1153
7.09081
0.0003743319
92.14883
136.3971
116.2251
2.4576
2.679313
1.85505
389.6925
525.301
350.4046
2.112433
23.91499
681.2051
525.301
158.2909
2.112433
79.14544
680.7553
525.301
350.4059
2.112433
23.91499
18.57922
41.98233
7.09081
0.0001276472
54.05445
419.0565
1222.029
386.1437
0
0
0
0
0
0
0
0
0.550614
0
0
0
265.9591
904.6684
148.5974
1.767637
74.29869
839.374
361.0707
30.72565
4.425228
55.38585
578.7569
414.2669
304.5992
1.861963
23.4007
578.7569
414.2669
304.6002
1.861963
23.4007
578.7569
414.2669
304.5998
1.861963
23.4007
90.69205
308.4919
148.5974
0.6027641
89.8474
431.1584
753.4041
320.0037
0
8.845365
0
0
0
0
0
0
0.550614
0
0
0
154.9904
850.6256
104.6923
0.4837854
7200.201
802.377
339.3082
47.27692
1.516261
0
433.5337
695.838
423.7249
1.174575
21.58777
418.8167
695.838
433.1123
1.174575
216.5561
418.8162
695.838
393.0477
1.174575
21.58777
52.85173
290.0634
104.6923
0.1649708
29.54159
277.7699
1181.182
322.1372
0
5.225504
0
0
0
0
0
0
0.550614
0
0
0
83.64654
123.0293
71.94289
0.506957
35.97144
190.8629
153.2863
6.84348
3.371335
0.7634515
59.53783
64.6043
58.48847
0.551556
9.90212
61.57774
64.6043
58.48838
0.551556
9.90212
43.23809
64.6043
50.73695
0.551556
9.90212
28.52347
41.95299
71.94289
0.1728723
15.38547
404.7595
525.0401
320.5639
2.146441
76.7493
0
0
0
0
0
0
0.550614
0
0
0
520.2881
261.0891
62.6314
5.320555
31.3157
237.3025
158.9361
8.695242
3.721806
15.65832
1182.81
466.272
536.5394
11.74319
79.4873
1178.313
549.8595
536.5408
11.74319
79.4873
1164.274
549.858
536.5404
11.74319
79.4873
177.4183
89.03139
62.6314
1.814309
56.7878
511.1042
530.1432
318.2752
4.168828
5.343974
0
0
0
0
0
0
0.550614
0
0
0
258.943
479.0575
63.0101
0.969811
91.54103
659.584
354.1965
30.12348
3.477365
43.52247
351.8941
455.3694
279.1656
2.046702
25.72246
351.8941
455.3694
279.1668
2.046702
139.5834
351.8941
455.3694
279.1656
2.046702
25.72246
258.943
163.3586
63.0101
0.3307055
49.29464
431.1584
882.6901
322.2935
0
8.845365
0
0
0
0
0
0
0.550614
0
0
0
233.2684
219.5466
74.61798
1.278104
21.0248
1426.941
588.8499
87.5059
12.53817
94.15608
356.8832
426.0702
211.4604
2.552835
34.45388
359.2532
426.0702
154.4771
2.552835
34.45388
351.3958
426.0702
211.4603
2.552835
34.45388
233.2684
74.8654
74.61798
0.4358334
21.0248
464.308
707.7148
323.883
2.79857
24.04929
0
0
0
0
0
0
0.550614
0
0
0
47.84428
235.785
55.32027
1.992212
27.66014
1054.99
636.7869
6.39743
0
4.219958
32.6534
13.02755
7.122981
0.1677006
0.4808373
12.25434
11.18927
7.123
0.1677006
0.3821601
15.59105
11.18927
7.123005
0.1677006
0.3821601
16.3149
80.40266
55.32027
0.6793445
41.08319
141.8527
260.8814
127.2053
0
106.005
0
0
0
0
0
0
0.550614
0
0
0
49.58115
344.8192
32.72748
0.001611798
190.4971
722.7
682.3192
33.29263
0
2.993793
95.37971
165.0847
87.55918
0
4.5889
90.8835
165.0847
87.55923
0
4.5889
161.6234
165.0847
87.55933
0
4.5889
16.90717
117.5833
32.72748
0.000549623
6.75309
202.4791
716.5372
141.6252
0
0
0
0
0
0
0
0
0.550614
0
0
0
498.1095
2015.744
284.559
2.966167
150.7677
1924.614
631.5194
88.01937
10.14668
126.9951
641.5269
646.7365
391.9797
2.906821
36.53223
649.4596
646.7365
396.4833
2.906821
36.53223
499.7762
646.7365
396.4846
2.906821
36.53223
498.1095
687.3687
284.559
2.966166
150.7677
431.1584
717.3761
322.2924
0
8.845365
0
0
0
0
0
0
0.550614
0
0
0
29.44971
33.0609
11.19544
0.1331751
6.769175
628.1424
206.3317
26.7361
3.311593
41.44767
509.1187
341.6067
209.4228
1.535384
19.29634
481.2304
341.6067
205.6406
1.535384
19.29634
486.912
341.6067
209.423
1.535384
19.29634
10.04235
11.27377
11.19545
0.1331751
6.769175
666.4069
657.8917
322.2921
1.513648
8.845365
0
0
0
0
0
0
0.550614
0
0
0
0
0
0
0
0
0
0
0
0
0
0
0
0
0
0
0
0
0
0
0
0
0
0
0
0
0
0
0
0
0
0
0
0
0
0
0
0
0
0
0
0
0.550614
0
0
0
1972
15.74644
68.66404
6.005723
0.0004261331
3.002861
614.5735
369.6317
11.49675
0
2.458295
424.1883
261.4236
43.63875
0
50.96853
267.6787
261.4236
43.63874
0
13.29099
424.1883
261.4236
43.63874
0
13.29099
5.369536
23.41444
6.005723
0.0001453114
1.481047
338.5825
727.402
137.8937
0
12.04484
0
0
0
0
0
0
0.550614
0
0
0
159.4805
246.5463
27.555
0.001309299
191.3556
152.1359
37.14985
2.891964
0
0.702166
500.0713
205.9306
149.1729
0
8.042315
533.1948
205.9306
149.173
0
8.042315
524.7311
205.9306
149.1733
0
8.042315
54.38286
84.07229
27.555
0.0004464708
5.574155
690.6654
797.4489
141.3417
0
0
0
0
0
0
0
0
0.550614
0
0
0
692.2158
1549.01
263.8716
3.159987
131.9358
478.0176
326.15
21.26978
2.520137
30.67039
433.121
417.9477
249.527
1.878507
23.60862
435.9073
417.9477
191.6199
1.878507
23.60862
426.6697
417.9477
249.5272
1.878507
23.60862
236.0456
528.2124
263.8716
1.077556
160.6194
431.1584
831.101
313.7163
0
8.845365
0
0
0
0
0
0
0.550614
0
0
0
313.2622
732.9399
119.415
1.430052
1858.799
633.953
446.4932
28.54025
3.342236
2.535811
204.8035
197.6288
117.99
0.8882615
11.16346
206.1211
197.6288
117.9897
0.8882615
58.99487
201.753
197.6288
117.9901
0.8882615
11.16346
313.2622
249.9325
119.415
0.4876477
72.6883
470.9507
765.3325
313.7163
0
0
0
0
0
0
0
0
0.550614
0
0
0
205.9976
613.1867
95.70545
1.146119
54.73777
971.785
502.5953
43.42775
5.123305
0
503.3629
485.7286
289.9943
2.183155
27.43736
506.6008
485.7286
289.9938
2.183155
144.9969
495.8652
485.7286
267.5617
2.183155
27.43736
70.24517
209.0967
95.70545
1.146119
58.2562
755.9082
806.6226
141.2917
1.513648
8.845365
0
0
0
0
0
0
0.550614
0
0
0
49.64063
116.605
16.94503
0.260807
97.63113
582.8335
363.6981
26.17596
3.072732
37.39556
280.7179
363.2636
216.8789
1.632723
20.51968
359.8369
363.2636
216.879
1.632723
108.4395
605.1245
363.2636
216.8789
1.632723
20.51968
16.92745
39.76231
16.94503
0.0889352
13.25659
431.1584
737.5338
141.2917
0
0
0
0
0
0
0
0
0.550614
0
0
0
124.3557
416.6827
69.01615
0.8265015
34.50808
1578.355
829.305
72.69479
8.321185
101.2699
360.2004
466.1182
278.2863
2.095013
26.32962
472.9861
466.1182
278.2858
2.095013
139.4255
360.2004
466.1182
278.2862
2.095013
26.32962
42.40527
142.0888
69.01615
0.281837
42.01033
644.6972
787.5481
315.9388
0
8.845365
0
0
0
0
0
0
0.550614
0
0
0
131.361
391.0912
72.90405
0.873061
44.37691
1269.771
634.03
58.32443
6.69429
81.47039
286.0392
276.0185
164.7911
1.240592
15.59146
287.8792
276.0185
138.0933
1.240592
69.16394
380.5477
276.0185
164.791
1.240592
15.59146
131.361
133.3621
72.90405
0.2977138
44.37691
470.9504
673.4067
315.9377
0
0
0
0
0
0
0
0
0.550614
0
0
0
320.5554
946.6508
138.4217
2.130498
4618.345
460.2637
143.8814
19.91435
2.426536
29.53125
194.8381
141.3201
84.3721
0.6351765
7.98275
194.8381
141.3201
84.3721
0.6351765
42.248
194.8381
141.3201
84.37214
0.6351765
7.98275
320.5554
322.8079
138.4217
0.7264998
108.2914
470.9507
642.1722
315.9377
1.513648
0
0
0
0
0
0
0
0.550614
0
0
0
358.2082
579.3611
164.4673
1.969573
1721.016
342.0208
120.3347
15.36205
1.803154
21.94462
481.8758
520.2035
293.8038
2.338104
29.38474
481.9837
520.2035
267.7146
2.338104
29.38474
482.6322
520.2035
310.577
2.338104
29.38474
122.149
579.3611
164.4673
1.969573
100.1117
431.1584
390.4364
313.7163
1.513648
8.845365
0
0
0
0
0
0
0.550614
0
0
0
91.92
266.0733
34.33635
0.247099
24.92704
342.671
212.9808
4.82265
0
0
326.4163
211.3734
187.3833
0.002966374
13.75076
291.1141
211.3734
187.3827
0.002966374
93.69137
339.6021
211.3734
183.0668
0.002966374
13.75076
31.34472
90.73099
34.33635
0.08426074
6.92528
359.1014
772.0283
150.0898
0
0
0
0
0
0
0
0
0.550614
0
0
0
181.8527
343.8425
6.79846
0.00169807
11.07744
193.8709
80.17249
3.777787
0
0
614.794
447.9096
370.5323
0
24.6242
614.794
447.9096
372.4013
0
186.2007
712.3871
447.9096
372.4004
0
24.6242
62.01177
117.2503
6.79846
0.0005790418
12.9733
487.5488
868.7654
374.5317
0
0
0
0
0
0
0
0
0.550614
0
0
0
172.6718
271.973
40.48526
0.001635283
23.73969
469.7426
244.3518
16.3787
0
30.13945
1217.231
1150.764
658.2721
0
24.80716
1214.254
1150.764
561.5024
0
24.80716
1214.254
1150.764
311.5549
0
24.80716
58.88108
92.7428
40.48526
0.0005576316
3.889912
642.709
859.8693
292.3892
0.005247754
5.296105
0
0
0
0
0
0
0.550614
0
0
0
286.8395
428.3678
72.3384
0.001902458
41.32203
461.2111
205.4976
8.157992
0
6.14241
213.1584
170.336
125.7083
0
5.911365
262.3497
170.336
56.85446
0
28.42723
254.4337
170.336
125.7082
0
5.911365
97.81226
146.0734
72.3384
0.0006487384
145.9498
712.1745
839.8341
379.8301
0
11.75088
0
0
0
0
0
0
0.550614
0
0
0
145.461
95.3547
24.95592
0.3841056
12.47796
300.8503
35.62329
9.57952
1.5861
4.006725
1314.992
964.8765
298.2647
4.336731
54.503
1314.992
964.8765
690.5196
4.336731
54.503
1314.992
964.8765
310.799
4.336731
54.503
49.60219
32.51595
24.95592
0.13098
19.52374
569.0203
878.8116
377.9111
0
8.845365
0
0
0
0
0
0
0.550614
0
0
0
53.33009
120.7596
7.09081
0.0003633221
73.42644
136.3971
114.5581
2.409201
2.679313
1.816537
389.6925
525.301
343.135
2.112433
23.91499
672.6312
525.301
156.6718
2.112433
78.33588
672.1946
525.301
343.1364
2.112433
23.91499
18.18556
41.17901
7.09081
0.0001238928
54.05445
416.4568
1197.303
377.9111
0
0
0
0
0
0
0
0
0.550614
0
0
0
265.9591
890.9668
147.6047
1.767637
73.80235
839.374
352.7714
30.60804
4.425228
53.85561
571.1503
414.2669
296.4716
1.861963
23.4007
571.1503
414.2669
296.4725
1.861963
23.4007
571.1503
414.2669
296.4722
1.861963
23.4007
90.69205
303.8196
147.6047
0.602764
89.8474
431.1584
742.7285
313.7163
0
8.845365
0
0
0
0
0
0
0.550614
0
0
0
154.9904
833.8432
104.1667
0.4837854
6425.06
802.377
331.5514
47.27692
1.516261
0
432.5846
695.838
412.5865
1.174575
21.58777
418.3005
695.838
421.6978
[truncated: 156,080 more rows]
