# Supplementary material for: Environmental trade-offs of direct air capture technologies in climate change mitigation toward 2100
Source: Nat Commun. 2022 Jun 25;13:3635. doi: 10.1038/s41467-022-31146-1 (PMC9233692; doi:10.1038/s41467-022-31146-1)
Supplement: Supplementary file 3 — Supplementary Data 1 [file 41467_2022_31146_MOESM3_ESM.zip › 6-2. Supplementary Dataset/Data_source/IMAGE_results/SSP2_Baseline/nuclfueleff.out]

real main.em.ep.ncl.NuclFuelEff[27](t) = [1971
170
170
170
170
170
170
170
170
170
170
170
170
170
170
170
170
170
170
170
170
170
170
170
170
170
170
0
1972
170
170
170.3448
170
170.3448
170.3448
170.3448
170.3448
170.3448
170.3448
170
170.3448
170.3448
170.3448
170.3448
170
170.3448
170
170.3448
170.3448
170.3448
170.3448
170
170.3448
170.3448
170.3448
0
1973
170.1724
170.1724
170.6897
170.1724
170.6897
170.6897
170.6897
170.6897
170.6897
170.6897
170.1724
170.6897
170.6897
170.6897
170.6897
170.1724
170.6897
170.1724
170.6897
170.6897
170.6897
170.6897
170.1724
170.6897
170.6897
170.6897
0
1974
170.3448
170.3448
171.0345
170.3448
171.0345
171.0345
171.0345
171.0345
171.0345
171.0345
170.3448
171.0345
171.0345
171.0345
171.0345
170.3448
171.0345
170.3448
171.0345
171.0345
171.0345
171.0345
170.3448
171.0345
171.0345
171.0345
0
1975
170.5172
170.5172
171.3793
170.5172
171.3793
171.3793
171.3793
171.3793
171.3793
171.3793
170.5172
171.3793
171.3793
171.3793
171.3793
170.5172
171.3793
170.5172
171.3793
171.3793
171.3793
171.3793
170.5172
171.3793
171.3793
171.3793
0
1976
171.327
171.3623
171.7241
170.5172
171.7241
171.3793
171.7241
171.7241
171.7241
171.7241
171.3228
171.3793
171.7241
171.7241
171.3793
171.3486
171.7241
171.2341
171.7241
171.7241
171.7241
171.7241
171.3629
171.7241
171.3793
171.7241
0
1977
171.333
171.4064
172.069
170.5172
172.069
171.3793
172.069
172.069
172.069
172.069
171.4478
171.3793
172.069
172.069
171.3793
171.5026
172.069
171.2539
172.069
172.069
172.069
172.069
171.4782
172.069
171.3793
172.069
0
1978
171.6898
171.503
172.4138
170.5172
172.4138
171.3793
172.4138
172.4138
172.4138
172.4138
171.6004
171.3793
172.4138
172.4138
171.3793
171.5482
172.4138
171.2856
172.4138
172.4138
172.4138
172.4138
171.4801
172.4138
171.3793
172.4138
0
1979
171.8529
171.5842
172.7586
170.5172
172.7586
171.3793
172.7586
172.7586
172.7586
172.7586
171.7551
171.3793
172.7586
172.4138
171.3793
171.5524
172.7586
171.3277
172.4138
172.4138
172.7586
172.7586
171.7984
172.7586
171.3793
172.7586
0
1980
172.0194
171.5955
173.1035
170.5172
173.1035
171.3793
173.1035
173.1035
173.1035
173.1035
171.9291
171.6823
173.1035
172.4138
171.3793
171.7449
173.1035
171.3793
172.4138
172.5862
173.1035
173.1035
172.048
173.1035
171.3793
173.1035
0
1981
172.1633
171.655
173.4483
170.5172
173.4483
171.3793
173.4483
173.4483
173.4483
173.4483
172.1892
171.6823
173.4483
172.4138
171.3793
172.0715
173.4483
171.4393
172.4138
172.5862
173.4483
173.4483
172.0497
173.4483
171.3793
173.4483
0
1982
172.1687
171.813
173.7931
170.5172
173.7931
171.3793
173.7931
173.7931
173.7931
173.7931
172.4752
172.6519
173.7931
172.5554
171.3793
172.3721
173.7931
172.6348
172.4138
172.9698
173.7931
173.7931
172.1053
173.7931
171.3793
173.7931
0
1983
172.1755
171.857
174.1379
170.5172
174.1379
171.3793
174.1379
174.1379
174.1379
174.1379
172.5984
172.801
174.1379
172.9243
171.3793
172.4951
174.1379
172.6509
172.4138
172.9698
174.1379
174.1379
172.2803
174.1379
171.3793
174.1379
0
1984
172.5484
171.9993
174.4828
170.5172
174.4828
171.3793
174.4828
174.4828
174.4828
174.4828
172.7697
173.2992
174.4828
173.1418
171.3793
172.6261
174.4828
172.6712
173.6036
173.3296
174.4828
174.4828
172.2828
174.4828
171.3793
174.4828
0
1985
173.0002
172.3112
174.8276
170.5172
174.4828
173.3548
174.8276
174.8276
174.8276
174.4828
173.0775
173.4859
174.8276
173.1418
171.3793
172.8158
174.8276
173.2337
173.6036
173.5868
174.8276
174.8276
172.5789
174.8276
171.3793
174.8276
0
1986
173.1768
172.6039
175.1724
170.5172
174.4828
173.3548
175.1724
175.1724
175.1724
174.6552
173.3932
173.6702
175.1724
173.7312
171.3793
173.0648
175.1724
173.2486
174.0029
173.8131
175.1724
175.1724
173.0394
175.1724
171.3793
175.1724
0
1987
173.4428
172.906
175.5172
170.5172
174.4828
173.3548
175.5172
175.5172
175.5172
174.6552
173.5809
173.8509
175.5172
173.7312
171.3793
173.297
175.5172
173.7012
174.4647
173.8131
175.5172
175.5172
173.0414
175.5172
171.3793
175.5172
0
1988
173.6031
173.0993
175.8621
170.5172
174.4828
173.3548
175.8621
175.8621
175.8621
174.6552
173.712
174.2344
175.8621
173.9301
171.3793
173.3001
175.8621
173.7141
174.639
173.8131
175.8621
175.8621
173.3504
175.8621
171.3793
175.8621
0
1989
173.6073
173.3187
176.2069
170.5172
174.4828
173.3548
176.2069
176.2069
176.2069
174.6552
173.8699
174.4323
176.2069
174.2616
171.3793
173.4017
176.2069
173.7292
174.812
173.8131
176.2069
176.2069
173.3524
176.2069
171.3793
176.2069
0
1990
173.6122
173.3602
176.5517
170.5172
174.4828
173.3548
176.5517
176.5517
176.5517
174.6552
173.9061
174.4323
176.5517
174.5465
171.3793
173.6147
176.5517
173.7466
174.9848
173.8131
176.5517
176.5517
173.4946
176.5517
171.3793
176.5517
0
1991
173.8319
173.4771
176.5517
170.5172
174.4828
173.3548
176.8965
176.8965
176.8965
174.6552
173.9061
174.4323
176.8965
174.5465
171.3793
173.6147
176.8965
173.7661
174.9848
173.8131
176.8965
176.8965
173.7154
176.8965
171.3793
176.8965
0
1992
174.045
173.4822
176.5517
170.5172
174.4828
173.3548
177.2414
177.2414
177.2414
174.6552
173.9157
174.4323
177.2414
174.5465
171.3793
173.6147
177.2414
174.4772
174.9848
173.8131
177.2414
177.2414
173.8895
177.2414
171.3793
177.2414
0
1993
174.0501
173.4822
176.5517
170.5172
174.4828
173.3548
177.5862
177.5862
177.5862
174.6552
173.9571
174.4323
177.5862
174.5465
171.3793
173.6147
177.5862
174.9889
174.9848
173.8131
177.5862
177.5862
173.8918
177.5862
171.3793
177.5862
0
1994
174.4769
173.4822
176.5517
170.5172
174.4828
173.3548
177.931
177.931
177.931
174.6552
173.9878
174.6674
177.931
174.5465
171.3793
173.7022
177.931
175.3945
174.9848
173.8131
177.931
177.931
174.294
177.931
171.3793
177.931
0
1995
174.4818
173.4822
176.5517
170.5172
174.4828
173.3548
178.2759
178.2759
178.2759
174.6552
173.9878
174.6674
178.2759
174.5465
171.3793
173.7074
178.2759
175.4039
174.9848
175.0614
178.2759
178.2759
174.5095
178.2759
171.3793
178.2759
0
1996
174.4871
173.4823
177.4138
170.5172
174.4828
173.3548
178.6207
178.6207
178.6207
174.6552
173.9939
174.6674
178.6207
174.5465
171.3793
173.713
178.6207
175.7906
175.3645
175.0614
178.6207
178.6207
174.6707
178.6207
171.3793
178.6207
0
1997
174.4929
173.5186
177.4138
170.5172
174.4828
173.3548
178.9655
178.9655
178.9655
174.6552
174.0002
174.8687
178.9655
174.5688
171.3793
173.719
178.9655
175.7996
175.7014
175.0614
178.9655
178.9655
174.8255
178.9655
171.3793
178.9655
0
1998
174.4992
173.5186
177.4138
170.5172
174.4828
173.3548
179.3103
179.3103
179.3103
174.6552
174.0049
174.8687
179.3103
174.5688
171.3793
173.7254
179.3103
175.8096
175.9262
175.0614
179.3103
179.3103
175.0471
179.3103
171.3793
179.3103
0
1999
174.5059
173.5186
177.4138
170.5172
174.4828
173.3548
179.6552
179.6552
179.6552
174.6552
174.0896
174.8687
179.6552
174.5688
171.3793
173.7321
179.6552
175.8207
176.4059
175.0614
179.6552
179.6552
175.0492
179.6552
171.3793
179.6552
0
2000
174.5132
173.5186
177.4138
170.5172
174.4828
173.3548
180
180
180
174.6552
174.0896
175.0228
180
174.5688
171.3793
173.7393
180
176.272
176.8094
175.0614
180
180
175.0515
180
171.3793
180
0
2001
174.5208
173.5186
177.4138
170.5172
178.2421
173.3548
181.4
181.4
181.4
174.6552
174.1399
175.1779
181.4
174.5688
171.3793
173.7469
181.4
177.2334
176.8094
175.0614
181.4
181.4
175.054
181.4
177.9716
181.4
0
2002
174.5304
173.5186
177.4138
170.5172
178.2421
173.3548
182.8
182.8
182.8
174.6552
174.1496
175.1779
182.8
174.5688
171.3793
174.0969
182.8
177.242
176.8094
175.0614
182.8
182.8
175.0571
182.8
177.9716
182.8
0
2003
174.542
173.5186
177.4138
170.5172
178.2421
173.3548
184.2
184.2
184.2
174.6552
174.1496
175.244
184.2
174.5688
171.3793
174.107
184.2
177.2534
177.5671
176.9218
184.2
184.2
175.201
184.2
177.9716
184.2
0
2004
174.5554
173.5186
177.4138
170.5172
178.2421
173.3548
185.6
185.6
185.6
174.6552
174.1496
175.8028
185.6
174.5688
171.3793
174.1187
185.6
177.2677
177.5671
178.0027
185.6
185.6
175.201
185.6
177.9716
185.6
0
2005
174.5708
173.5186
177.4138
170.5172
178.2421
173.3548
187
187
187
174.6552
174.1496
175.8028
187
175.3698
171.3793
174.1319
187
177.2848
178.0449
178.4069
187
187
175.201
187
177.9716
187
0
2006
174.5881
173.5186
177.4138
170.5172
178.2421
173.3548
188.4
188.4
188.4
174.6552
174.1496
175.8028
188.4
175.3698
171.3793
174.6928
188.4
178.9685
178.5477
178.4069
188.4
188.4
175.787
188.4
177.9716
188.4
0
2007
174.6072
173.5186
177.4138
170.5172
178.2421
173.3548
189.8
189.8
189.8
174.6552
174.1496
175.8028
189.8
175.3698
171.3793
174.7079
189.8
180.3616
178.5477
178.4069
189.8
189.8
176.1399
189.8
177.9716
189.8
0
2008
174.6283
173.5186
177.4138
170.5172
178.2421
173.3548
191.2
191.2
191.2
174.6552
174.1496
175.8028
191.2
175.3698
171.3793
174.7245
191.2
180.9384
178.5477
180.1117
191.2
191.2
176.146
191.2
177.9716
191.2
0
2009
174.6512
173.5186
177.4138
170.5172
178.2421
173.3548
192.6
192.6
192.6
174.6552
174.1496
175.8028
192.6
175.3698
171.3793
174.7427
192.6
180.9523
178.5477
180.1117
192.6
192.6
176.1527
192.6
177.9716
192.6
0
2010
174.676
173.5186
177.4138
170.5172
178.2421
173.3548
194
194
194
174.6552
174.1496
175.8028
194
175.3698
171.3793
174.7623
194
180.9681
178.5477
180.1117
194
194
176.1527
194
177.9716
194
0
2011
174.7027
173.5186
177.4138
170.5172
178.2421
173.3548
195.4
195.4
195.4
174.6552
174.1496
175.8028
195.4
175.3698
171.3793
175.5624
195.4
182.2906
178.5477
181.6043
195.4
195.4
176.1527
195.4
177.9716
195.4
0
2012
174.7312
173.5186
177.4138
170.5172
178.2421
173.3548
196.8
196.8
196.8
174.6552
174.1496
175.8028
196.8
175.3698
171.3793
175.5833
196.8
182.9712
179.4858
182.4866
196.8
196.8
176.1527
196.8
185.5239
196.8
0
2013
174.7312
173.5186
177.4138
170.5172
178.2421
173.3548
198.2
198.2
198.2
174.6552
174.1496
175.8028
198.2
175.3698
171.3793
176.4297
198.2
182.9872
181.1831
183.0079
198.2
198.2
176.1527
198.2
185.5239
198.2
0
2014
174.7312
173.5186
177.4138
170.5172
178.2421
173.3548
199.6
199.6
199.6
174.6552
174.1496
175.8028
199.6
175.3698
171.3793
176.4516
198.2
183.0046
181.1831
184.6615
199.6
199.6
176.1527
199.6
185.5239
199.6
0
2015
174.7312
173.5186
177.4138
170.5172
178.2421
173.3548
201
201
201
174.6552
174.1496
175.8028
201
175.3698
171.3793
176.475
198.2
185.9603
181.1831
187.8524
201
201
176.1527
201
185.5239
201
0
2016
174.7312
173.5186
177.4138
170.5172
178.2421
185.037
202.4
202.4
202.4
174.6552
174.1496
175.8028
202.4
175.3698
171.3793
177.5016
198.2
185.9745
182.0875
190.3896
202.4
202.4
176.1527
202.4
185.5239
202.4
0
2017
174.7312
173.5186
177.4138
170.5172
178.2421
185.037
203.8
203.8
203.8
174.6552
174.1496
175.8028
203.8
175.3698
171.3793
179.3048
198.2
188.4557
182.0875
192.6162
203.8
203.8
176.1527
203.8
190.788
203.8
0
2018
174.7312
173.5186
177.4138
170.5172
178.2421
185.32
205.2
205.2
205.2
174.6552
174.1496
175.8028
205.2
175.3698
171.3793
181.9605
201.4667
192.7726
184.6561
194.7728
205.2
205.2
176.1527
205.2
193.8818
205.2
0
2019
174.7312
173.5186
177.4138
170.5172
178.2421
185.32
206.6
206.6
206.6
174.6552
174.1496
175.8028
206.6
175.3698
171.3793
183.5694
202.8421
195.0745
185.7517
196.573
206.6
206.6
176.1527
206.6
193.8818
206.6
0
2020
174.7312
173.5186
177.4138
170.5172
178.2421
185.32
208
208
208
174.6552
174.1496
175.8028
208
177.7113
171.3793
184.3924
203.8539
195.0799
186.8072
197.6153
208
208
176.1527
208
193.8818
208
0
2021
174.7312
173.9333
177.4138
170.5172
178.2421
185.32
209.4
209.4
209.4
174.6552
174.1496
175.8028
209.4
179.8239
171.3793
186.1003
205.2359
195.8345
186.8072
198.7625
209.4
209.4
176.1527
209.4
200.0201
209.4
0
2022
174.7312
173.9333
178.2626
170.5172
178.2421
185.32
210.8
210.8
210.8
174.6552
174.6573
175.8028
210.8
179.8239
171.3793
186.1003
205.2359
195.8345
186.8072
198.7625
210.8
210.8
176.2587
210.8
200.0201
210.8
0
2023
174.7312
173.9333
178.2626
170.5172
178.2421
185.32
212.2
212.2
212.2
174.6552
174.6573
175.8028
212.2
179.8239
171.3793
186.1003
205.2359
195.8345
186.8072
198.7625
212.2
212.2
176.3717
212.2
200.0718
212.2
0
2024
174.7312
173.9333
179.1715
170.5172
178.2421
185.32
213.6
213.6
213.6
174.6552
174.6573
175.8028
213.6
179.8239
171.3793
186.1003
205.2359
195.8345
186.8072
198.7625
213.6
213.6
176.4811
213.6
200.1515
213.6
0
2025
174.7312
173.9333
179.1715
170.5172
178.2421
185.32
215
215
215
174.6552
174.6573
175.8028
215
179.8239
171.3793
186.1003
205.2359
195.8345
186.8072
198.7625
215
215
176.4811
215
200.242
215
0
2026
174.7312
173.9333
179.1715
170.5172
178.2421
185.32
216.4
216.4
216.4
174.6552
174.6573
175.8028
216.4
179.8239
171.3793
186.1003
205.2359
195.8345
186.8072
198.7625
216.4
216.4
176.4811
216.4
200.3145
216.4
0
2027
174.7312
173.9333
179.1715
170.5172
178.2421
185.32
217.8
217.8
217.8
174.6552
174.6573
175.8028
217.8
179.8239
171.3793
186.1003
205.2359
195.8345
186.8072
198.7625
217.8
217.8
177.4927
217.8
201.2209
217.8
0
2028
174.7312
173.9333
183.1104
170.5172
178.2421
186.2028
219.2
219.2
219.2
176.6096
174.6573
175.8028
219.2
179.8239
171.3793
186.1003
205.2359
195.8345
186.8072
198.7625
219.2
219.2
177.5191
219.2
201.9006
219.2
0
2029
174.7312
173.9333
186.4343
170.5172
178.2421
188.1334
220.6
220.6
220.6
179.0166
174.6573
175.8028
220.6
179.8239
171.3793
186.1003
205.2359
195.8345
186.8072
198.9687
220.6
220.6
177.8262
220.6
202.7799
220.6
0
2030
174.7312
173.9333
189.3683
170.5172
178.2421
189.0251
222
222
222
180.9147
174.6573
175.8028
222
179.8239
171.3793
186.1003
205.2359
195.8345
186.8088
199.3431
222
222
177.8262
222
203.2989
222
0
2031
174.7312
173.9338
193.0818
170.5172
178.2421
191.2068
223.4
223.4
223.4
183.6641
174.6573
175.8028
223.4
179.8239
171.3793
186.1003
205.2359
195.8345
186.8615
199.7105
223.4
223.4
177.9457
223.4
204.0033
223.4
0
2032
174.8178
173.9658
195.3693
170.6897
178.2421
192.7115
224.8
224.8
224.8
185.9637
174.7865
175.8028
224.8
179.8239
171.3793
186.111
205.2359
196.6146
186.9296
199.913
224.8
224.8
178.2363
224.8
204.4078
224.8
0
2033
175.1115
173.9929
197.4964
170.8621
178.2421
194.4205
226.2
226.2
226.2
188.1149
175.0359
175.8028
226.2
179.8239
171.3793
186.1215
205.2359
197.7214
187.0235
200.2947
226.2
226.2
178.5094
226.2
204.8556
226.2
0
2034
175.4203
174.0202
199.3982
171.0345
178.2421
196.1116
227.6
227.6
227.6
190.0314
175.2428
175.9324
227.6
179.8239
171.3793
186.1318
205.2359
198.8681
187.1526
200.6505
227.6
227.6
178.8631
227.6
205.1641
227.6
0
2035
175.7517
174.0246
200.9783
229
178.2421
197.777
229
229
229
191.7496
175.517
176.1095
227.6
179.8239
171.3793
186.1418
205.2359
200.1312
187.2912
201.1028
229
229
179.2647
227.6
205.5551
229
0
2036
176.5839
175.4665
202.883
230.4
178.2421
204.0261
230.4
230.4
230.4
193.303
175.912
176.6165
228.3576
179.8239
230.4
187.2903
205.2359
201.6633
187.4758
201.592
230.4
230.4
180.4393
228.3488
207.1526
230.4
0
2037
176.9645
176.0273
204.3781
231.8
178.2421
206.0262
231.8
231.8
231.8
194.5834
176.5389
176.8217
228.8403
179.8239
231.8
188.2145
205.2359
202.9202
187.606
201.8587
231.8
231.8
181.1416
229.0348
207.8056
231.8
0
2038
177.8741
176.8708
205.8358
233.2
178.2421
207.6749
233.2
233.2
233.2
195.8106
176.9015
176.9787
229.3574
179.8239
233.2
188.4223
205.2359
204.0919
187.7748
202.3571
233.2
233.2
181.5066
229.9009
208.5205
233.2
0
2039
178.9793
177.7178
207.2786
234.6
178.2421
209.3074
234.6
234.6
234.6
197.0066
177.6907
177.2183
229.9113
181.2489
234.6
188.4346
205.2359
205.3954
188.267
202.9119
234.6
234.6
182.2984
230.605
209.3815
234.6
0
2040
180.0358
178.4834
208.5298
236
178.5259
210.8622
236
236
236
198.2092
178.2323
177.3033
230.4945
181.2489
236
188.9274
205.2359
205.4058
188.4076
203.4952
236
236
183.2722
231.0398
210.2431
236
0
2041
181.2599
179.2592
209.9325
237.4
179.4021
212.1879
237.4
237.4
237.4
199.2503
179.3069
177.3033
230.9784
181.2489
237.4
189.9789
205.2359
205.4162
188.5107
203.8911
237.4
237.4
183.2777
231.9852
210.9005
237.4
0
2042
181.7116
180.3086
211.2473
238.8
179.7545
213.257
238.8
238.8
238.8
200.1049
180.756
[truncated: 1,640 more rows]
