# Supplementary material for: Environmental trade-offs of direct air capture technologies in climate change mitigation toward 2100
Source: Nat Commun. 2022 Jun 25;13:3635. doi: 10.1038/s41467-022-31146-1 (PMC9233692; doi:10.1038/s41467-022-31146-1)
Supplement: Supplementary file 3 — Supplementary Data 1 [file 41467_2022_31146_MOESM3_ESM.zip › 6-2. Supplementary Dataset/Data_source/IMAGE_results/SSP2_RCP19_no_DACCS/ElecNetDemand.out]

real main.em.ep.ElecNetDemand[28	10](t) = [1971
3.47513e+08
6587467
1.416023e+08
2.349801e+08
6849970
0
0
0
0
0
2.06162e+09
7342872
1.859822e+09
1.945529e+09
8.037746e+07
0
0
0
0
0
5.39161e+07
574257.4
1.289887e+07
7.469345e-25
1.684733e+07
0
0
0
0
0
1.889619e+07
160308.1
1.362971e+07
4675134
2683539
0
0
0
0
0
8.030165e+07
717384.7
3.383218e+07
4.452432e+07
2195850
0
0
0
0
0
1.04714e+08
1027137
5.258143e+07
2.99601e+07
1.957501e+07
0
0
0
0
0
2.307295e+07
554559.6
1.290975e+07
4388790
1.28524e+07
0
0
0
0
0
1.803205e+07
231905.6
1.406072e+07
2039762
1.372099e+07
0
0
0
0
0
4565619
82806.82
4167722
1369468
1067949
0
0
0
0
0
1.171255e+08
3893169
3.355829e+07
8605026
4594664
0
0
0
0
0
2.04353e+09
5.871197e+07
1.053492e+09
7.461955e+08
1.237349e+08
0
0
0
0
0
3.677486e+08
1.545581e+07
1.142719e+08
5.498204e+07
5.375376e+07
0
0
0
0
0
1.857214e+07
4427509
2891155
3967903
5263434
0
0
0
0
0
2.241194e+08
2.038441e+07
9.493934e+07
5.915691e+07
4.216898e+07
0
0
0
0
0
1.332196e+08
5642811
1.450545e+07
1.069147e+07
1.105806e+08
0
0
0
0
0
8.409439e+08
1.968829e+08
1.467022e+08
2.37859e+08
1.50208e+08
0
0
0
0
0
3.5578e+07
275782
5.542804e+07
6298184
3.824406e+07
0
0
0
0
0
1.306423e+08
2287698
2.140585e+07
1.416736e+07
5.360254e+07
0
0
0
0
0
7.499928e+07
151800.9
1.110547e+07
1.122405e+07
2.293068e+07
0
0
0
0
0
3.196584e+08
4637710
3.99891e+07
1.728489e-27
1.26479e+08
0
0
0
0
0
3.414135e+07
197131.7
1.325181e+07
1.231378e+07
2.848697e+07
0
0
0
0
0
626507.4
121415.5
4499251
2724693
4717328
0
0
0
0
0
8.752599e+08
5.316062e+07
3.111799e+08
1.204095e+08
4321680
0
0
0
0
0
8.393112e+07
8693509
9.548103e+07
4.3532e+07
6938835
0
0
0
0
0
1.340522e+07
117795.4
8628290
4833206
1.232694e+07
0
0
0
0
0
2.270569e+07
297846.9
8505351
3472499
1463530
0
0
0
0
0
0
0
4.175339e+09
3.6079e+09
2.379834e+08
0
0
0
0
0
8.048838e+09
3.926186e+08
4.175339e+09
3.6079e+09
9.459864e+08
0
0
0
0
0
1972
3.764442e+08
6614393
1.597064e+08
1.961133e+08
7147980
0
0
0
0
0
2.178915e+09
8040137
1.884414e+09
1.330323e+09
5.066318e+07
0
0
0
0
0
6.011283e+07
821657.8
1.393564e+07
0
1.539352e+07
0
0
0
0
0
2.11214e+07
169230.8
1.446413e+07
4635786
1827072
0
0
0
0
0
9.112159e+07
1111287
3.76649e+07
3.935295e+07
1583179
0
0
0
0
0
1.10241e+08
1457567
6.029959e+07
3.049582e+07
1.894253e+07
0
0
0
0
0
2.403432e+07
628794.8
1.381766e+07
3410730
1.037909e+07
0
0
0
0
0
2.037246e+07
245131.1
1.490344e+07
2120876
1.218999e+07
0
0
0
0
0
4943678
90446.27
4751148
1366697
673220.9
0
0
0
0
0
1.194479e+08
4279120
3.595318e+07
2.240081e+07
2702327
0
0
0
0
0
2.151877e+09
7.357721e+07
1.115967e+09
5.85825e+08
9.999267e+07
0
0
0
0
0
3.92874e+08
1.947715e+07
1.107653e+08
4.422294e+07
4.80591e+07
0
0
0
0
0
2.119701e+07
4710130
3746135
5067431
6323867
0
0
0
0
0
2.263251e+08
4.594273e+07
9.679709e+07
4.126188e+07
4.09045e+07
0
0
0
0
0
1.345308e+08
8339727
1.635218e+07
7746444
1.085062e+08
0
0
0
0
0
8.492202e+08
3.384047e+08
1.529584e+08
1.718592e+08
1.492731e+08
0
0
0
0
0
4.045329e+07
348725.9
5.672886e+07
5544466
2.649969e+07
0
0
0
0
0
1.343978e+08
3740188
2.608e+07
8421257
3.274257e+07
0
0
0
0
0
7.52975e+07
312810.2
1.190776e+07
8400451
2.419462e+07
0
0
0
0
0
3.519919e+08
5863767
4.192332e+07
3.128413e-29
7.822468e+07
0
0
0
0
0
3.880059e+07
400257.2
1.536981e+07
1.224002e+07
3.05096e+07
0
0
0
0
0
1112603
226094.3
5149569
2105434
5431555
0
0
0
0
0
9.624785e+08
6.272914e+07
2.971719e+08
9.90763e+07
4100657
0
0
0
0
0
9.099917e+07
9813362
9.261825e+07
3.551899e+07
4322815
0
0
0
0
0
1.381569e+07
116865.2
8857707
3185158
8562818
0
0
0
0
0
2.587064e+07
307870.4
8850076
4610672
1524907
0
0
0
0
0
0
0
4.301154e+09
2.665306e+09
2.596832e+08
0
0
0
0
0
8.517996e+09
5.977684e+08
4.301154e+09
2.665306e+09
7.906755e+08
0
0
0
0
0
1973
3.811646e+08
6729415
1.897926e+08
2.130027e+08
7456372
0
0
0
0
0
2.325295e+09
8728452
2.049459e+09
1.626899e+09
5.283529e+07
0
0
0
0
0
6.514651e+07
1070319
1.51363e+07
0
1.651413e+07
0
0
0
0
0
2.313776e+07
176430.8
1.543002e+07
5007983
2248552
0
0
0
0
0
1.062695e+08
1584635
4.337739e+07
4.568704e+07
1913494
0
0
0
0
0
1.137877e+08
1592095
6.987054e+07
3.16118e+07
1.792948e+07
0
0
0
0
0
2.555739e+07
809698.1
1.492788e+07
4078910
1.124359e+07
0
0
368640.1
0
0
2.259765e+07
266473.9
1.657454e+07
2308883
1.321671e+07
0
0
219396.5
0
0
5073316
97754.38
5383711
1817595
694249.4
0
0
1146421
0
0
1.280282e+08
4498488
3.926144e+07
2.118705e+07
2616531
0
0
0
0
0
2.35818e+09
8.967213e+07
1.202542e+09
6.225925e+08
7.097834e+07
0
0
0
0
0
4.210346e+08
2.405417e+07
1.087836e+08
4.94842e+07
5.276314e+07
0
0
0
0
0
6.16125e+07
4821695
4554984
6119171
6065883
0
0
366585.2
0
0
2.285526e+08
4.89044e+07
9.899629e+07
4.299477e+07
4.154045e+07
0
0
0
0
0
1.358547e+08
1.148383e+07
1.838145e+07
8006661
1.104258e+08
0
0
0
0
0
8.575781e+08
3.4307e+08
1.651071e+08
1.785162e+08
1.508867e+08
0
0
0
0
0
4.766897e+07
478062.8
6.940592e+07
7432148
3.092489e+07
0
0
0
0
0
1.356724e+08
5547000
3.181748e+07
9836885
3.549066e+07
0
0
0
0
0
8.835469e+07
464251.5
1.299175e+07
7549626
2.556673e+07
0
0
0
0
0
3.852552e+08
7171523
4.43311e+07
3.208016e-29
8.485032e+07
0
0
0
0
0
4.615309e+07
641206.8
1.804607e+07
1.181995e+07
2.961697e+07
0
0
0
0
0
1245818
388981.3
5959970
1736863
5298756
0
0
0
0
0
1.04916e+09
7.301733e+07
3.234403e+08
1.103053e+08
4367569
0
0
0
0
0
1.037491e+08
9984326
9.809229e+07
4.185249e+07
4795326
0
0
0
0
0
1.78124e+07
119959.7
9203144
3350309
9251344
0
0
0
0
0
2.951091e+07
319983.2
9308943
2823697
1733675
0
0
0
0
0
0
0
4.680176e+09
3.056022e+09
2.713183e+08
0
0
0
0
0
9.163452e+09
6.456926e+08
4.680176e+09
3.056022e+09
7.912249e+08
0
0
2101043
0
0
1974
4.01033e+08
7211972
2.128275e+08
2.122822e+08
2.337602e+07
0
0
0
0
0
2.33353e+09
9197267
2.082833e+09
1.608239e+09
2.229993e+07
0
0
0
0
0
6.808463e+07
1181935
1.59985e+07
2.473623e+07
1.769205e+07
0
0
0
0
0
2.463924e+07
176440.8
1.564921e+07
5245940
2470454
0
0
0
0
0
1.207513e+08
1976090
4.895794e+07
5.086225e+07
2353295
0
0
0
0
0
1.233258e+08
1757120
7.155747e+07
3.488537e+07
1.677679e+07
0
0
0
0
0
2.866515e+07
920463.2
1.86587e+07
4395791
1.212194e+07
0
0
395223.7
0
0
2.335021e+07
295593
1.789042e+07
1829702
1.354735e+07
0
0
233482
0
0
5339749
106417.5
6183460
2081449
703279.9
0
0
1811325
0
0
1.371199e+08
4877221
4.12621e+07
2.491019e+07
2717036
0
0
0
0
0
2.430311e+09
1.036214e+08
1.255561e+09
6.19127e+08
7.583891e+07
0
0
0
0
0
4.459727e+08
2.935917e+07
1.110279e+08
5.033084e+07
5.782696e+07
0
0
0
0
0
6.138231e+07
5019416
5503276
7016428
6701814
0
0
627562.2
0
0
2.308019e+08
5.754691e+07
9.883142e+07
4.324099e+07
4.179434e+07
0
0
0
0
0
1.371918e+08
1.393259e+07
2.010655e+07
8025091
1.093559e+08
0
0
0
0
0
8.660184e+08
3.481066e+08
1.75727e+08
1.796468e+08
1.5262e+08
0
0
0
0
0
5.567322e+07
632328.9
8.168151e+07
8028288
3.13642e+07
0
0
0
0
0
1.375916e+08
6949110
3.647215e+07
9916873
3.578147e+07
0
0
0
0
0
9.347413e+07
627522.5
1.389646e+07
8381487
2.677608e+07
0
0
0
0
0
3.898712e+08
8294702
4.580388e+07
3.265319e-29
8.614723e+07
0
0
0
0
0
5.225621e+07
924072.5
2.047722e+07
1.293038e+07
2.989982e+07
0
0
0
0
0
2657283
560778.4
6806511
1870816
5270243
0
0
0
0
0
1.017568e+09
8.116284e+07
3.294111e+08
1.220552e+08
3871659
0
0
0
0
0
1.166142e+08
1.029837e+07
1.032177e+08
4.64944e+07
4949574
0
0
0
0
0
1.831289e+07
130066
9483240
4472848
8668679
0
0
0
0
0
3.233022e+07
321421.6
9238915
3478578
1673491
0
0
0
0
0
0
0
4.855064e+09
3.094484e+09
2.79163e+08
0
0
0
0
0
9.353866e+09
6.951878e+08
4.855064e+09
3.094484e+09
7.925985e+08
0
0
3067593
0
0
1975
3.671546e+08
7639139
2.320455e+08
2.114967e+08
2.396255e+07
0
0
0
0
0
2.290383e+09
9997633
2.140126e+09
1.72681e+09
2.669492e+07
0
0
0
0
0
7.344243e+07
1303430
1.700885e+07
1.984631e+07
1.912713e+07
0
0
0
0
0
2.587427e+07
190840.9
1.665992e+07
5643251
2946856
0
0
0
0
0
1.330403e+08
2265699
4.796794e+07
5.666662e+07
2750411
0
0
0
0
0
1.227029e+08
1681500
7.778507e+07
3.604247e+07
1.592848e+07
0
0
0
0
0
5.562148e+07
987879.4
1.986928e+07
5385875
1.301412e+07
0
0
73577.41
0
0
3.343562e+07
310274.4
1.872978e+07
2107778
5911276
0
0
38870.5
0
0
5649424
116754.7
6905805
2147998
682794.2
0
0
1834784
0
0
1.505647e+08
5019876
4.242618e+07
2.492047e+07
3029696
0
0
0
0
0
2.314594e+09
1.138691e+08
1.305652e+09
6.661038e+08
7.073307e+07
0
0
0
0
0
4.724157e+08
3.668896e+07
1.098512e+08
6.613951e+07
5.913087e+07
0
0
0
0
0
7.31741e+07
5409898
6628374
8898422
6089259
0
0
565520.5
0
0
2.330736e+08
6.374422e+07
9.835542e+07
4.365222e+07
4.26009e+07
0
0
0
0
0
1.38542e+08
1.682645e+07
2.181637e+07
8103182
1.085936e+08
0
0
0
0
0
8.745417e+08
3.531566e+08
1.878796e+08
1.812709e+08
1.540232e+08
0
0
0
0
0
5.93135e+07
748726.8
1.018449e+08
1.064556e+07
3.69726e+07
0
0
0
0
0
1.557929e+08
8521482
4.124178e+07
1.169515e+07
3.986668e+07
0
0
0
0
0
1.061968e+08
794712.9
1.483188e+07
9742150
2.818492e+07
0
0
0
0
0
4.523244e+08
9846520
4.740682e+07
3.445911e-29
9.301026e+07
0
0
0
0
0
5.948992e+07
1209055
2.282276e+07
2.32157e+07
1.37734e+07
0
0
0
0
0
3168572
738629.7
7618732
2327202
6544954
0
0
0
0
0
1.008383e+09
9.192046e+07
3.451982e+08
1.414401e+08
4222184
0
0
0
0
0
1.193075e+08
1.097176e+07
1.074353e+08
4.799271e+07
5421339
0
0
0
0
0
1.975677e+07
136540
9662407
4476085
9158360
0
0
0
0
0
3.38533e+07
300303.2
9744857
3491791
2152862
0
0
0
0
0
0
0
5.057514e+09
3.320261e+09
2.821014e+08
0
0
0
0
0
9.381796e+09
7.443964e+08
5.057514e+09
3.320262e+09
7.945267e+08
0
0
2512752
0
0
1976
3.84254e+08
7608167
2.52544e+08
2.389237e+08
2.453457e+07
0
0
0
0
0
2.514145e+09
1.037726e+07
2.251107e+09
1.808299e+09
2.605337e+07
0
0
0
0
0
8.085615e+07
1260230
1.795213e+07
2.171054e+07
1.829235e+07
0
0
0
0
0
2.747297e+07
212441
1.835445e+07
6278403
2732401
0
0
0
0
0
1.537116e+08
2453025
5.600941e+07
6.07963e+07
3173508
0
0
0
0
0
1.294037e+08
1706700
8.255821e+07
3.707069e+07
1.552457e+07
0
0
0
0
0
5.700842e+07
1096819
2.166955e+07
5779239
1.372197e+07
0
0
61536.39
0
0
3.493349e+07
323096
1.99884e+07
2511452
3016691
0
0
31664.98
0
0
6164311
122704.3
7716548
2286764
672613
0
0
1448811
0
0
1.63185e+08
5368119
4.271218e+07
2.782055e+07
3250719
0
0
0
0
0
2.473209e+09
1.23615e+08
1.371841e+09
7.342566e+08
7.19019e+07
0
0
0
0
0
5.208627e+08
3.535729e+07
1.112563e+08
4.864518e+07
6.449888e+07
0
0
0
0
0
8.183557e+07
5773646
8136187
9906425
6816158
0
0
173055.1
0
0
2.353674e+08
6.972462e+07
9.685567e+07
4.408748e+07
4.208716e+07
0
0
0
0
0
1.399055e+08
1.795264e+07
2.275939e+07
8178814
1.126613e+08
0
0
0
0
0
8.831488e+08
3.732401e+08
2.027283e+08
1.82991e+08
1.549464e+08
0
0
0
0
0
6.561821e+07
879126.4
1.043396e+08
1.295735e+07
4.106172e+07
0
0
0
0
0
1.72129e+08
9778829
4.633256e+07
1.39393e+07
4.613262e+07
0
0
0
0
0
1.162704e+08
977679.4
1.607461e+07
1.016162e+07
2.919313e+07
0
0
0
0
0
4.691644e+08
1.053654e+07
4.972848e+07
3.47598e-29
1.009083e+08
0
0
0
0
0
6.868595e+07
1529481
2.552338e+07
2.23542e+07
1.564455e+07
0
0
0
0
0
1267430
924166.5
8442378
2433240
6644150
0
0
0
0
0
1.080076e+09
1.024546e+08
3.584101e+08
1.4918e+08
4747239
0
0
0
0
0
1.24298e+08
1.152778e+07
1.105914e+08
5.143153e+07
5553448
0
0
0
0
0
1.796003e+07
138256.3
9928936
4466290
9339800
0
0
0
0
0
3.49803e+07
294744.5
1.000859e+07
4938912
2260451
0
0
0
0
0
0
0
5.323568e+09
3.511405e+09
2.795131e+08
0
0
0
0
0
1.003591e+10
7.95233e+08
5.323568e+09
3.511405e+09
8.2537e+08
0
0
1715068
0
0
1977
4.095809e+08
8014188
2.640281e+08
2.590568e+08
2.523221e+07
0
0
0
0
0
2.607716e+09
1.17913e+07
2.329294e+09
1.879567e+09
2.458829e+07
0
0
0
0
0
8.763617e+07
1339440
1.883447e+07
2.349174e+07
2.105821e+07
0
0
0
0
0
3.06667e+07
223241
2.087914e+07
6494545
2670792
0
0
0
0
0
1.736989e+08
2445875
6.449999e+07
6.61284e+07
3770517
0
0
0
0
0
1.394531e+08
1692300
8.841542e+07
4.019789e+07
1.591347e+07
0
0
0
0
0
6.252905e+07
1171779
2.45599e+07
6220227
1.425768e+07
0
0
58939.57
0
0
3.760156e+07
322204.6
2.201491e+07
2621280
2422711
0
0
29616.27
0
0
6628810
129245.5
8764990
2390509
705652.5
0
0
1327352
0
0
1.705411e+08
5694617
4.272314e+07
2.927642e+07
4239320
0
0
0
0
0
2.508162e+09
1.322277e+08
1.421523e+09
7.603518e+08
8.068402e+07
0
0
0
0
0
5.429201e+08
3.691684e+07
1.141651e+08
6.06068e+07
7.292515e+07
0
0
0
0
0
8.966207e+07
5973775
9347915
9862355
6401367
0
0
159041.1
0
0
2.376838e+08
7.820625e+07
9.470382e+07
4.445365e+07
4.301677e+07
0
0
0
0
0
1.412825e+08
2.008587e+07
2.363379e+07
8283436
1.107805e+08
0
0
0
0
0
8.918405e+08
3.864077e+08
2.097478e+08
1.847752e+08
1.568517e+08
0
0
0
0
0
6.348663e+07
956375.4
1.173115e+08
1.503512e+07
5.021819e+07
0
0
0
0
0
1.766839e+08
1.037828e+07
5.309162e+07
1.43753e+07
4.828719e+07
0
0
0
0
0
1.29585e+08
1251790
1.744138e+07
1.139411e+07
3.021451e+07
0
0
0
0
0
5.159876e+08
1.131083e+07
5.271525e+07
3.80162e-29
1.163946e+08
0
0
0
0
0
6.629154e+07
1991353
2.871506e+07
3.419541e+07
1.677362e+07
0
0
0
0
0
2153193
1191582
9392207
2811986
6273615
0
0
0
0
0
1.106533e+09
1.06182e+08
3.74712e+08
1.689635e+08
4970444
0
0
0
0
0
1.294613e+08
1.178402e+07
1.149199e+08
5.64943e+07
5737313
0
0
0
0
0
1.915905e+07
138598
1.021386e+07
5288940
9215561
0
0
0
0
0
3.411975e+07
283772
1.054547e+07
3480078
2380377
0
0
0
0
0
0
0
5.546194e+09
3.695817e+09
2.847175e+08
0
0
0
0
0
1.038106e+10
8.381109e+08
5.546194e+09
3.695817e+09
8.759839e+08
0
0
1574949
0
0
1978
4.553956e+08
8738612
2.766476e+08
2.406024e+08
2.58907e+07
0
0
0
0
0
2.680207e+09
9480516
2.381071e+09
1.935734e+09
2.414664e+07
0
0
0
0
0
9.561161e+07
1512270
2.049374e+07
2.496772e+07
2.430641e+07
0
0
0
0
0
3.229061e+07
234051
[truncated: 34,530 more rows]
