# Supplementary material for: Environmental trade-offs of direct air capture technologies in climate change mitigation toward 2100
Source: Nat Commun. 2022 Jun 25;13:3635. doi: 10.1038/s41467-022-31146-1 (PMC9233692; doi:10.1038/s41467-022-31146-1)
Supplement: Supplementary file 3 — Supplementary Data 1 [file 41467_2022_31146_MOESM3_ESM.zip › 6-2. Supplementary Dataset/Data_source/IMAGE_results/SSP2_RCP19_no_DACCS/nuclfueleff.out]

real main.em.ep.ncl.NuclFuelEff[27](t) = [1971
170
170
170
170
170
170
170
170
170
170
170
170
170
170
170
170
170
170
170
170
170
170
170
170
170
170
0
1972
170
170
170.3448
170
170.3448
170.3448
170.3448
170.3448
170.3448
170.3448
170
170.3448
170.3448
170.3448
170.3448
170
170.3448
170
170.3448
170.3448
170.3448
170.3448
170
170.3448
170.3448
170.3448
0
1973
170.1724
170.1724
170.6897
170.1724
170.6897
170.6897
170.6897
170.6897
170.6897
170.6897
170.1724
170.6897
170.6897
170.6897
170.6897
170.1724
170.6897
170.1724
170.6897
170.6897
170.6897
170.6897
170.1724
170.6897
170.6897
170.6897
0
1974
170.3448
170.3448
171.0345
170.3448
171.0345
171.0345
171.0345
171.0345
171.0345
171.0345
170.3448
171.0345
171.0345
171.0345
171.0345
170.3448
171.0345
170.3448
171.0345
171.0345
171.0345
171.0345
170.3448
171.0345
171.0345
171.0345
0
1975
170.5172
170.5172
171.3793
170.5172
171.3793
171.3793
171.3793
171.3793
171.3793
171.3793
170.5172
171.3793
171.3793
171.3793
171.3793
170.5172
171.3793
170.5172
171.3793
171.3793
171.3793
171.3793
170.5172
171.3793
171.3793
171.3793
0
1976
171.327
171.3623
171.7241
170.5172
171.7241
171.3793
171.7241
171.7241
171.7241
171.7241
171.3228
171.3793
171.7241
171.7241
171.3793
171.3486
171.7241
171.2341
171.7241
171.7241
171.7241
171.7241
171.3629
171.7241
171.3793
171.7241
0
1977
171.333
171.4064
172.069
170.5172
172.069
171.3793
172.069
172.069
172.069
172.069
171.4478
171.3793
172.069
172.069
171.3793
171.5026
172.069
171.2539
172.069
172.069
172.069
172.069
171.4782
172.069
171.3793
172.069
0
1978
171.6898
171.503
172.4138
170.5172
172.4138
171.3793
172.4138
172.4138
172.4138
172.4138
171.6004
171.3793
172.4138
172.4138
171.3793
171.5482
172.4138
171.2856
172.4138
172.4138
172.4138
172.4138
171.4801
172.4138
171.3793
172.4138
0
1979
171.8529
171.5842
172.7586
170.5172
172.7586
171.3793
172.7586
172.7586
172.7586
172.7586
171.7551
171.3793
172.7586
172.4138
171.3793
171.5524
172.7586
171.3277
172.4138
172.4138
172.7586
172.7586
171.7984
172.7586
171.3793
172.7586
0
1980
172.0194
171.5955
173.1035
170.5172
173.1035
171.3793
173.1035
173.1035
173.1035
173.1035
171.9291
171.6823
173.1035
172.4138
171.3793
171.7449
173.1035
171.3793
172.4138
172.5862
173.1035
173.1035
172.048
173.1035
171.3793
173.1035
0
1981
172.1633
171.655
173.4483
170.5172
173.4483
171.3793
173.4483
173.4483
173.4483
173.4483
172.1892
171.6823
173.4483
172.4138
171.3793
172.0715
173.4483
171.4393
172.4138
172.5862
173.4483
173.4483
172.0497
173.4483
171.3793
173.4483
0
1982
172.1687
171.813
173.7931
170.5172
173.7931
171.3793
173.7931
173.7931
173.7931
173.7931
172.4752
172.6519
173.7931
172.5554
171.3793
172.3721
173.7931
172.6348
172.4138
172.9698
173.7931
173.7931
172.1053
173.7931
171.3793
173.7931
0
1983
172.1755
171.857
174.1379
170.5172
174.1379
171.3793
174.1379
174.1379
174.1379
174.1379
172.5984
172.801
174.1379
172.9243
171.3793
172.4951
174.1379
172.6509
172.4138
172.9698
174.1379
174.1379
172.2803
174.1379
171.3793
174.1379
0
1984
172.5484
171.9993
174.4828
170.5172
174.4828
171.3793
174.4828
174.4828
174.4828
174.4828
172.7697
173.2992
174.4828
173.1418
171.3793
172.6261
174.4828
172.6712
173.6036
173.3296
174.4828
174.4828
172.2828
174.4828
171.3793
174.4828
0
1985
173.0002
172.3112
174.8276
170.5172
174.4828
173.3548
174.8276
174.8276
174.8276
174.4828
173.0775
173.4859
174.8276
173.1418
171.3793
172.8158
174.8276
173.2337
173.6036
173.5868
174.8276
174.8276
172.5789
174.8276
171.3793
174.8276
0
1986
173.1768
172.6039
175.1724
170.5172
174.4828
173.3548
175.1724
175.1724
175.1724
174.6552
173.3932
173.6702
175.1724
173.7312
171.3793
173.0648
175.1724
173.2486
174.0029
173.8131
175.1724
175.1724
173.0394
175.1724
171.3793
175.1724
0
1987
173.4428
172.906
175.5172
170.5172
174.4828
173.3548
175.5172
175.5172
175.5172
174.6552
173.5809
173.8509
175.5172
173.7312
171.3793
173.297
175.5172
173.7012
174.4647
173.8131
175.5172
175.5172
173.0414
175.5172
171.3793
175.5172
0
1988
173.6031
173.0993
175.8621
170.5172
174.4828
173.3548
175.8621
175.8621
175.8621
174.6552
173.712
174.2344
175.8621
173.9301
171.3793
173.3001
175.8621
173.7141
174.639
173.8131
175.8621
175.8621
173.3504
175.8621
171.3793
175.8621
0
1989
173.6073
173.3187
176.2069
170.5172
174.4828
173.3548
176.2069
176.2069
176.2069
174.6552
173.8699
174.4323
176.2069
174.2616
171.3793
173.4017
176.2069
173.7292
174.812
173.8131
176.2069
176.2069
173.3524
176.2069
171.3793
176.2069
0
1990
173.6122
173.3602
176.5517
170.5172
174.4828
173.3548
176.5517
176.5517
176.5517
174.6552
173.9061
174.4323
176.5517
174.5465
171.3793
173.6147
176.5517
173.7466
174.9848
173.8131
176.5517
176.5517
173.4946
176.5517
171.3793
176.5517
0
1991
173.8319
173.4771
176.5517
170.5172
174.4828
173.3548
176.8965
176.8965
176.8965
174.6552
173.9061
174.4323
176.8965
174.5465
171.3793
173.6147
176.8965
173.7661
174.9848
173.8131
176.8965
176.8965
173.7154
176.8965
171.3793
176.8965
0
1992
174.045
173.4822
176.5517
170.5172
174.4828
173.3548
177.2414
177.2414
177.2414
174.6552
173.9157
174.4323
177.2414
174.5465
171.3793
173.6147
177.2414
174.4772
174.9848
173.8131
177.2414
177.2414
173.8895
177.2414
171.3793
177.2414
0
1993
174.0501
173.4822
176.5517
170.5172
174.4828
173.3548
177.5862
177.5862
177.5862
174.6552
173.9571
174.4323
177.5862
174.5465
171.3793
173.6147
177.5862
174.9889
174.9848
173.8131
177.5862
177.5862
173.8918
177.5862
171.3793
177.5862
0
1994
174.4769
173.4822
176.5517
170.5172
174.4828
173.3548
177.931
177.931
177.931
174.6552
173.9878
174.6674
177.931
174.5465
171.3793
173.7022
177.931
175.3945
174.9848
173.8131
177.931
177.931
174.294
177.931
171.3793
177.931
0
1995
174.4818
173.4822
176.5517
170.5172
174.4828
173.3548
178.2759
178.2759
178.2759
174.6552
173.9878
174.6674
178.2759
174.5465
171.3793
173.7074
178.2759
175.4039
174.9848
175.0614
178.2759
178.2759
174.5095
178.2759
171.3793
178.2759
0
1996
174.4871
173.4823
177.4138
170.5172
174.4828
173.3548
178.6207
178.6207
178.6207
174.6552
173.9939
174.6674
178.6207
174.5465
171.3793
173.713
178.6207
175.7906
175.3645
175.0614
178.6207
178.6207
174.6707
178.6207
171.3793
178.6207
0
1997
174.4929
173.5186
177.4138
170.5172
174.4828
173.3548
178.9655
178.9655
178.9655
174.6552
174.0002
174.8687
178.9655
174.5688
171.3793
173.719
178.9655
175.7996
175.7014
175.0614
178.9655
178.9655
174.8255
178.9655
171.3793
178.9655
0
1998
174.4992
173.5186
177.4138
170.5172
174.4828
173.3548
179.3103
179.3103
179.3103
174.6552
174.0049
174.8687
179.3103
174.5688
171.3793
173.7254
179.3103
175.8096
175.9262
175.0614
179.3103
179.3103
175.0471
179.3103
171.3793
179.3103
0
1999
174.5059
173.5186
177.4138
170.5172
174.4828
173.3548
179.6552
179.6552
179.6552
174.6552
174.0896
174.8687
179.6552
174.5688
171.3793
173.7321
179.6552
175.8207
176.4059
175.0614
179.6552
179.6552
175.0492
179.6552
171.3793
179.6552
0
2000
174.5132
173.5186
177.4138
170.5172
174.4828
173.3548
180
180
180
174.6552
174.0896
175.0228
180
174.5688
171.3793
173.7393
180
176.272
176.8094
175.0614
180
180
175.0515
180
171.3793
180
0
2001
174.5208
173.5186
177.4138
170.5172
178.2421
173.3548
181.4
181.4
181.4
174.6552
174.1399
175.1779
181.4
174.5688
171.3793
173.7469
181.4
177.2334
176.8094
175.0614
181.4
181.4
175.054
181.4
177.9716
181.4
0
2002
174.5304
173.5186
177.4138
170.5172
178.2421
173.3548
182.8
182.8
182.8
174.6552
174.1496
175.1779
182.8
174.5688
171.3793
174.0969
182.8
177.242
176.8094
175.0614
182.8
182.8
175.0571
182.8
177.9716
182.8
0
2003
174.542
173.5186
177.4138
170.5172
178.2421
173.3548
184.2
184.2
184.2
174.6552
174.1496
175.244
184.2
174.5688
171.3793
174.107
184.2
177.2534
177.5671
176.9218
184.2
184.2
175.201
184.2
177.9716
184.2
0
2004
174.5554
173.5186
177.4138
170.5172
178.2421
173.3548
185.6
185.6
185.6
174.6552
174.1496
175.8028
185.6
174.5688
171.3793
174.1187
185.6
177.2677
177.5671
178.0027
185.6
185.6
175.201
185.6
177.9716
185.6
0
2005
174.5708
173.5186
177.4138
170.5172
178.2421
173.3548
187
187
187
174.6552
174.1496
175.8028
187
175.3698
171.3793
174.1319
187
177.2848
178.0449
178.4069
187
187
175.201
187
177.9716
187
0
2006
174.5881
173.5186
177.4138
170.5172
178.2421
173.3548
188.4
188.4
188.4
174.6552
174.1496
175.8028
188.4
175.3698
171.3793
174.6928
188.4
178.9685
178.5477
178.4069
188.4
188.4
175.787
188.4
177.9716
188.4
0
2007
174.6072
173.5186
177.4138
170.5172
178.2421
173.3548
189.8
189.8
189.8
174.6552
174.1496
175.8028
189.8
175.3698
171.3793
174.7079
189.8
180.3616
178.5477
178.4069
189.8
189.8
176.1399
189.8
177.9716
189.8
0
2008
174.6283
173.5186
177.4138
170.5172
178.2421
173.3548
191.2
191.2
191.2
174.6552
174.1496
175.8028
191.2
175.3698
171.3793
174.7245
191.2
180.9384
178.5477
180.1117
191.2
191.2
176.146
191.2
177.9716
191.2
0
2009
174.6512
173.5186
177.4138
170.5172
178.2421
173.3548
192.6
192.6
192.6
174.6552
174.1496
175.8028
192.6
175.3698
171.3793
174.7427
192.6
180.9523
178.5477
180.1117
192.6
192.6
176.1527
192.6
177.9716
192.6
0
2010
174.676
173.5186
177.4138
170.5172
178.2421
173.3548
194
194
194
174.6552
174.1496
175.8028
194
175.3698
171.3793
174.7623
194
180.9681
178.5477
180.1117
194
194
176.1527
194
177.9716
194
0
2011
174.7027
173.5186
177.4138
170.5172
178.2421
173.3548
195.4
195.4
195.4
174.6552
174.1496
175.8028
195.4
175.3698
171.3793
175.5624
195.4
182.2906
178.5477
181.6043
195.4
195.4
176.1527
195.4
177.9716
195.4
0
2012
174.7312
173.5186
177.4138
170.5172
178.2421
173.3548
196.8
196.8
196.8
174.6552
174.1496
175.8028
196.8
175.3698
171.3793
175.5833
196.8
182.9712
179.4858
182.4866
196.8
196.8
176.1527
196.8
185.5239
196.8
0
2013
174.7312
173.5186
177.4138
170.5172
178.2421
173.3548
198.2
198.2
198.2
174.6552
174.1496
175.8028
198.2
175.3698
171.3793
176.4297
198.2
182.9872
181.1831
183.0079
198.2
198.2
176.1527
198.2
185.5239
198.2
0
2014
174.7312
173.5186
177.4138
170.5172
178.2421
173.3548
199.6
199.6
199.6
174.6552
174.1496
175.8028
199.6
175.3698
171.3793
176.4516
198.2
183.0046
181.1831
184.6615
199.6
199.6
176.1527
199.6
185.5239
199.6
0
2015
174.7312
173.5186
177.4138
170.5172
178.2421
173.3548
201
201
201
174.6552
174.1496
175.8028
201
175.3698
171.3793
176.475
198.2
185.9603
181.1831
187.8524
201
201
176.1527
201
185.5239
201
0
2016
174.7312
173.5186
177.4138
170.5172
178.2421
185.037
202.4
202.4
202.4
174.6552
174.1496
175.8028
202.4
175.3698
171.3793
177.5016
198.2
185.9745
182.0875
190.3896
202.4
202.4
176.1527
202.4
185.5239
202.4
0
2017
174.7312
173.5186
177.4138
170.5172
178.2421
185.037
203.8
203.8
203.8
174.6552
174.1496
175.8028
203.8
175.3698
171.3793
179.3048
198.2
188.4557
182.0875
192.6162
203.8
203.8
176.1527
203.8
190.788
203.8
0
2018
174.7312
173.5186
177.4138
170.5172
178.2421
185.32
205.2
205.2
205.2
174.6552
174.1496
175.8028
205.2
175.3698
171.3793
181.9605
201.4667
192.7726
184.6561
194.7728
205.2
205.2
176.1527
205.2
193.8818
205.2
0
2019
174.7312
173.5186
177.4138
170.5172
178.2421
185.32
206.6
206.6
206.6
174.6552
174.1496
175.8028
206.6
175.3698
171.3793
183.5694
202.8421
195.0745
185.7517
196.573
206.6
206.6
176.1527
206.6
193.8818
206.6
0
2020
174.7312
173.5186
177.4138
170.5172
178.2421
185.32
208
208
208
174.6552
174.1496
175.8028
208
177.7113
171.3793
184.3924
203.8539
195.0799
186.8072
197.6153
208
208
176.1527
208
193.8818
208
0
2021
174.7312
173.9333
177.4138
170.5172
178.2421
185.32
209.4
209.4
209.4
174.6552
174.1496
175.8028
209.4
179.8239
171.3793
186.1003
205.2359
195.8345
186.8072
198.7625
209.4
209.4
176.1527
209.4
200.0201
209.4
0
2022
174.7312
173.9333
178.2626
170.5172
178.2421
185.32
210.8
210.8
210.8
174.6552
174.6573
175.8028
210.8
179.8239
171.3793
186.1003
205.2359
195.8345
186.8072
198.7625
210.8
210.8
176.2587
210.8
200.0201
210.8
0
2023
174.7312
173.9333
178.2626
170.5172
178.2421
185.32
212.2
212.2
212.2
174.6552
174.6573
175.8028
212.2
179.8239
171.3793
186.1003
205.2359
195.8345
186.8072
198.7625
212.2
212.2
176.3717
212.2
200.0718
212.2
0
2024
174.7312
173.9333
179.1715
170.5172
178.2421
185.32
213.6
213.6
213.6
174.6552
174.6573
175.8028
213.6
179.8239
171.3793
186.1003
205.2359
195.8345
186.8072
198.7625
213.6
213.6
176.4811
213.6
200.1515
213.6
0
2025
174.7312
173.9333
179.1715
170.5172
178.2421
185.32
215
215
215
174.6552
174.6573
175.8028
215
179.8239
171.3793
186.1003
205.2359
195.8345
186.8072
198.7625
215
215
176.4811
215
200.242
215
0
2026
174.7312
173.9333
179.1715
170.5172
178.2421
185.32
216.4
216.4
216.4
174.6552
174.6573
175.8028
216.4
179.8239
171.3793
186.1003
205.2431
195.8345
186.8072
198.7625
216.4
216.4
176.4811
216.4
200.5036
216.4
0
2027
174.7312
173.9333
179.1715
170.5172
178.2421
185.32
217.8
217.8
217.8
174.6552
174.6573
177.9225
217.8
179.8239
171.3793
186.1003
207.4186
195.8345
186.8072
198.7625
217.8
217.8
179.6116
217.8
204.3354
217.8
0
2028
174.7312
173.9333
202.6878
170.5172
178.2421
185.32
219.2
219.2
219.2
177.3876
174.6573
177.9225
219.2
179.8239
171.3793
186.1003
207.7463
195.8345
186.8072
198.7625
219.2
219.2
179.6321
219.2
207.435
219.2
0
2029
174.7312
173.9333
212.3483
170.5172
178.2421
190.3109
220.6
220.6
220.6
184.4263
174.6573
180.1587
220.6
179.8239
171.3793
186.1003
212.1916
212.8346
188.4693
198.7625
220.6
220.6
183.2925
220.6
212.2445
220.6
0
2030
175.176
174.0496
216.0568
170.5172
178.2421
207.1909
222
222
222
205.8375
174.7375
180.1867
222
179.8239
171.3793
186.1003
214.1389
213.8055
189.9909
205.3943
222
222
186.3017
222
214.2562
222
0
2031
175.4947
181.2831
216.9765
170.5172
178.2421
211.7928
223.4
223.4
223.4
212.9067
178.8814
185.5198
223.4
184.4895
171.3793
186.1003
214.1389
217.0916
192.3284
212.8354
223.4
223.4
191.1463
223.4
216.0093
223.4
0
2032
175.5022
181.7221
216.9765
170.6897
178.2421
211.7928
224.8
224.8
224.8
216.1431
181.2487
187.4805
224.8
185.2977
171.3793
186.111
216.2939
217.0945
194.714
214.9032
224.8
224.8
194.8642
224.8
216.0318
224.8
0
2033
175.7003
184.4431
216.9765
170.8621
178.2421
211.9441
226.2
226.2
226.2
217.1742
184.6093
192.9742
226.2
185.3466
171.3793
186.1215
216.4283
217.4757
195.0783
217.5687
226.2
226.2
194.8706
226.2
216.6697
226.2
0
2034
175.9811
186.4665
216.9765
171.0345
178.2421
212.173
227.6
227.6
227.6
217.1742
184.624
195.5824
227.6
186.3522
171.3793
186.15
218.054
217.6929
195.0783
217.5687
227.6
227.6
196.824
227.6
216.6889
227.6
0
2035
176.1548
188.1268
216.9765
229
178.2421
212.173
229
229
229
217.1744
185.7703
198.7907
227.6
186.9825
171.3793
186.1601
218.8495
218.0756
195.2433
218.7173
229
229
198.5835
227.6
217.5346
229
0
2036
176.7466
193.8673
216.9765
230.4
178.2421
214.4244
230.4
230.4
230.4
217.1744
186.6656
199.7342
227.6
186.9825
230.4
187.3094
218.8495
218.3123
195.2433
218.7173
230.4
230.4
199.938
227.6
217.8405
230.4
0
2037
176.8488
195.6579
216.9765
231.8
178.2421
214.4244
231.8
231.8
231.8
217.1744
187.1297
199.7342
227.6
186.9825
231.8
188.2343
218.8495
218.8799
195.2433
218.7173
231.8
231.8
200.6379
227.6
217.8405
231.8
0
2038
177.3341
197.9521
217.3766
233.2
178.2421
214.4244
233.2
233.2
233.2
217.2897
187.7226
199.7342
227.6
186.9825
233.2
188.4422
218.8495
219.2485
195.2433
218.7173
233.2
233.2
201.9529
227.6
217.8405
233.2
0
2039
177.6822
199.2406
217.4612
234.6
178.2421
214.4244
234.6
234.6
234.6
217.4215
191.1792
199.7342
227.6
189.2514
234.6
189.1233
218.8495
219.9449
195.6314
218.7984
234.6
234.6
204.8022
227.6
217.8821
234.6
0
2040
178.0235
199.8564
217.8362
236
178.2421
214.4244
236
236
236
217.6223
192.367
200.7432
227.6
189.2514
236
191.1006
218.8495
220.2918
195.6657
218.8791
236
236
206.0811
227.6
218.6208
236
0
2041
178.3391
200.5278
217.8386
237.4
178.3474
215.1911
237.4
237.4
237.4
217.6223
194.3419
201.1034
228.0998
189.2514
237.4
193.4811
218.8495
220.3612
195.6657
218.8791
237.4
237.4
206.1004
227.6
218.6208
237.4
0
2042
178.3563
201.8869
218.1062
238.8
187.3287
216.4008
238.8
238.8
238.8
217.768
196.1326
[truncated: 1,640 more rows]
