# Supplementary material for: Environmental trade-offs of direct air capture technologies in climate change mitigation toward 2100
Source: Nat Commun. 2022 Jun 25;13:3635. doi: 10.1038/s41467-022-31146-1 (PMC9233692; doi:10.1038/s41467-022-31146-1)
Supplement: Supplementary file 3 — Supplementary Data 1 [file 41467_2022_31146_MOESM3_ESM.zip › 6-2. Supplementary Dataset/Data_source/IMAGE_results/SSP2_RCP19_no_DACCS/tpes.out]

real main.em.TPEStotal[28	10](t) = [1971
696.5057
3086.58
0
1090.812
0
80.25784
15.3612
0
584.8596
5554.377
12430.46
30595.04
0
18037.51
0
1708.232
145.9872
2.1096
948.582
63867.92
62.56841
1200.67
0
364.0222
0
231.4949
0
0
51.7716
1910.527
5.01786
1023.761
0
67.20232
0
424.1079
0
0
13.29312
1533.382
105.9082
1138.178
0
1.538242
0
1026.651
0
0
155.5164
2427.792
213.1587
2465.127
0
613.1994
0
704.6907
0
0
93.3353
4089.511
78.95343
569.0588
0
147.7056
0
182.2314
0
0
24.9948
1002.944
14.80892
323.3413
0
9.978169
0
1983.64
0
0
37.95116
2369.719
3.207661
183.6204
0
9.562572
0
748.997
0
0
6.124167
951.5118
1492.717
540.543
0
1.815089
0
220.8835
0
0
0.4032
2256.362
14278.92
26146.9
0
3558.086
0
759.4
183.1464
11.4408
1139.728
46077.63
5565.078
2515.207
0
1480.987
0
308.0855
1.759382
0
108.436
9979.554
143.961
372.5709
0
12.2167
0
220.2246
0
0
9.396
758.3692
4453.588
943.3569
0
2895.177
0
22.25587
7.868725
0
21.86153
8344.108
427.1828
649.436
0
1238.239
0
13.91615
0
0
83.46726
2412.241
3259.355
5987.011
0
11219.11
0
168.3175
12.22003
0
357.9915
21004.01
16.47565
2232.699
0
506.9356
0
68.49177
0
0
13.5684
2838.17
1056.22
782.3115
0
32.04758
0
4077.406
4.284
0
100.908
6053.177
945.4527
530.4263
0
2.968284
0
66.98022
0
0
37.728
1583.555
6639.47
1943.571
0
110.2482
0
6123.428
0
0
119.2956
14936.01
77.91734
1273.908
0
8.924369
0
1048.257
0
0
16.10759
2425.114
4.112163
442.2868
0
1.961725
0
878.5284
0
0
3.212971
1330.102
2120.311
9608.497
0
232.5395
0
6.594349e-20
28.8
0
303.12
12293.27
900.4847
1423.51
0
100.0929
0
142.9639
0
4.5216
89.04151
2660.614
31.90722
290.0506
0
119.4216
0
966.6993
0.3744
0
18.75872
1427.212
93.80731
142.8245
0
1.870909
0
664.4609
0
0
16.78268
919.7463
0
0
0
0
0
19279.09
0
0
0
19279.09
55117.56
96410.48
0
41864.17
0
22840.6
399.8013
18.072
4356.235
221006.9
1972
617.5694
3309.234
0
1260.895
373.1059
81.82267
25.9596
0
653.9004
6322.486
13540.52
32827.49
0
18997.63
44.50892
1672.713
208.1268
5.598
975.5604
68272.14
70.02942
1334.187
0
389.0848
63.63921
228.1174
0
0
55.2672
2140.325
5.052973
1116.059
0
67.87302
59.5223
408.1959
0
0
14.53386
1671.237
111.8217
1274.869
0
6.005741
445.2945
981.6289
0
0
182.4516
3002.072
204.032
2634.357
0
607.975
43.93209
638.5073
0
0
100.2089
4229.013
81.82245
635.6541
0
160.075
28.34828
132.3111
0
0
26.2944
1064.505
18.20952
349.8051
0
7.958435
60.49743
1901.964
0
0
39.38161
2377.816
0
190.0001
0
2.467991
66.99519
746.7437
0
0
7.154181
1013.361
1590.631
525.4387
0
1.838446
2.413509
206.0048
0
0
3.0024
2329.329
13595.65
28025.26
0
3927.355
383.5407
734.4348
243.0396
11.358
1178.618
48099.26
5589.315
2613.708
0
1486.252
87.7785
292.0634
2.664295
0
127.5694
10199.35
162.1763
417.0256
0
12.11391
7.211638
257.0342
0
0
11.538
867.0997
4410.237
1164.472
0
2942.879
14.80637
22.32413
11.86759
0
21.30632
8587.892
420.5453
696.1287
0
1260.755
3.549854
9.315458
0
0
81.34746
2471.641
3413.192
6310.073
0
11966.68
206.2527
172.516
18.4302
0
348.8997
22436.05
18.60502
2475.436
0
555.8839
1.593584
44.84769
0
0
16.5492
3112.915
1039.604
921.1997
0
33.04021
294.4123
4025.705
4.0788
0
97.9308
6415.971
1006.957
527.3705
0
3.056497
10.56591
51.19289
0
0
38.4732
1637.616
6814.541
2182.874
0
130.6202
9.501698
6113.911
0
0
135.6942
15387.14
73.83883
1394.491
0
10.94781
100.2176
1053.031
0
0
15.12817
2647.654
4.84001
497.1699
0
2.277863
2.025347
830.9194
0
0
2.899745
1340.132
2187.007
10088.53
0
228.9424
19.4713
1.382999e-21
34.2
0
306.36
12864.51
972.1426
1468.785
0
113.2605
5.626933
135.9675
0
4.5252
93.2095
2793.517
30.35153
296.9475
0
123.2138
1.31819
963.7272
0.3744
0
19.25602
1435.189
91.12911
147.1398
0
1.756307
0
667.9302
0
0
29.201
937.1565
0
0
0
0
2336.13
18772.28
0
0
0
21108.41
56069.82
103423.7
0
44300.84
2336.13
22372.93
548.7413
21.4812
4581.736
233655.4
1973
686.3561
3693.056
0
1378.83
443.3635
81.10242
54.9144
0
700.7545
7038.376
14470.96
34651.18
0
19446.31
43.50253
1922.437
321.0012
8.8236
955.3855
71819.59
74.98568
1455.095
0
430.6507
69.22491
234.0287
0
0.5796
58.2804
2322.845
4.412989
1263.56
0
65.53452
62.69714
437.9398
0
0
13.9995
1848.144
115.8331
1541.68
0
7.317857
482.9486
944.6358
0
0
208.404
3300.82
219.2451
2732.914
0
726.9748
35.13102
598.8085
0
0
111.6411
4424.714
70.64963
700.4344
0
180.9949
29.50961
97.57699
0
0
25.8228
1104.988
19.92901
399.8049
0
0.1513756
64.23605
1925.929
0
0
44.02287
2454.073
0
215.4368
0
3.877786
71.35015
780.5848
0
0
7.654607
1078.904
1820.586
565.3186
0
2.089778
2.669605
201.1667
0
0
3.546
2595.376
14090.65
29882.55
0
4415.768
516.9156
721.7951
266.8896
11.034
1208.743
51114.35
5761.841
2806.813
0
1584.53
88.74837
274.9593
4.29628
0
123.4079
10644.6
174.5513
476.525
0
5.662009
0.8496127
279.5568
0
0
9.3708
946.5155
3787.424
1507.721
0
3024.455
15.37749
25.8814
15.47946
0
21.21957
8397.558
499.7573
738.6548
0
1335.327
3.728337
6.407273
0
0
81.01624
2664.891
4528.822
6503.597
0
12238.72
219.588
174.5274
24.0394
0
347.479
24036.78
24.47051
2587.521
0
676.1024
1.789072
31.12727
0
0
13.0572
3334.067
1024.999
924.7002
0
32.82979
301.0274
4122.683
8.6256
0
104.3244
6519.189
1102.828
634.8958
0
3.299592
11.05187
40.723
0
0
38.7504
1831.549
7074.616
2415.682
0
149.0043
10.72684
6312.099
0
0
149.2323
16111.36
73.02378
1535.197
0
16.22704
100.4603
1102.047
0
0
22.30668
2849.262
5.758574
567.3001
0
0.8246652
2.474977
851.4068
0
0
4.209487
1431.975
2307.109
11805.33
0
317.8174
19.4753
1.560814e-21
34.9452
0.9684
240.4008
14726.04
1004.869
1514.692
0
131.789
5.768623
133.8258
0
4.4748
92.76725
2888.186
30.16647
321.7623
0
145.8561
1.501729
993.4613
1.0944
0
21.62272
1515.465
99.21749
151.5187
0
1.804762
0
724.746
0
0
29.18212
1006.469
0
0
0
0
2604.117
19079.93
0
0
0
21684.05
59073.06
111592.9
0
46322.75
2604.117
23019.46
731.2855
25.8804
4636.601
248006.1
1974
676.8547
3819.257
0
1471.303
477.2955
80.02444
52.9056
0
758.4012
7336.042
14046.36
33297.57
0
18559.2
41.59825
1913.524
436.5036
9.36
1094.666
69398.79
80.22639
1567.557
0
447.2462
71.33112
236.978
0
1.6668
60.1524
2465.157
3.91348
1276.092
0
62.02589
64.3465
463.6798
0
0
14.95618
1885.014
119.9404
1674.322
0
15.99815
500.0345
901.2768
0
0
236.4444
3448.016
213.9256
2648.542
0
740.3772
37.17918
557.2889
3.7296
0
132.2196
4333.262
70.31649
795.0961
0
181.5945
30.37906
92.69999
0
0
28.7208
1198.807
19.46636
412.3162
0
0
66.31566
1924.328
0
0
45.52857
2467.955
0
217.6572
0
4.787064
74.98994
800.4377
0
0
8.276682
1106.149
1929.494
549.3623
0
2.235086
2.776868
196.0914
0
0
4.0752
2684.035
13896.62
28519.91
0
4899.402
577.0647
680.0627
309.42
11.178
1282.81
50176.46
5728.061
2894.7
0
1680.001
91.47749
261.7626
12.58941
0
149.9569
10818.55
196.1763
472.4723
0
9.525144
1.565788
303.1375
0
0
12.0816
994.9586
3199.593
1839.563
0
3135.82
15.65707
28.94486
33.53883
0
22.90256
8276.02
721.9434
781.5295
0
1551.464
3.805935
4.169639
0
0
87.44189
3150.354
5516.169
6820.146
0
12471.22
226.8721
177.1357
52.08536
0
375.0387
25638.66
26.02801
2755.512
0
750.6387
1.879486
23.63971
0
0
17.8956
3575.594
1164.893
892.1049
0
39.79604
309.2427
4162.18
7.9416
0
100.3752
6676.533
1177.089
624.1668
0
3.6025
11.47788
32.894
0
0
41.5656
1890.795
7059.301
2642.489
0
157.3086
12.33411
6372.697
0
0
171.9552
16416.09
67.59548
1447.418
0
25.61485
117.9791
1163.437
0
0
25.86946
2847.914
6.826382
583.1476
0
10.64352
2.823785
877.5406
0
0
4.494397
1485.476
2405.37
11714.78
0
366.4664
19.30444
1.499694e-21
70.9164
0.36
297.648
14874.84
972.2294
1396.862
0
146.5555
81.86747
118.8152
0
4.6584
98.79556
2819.783
30.02269
305.742
0
166.8983
1.825555
1009.859
1.6524
0
21.86663
1537.867
103.6725
150.8995
0
1.618145
0
735.1172
0
0
45.72395
1037.031
0
0
0
0
2841.424
19149.05
0
0
0
21990.48
59432.09
110099.2
0
46901.34
2841.424
23117.72
981.2828
27.2232
5139.862
248540.2
1975
636.7707
3461.432
0
1460.739
503.3298
78.27316
45.252
0
728.892
6914.688
13803.89
33116.84
0
17083.88
37.23829
1713.021
660.6432
12.3264
1091.08
67518.93
90.10135
1644.938
0
450.0154
69.22346
241.2629
0
1.8648
54.4752
2551.881
3.837109
1248.541
0
59.28263
48.9129
469.8024
0
0
15.26124
1845.637
130.403
1781.017
0
18.07179
515.0358
864.8835
0
0
260.2332
3569.644
222.5056
2665.929
0
739.0685
66.94767
555.0226
9.0612
0
138.524
4397.059
54.93278
874.8995
0
185.9397
30.92839
79.41066
0
0
29.3976
1255.509
30.69186
455.6933
0
14.11458
67.65667
1937.979
0
0.5976
47.64665
2554.38
0
193.101
0
4.82967
78.35345
810.1938
0
0
8.843021
1095.321
2185.296
574.0925
0
2.469844
2.955
213.7068
0
0
4.032
2982.552
13275.09
27552.55
0
5095.021
554.9473
636.5138
410.1012
10.8648
1308.694
48843.78
5911.367
3172.074
0
1824.944
94.07999
246.1767
21.40453
0
149.6692
11419.72
225.7371
532.6553
0
10.57071
2.457855
320.7308
0
0
21.2544
1113.406
3591.947
3118.869
0
3166.833
16.46925
32.42368
51.59819
0
22.74502
10000.88
1023.193
867.0171
0
1841.465
4.101727
3.079405
0
0
86.8404
3825.697
4841.989
6610.147
0
12088.37
226.8571
182.698
80.13132
0
372.4589
24402.65
42.68584
2771.714
0
816.6049
2.159105
25.68969
0
0
19.6416
3678.495
1287.12
1000.063
0
46.80197
317.187
4201.014
9.4536
0
119.9196
6981.559
1262.58
691.6571
0
3.974245
12.09338
29.73986
0
0
41.3388
2041.383
8160.086
2808.953
0
174.6478
14.29282
6438.569
0
0
181.1929
17777.74
88.4604
1481.661
0
32.27658
114.2569
1186.758
0
0
29.36624
2932.78
8.52663
601.6141
0
18.6419
3.361053
905.6234
0
0
4.943463
1542.711
2297.49
10745.91
0
389.8808
18.34485
1.501604e-21
90.45
0.36
300.2616
13842.7
1034.52
1449.976
0
156.9882
83.36649
116.1071
0
4.68
113.7993
2959.437
29.71274
337.2135
0
171.1638
2.039111
1025.023
2.178
0
23.97327
1591.303
90.56042
161.6872
0
1.657921
0
761.618
0
0
48.49713
1064.021
0
0
0
0
2886.595
19280.97
0
0
0
22167.56
60329.5
109920.3
0
45858.25
2886.595
23075.32
1380.273
30.6936
5222.981
248703.9
1976
728.8206
3570.914
0
1544.083
537.1873
76.65134
62.6976
0
765.6804
7286.034
14416.22
34371.59
0
17852
39.43896
1769.743
729.252
13.734
1031.557
70223.53
74.05158
1796.68
0
437.9305
66.92507
244.7895
0
2.0844
61.9164
2684.377
3.855837
1298.707
0
70.00951
50.74441
474.084
0
0
16.63446
1914.035
162.4036
1951.015
0
21.64334
514.3295
852.1537
0
0
298.4868
3800.032
231.211
2695.919
0
810.7728
68.06861
551.0525
9.2592
0
147.0335
4513.316
56.69474
987.4872
0
168.2648
31.97397
76.06876
0
0
33.9984
1354.488
35.53549
530.3224
0
22.19829
69.24061
1944.607
0
1.9152
50.83183
2654.651
3.537137
213.5989
0
4.485102
79.70246
844.8801
0
0
8.902719
1155.106
2422.946
556.731
0
2.645911
3.109521
218.9104
0
0
6.7536
3211.097
13860.29
28763.27
0
5669.317
565.3257
612.8258
470.4048
10.728
1181.419
51133.59
6051.459
3263.462
0
2161.746
98.51736
231.9271
32.24223
0
150.3606
11989.71
242.0197
628.5203
0
7.994394
3.161272
332.2379
0
0
30.15
1244.084
2970.45
3299.12
0
3485.349
17.91105
35.82627
56.75801
0
23.54453
9888.959
1132.613
913.5501
0
2071.767
4.571164
3.107961
0
0
89.89292
4215.502
5958.21
6973.458
0
12285.76
223.1133
190.3497
88.14445
0
385.5512
26104.59
44.58137
3019.622
0
920.356
2.020507
23.1074
0
0
23.2704
4032.958
1426.283
1104.744
0
56.0053
324.995
4202.91
11.7072
0
125.4384
7252.082
1357.019
797.8574
0
4.130723
12.1066
31.7749
0
0
42.2964
2245.185
8023.276
3659.369
0
181.4641
12.061
6517.893
0
0
179.8623
18573.93
82.42265
1506.056
0
42.7872
114.0682
1206.64
0
0
32.64962
2984.624
13.76896
582.3109
0
0
3.838303
960.5614
0
0
4.66617
1565.146
2220.988
11038.96
0
425.0811
17.83756
1.518261e-21
122.6844
0.72
300.924
14127.19
1046.123
1388.469
0
198.8627
83.27091
111.4474
0
4.5396
108.1911
2940.904
27.22083
324.6082
0
173.1958
2.144471
1045.482
2.196
0
28.69805
1603.546
97.885
152.3328
0
1.64035
0
793.3024
0
0
52.32986
1097.49
0
0
0
0
2945.663
19477.47
0
0
0
22423.13
62689.89
115388.7
0
48619.48
2945.663
23352.33
1585.346
33.7212
5181.04
259796.1
1977
781.6099
3734.464
0
1708.648
556.1787
74.57735
94.8312
0
792.5292
7742.838
15226.64
36433.03
0
18540.21
41.39183
2486.161
957.3696
13.6044
801.503
74499.91
100.7862
1933.756
0
445.7735
65.4032
246.4533
0
2.1312
69.0912
2863.395
3.856088
1383.963
0
77.32975
53.24066
510.7348
0
0
15.16395
2044.288
207.471
2032.554
0
22.89715
577.0685
834.7682
0
0
336.528
4011.287
222.9554
2829.46
0
882.1454
86.15461
542.4774
5.8932
0
162.8319
4731.918
61.07862
1085.205
0
216.5484
32.8216
81.72394
0
0
38.5272
1515.905
37.69227
599.1895
0
25.12056
71.29275
1968.326
0
1.8756
52.73343
2756.23
3.901118
228.1982
0
4.729802
82.27422
877.17
0
0
9.449997
1205.723
2446.263
560.8185
0
2.608666
2.983707
224.9613
0
0
6.9984
3244.633
13710.42
28141.42
0
6177.699
555.7112
590.3274
559.8252
10.6992
1446.995
51193.1
6223.243
3438.065
0
2499.39
98.87357
218.2648
35.1487
0
176.8775
12689.86
270.9525
691.0634
0
8.52931
3.571176
332.9124
0
0
30.8592
1337.888
3522.974
3436.649
0
3579.092
19.43764
38.27836
60.62788
0
25.50512
10682.56
1111.683
926.0539
0
2098.79
5.187913
3.129149
0
0
97.37847
4242.222
5318.764
7204.715
0
12402.48
224.8477
196.7335
94.1543
0
417.6567
25859.35
44.36436
3410.174
0
976.4728
1.946764
24.41784
0
0
26.4492
4483.825
1408.276
1126.222
0
59.95957
332.6105
4330.088
8.1792
0
136.8684
7402.204
1427.67
805.3754
0
4.719001
13.26344
31.4618
0.2556
0
41.4468
2324.192
9268.555
3739.492
0
193.3347
12.87527
6609.925
0.3564
0
186.1068
20010.65
97.67786
1586.607
0
41.38133
119.53
1228.59
0
0
28.80943
3102.595
18.67499
658.0559
0
0
4.351579
1008.697
0
0
4.675518
1694.455
2122.643
11726.52
0
510.6666
17.12239
1.509158e-21
113.9724
1.08
262.6848
14754.69
1099.43
1535.796
0
261.223
85.71078
105.6251
0
4.2696
100.0626
3192.117
29.77763
339.6946
0
189.46
2.275931
1083.233
1.5156
0
27.78162
1673.738
85.4899
152.9736
0
1.52307
0
809.7753
0
0
59.65858
1109.42
0
0
0
0
3066.125
19749.22
0
0
0
22815.34
64852.85
119739.5
0
50930.73
3066.126
24458.81
1932.129
33.66
5355.172
270369
1978
810.6826
3738.661
0
1622.224
554.2451
73.2657
112.3272
0
846.9144
7758.32
14197.68
37998.61
0
17898.54
40.09304
2576.001
1054.753
11.3112
1019.605
74796.59
101.9346
1963.043
0
608.6524
77.0654
247.8959
0
2.1528
58.5072
3059.251
3.819812
1410.565
[truncated: 34,530 more rows]
