# Supplementary material for: Environmental trade-offs of direct air capture technologies in climate change mitigation toward 2100
Source: Nat Commun. 2022 Jun 25;13:3635. doi: 10.1038/s41467-022-31146-1 (PMC9233692; doi:10.1038/s41467-022-31146-1)
Supplement: Supplementary file 3 — Supplementary Data 1 [file 41467_2022_31146_MOESM3_ESM.zip › 6-2. Supplementary Dataset/Data_source/IMAGE_results/SSP2_RCP19_no_DACCS/TrunkVersionInfo]

This run was done on 
Mon 06/21/2021 14:59:18.87 
 
Using the following baseline: 
Path: .
Working Copy Root Path: X:\user\daioglouv\Model-Environments\SSPs_IMAGE32\2_TIMER\scenlib\TIMER_3_2\baselines
URL: https://pbl.sliksvn.com/timer_scenlib/TIMER_3_2/baselines/SSP2
Relative URL: ^/TIMER_3_2/baselines/SSP2
Repository Root: https://pbl.sliksvn.com/timer_scenlib
Repository UUID: 39480758-7815-de43-8456-f6206d004f5d
Revision: 4477
Node Kind: directory
Schedule: normal
Last Changed Author: harmensytzedebo
Last Changed Rev: 4465
Last Changed Date: 2021-04-09 15:14:37 +0200 (Fri, 09 Apr 2021)

 
Below follows a list of files that were unversioned(?) or carried local modifications(M) when running. 
?       TrunkVersionInfo
X       baseline_out

Performing status on external item at 'baseline_out':
