# Supplementary material for: Environmental trade-offs of direct air capture technologies in climate change mitigation toward 2100
Source: Nat Commun. 2022 Jun 25;13:3635. doi: 10.1038/s41467-022-31146-1 (PMC9233692; doi:10.1038/s41467-022-31146-1)
Supplement: Supplementary file 3 — Supplementary Data 1 [file 41467_2022_31146_MOESM3_ESM.zip › 6-2. Supplementary Dataset/Data_source/IMAGE_results/SSP2_RCP19_with_DACCCS/ModelVersionInfo]

This run was done on 
Thu 06/24/2021  9:44:06.24 
 
Using the following modelversion: 
Path: .
Working Copy Root Path: X:\user\daioglouv\Model-Environments\SSPs_IMAGE32\2_TIMER\TIMER_3_2
URL: https://pbl.sliksvn.com/timer/branches/TIMER_3_2
Relative URL: ^/branches/TIMER_3_2
Repository Root: https://pbl.sliksvn.com/timer
Repository UUID: f099b7eb-94ce-ac4c-b60a-c38653ba2815
Revision: 4759
Node Kind: directory
Schedule: normal
Last Changed Author: oreanaedelenbosc
Last Changed Rev: 4755
Last Changed Date: 2021-06-09 11:28:18 +0200 (Wed, 09 Jun 2021)

 
Below follows a list of files that were unversioned(?) or carried local modifications(M) when running. 
?       BioBaseVersionInfo
?       ModelVersionInfo
?       ScenlibVersionInfo
?       in_SSP1
?       in_SSP1_LI
?       in_SSP1_SPA0_26I_LI
?       in_SSP1_SPA1_19I_D
?       in_SSP1_SPA1_26I_D
?       in_SSP1_noCC
?       in_SSP2
?       in_SSP2_2
?       in_SSP2_DAC
?       in_SSP2_LI
?       in_SSP2_SPA0_19I_D
?       in_SSP2_SPA0_19I_DAC
?       in_SSP2_SPA0_19I_DAC_2
?       in_SSP2_SPA0_19I_D_new
?       in_SSP2_SPA0_26I_D
?       in_SSP2_SPA0_26I_DAC
?       in_SSP2_SPA0_26I_LI
?       in_SSP2_SPA0_26I_LIRE
?       in_SSP2_SPA0_26I_RE
?       in_SSP2_SPA2_19I_D
?       in_SSP2_SPA2_19I_DAC
?       in_SSP2_SPA2_19I_D_2
?       in_SSP2_SPA2_26I_DAC
?       in_SSP2_new
?       in_SSP2_noCC
?       in_SSP3
?       in_SSP4
?       in_SSP5
X       lib\source\source_timerlib
X       lib\source\source_utillib
M       source\dac\dac.m

Performing status on external item at 'lib\source\source_timerlib':

Performing status on external item at 'lib\source\source_utillib':
