# Supplementary material for: Environmental trade-offs of direct air capture technologies in climate change mitigation toward 2100
Source: Nat Commun. 2022 Jun 25;13:3635. doi: 10.1038/s41467-022-31146-1 (PMC9233692; doi:10.1038/s41467-022-31146-1)
Supplement: Supplementary file 3 — Supplementary Data 1 [file 41467_2022_31146_MOESM3_ESM.zip › 6-2. Supplementary Dataset/Data_source/LCI_data/1_LCI_wave_electricity.xlsx]

## Sheet: Sheet1
Sequestration efficiencies and environmental trade-offs of direct air capture technologies in climate change mitigation
Life cycle inventory data of wave electricity
Yang Qiu1,2, Patrick Lamers1*, Vassilis Daioglou3,4, Noah McQueen5, Harmen-Sytze de Boer4, Mathijs Harmsen3,4, Jennifer Wilcox5, André Bardow6,7, Sangwon Suh2*
1 National Renewable Energy Laboratory, 15013 Denver W Pkwy, Golden, CO 80401, United States
2 Bren School of Environmental Science and Management, 2400 University of California, Santa Barbara, California, United States, 93117.
3 Copernicus Institute of Sustainable Development, Utrecht University, Princetonlaan 8a, 3584 CS Utrecht, the Netherlands.
4 PBL Netherlands Environmental Assessment Agency, PO Box 30314, 2500 GH The Hague, the Netherlands
5 Chemical and Biomolecular Engineering Department, University of Pennsylvania, Philadelphia, PA, United States of America, 19104
6 Institute of Energy and Climate Research - Energy Systems Engineering (IEK-10), Forschungszentrum Jülich GmbH, Jülich, Germany
7 Energy and Process Systems Engineering, ETH Zurich, 8092 Zurich, Switzerland
* Correspondence: patrick.lamers@nrel.gov, suh@bren.ucsb.edu
Reference: Thomson, R. C., Chick, J. P. & Harrison, G. P. An LCA of the Pelamis wave energy converter. Int J Life Cycle Assess 24, 51–63 (2019)

## Sheet: lci_wave
Database	Wave
format	SimaPro CSV
Activity	electricity production, wave
code	2f4825a7d450e5e66257f331a514b079123
filename	Wave.CSV
location	GLO
production amount	1
reference product	electricity production
type	process
unit	kilowatt hour
Exchanges
name	amount	location	unit	categories	type	uncertainty type	loc	scale	allocation	comment
electricity production, wave	1	GLO	kilowatt hour	Electricity by fuel::wave	production		1	(Unknown)	100	(Unknown)
Particulates, < 2.5 um	4.60227e-10		kilogram	air::urban air close to ground	biosphere	0	4.60227e-10	(Unknown)		(Unknown)
market for steel, low-alloyed	0.0037	GLO	kilogram	Materials/fuels	technosphere	0	0.0037	(Unknown)		(Unknown)
market for steel, low-alloyed, hot rolled	0.0058	GLO	kilogram	Materials/fuels	technosphere	0	0.0058	(Unknown)		(Unknown)
market for sand	0.008	RoW	kilogram	Materials/fuels	technosphere	0	0.008	(Unknown)		(Unknown)
market for steel, chromium steel 18/8	9.3e-06	GLO	kilogram	Materials/fuels	technosphere	0	9.3e-06	(Unknown)		(Unknown)
market for nylon 6	7e-06	RoW	kilogram	Materials/fuels	technosphere	0	7e-06	(Unknown)		(Unknown)
market for polyurethane, rigid foam	5.9e-08	RoW	kilogram	Materials/fuels	technosphere	0	5.9e-08	(Unknown)		(Unknown)
market for glass fibre reinforced plastic, polyamide, injection moulded	1.5e-06	GLO	kilogram	Materials/fuels	technosphere	0	1.5e-06	(Unknown)		(Unknown)
market for polyvinylchloride, suspension polymerised	9.3e-07	GLO	kilogram	Materials/fuels	technosphere	0	9.3e-07	(Unknown)		(Unknown)
market for drawing of pipe, steel	0.00011	GLO	kilogram	Materials/fuels	technosphere	0	0.00011	(Unknown)		(Unknown)
market for wire drawing, steel	7.7e-06	GLO	kilogram	Materials/fuels	technosphere	0	7.7e-06	(Unknown)		(Unknown)
market for extrusion, plastic pipes	9.3e-07	GLO	kilogram	Materials/fuels	technosphere	0	9.3e-07	(Unknown)		(Unknown)
steel milling, average	7.3e-06	RoW	kilogram	Materials/fuels	technosphere	0	7.3e-06	(Unknown)		(Unknown)
market for welding, arc, steel	3.4e-05	GLO	meter	Materials/fuels	technosphere	0	3.4e-05	(Unknown)		(Unknown)
market for welding, gas, steel	3.5e-05	GLO	meter	Materials/fuels	technosphere	0	3.5e-05	(Unknown)		(Unknown)
market for silica sand	0.00034	GLO	kilogram	Materials/fuels	technosphere	0	0.00034	(Unknown)		(Unknown)
compressed air production, 800 kPa gauge, <30kW, average generation	0.0002	RoW	cubic meter	Materials/fuels	technosphere	0	0.0002	(Unknown)		(Unknown)
compressed air production, 700 kPa gauge, >30kW, average generation	0.00044	RoW	cubic meter	Materials/fuels	technosphere	0	0.00044	(Unknown)		(Unknown)
market for xylene	7e-07	RoW	kilogram	Materials/fuels	technosphere	0	7e-07	(Unknown)		(Unknown)
market for 1-butanol	3.7e-07	GLO	kilogram	Materials/fuels	technosphere	0	3.7e-07	(Unknown)		(Unknown)
market for phenol	3.2e-07	RoW	kilogram	Materials/fuels	technosphere	0	3.2e-07	(Unknown)		(Unknown)
market for meta-phenylene diamine	1.7e-07	GLO	kilogram	Materials/fuels	technosphere	0	1.7e-07	(Unknown)		(Unknown)
market for ethanol, without water, in 99.7% solution state, from ethylene	1.3e-07	RoW	kilogram	Materials/fuels	technosphere	0	1.3e-07	(Unknown)		(Unknown)
market for ethyl benzene	2.1e-07	RoW	kilogram	Materials/fuels	technosphere	0	2.1e-07	(Unknown)		(Unknown)
market for ethylenediamine	7.5e-08	RoW	kilogram	Materials/fuels	technosphere	0	7.5e-08	(Unknown)		(Unknown)
market for o-aminophenol	8.6e-08	GLO	kilogram	Materials/fuels	technosphere	0	8.6e-08	(Unknown)		(Unknown)
market for ethylenediamine	2.7e-08	RoW	kilogram	Materials/fuels	technosphere	0	2.7e-08	(Unknown)		(Unknown)
market for epoxy resin, liquid	2.2e-06	RoW	kilogram	Materials/fuels	technosphere	0	2.2e-06	(Unknown)		(Unknown)
market for epoxy resin, liquid	3.5e-06	RoW	kilogram	Materials/fuels	technosphere	0	3.5e-06	(Unknown)		(Unknown)
market for epoxy resin, liquid	1.7e-06	RoW	kilogram	Materials/fuels	technosphere	0	1.7e-06	(Unknown)		(Unknown)
market for xylene	1.7e-06	RoW	kilogram	Materials/fuels	technosphere	0	1.7e-06	(Unknown)		(Unknown)
market for 1-butanol	9.3e-07	GLO	kilogram	Materials/fuels	technosphere	0	9.3e-07	(Unknown)		(Unknown)
market for ethyl benzene	4.6e-07	RoW	kilogram	Materials/fuels	technosphere	0	4.6e-07	(Unknown)		(Unknown)
market for naphtha	4.1e-07	RoW	kilogram	Materials/fuels	technosphere	0	4.1e-07	(Unknown)		(Unknown)
market for dimethenamide	4.6e-07	GLO	kilogram	Materials/fuels	technosphere	0	4.6e-07	(Unknown)		(Unknown)
market for epoxy resin, liquid	1.4e-05	RoW	kilogram	Materials/fuels	technosphere	0	1.4e-05	(Unknown)		(Unknown)
market for xylene	2.3e-07	RoW	kilogram	Materials/fuels	technosphere	0	2.3e-07	(Unknown)		(Unknown)
market for 1-butanol	1.2e-07	GLO	kilogram	Materials/fuels	technosphere	0	1.2e-07	(Unknown)		(Unknown)
market for phenol	1.1e-07	RoW	kilogram	Materials/fuels	technosphere	0	1.1e-07	(Unknown)		(Unknown)
market for meta-phenylene diamine	5.7e-08	GLO	kilogram	Materials/fuels	technosphere	0	5.7e-08	(Unknown)		(Unknown)
market for ethanol, without water, in 99.7% solution state, from ethylene	4.3e-08	RoW	kilogram	Materials/fuels	technosphere	0	4.3e-08	(Unknown)		(Unknown)
market for ethyl benzene	7.1e-08	RoW	kilogram	Materials/fuels	technosphere	0	7.1e-08	(Unknown)		(Unknown)
market for ethylenediamine	2.5e-08	RoW	kilogram	Materials/fuels	technosphere	0	2.5e-08	(Unknown)		(Unknown)
market for o-aminophenol	2.9e-08	GLO	kilogram	Materials/fuels	technosphere	0	2.9e-08	(Unknown)		(Unknown)
market for ethylenediamine	8.9e-09	RoW	kilogram	Materials/fuels	technosphere	0	8.9e-09	(Unknown)		(Unknown)
market for epoxy resin, liquid	7.3e-07	RoW	kilogram	Materials/fuels	technosphere	0	7.3e-07	(Unknown)		(Unknown)
market for epoxy resin, liquid	1.2e-06	RoW	kilogram	Materials/fuels	technosphere	0	1.2e-06	(Unknown)		(Unknown)
market for epoxy resin, liquid	5.8e-07	RoW	kilogram	Materials/fuels	technosphere	0	5.8e-07	(Unknown)		(Unknown)
market for xylene	5.8e-07	RoW	kilogram	Materials/fuels	technosphere	0	5.8e-07	(Unknown)		(Unknown)
market for 1-butanol	3.1e-07	GLO	kilogram	Materials/fuels	technosphere	0	3.1e-07	(Unknown)		(Unknown)
market for ethyl benzene	1.5e-07	RoW	kilogram	Materials/fuels	technosphere	0	1.5e-07	(Unknown)		(Unknown)
market for naphtha	1.3e-07	RoW	kilogram	Materials/fuels	technosphere	0	1.3e-07	(Unknown)		(Unknown)
market for dimethenamide	1.5e-07	GLO	kilogram	Materials/fuels	technosphere	0	1.5e-07	(Unknown)		(Unknown)
market for epoxy resin, liquid	4.6e-06	RoW	kilogram	Materials/fuels	technosphere	0	4.6e-06	(Unknown)		(Unknown)
market for flat glass, uncoated	3.3e-05	RoW	kilogram	Materials/fuels	technosphere	0	3.3e-05	(Unknown)		(Unknown)
market for generator, 200kW electrical	1.7e-08	GLO	unit	Materials/fuels	technosphere	0	1.7e-08	(Unknown)		(Unknown)
market for steel, low-alloyed, hot rolled	3e-06	GLO	kilogram	Materials/fuels	technosphere	0	3e-06	(Unknown)		(Unknown)
market for steel, chromium steel 18/8, hot rolled	2e-07	GLO	kilogram	Materials/fuels	technosphere	0	2e-07	(Unknown)		(Unknown)
market for copper	2.6e-07	GLO	kilogram	Materials/fuels	technosphere	0	2.6e-07	(Unknown)		(Unknown)
market for brass	1.3e-08	RoW	kilogram	Materials/fuels	technosphere	0	1.3e-08	(Unknown)		(Unknown)
market for polycarbonate	3e-08	GLO	kilogram	Materials/fuels	technosphere	0	3e-08	(Unknown)		(Unknown)
market for synthetic rubber	2.4e-08	GLO	kilogram	Materials/fuels	technosphere	0	2.4e-08	(Unknown)		(Unknown)
market for polypropylene, granulate	3.4e-09	GLO	kilogram	Materials/fuels	technosphere	0	3.4e-09	(Unknown)		(Unknown)
market for polyester resin, unsaturated	3.4e-09	RoW	kilogram	Materials/fuels	technosphere	0	3.4e-09	(Unknown)		(Unknown)
market for flat glass, uncoated	3.4e-09	RoW	kilogram	Materials/fuels	technosphere	0	3.4e-09	(Unknown)		(Unknown)
market for epoxy resin, liquid	7.6e-07	RoW	kilogram	Materials/fuels	technosphere	0	7.6e-07	(Unknown)		(Unknown)
market for sulfur hexafluoride, liquid	6.7e-09	RoW	kilogram	Materials/fuels	technosphere	0	6.7e-09	(Unknown)		(Unknown)
market for zinc	1.7e-08	GLO	kilogram	Materials/fuels	technosphere	0	1.7e-08	(Unknown)		(Unknown)
market for aluminium, wrought alloy	3.7e-08	GLO	kilogram	Materials/fuels	technosphere	0	3.7e-08	(Unknown)		(Unknown)
market for alkyd paint, white, without water, in 60% solution state	2.7e-08	RoW	kilogram	Materials/fuels	technosphere	0	2.7e-08	(Unknown)		(Unknown)
market for steel, low-alloyed, hot rolled	9.3e-10	GLO	kilogram	Materials/fuels	technosphere	0	9.3e-10	(Unknown)		(Unknown)
market for steel, chromium steel 18/8, hot rolled	2.2e-11	GLO	kilogram	Materials/fuels	technosphere	0	2.2e-11	(Unknown)		(Unknown)
market for aluminium, wrought alloy	1.5e-08	GLO	kilogram	Materials/fuels	technosphere	0	1.5e-08	(Unknown)		(Unknown)
market for aluminium oxide, metallurgical	6.4e-09	RoW	kilogram	Materials/fuels	technosphere	0	6.4e-09	(Unknown)		(Unknown)
market for copper	2.8e-10	GLO	kilogram	Materials/fuels	technosphere	0	2.8e-10	(Unknown)		(Unknown)
market for copper	5.3e-09	GLO	kilogram	Materials/fuels	technosphere	0	5.3e-09	(Unknown)		(Unknown)
market for nylon 6	2.5e-10	RoW	kilogram	Materials/fuels	technosphere	0	2.5e-10	(Unknown)		(Unknown)
market for nylon 6-6	3.1e-09	RoW	kilogram	Materials/fuels	technosphere	0	3.1e-09	(Unknown)		(Unknown)
market for polycarbonate	2.4e-09	GLO	kilogram	Materials/fuels	technosphere	0	2.4e-09	(Unknown)		(Unknown)
market for polycarbonate	1e-09	GLO	kilogram	Materials/fuels	technosphere	0	1e-09	(Unknown)		(Unknown)
market for polyvinylchloride, suspension polymerised	1.3e-10	GLO	kilogram	Materials/fuels	technosphere	0	1.3e-10	(Unknown)		(Unknown)
market for bronze	1.5e-10	GLO	kilogram	Materials/fuels	technosphere	0	1.5e-10	(Unknown)		(Unknown)
market for tetrafluoroethylene	3.8e-09	GLO	kilogram	Materials/fuels	technosphere	0	3.8e-09	(Unknown)		(Unknown)
market for epoxy resin, liquid	4e-10	RoW	kilogram	Materials/fuels	technosphere	0	4e-10	(Unknown)		(Unknown)
market for epoxy resin, liquid	1.4e-08	RoW	kilogram	Materials/fuels	technosphere	0	1.4e-08	(Unknown)		(Unknown)
market for sulfur hexafluoride, liquid	4.7e-09	RoW	kilogram	Materials/fuels	technosphere	0	4.7e-09	(Unknown)		(Unknown)
market for brass	3.3e-09	RoW	kilogram	Materials/fuels	technosphere	0	3.3e-09	(Unknown)		(Unknown)
market for steel, low-alloyed, hot rolled	9e-06	GLO	kilogram	Materials/fuels	technosphere	0	9e-06	(Unknown)		(Unknown)
market for vegetable oil methyl ester	5.7e-06	GLO	kilogram	Materials/fuels	technosphere	0	5.7e-06	(Unknown)		(Unknown)
market for steel, low-alloyed, hot rolled	5.5e-06	GLO	kilogram	Materials/fuels	technosphere	0	5.5e-06	(Unknown)		(Unknown)
market for aluminium, primary, cast alloy slab from continuous casting	1.9e-06	GLO	kilogram	Materials/fuels	technosphere	0	1.9e-06	(Unknown)		(Unknown)
market for aluminium, wrought alloy	1.5e-06	GLO	kilogram	Materials/fuels	technosphere	0	1.5e-06	(Unknown)		(Unknown)
market for kraft paper, unbleached	1e-06	GLO	kilogram	Materials/fuels	technosphere	0	1e-06	(Unknown)		(Unknown)
market for sanitary ceramics	1.9e-07	GLO	kilogram	Materials/fuels	technosphere	0	1.9e-07	(Unknown)		(Unknown)
market for transport, freight, lorry 3.5-7.5 metric ton, EURO3	3.4e-08	RoW	ton kilometer	Materials/fuels	technosphere	0	3.4e-08	(Unknown)		(Unknown)
market for transport, freight, lorry 3.5-7.5 metric ton, EURO3	1.1e-07	RoW	ton kilometer	Materials/fuels	technosphere	0	1.1e-07	(Unknown)		(Unknown)
market for transport, freight, lorry 3.5-7.5 metric ton, EURO3	4.1e-06	RoW	ton kilometer	Materials/fuels	technosphere	0	4.1e-06	(Unknown)		(Unknown)
market for transport, freight, lorry 3.5-7.5 metric ton, EURO3	1.5e-06	RoW	ton kilometer	Materials/fuels	technosphere	0	1.5e-06	(Unknown)		(Unknown)
market for transport, freight, lorry 16-32 metric ton, EURO3	5.1e-05	RoW	ton kilometer	Materials/fuels	technosphere	0	5.1e-05	(Unknown)		(Unknown)
market for transport, freight, lorry 16-32 metric ton, EURO3	5e-05	RoW	ton kilometer	Materials/fuels	technosphere	0	5e-05	(Unknown)		(Unknown)
market for transport, freight, lorry 16-32 metric ton, EURO3	2.4e-05	RoW	ton kilometer	Materials/fuels	technosphere	0	2.4e-05	(Unknown)		(Unknown)
market for transport, freight, lorry 16-32 metric ton, EURO3	3.6e-05	RoW	ton kilometer	Materials/fuels	technosphere	0	3.6e-05	(Unknown)		(Unknown)
market for transport, freight, sea, container ship	1.3e-06	GLO	ton kilometer	Materials/fuels	technosphere	0	1.3e-06	(Unknown)		(Unknown)
market for transport, freight, sea, container ship	3e-05	GLO	ton kilometer	Materials/fuels	technosphere	0	3e-05	(Unknown)		(Unknown)
market group for electricity, low voltage	3.6e-05	GLO	kilowatt hour	Materials/fuels	technosphere	0	3.6e-05	(Unknown)		(Unknown)
market for diesel, burned in building machine	2.7e-05	GLO	megajoule	Materials/fuels	technosphere	0	2.7e-05	(Unknown)		(Unknown)
market for transport, freight, sea, container ship	0.023	GLO	ton kilometer	Materials/fuels	technosphere	0	0.023	(Unknown)		(Unknown)
market for transport, freight, sea, container ship	2.3	GLO	ton kilometer	Materials/fuels	technosphere	0	2.3	(Unknown)		(Unknown)
market for transport, freight, sea, container ship	0.13	GLO	ton kilometer	Materials/fuels	technosphere	0	0.13	(Unknown)		(Unknown)
market for transport, freight, sea, container ship	0.89	GLO	ton kilometer	Materials/fuels	technosphere	0	0.89	(Unknown)		(Unknown)
market for transport, freight, sea, container ship	0.087	GLO	ton kilometer	Materials/fuels	technosphere	0	0.087	(Unknown)		(Unknown)
market for transport, freight, sea, container ship	0.0048	GLO	ton kilometer	Materials/fuels	technosphere	0	0.0048	(Unknown)		(Unknown)
market for transport, freight, sea, container ship	0.83	GLO	ton kilometer	Materials/fuels	technosphere	0	0.83	(Unknown)		(Unknown)
market for transport, freight, sea, container ship	0.028	GLO	ton kilometer	Materials/fuels	technosphere	0	0.028	(Unknown)		(Unknown)
treatment of waste reinforcement steel, recycling	-0.0085	RoW	kilogram	Waste to treatment	technosphere	0	-0.0085	(Unknown)		(Unknown)
treatment of scrap steel, inert material landfill	-0.00095	RoW	kilogram	Waste to treatment	technosphere	0	-0.00095	(Unknown)		(Unknown)
treatment of waste aluminium, sanitary landfill	-3.4e-06	RoW	kilogram	Waste to treatment	technosphere	0	-3.4e-06	(Unknown)		(Unknown)
treatment of scrap steel, inert material landfill	-2.8e-07	RoW	kilogram	Waste to treatment	technosphere	0	-2.8e-07	(Unknown)		(Unknown)
treatment of waste plastic, mixture, sanitary landfill	-1.5e-05	RoW	kilogram	Waste to treatment	technosphere	0	-1.5e-05	(Unknown)		(Unknown)
