# Supplementary material for: Environmental trade-offs of direct air capture technologies in climate change mitigation toward 2100
Source: Nat Commun. 2022 Jun 25;13:3635. doi: 10.1038/s41467-022-31146-1 (PMC9233692; doi:10.1038/s41467-022-31146-1)
Supplement: Supplementary file 3 — Supplementary Data 1 [file 41467_2022_31146_MOESM3_ESM.zip › 6-2. Supplementary Dataset/Data_source/LCI_data/2_LCI_CCS.xlsx]

## Sheet: Sheet1
Sequestration efficiencies and environmental trade-offs of direct air capture technologies in climate change mitigation
Life cycle inventory data of fossil fuel with carbon capture and storage
Yang Qiu1,2, Patrick Lamers1*, Vassilis Daioglou3,4, Noah McQueen5, Harmen-Sytze de Boer4, Mathijs Harmsen3,4, Jennifer Wilcox5, André Bardow6,7, Sangwon Suh2*
1 National Renewable Energy Laboratory, 15013 Denver W Pkwy, Golden, CO 80401, United States
2 Bren School of Environmental Science and Management, 2400 University of California, Santa Barbara, California, United States, 93117.
3 Copernicus Institute of Sustainable Development, Utrecht University, Princetonlaan 8a, 3584 CS Utrecht, the Netherlands.
4 PBL Netherlands Environmental Assessment Agency, PO Box 30314, 2500 GH The Hague, the Netherlands
5 Chemical and Biomolecular Engineering Department, University of Pennsylvania, Philadelphia, PA, United States of America, 19104
6 Institute of Energy and Climate Research - Energy Systems Engineering (IEK-10), Forschungszentrum Jülich GmbH, Jülich, Germany
7 Energy and Process Systems Engineering, ETH Zurich, 8092 Zurich, Switzerland
* Correspondence: patrick.lamers@nrel.gov, suh@bren.ucsb.edu
Reference: Beltran, A. M. et al. When the Background Matters: Using Scenarios from Integrated Assessment Models in Prospective Life Cycle Assessment. Journal of Industrial Ecology 24, 64–79 (2020)

## Sheet: Carma CCS
Database	Carma CCS
CSV Format version	8.0.5
CSV separator	Semicolon
Convert expressions to constants	Yes
Date	21.06.2017
Date separator	.
Decimal separator	.
Include sub product stages and processes	Yes
Open project	'brian export'
Project	brian export
Related objects (system descriptions, substances, units, etc.)	Yes
Selection	Selection (138)
Short date format	dd.MM.yyyy
Skip empty fields	No
Time	11:06:30
format	SimaPro CSV
Activity	100% SNG, burned in CC plant, truck 25km, no CCS/2025
code	2f4825a7d450e5e66257f331a514b079
filename	Carma_2025.CSV
location	RER
production amount	1
reference product	100% SNG, burned in CC plant, truck 25km, no CCS/2025
simapro name	100% SNG, burned in CC plant, truck 25km, no CCS/2025/RER U
type	process
unit	megajoule
Exchanges
name	amount	location	unit	categories	type	uncertainty type	loc	scale	allocation	comment	negative	simapro name
Acenaphthene	7.93e-13		kilogram	air::urban air close to ground	biosphere	2	-27.863	0.804719		US EPA 1998, high uncertainty reported qulitatively therein	0
Acetaldehyde	8e-10		kilogram	air::urban air close to ground	biosphere	2	-20.9464	1.03972		rough estimate, high uncertainty	0
Acetic acid	1.21e-07		kilogram	air::urban air close to ground	biosphere	2	-15.9275	1.03972		rough estimate, high uncertainty	0
Benzene	9.26e-10		kilogram	air::urban air close to ground	biosphere	2	-20.8001	0.804719		US EPA 1998, high uncertainty reported qulitatively therein	0
Benzo(a)pyrene	5.29e-13		kilogram	air::urban air close to ground	biosphere	2	-28.2678	0.804719		US EPA 1998, high uncertainty reported qulitatively therein	0
Butane	9.26e-07		kilogram	air::urban air close to ground	biosphere	2	-13.8924	0.804719		US EPA 1998, high uncertainty reported qulitatively therein	0
Carbon dioxide, non-fossil	0.056		kilogram	air::urban air close to ground	biosphere	2	-2.8824	0.0243951		composition of natural gas	0
Carbon monoxide, non-fossil	2.2e-06		kilogram	air::urban air close to ground	biosphere	2	-13.0271	0.202733		measurement, single CC power plant	0
Dinitrogen monoxide	1e-06		kilogram	air::urban air close to ground	biosphere	2	-13.8155	0.549306		estimate from range of values from different references	0
Dioxins, measured as 2,3,7,8-tetrachlorodibenzo-p-dioxin	2.9e-17		kilogram	air::urban air close to ground	biosphere	2	-38.0792	1.03972		rough estimate, high uncertainty	0
Ethane	1.37e-06		kilogram	air::urban air close to ground	biosphere	2	-13.5007	0.804719		US EPA 1998, high uncertainty reported qulitatively therein	0
Formaldehyde	3.31e-08		kilogram	air::urban air close to ground	biosphere	2	-17.2237	0.804719		US EPA 1998, high uncertainty reported qulitatively therein	0
Heat, waste	0.525		megajoule	air::urban air close to ground	biosphere	2	-0.644357	0.0243951		heating value and efficiency	0
Hexane	7.93e-07		kilogram	air::urban air close to ground	biosphere	2	-14.0474	0.804719		US EPA 1998, high uncertainty reported qulitatively therein	0
Mercury	3e-11		kilogram	air::urban air close to ground	biosphere	2	-24.2298	0.804719		basic uncertainty for heavy metal; trace element in natural gas	0
Methane, non-fossil	1e-06		kilogram	air::urban air close to ground	biosphere	2	-13.8155	0.804719		range of values from different references	0
Nitrogen oxides	2.72e-05		kilogram	air::urban air close to ground	biosphere	2	-10.5123	0.202733		15ppm (P. Jansohn)	0
PAH, polycyclic aromatic hydrocarbons	8e-09		kilogram	air::urban air close to ground	biosphere	2	-18.6438	1.03972		rough estimate, high uncertainty	0
Particulates, < 2.5 um	5e-07		kilogram	air::urban air close to ground	biosphere	2	-14.5087	0.549306		estimate from range of values from different references	0
Pentane	1.15e-06		kilogram	air::urban air close to ground	biosphere	2	-13.6757	0.804719		US EPA 1998, high uncertainty reported qulitatively therein	0
Propane	7.05e-07		kilogram	air::urban air close to ground	biosphere	2	-14.1651	0.804719		US EPA 1998, high uncertainty reported qulitatively therein	0
Propionic acid	1.6e-08		kilogram	air::urban air close to ground	biosphere	2	-17.9507	1.03972		rough estimate, high uncertainty	0
Sulfur dioxide	5e-07		kilogram	air::urban air close to ground	biosphere	2	-14.5087	0.0476551		composition of natural gas	0
Toluene	1.5e-09		kilogram	air::urban air close to ground	biosphere	2	-20.3178	0.804719		US EPA 1998, high uncertainty reported qulitatively therein	0
100% SNG, burned in CC plant, truck 25km, no CCS/2025	1	RER	megajoule	CCS Europe 2025::Wood::Geological storage::SNGCC	production				100			100% SNG, burned in CC plant, truck 25km, no CCS/2025/RER U
SNG from wood, 70 bar, at consumer, CH (wood transport: lorry, 25km)/2025	1	RER	megajoule	Materials/fuels	technosphere	2	0	0			0	SNG from wood, 70 bar, at consumer, CH (wood transport: lorry, 25km)/2025/RER U
market for gas power plant, combined cycle, 400MW electrical	2.28e-12	GLO	unit	Materials/fuels	technosphere	0	2.28e-12					Gas combined cycle power plant, 400MWe/RER/I U
market for hydrochloric acid, without water, in 30% solution state	2.5e-06	RER	kilogram	Materials/fuels	technosphere	2	-12.8992	0.107556		basic uncertainty:1.05;(4,na,3,1,1,na)	0	Hydrochloric acid, 30% in H2O, at plant/RER U
market for sodium hydroxide, without water, in 50% solution state	2e-06	GLO	kilogram	Materials/fuels	technosphere	2	-13.1224	0.107556		basic uncertainty:1.05;(4,na,3,1,1,na)	0	Sodium hydroxide, 50% in H2O, production mix, at plant/RER U
market for water, decarbonised	0.5	DE	kilogram	Materials/fuels	technosphere	2	-0.693147	0.458145		range of values from different references	0	Water, decarbonised, at plant/RER U
market group for natural gas, high pressure	0	Europe without Switzerland	cubic meter	Materials/fuels	technosphere	0	0					Natural gas, high pressure, at consumer/RER U
treatment of residue from cooling tower, sanitary landfill	1e-06	CH	kilogram	Waste to treatment	technosphere	2	-13.8155	1.03972		rough estimate, high uncertainty	0	Disposal, residue from cooling tower, 30% water, to sanitary landfill/CH U
Activity	100% SNG, burned in CC plant, truck 25km, post, pipeline 200km, storage 1000m/2025
code	b3e5d8e2eff5fa5bfa2ab6ff8b917763
filename	Carma_2025.CSV
location	RER
production amount	1
reference product	100% SNG, burned in CC plant, truck 25km, post, pipeline 200km, storage 1000m/2025
simapro name	100% SNG, burned in CC plant, truck 25km, post, pipeline 200km, storage 1000m/2025/RER U
type	process
unit	megajoule
Exchanges
name	amount	location	unit	categories	type	uncertainty type	loc	scale	allocation	comment	negative	simapro name
Acenaphthene	7.93e-13		kilogram	air::urban air close to ground	biosphere	2	-27.863	0.804719		US EPA 1998, high uncertainty reported qulitatively therein	0
Acetaldehyde	8e-10		kilogram	air::urban air close to ground	biosphere	2	-20.9464	1.03972		rough estimate, high uncertainty	0
Acetic acid	1.21e-07		kilogram	air::urban air close to ground	biosphere	2	-15.9275	1.03972		rough estimate, high uncertainty	0
Benzene	9.26e-10		kilogram	air::urban air close to ground	biosphere	2	-20.8001	0.804719		US EPA 1998, high uncertainty reported qulitatively therein	0
Benzo(a)pyrene	5.29e-13		kilogram	air::urban air close to ground	biosphere	2	-28.2678	0.804719		US EPA 1998, high uncertainty reported qulitatively therein	0
Butane	9.26e-07		kilogram	air::urban air close to ground	biosphere	2	-13.8924	0.804719		US EPA 1998, high uncertainty reported qulitatively therein	0
Carbon dioxide, non-fossil	0.0056		kilogram	air::urban air close to ground	biosphere	2	-5.18499	0.0243951		90% capture rate	0
Carbon dioxide, fossil	-0.0504		kilogram	air::urban air close to ground	biosphere	0	0.0504			90% capture rate (This part being captured)	0
Carbon monoxide, non-fossil	2.2e-06		kilogram	air::urban air close to ground	biosphere	2	-13.0271	0.202733		measurement, single CC power plant	0
Dinitrogen monoxide	1e-06		kilogram	air::urban air close to ground	biosphere	2	-13.8155	0.549306		estimate from range of values from different references	0
Dioxins, measured as 2,3,7,8-tetrachlorodibenzo-p-dioxin	2.9e-17		kilogram	air::urban air close to ground	biosphere	2	-38.0792	1.03972		rough estimate, high uncertainty	0
Ethane	1.37e-06		kilogram	air::urban air close to ground	biosphere	2	-13.5007	0.804719		US EPA 1998, high uncertainty reported qulitatively therein	0
Formaldehyde	3.31e-08		kilogram	air::urban air close to ground	biosphere	2	-17.2237	0.804719		US EPA 1998, high uncertainty reported qulitatively therein	0
Heat, waste	0.525		megajoule	air::urban air close to ground	biosphere	2	-0.644357	0.0243951		heating value and efficiency	0
Hexane	7.93e-07		kilogram	air::urban air close to ground	biosphere	2	-14.0474	0.804719		US EPA 1998, high uncertainty reported qulitatively therein	0
Mercury	3e-11		kilogram	air::urban air close to ground	biosphere	2	-24.2298	0.804719		basic uncertainty for heavy metal; trace element in natural gas	0
Methane, non-fossil	1e-06		kilogram	air::urban air close to ground	biosphere	2	-13.8155	0.804719		range of values from different references	0
Nitrogen oxides	9.97e-06		kilogram	air::urban air close to ground	biosphere	2	-11.5159	0.202733		personal communication P. Jansohn	0
PAH, polycyclic aromatic hydrocarbons	8e-09		kilogram	air::urban air close to ground	biosphere	2	-18.6438	1.03972		rough estimate, high uncertainty	0
Particulates, < 2.5 um	5e-07		kilogram	air::urban air close to ground	biosphere	2	-14.5087	0.549306		estimate from range of values from different references	0
Pentane	1.15e-06		kilogram	air::urban air close to ground	biosphere	2	-13.6757	0.804719		US EPA 1998, high uncertainty reported qulitatively therein	0
Propane	7.05e-07		kilogram	air::urban air close to ground	biosphere	2	-14.1651	0.804719		US EPA 1998, high uncertainty reported qulitatively therein	0
Propionic acid	1.6e-08		kilogram	air::urban air close to ground	biosphere	2	-17.9507	1.03972		rough estimate, high uncertainty	0
Sulfur dioxide	5e-07		kilogram	air::urban air close to ground	biosphere	2	-14.5087	0.0476551		composition of natural gas	0
Toluene	1.5e-09		kilogram	air::urban air close to ground	biosphere	2	-20.3178	0.804719		US EPA 1998, high uncertainty reported qulitatively therein	0
100% SNG, burned in CC plant, truck 25km, post, pipeline 200km, storage 1000m/2025	1	RER	megajoule	CCS Europe 2025::Wood::Geological storage::SNGCC	production				100			100% SNG, burned in CC plant, truck 25km, post, pipeline 200km, storage 1000m/2025/RER U
CO2 capture/100% SNG, post, 200km pipeline, storage 1000m/2025	0.0504	RER	kilogram	Materials/fuels	technosphere	0	0.0504			90% capture rate		CO2 capture/100% SNG, post, 200km pipeline, storage 1000m/2025/RER U
SNG from wood, 70 bar, at consumer, CH (wood transport: lorry, 25km)/2025	1	RER	megajoule	Materials/fuels	technosphere	2	0	0			0	SNG from wood, 70 bar, at consumer, CH (wood transport: lorry, 25km)/2025/RER U
market for NOx retained, by selective catalytic reduction	7.7e-05	GLO	kilogram	Materials/fuels	technosphere	0	7.7e-05			P. Jansohn (50 ppm; minus 85% due to SCR)		NOx retained, in SCR/GLO U
market for gas power plant, combined cycle, 400MW electrical	2.19e-12	GLO	unit	Materials/fuels	technosphere	0	2.19e-12					Gas combined cycle power plant, 400MWe/RER/I U
market for hydrochloric acid, without water, in 30% solution state	2.5e-06	RER	kilogram	Materials/fuels	technosphere	2	-12.8992	0.107556		basic uncertainty:1.05;(4,na,3,1,1,na)	0	Hydrochloric acid, 30% in H2O, at plant/RER U
market for sodium hydroxide, without water, in 50% solution state	2e-06	GLO	kilogram	Materials/fuels	technosphere	2	-13.1224	0.107556		basic uncertainty:1.05;(4,na,3,1,1,na)	0	Sodium hydroxide, 50% in H2O, production mix, at plant/RER U
market for water, decarbonised	0.5	DE	kilogram	Materials/fuels	technosphere	2	-0.693147	0.458145		range of values from different references	0	Water, decarbonised, at plant/RER U
market group for natural gas, high pressure	0	Europe without Switzerland	cubic meter	Materials/fuels	technosphere	0	0					Natural gas, high pressure, at consumer/RER U
treatment of residue from cooling tower, sanitary landfill	1e-06	CH	kilogram	Waste to treatment	technosphere	2	-13.8155	1.03972		rough estimate, high uncertainty	0	Disposal, residue from cooling tower, 30% water, to sanitary landfill/CH U
Activity	100% SNG, burned in CC plant, truck 25km, post, pipeline 400km, storage 3000m/2025
code	9b50d7a965208658e84ff557cc1c719e
filename	Carma_2025.CSV
location	RER
production amount	1
reference product	100% SNG, burned in CC plant, truck 25km, post, pipeline 400km, storage 3000m/2025
simapro name	100% SNG, burned in CC plant, truck 25km, post, pipeline 400km, storage 3000m/2025/RER U
type	process
unit	megajoule
Exchanges
name	amount	location	unit	categories	type	uncertainty type	loc	scale	allocation	comment	negative	simapro name
Acenaphthene	7.93e-13		kilogram	air::urban air close to ground	biosphere	2	-27.863	0.804719		US EPA 1998, high uncertainty reported qulitatively therein	0
Acetaldehyde	8e-10		kilogram	air::urban air close to ground	biosphere	2	-20.9464	1.03972		rough estimate, high uncertainty	0
Acetic acid	1.21e-07		kilogram	air::urban air close to ground	biosphere	2	-15.9275	1.03972		rough estimate, high uncertainty	0
Benzene	9.26e-10		kilogram	air::urban air close to ground	biosphere	2	-20.8001	0.804719		US EPA 1998, high uncertainty reported qulitatively therein	0
Benzo(a)pyrene	5.29e-13		kilogram	air::urban air close to ground	biosphere	2	-28.2678	0.804719		US EPA 1998, high uncertainty reported qulitatively therein	0
Butane	9.26e-07		kilogram	air::urban air close to ground	biosphere	2	-13.8924	0.804719		US EPA 1998, high uncertainty reported qulitatively therein	0
Carbon dioxide, non-fossil	0.0056		kilogram	air::urban air close to ground	biosphere	2	-5.18499	0.0243951		90% capture rate	0
Carbon dioxide, fossil	-0.0504		kilogram	air::urban air close to ground	biosphere	0	0.0504			90% capture rate (This part being captured)	0
Carbon monoxide, non-fossil	2.2e-06		kilogram	air::urban air close to ground	biosphere	2	-13.0271	0.202733		measurement, single CC power plant	0
Dinitrogen monoxide	1e-06		kilogram	air::urban air close to ground	biosphere	2	-13.8155	0.549306		estimate from range of values from different references	0
Dioxins, measured as 2,3,7,8-tetrachlorodibenzo-p-dioxin	2.9e-17		kilogram	air::urban air close to ground	biosphere	2	-38.0792	1.03972		rough estimate, high uncertainty	0
Ethane	1.37e-06		kilogram	air::urban air close to ground	biosphere	2	-13.5007	0.804719		US EPA 1998, high uncertainty reported qulitatively therein	0
Formaldehyde	3.31e-08		kilogram	air::urban air close to ground	biosphere	2	-17.2237	0.804719		US EPA 1998, high uncertainty reported qulitatively therein	0
Heat, waste	0.525		megajoule	air::urban air close to ground	biosphere	2	-0.644357	0.0243951		heating value and efficiency	0
Hexane	7.93e-07		kilogram	air::urban air close to ground	biosphere	2	-14.0474	0.804719		US EPA 1998, high uncertainty reported qulitatively therein	0
Mercury	3e-11		kilogram	air::urban air close to ground	biosphere	2	-24.2298	0.804719		basic uncertainty for heavy metal; trace element in natural gas	0
Methane, non-fossil	1e-06		kilogram	air::urban air close to ground	biosphere	2	-13.8155	0.804719		range of values from different references	0
Nitrogen oxides	9.97e-06		kilogram	air::urban air close to ground	biosphere	2	-11.5159	0.202733		personal communication P. Jansohn	0
PAH, polycyclic aromatic hydrocarbons	8e-09		kilogram	air::urban air close to ground	biosphere	2	-18.6438	1.03972		rough estimate, high uncertainty	0
Particulates, < 2.5 um	5e-07		kilogram	air::urban air close to ground	biosphere	2	-14.5087	0.549306		estimate from range of values from different references	0
Pentane	1.15e-06		kilogram	air::urban air close to ground	biosphere	2	-13.6757	0.804719		US EPA 1998, high uncertainty reported qulitatively therein	0
Propane	7.05e-07		kilogram	air::urban air close to ground	biosphere	2	-14.1651	0.804719		US EPA 1998, high uncertainty reported qulitatively therein	0
Propionic acid	1.6e-08		kilogram	air::urban air close to ground	biosphere	2	-17.9507	1.03972		rough estimate, high uncertainty	0
Sulfur dioxide	5e-07		kilogram	air::urban air close to ground	biosphere	2	-14.5087	0.0476551		composition of natural gas	0
Toluene	1.5e-09		kilogram	air::urban air close to ground	biosphere	2	-20.3178	0.804719		US EPA 1998, high uncertainty reported qulitatively therein	0
100% SNG, burned in CC plant, truck 25km, post, pipeline 400km, storage 3000m/2025	1	RER	megajoule	CCS Europe 2025::Wood::Geological storage::SNGCC	production				100			100% SNG, burned in CC plant, truck 25km, post, pipeline 400km, storage 3000m/2025/RER U
CO2 capture/100% SNG, post, 400km pipeline, storage 3000m/2025	0.0504	RER	kilogram	Materials/fuels	technosphere	0	0.0504			90% capture rate		CO2 capture/100% SNG, post, 400km pipeline, storage 3000m/2025/RER U
SNG from wood, 70 bar, at consumer, CH (wood transport: lorry, 25km)/2025	1	RER	megajoule	Materials/fuels	technosphere	2	0	0			0	SNG from wood, 70 bar, at consumer, CH (wood transport: lorry, 25km)/2025/RER U
market for NOx retained, by selective catalytic reduction	7.7e-05	GLO	kilogram	Materials/fuels	technosphere	0	7.7e-05			P. Jansohn (50 ppm; minus 85% due to SCR)		NOx retained, in SCR/GLO U
market for gas power plant, combined cycle, 400MW electrical	2.19e-12	GLO	unit	Materials/fuels	technosphere	0	2.19e-12					Gas combined cycle power plant, 400MWe/RER/I U
market for hydrochloric acid, without water, in 30% solution state	2.5e-06	RER	kilogram	Materials/fuels	technosphere	2	-12.8992	0.107556		basic uncertainty:1.05;(4,na,3,1,1,na)	0	Hydrochloric acid, 30% in H2O, at plant/RER U
market for sodium hydroxide, without water, in 50% solution state	2e-06	GLO	kilogram	Materials/fuels	technosphere	2	-13.1224	0.107556		basic uncertainty:1.05;(4,na,3,1,1,na)	0	Sodium hydroxide, 50% in H2O, production mix, at plant/RER U
market for water, decarbonised	0.5	DE	kilogram	Materials/fuels	technosphere	2	-0.693147	0.458145		range of values from different references	0	Water, decarbonised, at plant/RER U
market group for natural gas, high pressure	0	Europe without Switzerland	cubic meter	Materials/fuels	technosphere	0	0					Natural gas, high pressure, at consumer/RER U
treatment of residue from cooling tower, sanitary landfill	1e-06	CH	kilogram	Waste to treatment	technosphere	2	-13.8155	1.03972		rough estimate, high uncertainty	0	Disposal, residue from cooling tower, 30% water, to sanitary landfill/CH U
Activity	ATR-H2 GT power plant, 400MWe/2025
code	576d216bfedad096b4cc3367fe6d3986
filename	Carma_2025.CSV
location	RER
production amount	1
reference product	ATR-H2 GT power plant, 400MWe/2025
simapro name	ATR-H2 GT power plant, 400MWe/2025/RER/I U
type	process
unit	unit
Exchanges
name	amount	location	unit	categories	type	uncertainty type	loc	scale	allocation	comment	negative	reference product	simapro name
Heat, waste	10900000		megajoule	air::urban air close to ground	biosphere	2	16.2043	0.752039		uncertainty of electricity consumed (see exchange "electricity, medium voltage, production UCTE, at grid")	0
Occupation, industrial area	1440000		square meter-year	natural resource::land	biosphere	2	14.1802	0.693147		uncertainty of land use and life time	0
Transformation, from unspecified	40000		square meter	natural resource::land	biosphere	2	10.5966	0.549306		estimated from range of values in literature	0
Transformation, to industrial area	40000		square meter	natural resource::land	biosphere	2	10.5966	0.549306		estimated from range of values in literature	0
ATR-H2 GT power plant, 400MWe/2025	1	RER	unit	CCS Europe 2025::Infrastructure&Background	production				100				ATR-H2 GT power plant, 400MWe/2025/RER/I U
ceramic tile production	4200	CH	kilogram	Materials/fuels	technosphere	2	8.34284	0.549306		basic uncertainty	0	ceramic tile	Ceramic tiles, at regional storage/CH U
cobalt production	720	GLO	kilogram	Materials/fuels	technosphere	2	6.57925	0.549306		basic uncertainty	0	cobalt	Cobalt, at plant/GLO U
heavy fuel oil, burned in refinery furnace	148000000	RoW	megajoule	Materials/fuels	technosphere	2	18.8127	0.752039		uncertainty of amount of material and of energy needed	0		Heavy fuel oil, burned in industrial furnace 1MW, non-modulating/RER U
market for aluminium, cast alloy	440000	GLO	kilogram	Materials/fuels	technosphere	2	12.9945	0.549306		basic uncertainty	0		Aluminium, production mix, at plant/RER U
market for chromium	976	GLO	kilogram	Materials/fuels	technosphere	2	6.88346	0.549306		basic uncertainty	0		Chromium, at regional storage/RER U
market for concrete, normal	6000	CH	cubic meter	Materials/fuels	technosphere	2	8.69951	0.549306		basic uncertainty	0		Concrete, normal, at plant/CH U
market for copper	440000	GLO	kilogram	Materials/fuels	technosphere	2	12.9945	0.549306		basic uncertainty	0		Copper, at regional storage/RER U
market for diesel, burned in building machine	148000000	GLO	megajoule	Materials/fuels	technosphere	2	18.8127	0.752039		uncertainty of amount of material and of energy needed	0		Diesel, burned in building machine/GLO U
market for reinforcing steel	8800000	GLO	kilogram	Materials/fuels	technosphere	2	15.9903	0.549306		basic uncertainty	0		Reinforcing steel, at plant/RER U
market for stone wool, packed	660000	GLO	kilogram	Materials/fuels	technosphere	2	13.4	0.549306		basic uncertainty	0	stone wool, packed	Rock wool, packed, at plant/CH U
market group for electricity, medium voltage	3020000	ENTSO-E	kilowatt hour	Materials/fuels	technosphere	2	14.9208	0.752039		uncertainty of amount of material and of energy needed	0		Electricity, medium voltage, production UCTE, at grid/UCTE U
nickel mine operation, sulfidic ore	6300	GLO	kilogram	Materials/fuels	technosphere	2	8.7483	0.549306		basic uncertainty	0	nickel, 99.5%	Nickel, 99.5%, at plant/GLO U
polyethylene production, low density, granulate	1300000	RER	kilogram	Materials/fuels	technosphere	2	14.0779	0.549306		basic uncertainty	0	polyethylene, low density, granulate	Polyethylene, LDPE, granulate, at plant/RER U
steel production, chromium steel 18/8, hot rolled	1800000	RER	kilogram	Materials/fuels	technosphere	2	14.4033	0.549306		basic uncertainty	0	steel, chromium steel 18/8, hot rolled	Chromium steel 18/8, at plant/RER U
Activity	CO2 capture/100% SNG, post, 200km pipeline, storage 1000m/2025
code	d940e485f2e23ced1cc0bf6bda21853b
filename	Carma_2025.CSV
location	RER
production amount	1
reference product	CO2 capture/100% SNG, post, 200km pipeline, storage 1000m/2025
simapro name	CO2 capture/100% SNG, post, 200km pipeline, storage 1000m/2025/RER U
type	process
unit	kilogram
Exchanges
name	amount	location	unit	categories	type	uncertainty type	loc	allocation	comment	simapro name
Ammonia	0.000123		kilogram	air	biosphere	0	0.000123		Moser et al. (2010)
Monoethanolamine	6e-06		kilogram	air	biosphere	0	6e-06		Moser et al. (2010)
Water, cooling, unspecified natural origin	0.0832		cubic meter	natural resource::in water	biosphere	0	0.0832		RECCS 2007
CO2 capture/100% SNG, post, 200km pipeline, storage 1000m/2025	1	RER	kilogram	CCS Europe 2025::Wood::Geological storage::SNGCC	production			100		CO2 capture/100% SNG, post, 200km pipeline, storage 1000m/2025/RER U
CO2 storage/100% SNG, post, 200km pipeline, storage 1000m/2025	1	RER	kilogram	Materials/fuels	technosphere	0	1		1 kg CO2 stored per 1 kg CO2 captured	CO2 storage/100% SNG, post, 200km pipeline, storage 1000m/2025/RER U
Electricity, from CC plant, 100% SNG, truck 25km, post, pipeline 200km, storage 1000m/2025	0.384	RER	kilowatt hour	Materials/fuels	technosphere	0	0.384		E_capture = E_el*(1-(eff_CCS/eff_no CCS))	Electricity, from CC plant, 100% SNG, truck 25km, post, pipeline 200km, storage 1000m/2025/RER U
heat pump production, for heat and power co-generation unit, 160kW electrical	8.27e-11	RER	unit	Materials/fuels	technosphere	0	8.27e-11		n_HX = n_total*lifetime_ratio/(lifetime_plant*annual m_flow)	Heat exchanger of cogen unit 160kWe/RER/I U
market for absorption chiller, 100kW	7.44e-10	GLO	unit	Materials/fuels	technosphere	0	7.44e-10		n_absorption chiller = n_total*lifetime_ratio/(lifetime_plant*annual m_flow)	Absorption chiller 100kW/CH/I U
market for charcoal	8.26e-05	GLO	kilogram	Materials/fuels	technosphere	0	8.26e-05		RECCS 2007	Charcoal, at plant/GLO U
market for gas turbine, 10MW electrical	3.31e-10	GLO	unit	Materials/fuels	technosphere	0	3.31e-10		n_GT = n_total*lifetime_ratio/(lifetime_plant*annual m_flow)	Gas turbine, 10MWe, at production plant/RER/I U
market for liquid storage tank, chemicals, organics	5.14e-12	GLO	unit	Materials/fuels	technosphere	0	5.14e-12		n_tank = V_total*lifetime_ratio/(V_ref*lifetime plant*annual m_flow)	Liquid storage tank, chemicals, organics/CH/I U
market for monoethanolamine	0.000284	GLO	kilogram	Materials/fuels	technosphere	0	0.000284		Moser et al. (2010)	Monoethanolamine, at plant/RER U
market for pump, 40W	5.79e-10	GLO	unit	Materials/fuels	technosphere	0	5.79e-10		n_pump = n_total*lifetime_ratio/(lifetime_plant*annual m_flow)	Pump 40W, at plant/CH/I U
market for sodium hydroxide, without water, in 50% solution state	0.000304	GLO	kilogram	Materials/fuels	technosphere	0	0.000304		RECCS 2007	Sodium hydroxide, 50% in H2O, production mix, at plant/RER U
treatment of spent solvent mixture, hazardous waste incineration	0.000227	CH	kilogram	Waste to treatment	technosphere	0	0.000227		Moser et al. (2010)	Disposal, solvents mixture, 16.5% water, to hazardous waste incineration/CH U
Activity	CO2 capture/100% SNG, post, 400km pipeline, storage 3000m/2025
code	48b1e9b1e3b802b1da20c2c0633ad8ab
filename	Carma_2025.CSV
location	RER
production amount	1
reference product	CO2 capture/100% SNG, post, 400km pipeline, storage 3000m/2025
simapro name	CO2 capture/100% SNG, post, 400km pipeline, storage 3000m/2025/RER U
type	process
unit	kilogram
Exchanges
name	amount	location	unit	categories	type	uncertainty type	loc	allocation	comment	simapro name
Ammonia	0.000123		kilogram	air	biosphere	0	0.000123		Moser et al. (2010)
Monoethanolamine	6e-06		kilogram	air	biosphere	0	6e-06		Moser et al. (2010)
Water, cooling, unspecified natural origin	0.0832		cubic meter	natural resource::in water	biosphere	0	0.0832		RECCS 2007
CO2 capture/100% SNG, post, 400km pipeline, storage 3000m/2025	1	RER	kilogram	CCS Europe 2025::Wood::Geological storage::SNGCC	production			100		CO2 capture/100% SNG, post, 400km pipeline, storage 3000m/2025/RER U
CO2 storage/100% SNG, post, 400km pipeline, storage 3000m/2025	1	RER	kilogram	Materials/fuels	technosphere	0	1		1 kg CO2 stored per 1 kg CO2 captured	CO2 storage/100% SNG, post, 400km pipeline, storage 3000m/2025/RER U
Electricity, from CC plant, 100% SNG, truck 25km, post, pipeline 400km, storage 3000m/2025	0.384	RER	kilowatt hour	Materials/fuels	technosphere	0	0.384		E_capture = E_el*(1-(eff_CCS/eff_no CCS))	Electricity, from CC plant, 100% SNG, truck 25km, post, pipeline 400km, storage 3000m/2025/RER U
heat pump production, for heat and power co-generation unit, 160kW electrical	8.27e-11	RER	unit	Materials/fuels	technosphere	0	8.27e-11		n_HX = n_total*lifetime_ratio/(lifetime_plant*annual m_flow)	Heat exchanger of cogen unit 160kWe/RER/I U
market for absorption chiller, 100kW	7.44e-10	GLO	unit	Materials/fuels	technosphere	0	7.44e-10		n_absorption chiller = n_total*lifetime_ratio/(lifetime_plant*annual m_flow)	Absorption chiller 100kW/CH/I U
market for charcoal	8.26e-05	GLO	kilogram	Materials/fuels	technosphere	0	8.26e-05		RECCS 2007	Charcoal, at plant/GLO U
market for gas turbine, 10MW electrical	3.31e-10	GLO	unit	Materials/fuels	technosphere	0	3.31e-10		n_GT = n_total*lifetime_ratio/(lifetime_plant*annual m_flow)	Gas turbine, 10MWe, at production plant/RER/I U
market for liquid storage tank, chemicals, organics	5.14e-12	GLO	unit	Materials/fuels	technosphere	0	5.14e-12		n_tank = V_total*lifetime_ratio/(V_ref*lifetime plant*annual m_flow)	Liquid storage tank, chemicals, organics/CH/I U
market for monoethanolamine	0.000284	GLO	kilogram	Materials/fuels	technosphere	0	0.000284		Moser et al. (2010)	Monoethanolamine, at plant/RER U
market for pump, 40W	5.79e-10	GLO	unit	Materials/fuels	technosphere	0	5.79e-10		n_pump = n_total*lifetime_ratio/(lifetime_plant*annual m_flow)	Pump 40W, at plant/CH/I U
market for sodium hydroxide, without water, in 50% solution state	0.000304	GLO	kilogram	Materials/fuels	technosphere	0	0.000304		RECCS 2007	Sodium hydroxide, 50% in H2O, production mix, at plant/RER U
treatment of spent solvent mixture, hazardous waste incineration	0.000227	CH	kilogram	Waste to treatment	technosphere	0	0.000227		Moser et al. (2010)	Disposal, solvents mixture, 16.5% water, to hazardous waste incineration/CH U
Activity	CO2 capture/at H2 production plant, pre, pipeline 200km, storage 1000m/2025
code	2d35055ec176ca732c88994a3efbf0d5
filename	Carma_2025.CSV
location	RER
production amount	1
reference product	CO2 capture/at H2 production plant, pre, pipeline 200km, storage 1000m/2025
simapro name	CO2 capture/at H2 production plant, pre, pipeline 200km, storage 1000m/2025/RER U
type	process
unit	kilogram
Exchanges
name	amount	location	unit	categories	type	uncertainty type	loc	allocation	comment	simapro name
Water, cooling, unspecified natural origin	0.0832		cubic meter	natural resource::in water	biosphere	0	0.0832		RECCS 2007
CO2 capture/at H2 production plant, pre, pipeline 200km, storage 1000m/2025	1	RER	kilogram	CCS Europe 2025::Wood::Geological storage::BIGCC	production			100		CO2 capture/at H2 production plant, pre, pipeline 200km, storage 1000m/2025/RER U
CO2 storage/at H2 production plant, pre, pipeline 200km, storage 1000m/2025	1	RER	kilogram	Materials/fuels	technosphere	0	1			CO2 storage/at H2 production plant, pre, pipeline 200km, storage 1000m/2025/RER U
Electricity, at BIGCC power plant 450MW, pre, pipeline 200km, storage 1000m/2025	0.385	RER	kilowatt hour	Materials/fuels	technosphere	0	0.385		E_capture = E_el*(1-(eff_CCS/eff_no CCS))	Electricity, at BIGCC power plant 450MW, pre, pipeline 200km, storage 1000m/2025/RER U
Selexol (Dimethylether of polyethylene glycol)/RER	7e-06		kilogram	Materials/fuels	technosphere	0	7e-06		Singh et al. (2011)
heat pump production, for heat and power co-generation unit, 160kW electrical	9.86e-09	RER	unit	Materials/fuels	technosphere	0	9.86e-09		n_HX = n_total*lifetime_ratio/(lifetime_plant*annual m_flow)	Heat exchanger of cogen unit 160kWe/RER/I U
market for absorption chiller, 100kW	1.97e-08	GLO	unit	Materials/fuels	technosphere	0	1.97e-08		n_absorption chiller = n_total*lifetime_ratio/(lifetime_plant*annual m_flow)	Absorption chiller 100kW/CH/I U
market for gas turbine, 10MW electrical	9.86e-09	GLO	unit	Materials/fuels	technosphere	0	9.86e-09		n_GT = n_total*lifetime_ratio/(lifetime_plant*annual m_flow)	Gas turbine, 10MWe, at production plant/RER/I U
market for liquid storage tank, chemicals, organics	2.73e-09	GLO	unit	Materials/fuels	technosphere	0	2.73e-09		n_tank = V_total*lifetime_ratio/(V_ref*lifetime plant*annual m_flow)	Liquid storage tank, chemicals, organics/CH/I U
market for pump, 40W	9.86e-09	GLO	unit	Materials/fuels	technosphere	0	9.86e-09		n_pump = n_total*lifetime_ratio/(lifetime_plant*annual m_flow)	Pump 40W, at plant/CH/I U
treatment of spent solvent mixture, hazardous waste incineration	7e-06	CH	kilogram	Waste to treatment	technosphere	0	7e-06		Singh et al. (2011), disposal of solid degradation products	Disposal, solvents mixture, 16.5% water, to hazardous waste incineration/CH U
Activity	CO2 capture/at H2 production plant, pre, pipeline 400km, storage 3000m/2025
code	0d73e4bc7e3bc46d14f16c47532d4189
filename	Carma_2025.CSV
location	RER
production amount	1
reference product	CO2 capture/at H2 production plant, pre, pipeline 400km, storage 3000m/2025
simapro name	CO2 capture/at H2 production plant, pre, pipeline 400km, storage 3000m/2025/RER U
type	process
unit	kilogram
Exchanges
name	amount	location	unit	categories	type	uncertainty type	loc	allocation	comment	simapro name
Water, cooling, unspecified natural origin	0.0832		cubic meter	natural resource::in water	biosphere	0	0.0832		RECCS 2007
CO2 capture/at H2 production plant, pre, pipeline 400km, storage 3000m/2025	1	RER	kilogram	CCS Europe 2025::Wood::Geological storage::BIGCC	production			100		CO2 capture/at H2 production plant, pre, pipeline 400km, storage 3000m/2025/RER U
CO2 storage/at H2 production plant, pre, pipeline 400km, storage 3000m/2025	1	RER	kilogram	Materials/fuels	technosphere	0	1			CO2 storage/at H2 production plant, pre, pipeline 400km, storage 3000m/2025/RER U
Electricity, at BIGCC power plant 450MW, pre, pipeline 400km, storage 3000m/2025	0.385	RER	kilowatt hour	Materials/fuels	technosphere	0	0.385		E_capture = E_el*(1-(eff_CCS/eff_no CCS))	Electricity, at BIGCC power plant 450MW, pre, pipeline 400km, storage 3000m/2025/RER U
Selexol (Dimethylether of polyethylene glycol)/RER	7e-06		kilogram	Materials/fuels	technosphere	0	7e-06		Singh et al. (2011)
heat pump production, for heat and power co-generation unit, 160kW electrical	9.86e-09	RER	unit	Materials/fuels	technosphere	0	9.86e-09		n_HX = n_total*lifetime_ratio/(lifetime_plant*annual m_flow)	Heat exchanger of cogen unit 160kWe/RER/I U
market for absorption chiller, 100kW	1.97e-08	GLO	unit	Materials/fuels	technosphere	0	1.97e-08		n_absorption chiller = n_total*lifetime_ratio/(lifetime_plant*annual m_flow)	Absorption chiller 100kW/CH/I U
market for gas turbine, 10MW electrical	9.86e-09	GLO	unit	Materials/fuels	technosphere	0	9.86e-09		n_GT = n_total*lifetime_ratio/(lifetime_plant*annual m_flow)	Gas turbine, 10MWe, at production plant/RER/I U
market for liquid storage tank, chemicals, organics	2.73e-09	GLO	unit	Materials/fuels	technosphere	0	2.73e-09		n_tank = V_total*lifetime_ratio/(V_ref*lifetime plant*annual m_flow)	Liquid storage tank, chemicals, organics/CH/I U
market for pump, 40W	9.86e-09	GLO	unit	Materials/fuels	technosphere	0	9.86e-09		n_pump = n_total*lifetime_ratio/(lifetime_plant*annual m_flow)	Pump 40W, at plant/CH/I U
treatment of spent solvent mixture, hazardous waste incineration	7e-06	CH	kilogram	Waste to treatment	technosphere	0	7e-06		Singh et al. (2011), disposal of solid degradation products	Disposal, solvents mixture, 16.5% water, to hazardous waste incineration/CH U
Activity	CO2 capture/at wood burning power plant 20 MW, truck 25km, post, pipeline 200km, storage 1000m/2025
code	6c9eb5ac33705d668720edbbece8e1e2
filename	Carma_2025.CSV
location	RER
production amount	1
reference product	CO2 capture/at wood burning power plant 20 MW, truck 25km, post, pipeline 200km, storage 1000m/2025
simapro name	CO2 capture/at wood burning power plant 20 MW, truck 25km, post, pipeline 200km, storage 1000m/2025/RER U
type	process
unit	kilogram
Exchanges
name	amount	location	unit	categories	type	uncertainty type	loc	allocation	comment	simapro name
Ammonia	0.000123		kilogram	air	biosphere	0	0.000123		Moser et al. (2010)
Monoethanolamine	6e-06		kilogram	air	biosphere	0	6e-06		Moser et al. (2010)
Water, cooling, unspecified natural origin	0.0832		cubic meter	natural resource::in water	biosphere	0	0.0832		RECCS 2007
CO2 capture/at wood burning power plant 20 MW, truck 25km, post, pipeline 200km, storage 1000m/2025	1	RER	kilogram	CCS Europe 2025::Wood::Geological storage::Combustion	production			100		CO2 capture/at wood burning power plant 20 MW, truck 25km, post, pipeline 200km, storage 1000m/2025/RER U
CO2 storage/at wood burning power plant 20 MW, truck 25km, post, pipeline 200km, storage 1000m/2025	1	RER	kilogram	Materials/fuels	technosphere	0	1			CO2 storage/at wood burning power plant 20 MW, truck 25km, post, pipeline 200km, storage 1000m/2025/RER U
Electricity, at wood burning power plant 20 MW, truck 25km, post, pipeline 200km, storage 1000m/2025	0.198	RER	kilowatt hour	Materials/fuels	technosphere	0	0.198		E_capture = E_el*(1-(eff_CCS/eff_no CCS))	Electricity, at wood burning power plant 20 MW, truck 25km, post, pipeline 200km, storage 1000m/2025/RER U
heat pump production, for heat and power co-generation unit, 160kW electrical	1.91e-09	RER	unit	Materials/fuels	technosphere	0	1.91e-09		n_HX = n_total*lifetime_ratio/(lifetime_plant*annual m_flow)	Heat exchanger of cogen unit 160kWe/RER/I U
market for absorption chiller, 100kW	1.15e-08	GLO	unit	Materials/fuels	technosphere	0	1.15e-08		n_absorption chiller = n_total*lifetime_ratio/(lifetime_plant*annual m_flow)	Absorption chiller 100kW/CH/I U
market for charcoal	8.26e-05	GLO	kilogram	Materials/fuels	technosphere	0	8.26e-05		RECCS 2007	Charcoal, at plant/GLO U
market for gas turbine, 10MW electrical	1.91e-09	GLO	unit	Materials/fuels	technosphere	0	1.91e-09		n_GT = n_total*lifetime_ratio/(lifetime_plant*annual m_flow)	Gas turbine, 10MWe, at production plant/RER/I U
market for liquid storage tank, chemicals, organics	6.44e-10	GLO	unit	Materials/fuels	technosphere	0	6.44e-10		n_tank = V_total*lifetime_ratio/(V_ref*lifetime plant*annual m_flow)	Liquid storage tank, chemicals, organics/CH/I U
market for monoethanolamine	0.000284	GLO	kilogram	Materials/fuels	technosphere	0	0.000284		Moser et al. (2010)	Monoethanolamine, at plant/RER U
market for pump, 40W	1.34e-08	GLO	unit	Materials/fuels	technosphere	0	1.34e-08		n_pump = n_total*lifetime_ratio/(lifetime_plant*annual m_flow)	Pump 40W, at plant/CH/I U
market for sodium hydroxide, without water, in 50% solution state	0.000304	GLO	kilogram	Materials/fuels	technosphere	0	0.000304		RECCS 2007	Sodium hydroxide, 50% in H2O, production mix, at plant/RER U
treatment of spent solvent mixture, hazardous waste incineration	0.000227	CH	kilogram	Waste to treatment	technosphere	0	0.000227		Moser et al. (2010)	Disposal, solvents mixture, 16.5% water, to hazardous waste incineration/CH U
Activity	CO2 capture/at wood burning power plant 20 MW, truck 25km, post, pipeline 400km, storage 3000m/2025
code	413ff53bcdb974b9a681c6a1b79e392a
filename	Carma_2025.CSV
location	RER
production amount	1
reference product	CO2 capture/at wood burning power plant 20 MW, truck 25km, post, pipeline 400km, storage 3000m/2025
simapro name	CO2 capture/at wood burning power plant 20 MW, truck 25km, post, pipeline 400km, storage 3000m/2025/RER U
type	process
unit	kilogram
Exchanges
name	amount	location	unit	categories	type	uncertainty type	loc	allocation	comment	simapro name
Ammonia	0.000123		kilogram	air	biosphere	0	0.000123		Moser et al. (2010)
Monoethanolamine	6e-06		kilogram	air	biosphere	0	6e-06		Moser et al. (2010)
Water, cooling, unspecified natural origin	0.0832		cubic meter	natural resource::in water	biosphere	0	0.0832		RECCS 2007
CO2 capture/at wood burning power plant 20 MW, truck 25km, post, pipeline 400km, storage 3000m/2025	1	RER	kilogram	CCS Europe 2025::Wood::Geological storage::Combustion	production			100		CO2 capture/at wood burning power plant 20 MW, truck 25km, post, pipeline 400km, storage 3000m/2025/RER U
CO2 storage/at wood burning power plant 20 MW, truck 25km, post, pipeline 400km, storage 3000m/2025	1	RER	kilogram	Materials/fuels	technosphere	0	1			CO2 storage/at wood burning power plant 20 MW, truck 25km, post, pipeline 400km, storage 3000m/2025/RER U
Electricity, at wood burning power plant 20 MW, truck 25km, post, pipeline 400km, storage 3000m/2025	0.198	RER	kilowatt hour	Materials/fuels	technosphere	0	0.198		E_capture = E_el*(1-(eff_CCS/eff_no CCS))	Electricity, at wood burning power plant 20 MW, truck 25km, post, pipeline 400km, storage 3000m/2025/RER U
heat pump production, for heat and power co-generation unit, 160kW electrical	1.91e-09	RER	unit	Materials/fuels	technosphere	0	1.91e-09		n_HX = n_total*lifetime_ratio/(lifetime_plant*annual m_flow)	Heat exchanger of cogen unit 160kWe/RER/I U
market for absorption chiller, 100kW	1.15e-08	GLO	unit	Materials/fuels	technosphere	0	1.15e-08		n_absorption chiller = n_total*lifetime_ratio/(lifetime_plant*annual m_flow)	Absorption chiller 100kW/CH/I U
market for charcoal	8.26e-05	GLO	kilogram	Materials/fuels	technosphere	0	8.26e-05		RECCS 2007	Charcoal, at plant/GLO U
market for gas turbine, 10MW electrical	1.91e-09	GLO	unit	Materials/fuels	technosphere	0	1.91e-09		n_GT = n_total*lifetime_ratio/(lifetime_plant*annual m_flow)	Gas turbine, 10MWe, at production plant/RER/I U
market for liquid storage tank, chemicals, organics	6.44e-10	GLO	unit	Materials/fuels	technosphere	0	6.44e-10		n_tank = V_total*lifetime_ratio/(V_ref*lifetime plant*annual m_flow)	Liquid storage tank, chemicals, organics/CH/I U
market for monoethanolamine	0.000284	GLO	kilogram	Materials/fuels	technosphere	0	0.000284		Moser et al. (2010)	Monoethanolamine, at plant/RER U
market for pump, 40W	1.34e-08	GLO	unit	Materials/fuels	technosphere	0	1.34e-08		n_pump = n_total*lifetime_ratio/(lifetime_plant*annual m_flow)	Pump 40W, at plant/CH/I U
market for sodium hydroxide, without water, in 50% solution state	0.000304	GLO	kilogram	Materials/fuels	technosphere	0	0.000304		RECCS 2007	Sodium hydroxide, 50% in H2O, production mix, at plant/RER U
treatment of spent solvent mixture, hazardous waste incineration	0.000227	CH	kilogram	Waste to treatment	technosphere	0	0.000227		Moser et al. (2010)	Disposal, solvents mixture, 16.5% water, to hazardous waste incineration/CH U
Activity	CO2 capture/hard coal, oxy, pipeline 200km, storage 1000m/2025
code	39c42ead44804fdfe28190a4f7e4e10b
filename	Carma_2025.CSV
location	RER
production amount	1
reference product	CO2 capture/hard coal, oxy, pipeline 200km, storage 1000m/2025
simapro name	CO2 capture/hard coal, oxy, pipeline 200km, storage 1000m/2025/RER U
type	process
unit	kilogram
Exchanges
name	amount	location	unit	categories	type	uncertainty type	loc	allocation	comment	simapro name
CO2 capture/hard coal, oxy, pipeline 200km, storage 1000m/2025	1	RER	kilogram	CCS Europe 2025::Hard coal::Geological storage	production			100		CO2 capture/hard coal, oxy, pipeline 200km, storage 1000m/2025/RER U
CO2 storage/hard coal, oxy, pipeline 200km, storage 1000m/2025	1	RER	kilogram	Materials/fuels	technosphere	0	1			CO2 storage/hard coal, oxy, pipeline 200km, storage 1000m/2025/RER U
Electricity, at power plant/hard coal, oxy, pipeline 200km, storage 1000m/2025	0.23	RER	kilowatt hour	Materials/fuels	technosphere	0	0.23		E_capture = E_el*(1-(eff_CCS/eff_no CCS))	Electricity, at power plant/hard coal, oxy, pipeline 200km, storage 1000m/2025/RER U
heat pump production, for heat and power co-generation unit, 160kW electrical	4.55e-11	RER	unit	Materials/fuels	technosphere	0	4.55e-11		n_HX = n_total*ifetime_ratio/(lifetime_plant*annual m_flow)	Heat exchanger of cogen unit 160kWe/RER/I U
market for absorption chiller, 100kW	1.37e-10	GLO	unit	Materials/fuels	technosphere	0	1.37e-10		n_absorption chiller = n_total*lifetime_ratio/(lifetime_plant*annual m_flow)	Absorption chiller 100kW/CH/I U
market for gas turbine, 10MW electrical	1.82e-10	GLO	unit	Materials/fuels	technosphere	0	1.82e-10		n_GT = n_total*lifetime_ratio/(lifetime_plant*annual m_flow)	Gas turbine, 10MWe, at production plant/RER/I U
market for liquid storage tank, chemicals, organics	1.51e-11	GLO	unit	Materials/fuels	technosphere	0	1.51e-11		n_tank = V_total*lifetime_ratio/(V_ref*lifetime plant*annual m_flow)	Liquid storage tank, chemicals, organics/CH/I U
market for pump, 40W	4.55e-11	GLO	unit	Materials/fuels	technosphere	0	4.55e-11		n_pump = n_total*lifetime_ratio/(lifetime_plant*annual m_flow)	Pump 40W, at plant/CH/I U
Activity	CO2 capture/hard coal, oxy, pipeline 400km, storage 3000m/2025
code	a416b223aa269806d87837fc95181f56
filename	Carma_2025.CSV
location	RER
production amount	1
reference product	CO2 capture/hard coal, oxy, pipeline 400km, storage 3000m/2025
simapro name	CO2 capture/hard coal, oxy, pipeline 400km, storage 3000m/2025/RER U
type	process
unit	kilogram
Exchanges
name	amount	location	unit	categories	type	uncertainty type	loc	allocation	comment	simapro name
CO2 capture/hard coal, oxy, pipeline 400km, storage 3000m/2025	1	RER	kilogram	CCS Europe 2025::Hard coal::Geological storage	production			100		CO2 capture/hard coal, oxy, pipeline 400km, storage 3000m/2025/RER U
CO2 storage/hard coal, oxy, pipeline 400km, storage 3000m/2025	1	RER	kilogram	Materials/fuels	technosphere	0	1			CO2 storage/hard coal, oxy, pipeline 400km, storage 3000m/2025/RER U
Electricity, at power plant/hard coal, oxy, pipeline 400km, storage 3000m/2025	0.23	RER	kilowatt hour	Materials/fuels	technosphere	0	0.23		E_capture = E_el*(1-(eff_CCS/eff_no CCS))	Electricity, at power plant/hard coal, oxy, pipeline 400km, storage 3000m/2025/RER U
heat pump production, for heat and power co-generation unit, 160kW electrical	4.55e-11	RER	unit	Materials/fuels	technosphere	0	4.55e-11		n_HX = n_total*lifetime_ratio/(lifetime_plant*annual m_flow)	Heat exchanger of cogen unit 160kWe/RER/I U
market for absorption chiller, 100kW	1.37e-10	GLO	unit	Materials/fuels	technosphere	0	1.37e-10		n_absorption chiller = n_total*lifetime_ratio/(lifetime_plant*annual m_flow)	Absorption chiller 100kW/CH/I U
market for gas turbine, 10MW electrical	1.82e-10	GLO	unit	Materials/fuels	technosphere	0	1.82e-10		n_GT = n_total*lifetime_ratio/(lifetime_plant*annual m_flow)	Gas turbine, 10MWe, at production plant/RER/I U
market for liquid storage tank, chemicals, organics	1.51e-11	GLO	unit	Materials/fuels	technosphere	0	1.51e-11		n_tank = V_total*lifetime_ratio/(V_ref*lifetime plant*annual m_flow)	Liquid storage tank, chemicals, organics/CH/I U
market for pump, 40W	4.55e-11	GLO	unit	Materials/fuels	technosphere	0	4.55e-11		n_pump = n_total*lifetime_ratio/(lifetime_plant*annual m_flow)	Pump 40W, at plant/CH/I U
Activity	CO2 capture/hard coal, post, pipeline 200km, storage 1000m/2025
code	921c353ccad9e713e836306203f88900
filename	Carma_2025.CSV
location	RER
production amount	1
reference product	CO2 capture/hard coal, post, pipeline 200km, storage 1000m/2025
simapro name	CO2 capture/hard coal, post, pipeline 200km, storage 1000m/2025/RER U
type	process
unit	kilogram
Exchanges
name	amount	location	unit	categories	type	uncertainty type	loc	allocation	comment	simapro name
Ammonia	0.000123		kilogram	air	biosphere	0	0.000123		Moser et al. (2010)
Monoethanolamine	6e-06		kilogram	air	biosphere	0	6e-06		Moser et al. (2010)
Water, cooling, unspecified natural origin	0.0832		cubic meter	natural resource::in water	biosphere	0	0.0832		RECCS 2007
CO2 capture/hard coal, post, pipeline 200km, storage 1000m/2025	1	RER	kilogram	CCS Europe 2025::Hard coal::Geological storage	production			100		CO2 capture/hard coal, post, pipeline 200km, storage 1000m/2025/RER U
CO2 storage/hard coal, post, pipeline 200km, storage 1000m/2025	1	RER	kilogram	Materials/fuels	technosphere	0	1			CO2 storage/hard coal, post, pipeline 200km, storage 1000m/2025/RER U
Electricity, at power plant/hard coal, post, pipeline 200km, storage 1000m/2025	0.262	RER	kilowatt hour	Materials/fuels	technosphere	0	0.262		E_capture = E_el*(1-(eff_CCS/eff_no CCS))	Electricity, at power plant/hard coal, post, pipeline 200km, storage 1000m/2025/RER U
heat pump production, for heat and power co-generation unit, 160kW electrical	8.48e-11	RER	unit	Materials/fuels	technosphere	0	8.48e-11		n_HX = n_total*lifetime_ratio/(lifetime_plant*annual m_flow)	Heat exchanger of cogen unit 160kWe/RER/I U
market for absorption chiller, 100kW	5.09e-10	GLO	unit	Materials/fuels	technosphere	0	5.09e-10		n_absorption chiller = n_total*lifetime_ratio/(lifetime_plant*annual m_flow)	Absorption chiller 100kW/CH/I U
market for charcoal	8.26e-05	GLO	kilogram	Materials/fuels	technosphere	0	8.26e-05		RECCS 2007	Charcoal, at plant/GLO U
market for gas turbine, 10MW electrical	8.48e-11	GLO	unit	Materials/fuels	technosphere	0	8.48e-11		n_GT = n_total*lifetime_ratio/(lifetime_plant*annual m_flow)	Gas turbine, 10MWe, at production plant/RER/I U
market for liquid storage tank, chemicals, organics	2.85e-11	GLO	unit	Materials/fuels	technosphere	0	2.85e-11		n_tank = V_total*lifetime_ratio/(V_ref*lifetime plant*annual m_flow)	Liquid storage tank, chemicals, organics/CH/I U
market for monoethanolamine	0.000284	GLO	kilogram	Materials/fuels	technosphere	0	0.000284		Moser et al. (2010)	Monoethanolamine, at plant/RER U
market for pump, 40W	5.94e-10	GLO	unit	Materials/fuels	technosphere	0	5.94e-10		n_pump = n_total*lifetime_ratio/(lifetime_plant*annual m_flow)	Pump 40W, at plant/CH/I U
market for sodium hydroxide, without water, in 50% solution state	0.000304	GLO	kilogram	Materials/fuels	technosphere	0	0.000304		RECCS 2007	Sodium hydroxide, 50% in H2O, production mix, at plant/RER U
treatment of spent solvent mixture, hazardous waste incineration	0.000227	CH	kilogram	Waste to treatment	technosphere	0	0.000227		Moser et al. (2010)	Disposal, solvents mixture, 16.5% water, to hazardous waste incineration/CH U
Activity	CO2 capture/hard coal, post, pipeline 400km, storage 1000m/2025
code	d12d6a3e02e81947f0a12e5c24f8e761
filename	Carma_2025.CSV
location	RER
production amount	1
reference product	CO2 capture/hard coal, post, pipeline 400km, storage 1000m/2025
simapro name	CO2 capture/hard coal, post, pipeline 400km, storage 1000m/2025/RER U
type	process
unit	kilogram
Exchanges
name	amount	location	unit	categories	type	uncertainty type	loc	allocation	comment	simapro name
Ammonia	0.000123		kilogram	air	biosphere	0	0.000123		Moser et al. (2010)
Monoethanolamine	6e-06		kilogram	air	biosphere	0	6e-06		Moser et al. (2010)
Water, cooling, unspecified natural origin	0.0832		cubic meter	natural resource::in water	biosphere	0	0.0832		RECCS 2007
CO2 capture/hard coal, post, pipeline 400km, storage 1000m/2025	1	RER	kilogram	CCS Europe 2025::Hard coal::Geological storage	production			100		CO2 capture/hard coal, post, pipeline 400km, storage 1000m/2025/RER U
CO2 storage/hard coal, post, pipeline 400km, storage 1000m/2025	1	RER	kilogram	Materials/fuels	technosphere	0	1			CO2 storage/hard coal, post, pipeline 400km, storage 1000m/2025/RER U
Electricity, at power plant/hard coal, post, pipeline 200km, storage 1000m/2025	0.262	RER	kilowatt hour	Materials/fuels	technosphere	0	0.262		E_capture = E_el*(1-(eff_CCS/eff_no CCS))	Electricity, at power plant/hard coal, post, pipeline 200km, storage 1000m/2025/RER U
heat pump production, for heat and power co-generation unit, 160kW electrical	8.48e-11	RER	unit	Materials/fuels	technosphere	0	8.48e-11		n_HX = n_total*lifetime_ratio/(lifetime_plant*annual m_flow)	Heat exchanger of cogen unit 160kWe/RER/I U
market for absorption chiller, 100kW	5.09e-10	GLO	unit	Materials/fuels	technosphere	0	5.09e-10		n_absorption chiller = n_total*lifetime_ratio/(lifetime_plant*annual m_flow)	Absorption chiller 100kW/CH/I U
market for charcoal	8.26e-05	GLO	kilogram	Materials/fuels	technosphere	0	8.26e-05		RECCS 2007	Charcoal, at plant/GLO U
market for gas turbine, 10MW electrical	8.48e-11	GLO	unit	Materials/fuels	technosphere	0	8.48e-11		n_GT = n_total*lifetime_ratio/(lifetime_plant*annual m_flow)	Gas turbine, 10MWe, at production plant/RER/I U
market for liquid storage tank, chemicals, organics	2.85e-11	GLO	unit	Materials/fuels	technosphere	0	2.85e-11		n_tank = V_total*lifetime_ratio/(V_ref*lifetime plant*annual m_flow)	Liquid storage tank, chemicals, organics/CH/I U
market for monoethanolamine	0.000284	GLO	kilogram	Materials/fuels	technosphere	0	0.000284		Moser et al. (2010)	Monoethanolamine, at plant/RER U
market for pump, 40W	5.94e-10	GLO	unit	Materials/fuels	technosphere	0	5.94e-10		n_pump = n_total*lifetime_ratio/(lifetime_plant*annual m_flow)	Pump 40W, at plant/CH/I U
market for sodium hydroxide, without water, in 50% solution state	0.000304	GLO	kilogram	Materials/fuels	technosphere	0	0.000304		RECCS 2007	Sodium hydroxide, 50% in H2O, production mix, at plant/RER U
treatment of spent solvent mixture, hazardous waste incineration	0.000227	CH	kilogram	Waste to treatment	technosphere	0	0.000227		Moser et al. (2010)	Disposal, solvents mixture, 16.5% water, to hazardous waste incineration/CH U
Activity	CO2 capture/hard coal, post, pipeline 400km, storage 3000m/2025
code	675715bd3f9f37cb0d3ff53b49348476
filename	Carma_2025.CSV
location	RER
production amount	1
reference product	CO2 capture/hard coal, post, pipeline 400km, storage 3000m/2025
simapro name	CO2 capture/hard coal, post, pipeline 400km, storage 3000m/2025/RER U
type	process
unit	kilogram
Exchanges
name	amount	location	unit	categories	type	uncertainty type	loc	allocation	comment	simapro name
Ammonia	0.000123		kilogram	air	biosphere	0	0.000123		Moser et al. (2010)
Monoethanolamine	6e-06		kilogram	air	biosphere	0	6e-06		Moser et al. (2010)
Water, cooling, unspecified natural origin	0.0832		cubic meter	natural resource::in water	biosphere	0	0.0832		RECCS 2007
CO2 capture/hard coal, post, pipeline 400km, storage 3000m/2025	1	RER	kilogram	CCS Europe 2025::Hard coal::Geological storage	production			100		CO2 capture/hard coal, post, pipeline 400km, storage 3000m/2025/RER U
CO2 storage/hard coal, post, pipeline 400km, storage 3000m/2025	1	RER	kilogram	Materials/fuels	technosphere	0	1			CO2 storage/hard coal, post, pipeline 400km, storage 3000m/2025/RER U
Electricity, at power plant/hard coal, post, pipeline 400km, storage 3000m/2025	0.262	RER	kilowatt hour	Materials/fuels	technosphere	0	0.262		E_capture = E_el*(1-(eff_CCS/eff_no CCS))	Electricity, at power plant/hard coal, post, pipeline 400km, storage 3000m/2025/RER U
heat pump production, for heat and power co-generation unit, 160kW electrical	8.48e-11	RER	unit	Materials/fuels	technosphere	0	8.48e-11		n_HX = n_total*lifetime_ratio/(lifetime_plant*annual m_flow)	Heat exchanger of cogen unit 160kWe/RER/I U
market for absorption chiller, 100kW	5.09e-10	GLO	unit	Materials/fuels	technosphere	0	5.09e-10		n_absorption chiller = n_total*lifetime_ratio/(lifetime_plant*annual m_flow)	Absorption chiller 100kW/CH/I U
market for charcoal	8.26e-05	GLO	kilogram	Materials/fuels	technosphere	0	8.26e-05		RECCS 2007	Charcoal, at plant/GLO U
market for gas turbine, 10MW electrical	8.48e-11	GLO	unit	Materials/fuels	technosphere	0	8.48e-11		n_GT = n_total*lifetime_ratio/(lifetime_plant*annual m_flow)	Gas turbine, 10MWe, at production plant/RER/I U
market for liquid storage tank, chemicals, organics	2.85e-11	GLO	unit	Materials/fuels	technosphere	0	2.85e-11		n_tank = V_total*lifetime_ratio/(V_ref*lifetime plant*annual m_flow)	Liquid storage tank, chemicals, organics/CH/I U
market for monoethanolamine	0.000284	GLO	kilogram	Materials/fuels	technosphere	0	0.000284		Moser et al. (2010)	Monoethanolamine, at plant/RER U
market for pump, 40W	5.94e-10	GLO	unit	Materials/fuels	technosphere	0	5.94e-10		n_pump = n_total*lifetime_ratio/(lifetime_plant*annual m_flow)	Pump 40W, at plant/CH/I U
market for sodium hydroxide, without water, in 50% solution state	0.000304	GLO	kilogram	Materials/fuels	technosphere	0	0.000304		RECCS 2007	Sodium hydroxide, 50% in H2O, production mix, at plant/RER U
treatment of spent solvent mixture, hazardous waste incineration	0.000227	CH	kilogram	Waste to treatment	technosphere	0	0.000227		Moser et al. (2010)	Disposal, solvents mixture, 16.5% water, to hazardous waste incineration/CH U
Activity	CO2 capture/hard coal, pre, pipeline 200km, storage 1000m/2025
code	8f0daf64b6b34a251464f81bbd7ea1a0
filename	Carma_2025.CSV
location	RER
production amount	1
reference product	CO2 capture/hard coal, pre, pipeline 200km, storage 1000m/2025
simapro name	CO2 capture/hard coal, pre, pipeline 200km, storage 1000m/2025/RER U
type	process
unit	kilogram
Exchanges
name	amount	location	unit	categories	type	uncertainty type	loc	allocation	comment	simapro name
Water, cooling, unspecified natural origin	0.0832		cubic meter	natural resource::in water	biosphere	0	0.0832		assumed to be analogous to MEA (RECCS 2007)
CO2 capture/hard coal, pre, pipeline 200km, storage 1000m/2025	1	RER	kilogram	CCS Europe 2025::Hard coal::Geological storage	production			100		CO2 capture/hard coal, pre, pipeline 200km, storage 1000m/2025/RER U
CO2 storage/hard coal, pre, pipeline 200km, storage 1000m/2025	1	RER	kilogram	Materials/fuels	technosphere	0	1			CO2 storage/hard coal, pre, pipeline 200km, storage 1000m/2025/RER U
Electricity, at power plant/hard coal, pre, pipeline 200km, storage 1000m/2025	0.223	RER	kilowatt hour	Materials/fuels	technosphere	0	0.223		E_capture = E_el*(1-(eff_CCS/eff_no CCS))	Electricity, at power plant/hard coal, pre, pipeline 200km, storage 1000m/2025/RER U
Selexol (Dimethylether of polyethylene glycol)/RER	7e-06		kilogram	Materials/fuels	technosphere	0	7e-06		Singh et al. (2011)
heat pump production, for heat and power co-generation unit, 160kW electrical	1.18e-10	RER	unit	Materials/fuels	technosphere	0	1.18e-10		n_HX = n_total*lifetime_ratio/(lifetime_plant*annual m_flow)	Heat exchanger of cogen unit 160kWe/RER/I U
market for absorption chiller, 100kW	2.35e-10	GLO	unit	Materials/fuels	technosphere	0	2.35e-10		n_absorption chiller = n_total*lifetime_ratio/(lifetime_plant*annual m_flow)	Absorption chiller 100kW/CH/I U
market for gas turbine, 10MW electrical	1.18e-10	GLO	unit	Materials/fuels	technosphere	0	1.18e-10		n_GT = n_total*lifetime_ratio/(lifetime_plant*annual m_flow)	Gas turbine, 10MWe, at production plant/RER/I U
market for liquid storage tank, chemicals, organics	3.26e-11	GLO	unit	Materials/fuels	technosphere	0	3.26e-11		n_tank = V_total*lifetime_ratio/(V_ref*lifetime plant*annual m_flow)	Liquid storage tank, chemicals, organics/CH/I U
market for pump, 40W	1.18e-10	GLO	unit	Materials/fuels	technosphere	0	1.18e-10		n_pump = n_total*lifetime_ratio/(lifetime_plant*annual m_flow)	Pump 40W, at plant/CH/I U
treatment of spent solvent mixture, hazardous waste incineration	7e-06	CH	kilogram	Waste to treatment	technosphere	0	7e-06		Singh et al. (2011), disposal of the solvent degradation products	Disposal, solvents mixture, 16.5% water, to hazardous waste incineration/CH U
Activity	CO2 capture/hard coal, pre, pipeline 400km, storage 3000m/2025
code	0b1bd3fbfe1eb120b2c7f97195ea91a3
filename	Carma_2025.CSV
location	RER
production amount	1
reference product	CO2 capture/hard coal, pre, pipeline 400km, storage 3000m/2025
simapro name	CO2 capture/hard coal, pre, pipeline 400km, storage 3000m/2025/RER U
type	process
unit	kilogram
Exchanges
name	amount	location	unit	categories	type	uncertainty type	loc	allocation	comment	simapro name
Water, cooling, unspecified natural origin	0.0832		cubic meter	natural resource::in water	biosphere	0	0.0832		assumed to be analogous to MEA (RECCS 2007)
CO2 capture/hard coal, pre, pipeline 400km, storage 3000m/2025	1	RER	kilogram	CCS Europe 2025::Hard coal::Geological storage	production			100		CO2 capture/hard coal, pre, pipeline 400km, storage 3000m/2025/RER U
CO2 storage/hard coal, pre, pipeline 400km, storage 3000m/2025	1	RER	kilogram	Materials/fuels	technosphere	0	1			CO2 storage/hard coal, pre, pipeline 400km, storage 3000m/2025/RER U
Electricity, at power plant/hard coal, pre, pipeline 400km, storage 3000m/2025	0.223	RER	kilowatt hour	Materials/fuels	technosphere	0	0.223		E_capture = E_el*(1-(eff_CCS/eff_no CCS))	Electricity, at power plant/hard coal, pre, pipeline 400km, storage 3000m/2025/RER U
Selexol (Dimethylether of polyethylene glycol)/RER	7e-06		kilogram	Materials/fuels	technosphere	0	7e-06		Singh et al. (2011)
heat pump production, for heat and power co-generation unit, 160kW electrical	1.18e-10	RER	unit	Materials/fuels	technosphere	0	1.18e-10		n_HX = n_total*lifetime_ratio/(lifetime_plant*annual m_flow)	Heat exchanger of cogen unit 160kWe/RER/I U
market for absorption chiller, 100kW	2.35e-10	GLO	unit	Materials/fuels	technosphere	0	2.35e-10		n_absorption chiller = n_total*lifetime_ratio/(lifetime_plant*annual m_flow)	Absorption chiller 100kW/CH/I U
market for gas turbine, 10MW electrical	1.18e-10	GLO	unit	Materials/fuels	technosphere	0	1.18e-10		n_GT = n_total*lifetime_ratio/(lifetime_plant*annual m_flow)	Gas turbine, 10MWe, at production plant/RER/I U
market for liquid storage tank, chemicals, organics	3.26e-11	GLO	unit	Materials/fuels	technosphere	0	3.26e-11		n_tank = V_total*lifetime_ratio/(V_ref*lifetime plant*annual m_flow)	Liquid storage tank, chemicals, organics/CH/I U
market for pump, 40W	1.18e-10	GLO	unit	Materials/fuels	technosphere	0	1.18e-10		n_pump = n_total*lifetime_ratio/(lifetime_plant*annual m_flow)	Pump 40W, at plant/CH/I U
treatment of spent solvent mixture, hazardous waste incineration	7e-06	CH	kilogram	Waste to treatment	technosphere	0	7e-06		Singh et al. (2011), disposal of the solvent degradation products	Disposal, solvents mixture, 16.5% water, to hazardous waste incineration/CH U
Activity	CO2 capture/lignite, oxy, pipeline 200km, storage 1000m/2025
code	2741c5b830ca0c52d717a990d32bd4b7
filename	Carma_2025.CSV
location	RER
production amount	1
reference product	CO2 capture/lignite, oxy, pipeline 200km, storage 1000m/2025
simapro name	CO2 capture/lignite, oxy, pipeline 200km, storage 1000m/2025/RER U
type	process
unit	kilogram
Exchanges
name	amount	location	unit	categories	type	uncertainty type	loc	allocation	comment	simapro name
CO2 capture/lignite, oxy, pipeline 200km, storage 1000m/2025	1	RER	kilogram	CCS Europe 2025::Lignite::Geological storage	production			100		CO2 capture/lignite, oxy, pipeline 200km, storage 1000m/2025/RER U
CO2 storage/lignite, oxy, pipeline 200km, storage 1000m/2025	1	RER	kilogram	Materials/fuels	technosphere	0	1			CO2 storage/lignite, oxy, pipeline 200km, storage 1000m/2025/RER U
Electricity, at power plant/lignite, oxy, pipeline 200km, storage 1000m/2025	0.193	RER	kilowatt hour	Materials/fuels	technosphere	0	0.193		E_capture = E_el*(1-(eff_CCS/eff_no CCS))	Electricity, at power plant/lignite, oxy, pipeline 200km, storage 1000m/2025/RER U
heat pump production, for heat and power co-generation unit, 160kW electrical	2.7e-11	RER	unit	Materials/fuels	technosphere	0	2.7e-11		n_HX = n_total*ifetime_ratio/(lifetime_plant*annual m_flow)	Heat exchanger of cogen unit 160kWe/RER/I U
market for absorption chiller, 100kW	8.11e-11	GLO	unit	Materials/fuels	technosphere	0	8.11e-11		n_absorption chiller = n_total*lifetime_ratio/(lifetime_plant*annual m_flow)	Absorption chiller 100kW/CH/I U
market for gas turbine, 10MW electrical	1.08e-10	GLO	unit	Materials/fuels	technosphere	0	1.08e-10		n_GT = n_total*lifetime_ratio/(lifetime_plant*annual m_flow)	Gas turbine, 10MWe, at production plant/RER/I U
market for liquid storage tank, chemicals, organics	8.95e-12	GLO	unit	Materials/fuels	technosphere	0	8.95e-12		n_tank = V_total*lifetime_ratio/(V_ref*lifetime plant*annual m_flow)	Liquid storage tank, chemicals, organics/CH/I U
market for pump, 40W	2.7e-11	GLO	unit	Materials/fuels	technosphere	0	2.7e-11		n_pump = n_total*lifetime_ratio/(lifetime_plant*annual m_flow)	Pump 40W, at plant/CH/I U
Activity	CO2 capture/lignite, oxy, pipeline 400km, storage 3000m/2025
code	e73fa375c3c8305817a43cc0d2d75084
filename	Carma_2025.CSV
location	RER
production amount	1
reference product	CO2 capture/lignite, oxy, pipeline 400km, storage 3000m/2025
simapro name	CO2 capture/lignite, oxy, pipeline 400km, storage 3000m/2025/RER U
type	process
unit	kilogram
Exchanges
name	amount	location	unit	categories	type	uncertainty type	loc	allocation	comment	simapro name
CO2 capture/lignite, oxy, pipeline 400km, storage 3000m/2025	1	RER	kilogram	CCS Europe 2025::Lignite::Geological storage	production			100		CO2 capture/lignite, oxy, pipeline 400km, storage 3000m/2025/RER U
CO2 storage/lignite, oxy, pipeline 400km, storage 3000m/2025	1	RER	kilogram	Materials/fuels	technosphere	0	1			CO2 storage/lignite, oxy, pipeline 400km, storage 3000m/2025/RER U
Electricity, at power plant/lignite, oxy, pipeline 400km, storage 3000m/2025	0.193	RER	kilowatt hour	Materials/fuels	technosphere	0	0.193		E_capture = E_el*(1-(eff_CCS/eff_no CCS))	Electricity, at power plant/lignite, oxy, pipeline 400km, storage 3000m/2025/RER U
heat pump production, for heat and power co-generation unit, 160kW electrical	2.7e-11	RER	unit	Materials/fuels	technosphere	0	2.7e-11		n_HX = n_total*lifetime_ratio/(lifetime_plant*annual m_flow)	Heat exchanger of cogen unit 160kWe/RER/I U
market for absorption chiller, 100kW	8.11e-11	GLO	unit	Materials/fuels	technosphere	0	8.11e-11		n_absorption chiller = n_total*lifetime_ratio/(lifetime_plant*annual m_flow)	Absorption chiller 100kW/CH/I U
market for gas turbine, 10MW electrical	1.08e-10	GLO	unit	Materials/fuels	technosphere	0	1.08e-10		n_GT = n_total*lifetime_ratio/(lifetime_plant*annual m_flow)	Gas turbine, 10MWe, at production plant/RER/I U
market for liquid storage tank, chemicals, organics	8.95e-12	GLO	unit	Materials/fuels	technosphere	0	8.95e-12		n_tank = V_total*lifetime_ratio/(V_ref*lifetime plant*annual m_flow)	Liquid storage tank, chemicals, organics/CH/I U
market for pump, 40W	2.7e-11	GLO	unit	Materials/fuels	technosphere	0	2.7e-11		n_pump = n_total*lifetime_ratio/(lifetime_plant*annual m_flow)	Pump 40W, at plant/CH/I U
Activity	CO2 capture/lignite, post, pipeline 200km, storage 1000m/2025
code	dde59371f4feb6a3cfd6602eb35dc22d
filename	Carma_2025.CSV
location	RER
production amount	1
reference product	CO2 capture/lignite, post, pipeline 200km, storage 1000m/2025
simapro name	CO2 capture/lignite, post, pipeline 200km, storage 1000m/2025/RER U
type	process
unit	kilogram
Exchanges
name	amount	location	unit	categories	type	uncertainty type	loc	allocation	comment	simapro name
Ammonia	0.000123		kilogram	air	biosphere	0	0.000123		Moser et al. (2010)
Monoethanolamine	6e-06		kilogram	air	biosphere	0	6e-06		Moser et al. (2010)
Water, cooling, unspecified natural origin	0.0832		cubic meter	natural resource::in water	biosphere	0	0.0832		RECCS 2007
CO2 capture/lignite, post, pipeline 200km, storage 1000m/2025	1	RER	kilogram	CCS Europe 2025::Lignite::Geological storage	production			100		CO2 capture/lignite, post, pipeline 200km, storage 1000m/2025/RER U
CO2 storage/lignite, post, pipeline 200km, storage 1000m/2025	1	RER	kilogram	Materials/fuels	technosphere	0	1			CO2 storage/lignite, post, pipeline 200km, storage 1000m/2025/RER U
Electricity, at power plant/lignite, post, pipeline 200km, storage 1000m/2025	0.219	RER	kilowatt hour	Materials/fuels	technosphere	0	0.219		E_capture = E_el*(1-(eff_CCS/eff_no CCS))	Electricity, at power plant/lignite, post, pipeline 200km, storage 1000m/2025/RER U
heat pump production, for heat and power co-generation unit, 160kW electrical	5.39e-11	RER	unit	Materials/fuels	technosphere	0	5.39e-11		n_HX = n_total*lifetime_ratio/(lifetime_plant*annual m_flow)	Heat exchanger of cogen unit 160kWe/RER/I U
market for absorption chiller, 100kW	3.23e-10	GLO	unit	Materials/fuels	technosphere	0	3.23e-10		n_absorption chiller = n_total*lifetime_ratio/(lifetime_plant*annual m_flow)	Absorption chiller 100kW/CH/I U
market for charcoal	8.26e-05	GLO	kilogram	Materials/fuels	technosphere	0	8.26e-05		RECCS 2007	Charcoal, at plant/GLO U
market for gas turbine, 10MW electrical	5.39e-11	GLO	unit	Materials/fuels	technosphere	0	5.39e-11		n_GT = n_total*lifetime_ratio/(lifetime_plant*annual m_flow)	Gas turbine, 10MWe, at production plant/RER/I U
market for liquid storage tank, chemicals, organics	1.81e-11	GLO	unit	Materials/fuels	technosphere	0	1.81e-11		n_tank = V_total*lifetime_ratio/(V_ref*lifetime plant*annual m_flow)	Liquid storage tank, chemicals, organics/CH/I U
market for monoethanolamine	0.000284	GLO	kilogram	Materials/fuels	technosphere	0	0.000284		Moser et al. (2010)	Monoethanolamine, at plant/RER U
market for pump, 40W	3.77e-10	GLO	unit	Materials/fuels	technosphere	0	3.77e-10		n_pump = n_total*lifetime_ratio/(lifetime_plant*annual m_flow)	Pump 40W, at plant/CH/I U
market for sodium hydroxide, without water, in 50% solution state	0.000304	GLO	kilogram	Materials/fuels	technosphere	0	0.000304		RECCS 2007	Sodium hydroxide, 50% in H2O, production mix, at plant/RER U
treatment of spent solvent mixture, hazardous waste incineration	0.000227	CH	kilogram	Waste to treatment	technosphere	0	0.000227		Moser et al. (2010), disposal of the solvent degradation products	Disposal, solvents mixture, 16.5% water, to hazardous waste incineration/CH U
Activity	CO2 capture/lignite, post, pipeline 400km, storage 3000m/2025
code	981ad68338b089c900fba10292a255d7
filename	Carma_2025.CSV
location	RER
production amount	1
reference product	CO2 capture/lignite, post, pipeline 400km, storage 3000m/2025
simapro name	CO2 capture/lignite, post, pipeline 400km, storage 3000m/2025/RER U
type	process
unit	kilogram
Exchanges
name	amount	location	unit	categories	type	uncertainty type	loc	allocation	comment	simapro name
Ammonia	0.000123		kilogram	air	biosphere	0	0.000123		Moser et al. (2010)
Monoethanolamine	6e-06		kilogram	air	biosphere	0	6e-06		Moser et al. (2010)
Water, cooling, unspecified natural origin	0.0832		cubic meter	natural resource::in water	biosphere	0	0.0832		RECCS 2007
CO2 capture/lignite, post, pipeline 400km, storage 3000m/2025	1	RER	kilogram	CCS Europe 2025::Lignite::Geological storage	production			100		CO2 capture/lignite, post, pipeline 400km, storage 3000m/2025/RER U
CO2 storage/lignite, post, pipeline 400km, storage 3000m/2025	1	RER	kilogram	Materials/fuels	technosphere	0	1			CO2 storage/lignite, post, pipeline 400km, storage 3000m/2025/RER U
Electricity, at power plant/lignite, post, pipeline 400km, storage 3000m/2025	0.219	RER	kilowatt hour	Materials/fuels	technosphere	0	0.219		E_capture = E_el*(1-(eff_CCS/eff_no CCS))	Electricity, at power plant/lignite, post, pipeline 400km, storage 3000m/2025/RER U
heat pump production, for heat and power co-generation unit, 160kW electrical	5.39e-11	RER	unit	Materials/fuels	technosphere	0	5.39e-11		n_HX = n_total*lifetime_ratio/(lifetime_plant*annual m_flow)	Heat exchanger of cogen unit 160kWe/RER/I U
market for absorption chiller, 100kW	3.23e-10	GLO	unit	Materials/fuels	technosphere	0	3.23e-10		n_absorption chiller = n_total*lifetime_ratio/(lifetime_plant*annual m_flow)	Absorption chiller 100kW/CH/I U
market for charcoal	8.26e-05	GLO	kilogram	Materials/fuels	technosphere	0	8.26e-05		RECCS 2007	Charcoal, at plant/GLO U
market for gas turbine, 10MW electrical	5.39e-11	GLO	unit	Materials/fuels	technosphere	0	5.39e-11		n_GT = n_total*lifetime_ratio/(lifetime_plant*annual m_flow)	Gas turbine, 10MWe, at production plant/RER/I U
market for liquid storage tank, chemicals, organics	1.81e-11	GLO	unit	Materials/fuels	technosphere	0	1.81e-11		n_tank = V_total*lifetime_ratio/(V_ref*lifetime plant*annual m_flow)	Liquid storage tank, chemicals, organics/CH/I U
market for monoethanolamine	0.000284	GLO	kilogram	Materials/fuels	technosphere	0	0.000284		Moser et al. (2010)	Monoethanolamine, at plant/RER U
market for pump, 40W	3.77e-10	GLO	unit	Materials/fuels	technosphere	0	3.77e-10		n_pump = n_total*lifetime_ratio/(lifetime_plant*annual m_flow)	Pump 40W, at plant/CH/I U
market for sodium hydroxide, without water, in 50% solution state	0.000304	GLO	kilogram	Materials/fuels	technosphere	0	0.000304		RECCS 2007	Sodium hydroxide, 50% in H2O, production mix, at plant/RER U
treatment of spent solvent mixture, hazardous waste incineration	0.000227	CH	kilogram	Waste to treatment	technosphere	0	0.000227		Moser et al. (2010), disposal of the solvent degradation products	Disposal, solvents mixture, 16.5% water, to hazardous waste incineration/CH U
Activity	CO2 capture/lignite, pre, pipeline 200km, storage 1000m/2025
code	a7100ea2ac21101a3e1063fc33b0964d
filename	Carma_2025.CSV
location	RER
production amount	1
reference product	CO2 capture/lignite, pre, pipeline 200km, storage 1000m/2025
simapro name	CO2 capture/lignite, pre, pipeline 200km, storage 1000m/2025/RER U
type	process
unit	kilogram
Exchanges
name	amount	location	unit	categories	type	uncertainty type	loc	allocation	comment	simapro name
Water, cooling, unspecified natural origin	0.0832		cubic meter	natural resource::in water	biosphere	0	0.0832		assumed to be analogous to MEA (RECCS 2007)
CO2 capture/lignite, pre, pipeline 200km, storage 1000m/2025	1	RER	kilogram	CCS Europe 2025::Lignite::Geological storage	production			100		CO2 capture/lignite, pre, pipeline 200km, storage 1000m/2025/RER U
CO2 storage/lignite, pre, pipeline 200km, storage 1000m/2025	1	RER	kilogram	Materials/fuels	technosphere	0	1			CO2 storage/lignite, pre, pipeline 200km, storage 1000m/2025/RER U
Electricity, at power plant/lignite, pre, pipeline 200km, storage 1000m/2025	0.187	RER	kilowatt hour	Materials/fuels	technosphere	0	0.187		E_capture = E_el*(1-(eff_CCS/eff_no CCS))	Electricity, at power plant/lignite, pre, pipeline 200km, storage 1000m/2025/RER U
Selexol (Dimethylether of polyethylene glycol)/RER	7e-06		kilogram	Materials/fuels	technosphere	0	7e-06		Singh et al. (2011)
heat pump production, for heat and power co-generation unit, 160kW electrical	1.13e-10	RER	unit	Materials/fuels	technosphere	0	1.13e-10		n_HX = n_total*lifetime_ratio/(lifetime_plant*annual m_flow)	Heat exchanger of cogen unit 160kWe/RER/I U
market for absorption chiller, 100kW	2.25e-10	GLO	unit	Materials/fuels	technosphere	0	2.25e-10		n_absorption chiller = n_total*lifetime_ratio/(lifetime_plant*annual m_flow)	Absorption chiller 100kW/CH/I U
market for gas turbine, 10MW electrical	1.13e-10	GLO	unit	Materials/fuels	technosphere	0	1.13e-10		n_GT = n_total*lifetime_ratio/(lifetime_plant*annual m_flow)	Gas turbine, 10MWe, at production plant/RER/I U
market for liquid storage tank, chemicals, organics	3.12e-11	GLO	unit	Materials/fuels	technosphere	0	3.12e-11		n_tank = V_total*lifetime_ratio/(V_ref*lifetime plant*annual m_flow)	Liquid storage tank, chemicals, organics/CH/I U
market for pump, 40W	1.13e-10	GLO	unit	Materials/fuels	technosphere	0	1.13e-10		n_pump = n_total*lifetime_ratio/(lifetime_plant*annual m_flow)	Pump 40W, at plant/CH/I U
treatment of spent solvent mixture, hazardous waste incineration	7e-06	CH	kilogram	Waste to treatment	technosphere	0	7e-06		Singh et al. (2011), disposal of the solvent degradation products	Disposal, solvents mixture, 16.5% water, to hazardous waste incineration/CH U
Activity	CO2 capture/lignite, pre, pipeline 400km, storage 3000m/2025
code	d0171b3e714d7f34ac2abcd858a0d6de
filename	Carma_2025.CSV
location	RER
production amount	1
reference product	CO2 capture/lignite, pre, pipeline 400km, storage 3000m/2025
simapro name	CO2 capture/lignite, pre, pipeline 400km, storage 3000m/2025/RER U
type	process
unit	kilogram
Exchanges
name	amount	location	unit	categories	type	uncertainty type	loc	allocation	comment	simapro name
Water, cooling, unspecified natural origin	0.0833		cubic meter	natural resource::in water	biosphere	0	0.0833		assumed to be analogous to MEA (RECCS 2007)
CO2 capture/lignite, pre, pipeline 400km, storage 3000m/2025	1	RER	kilogram	CCS Europe 2025::Lignite::Geological storage	production			100		CO2 capture/lignite, pre, pipeline 400km, storage 3000m/2025/RER U
CO2 storage/lignite, pre, pipeline 400km, storage 3000m/2025	1	RER	kilogram	Materials/fuels	technosphere	0	1			CO2 storage/lignite, pre, pipeline 400km, storage 3000m/2025/RER U
Electricity, at power plant/lignite, pre, pipeline 400km, storage 3000m/2025	0.187	RER	kilowatt hour	Materials/fuels	technosphere	0	0.187		E_capture = E_el*(1-(eff_CCS/eff_no CCS))	Electricity, at power plant/lignite, pre, pipeline 400km, storage 3000m/2025/RER U
Selexol (Dimethylether of polyethylene glycol)/RER	7e-06		kilogram	Materials/fuels	technosphere	0	7e-06		Singh et al. (2011)
heat pump production, for heat and power co-generation unit, 160kW electrical	1.13e-10	RER	unit	Materials/fuels	technosphere	0	1.13e-10		n_HX = n_total*lifetime_ratio/(lifetime_plant*annual m_flow)	Heat exchanger of cogen unit 160kWe/RER/I U
market for absorption chiller, 100kW	2.25e-10	GLO	unit	Materials/fuels	technosphere	0	2.25e-10		n_absorption chiller = n_total*lifetime_ratio/(lifetime_plant*annual m_flow)	Absorption chiller 100kW/CH/I U
market for gas turbine, 10MW electrical	1.13e-10	GLO	unit	Materials/fuels	technosphere	0	1.13e-10		n_GT = n_total*lifetime_ratio/(lifetime_plant*annual m_flow)	Gas turbine, 10MWe, at production plant/RER/I U
market for liquid storage tank, chemicals, organics	3.12e-11	GLO	unit	Materials/fuels	technosphere	0	3.12e-11		n_tank = V_total*lifetime_ratio/(V_ref*lifetime plant*annual m_flow)	Liquid storage tank, chemicals, organics/CH/I U
market for pump, 40W	1.13e-10	GLO	unit	Materials/fuels	technosphere	0	1.13e-10		n_pump = n_total*lifetime_ratio/(lifetime_plant*annual m_flow)	Pump 40W, at plant/CH/I U
treatment of spent solvent mixture, hazardous waste incineration	7e-06	CH	kilogram	Waste to treatment	technosphere	0	7e-06		Singh et al. (2011), disposal of the solvent degradation products	Disposal, solvents mixture, 16.5% water, to hazardous waste incineration/CH U
Activity	CO2 capture/natural gas, post, 200km pipeline, storage 1000m/2025
code	07f1c87eae8ccec3eaa6365e2dfe6898
filename	Carma_2025.CSV
location	RER
production amount	1
reference product	CO2 capture/natural gas, post, 200km pipeline, storage 1000m/2025
simapro name	CO2 capture/natural gas, post, 200km pipeline, storage 1000m/2025/RER U
type	process
unit	kilogram
Exchanges
name	amount	location	unit	categories	type	uncertainty type	loc	allocation	comment	simapro name
Ammonia	0.000123		kilogram	air	biosphere	0	0.000123		Moser et al. (2010)
Monoethanolamine	6e-06		kilogram	air	biosphere	0	6e-06		Moser et al. (2010)
Water, cooling, unspecified natural origin	0.0832		cubic meter	natural resource::in water	biosphere	0	0.0832		RECCS 2007
CO2 capture/natural gas, post, 200km pipeline, storage 1000m/2025	1	RER	kilogram	CCS Europe 2025::Natural gas::Geological storage	production			100		CO2 capture/natural gas, post, 200km pipeline, storage 1000m/2025/RER U
CO2 storage/natural gas, post, 200km pipeline, storage 1000m/2025	1	RER	kilogram	Materials/fuels	technosphere	0	1		1 kg CO2 stored per 1 kg CO2 captured	CO2 storage/natural gas, post, 200km pipeline, storage 1000m/2025/RER U
Electricity, at power plant/natural gas, post, pipeline 200km, storage 1000m/2025	0.384	RER	kilowatt hour	Materials/fuels	technosphere	0	0.384		E_capture = E_el*(1-(eff_CCS/eff_no CCS))	Electricity, at power plant/natural gas, post, pipeline 200km, storage 1000m/2025/RER U
heat pump production, for heat and power co-generation unit, 160kW electrical	8.27e-11	RER	unit	Materials/fuels	technosphere	0	8.27e-11		n_HX = n_total*lifetime_ratio/(lifetime_plant*annual m_flow)	Heat exchanger of cogen unit 160kWe/RER/I U
market for absorption chiller, 100kW	7.44e-10	GLO	unit	Materials/fuels	technosphere	0	7.44e-10		n_absorption chiller = n_total*lifetime_ratio/(lifetime_plant*annual m_flow)	Absorption chiller 100kW/CH/I U
market for charcoal	8.26e-05	GLO	kilogram	Materials/fuels	technosphere	0	8.26e-05		RECCS 2007	Charcoal, at plant/GLO U
market for gas turbine, 10MW electrical	3.31e-10	GLO	unit	Materials/fuels	technosphere	0	3.31e-10		n_GT = n_total*lifetime_ratio/(lifetime_plant*annual m_flow)	Gas turbine, 10MWe, at production plant/RER/I U
market for liquid storage tank, chemicals, organics	5.14e-12	GLO	unit	Materials/fuels	technosphere	0	5.14e-12		n_tank = V_total*lifetime_ratio/(V_ref*lifetime plant*annual m_flow)	Liquid storage tank, chemicals, organics/CH/I U
market for monoethanolamine	0.000284	GLO	kilogram	Materials/fuels	technosphere	0	0.000284		Moser et al. (2010)	Monoethanolamine, at plant/RER U
market for pump, 40W	5.79e-10	GLO	unit	Materials/fuels	technosphere	0	5.79e-10		n_pump = n_total*lifetime_ratio/(lifetime_plant*annual m_flow)	Pump 40W, at plant/CH/I U
market for sodium hydroxide, without water, in 50% solution state	0.000304	GLO	kilogram	Materials/fuels	technosphere	0	0.000304		RECCS 2007	Sodium hydroxide, 50% in H2O, production mix, at plant/RER U
treatment of spent solvent mixture, hazardous waste incineration	0.000227	CH	kilogram	Waste to treatment	technosphere	0	0.000227		Moser et al. (2010), disposal of the solvent degradation products	Disposal, solvents mixture, 16.5% water, to hazardous waste incineration/CH U
Activity	CO2 capture/natural gas, post, 400km pipeline, storage 1000m/2025
code	ddfeaf2885eda8e8df31dcadbe2fb5b4
filename	Carma_2025.CSV
location	RER
production amount	1
reference product	CO2 capture/natural gas, post, 400km pipeline, storage 1000m/2025
simapro name	CO2 capture/natural gas, post, 400km pipeline, storage 1000m/2025/RER U
type	process
unit	kilogram
Exchanges
name	amount	location	unit	categories	type	uncertainty type	loc	allocation	comment	simapro name
Ammonia	0.000123		kilogram	air	biosphere	0	0.000123		Moser et al. (2010)
Monoethanolamine	6e-06		kilogram	air	biosphere	0	6e-06		Moser et al. (2010)
Water, cooling, unspecified natural origin	0.0832		cubic meter	natural resource::in water	biosphere	0	0.0832		RECCS 2007
CO2 capture/natural gas, post, 400km pipeline, storage 1000m/2025	1	RER	kilogram	CCS Europe 2025::Natural gas::Geological storage	production			100		CO2 capture/natural gas, post, 400km pipeline, storage 1000m/2025/RER U
CO2 storage/natural gas, post, 400km pipeline, storage 1000m/2025	1	RER	kilogram	Materials/fuels	technosphere	0	1		1 kg CO2 stored per 1 kg CO2 captured	CO2 storage/natural gas, post, 400km pipeline, storage 1000m/2025/RER U
Electricity, at power plant/natural gas, post, pipeline 200km, storage 1000m/2025	0.384	RER	kilowatt hour	Materials/fuels	technosphere	0	0.384		E_capture = E_el*(1-(eff_CCS/eff_no CCS))	Electricity, at power plant/natural gas, post, pipeline 200km, storage 1000m/2025/RER U
heat pump production, for heat and power co-generation unit, 160kW electrical	8.27e-11	RER	unit	Materials/fuels	technosphere	0	8.27e-11		n_HX = n_total*lifetime_ratio/(lifetime_plant*annual m_flow)	Heat exchanger of cogen unit 160kWe/RER/I U
market for absorption chiller, 100kW	7.44e-10	GLO	unit	Materials/fuels	technosphere	0	7.44e-10		n_absorption chiller = n_total*lifetime_ratio/(lifetime_plant*annual m_flow)	Absorption chiller 100kW/CH/I U
market for charcoal	8.26e-05	GLO	kilogram	Materials/fuels	technosphere	0	8.26e-05		RECCS 2007	Charcoal, at plant/GLO U
market for gas turbine, 10MW electrical	3.31e-10	GLO	unit	Materials/fuels	technosphere	0	3.31e-10		n_GT = n_total*lifetime_ratio/(lifetime_plant*annual m_flow)	Gas turbine, 10MWe, at production plant/RER/I U
market for liquid storage tank, chemicals, organics	5.14e-12	GLO	unit	Materials/fuels	technosphere	0	5.14e-12		n_tank = V_total*lifetime_ratio/(V_ref*lifetime plant*annual m_flow)	Liquid storage tank, chemicals, organics/CH/I U
market for monoethanolamine	0.000284	GLO	kilogram	Materials/fuels	technosphere	0	0.000284		Moser et al. (2010)	Monoethanolamine, at plant/RER U
market for pump, 40W	5.79e-10	GLO	unit	Materials/fuels	technosphere	0	5.79e-10		n_pump = n_total*lifetime_ratio/(lifetime_plant*annual m_flow)	Pump 40W, at plant/CH/I U
market for sodium hydroxide, without water, in 50% solution state	0.000304	GLO	kilogram	Materials/fuels	technosphere	0	0.000304		RECCS 2007	Sodium hydroxide, 50% in H2O, production mix, at plant/RER U
treatment of spent solvent mixture, hazardous waste incineration	0.000227	CH	kilogram	Waste to treatment	technosphere	0	0.000227		Moser et al. (2010), disposal of the solvent degradation products	Disposal, solvents mixture, 16.5% water, to hazardous waste incineration/CH U
Activity	CO2 capture/natural gas, post, 400km pipeline, storage 3000m/2025
code	edde95fa071b0419e255a142ee250b93
filename	Carma_2025.CSV
location	RER
production amount	1
reference product	CO2 capture/natural gas, post, 400km pipeline, storage 3000m/2025
simapro name	CO2 capture/natural gas, post, 400km pipeline, storage 3000m/2025/RER U
type	process
unit	kilogram
Exchanges
name	amount	location	unit	categories	type	uncertainty type	loc	allocation	comment	simapro name
Ammonia	0.000123		kilogram	air	biosphere	0	0.000123		Moser et al. (2010)
Monoethanolamine	6e-06		kilogram	air	biosphere	0	6e-06		Moser et al. (2010)
Water, cooling, unspecified natural origin	0.0832		cubic meter	natural resource::in water	biosphere	0	0.0832		RECCS 2007
CO2 capture/natural gas, post, 400km pipeline, storage 3000m/2025	1	RER	kilogram	CCS Europe 2025::Natural gas::Geological storage	production			100		CO2 capture/natural gas, post, 400km pipeline, storage 3000m/2025/RER U
CO2 storage/natural gas, post, 400km pipeline, storage 3000m/2025	1	RER	kilogram	Materials/fuels	technosphere	0	1		1 kg CO2 stored per 1 kg CO2 captured	CO2 storage/natural gas, post, 400km pipeline, storage 3000m/2025/RER U
Electricity, at power plant/natural gas, post, pipeline 400km, storage 3000m/2025	0.384	RER	kilowatt hour	Materials/fuels	technosphere	0	0.384		E_capture = E_el*(1-(eff_CCS/eff_no CCS))	Electricity, at power plant/natural gas, post, pipeline 400km, storage 3000m/2025/RER U
heat pump production, for heat and power co-generation unit, 160kW electrical	8.27e-11	RER	unit	Materials/fuels	technosphere	0	8.27e-11		n_HX = n_total*lifetime_ratio/(lifetime_plant*annual m_flow)	Heat exchanger of cogen unit 160kWe/RER/I U
market for absorption chiller, 100kW	7.44e-10	GLO	unit	Materials/fuels	technosphere	0	7.44e-10		n_absorption chiller = n_total*lifetime_ratio/(lifetime_plant*annual m_flow)	Absorption chiller 100kW/CH/I U
market for charcoal	8.26e-05	GLO	kilogram	Materials/fuels	technosphere	0	8.26e-05		RECCS 2007	Charcoal, at plant/GLO U
market for gas turbine, 10MW electrical	3.31e-10	GLO	unit	Materials/fuels	technosphere	0	3.31e-10		n_GT = n_total*lifetime_ratio/(lifetime_plant*annual m_flow)	Gas turbine, 10MWe, at production plant/RER/I U
market for liquid storage tank, chemicals, organics	5.14e-12	GLO	unit	Materials/fuels	technosphere	0	5.14e-12		n_tank = V_total*lifetime_ratio/(V_ref*lifetime plant*annual m_flow)	Liquid storage tank, chemicals, organics/CH/I U
market for monoethanolamine	0.000284	GLO	kilogram	Materials/fuels	technosphere	0	0.000284		Moser et al. (2010)	Monoethanolamine, at plant/RER U
market for pump, 40W	5.79e-10	GLO	unit	Materials/fuels	technosphere	0	5.79e-10		n_pump = n_total*lifetime_ratio/(lifetime_plant*annual m_flow)	Pump 40W, at plant/CH/I U
market for sodium hydroxide, without water, in 50% solution state	0.000304	GLO	kilogram	Materials/fuels	technosphere	0	0.000304		RECCS 2007	Sodium hydroxide, 50% in H2O, production mix, at plant/RER U
treatment of spent solvent mixture, hazardous waste incineration	0.000227	CH	kilogram	Waste to treatment	technosphere	0	0.000227		Moser et al. (2010), disposal of the solvent degradation products	Disposal, solvents mixture, 16.5% water, to hazardous waste incineration/CH U
Activity	CO2 capture/natural gas, pre, 200km pipeline, storage 1000m/2025
code	c15d241f116930804082b89a9201ca93
filename	Carma_2025.CSV
location	RER
production amount	1
reference product	CO2 capture/natural gas, pre, 200km pipeline, storage 1000m/2025
simapro name	CO2 capture/natural gas, pre, 200km pipeline, storage 1000m/2025/RER U
type	process
unit	kilogram
Exchanges
name	amount	location	unit	categories	type	uncertainty type	loc	allocation	comment	simapro name
Water, cooling, unspecified natural origin	0.0832		cubic meter	natural resource::in water	biosphere	0	0.0832		RECCS 2007
CO2 capture/natural gas, pre, 200km pipeline, storage 1000m/2025	1	RER	kilogram	CCS Europe 2025::Natural gas::Geological storage	production			100		CO2 capture/natural gas, pre, 200km pipeline, storage 1000m/2025/RER U
CO2 storage/natural gas, pre, 200km pipeline, storage 1000m/2025	1	RER	kilogram	Materials/fuels	technosphere	0	1		1 kg CO2 stored per 1 kg CO2 captured	CO2 storage/natural gas, pre, 200km pipeline, storage 1000m/2025/RER U
Electricity, at power plant/natural gas, pre, pipeline 200km, storage 1000m/2025	0.217	RER	kilowatt hour	Materials/fuels	technosphere	0	0.217		E_capture = E_el*(1-(eff_CCS/eff_no CCS))	Electricity, at power plant/natural gas, pre, pipeline 200km, storage 1000m/2025/RER U
Selexol (Dimethylether of polyethylene glycol)/RER	7e-06		kilogram	Materials/fuels	technosphere	0	7e-06		Singh et al. (2011)
heat pump production, for heat and power co-generation unit, 160kW electrical	1.53e-10	RER	unit	Materials/fuels	technosphere	0	1.53e-10		n_HX = n_total*lifetime_ratio/(lifetime_plant*annual m_flow)	Heat exchanger of cogen unit 160kWe/RER/I U
market for absorption chiller, 100kW	5.36e-10	GLO	unit	Materials/fuels	technosphere	0	5.36e-10		n_absorption chiller = n_total*lifetime_ratio/(lifetime_plant*annual m_flow)	Absorption chiller 100kW/CH/I U
market for gas turbine, 10MW electrical	3.83e-10	GLO	unit	Materials/fuels	technosphere	0	3.83e-10		n_GT = n_total*lifetime_ratio/(lifetime_plant*annual m_flow)	Gas turbine, 10MWe, at production plant/RER/I U
market for liquid storage tank, chemicals, organics	7.14e-12	GLO	unit	Materials/fuels	technosphere	0	7.14e-12		n_tank = V_total*lifetime_ratio/(V_ref*lifetime plant*annual m_flow)	Liquid storage tank, chemicals, organics/CH/I U
market for pump, 40W	1.53e-10	GLO	unit	Materials/fuels	technosphere	0	1.53e-10		n_pump = n_total*lifetime_ratio/(lifetime_plant*annual m_flow)	Pump 40W, at plant/CH/I U
treatment of spent solvent mixture, hazardous waste incineration	7e-06	CH	kilogram	Waste to treatment	technosphere	0	7e-06		Singh et al. (2011), disposal of the solvent degradation products	Disposal, solvents mixture, 16.5% water, to hazardous waste incineration/CH U
Activity	CO2 capture/natural gas, pre, 400km pipeline, storage 3000m/2025
code	e38f1dab8518867638409cd9bdf9b70d
filename	Carma_2025.CSV
location	RER
production amount	1
reference product	CO2 capture/natural gas, pre, 400km pipeline, storage 3000m/2025
simapro name	CO2 capture/natural gas, pre, 400km pipeline, storage 3000m/2025/RER U
type	process
unit	kilogram
Exchanges
name	amount	location	unit	categories	type	uncertainty type	loc	allocation	comment	simapro name
Water, cooling, unspecified natural origin	0.0832		cubic meter	natural resource::in water	biosphere	0	0.0832		RECCS 2007
CO2 capture/natural gas, pre, 400km pipeline, storage 3000m/2025	1	RER	kilogram	CCS Europe 2025::Natural gas::Geological storage	production			100		CO2 capture/natural gas, pre, 400km pipeline, storage 3000m/2025/RER U
CO2 storage/natural gas, pre, 400km pipeline, storage 3000m/2025	1	RER	kilogram	Materials/fuels	technosphere	0	1		1 kg CO2 stored per 1 kg CO2 captured	CO2 storage/natural gas, pre, 400km pipeline, storage 3000m/2025/RER U
Electricity, at power plant/natural gas, pre, pipeline 400km, storage 3000m/2025	0.217	RER	kilowatt hour	Materials/fuels	technosphere	0	0.217		E_capture = E_el*(1-(eff_CCS/eff_no CCS))	Electricity, at power plant/natural gas, pre, pipeline 400km, storage 3000m/2025/RER U
Selexol (Dimethylether of polyethylene glycol)/RER	7e-06		kilogram	Materials/fuels	technosphere	0	7e-06		Singh et al. (2011)
heat pump production, for heat and power co-generation unit, 160kW electrical	1.53e-10	RER	unit	Materials/fuels	technosphere	0	1.53e-10		n_HX = n_total*lifetime_ratio/(lifetime_plant*annual m_flow)	Heat exchanger of cogen unit 160kWe/RER/I U
market for absorption chiller, 100kW	5.36e-10	GLO	unit	Materials/fuels	technosphere	0	5.36e-10		n_absorption chiller = n_total*lifetime_ratio/(lifetime_plant*annual m_flow)	Absorption chiller 100kW/CH/I U
market for gas turbine, 10MW electrical	3.83e-10	GLO	unit	Materials/fuels	technosphere	0	3.83e-10		n_GT = n_total*lifetime_ratio/(lifetime_plant*annual m_flow)	Gas turbine, 10MWe, at production plant/RER/I U
market for liquid storage tank, chemicals, organics	7.14e-12	GLO	unit	Materials/fuels	technosphere	0	7.14e-12		n_tank = V_total*lifetime_ratio/(V_ref*lifetime plant*annual m_flow)	Liquid storage tank, chemicals, organics/CH/I U
market for pump, 40W	1.53e-10	GLO	unit	Materials/fuels	technosphere	0	1.53e-10		n_pump = n_total*lifetime_ratio/(lifetime_plant*annual m_flow)	Pump 40W, at plant/CH/I U
treatment of spent solvent mixture, hazardous waste incineration	7e-06	CH	kilogram	Waste to treatment	technosphere	0	7e-06		Singh et al. (2011), disposal of the solvent degradation products	Disposal, solvents mixture, 16.5% water, to hazardous waste incineration/CH U
Activity	CO2 storage/100% SNG, post, 200km pipeline, storage 1000m/2025
code	c0115a4c8a67750088b558e4f2733919
filename	Carma_2025.CSV
location	RER
production amount	1
reference product	CO2 storage/100% SNG, post, 200km pipeline, storage 1000m/2025
simapro name	CO2 storage/100% SNG, post, 200km pipeline, storage 1000m/2025/RER U
type	process
unit	kilogram
Exchanges
name	amount	location	unit	categories	type	uncertainty type	loc	scale	allocation	comment	negative	simapro name
CO2 storage/100% SNG, post, 200km pipeline, storage 1000m/2025	1	RER	kilogram	CCS Europe 2025::Wood::Geological storage::SNGCC	production				100			CO2 storage/100% SNG, post, 200km pipeline, storage 1000m/2025/RER U
drilling, deep borehole/m	1.69e-08	RER	meter	Materials/fuels	technosphere	0	1.69e-08			l_drilling = (n_injection wells+n_monitoring wells)*storage depth/(lifetime*annual_m_flow)		drilling, deep borehole/m/RER U
market for gas turbine, 10MW electrical	2.54e-11	GLO	unit	Materials/fuels	technosphere	2	-24.3963	0		n_turbine = n_injection wells/(lifetime*annual m_flow)	0	Gas turbine, 10MWe, at production plant/RER/I U
market group for electricity, medium voltage	0.00948	ENTSO-E	kilowatt hour	Materials/fuels	technosphere	2	-4.65857	0		E = 87,85*ln((p_hydrostat+p_over)/p_pipeline)*(m_flow_project*8760h/a)/annual_m_flow	0	Electricity, medium voltage, production RER, at grid/RER U
transport, pipeline, supercritical CO2, 200km w/o recompression	0.0297	RER	ton kilometer	Materials/fuels	technosphere	2	-3.51661	0		tkm = l_no comp*m_flow_project/(m_flow_dataset*1000kg/t)	0	transport, pipeline, supercritical CO2, 200km w/o recompression/RER U
Activity	CO2 storage/100% SNG, post, 400km pipeline, storage 3000m/2025
code	89eac132cdf52e275d087a5522943a58
filename	Carma_2025.CSV
location	RER
production amount	1
reference product	CO2 storage/100% SNG, post, 400km pipeline, storage 3000m/2025
simapro name	CO2 storage/100% SNG, post, 400km pipeline, storage 3000m/2025/RER U
type	process
unit	kilogram
Exchanges
name	amount	location	unit	categories	type	uncertainty type	loc	scale	allocation	comment	negative	simapro name
CO2 storage/100% SNG, post, 400km pipeline, storage 3000m/2025	1	RER	kilogram	CCS Europe 2025::Wood::Geological storage::SNGCC	production				100			CO2 storage/100% SNG, post, 400km pipeline, storage 3000m/2025/RER U
drilling, deep borehole/m	5.07e-08	RER	meter	Materials/fuels	technosphere	0	5.07e-08			l_drilling = (n_injection wells+n_monitoring wells)*storage depth/(lifetime*annual_m_flow)		drilling, deep borehole/m/RER U
market for gas turbine, 10MW electrical	2.54e-11	GLO	unit	Materials/fuels	technosphere	2	-24.3963	0		n_turbine = n_injection wells/(lifetime*annual m_flow)	0	Gas turbine, 10MWe, at production plant/RER/I U
market group for electricity, medium voltage	0.0334	ENTSO-E	kilowatt hour	Materials/fuels	technosphere	2	-3.3992	0		E = 87,85*ln((p_hydrostat+p_over)/p_pipeline)*(m_flow_project*8760h/a)/annual_m_flow	0	Electricity, medium voltage, production RER, at grid/RER U
transport, pipeline, supercritical CO2, 200km w recompression	0.0297	RER	ton kilometer	Materials/fuels	technosphere	0	0.0297			tkm = l_no comp*m_flow_project/(m_flow_dataset*1000kg/t)		transport, pipeline, supercritical CO2, 200km w recompression/RER U
transport, pipeline, supercritical CO2, 200km w/o recompression	0.0297	RER	ton kilometer	Materials/fuels	technosphere	2	-3.51661	0		tkm = l_no comp*m_flow_project/(m_flow_dataset*1000kg/t)	0	transport, pipeline, supercritical CO2, 200km w/o recompression/RER U
Activity	CO2 storage/at H2 production plant, pre, pipeline 200km, storage 1000m/2025
code	19a2dc050dfa0f09eadc5b137055b9c0
filename	Carma_2025.CSV
location	RER
production amount	1
reference product	CO2 storage/at H2 production plant, pre, pipeline 200km, storage 1000m/2025
simapro name	CO2 storage/at H2 production plant, pre, pipeline 200km, storage 1000m/2025/RER U
type	process
unit	kilogram
Exchanges
name	amount	location	unit	categories	type	uncertainty type	loc	scale	allocation	comment	negative	simapro name
CO2 storage/at H2 production plant, pre, pipeline 200km, storage 1000m/2025	1	RER	kilogram	CCS Europe 2025::Wood::Geological storage::BIGCC	production				100			CO2 storage/at H2 production plant, pre, pipeline 200km, storage 1000m/2025/RER U
drilling, deep borehole/m	1.69e-08	RER	meter	Materials/fuels	technosphere	0	1.69e-08			l_drilling = (n_injection wells+n_monitoring wells)*storage depth/(lifetime*annual_m_flow)		drilling, deep borehole/m/RER U
market for gas turbine, 10MW electrical	2.54e-11	GLO	unit	Materials/fuels	technosphere	2	-24.3963	0		n_turbine = n_injection wells/(lifetime*annual m_flow)	0	Gas turbine, 10MWe, at production plant/RER/I U
market group for electricity, medium voltage	0.00948	ENTSO-E	kilowatt hour	Materials/fuels	technosphere	2	-4.65857	0		E = 87,85*ln((p_hydrostat+p_over)/p_pipeline)*(m_flow_project*8760h/a)/annual_m_flow	0	Electricity, medium voltage, production RER, at grid/RER U
transport, pipeline, supercritical CO2, 200km w/o recompression	0.00152	RER	ton kilometer	Materials/fuels	technosphere	2	-6.48904	0		tkm = l_no comp*m_flow_project/(m_flow_dataset*1000kg/t)	0	transport, pipeline, supercritical CO2, 200km w/o recompression/RER U
Activity	CO2 storage/at H2 production plant, pre, pipeline 400km, storage 3000m/2025
code	c7d1474114db50279366418c5859068c
filename	Carma_2025.CSV
location	RER
production amount	1
reference product	CO2 storage/at H2 production plant, pre, pipeline 400km, storage 3000m/2025
simapro name	CO2 storage/at H2 production plant, pre, pipeline 400km, storage 3000m/2025/RER U
type	process
unit	kilogram
Exchanges
name	amount	location	unit	categories	type	uncertainty type	loc	scale	allocation	comment	negative	simapro name
CO2 storage/at H2 production plant, pre, pipeline 400km, storage 3000m/2025	1	RER	kilogram	CCS Europe 2025::Wood::Geological storage::BIGCC	production				100			CO2 storage/at H2 production plant, pre, pipeline 400km, storage 3000m/2025/RER U
drilling, deep borehole/m	5.07e-08	RER	meter	Materials/fuels	technosphere	0	5.07e-08			l_drilling = (n_injection wells+n_monitoring wells)*storage depth/(lifetime*annual_m_flow)		drilling, deep borehole/m/RER U
market for gas turbine, 10MW electrical	2.54e-11	GLO	unit	Materials/fuels	technosphere	2	-24.3963	0		n_turbine = n_injection wells/(lifetime*annual m_flow)	0	Gas turbine, 10MWe, at production plant/RER/I U
market group for electricity, medium voltage	0.0334	ENTSO-E	kilowatt hour	Materials/fuels	technosphere	2	-3.3992	0		E = 87,85*ln((p_hydrostat+p_over)/p_pipeline)*(m_flow_project*8760h/a)/annual_m_flow	0	Electricity, medium voltage, production RER, at grid/RER U
transport, pipeline, supercritical CO2, 200km w recompression	0.00152	RER	ton kilometer	Materials/fuels	technosphere	0	0.00152					transport, pipeline, supercritical CO2, 200km w recompression/RER U
transport, pipeline, supercritical CO2, 200km w/o recompression	0.00152	RER	ton kilometer	Materials/fuels	technosphere	2	-6.48904	0		tkm = l_no comp*m_flow_project/(m_flow_dataset*1000kg/t)	0	transport, pipeline, supercritical CO2, 200km w/o recompression/RER U
Activity	CO2 storage/at wood burning power plant 20 MW, truck 25km, post, pipeline 200km, storage 1000m/2025
code	5a404029ffd8cccb64aaadb7cd99619d
filename	Carma_2025.CSV
location	RER
production amount	1
reference product	CO2 storage/at wood burning power plant 20 MW, truck 25km, post, pipeline 200km, storage 1000m/2025
simapro name	CO2 storage/at wood burning power plant 20 MW, truck 25km, post, pipeline 200km, storage 1000m/2025/RER U
type	process
unit	kilogram
Exchanges
name	amount	location	unit	categories	type	uncertainty type	loc	scale	allocation	comment	negative	simapro name
CO2 storage/at wood burning power plant 20 MW, truck 25km, post, pipeline 200km, storage 1000m/2025	1	RER	kilogram	CCS Europe 2025::Wood::Geological storage::Combustion	production				100			CO2 storage/at wood burning power plant 20 MW, truck 25km, post, pipeline 200km, storage 1000m/2025/RER U
drilling, deep borehole/m	1.69e-08	RER	meter	Materials/fuels	technosphere	0	1.69e-08			l_drilling = (n_injection wells+n_monitoring wells)*storage depth/(lifetime*annual_m_flow)		drilling, deep borehole/m/RER U
market for gas turbine, 10MW electrical	2.54e-11	GLO	unit	Materials/fuels	technosphere	2	-24.3963	0		n_turbine = n_injection wells/(lifetime*annual m_flow)	0	Gas turbine, 10MWe, at production plant/RER/I U
market group for electricity, medium voltage	0.00948	ENTSO-E	kilowatt hour	Materials/fuels	technosphere	2	-4.65857	0		E = 87,85*ln((p_hydrostat+p_over)/p_pipeline)*(m_flow_project*8760h/a)/annual_m_flow	0	Electricity, medium voltage, production RER, at grid/RER U
transport, pipeline, supercritical CO2, 200km w/o recompression	0.00431	RER	ton kilometer	Materials/fuels	technosphere	2	-5.44682	0		tkm = l_no comp*m_flow_project/(m_flow_dataset*1000kg/t)	0	transport, pipeline, supercritical CO2, 200km w/o recompression/RER U
Activity	CO2 storage/at wood burning power plant 20 MW, truck 25km, post, pipeline 400km, storage 3000m/2025
code	2eda90ef75a021f0d22f47f3cb0669e1
filename	Carma_2025.CSV
location	RER
production amount	1
reference product	CO2 storage/at wood burning power plant 20 MW, truck 25km, post, pipeline 400km, storage 3000m/2025
simapro name	CO2 storage/at wood burning power plant 20 MW, truck 25km, post, pipeline 400km, storage 3000m/2025/RER U
type	process
unit	kilogram
Exchanges
name	amount	location	unit	categories	type	uncertainty type	loc	scale	allocation	comment	negative	simapro name
CO2 storage/at wood burning power plant 20 MW, truck 25km, post, pipeline 400km, storage 3000m/2025	1	RER	kilogram	CCS Europe 2025::Wood::Geological storage::Combustion	production				100			CO2 storage/at wood burning power plant 20 MW, truck 25km, post, pipeline 400km, storage 3000m/2025/RER U
drilling, deep borehole/m	5.07e-08	RER	meter	Materials/fuels	technosphere	0	5.07e-08			l_drilling = (n_injection wells+n_monitoring wells)*storage depth/(lifetime*annual_m_flow)		drilling, deep borehole/m/RER U
market for gas turbine, 10MW electrical	2.54e-11	GLO	unit	Materials/fuels	technosphere	2	-24.3963	0		n_turbine = n_injection wells/(lifetime*annual m_flow)	0	Gas turbine, 10MWe, at production plant/RER/I U
market group for electricity, medium voltage	0.0334	ENTSO-E	kilowatt hour	Materials/fuels	technosphere	2	-3.3992	0		E = 87,85*ln((p_hydrostat+p_over)/p_pipeline)*(m_flow_project*8760h/a)/annual_m_flow	0	Electricity, medium voltage, production RER, at grid/RER U
transport, pipeline, supercritical CO2, 200km w recompression	0.00431	RER	ton kilometer	Materials/fuels	technosphere	0	0.00431			tkm = l_no comp*m_flow_project/(m_flow_dataset*1000kg/t)		transport, pipeline, supercritical CO2, 200km w recompression/RER U
transport, pipeline, supercritical CO2, 200km w/o recompression	0.00431	RER	ton kilometer	Materials/fuels	technosphere	2	-5.44682	0		tkm = l_no comp*m_flow_project/(m_flow_dataset*1000kg/t)	0	transport, pipeline, supercritical CO2, 200km w/o recompression/RER U
Activity	CO2 storage/hard coal, oxy, pipeline 200km, storage 1000m/2025
code	21db5f49fddc07edb55f87961264430a
filename	Carma_2025.CSV
location	RER
production amount	1
reference product	CO2 storage/hard coal, oxy, pipeline 200km, storage 1000m/2025
simapro name	CO2 storage/hard coal, oxy, pipeline 200km, storage 1000m/2025/RER U
type	process
unit	kilogram
Exchanges
name	amount	location	unit	categories	type	uncertainty type	loc	scale	allocation	comment	negative	simapro name
CO2 storage/hard coal, oxy, pipeline 200km, storage 1000m/2025	1	RER	kilogram	CCS Europe 2025::Hard coal::Geological storage	production				100			CO2 storage/hard coal, oxy, pipeline 200km, storage 1000m/2025/RER U
drilling, deep borehole/m	1.69e-08	RER	meter	Materials/fuels	technosphere	0	1.69e-08			l_drilling = (n_injection wells+n_monitoring wells)*storage depth/(lifetime*annual_m_flow)		drilling, deep borehole/m/RER U
market for gas turbine, 10MW electrical	2.54e-11	GLO	unit	Materials/fuels	technosphere	2	-24.3963	0		n_turbine = n_injection wells/(lifetime*annual m_flow)	0	Gas turbine, 10MWe, at production plant/RER/I U
market group for electricity, medium voltage	0.00948	ENTSO-E	kilowatt hour	Materials/fuels	technosphere	2	-4.65857	0		E = 87,85*ln((p_hydrostat+p_over)/p_pipeline)*(m_flow_project*8760h/a)/annual_m_flow	0	Electricity, medium voltage, production UCTE, at grid/UCTE U
transport, pipeline, supercritical CO2, 200km w/o recompression	0.0921	RER	ton kilometer	Materials/fuels	technosphere	2	-2.38488	0		tkm = l_no comp*m_flow_project/(m_flow_dataset*1000kg/t)	0	transport, pipeline, supercritical CO2, 200km w/o recompression/RER U
Activity	CO2 storage/hard coal, oxy, pipeline 400km, storage 3000m/2025
code	1e27b2074f78c2ec3a4c66f986c15fa8
filename	Carma_2025.CSV
location	RER
production amount	1
reference product	CO2 storage/hard coal, oxy, pipeline 400km, storage 3000m/2025
simapro name	CO2 storage/hard coal, oxy, pipeline 400km, storage 3000m/2025/RER U
type	process
unit	kilogram
Exchanges
name	amount	location	unit	categories	type	uncertainty type	loc	scale	allocation	comment	negative	simapro name
CO2 storage/hard coal, oxy, pipeline 400km, storage 3000m/2025	1	RER	kilogram	CCS Europe 2025::Hard coal::Geological storage	production				100			CO2 storage/hard coal, oxy, pipeline 400km, storage 3000m/2025/RER U
drilling, deep borehole/m	5.07e-08	RER	meter	Materials/fuels	technosphere	0	5.07e-08			l_drilling = (n_injection wells+n_monitoring wells)*storage depth/(lifetime*annual_m_flow)		drilling, deep borehole/m/RER U
market for gas turbine, 10MW electrical	2.54e-11	GLO	unit	Materials/fuels	technosphere	2	-24.3963	0		n_turbine = n_injection wells/(lifetime*annual m_flow)	0	Gas turbine, 10MWe, at production plant/RER/I U
market group for electricity, medium voltage	0.0334	ENTSO-E	kilowatt hour	Materials/fuels	technosphere	2	-3.3992	0		E = 87,85*ln((p_hydrostat+p_over)/p_pipeline)*(m_flow_project*8760h/a)/annual_m_flow	0	Electricity, medium voltage, production UCTE, at grid/UCTE U
transport, pipeline, supercritical CO2, 200km w recompression	0.0921	RER	ton kilometer	Materials/fuels	technosphere	2	-2.38488	0		tkm = l_with comp*m_flow_project/(m_flow_dataset*1000kg/t)	0	transport, pipeline, supercritical CO2, 200km w recompression/RER U
transport, pipeline, supercritical CO2, 200km w/o recompression	0.0921	RER	ton kilometer	Materials/fuels	technosphere	2	-2.38488	0		tkm = l_no comp*m_flow_project/(m_flow_dataset*1000kg/t)	0	transport, pipeline, supercritical CO2, 200km w/o recompression/RER U
Activity	CO2 storage/hard coal, post, pipeline 200km, storage 1000m/2025
code	53f5b427b4229ea138fb55e2ac72c918
filename	Carma_2025.CSV
location	RER
production amount	1
reference product	CO2 storage/hard coal, post, pipeline 200km, storage 1000m/2025
simapro name	CO2 storage/hard coal, post, pipeline 200km, storage 1000m/2025/RER U
type	process
unit	kilogram
Exchanges
name	amount	location	unit	categories	type	uncertainty type	loc	scale	allocation	comment	negative	simapro name
CO2 storage/hard coal, post, pipeline 200km, storage 1000m/2025	1	RER	kilogram	CCS Europe 2025::Hard coal::Geological storage	production				100			CO2 storage/hard coal, post, pipeline 200km, storage 1000m/2025/RER U
drilling, deep borehole/m	1.69e-08	RER	meter	Materials/fuels	technosphere	0	1.69e-08			l_drilling = (n_injection wells+n_monitoring wells)*storage depth/(lifetime*annual_m_flow)		drilling, deep borehole/m/RER U
market for gas turbine, 10MW electrical	2.54e-11	GLO	unit	Materials/fuels	technosphere	2	-24.3963	0		n_turbine = n_injection wells/(lifetime*annual m_flow)	0	Gas turbine, 10MWe, at production plant/RER/I U
market group for electricity, medium voltage	0.00948	ENTSO-E	kilowatt hour	Materials/fuels	technosphere	2	-4.65857	0		E = 87,85*ln((p_hydrostat+p_over)/p_pipeline)*(m_flow_project*8760h/a)/annual_m_flow	0	Electricity, medium voltage, production UCTE, at grid/UCTE U
transport, pipeline, supercritical CO2, 200km w/o recompression	0.0973	RER	ton kilometer	Materials/fuels	technosphere	2	-2.32996	0		tkm = l_no comp*m_flow_project/(m_flow_dataset*1000kg/t)	0	transport, pipeline, supercritical CO2, 200km w/o recompression/RER U
Activity	CO2 storage/hard coal, post, pipeline 400km, storage 1000m/2025
code	dd6b1469880dd4f3a18e8c2813d2654e
filename	Carma_2025.CSV
location	RER
production amount	1
reference product	CO2 storage/hard coal, post, pipeline 400km, storage 1000m/2025
simapro name	CO2 storage/hard coal, post, pipeline 400km, storage 1000m/2025/RER U
type	process
unit	kilogram
Exchanges
name	amount	location	unit	categories	type	uncertainty type	loc	scale	allocation	comment	negative	simapro name
CO2 storage/hard coal, post, pipeline 400km, storage 1000m/2025	1	RER	kilogram	CCS Europe 2025::Hard coal::Geological storage	production				100			CO2 storage/hard coal, post, pipeline 400km, storage 1000m/2025/RER U
drilling, deep borehole/m	1.69e-08	RER	meter	Materials/fuels	technosphere	0	1.69e-08			l_drilling = (n_injection wells+n_monitoring wells)*storage depth/(lifetime*annual_m_flow)		drilling, deep borehole/m/RER U
market for gas turbine, 10MW electrical	2.54e-11	GLO	unit	Materials/fuels	technosphere	2	-24.3963	0		n_turbine = n_injection wells/(lifetime*annual m_flow)	0	Gas turbine, 10MWe, at production plant/RER/I U
market group for electricity, medium voltage	0.00948	ENTSO-E	kilowatt hour	Materials/fuels	technosphere	2	-4.65857	0		E = 87,85*ln((p_hydrostat+p_over)/p_pipeline)*(m_flow_project*8760h/a)/annual_m_flow	0	Electricity, medium voltage, production UCTE, at grid/UCTE U
transport, pipeline, supercritical CO2, 200km w recompression	0.0973	RER	ton kilometer	Materials/fuels	technosphere	0	0.0973					transport, pipeline, supercritical CO2, 200km w recompression/RER U
transport, pipeline, supercritical CO2, 200km w/o recompression	0.0973	RER	ton kilometer	Materials/fuels	technosphere	2	-2.32996	0		tkm = l_no comp*m_flow_project/(m_flow_dataset*1000kg/t)	0	transport, pipeline, supercritical CO2, 200km w/o recompression/RER U
Activity	CO2 storage/hard coal, post, pipeline 400km, storage 3000m/2025
code	81f06b7855e0f3170070472f96fc65fc
filename	Carma_2025.CSV
location	RER
production amount	1
reference product	CO2 storage/hard coal, post, pipeline 400km, storage 3000m/2025
simapro name	CO2 storage/hard coal, post, pipeline 400km, storage 3000m/2025/RER U
type	process
unit	kilogram
Exchanges
name	amount	location	unit	categories	type	uncertainty type	loc	scale	allocation	comment	negative	simapro name
CO2 storage/hard coal, post, pipeline 400km, storage 3000m/2025	1	RER	kilogram	CCS Europe 2025::Hard coal::Geological storage	production				100			CO2 storage/hard coal, post, pipeline 400km, storage 3000m/2025/RER U
drilling, deep borehole/m	5.07e-08	RER	meter	Materials/fuels	technosphere	0	5.07e-08			l_drilling = (n_injection wells+n_monitoring wells)*storage depth/(lifetime*annual_m_flow)		drilling, deep borehole/m/RER U
market for gas turbine, 10MW electrical	2.54e-11	GLO	unit	Materials/fuels	technosphere	2	-24.3963	0		n_turbine = n_injection wells/(lifetime*annual m_flow)	0	Gas turbine, 10MWe, at production plant/RER/I U
market group for electricity, medium voltage	0.0334	ENTSO-E	kilowatt hour	Materials/fuels	technosphere	2	-3.3992	0		E = 87,85*ln((p_hydrostat+p_over)/p_pipeline)*(m_flow_project*8760h/a)/annual_m_flow	0	Electricity, medium voltage, production UCTE, at grid/UCTE U
transport, pipeline, supercritical CO2, 200km w recompression	0.0973	RER	ton kilometer	Materials/fuels	technosphere	2	-2.32996	0		tkm = l_with comp*m_flow_project/(m_flow_dataset*1000kg/t)	0	transport, pipeline, supercritical CO2, 200km w recompression/RER U
transport, pipeline, supercritical CO2, 200km w/o recompression	0.0973	RER	ton kilometer	Materials/fuels	technosphere	2	-2.32996	0		tkm = l_no comp*m_flow_project/(m_flow_dataset*1000kg/t)	0	transport, pipeline, supercritical CO2, 200km w/o recompression/RER U
Activity	CO2 storage/hard coal, pre, pipeline 200km, storage 1000m/2025
code	0f35d4fc18b41ff67aabced35c0aa977
filename	Carma_2025.CSV
location	RER
production amount	1
reference product	CO2 storage/hard coal, pre, pipeline 200km, storage 1000m/2025
simapro name	CO2 storage/hard coal, pre, pipeline 200km, storage 1000m/2025/RER U
type	process
unit	kilogram
Exchanges
name	amount	location	unit	categories	type	uncertainty type	loc	scale	allocation	comment	negative	simapro name
CO2 storage/hard coal, pre, pipeline 200km, storage 1000m/2025	1	RER	kilogram	CCS Europe 2025::Hard coal::Geological storage	production				100			CO2 storage/hard coal, pre, pipeline 200km, storage 1000m/2025/RER U
drilling, deep borehole/m	1.69e-08	RER	meter	Materials/fuels	technosphere	0	1.69e-08			l_drilling = (n_injection wells+n_monitoring wells)*storage depth/(lifetime*annual_m_flow)		drilling, deep borehole/m/RER U
market for gas turbine, 10MW electrical	2.54e-11	GLO	unit	Materials/fuels	technosphere	2	-24.3963	0		n_turbine = n_injection wells/(lifetime*annual m_flow)	0	Gas turbine, 10MWe, at production plant/RER/I U
market group for electricity, medium voltage	0.00948	ENTSO-E	kilowatt hour	Materials/fuels	technosphere	2	-4.65857	0		E = 87,85*ln((p_hydrostat+p_over)/p_pipeline)*(m_flow_project*8760h/a)/annual_m_flow	0	Electricity, medium voltage, production UCTE, at grid/UCTE U
transport, pipeline, supercritical CO2, 200km w/o recompression	0.128	RER	ton kilometer	Materials/fuels	technosphere	2	-2.05573	0		tkm = l_no comp*m_flow_project/(m_flow_dataset*1000kg/t)	0	transport, pipeline, supercritical CO2, 200km w/o recompression/RER U
Activity	CO2 storage/hard coal, pre, pipeline 400km, storage 3000m/2025
code	93b0f1f99675ccf14f1ad8a2f4c8f71a
filename	Carma_2025.CSV
location	RER
production amount	1
reference product	CO2 storage/hard coal, pre, pipeline 400km, storage 3000m/2025
simapro name	CO2 storage/hard coal, pre, pipeline 400km, storage 3000m/2025/RER U
type	process
unit	kilogram
Exchanges
name	amount	location	unit	categories	type	uncertainty type	loc	scale	allocation	comment	negative	simapro name
CO2 storage/hard coal, pre, pipeline 400km, storage 3000m/2025	1	RER	kilogram	CCS Europe 2025::Hard coal::Geological storage	production				100			CO2 storage/hard coal, pre, pipeline 400km, storage 3000m/2025/RER U
drilling, deep borehole/m	5.07e-08	RER	meter	Materials/fuels	technosphere	0	5.07e-08			l_drilling = (n_injection wells+n_monitoring wells)*storage depth/(lifetime*annual_m_flow)		drilling, deep borehole/m/RER U
market for gas turbine, 10MW electrical	2.54e-11	GLO	unit	Materials/fuels	technosphere	2	-24.3963	0		n_turbine = n_injection wells/(lifetime*annual m_flow)	0	Gas turbine, 10MWe, at production plant/RER/I U
market group for electricity, medium voltage	0.0334	ENTSO-E	kilowatt hour	Materials/fuels	technosphere	2	-3.3992	0		E = 87,85*ln((p_hydrostat+p_over)/p_pipeline)*(m_flow_project*8760h/a)/annual_m_flow	0	Electricity, medium voltage, production UCTE, at grid/UCTE U
transport, pipeline, supercritical CO2, 200km w recompression	0.128	RER	ton kilometer	Materials/fuels	technosphere	2	-2.05573	0		tkm = l_with comp*m_flow_project/(m_flow_dataset*1000kg/t)	0	transport, pipeline, supercritical CO2, 200km w recompression/RER U
transport, pipeline, supercritical CO2, 200km w/o recompression	0.128	RER	ton kilometer	Materials/fuels	technosphere	2	-2.05573	0		tkm = l_no comp*m_flow_project/(m_flow_dataset*1000kg/t)	0	transport, pipeline, supercritical CO2, 200km w/o recompression/RER U
Activity	CO2 storage/lignite, oxy, pipeline 200km, storage 1000m/2025
code	ed6c26ce56e28fef3d1498ea9263eda2
filename	Carma_2025.CSV
location	RER
production amount	1
reference product	CO2 storage/lignite, oxy, pipeline 200km, storage 1000m/2025
simapro name	CO2 storage/lignite, oxy, pipeline 200km, storage 1000m/2025/RER U
type	process
unit	kilogram
Exchanges
name	amount	location	unit	categories	type	uncertainty type	loc	scale	allocation	comment	negative	simapro name
CO2 storage/lignite, oxy, pipeline 200km, storage 1000m/2025	1	RER	kilogram	CCS Europe 2025::Lignite::Geological storage	production				100			CO2 storage/lignite, oxy, pipeline 200km, storage 1000m/2025/RER U
drilling, deep borehole/m	1.69e-08	RER	meter	Materials/fuels	technosphere	0	1.69e-08			l_drilling = (n_injection wells+n_monitoring wells)*storage depth/(lifetime*annual_m_flow)		drilling, deep borehole/m/RER U
market for gas turbine, 10MW electrical	2.54e-11	GLO	unit	Materials/fuels	technosphere	2	-24.3963	0		n_turbine = n_injection wells/(lifetime*annual m_flow)	0	Gas turbine, 10MWe, at production plant/RER/I U
market group for electricity, medium voltage	0.00948	ENTSO-E	kilowatt hour	Materials/fuels	technosphere	2	-4.65857	0		E = 87,85*ln((p_hydrostat+p_over)/p_pipeline)*(m_flow_project*8760h/a)/annual_m_flow	0	Electricity, medium voltage, production UCTE, at grid/UCTE U
transport, pipeline, supercritical CO2, 200km w/o recompression	0.155	RER	ton kilometer	Materials/fuels	technosphere	2	-1.86433	0		tkm = l_no comp*m_flow_project/(m_flow_dataset*1000kg/t)	0	transport, pipeline, supercritical CO2, 200km w/o recompression/RER U
Activity	CO2 storage/lignite, oxy, pipeline 400km, storage 3000m/2025
code	029d9957fb775dd6e53d3b7efe729823
filename	Carma_2025.CSV
location	RER
production amount	1
reference product	CO2 storage/lignite, oxy, pipeline 400km, storage 3000m/2025
simapro name	CO2 storage/lignite, oxy, pipeline 400km, storage 3000m/2025/RER U
type	process
unit	kilogram
Exchanges
name	amount	location	unit	categories	type	uncertainty type	loc	scale	allocation	comment	negative	simapro name
CO2 storage/lignite, oxy, pipeline 400km, storage 3000m/2025	1	RER	kilogram	CCS Europe 2025::Lignite::Geological storage	production				100			CO2 storage/lignite, oxy, pipeline 400km, storage 3000m/2025/RER U
drilling, deep borehole/m	5.07e-08	RER	meter	Materials/fuels	technosphere	0	5.07e-08			l_drilling = (n_injection wells+n_monitoring wells)*storage depth/(lifetime*annual_m_flow)		drilling, deep borehole/m/RER U
market for gas turbine, 10MW electrical	2.54e-11	GLO	unit	Materials/fuels	technosphere	2	-24.3963	0		n_turbine = n_injection wells/(lifetime*annual m_flow)	0	Gas turbine, 10MWe, at production plant/RER/I U
market group for electricity, medium voltage	0.0334	ENTSO-E	kilowatt hour	Materials/fuels	technosphere	2	-3.3992	0		E = 87,85*ln((p_hydrostat+p_over)/p_pipeline)*(m_flow_project*8760h/a)/annual_m_flow	0	Electricity, medium voltage, production UCTE, at grid/UCTE U
transport, pipeline, supercritical CO2, 200km w recompression	0.155	RER	ton kilometer	Materials/fuels	technosphere	2	-1.86433	0		tkm = l_with comp*m_flow_project/(m_flow_dataset*1000kg/t)	0	transport, pipeline, supercritical CO2, 200km w recompression/RER U
transport, pipeline, supercritical CO2, 200km w/o recompression	0.155	RER	ton kilometer	Materials/fuels	technosphere	2	-1.86433	0		tkm = l_no comp*m_flow_project/(m_flow_dataset*1000kg/t)	0	transport, pipeline, supercritical CO2, 200km w/o recompression/RER U
Activity	CO2 storage/lignite, post, pipeline 200km, storage 1000m/2025
code	3ac6da1432eb0f28f4da6a85f2d3883a
filename	Carma_2025.CSV
location	RER
production amount	1
reference product	CO2 storage/lignite, post, pipeline 200km, storage 1000m/2025
simapro name	CO2 storage/lignite, post, pipeline 200km, storage 1000m/2025/RER U
type	process
unit	kilogram
Exchanges
name	amount	location	unit	categories	type	uncertainty type	loc	scale	allocation	comment	negative	simapro name
CO2 storage/lignite, post, pipeline 200km, storage 1000m/2025	1	RER	kilogram	CCS Europe 2025::Lignite::Geological storage	production				100			CO2 storage/lignite, post, pipeline 200km, storage 1000m/2025/RER U
drilling, deep borehole/m	1.69e-08	RER	meter	Materials/fuels	technosphere	0	1.69e-08			l_drilling = (n_injection wells+n_monitoring wells)*storage depth/(lifetime*annual_m_flow)		drilling, deep borehole/m/RER U
market for gas turbine, 10MW electrical	2.54e-11	GLO	unit	Materials/fuels	technosphere	2	-24.3963	0		n_turbine = n_injection wells/(lifetime*annual m_flow)	0	Gas turbine, 10MWe, at production plant/RER/I U
market group for electricity, medium voltage	0.00948	ENTSO-E	kilowatt hour	Materials/fuels	technosphere	2	-4.65857	0		E = 87,85*ln((p_hydrostat+p_over)/p_pipeline)*(m_flow_project*8760h/a)/annual_m_flow	0	Electricity, medium voltage, production UCTE, at grid/UCTE U
transport, pipeline, supercritical CO2, 200km w/o recompression	0.153	RER	ton kilometer	Materials/fuels	technosphere	2	-1.87732	0		tkm = l_no comp*m_flow_project/(m_flow_dataset*1000kg/t)	0	transport, pipeline, supercritical CO2, 200km w/o recompression/RER U
Activity	CO2 storage/lignite, post, pipeline 400km, storage 3000m/2025
code	e3613f8de08f52feacc617d53a6e5ea8
filename	Carma_2025.CSV
location	RER
production amount	1
reference product	CO2 storage/lignite, post, pipeline 400km, storage 3000m/2025
simapro name	CO2 storage/lignite, post, pipeline 400km, storage 3000m/2025/RER U
type	process
unit	kilogram
Exchanges
name	amount	location	unit	categories	type	uncertainty type	loc	scale	allocation	comment	negative	simapro name
CO2 storage/lignite, post, pipeline 400km, storage 3000m/2025	1	RER	kilogram	CCS Europe 2025::Lignite::Geological storage	production				100			CO2 storage/lignite, post, pipeline 400km, storage 3000m/2025/RER U
drilling, deep borehole/m	5.07e-08	RER	meter	Materials/fuels	technosphere	0	5.07e-08			l_drilling = (n_injection wells+n_monitoring wells)*storage depth/(lifetime*annual_m_flow)		drilling, deep borehole/m/RER U
market for gas turbine, 10MW electrical	2.54e-11	GLO	unit	Materials/fuels	technosphere	2	-24.3963	0		n_turbine = n_injection wells/(lifetime*annual m_flow)	0	Gas turbine, 10MWe, at production plant/RER/I U
market group for electricity, medium voltage	0.0334	ENTSO-E	kilowatt hour	Materials/fuels	technosphere	2	-3.3992	0		E = 87,85*ln((p_hydrostat+p_over)/p_pipeline)*(m_flow_project*8760h/a)/annual_m_flow	0	Electricity, medium voltage, production UCTE, at grid/UCTE U
transport, pipeline, supercritical CO2, 200km w recompression	0.153	RER	ton kilometer	Materials/fuels	technosphere	2	-1.87732	0		tkm = l_with comp*m_flow_project/(m_flow_dataset*1000kg/t)	0	transport, pipeline, supercritical CO2, 200km w recompression/RER U
transport, pipeline, supercritical CO2, 200km w/o recompression	0.153	RER	ton kilometer	Materials/fuels	technosphere	2	-1.87732	0		tkm = l_no comp*m_flow_project/(m_flow_dataset*1000kg/t)	0	transport, pipeline, supercritical CO2, 200km w/o recompression/RER U
Activity	CO2 storage/lignite, pre, pipeline 200km, storage 1000m/2025
code	37c7753155a83bc32911f464961a9445
filename	Carma_2025.CSV
location	RER
production amount	1
reference product	CO2 storage/lignite, pre, pipeline 200km, storage 1000m/2025
simapro name	CO2 storage/lignite, pre, pipeline 200km, storage 1000m/2025/RER U
type	process
unit	kilogram
Exchanges
name	amount	location	unit	categories	type	uncertainty type	loc	scale	allocation	comment	negative	simapro name
CO2 storage/lignite, pre, pipeline 200km, storage 1000m/2025	1	RER	kilogram	CCS Europe 2025::Lignite::Geological storage	production				100			CO2 storage/lignite, pre, pipeline 200km, storage 1000m/2025/RER U
drilling, deep borehole/m	1.69e-08	RER	meter	Materials/fuels	technosphere	0	1.69e-08			l_drilling = (n_injection wells+n_monitoring wells)*storage depth/(lifetime*annual_m_flow)		drilling, deep borehole/m/RER U
market for gas turbine, 10MW electrical	2.54e-11	GLO	unit	Materials/fuels	technosphere	2	-24.3963	0		n_turbine = n_injection wells/(lifetime*annual m_flow)	0	Gas turbine, 10MWe, at production plant/RER/I U
market group for electricity, medium voltage	0.00948	ENTSO-E	kilowatt hour	Materials/fuels	technosphere	2	-4.65857	0		E = 87,85*ln((p_hydrostat+p_over)/p_pipeline)*(m_flow_project*8760h/a)/annual_m_flow	0	Electricity, medium voltage, production UCTE, at grid/UCTE U
transport, pipeline, supercritical CO2, 200km w/o recompression	0.134	RER	ton kilometer	Materials/fuels	technosphere	2	-2.00992	0		tkm = l_no comp*m_flow_project/(m_flow_dataset*1000kg/t)	0	transport, pipeline, supercritical CO2, 200km w/o recompression/RER U
Activity	CO2 storage/lignite, pre, pipeline 400km, storage 3000m/2025
code	eb32eb213265c7ff7f58d6f1a71a2fa3
filename	Carma_2025.CSV
location	RER
production amount	1
reference product	CO2 storage/lignite, pre, pipeline 400km, storage 3000m/2025
simapro name	CO2 storage/lignite, pre, pipeline 400km, storage 3000m/2025/RER U
type	process
unit	kilogram
Exchanges
name	amount	location	unit	categories	type	uncertainty type	loc	scale	allocation	comment	negative	simapro name
CO2 storage/lignite, pre, pipeline 400km, storage 3000m/2025	1	RER	kilogram	CCS Europe 2025::Lignite::Geological storage	production				100			CO2 storage/lignite, pre, pipeline 400km, storage 3000m/2025/RER U
drilling, deep borehole/m	5.07e-08	RER	meter	Materials/fuels	technosphere	0	5.07e-08			l_drilling = (n_injection wells+n_monitoring wells)*storage depth/(lifetime*annual_m_flow)		drilling, deep borehole/m/RER U
market for gas turbine, 10MW electrical	2.54e-11	GLO	unit	Materials/fuels	technosphere	2	-24.3963	0		n_turbine = n_injection wells/(lifetime*annual m_flow)	0	Gas turbine, 10MWe, at production plant/RER/I U
market group for electricity, medium voltage	0.0334	ENTSO-E	kilowatt hour	Materials/fuels	technosphere	2	-3.3992	0		E = 87,85*ln((p_hydrostat+p_over)/p_pipeline)*(m_flow_project*8760h/a)/annual_m_flow	0	Electricity, medium voltage, production UCTE, at grid/UCTE U
transport, pipeline, supercritical CO2, 200km w recompression	0.134	RER	ton kilometer	Materials/fuels	technosphere	2	-2.00992	0		tkm = l_with comp*m_flow_project/(m_flow_dataset*1000kg/t)	0	transport, pipeline, supercritical CO2, 200km w recompression/RER U
transport, pipeline, supercritical CO2, 200km w/o recompression	0.134	RER	ton kilometer	Materials/fuels	technosphere	2	-2.00992	0		tkm = l_no comp*m_flow_project/(m_flow_dataset*1000kg/t)	0	transport, pipeline, supercritical CO2, 200km w/o recompression/RER U
Activity	CO2 storage/natural gas, post, 200km pipeline, storage 1000m/2025
code	1c9a31a9cece95c289c74a12d0edfaf7
filename	Carma_2025.CSV
location	RER
production amount	1
reference product	CO2 storage/natural gas, post, 200km pipeline, storage 1000m/2025
simapro name	CO2 storage/natural gas, post, 200km pipeline, storage 1000m/2025/RER U
type	process
unit	kilogram
Exchanges
name	amount	location	unit	categories	type	uncertainty type	loc	scale	allocation	comment	negative	simapro name
CO2 storage/natural gas, post, 200km pipeline, storage 1000m/2025	1	RER	kilogram	CCS Europe 2025::Natural gas::Geological storage	production				100			CO2 storage/natural gas, post, 200km pipeline, storage 1000m/2025/RER U
drilling, deep borehole/m	1.69e-08	RER	meter	Materials/fuels	technosphere	0	1.69e-08			l_drilling = (n_injection wells+n_monitoring wells)*storage depth/(lifetime*annual_m_flow)		drilling, deep borehole/m/RER U
market for gas turbine, 10MW electrical	2.54e-11	GLO	unit	Materials/fuels	technosphere	2	-24.3963	0		n_turbine = n_injection wells/(lifetime*annual m_flow)	0	Gas turbine, 10MWe, at production plant/RER/I U
market group for electricity, medium voltage	0.00948	ENTSO-E	kilowatt hour	Materials/fuels	technosphere	2	-4.65857	0		E = 87,85*ln((p_hydrostat+p_over)/p_pipeline)*(m_flow_project*8760h/a)/annual_m_flow	0	Electricity, medium voltage, production UCTE, at grid/UCTE U
transport, pipeline, supercritical CO2, 200km w/o recompression	0.0307	RER	ton kilometer	Materials/fuels	technosphere	2	-3.48349	0		tkm = l_no comp*m_flow_project/(m_flow_dataset*1000kg/t)	0	transport, pipeline, supercritical CO2, 200km w/o recompression/RER U
Activity	CO2 storage/natural gas, post, 400km pipeline, storage 1000m/2025
code	4bac26cf8b7d72b0ef3754e305be9f70
filename	Carma_2025.CSV
location	RER
production amount	1
reference product	CO2 storage/natural gas, post, 400km pipeline, storage 1000m/2025
simapro name	CO2 storage/natural gas, post, 400km pipeline, storage 1000m/2025/RER U
type	process
unit	kilogram
Exchanges
name	amount	location	unit	categories	type	uncertainty type	loc	scale	allocation	comment	negative	simapro name
CO2 storage/natural gas, post, 400km pipeline, storage 1000m/2025	1	RER	kilogram	CCS Europe 2025::Natural gas::Geological storage	production				100			CO2 storage/natural gas, post, 400km pipeline, storage 1000m/2025/RER U
drilling, deep borehole/m	1.69e-08	RER	meter	Materials/fuels	technosphere	0	1.69e-08			l_drilling = (n_injection wells+n_monitoring wells)*storage depth/(lifetime*annual_m_flow)		drilling, deep borehole/m/RER U
market for gas turbine, 10MW electrical	2.54e-11	GLO	unit	Materials/fuels	technosphere	2	-24.3963	0		n_turbine = n_injection wells/(lifetime*annual m_flow)	0	Gas turbine, 10MWe, at production plant/RER/I U
market group for electricity, medium voltage	0.00948	ENTSO-E	kilowatt hour	Materials/fuels	technosphere	2	-4.65857	0		E = 87,85*ln((p_hydrostat+p_over)/p_pipeline)*(m_flow_project*8760h/a)/annual_m_flow	0	Electricity, medium voltage, production UCTE, at grid/UCTE U
transport, pipeline, supercritical CO2, 200km w recompression	0.0234	RER	ton kilometer	Materials/fuels	technosphere	0	0.0234					transport, pipeline, supercritical CO2, 200km w recompression/RER U
transport, pipeline, supercritical CO2, 200km w/o recompression	0.0234	RER	ton kilometer	Materials/fuels	technosphere	2	-3.75502	0		tkm = l_no comp*m_flow_project/(m_flow_dataset*1000kg/t)	0	transport, pipeline, supercritical CO2, 200km w/o recompression/RER U
Activity	CO2 storage/natural gas, post, 400km pipeline, storage 3000m/2025
code	7e7f677ccfcff629fe65d1b71f45f2f6
filename	Carma_2025.CSV
location	RER
production amount	1
reference product	CO2 storage/natural gas, post, 400km pipeline, storage 3000m/2025
simapro name	CO2 storage/natural gas, post, 400km pipeline, storage 3000m/2025/RER U
type	process
unit	kilogram
Exchanges
name	amount	location	unit	categories	type	uncertainty type	loc	scale	allocation	comment	negative	simapro name
CO2 storage/natural gas, post, 400km pipeline, storage 3000m/2025	1	RER	kilogram	CCS Europe 2025::Natural gas::Geological storage	production				100			CO2 storage/natural gas, post, 400km pipeline, storage 3000m/2025/RER U
drilling, deep borehole/m	5.07e-08	RER	meter	Materials/fuels	technosphere	0	5.07e-08			l_drilling = (n_injection wells+n_monitoring wells)*storage depth/(lifetime*annual_m_flow)		drilling, deep borehole/m/RER U
market for gas turbine, 10MW electrical	2.54e-11	GLO	unit	Materials/fuels	technosphere	2	-24.3963	0		n_turbine = n_injection wells/(lifetime*annual m_flow)	0	Gas turbine, 10MWe, at production plant/RER/I U
market group for electricity, medium voltage	0.0334	ENTSO-E	kilowatt hour	Materials/fuels	technosphere	2	-3.3992	0		E = 87,85*ln((p_hydrostat+p_over)/p_pipeline)*(m_flow_project*8760h/a)/annual_m_flow	0	Electricity, medium voltage, production UCTE, at grid/UCTE U
transport, pipeline, supercritical CO2, 200km w recompression	0.0307	RER	ton kilometer	Materials/fuels	technosphere	2	-3.48349	0		tkm = l_with comp*m_flow_project/(m_flow_dataset*1000kg/t)	0	transport, pipeline, supercritical CO2, 200km w recompression/RER U
transport, pipeline, supercritical CO2, 200km w/o recompression	0.0307	RER	ton kilometer	Materials/fuels	technosphere	2	-3.48349	0		tkm = l_no comp*m_flow_project/(m_flow_dataset*1000kg/t)	0	transport, pipeline, supercritical CO2, 200km w/o recompression/RER U
Activity	CO2 storage/natural gas, pre, 200km pipeline, storage 1000m/2025
code	96f4ad92d2c59e455861d221b3c3f22e
filename	Carma_2025.CSV
location	RER
production amount	1
reference product	CO2 storage/natural gas, pre, 200km pipeline, storage 1000m/2025
simapro name	CO2 storage/natural gas, pre, 200km pipeline, storage 1000m/2025/RER U
type	process
unit	kilogram
Exchanges
name	amount	location	unit	categories	type	uncertainty type	loc	scale	allocation	comment	negative	simapro name
CO2 storage/natural gas, pre, 200km pipeline, storage 1000m/2025	1	RER	kilogram	CCS Europe 2025::Natural gas::Geological storage	production				100			CO2 storage/natural gas, pre, 200km pipeline, storage 1000m/2025/RER U
drilling, deep borehole/m	1.69e-08	RER	meter	Materials/fuels	technosphere	0	1.69e-08			l_drilling = (n_injection wells+n_monitoring wells)*storage depth/(lifetime*annual_m_flow)		drilling, deep borehole/m/RER U
market for gas turbine, 10MW electrical	2.54e-11	GLO	unit	Materials/fuels	technosphere	2	-24.3963	0		n_turbine = n_injection wells/(lifetime*annual m_flow)	0	Gas turbine, 10MWe, at production plant/RER/I U
market group for electricity, medium voltage	0.00948	ENTSO-E	kilowatt hour	Materials/fuels	technosphere	2	-4.65857	0		E = 87,85*ln((p_hydrostat+p_over)/p_pipeline)*(m_flow_project*8760h/a)/annual_m_flow	0	Electricity, medium voltage, production UCTE, at grid/UCTE U
transport, pipeline, supercritical CO2, 200km w/o recompression	0.0332	RER	ton kilometer	Materials/fuels	technosphere	2	-3.40521	0		tkm = l_no comp*m_flow_project/(m_flow_dataset*1000kg/t)	0	transport, pipeline, supercritical CO2, 200km w/o recompression/RER U
Activity	CO2 storage/natural gas, pre, 400km pipeline, storage 3000m/2025
code	7561d269b89ed2e79183a3abb33f7dbe
filename	Carma_2025.CSV
location	RER
production amount	1
reference product	CO2 storage/natural gas, pre, 400km pipeline, storage 3000m/2025
simapro name	CO2 storage/natural gas, pre, 400km pipeline, storage 3000m/2025/RER U
type	process
unit	kilogram
Exchanges
name	amount	location	unit	categories	type	uncertainty type	loc	scale	allocation	comment	negative	simapro name
CO2 storage/natural gas, pre, 400km pipeline, storage 3000m/2025	1	RER	kilogram	CCS Europe 2025::Natural gas::Geological storage	production				100			CO2 storage/natural gas, pre, 400km pipeline, storage 3000m/2025/RER U
drilling, deep borehole/m	5.07e-08	RER	meter	Materials/fuels	technosphere	0	5.07e-08			l_drilling = (n_injection wells+n_monitoring wells)*storage depth/(lifetime*annual_m_flow)		drilling, deep borehole/m/RER U
market for gas turbine, 10MW electrical	2.54e-11	GLO	unit	Materials/fuels	technosphere	2	-24.3963	0		n_turbine = n_injection wells/(lifetime*annual m_flow)	0	Gas turbine, 10MWe, at production plant/RER/I U
market group for electricity, medium voltage	0.0334	ENTSO-E	kilowatt hour	Materials/fuels	technosphere	2	-3.3992	0		E = 87,85*ln((p_hydrostat+p_over)/p_pipeline)*(m_flow_project*8760h/a)/annual_m_flow	0	Electricity, medium voltage, production UCTE, at grid/UCTE U
transport, pipeline, supercritical CO2, 200km w recompression	0.0332	RER	ton kilometer	Materials/fuels	technosphere	2	-3.40521	0		tkm = l_with comp*m_flow_project/(m_flow_dataset*1000kg/t)	0	transport, pipeline, supercritical CO2, 200km w recompression/RER U
transport, pipeline, supercritical CO2, 200km w/o recompression	0.0332	RER	ton kilometer	Materials/fuels	technosphere	2	-3.40521	0		tkm = l_no comp*m_flow_project/(m_flow_dataset*1000kg/t)	0	transport, pipeline, supercritical CO2, 200km w/o recompression/RER U
Activity	Construction, BIGCC power plant 450MW/2025
code	160f2b7d80061736625ed786ca221273
filename	Carma_2025.CSV
location	RER
production amount	1
reference product	Construction, BIGCC power plant 450MW/2025
simapro name	Construction, BIGCC power plant 450MW/2025/RER/I U
type	process
unit	unit
Exchanges
name	amount	location	unit	categories	type	uncertainty type	loc	scale	allocation	comment	negative	reference product	simapro name
Occupation, construction site	2170000		square meter-year	natural resource::land	biosphere	2	14.5902	0			0
Transformation, from annual crop, non-irrigated	543000		square meter	natural resource::land	biosphere	2	13.2049	0			0
Transformation, to industrial area	81400		square meter	natural resource::land	biosphere	2	11.3071	0			0
Transformation, to industrial area	271000		square meter	natural resource::land	biosphere	2	12.5099	0			0
Transformation, to industrial area	109000		square meter	natural resource::land	biosphere	2	11.5991	0			0
Transformation, to traffic area, rail network	27100		square meter	natural resource::land	biosphere	2	10.2073	0			0
Transformation, to traffic area, road network	81400		square meter	natural resource::land	biosphere	2	11.3071	0			0
Construction, BIGCC power plant 450MW/2025	1	RER	unit	CCS Europe 2025::Infrastructure&Background	production				100				Construction, BIGCC power plant 450MW/2025/RER/I U
alkyd paint production, white, water-based, product in 60% solution state	35900	RER	kilogram	Materials/fuels	technosphere	2	10.4885	0			0	alkyd paint, white, without water, in 60% solution state	Alkyd paint, white, 60% in H2O, at plant/RER U
aluminium, ingot, primary, import from Rest of Europe	252000	IAI Area, EU27 & EFTA	kilogram	Materials/fuels	technosphere	2	12.4372	0			0		Aluminium, primary, at plant/RER U
ceramic tile production	6550	CH	kilogram	Materials/fuels	technosphere	2	8.78722	0			0	ceramic tile	Ceramic tiles, at regional storage/CH U
excavation, hydraulic digger	880000	RER	cubic meter	Materials/fuels	technosphere	2	13.6877	0			0		Excavation, hydraulic digger/RER U
flat glass production, uncoated	14100	RER	kilogram	Materials/fuels	technosphere	2	9.55393	0			0	flat glass, uncoated	Flat glass, uncoated, at plant/RER U
heat production, heavy fuel oil, at industrial furnace 1MW	232000000	Europe without Switzerland	megajoule	Materials/fuels	technosphere	2	19.2622	0			0		Heat, light fuel oil, at industrial furnace 1MW/RER U
market for cast iron	634000	GLO	kilogram	Materials/fuels	technosphere	2	13.3598	0			0		Cast iron, at plant/RER U
market for concrete, normal	127000	CH	cubic meter	Materials/fuels	technosphere	2	11.7519	0			0		Concrete, normal, at plant/CH U
market for copper	1380000	GLO	kilogram	Materials/fuels	technosphere	2	14.1376	0			0		Copper, at regional storage/RER U
market for lead	1720	GLO	kilogram	Materials/fuels	technosphere	2	7.45008	0			0		Lead, at regional storage/RER U
market for lubricating oil	419000	RER	kilogram	Materials/fuels	technosphere	2	12.9456	0			0		Lubricating oil, at plant/RER U
market for polyvinylfluoride	790000	GLO	kilogram	Materials/fuels	technosphere	2	13.5798	0			0		Polyvinylchloride, at regional storage/RER U
market for stone wool	1250000	GLO	kilogram	Materials/fuels	technosphere	2	14.0387	0			0	stone wool	Rock wool, at plant/CH U
market group for electricity, low voltage	18200000	ENTSO-E	kilowatt hour	Materials/fuels	technosphere	2	16.7169	0			0		Electricity, low voltage, production RER, at grid/RER U
petroleum refinery operation	265000	CH	kilogram	Materials/fuels	technosphere	2	12.4875	0			0	pitch	Bitumen, at refinery/RER U
plywood production, for outdoor use	1.55	RER	cubic meter	Materials/fuels	technosphere	2	0.438255	0			0	plywood, for outdoor use	Plywood, outdoor use, at plant/RER U
polyethylene production, low density, granulate	67700	RER	kilogram	Materials/fuels	technosphere	2	11.1228	0			0	polyethylene, low density, granulate	Polyethylene, LDPE, granulate, at plant/RER U
polypropylene production, granulate	33900	RER	kilogram	Materials/fuels	technosphere	2	10.4312	0			0	polypropylene, granulate	Polypropylene, granulate, at plant/RER U
polystyrene production, high impact	237000	RER	kilogram	Materials/fuels	technosphere	2	12.3758	0			0	polystyrene, high impact	Polystyrene, high impact, HIPS, at plant/RER U
primary zinc production from concentrate	7240	RoW	kilogram	Materials/fuels	technosphere	2	8.88738	0			0	zinc	Zinc, primary, at regional storage/RER U
steel production, converter, low-alloyed	17000000	RER	kilogram	Materials/fuels	technosphere	2	16.6487	0			0	steel, low-alloyed	Steel, converter, low-alloyed, at plant/RER U
steel production, converter, unalloyed	17000000	RER	kilogram	Materials/fuels	technosphere	2	16.6487	0			0	steel, unalloyed	Steel, converter, unalloyed, at plant/RER U
steel production, electric, chromium steel 18/8	3870000	RER	kilogram	Materials/fuels	technosphere	2	15.1688	0			0		Steel, electric, chromium steel 18/8, at plant/RER U
transport, freight, lorry >32 metric ton, EURO4	26700000	RER	ton kilometer	Materials/fuels	technosphere	2	17.1002	0			0		Transport, lorry >32t, EURO4/RER U
treatment of aluminium scrap, new, at refiner	505000	RER	kilogram	Materials/fuels	technosphere	2	13.1323	0			0	aluminium, cast alloy	Aluminium, secondary, from new scrap, at plant/RER U
treatment of aluminium scrap, post-consumer, prepared for recycling, at refiner	252000	RER	kilogram	Materials/fuels	technosphere	2	12.4372	0			0	aluminium, cast alloy	Aluminium, secondary, from old scrap, at plant/RER U
Activity	Dismantling, BIGCC power plant 450MW/2025
code	619e8d9212740369d4f5f6ae37ea3657
filename	Carma_2025.CSV
location	RER
production amount	1
reference product	Dismantling, BIGCC power plant 450MW/2025
simapro name	Dismantling, BIGCC power plant 450MW/2025/RER/I U
type	process
unit	unit
Exchanges
name	amount	location	unit	categories	type	uncertainty type	loc	scale	allocation	comment	negative	reference product	simapro name
Occupation, construction site	1090000		square meter-year	natural resource::land	biosphere	2	13.9017	0			0
Transformation, from industrial area	81400		square meter	natural resource::land	biosphere	2	11.3071	0			0
Transformation, from industrial area	271000		square meter	natural resource::land	biosphere	2	12.5099	0			0
Transformation, from industrial area	109000		square meter	natural resource::land	biosphere	2	11.5991	0			0
Transformation, to annual crop, non-irrigated	543000		square meter	natural resource::land	biosphere	2	13.2049	0			0
Dismantling, BIGCC power plant 450MW/2025	1	RER	unit	CCS Europe 2025::Infrastructure&Background	production				100				Dismantling, BIGCC power plant 450MW/2025/RER/I U
treatment of inert waste, sanitary landfill	6550	CH	kilogram	Waste to treatment	technosphere	2	8.78722	0			0	inert waste	Disposal, inert material, 0% water, to sanitary landfill/CH U
treatment of lead in car shredder residue, municipal incineration	1950	CH	kilogram	Waste to treatment	technosphere	2	7.57558	0			0	lead in car shredder residue	Disposal, lead in car shredder residue, 0% water, to municipal incineration/CH U
treatment of municipal solid waste, incineration	1500000	CH	kilogram	Waste to treatment	technosphere	2	14.221	0			0		Disposal, municipal solid waste, 22.9% water, to municipal incineration/CH U
treatment of scrap aluminium, municipal incineration	407000	CH	kilogram	Waste to treatment	technosphere	2	12.9166	0			0	scrap aluminium	Disposal, aluminium, 0% water, to municipal incineration/CH U
treatment of scrap copper, municipal incineration	1410000	CH	kilogram	Waste to treatment	technosphere	2	14.1591	0			0	scrap copper	Disposal, copper, 0% water, to municipal incineration/CH U
treatment of scrap steel, inert material landfill	1960000	CH	kilogram	Waste to treatment	technosphere	2	14.4885	0			0	scrap steel	Disposal, steel, 0% water, to inert material landfill/CH U
treatment of waste aluminium, sanitary landfill	102000	CH	kilogram	Waste to treatment	technosphere	2	11.5327	0			0	waste aluminium	Disposal, aluminium, 0% water, to sanitary landfill/CH U
treatment of waste bulk iron, excluding reinforcement, sorting plant	5870000	CH	kilogram	Waste to treatment	technosphere	2	15.5854	0			0	waste bulk iron, excluding reinforcement	Disposal, building, bulk iron (excluding reinforcement), to sorting plant/CH U
treatment of waste concrete, not reinforced, collection for final disposal	212000000	CH	kilogram	Waste to treatment	technosphere	2	19.1721	0			0	waste concrete, not reinforced	Disposal, building, concrete, not reinforced, to final disposal/CH U
treatment of waste concrete, not reinforced, recycling	90900000	CH	kilogram	Waste to treatment	technosphere	2	18.3253	0			0	waste concrete, not reinforced	Disposal, building, concrete, not reinforced, to recycling/CH U
treatment of waste emulsion paint on wall, collection for final disposal	35900	CH	kilogram	Waste to treatment	technosphere	2	10.4885	0			0	waste emulsion paint, on wall	Disposal, building, emulsion paint on walls, to final disposal/CH U
treatment of waste glass, inert material landfill	8440	CH	kilogram	Waste to treatment	technosphere	2	9.04074	0			0	waste glass	Disposal, glass, 0% water, to inert material landfill/CH U
treatment of waste glass, municipal incineration	5620	CH	kilogram	Waste to treatment	technosphere	2	8.63409	0			0	waste glass	Disposal, glass, 0% water, to municipal incineration/CH U
treatment of waste mineral wool, collection for final disposal	504000	CH	kilogram	Waste to treatment	technosphere	2	13.1303	0			0	waste mineral wool	Disposal, building, mineral wool, to final disposal/CH U
treatment of waste mineral wool, recycling	755000	CH	kilogram	Waste to treatment	technosphere	2	13.5345	0			0	waste mineral wool	Disposal, building, mineral wool, to recycling/CH U
treatment of waste polyethylene, municipal incineration	54600	CH	kilogram	Waste to treatment	technosphere	2	10.9078	0			0	waste polyethylene	Disposal, polyethylene, 0.4% water, to municipal incineration/CH U
treatment of waste polyethylene, sanitary landfill	13700	CH	kilogram	Waste to treatment	technosphere	2	9.52515	0			0	waste polyethylene	Disposal, polyethylene, 0.4% water, to sanitary landfill/CH U
treatment of waste polypropylene, municipal incineration	27300	CH	kilogram	Waste to treatment	technosphere	2	10.2146	0			0	waste polypropylene	Disposal, polypropylene, 15.9% water, to municipal incineration/CH U
treatment of waste polypropylene, sanitary landfill	6830	CH	kilogram	Waste to treatment	technosphere	2	8.82908	0			0	waste polypropylene	Disposal, polypropylene, 15.9% water, to sanitary landfill/CH U
treatment of waste polystyrene, municipal incineration	189000	CH	kilogram	Waste to treatment	technosphere	2	12.1495	0			0	waste polystyrene	Disposal, polystyrene, 0.2% water, to municipal incineration/CH U
treatment of waste polystyrene, sanitary landfill	47300	CH	kilogram	Waste to treatment	technosphere	2	10.7643	0			0	waste polystyrene	Disposal, polystyrene, 0.2% water, to sanitary landfill/CH U
treatment of waste polyvinylchloride, municipal incineration	289000	CH	kilogram	Waste to treatment	technosphere	2	12.5742	0			0	waste polyvinylchloride	Disposal, polyvinylchloride, 0.2% water, to municipal incineration/CH U
treatment of waste polyvinylchloride, sanitary landfill	72300	CH	kilogram	Waste to treatment	technosphere	2	11.1886	0			0	waste polyvinylchloride	Disposal, polyvinylchloride, 0.2% water, to sanitary landfill/CH U
treatment of waste reinforcement steel, collection for final disposal	1960000	CH	kilogram	Waste to treatment	technosphere	2	14.4885	0			0	waste reinforcement steel	Disposal, building, reinforcement steel, to final disposal/CH U
treatment of waste reinforcement steel, sorting plant	9780000	CH	kilogram	Waste to treatment	technosphere	2	16.0959	0			0	waste reinforcement steel	Disposal, building, reinforcement steel, to sorting plant/CH U
treatment of waste wood, untreated, municipal incineration	1.55	CH	kilogram	Waste to treatment	technosphere	2	0.438255	0			0	waste wood, untreated	Disposal, wood untreated, 20% water, to municipal incineration/CH U
treatment of zinc in car shredder residue, municipal incineration	7990	CH	kilogram	Waste to treatment	technosphere	2	8.98595	0			0	zinc in car shredder residue	Disposal, zinc in car shredder residue, 0% water, to municipal incineration/CH U
Activity	Electricity, at BIGCC power plant 450MW, no CCS/2025
code	038ea87904db4bfeb9498b6b63a84345
filename	Carma_2025.CSV
location	RER
production amount	1
reference product	Electricity, at BIGCC power plant 450MW, no CCS/2025
simapro name	Electricity, at BIGCC power plant 450MW, no CCS/2025/RER U
type	process
unit	kilowatt hour
Exchanges
name	amount	location	unit	categories	type	uncertainty type	loc	scale	allocation	comment	negative	simapro name
Electricity, at BIGCC power plant 450MW, no CCS/2025	1	RER	kilowatt hour	CCS Europe 2025::Wood	production				100			Electricity, at BIGCC power plant 450MW, no CCS/2025/RER U
Construction, BIGCC power plant 450MW/2025	2.42e-12	RER	unit	Materials/fuels	technosphere	2	-26.7473	0.549306		(,,,,,);	0	Construction, BIGCC power plant 450MW/2025/RER/I U
Dismantling, BIGCC power plant 450MW/2025	2.42e-12	RER	unit	Materials/fuels	technosphere	2	-26.7473	0.549306		(,,,,,);	0	Dismantling, BIGCC power plant 450MW/2025/RER/I U
Hydrogen, from steam reforming of biomass gas, at reforming plant, no CCS/2025	6.32	RER	megajoule	Materials/fuels	technosphere	2	1.84372	0.549306		=0.289*1.065	0	Hydrogen, from steam reforming of biomass gas, at reforming plant, no CCS/2025/RER U
Operation, H2 power plant 450MW, no CCS/2025	1	RER	kilowatt hour	Materials/fuels	technosphere	2	0	0.549306		(,,,,,);	0	Operation, H2 power plant 450MW, no CCS/2025/RER U
Activity	Electricity, at BIGCC power plant 450MW, pre, pipeline 200km, storage 1000m/2025
code	8450c342185155167e6066d282f5087b
filename	Carma_2025.CSV
location	RER
production amount	1
reference product	Electricity, at BIGCC power plant 450MW, pre, pipeline 200km, storage 1000m/2025
simapro name	Electricity, at BIGCC power plant 450MW, pre, pipeline 200km, storage 1000m/2025/RER U
type	process
unit	kilowatt hour
Exchanges
name	amount	location	unit	categories	type	uncertainty type	loc	scale	allocation	comment	negative	simapro name
Electricity, at BIGCC power plant 450MW, pre, pipeline 200km, storage 1000m/2025	1	RER	kilowatt hour	CCS Europe 2025::Wood	production				100			Electricity, at BIGCC power plant 450MW, pre, pipeline 200km, storage 1000m/2025/RER U
Construction, BIGCC power plant 450MW/2025	2.42e-12	RER	unit	Materials/fuels	technosphere	2	-26.7473	0.549306		(,,,,,);	0	Construction, BIGCC power plant 450MW/2025/RER/I U
Dismantling, BIGCC power plant 450MW/2025	2.42e-12	RER	unit	Materials/fuels	technosphere	2	-26.7473	0.549306		(,,,,,);	0	Dismantling, BIGCC power plant 450MW/2025/RER/I U
Hydrogen, from steam reforming of biomassgas, at reforming plant, pre, pipeline 200km, storage 1000m/2025	6.32	RER	megajoule	Materials/fuels	technosphere	2	1.84372	0.549306		=0.289*1.065	0	Hydrogen, from steam reforming of biomassgas, at reforming plant, pre, pipeline 200km, storage 1000m/2025/RER U
Operation, H2 power plant 450MW, pre, pipeline 200km, storage 1000m/2025	1	RER	kilowatt hour	Materials/fuels	technosphere	2	0	0.549306		(,,,,,);	0	Operation, H2 power plant 450MW, pre, pipeline 200km, storage 1000m/2025/RER U
Activity	Electricity, at BIGCC power plant 450MW, pre, pipeline 400km, storage 3000m/2025
code	639e45e8c38a738ce5b7441ae9fdda8d
filename	Carma_2025.CSV
location	RER
production amount	1
reference product	Electricity, at BIGCC power plant 450MW, pre, pipeline 400km, storage 3000m/2025
simapro name	Electricity, at BIGCC power plant 450MW, pre, pipeline 400km, storage 3000m/2025/RER U
type	process
unit	kilowatt hour
Exchanges
name	amount	location	unit	categories	type	uncertainty type	loc	scale	allocation	comment	negative	simapro name
Electricity, at BIGCC power plant 450MW, pre, pipeline 400km, storage 3000m/2025	1	RER	kilowatt hour	CCS Europe 2025::Wood	production				100			Electricity, at BIGCC power plant 450MW, pre, pipeline 400km, storage 3000m/2025/RER U
Construction, BIGCC power plant 450MW/2025	2.42e-12	RER	unit	Materials/fuels	technosphere	2	-26.7473	0.549306		(,,,,,);	0	Construction, BIGCC power plant 450MW/2025/RER/I U
Dismantling, BIGCC power plant 450MW/2025	2.42e-12	RER	unit	Materials/fuels	technosphere	2	-26.7473	0.549306		(,,,,,);	0	Dismantling, BIGCC power plant 450MW/2025/RER/I U
Hydrogen, from steam reforming of biomassgas, at reforming plant, pre, pipeline 400km, storage 3000m/2025	6.32	RER	megajoule	Materials/fuels	technosphere	2	1.84372	0.549306		=0.289*1.065	0	Hydrogen, from steam reforming of biomassgas, at reforming plant, pre, pipeline 400km, storage 3000m/2025/RER U
Operation, H2 power plant 450MW, pre, pipeline 200km, storage 1000m/2025	1	RER	kilowatt hour	Materials/fuels	technosphere	2	0	0.549306		(,,,,,);	0	Operation, H2 power plant 450MW, pre, pipeline 200km, storage 1000m/2025/RER U
Activity	Electricity, at power plant/hard coal, IGCC, no CCS/2025
code	c0dde20768f49cf521d1dea623e764fa
filename	Carma_2025.CSV
location	RER
production amount	1
reference product	Electricity, at power plant/hard coal, IGCC, no CCS/2025
simapro name	Electricity, at power plant/hard coal, IGCC, no CCS/2025/RER U
type	process
unit	kilowatt hour
Exchanges
name	amount	location	unit	categories	type	uncertainty type	loc	allocation	comment	simapro name
Electricity, at power plant/hard coal, IGCC, no CCS/2025	1	RER	kilowatt hour	CCS Europe 2025::Hard coal	production			100		Electricity, at power plant/hard coal, IGCC, no CCS/2025/RER U
Hard coal, burned in power plant/IGCC, no CCS/2025	7.5	RER	megajoule	Materials/fuels	technosphere	0	7.5			Hard coal, burned in power plant/IGCC, no CCS/2025/RER U
Activity	Electricity, at power plant/hard coal, PC, no CCS/2025
code	0220e3bdae0657bbabef40cee18d1334
filename	Carma_2025.CSV
location	RER
production amount	1
reference product	Electricity, at power plant/hard coal, PC, no CCS/2025
simapro name	Electricity, at power plant/hard coal, PC, no CCS/2025/RER U
type	process
unit	kilowatt hour
Exchanges
name	amount	location	unit	categories	type	uncertainty type	loc	allocation	comment	simapro name
Electricity, at power plant/hard coal, PC, no CCS/2025	1	RER	kilowatt hour	CCS Europe 2025::Hard coal	production			100		Electricity, at power plant/hard coal, PC, no CCS/2025/RER U
Hard coal, burned in power plant/PC, no CCS/2025	7.83	RER	megajoule	Materials/fuels	technosphere	0	7.83			Hard coal, burned in power plant/PC, no CCS/2025/RER U
Activity	Electricity, at power plant/hard coal, oxy, pipeline 200km, storage 1000m/2025
code	e12ce2a91163da63964b17d400e39bd8
filename	Carma_2025.CSV
location	RER
production amount	1
reference product	Electricity, at power plant/hard coal, oxy, pipeline 200km, storage 1000m/2025
simapro name	Electricity, at power plant/hard coal, oxy, pipeline 200km, storage 1000m/2025/RER U
type	process
unit	kilowatt hour
Exchanges
name	amount	location	unit	categories	type	uncertainty type	loc	allocation	comment	simapro name
Electricity, at power plant/hard coal, oxy, pipeline 200km, storage 1000m/2025	1	RER	kilowatt hour	CCS Europe 2025::Hard coal	production			100		Electricity, at power plant/hard coal, oxy, pipeline 200km, storage 1000m/2025/RER U
Hard coal, burned in power plant/oxy, pipeline 200km, storage 1000m/2025	7.83	RER	megajoule	Materials/fuels	technosphere	0	7.83			Hard coal, burned in power plant/oxy, pipeline 200km, storage 1000m/2025/RER U
Activity	Electricity, at power plant/hard coal, oxy, pipeline 400km, storage 3000m/2025
code	5f0818b5b3b33e466f3df2f1757aad78
filename	Carma_2025.CSV
location	RER
production amount	1
reference product	Electricity, at power plant/hard coal, oxy, pipeline 400km, storage 3000m/2025
simapro name	Electricity, at power plant/hard coal, oxy, pipeline 400km, storage 3000m/2025/RER U
type	process
unit	kilowatt hour
Exchanges
name	amount	location	unit	categories	type	uncertainty type	loc	allocation	comment	simapro name
Electricity, at power plant/hard coal, oxy, pipeline 400km, storage 3000m/2025	1	RER	kilowatt hour	CCS Europe 2025::Hard coal	production			100		Electricity, at power plant/hard coal, oxy, pipeline 400km, storage 3000m/2025/RER U
Hard coal, burned in power plant/oxy, pipeline 400km, storage 3000m/2025	7.83	RER	megajoule	Materials/fuels	technosphere	0	7.83			Hard coal, burned in power plant/oxy, pipeline 400km, storage 3000m/2025/RER U
Activity	Electricity, at power plant/hard coal, post, pipeline 200km, storage 1000m/2025
code	746ec94972f7383d2d12fe755bf1f1bd
filename	Carma_2025.CSV
location	RER
production amount	1
reference product	Electricity, at power plant/hard coal, post, pipeline 200km, storage 1000m/2025
simapro name	Electricity, at power plant/hard coal, post, pipeline 200km, storage 1000m/2025/RER U
type	process
unit	kilowatt hour
Exchanges
name	amount	location	unit	categories	type	uncertainty type	loc	allocation	comment	simapro name
Electricity, at power plant/hard coal, post, pipeline 200km, storage 1000m/2025	1	RER	kilowatt hour	CCS Europe 2025::Hard coal	production			100		Electricity, at power plant/hard coal, post, pipeline 200km, storage 1000m/2025/RER U
Hard coal, burned in power plant/post, pipeline 200km, storage 1000m/2025	7.83	RER	megajoule	Materials/fuels	technosphere	0	7.83			Hard coal, burned in power plant/post, pipeline 200km, storage 1000m/2025/RER U
Activity	Electricity, at power plant/hard coal, post, pipeline 400km, storage 1000m/2025
code	58d9432f52e9cea86e9eae16baa21c68
filename	Carma_2025.CSV
location	RER
production amount	1
reference product	Electricity, at power plant/hard coal, post, pipeline 400km, storage 1000m/2025
simapro name	Electricity, at power plant/hard coal, post, pipeline 400km, storage 1000m/2025/RER U
type	process
unit	kilowatt hour
Exchanges
name	amount	location	unit	categories	type	uncertainty type	loc	allocation	comment	simapro name
Electricity, at power plant/hard coal, post, pipeline 400km, storage 1000m/2025	1	RER	kilowatt hour	CCS Europe 2025::Hard coal	production			100		Electricity, at power plant/hard coal, post, pipeline 400km, storage 1000m/2025/RER U
Hard coal, burned in power plant/post, pipeline 400km, storage 1000m/2025	7.83	RER	megajoule	Materials/fuels	technosphere	0	7.83			Hard coal, burned in power plant/post, pipeline 400km, storage 1000m/2025/RER U
Activity	Electricity, at power plant/hard coal, post, pipeline 400km, storage 3000m/2025
code	57c53d198e40f19e1dc833daf1f54346
filename	Carma_2025.CSV
location	RER
production amount	1
reference product	Electricity, at power plant/hard coal, post, pipeline 400km, storage 3000m/2025
simapro name	Electricity, at power plant/hard coal, post, pipeline 400km, storage 3000m/2025/RER U
type	process
unit	kilowatt hour
Exchanges
name	amount	location	unit	categories	type	uncertainty type	loc	allocation	comment	simapro name
Electricity, at power plant/hard coal, post, pipeline 400km, storage 3000m/2025	1	RER	kilowatt hour	CCS Europe 2025::Hard coal	production			100		Electricity, at power plant/hard coal, post, pipeline 400km, storage 3000m/2025/RER U
Hard coal, burned in power plant/post, pipeline 400km, storage 3000m/2025	7.83	RER	megajoule	Materials/fuels	technosphere	0	7.83			Hard coal, burned in power plant/post, pipeline 400km, storage 3000m/2025/RER U
Activity	Electricity, at power plant/hard coal, pre, pipeline 200km, storage 1000m/2025
code	1402f68566df0a9c3e7edff4c725c399
filename	Carma_2025.CSV
location	RER
production amount	1
reference product	Electricity, at power plant/hard coal, pre, pipeline 200km, storage 1000m/2025
simapro name	Electricity, at power plant/hard coal, pre, pipeline 200km, storage 1000m/2025/RER U
type	process
unit	kilowatt hour
Exchanges
name	amount	location	unit	categories	type	uncertainty type	loc	allocation	comment	simapro name
Electricity, at power plant/hard coal, pre, pipeline 200km, storage 1000m/2025	1	RER	kilowatt hour	CCS Europe 2025::Hard coal	production			100		Electricity, at power plant/hard coal, pre, pipeline 200km, storage 1000m/2025/RER U
Hard coal, burned in power plant/pre, pipeline 200km, storage 1000m/2025	7.5	RER	megajoule	Materials/fuels	technosphere	0	7.5			Hard coal, burned in power plant/pre, pipeline 200km, storage 1000m/2025/RER U
Activity	Electricity, at power plant/hard coal, pre, pipeline 400km, storage 3000m/2025
code	b4a73620fadfed90cd1febb6088cc71e
filename	Carma_2025.CSV
location	RER
production amount	1
reference product	Electricity, at power plant/hard coal, pre, pipeline 400km, storage 3000m/2025
simapro name	Electricity, at power plant/hard coal, pre, pipeline 400km, storage 3000m/2025/RER U
type	process
unit	kilowatt hour
Exchanges
name	amount	location	unit	categories	type	uncertainty type	loc	allocation	comment	simapro name
Electricity, at power plant/hard coal, pre, pipeline 400km, storage 3000m/2025	1	RER	kilowatt hour	CCS Europe 2025::Hard coal	production			100		Electricity, at power plant/hard coal, pre, pipeline 400km, storage 3000m/2025/RER U
Hard coal, burned in power plant/pre, pipeline 400km, storage 3000m/2025	7.5	RER	megajoule	Materials/fuels	technosphere	0	7.5			Hard coal, burned in power plant/pre, pipeline 400km, storage 3000m/2025/RER U
Activity	Electricity, at power plant/lignite, IGCC, no CCS/2025
code	5f7efabe2ef92327d4253313513a41fe
filename	Carma_2025.CSV
location	RER
production amount	1
reference product	Electricity, at power plant/lignite, IGCC, no CCS/2025
simapro name	Electricity, at power plant/lignite, IGCC, no CCS/2025/RER U
type	process
unit	kilowatt hour
Exchanges
name	amount	location	unit	categories	type	uncertainty type	loc	allocation	comment	simapro name
Electricity, at power plant/lignite, IGCC, no CCS/2025	1	RER	kilowatt hour	CCS Europe 2025::Lignite	production			100		Electricity, at power plant/lignite, IGCC, no CCS/2025/RER U
Lignite, burned in power plant/IGCC, no CCS/2025	8	RER	megajoule	Materials/fuels	technosphere	0	8			Lignite, burned in power plant/IGCC, no CCS/2025/RER U
Activity	Electricity, at power plant/lignite, PC, no CCS/2025
code	1c7b9cbf7e1abc9797874dd4afd6dbe6
filename	Carma_2025.CSV
location	RER
production amount	1
reference product	Electricity, at power plant/lignite, PC, no CCS/2025
simapro name	Electricity, at power plant/lignite, PC, no CCS/2025/RER U
type	process
unit	kilowatt hour
Exchanges
name	amount	location	unit	categories	type	uncertainty type	loc	allocation	comment	simapro name
Electricity, at power plant/lignite, PC, no CCS/2025	1	RER	kilowatt hour	CCS Europe 2025::Lignite	production			100		Electricity, at power plant/lignite, PC, no CCS/2025/RER U
Lignite, burned in power plant/PC, no CCS/2025	8.37	RER	megajoule	Materials/fuels	technosphere	0	8.37			Lignite, burned in power plant/PC, no CCS/2025/RER U
Activity	Electricity, at power plant/lignite, oxy, pipeline 200km, storage 1000m/2025
code	c03c572141c99e68f8bfc32293bd6b76
filename	Carma_2025.CSV
location	RER
production amount	1
reference product	Electricity, at power plant/lignite, oxy, pipeline 200km, storage 1000m/2025
simapro name	Electricity, at power plant/lignite, oxy, pipeline 200km, storage 1000m/2025/RER U
type	process
unit	kilowatt hour
Exchanges
name	amount	location	unit	categories	type	uncertainty type	loc	allocation	comment	simapro name
Electricity, at power plant/lignite, oxy, pipeline 200km, storage 1000m/2025	1	RER	kilowatt hour	CCS Europe 2025::Lignite	production			100		Electricity, at power plant/lignite, oxy, pipeline 200km, storage 1000m/2025/RER U
Lignite, burned in power plant/oxy, pipeline 200km, storage 1000m/2025	8.37	RER	megajoule	Materials/fuels	technosphere	0	8.37			Lignite, burned in power plant/oxy, pipeline 200km, storage 1000m/2025/RER U
Activity	Electricity, at power plant/lignite, oxy, pipeline 400km, storage 3000m/2025
code	97500300c7de2d816a0ef01ce402f1b0
filename	Carma_2025.CSV
location	RER
production amount	1
reference product	Electricity, at power plant/lignite, oxy, pipeline 400km, storage 3000m/2025
simapro name	Electricity, at power plant/lignite, oxy, pipeline 400km, storage 3000m/2025/RER U
type	process
unit	kilowatt hour
Exchanges
name	amount	location	unit	categories	type	uncertainty type	loc	allocation	comment	simapro name
Electricity, at power plant/lignite, oxy, pipeline 400km, storage 3000m/2025	1	RER	kilowatt hour	CCS Europe 2025::Lignite	production			100		Electricity, at power plant/lignite, oxy, pipeline 400km, storage 3000m/2025/RER U
Lignite, burned in power plant/oxy, pipeline 400km, storage 3000m/2025	8.37	RER	megajoule	Materials/fuels	technosphere	0	8.37			Lignite, burned in power plant/oxy, pipeline 400km, storage 3000m/2025/RER U
Activity	Electricity, at power plant/lignite, post, pipeline 200km, storage 1000m/2025
code	8f53ec8036b0688c966bd059cf4065ff
filename	Carma_2025.CSV
location	RER
production amount	1
reference product	Electricity, at power plant/lignite, post, pipeline 200km, storage 1000m/2025
simapro name	Electricity, at power plant/lignite, post, pipeline 200km, storage 1000m/2025/RER U
type	process
unit	kilowatt hour
Exchanges
name	amount	location	unit	categories	type	uncertainty type	loc	allocation	comment	simapro name
Electricity, at power plant/lignite, post, pipeline 200km, storage 1000m/2025	1	RER	kilowatt hour	CCS Europe 2025::Lignite	production			100		Electricity, at power plant/lignite, post, pipeline 200km, storage 1000m/2025/RER U
Lignite, burned in power plant/post, pipeline 200km, storage 1000m/2025	8.37	RER	megajoule	Materials/fuels	technosphere	0	8.37			Lignite, burned in power plant/post, pipeline 200km, storage 1000m/2025/RER U
Activity	Electricity, at power plant/lignite, post, pipeline 400km, storage 3000m/2025
code	6aa3853ed3509fc2bb35c11cd729dd0e
filename	Carma_2025.CSV
location	RER
production amount	1
reference product	Electricity, at power plant/lignite, post, pipeline 400km, storage 3000m/2025
simapro name	Electricity, at power plant/lignite, post, pipeline 400km, storage 3000m/2025/RER U
type	process
unit	kilowatt hour
Exchanges
name	amount	location	unit	categories	type	uncertainty type	loc	allocation	comment	simapro name
Electricity, at power plant/lignite, post, pipeline 400km, storage 3000m/2025	1	RER	kilowatt hour	CCS Europe 2025::Lignite	production			100		Electricity, at power plant/lignite, post, pipeline 400km, storage 3000m/2025/RER U
Lignite, burned in power plant/post, pipeline 400km, storage 3000m/2025	8.37	RER	megajoule	Materials/fuels	technosphere	0	8.37			Lignite, burned in power plant/post, pipeline 400km, storage 3000m/2025/RER U
Activity	Electricity, at power plant/lignite, pre, pipeline 200km, storage 1000m/2025
code	2ce1f4aac95374cc69556c9beb57342d
filename	Carma_2025.CSV
location	RER
production amount	1
reference product	Electricity, at power plant/lignite, pre, pipeline 200km, storage 1000m/2025
simapro name	Electricity, at power plant/lignite, pre, pipeline 200km, storage 1000m/2025/RER U
type	process
unit	kilowatt hour
Exchanges
name	amount	location	unit	categories	type	uncertainty type	loc	allocation	comment	simapro name
Electricity, at power plant/lignite, pre, pipeline 200km, storage 1000m/2025	1	RER	kilowatt hour	CCS Europe 2025::Lignite	production			100		Electricity, at power plant/lignite, pre, pipeline 200km, storage 1000m/2025/RER U
Lignite, burned in power plant/pre, pipeline 200km, storage 1000m/2025	8	RER	megajoule	Materials/fuels	technosphere	0	8			Lignite, burned in power plant/pre, pipeline 200km, storage 1000m/2025/RER U
Activity	Electricity, at power plant/lignite, pre, pipeline 400km, storage 3000m/2025
code	7a5309a7683a44243d5cd8751c5d7c4d
filename	Carma_2025.CSV
location	RER
production amount	1
reference product	Electricity, at power plant/lignite, pre, pipeline 400km, storage 3000m/2025
simapro name	Electricity, at power plant/lignite, pre, pipeline 400km, storage 3000m/2025/RER U
type	process
unit	kilowatt hour
Exchanges
name	amount	location	unit	categories	type	uncertainty type	loc	allocation	comment	simapro name
Electricity, at power plant/lignite, pre, pipeline 400km, storage 3000m/2025	1	RER	kilowatt hour	CCS Europe 2025::Lignite	production			100		Electricity, at power plant/lignite, pre, pipeline 400km, storage 3000m/2025/RER U
Lignite, burned in power plant/pre, pipeline 400km, storage 3000m/2025	8	RER	megajoule	Materials/fuels	technosphere	0	8			Lignite, burned in power plant/pre, pipeline 400km, storage 3000m/2025/RER U
Activity	Electricity, at power plant/natural gas, ATR H2-CC, no CCS/2025
code	3498c7e81cc62f8994a830c68805b8bb
filename	Carma_2025.CSV
location	RER
production amount	1
reference product	Electricity, at power plant/natural gas, ATR H2-CC, no CCS/2025
simapro name	Electricity, at power plant/natural gas, ATR H2-CC, no CCS/2025/RER U
type	process
unit	kilowatt hour
Exchanges
name	amount	location	unit	categories	type	uncertainty type	loc	allocation	comment	simapro name
Electricity, at power plant/natural gas, ATR H2-CC, no CCS/2025	1	RER	kilowatt hour	CCS Europe 2025::Natural gas	production			100		Electricity, at power plant/natural gas, ATR H2-CC, no CCS/2025/RER U
Natural gas, in ATR H2-CC/no CCS/MJ/2025	6.32	RER	megajoule	Materials/fuels	technosphere	0	6.32		E = 1/(efficiency_noCCS)*3.6	Natural gas, in ATR H2-CC/no CCS/MJ/2025/RER U
Activity	Electricity, at power plant/natural gas, NGCC, no CCS/2025/kWh
code	26cceacfed3a1ed41346d871a59b4eda
filename	Carma_2025.CSV
location	RER
production amount	1
reference product	Electricity, at power plant/natural gas, NGCC, no CCS/2025/kWh
simapro name	Electricity, at power plant/natural gas, NGCC, no CCS/2025/kWh/RER U
type	process
unit	kilowatt hour
Exchanges
name	amount	location	unit	categories	type	uncertainty type	loc	allocation	comment	simapro name
Electricity, at power plant/natural gas, NGCC, no CCS/2025/kWh	1	RER	kilowatt hour	CCS Europe 2025::Natural gas	production			100		Electricity, at power plant/natural gas, NGCC, no CCS/2025/kWh/RER U
Natural gas, burned in power plant/NGCC, no CCS/2025	5.81	RER	megajoule	Materials/fuels	technosphere	0	5.81		E = 1/(efficiency_noCCS)*3.6	Natural gas, burned in power plant/NGCC, no CCS/2025/RER U
Activity	Electricity, at power plant/natural gas, post, pipeline 200km, storage 1000m/2025
code	f02df5d1b55e1493c534f6fbff1eedbb
filename	Carma_2025.CSV
location	RER
production amount	1
reference product	Electricity, at power plant/natural gas, post, pipeline 200km, storage 1000m/2025
simapro name	Electricity, at power plant/natural gas, post, pipeline 200km, storage 1000m/2025/RER U
type	process
unit	kilowatt hour
Exchanges
name	amount	location	unit	categories	type	uncertainty type	loc	allocation	comment	simapro name
Electricity, at power plant/natural gas, post, pipeline 200km, storage 1000m/2025	1	RER	kilowatt hour	CCS Europe 2025::Natural gas	production			100		Electricity, at power plant/natural gas, post, pipeline 200km, storage 1000m/2025/RER U
Natural gas, burned in power plant/post, pipeline 200km, storage 1000m/2025/RER	5.81		megajoule	Materials/fuels	technosphere	0	5.81		E = 1/(efficiency_noCCS)*3.6
Activity	Electricity, at power plant/natural gas, post, pipeline 400km, storage 1000m/2025
code	da151205c040e472c5178df8e7b34555
filename	Carma_2025.CSV
location	RER
production amount	1
reference product	Electricity, at power plant/natural gas, post, pipeline 400km, storage 1000m/2025
simapro name	Electricity, at power plant/natural gas, post, pipeline 400km, storage 1000m/2025/RER U
type	process
unit	kilowatt hour
Exchanges
name	amount	location	unit	categories	type	uncertainty type	loc	allocation	comment	simapro name
Electricity, at power plant/natural gas, post, pipeline 400km, storage 1000m/2025	1	RER	kilowatt hour	CCS Europe 2025::Natural gas	production			100		Electricity, at power plant/natural gas, post, pipeline 400km, storage 1000m/2025/RER U
Natural gas, burned in power plant/post, pipeline 400km, storage 1000m/2025/RER	5.81		megajoule	Materials/fuels	technosphere	0	5.81		E = 1/(efficiency_noCCS)*3.6
Activity	Electricity, at power plant/natural gas, post, pipeline 400km, storage 3000m/2025
code	26cca1633df749f6e85b046eabafa354
filename	Carma_2025.CSV
location	RER
production amount	1
reference product	Electricity, at power plant/natural gas, post, pipeline 400km, storage 3000m/2025
simapro name	Electricity, at power plant/natural gas, post, pipeline 400km, storage 3000m/2025/RER U
type	process
unit	kilowatt hour
Exchanges
name	amount	location	unit	categories	type	uncertainty type	loc	allocation	comment	simapro name
Electricity, at power plant/natural gas, post, pipeline 400km, storage 3000m/2025	1	RER	kilowatt hour	CCS Europe 2025::Natural gas	production			100		Electricity, at power plant/natural gas, post, pipeline 400km, storage 3000m/2025/RER U
Natural gas, burned in power plant/post, pipeline 400km, storage 3000m/2025/RER	5.81		megajoule	Materials/fuels	technosphere	0	5.81		E = 1/(efficiency_noCCS)*3.6
Activity	Electricity, at power plant/natural gas, pre, pipeline 200km, storage 1000m/2025
code	b7e61f0e7619d430f7428631577e2c79
filename	Carma_2025.CSV
location	RER
production amount	1
reference product	Electricity, at power plant/natural gas, pre, pipeline 200km, storage 1000m/2025
simapro name	Electricity, at power plant/natural gas, pre, pipeline 200km, storage 1000m/2025/RER U
type	process
unit	kilowatt hour
Exchanges
name	amount	location	unit	categories	type	uncertainty type	loc	allocation	comment	simapro name
Electricity, at power plant/natural gas, pre, pipeline 200km, storage 1000m/2025	1	RER	kilowatt hour	CCS Europe 2025::Natural gas	production			100		Electricity, at power plant/natural gas, pre, pipeline 200km, storage 1000m/2025/RER U
Natural gas, in ATR H2-CC/pre, pipeline 200km, storage 1000m/2025	6.32	RER	megajoule	Materials/fuels	technosphere	0	6.32		E = 1/(efficiency_noCCS)*3.6	Natural gas, in ATR H2-CC/pre, pipeline 200km, storage 1000m/2025/RER U
Activity	Electricity, at power plant/natural gas, pre, pipeline 400km, storage 3000m/2025
code	fb981f4c272cf55feb148d90e1a3b728
filename	Carma_2025.CSV
location	RER
production amount	1
reference product	Electricity, at power plant/natural gas, pre, pipeline 400km, storage 3000m/2025
simapro name	Electricity, at power plant/natural gas, pre, pipeline 400km, storage 3000m/2025/RER U
type	process
unit	kilowatt hour
Exchanges
name	amount	location	unit	categories	type	uncertainty type	loc	allocation	comment	simapro name
Electricity, at power plant/natural gas, pre, pipeline 400km, storage 3000m/2025	1	RER	kilowatt hour	CCS Europe 2025::Natural gas	production			100		Electricity, at power plant/natural gas, pre, pipeline 400km, storage 3000m/2025/RER U
Natural gas, in ATR H2-CC/pre, pipeline 400km, storage 3000m/2025	6.32	RER	megajoule	Materials/fuels	technosphere	0	6.32		E = 1/(efficiency_noCCS)*3.6	Natural gas, in ATR H2-CC/pre, pipeline 400km, storage 3000m/2025/RER U
Activity	Electricity, at wood burning power plant 20 MW, truck 25km, no CCS/2025
code	63bb3465f50ec3ad19b06c29364a101d
filename	Carma_2025.CSV
location	RER
production amount	1
reference product	Electricity, at wood burning power plant 20 MW, truck 25km, no CCS/2025
simapro name	Electricity, at wood burning power plant 20 MW, truck 25km, no CCS/2025/RER U
type	process
unit	kilowatt hour
Exchanges
name	amount	location	unit	categories	type	uncertainty type	loc	allocation	comment	simapro name
Electricity, at wood burning power plant 20 MW, truck 25km, no CCS/2025	1	RER	kilowatt hour	CCS Europe 2025::Wood	production			100		Electricity, at wood burning power plant 20 MW, truck 25km, no CCS/2025/RER U
Wood chips, burned in power plant 20 MW, truck 25km, no CCS/2025	12	RER	megajoule	Materials/fuels	technosphere	0	12		efficiency 35% (IEA, 2007)	Wood chips, burned in power plant 20 MW, truck 25km, no CCS/2025/RER U
Activity	Electricity, at wood burning power plant 20 MW, truck 25km, post, pipeline 200km, storage 1000m/2025
code	b09174812534007497b0ae1739c12573
filename	Carma_2025.CSV
location	RER
production amount	1
reference product	Electricity, at wood burning power plant 20 MW, truck 25km, post, pipeline 200km, storage 1000m/2025
simapro name	Electricity, at wood burning power plant 20 MW, truck 25km, post, pipeline 200km, storage 1000m/2025/RER U
type	process
unit	kilowatt hour
Exchanges
name	amount	location	unit	categories	type	uncertainty type	loc	allocation	comment	simapro name
Electricity, at wood burning power plant 20 MW, truck 25km, post, pipeline 200km, storage 1000m/2025	1	RER	kilowatt hour	CCS Europe 2025::Wood	production			100		Electricity, at wood burning power plant 20 MW, truck 25km, post, pipeline 200km, storage 1000m/2025/RER U
Wood chips, burned in power plant 20 MW, truck 25km, post, pipeline 200km, storage 1000m/2025	12	RER	megajoule	Materials/fuels	technosphere	0	12		efficiency 35% (IEA 2007)	Wood chips, burned in power plant 20 MW, truck 25km, post, pipeline 200km, storage 1000m/2025/RER U
Activity	Electricity, at wood burning power plant 20 MW, truck 25km, post, pipeline 400km, storage 3000m/2025
code	7b4d7e1fde0e02b822ee51bf775ce8f6
filename	Carma_2025.CSV
location	RER
production amount	1
reference product	Electricity, at wood burning power plant 20 MW, truck 25km, post, pipeline 400km, storage 3000m/2025
simapro name	Electricity, at wood burning power plant 20 MW, truck 25km, post, pipeline 400km, storage 3000m/2025/RER U
type	process
unit	kilowatt hour
Exchanges
name	amount	location	unit	categories	type	uncertainty type	loc	allocation	comment	simapro name
Electricity, at wood burning power plant 20 MW, truck 25km, post, pipeline 400km, storage 3000m/2025	1	RER	kilowatt hour	CCS Europe 2025::Wood	production			100		Electricity, at wood burning power plant 20 MW, truck 25km, post, pipeline 400km, storage 3000m/2025/RER U
Wood chips, burned in power plant 20 MW, truck 25km, post, pipeline 400km, storage 3000m/2025	12	RER	megajoule	Materials/fuels	technosphere	0	12		efficiency 35% (IEA 2007)	Wood chips, burned in power plant 20 MW, truck 25km, post, pipeline 400km, storage 3000m/2025/RER U
Activity	Electricity, from CC plant, 100% SNG, truck 25km, no CCS/2025
code	3ae119df5df9039993f4926ebde2e546
filename	Carma_2025.CSV
location	RER
production amount	1
reference product	Electricity, from CC plant, 100% SNG, truck 25km, no CCS/2025
simapro name	Electricity, from CC plant, 100% SNG, truck 25km, no CCS/2025/RER U
type	process
unit	kilowatt hour
Exchanges
name	amount	location	unit	categories	type	uncertainty type	loc	scale	allocation	comment	negative	simapro name
Electricity, from CC plant, 100% SNG, truck 25km, no CCS/2025	1	RER	kilowatt hour	CCS Europe 2025::Wood	production				100			Electricity, from CC plant, 100% SNG, truck 25km, no CCS/2025/RER U
100% SNG, burned in CC plant, truck 25km, no CCS/2025	5.81	RER	megajoule	Materials/fuels	technosphere	2	1.75958	0.0476551		62% efficiency (P. Jansohn)	0	100% SNG, burned in CC plant, truck 25km, no CCS/2025/RER U
Activity	Electricity, from CC plant, 100% SNG, truck 25km, post, pipeline 200km, storage 1000m/2025
code	422d03b511c66a72a2acad83261bce42
filename	Carma_2025.CSV
location	RER
production amount	1
reference product	Electricity, from CC plant, 100% SNG, truck 25km, post, pipeline 200km, storage 1000m/2025
simapro name	Electricity, from CC plant, 100% SNG, truck 25km, post, pipeline 200km, storage 1000m/2025/RER U
type	process
unit	kilowatt hour
Exchanges
name	amount	location	unit	categories	type	uncertainty type	loc	scale	allocation	comment	negative	simapro name
Electricity, from CC plant, 100% SNG, truck 25km, post, pipeline 200km, storage 1000m/2025	1	RER	kilowatt hour	CCS Europe 2025::Wood	production				100			Electricity, from CC plant, 100% SNG, truck 25km, post, pipeline 200km, storage 1000m/2025/RER U
100% SNG, burned in CC plant, truck 25km, post, pipeline 200km, storage 1000m/2025	5.81	RER	megajoule	Materials/fuels	technosphere	2	1.75958	0.0476551		62% efficiency (P. Jansohn)	0	100% SNG, burned in CC plant, truck 25km, post, pipeline 200km, storage 1000m/2025/RER U
Activity	Electricity, from CC plant, 100% SNG, truck 25km, post, pipeline 400km, storage 3000m/2025
code	63f8c5b17ac7e45b2a625ea20314171f
filename	Carma_2025.CSV
location	RER
production amount	1
reference product	Electricity, from CC plant, 100% SNG, truck 25km, post, pipeline 400km, storage 3000m/2025
simapro name	Electricity, from CC plant, 100% SNG, truck 25km, post, pipeline 400km, storage 3000m/2025/RER U
type	process
unit	kilowatt hour
Exchanges
name	amount	location	unit	categories	type	uncertainty type	loc	scale	allocation	comment	negative	simapro name
Electricity, from CC plant, 100% SNG, truck 25km, post, pipeline 400km, storage 3000m/2025	1	RER	kilowatt hour	CCS Europe 2025::Wood	production				100			Electricity, from CC plant, 100% SNG, truck 25km, post, pipeline 400km, storage 3000m/2025/RER U
100% SNG, burned in CC plant, truck 25km, post, pipeline 400km, storage 3000m/2025	5.81	RER	megajoule	Materials/fuels	technosphere	2	1.75958	0.0476551		62% efficiency (P. Jansohn)	0	100% SNG, burned in CC plant, truck 25km, post, pipeline 400km, storage 3000m/2025/RER U
Activity	Hard coal IGCC power plant 450MW
code	a76637e784ec399e8e04222622cb4cf9
filename	Carma_2025.CSV
location	RER
production amount	1
reference product	Hard coal IGCC power plant 450MW
simapro name	Hard coal IGCC power plant 450MW/RER U
type	process
unit	unit
Exchanges
name	amount	location	unit	categories	type	uncertainty type	loc	scale	allocation	comment	negative	simapro name
Hard coal IGCC power plant 450MW	1	RER	unit	CCS Europe 2025::Infrastructure&Background	production				100			Hard coal IGCC power plant 450MW/RER U
construction, hard coal IGCC power plant 450MW/p	1	RER	unit	Materials/fuels	technosphere	2	0	0.549306		(,,,,,);	0	construction, hard coal IGCC power plant 450MW/p/RER/I U
dismantling, hard coal IGCC power plant 450MW/p	1	RER	unit	Materials/fuels	technosphere	2	0	0.549306		(,,,,,);	0	dismantling, hard coal IGCC power plant 450MW/p/RER/I U
Activity	Hard coal IGCC power plant, operation, no CCS/2025
code	2135b9b72d933d16529e19bf6612eeb0
filename	Carma_2025.CSV
location	RER
production amount	1
reference product	Hard coal IGCC power plant, operation, no CCS/2025
simapro name	Hard coal IGCC power plant, operation, no CCS/2025/RER U
type	process
unit	megajoule
Exchanges
name	amount	location	unit	categories	type	uncertainty type	loc	scale	allocation	comment	negative	reference product	simapro name
Antimony	6.9e-11		kilogram	air::non-urban air or from high stacks	biosphere	0	6.9e-11
Arsenic	1.03e-09		kilogram	air::non-urban air or from high stacks	biosphere	0	1.03e-09
Barium	4.55e-09		kilogram	air::non-urban air or from high stacks	biosphere	0	4.55e-09
Benzene	1.72e-07		kilogram	air::non-urban air or from high stacks	biosphere	0	1.72e-07
Benzo(a)pyrene	1.6e-13		kilogram	air::non-urban air or from high stacks	biosphere	0	1.6e-13
Boron	9.81e-08		kilogram	air::non-urban air or from high stacks	biosphere	0	9.81e-08
Bromine	5.08e-08		kilogram	air::non-urban air or from high stacks	biosphere	0	5.08e-08
Butane	1.51e-08		kilogram	air::non-urban air or from high stacks	biosphere	0	1.51e-08
Cadmium	4.6e-11		kilogram	air::non-urban air or from high stacks	biosphere	0	4.6e-11
Carbon dioxide, fossil	0.0921		kilogram	air::non-urban air or from high stacks	biosphere	2	-2.38488	0		reduced by a factor of 0.992	0
Carbon monoxide, fossil	8.25e-06		kilogram	air::non-urban air or from high stacks	biosphere	0	8.25e-06
Chromium	5.24e-10		kilogram	air::non-urban air or from high stacks	biosphere	0	5.24e-10
Chromium VI	6.47e-11		kilogram	air::non-urban air or from high stacks	biosphere	0	6.47e-11
Cobalt	2.6e-10		kilogram	air::non-urban air or from high stacks	biosphere	0	2.6e-10
Copper	1.31e-09		kilogram	air::non-urban air or from high stacks	biosphere	0	1.31e-09
Dinitrogen monoxide	3.84e-06		kilogram	air::non-urban air or from high stacks	biosphere	0	3.84e-06
Dioxins, measured as 2,3,7,8-tetrachlorodibenzo-p-dioxin	5.59e-15		kilogram	air::non-urban air or from high stacks	biosphere	0	5.59e-15
Ethane	3.27e-08		kilogram	air::non-urban air or from high stacks	biosphere	0	3.27e-08
Formaldehyde	4.63e-08		kilogram	air::non-urban air or from high stacks	biosphere	0	4.63e-08
Heat, waste	0.351		megajoule	air::non-urban air or from high stacks	biosphere	0	0.351
Hydrocarbons, aliphatic, alkanes, unspecified	1.75e-07		kilogram	air::non-urban air or from high stacks	biosphere	0	1.75e-07
Hydrocarbons, aliphatic, unsaturated	1.72e-07		kilogram	air::non-urban air or from high stacks	biosphere	0	1.72e-07
Hydrogen chloride	1.66e-06		kilogram	air::non-urban air or from high stacks	biosphere	0	1.66e-06
Hydrogen fluoride	1.04e-06		kilogram	air::non-urban air or from high stacks	biosphere	0	1.04e-06
Iodine	1.89e-08		kilogram	air::non-urban air or from high stacks	biosphere	0	1.89e-08
Lead	4.41e-09		kilogram	air::non-urban air or from high stacks	biosphere	0	4.41e-09
Lead-210	1.29e-06		kilo Becquerel	air::non-urban air or from high stacks	biosphere	0	1.29e-06
Manganese	9.74e-10		kilogram	air::non-urban air or from high stacks	biosphere	0	9.74e-10
Mercury	3.27e-09		kilogram	air::non-urban air or from high stacks	biosphere	0	3.27e-09
Methane, fossil	1.66e-06		kilogram	air::non-urban air or from high stacks	biosphere	0	1.66e-06
Molybdenum	2.89e-10		kilogram	air::non-urban air or from high stacks	biosphere	0	2.89e-10
NMVOC, non-methane volatile organic compounds, unspecified origin	1.59e-06		kilogram	air::non-urban air or from high stacks	biosphere	0	1.59e-06
Nickel	1.99e-09		kilogram	air::non-urban air or from high stacks	biosphere	0	1.99e-09
Nitrogen oxides	1.71e-05		kilogram	air::non-urban air or from high stacks	biosphere	2	-10.9764	0			0
Occupation, industrial area	1e-05		square meter-year	natural resource::land	biosphere	0	1e-05
Occupation, industrial area	4.01e-06		square meter-year	natural resource::land	biosphere	0	4.01e-06
Occupation, traffic area, rail network	1e-06		square meter-year	natural resource::land	biosphere	0	1e-06
Occupation, traffic area, road network	2e-06		square meter-year	natural resource::land	biosphere	0	2e-06
PAH, polycyclic aromatic hydrocarbons	7.97e-10		kilogram	air::non-urban air or from high stacks	biosphere	0	7.97e-10
Particulates, < 2.5 um	0		kilogram	air	biosphere	0	0
Particulates, > 10 um	0		kilogram	air	biosphere	0	0
Particulates, > 2.5 um, and < 10um	0		kilogram	air	biosphere	0	0
Pentane	1.17e-07		kilogram	air::non-urban air or from high stacks	biosphere	0	1.17e-07
Polonium-210	2.35e-06		kilo Becquerel	air::non-urban air or from high stacks	biosphere	0	2.35e-06
Potassium-40	1.69e-06		kilo Becquerel	air::non-urban air or from high stacks	biosphere	0	1.69e-06
Propane	2.79e-08		kilogram	air::non-urban air or from high stacks	biosphere	0	2.79e-08
Propene	1.28e-08		kilogram	air::non-urban air or from high stacks	biosphere	0	1.28e-08
Radium-226	3.31e-07		kilo Becquerel	air::non-urban air or from high stacks	biosphere	0	3.31e-07
Radium-228	1.69e-07		kilo Becquerel	air::non-urban air or from high stacks	biosphere	0	1.69e-07
Selenium	4.35e-09		kilogram	air::non-urban air or from high stacks	biosphere	0	4.35e-09
Strontium	5.7e-10		kilogram	air::non-urban air or from high stacks	biosphere	0	5.7e-10
Sulfur dioxide	5.73e-06		kilogram	air::non-urban air or from high stacks	biosphere	2	-12.0698	0			0
Thorium-228	9.1e-08		kilo Becquerel	air::non-urban air or from high stacks	biosphere	0	9.1e-08
Thorium-232	1.43e-07		kilo Becquerel	air::non-urban air or from high stacks	biosphere	0	1.43e-07
Toluene	8.7e-08		kilogram	air::non-urban air or from high stacks	biosphere	0	8.7e-08
Uranium-238	2.76e-07		kilo Becquerel	air::non-urban air or from high stacks	biosphere	0	2.76e-07
Vanadium	5.21e-10		kilogram	air::non-urban air or from high stacks	biosphere	0	5.21e-10
Xylene	7.35e-07		kilogram	air::non-urban air or from high stacks	biosphere	0	7.35e-07
Zinc	3.27e-09		kilogram	air::non-urban air or from high stacks	biosphere	0	3.27e-09
Hard coal IGCC power plant, operation, no CCS/2025	1	RER	megajoule	CCS Europe 2025::Infrastructure&Background	production				100				Hard coal IGCC power plant, operation, no CCS/2025/RER U
aluminium, ingot, primary, import from Rest of Europe	2.09e-09	IAI Area, EU27 & EFTA	kilogram	Materials/fuels	technosphere	0	2.09e-09						Aluminium, primary, at plant/RER U
heat production, heavy fuel oil, at industrial furnace 1MW	9.8e-05	Europe without Switzerland	megajoule	Materials/fuels	technosphere	0	9.8e-05						Heat, light fuel oil, at industrial furnace 1MW/RER U
lime production, milled, loose	0.0016	CH	kilogram	Materials/fuels	technosphere	0	0.0016					lime	Limestone, milled, loose, at plant/CH U
market for NOx retained, by selective catalytic reduction	0	GLO	kilogram	Materials/fuels	technosphere	0	0			no initial reduction (no NOx formed in the reducing environment of gasification)			NOx retained, in SCR/GLO U
market for SOx retained, in hard coal flue gas desulfurisation	0	RER	kilogram	Materials/fuels	technosphere	0	0			no initial reduction (S is present as H2S)			SOx retained, in hard coal flue gas desulphurisation/RER U
market for ammonia, liquid	3.96e-07	RER	kilogram	Materials/fuels	technosphere	0	3.96e-07						Ammonia, liquid, at regional storehouse/RER U
market for calcium chloride	9.96e-06	RER	kilogram	Materials/fuels	technosphere	0	9.96e-06						Calcium chloride, CaCl2, at regional storage/CH U
market for cast iron	1.86e-07	GLO	kilogram	Materials/fuels	technosphere	0	1.86e-07						Cast iron, at plant/RER U
market for chemicals, inorganic	6.39e-06	GLO	kilogram	Materials/fuels	technosphere	0	6.39e-06						Chemicals inorganic, at plant/GLO U
market for copper	3.05e-08	GLO	kilogram	Materials/fuels	technosphere	0	3.05e-08						Copper, at regional storage/RER U
market for lead	2.46e-10	GLO	kilogram	Materials/fuels	technosphere	0	2.46e-10						Lead, at regional storage/RER U
market for lubricating oil	2.7e-06	RER	kilogram	Materials/fuels	technosphere	0	2.7e-06						Lubricating oil, at plant/RER U
market for monoethanolamine	5.18e-07	GLO	kilogram	Materials/fuels	technosphere	0	5.18e-07						Monoethanolamine, at plant/RER U
market for polyvinylfluoride	6.96e-09	GLO	kilogram	Materials/fuels	technosphere	0	6.96e-09						Polyvinylchloride, at regional storage/RER U
market for sodium hydroxide, without water, in 50% solution state	5.76e-05	GLO	kilogram	Materials/fuels	technosphere	0	5.76e-05						Sodium hydroxide, 50% in H2O, production mix, at plant/RER U
market for sodium hypochlorite, without water, in 15% solution state	5.48e-06	RER	kilogram	Materials/fuels	technosphere	0	5.48e-06						Sodium hypochlorite, 15% in H2O, at plant/RER U
market for stone wool	6.38e-09	GLO	kilogram	Materials/fuels	technosphere	0	6.38e-09					stone wool	Rock wool, at plant/CH U
market for sulfuric acid	2.65e-05	RER	kilogram	Materials/fuels	technosphere	0	2.65e-05						Sulphuric acid, liquid, at plant/RER U
market for transport, freight, lorry, unspecified	7.24e-05	RER	ton kilometer	Materials/fuels	technosphere	0	7.24e-05						Transport, lorry >28t, fleet average/CH U
polyethylene production, low density, granulate	5.97e-10	RER	kilogram	Materials/fuels	technosphere	0	5.97e-10					polyethylene, low density, granulate	Polyethylene, LDPE, granulate, at plant/RER U
polypropylene production, granulate	2.99e-10	RER	kilogram	Materials/fuels	technosphere	0	2.99e-10					polypropylene, granulate	Polypropylene, granulate, at plant/RER U
polystyrene production, high impact	2.09e-09	RER	kilogram	Materials/fuels	technosphere	0	2.09e-09					polystyrene, high impact	Polystyrene, high impact, HIPS, at plant/RER U
primary zinc production from concentrate	7.99e-10	RoW	kilogram	Materials/fuels	technosphere	0	7.99e-10					zinc	Zinc, primary, at regional storage/RER U
steel production, converter, low-alloyed	8.85e-08	RER	kilogram	Materials/fuels	technosphere	0	8.85e-08					steel, low-alloyed	Steel, converter, low-alloyed, at plant/RER U
steel production, converter, unalloyed	3.45e-07	RER	kilogram	Materials/fuels	technosphere	0	3.45e-07					steel, unalloyed	Steel, converter, unalloyed, at plant/RER U
steel production, electric, chromium steel 18/8	7.43e-09	RER	kilogram	Materials/fuels	technosphere	0	7.43e-09						Steel, electric, chromium steel 18/8, at plant/RER U
treatment of aluminium scrap, new, at refiner	4.18e-09	RER	kilogram	Materials/fuels	technosphere	0	4.18e-09					aluminium, cast alloy	Aluminium, secondary, from new scrap, at plant/RER U
treatment of aluminium scrap, post-consumer, prepared for recycling, at refiner	2.09e-09	RER	kilogram	Materials/fuels	technosphere	0	2.09e-09					aluminium, cast alloy	Aluminium, secondary, from old scrap, at plant/RER U
treatment of average incineration residue, residual material landfill	0.00014	RoW	kilogram	Waste to treatment	technosphere	0	0.00014						Disposal, average incineration residue, 0% water, to residual material landfill/CH U
treatment of hard coal ash, residual material landfill	0.000152	RoW	kilogram	Waste to treatment	technosphere	0	0.000152						Disposal, hard coal ash, 0% water, to residual material landfill/DE U
treatment of hazardous waste, hazardous waste incineration	1.81e-07	CH	kilogram	Waste to treatment	technosphere	0	1.81e-07						Disposal, hazardous waste, 25% water, to hazardous waste incineration/CH U
treatment of inert waste, sanitary landfill	1.56e-06	CH	kilogram	Waste to treatment	technosphere	0	1.56e-06					inert waste	Disposal, inert material, 0% water, to sanitary landfill/CH U
treatment of municipal solid waste, incineration	0.000115	CH	kilogram	Waste to treatment	technosphere	0	0.000115						Disposal, municipal solid waste, 22.9% water, to municipal incineration/CH U
treatment of residue from cooling tower, sanitary landfill	5e-06	CH	kilogram	Waste to treatment	technosphere	0	5e-06			assumed to be the same as in the hard coal PC dataset			Disposal, residue from cooling tower, 30% water, to sanitary landfill/CH U
treatment of scrap steel, inert material landfill	1.47e-05	CH	kilogram	Waste to treatment	technosphere	0	1.47e-05					scrap steel	Disposal, steel, 0% water, to inert material landfill/CH U
treatment of spent solvent mixture, hazardous waste incineration	6.16e-07	CH	kilogram	Waste to treatment	technosphere	0	6.16e-07						Disposal, solvents mixture, 16.5% water, to hazardous waste incineration/CH U
treatment of waste emulsion paint, municipal incineration	2.04e-07	CH	kilogram	Waste to treatment	technosphere	0	2.04e-07					waste emulsion paint	Disposal, emulsion paint, 0% water, to municipal incineration/CH U
treatment of waste mineral oil, hazardous waste incineration	6.04e-07	CH	kilogram	Waste to treatment	technosphere	0	6.04e-07						Disposal, used mineral oil, 10% water, to hazardous waste incineration/CH U
treatment of waste plastic, mixture, municipal incineration	8.76e-06	CH	kilogram	Waste to treatment	technosphere	0	8.76e-06					waste plastic, mixture	Disposal, plastics, mixture, 15.3% water, to municipal incineration/CH U
treatment of waste textile, soiled, municipal incineration	1.44e-05	CH	kilogram	Waste to treatment	technosphere	0	1.44e-05					waste textile, soiled	Disposal, textiles, soiled, 25% water, to municipal incineration/CH U
treatment of waste wood, untreated, sanitary landfill	1.96e-06	CH	kilogram	Waste to treatment	technosphere	0	1.96e-06						Disposal, building, waste wood, untreated, to final disposal/CH U
Activity	Hard coal IGCC power plant, operation, with CCS/2025
code	cea07d57b2bb860597f5734905e2503a
filename	Carma_2025.CSV
location	RER
production amount	1
reference product	Hard coal IGCC power plant, operation, with CCS/2025
simapro name	Hard coal IGCC power plant, operation, with CCS/2025/RER U
type	process
unit	megajoule
Exchanges
name	amount	location	unit	categories	type	uncertainty type	loc	scale	allocation	comment	negative	reference product	simapro name
Antimony	6.9e-11		kilogram	air::non-urban air or from high stacks	biosphere	0	6.9e-11
Arsenic	1.03e-09		kilogram	air::non-urban air or from high stacks	biosphere	0	1.03e-09
Barium	4.55e-09		kilogram	air::non-urban air or from high stacks	biosphere	0	4.55e-09
Benzene	1.72e-07		kilogram	air::non-urban air or from high stacks	biosphere	0	1.72e-07
Benzo(a)pyrene	1.6e-13		kilogram	air::non-urban air or from high stacks	biosphere	0	1.6e-13
Boron	9.81e-08		kilogram	air::non-urban air or from high stacks	biosphere	0	9.81e-08
Bromine	5.08e-08		kilogram	air::non-urban air or from high stacks	biosphere	0	5.08e-08
Butane	1.51e-08		kilogram	air::non-urban air or from high stacks	biosphere	0	1.51e-08
Cadmium	4.6e-11		kilogram	air::non-urban air or from high stacks	biosphere	0	4.6e-11
Carbon dioxide, fossil	0.00921		kilogram	air::non-urban air or from high stacks	biosphere	2	-4.68747	0		90% capture rate, reduced by a factor of 0.992	0
Carbon monoxide, fossil	8.25e-06		kilogram	air::non-urban air or from high stacks	biosphere	0	8.25e-06
Chromium	5.24e-10		kilogram	air::non-urban air or from high stacks	biosphere	0	5.24e-10
Chromium VI	6.47e-11		kilogram	air::non-urban air or from high stacks	biosphere	0	6.47e-11
Cobalt	2.6e-10		kilogram	air::non-urban air or from high stacks	biosphere	0	2.6e-10
Copper	1.31e-09		kilogram	air::non-urban air or from high stacks	biosphere	0	1.31e-09
Dinitrogen monoxide	3.84e-06		kilogram	air::non-urban air or from high stacks	biosphere	0	3.84e-06
Dioxins, measured as 2,3,7,8-tetrachlorodibenzo-p-dioxin	5.59e-15		kilogram	air::non-urban air or from high stacks	biosphere	0	5.59e-15
Ethane	3.27e-08		kilogram	air::non-urban air or from high stacks	biosphere	0	3.27e-08
Formaldehyde	4.63e-08		kilogram	air::non-urban air or from high stacks	biosphere	0	4.63e-08
Heat, waste	0.351		megajoule	air::non-urban air or from high stacks	biosphere	0	0.351
Hydrocarbons, aliphatic, alkanes, unspecified	1.75e-07		kilogram	air::non-urban air or from high stacks	biosphere	0	1.75e-07
Hydrocarbons, aliphatic, unsaturated	1.72e-07		kilogram	air::non-urban air or from high stacks	biosphere	0	1.72e-07
Hydrogen chloride	1.66e-06		kilogram	air::non-urban air or from high stacks	biosphere	0	1.66e-06
Hydrogen fluoride	1.04e-06		kilogram	air::non-urban air or from high stacks	biosphere	0	1.04e-06
Iodine	1.89e-08		kilogram	air::non-urban air or from high stacks	biosphere	0	1.89e-08
Lead	4.41e-09		kilogram	air::non-urban air or from high stacks	biosphere	0	4.41e-09
Lead-210	1.29e-06		kilo Becquerel	air::non-urban air or from high stacks	biosphere	0	1.29e-06
Manganese	9.74e-10		kilogram	air::non-urban air or from high stacks	biosphere	0	9.74e-10
Mercury	3.27e-09		kilogram	air::non-urban air or from high stacks	biosphere	0	3.27e-09
Methane, fossil	1.66e-06		kilogram	air::non-urban air or from high stacks	biosphere	0	1.66e-06
Molybdenum	2.89e-10		kilogram	air::non-urban air or from high stacks	biosphere	0	2.89e-10
NMVOC, non-methane volatile organic compounds, unspecified origin	1.59e-06		kilogram	air::non-urban air or from high stacks	biosphere	0	1.59e-06
Nickel	1.99e-09		kilogram	air::non-urban air or from high stacks	biosphere	0	1.99e-09
Nitrogen oxides	1.28e-05		kilogram	air::non-urban air or from high stacks	biosphere	2	-11.2661	0		additional reduction: 25% (no retention; less gas burned)	0
Occupation, industrial area	1e-05		square meter-year	natural resource::land	biosphere	0	1e-05
Occupation, industrial area	4.01e-06		square meter-year	natural resource::land	biosphere	0	4.01e-06
Occupation, traffic area, rail network	1e-06		square meter-year	natural resource::land	biosphere	0	1e-06
Occupation, traffic area, road network	2e-06		square meter-year	natural resource::land	biosphere	0	2e-06
PAH, polycyclic aromatic hydrocarbons	7.97e-10		kilogram	air::non-urban air or from high stacks	biosphere	0	7.97e-10
Particulates, < 2.5 um	0		kilogram	air	biosphere	0	0			additional reduction: 0%
Particulates, > 10 um	0		kilogram	air	biosphere	0	0			additional reduction: 0%
Particulates, > 2.5 um, and < 10um	0		kilogram	air	biosphere	0	0			additional reduction: 0%
Pentane	1.17e-07		kilogram	air::non-urban air or from high stacks	biosphere	0	1.17e-07
Polonium-210	2.35e-06		kilo Becquerel	air::non-urban air or from high stacks	biosphere	0	2.35e-06
Potassium-40	1.69e-06		kilo Becquerel	air::non-urban air or from high stacks	biosphere	0	1.69e-06
Propane	2.79e-08		kilogram	air::non-urban air or from high stacks	biosphere	0	2.79e-08
Propene	1.28e-08		kilogram	air::non-urban air or from high stacks	biosphere	0	1.28e-08
Radium-226	3.31e-07		kilo Becquerel	air::non-urban air or from high stacks	biosphere	0	3.31e-07
Radium-228	1.69e-07		kilo Becquerel	air::non-urban air or from high stacks	biosphere	0	1.69e-07
Selenium	4.35e-09		kilogram	air::non-urban air or from high stacks	biosphere	0	4.35e-09
Strontium	5.7e-10		kilogram	air::non-urban air or from high stacks	biosphere	0	5.7e-10
Sulfur dioxide	5.15e-06		kilogram	air::non-urban air or from high stacks	biosphere	2	-12.1765	0		additional reduction: 10%	0
Thorium-228	9.1e-08		kilo Becquerel	air::non-urban air or from high stacks	biosphere	0	9.1e-08
Thorium-232	1.43e-07		kilo Becquerel	air::non-urban air or from high stacks	biosphere	0	1.43e-07
Toluene	8.7e-08		kilogram	air::non-urban air or from high stacks	biosphere	0	8.7e-08
Uranium-238	2.76e-07		kilo Becquerel	air::non-urban air or from high stacks	biosphere	0	2.76e-07
Vanadium	5.21e-10		kilogram	air::non-urban air or from high stacks	biosphere	0	5.21e-10
Xylene	7.35e-07		kilogram	air::non-urban air or from high stacks	biosphere	0	7.35e-07
Zinc	3.27e-09		kilogram	air::non-urban air or from high stacks	biosphere	0	3.27e-09
Hard coal IGCC power plant, operation, with CCS/2025	1	RER	megajoule	CCS Europe 2025::Infrastructure&Background	production				100				Hard coal IGCC power plant, operation, with CCS/2025/RER U
aluminium, ingot, primary, import from Rest of Europe	2.09e-09	IAI Area, EU27 & EFTA	kilogram	Materials/fuels	technosphere	0	2.09e-09						Aluminium, primary, at plant/RER U
heat production, heavy fuel oil, at industrial furnace 1MW	9.8e-05	Europe without Switzerland	megajoule	Materials/fuels	technosphere	0	9.8e-05						Heat, light fuel oil, at industrial furnace 1MW/RER U
lime production, milled, loose	0.0016	CH	kilogram	Materials/fuels	technosphere	0	0.0016					lime	Limestone, milled, loose, at plant/CH U
market for NOx retained, by selective catalytic reduction	0	GLO	kilogram	Materials/fuels	technosphere	0	0			no initial reduction (no NOx formed in the reducing environment of gasification); additional reduction: 25% (no retention; less gas burned)			NOx retained, in SCR/GLO U
market for SOx retained, in hard coal flue gas desulfurisation	5.73e-07	RER	kilogram	Materials/fuels	technosphere	0	5.73e-07			no initial reduction (S is present as H2S); additional reduction: 10%			SOx retained, in hard coal flue gas desulphurisation/RER U
market for ammonia, liquid	3.96e-07	RER	kilogram	Materials/fuels	technosphere	0	3.96e-07						Ammonia, liquid, at regional storehouse/RER U
market for calcium chloride	9.96e-06	RER	kilogram	Materials/fuels	technosphere	0	9.96e-06						Calcium chloride, CaCl2, at regional storage/CH U
market for cast iron	1.86e-07	GLO	kilogram	Materials/fuels	technosphere	0	1.86e-07						Cast iron, at plant/RER U
market for chemicals, inorganic	6.39e-06	GLO	kilogram	Materials/fuels	technosphere	0	6.39e-06						Chemicals inorganic, at plant/GLO U
market for copper	3.05e-08	GLO	kilogram	Materials/fuels	technosphere	0	3.05e-08						Copper, at regional storage/RER U
market for lead	2.46e-10	GLO	kilogram	Materials/fuels	technosphere	0	2.46e-10						Lead, at regional storage/RER U
market for lubricating oil	2.7e-06	RER	kilogram	Materials/fuels	technosphere	0	2.7e-06						Lubricating oil, at plant/RER U
market for monoethanolamine	5.18e-07	GLO	kilogram	Materials/fuels	technosphere	0	5.18e-07						Monoethanolamine, at plant/RER U
market for polyvinylfluoride	6.96e-09	GLO	kilogram	Materials/fuels	technosphere	0	6.96e-09						Polyvinylchloride, at regional storage/RER U
market for sodium hydroxide, without water, in 50% solution state	5.76e-05	GLO	kilogram	Materials/fuels	technosphere	0	5.76e-05						Sodium hydroxide, 50% in H2O, production mix, at plant/RER U
market for sodium hypochlorite, without water, in 15% solution state	5.48e-06	RER	kilogram	Materials/fuels	technosphere	0	5.48e-06						Sodium hypochlorite, 15% in H2O, at plant/RER U
market for stone wool	6.38e-09	GLO	kilogram	Materials/fuels	technosphere	0	6.38e-09					stone wool	Rock wool, at plant/CH U
market for sulfuric acid	2.65e-05	RER	kilogram	Materials/fuels	technosphere	0	2.65e-05						Sulphuric acid, liquid, at plant/RER U
market for transport, freight, lorry, unspecified	7.24e-05	RER	ton kilometer	Materials/fuels	technosphere	0	7.24e-05						Transport, lorry >28t, fleet average/CH U
polyethylene production, low density, granulate	5.97e-10	RER	kilogram	Materials/fuels	technosphere	0	5.97e-10					polyethylene, low density, granulate	Polyethylene, LDPE, granulate, at plant/RER U
polypropylene production, granulate	2.99e-10	RER	kilogram	Materials/fuels	technosphere	0	2.99e-10					polypropylene, granulate	Polypropylene, granulate, at plant/RER U
polystyrene production, high impact	2.09e-09	RER	kilogram	Materials/fuels	technosphere	0	2.09e-09					polystyrene, high impact	Polystyrene, high impact, HIPS, at plant/RER U
primary zinc production from concentrate	7.99e-10	RoW	kilogram	Materials/fuels	technosphere	0	7.99e-10					zinc	Zinc, primary, at regional storage/RER U
steel production, converter, low-alloyed	8.85e-08	RER	kilogram	Materials/fuels	technosphere	0	8.85e-08					steel, low-alloyed	Steel, converter, low-alloyed, at plant/RER U
steel production, converter, unalloyed	3.45e-07	RER	kilogram	Materials/fuels	technosphere	0	3.45e-07					steel, unalloyed	Steel, converter, unalloyed, at plant/RER U
steel production, electric, chromium steel 18/8	7.43e-09	RER	kilogram	Materials/fuels	technosphere	0	7.43e-09						Steel, electric, chromium steel 18/8, at plant/RER U
treatment of aluminium scrap, new, at refiner	4.18e-09	RER	kilogram	Materials/fuels	technosphere	0	4.18e-09					aluminium, cast alloy	Aluminium, secondary, from new scrap, at plant/RER U
treatment of aluminium scrap, post-consumer, prepared for recycling, at refiner	2.09e-09	RER	kilogram	Materials/fuels	technosphere	0	2.09e-09					aluminium, cast alloy	Aluminium, secondary, from old scrap, at plant/RER U
treatment of average incineration residue, residual material landfill	0.00014	RoW	kilogram	Waste to treatment	technosphere	0	0.00014						Disposal, average incineration residue, 0% water, to residual material landfill/CH U
treatment of hard coal ash, residual material landfill	0.000152	RoW	kilogram	Waste to treatment	technosphere	0	0.000152						Disposal, hard coal ash, 0% water, to residual material landfill/DE U
treatment of hazardous waste, hazardous waste incineration	1.81e-07	CH	kilogram	Waste to treatment	technosphere	0	1.81e-07						Disposal, hazardous waste, 25% water, to hazardous waste incineration/CH U
treatment of inert waste, sanitary landfill	1.56e-06	CH	kilogram	Waste to treatment	technosphere	0	1.56e-06					inert waste	Disposal, inert material, 0% water, to sanitary landfill/CH U
treatment of municipal solid waste, incineration	0.000115	CH	kilogram	Waste to treatment	technosphere	0	0.000115						Disposal, municipal solid waste, 22.9% water, to municipal incineration/CH U
treatment of residue from cooling tower, sanitary landfill	5e-06	CH	kilogram	Waste to treatment	technosphere	0	5e-06			assumed to be the same as in the hard coal PC dataset			Disposal, residue from cooling tower, 30% water, to sanitary landfill/CH U
treatment of scrap steel, inert material landfill	1.47e-05	CH	kilogram	Waste to treatment	technosphere	0	1.47e-05					scrap steel	Disposal, steel, 0% water, to inert material landfill/CH U
treatment of spent solvent mixture, hazardous waste incineration	6.16e-07	CH	kilogram	Waste to treatment	technosphere	0	6.16e-07						Disposal, solvents mixture, 16.5% water, to hazardous waste incineration/CH U
treatment of waste emulsion paint, municipal incineration	2.04e-07	CH	kilogram	Waste to treatment	technosphere	0	2.04e-07					waste emulsion paint	Disposal, emulsion paint, 0% water, to municipal incineration/CH U
treatment of waste mineral oil, hazardous waste incineration	6.04e-07	CH	kilogram	Waste to treatment	technosphere	0	6.04e-07						Disposal, used mineral oil, 10% water, to hazardous waste incineration/CH U
treatment of waste plastic, mixture, municipal incineration	8.76e-06	CH	kilogram	Waste to treatment	technosphere	0	8.76e-06					waste plastic, mixture	Disposal, plastics, mixture, 15.3% water, to municipal incineration/CH U
treatment of waste textile, soiled, municipal incineration	1.44e-05	CH	kilogram	Waste to treatment	technosphere	0	1.44e-05					waste textile, soiled	Disposal, textiles, soiled, 25% water, to municipal incineration/CH U
treatment of waste wood, untreated, sanitary landfill	1.96e-06	CH	kilogram	Waste to treatment	technosphere	0	1.96e-06						Disposal, building, waste wood, untreated, to final disposal/CH U
Activity	Hard coal, burned in power plant/IGCC, no CCS/2025
code	f127e9cc13446817080cc8d55b73a7a3
filename	Carma_2025.CSV
location	RER
production amount	1
reference product	Hard coal, burned in power plant/IGCC, no CCS/2025
simapro name	Hard coal, burned in power plant/IGCC, no CCS/2025/RER U
type	process
unit	megajoule
Exchanges
name	amount	location	unit	categories	type	uncertainty type	loc	allocation	comment	simapro name
Hard coal, burned in power plant/IGCC, no CCS/2025	1	RER	megajoule	CCS Europe 2025::Hard coal::Geological storage	production			100		Hard coal, burned in power plant/IGCC, no CCS/2025/RER U
Hard coal IGCC power plant 450MW	4.94e-13	RER	unit	Materials/fuels	technosphere	0	4.94e-13		n_plant = 1/(lifetime*annual fuel input)	Hard coal IGCC power plant 450MW/RER U
Hard coal IGCC power plant, operation, no CCS/2025	1	RER	megajoule	Materials/fuels	technosphere	0	1		1 MJ lignited burned equals 1 MJ lignite in power plant operation	Hard coal IGCC power plant, operation, no CCS/2025/RER U
market for hard coal	0.0379	Europe, without Russia and Turkey	kilogram	Materials/fuels	technosphere	0	0.0379		1/energy content from Dones et al. (2007) "Teil VI - Kohle - Data v2.0" p.112	Hard coal mix, at regional storage/UCTE U
Activity	Hard coal, burned in power plant/PC, no CCS/2025
code	3a6b31a1a8864204fb562c59533b5201
filename	Carma_2025.CSV
location	RER
production amount	1
reference product	Hard coal, burned in power plant/PC, no CCS/2025
simapro name	Hard coal, burned in power plant/PC, no CCS/2025/RER U
type	process
unit	megajoule
Exchanges
name	amount	location	unit	categories	type	uncertainty type	loc	scale	allocation	comment	negative	simapro name
Antimony	8.65e-11		kilogram	air::non-urban air or from high stacks	biosphere	2	-23.1709	0.834796		(5,1,1,1,1,5); calculated from trace element balance, input uncertain	0
Arsenic	1.29e-09		kilogram	air::non-urban air or from high stacks	biosphere	2	-20.4686	0.834796		(5,1,1,1,1,5); calculated from trace element balance, input uncertain	0
Barium	5.71e-09		kilogram	air::non-urban air or from high stacks	biosphere	2	-18.981	0.834796		(5,1,1,1,1,5); calculated from trace element balance, input uncertain	0
Benzene	2.17e-07		kilogram	air::non-urban air or from high stacks	biosphere	2	-15.3434	0.250388		(3,5,3,2,1,5); based on available literature	0
Benzo(a)pyrene	2e-13		kilogram	air::non-urban air or from high stacks	biosphere	2	-29.2405	0.250388		(3,5,3,2,1,5); based on available literature	0
Boron	1.23e-07		kilogram	air::non-urban air or from high stacks	biosphere	2	-15.9111	0.834796		(5,1,1,1,1,5); calculated from trace element balance, input uncertain	0
Bromine	6.36e-08		kilogram	air::non-urban air or from high stacks	biosphere	2	-16.5707	0.412088		(5,1,1,1,1,5); calculated from trace element balance, input uncertain	0
Butane	1.9e-08		kilogram	air::non-urban air or from high stacks	biosphere	2	-17.7788	0.250388		(3,5,3,2,1,5); based on available literature	0
Cadmium	5.76e-11		kilogram	air::non-urban air or from high stacks	biosphere	2	-23.5775	0.834796		(5,1,1,1,1,5); calculated from trace element balance, input uncertain	0
Carbon dioxide, fossil	0.0922		kilogram	air::non-urban air or from high stacks	biosphere	2	-2.3838	0.05218		(3,1,1,1,1,1); based on available literature	0
Carbon monoxide, fossil	8e-06		kilogram	air::non-urban air or from high stacks	biosphere	2	-11.7361	0.813639		(3,4,3,2,1,5); based on available literature	0
Chromium	6.56e-10		kilogram	air::non-urban air or from high stacks	biosphere	2	-21.1449	0.834796		(5,1,1,1,1,5); calculated from trace element balance, input uncertain	0
Chromium VI	8.11e-11		kilogram	air::non-urban air or from high stacks	biosphere	2	-23.2353	0.693147		based on range of data	0
Cobalt	3.26e-10		kilogram	air::non-urban air or from high stacks	biosphere	2	-21.8441	0.834796		(5,1,1,1,1,5); calculated from trace element balance, input uncertain	0
Copper	1.65e-09		kilogram	air::non-urban air or from high stacks	biosphere	2	-20.2225	0.834796		(5,1,1,1,1,5); calculated from trace element balance, input uncertain	0
Dinitrogen monoxide	3.97e-06		kilogram	air::non-urban air or from high stacks	biosphere	2	-12.4367	0.238117		(3,4,3,2,1,5); based on available literature	0
Dioxins, measured as 2,3,7,8-tetrachlorodibenzo-p-dioxin	7e-15		kilogram	air::non-urban air or from high stacks	biosphere	2	-32.5929	0.568917		(3,5,3,2,1,5); based on available literature	0
Ethane	4.1e-08		kilogram	air::non-urban air or from high stacks	biosphere	2	-17.0097	0.250388		(3,5,3,2,1,5); based on available literature	0
Formaldehyde	5.8e-08		kilogram	air::non-urban air or from high stacks	biosphere	2	-16.6628	0.250388		(3,5,3,2,1,5); based on available literature	0
Heat, waste	0.547		megajoule	air::non-urban air or from high stacks	biosphere	2	-0.603306	0.0338293		(2,1,1,1,1,1); calculated from energy balance	0
Heat, waste	0.144		megajoule	water::surface water	biosphere	2	-1.93794	0.0338293		(2,1,1,1,1,1); calculated from energy balance	0
Hydrocarbons, aliphatic, alkanes, unspecified	2.19e-07		kilogram	air::non-urban air or from high stacks	biosphere	2	-15.3342	0.250388		(3,5,3,2,1,5); based on available literature	0
Hydrocarbons, aliphatic, unsaturated	2.16e-07		kilogram	air::non-urban air or from high stacks	biosphere	2	-15.348	0.250388		(3,5,3,2,1,5); based on available literature	0
Hydrogen chloride	2.08e-06		kilogram	air::non-urban air or from high stacks	biosphere	2	-13.0831	0.412088		(5,1,1,1,1,5); calculated from trace element balance, input uncertain	0
Hydrogen fluoride	1.3e-06		kilogram	air::non-urban air or from high stacks	biosphere	2	-13.5531	0.412088		(5,1,1,1,1,5); calculated from trace element balance, input uncertain	0
Iodine	2.37e-08		kilogram	air::non-urban air or from high stacks	biosphere	2	-17.5578	0.412088		(5,1,1,1,1,5); calculated from trace element balance, input uncertain	0
Lead	5.53e-09		kilogram	air::non-urban air or from high stacks	biosphere	2	-19.0131	0.834796		(5,1,1,1,1,5); calculated from trace element balance, input uncertain	0
Lead-210	1.61e-06		kilo Becquerel	air::non-urban air or from high stacks	biosphere	2	-13.3393	0.592395		(5,1,1,1,1,5); calculated from trace element balance, input uncertain	0
Manganese	1.22e-09		kilogram	air::non-urban air or from high stacks	biosphere	2	-20.5244	0.834796		(5,1,1,1,1,5); calculated from trace element balance, input uncertain	0
Mercury	4.1e-09		kilogram	air::non-urban air or from high stacks	biosphere	2	-19.3123	0.834796		(5,1,1,1,1,5); calculated from trace element balance, input uncertain	0
Methane, fossil	1e-06		kilogram	air::non-urban air or from high stacks	biosphere	2	-13.8155	0.238117		(3,4,3,2,1,5); based on available literature	0
Molybdenum	3.62e-10		kilogram	air::non-urban air or from high stacks	biosphere	2	-21.7394	0.834796		(5,1,1,1,1,5); calculated from trace element balance, input uncertain	0
Nickel	2.49e-09		kilogram	air::non-urban air or from high stacks	biosphere	2	-19.811	0.834796		(5,1,1,1,1,5); calculated from trace element balance, input uncertain	0
Nitrogen oxides	1.55e-05		kilogram	air::non-urban air or from high stacks	biosphere	2	-11.0747	0.209355		(3,1,1,1,1,1); see power plant data base for details	0
PAH, polycyclic aromatic hydrocarbons	1e-09		kilogram	air::non-urban air or from high stacks	biosphere	2	-20.7233	0.568917		(3,5,3,2,1,5); based on available literature	0
Particulates, < 2.5 um	4.5e-08		kilogram	air::non-urban air or from high stacks	biosphere	2	-16.9166	0.592395		(5,1,1,1,1,5); see power plant data base for details	0
Particulates, > 10 um	2.65e-09		kilogram	air::non-urban air or from high stacks	biosphere	2	-19.7487	0.302158		(5,1,1,1,1,5); see power plant data base for details	0
Particulates, > 2.5 um, and < 10um	5.29e-09		kilogram	air::non-urban air or from high stacks	biosphere	2	-19.0574	0.412088		(5,1,1,1,1,5); see power plant data base for details	0
Pentane	1.47e-07		kilogram	air::non-urban air or from high stacks	biosphere	2	-15.7328	0.250388		(3,5,3,2,1,5); based on available literature	0
Polonium-210	2.95e-06		kilo Becquerel	air::non-urban air or from high stacks	biosphere	2	-12.7337	0.592395		(5,1,1,1,1,5); calculated from trace element balance, input uncertain	0
Potassium-40	2.12e-06		kilo Becquerel	air::non-urban air or from high stacks	biosphere	2	-13.0641	0.592395		(5,1,1,1,1,5); calculated from trace element balance, input uncertain	0
Propane	3.5e-08		kilogram	air::non-urban air or from high stacks	biosphere	2	-17.1679	0.250388		(3,5,3,2,1,5); based on available literature	0
Propene	1.6e-08		kilogram	air::non-urban air or from high stacks	biosphere	2	-17.9507	0.250388		(3,5,3,2,1,5); based on available literature	0
Radium-226	4.16e-07		kilo Becquerel	air::non-urban air or from high stacks	biosphere	2	-14.6926	0.592395		(5,1,1,1,1,5); calculated from trace element balance, input uncertain	0
Radium-228	2.12e-07		kilo Becquerel	air::non-urban air or from high stacks	biosphere	2	-15.3667	0.592395		(5,1,1,1,1,5); calculated from trace element balance, input uncertain	0
Radon-220	0.000273		kilo Becquerel	air::non-urban air or from high stacks	biosphere	2	-8.20604	0.592395		(5,1,1,1,1,5); calculated from trace element balance, input uncertain	0
Radon-222	0.000485		kilo Becquerel	air::non-urban air or from high stacks	biosphere	2	-7.63136	0.592395		(5,1,1,1,1,5); calculated from trace element balance, input uncertain	0
Selenium	5.45e-09		kilogram	air::non-urban air or from high stacks	biosphere	2	-19.0277	0.834796		(5,1,1,1,1,5); calculated from trace element balance, input uncertain	0
Strontium	7.14e-10		kilogram	air::non-urban air or from high stacks	biosphere	2	-21.0601	0.834796		(5,1,1,1,1,5); calculated from trace element balance, input uncertain	0
Sulfur dioxide	7.26e-06		kilogram	air::non-urban air or from high stacks	biosphere	2	-11.8331	0.05218		(3,1,1,1,1,1); see power plant data base for details	0
Thorium-228	1.14e-07		kilo Becquerel	air::non-urban air or from high stacks	biosphere	2	-15.9871	0.592395		(5,1,1,1,1,5); calculated from trace element balance, input uncertain	0
Thorium-232	1.79e-07		kilo Becquerel	air::non-urban air or from high stacks	biosphere	2	-15.5359	0.592395		(5,1,1,1,1,5); calculated from trace element balance, input uncertain	0
Toluene	1.09e-07		kilogram	air::non-urban air or from high stacks	biosphere	2	-16.0319	0.250388		(3,5,3,2,1,5); based on available literature	0
Uranium-238	3.47e-07		kilo Becquerel	air::non-urban air or from high stacks	biosphere	2	-14.8739	0.592395		(5,1,1,1,1,5); calculated from trace element balance, input uncertain	0
Vanadium	6.53e-10		kilogram	air::non-urban air or from high stacks	biosphere	2	-21.1494	0.834796		(5,1,1,1,1,5); calculated from trace element balance, input uncertain	0
Water, cooling, unspecified natural origin	0.0035		cubic meter	natural resource::in water	biosphere	2	-5.65499	0.168236		(4,5,3,2,1,5); estimate based on literature	0
Xylene	9.22e-07		kilogram	air::non-urban air or from high stacks	biosphere	2	-13.8967	0.250388		(3,5,3,2,1,5); based on available literature	0
Zinc	4.11e-09		kilogram	air::non-urban air or from high stacks	biosphere	2	-19.3098	0.834796		(5,1,1,1,1,5); calculated from trace element balance, input uncertain	0
Hard coal, burned in power plant/PC, no CCS/2025	1	RER	megajoule	CCS Europe 2025::Hard coal::Geological storage	production				100			Hard coal, burned in power plant/PC, no CCS/2025/RER U
market for NOx retained, by selective catalytic reduction	0.000234	GLO	kilogram	Materials/fuels	technosphere	2	-8.36019	0.209355		(3,1,1,1,1,1); see power plant data base for details	0	NOx retained, in SCR/GLO U
market for SOx retained, in hard coal flue gas desulfurisation	0.000616	RER	kilogram	Materials/fuels	technosphere	2	-7.39226	0.05218		(3,1,1,1,1,1); see power plant data base for details	0	SOx retained, in hard coal flue gas desulphurisation/RER U
market for chlorine, liquid	1e-05	RER	kilogram	Materials/fuels	technosphere	2	-11.5129	0.250388		(5,4,3,2,3,5); rough guess	0	Chlorine, liquid, production mix, at plant/RER U
market for hard coal	0.0379	Europe, without Russia and Turkey	kilogram	Materials/fuels	technosphere	2	-3.2728	0.069881		1/energy content from Dones et al. (2007) "Teil VI - Kohle - Data v2.0" p.112	0	Hard coal mix, at regional storage/UCTE U
market for hard coal power plant	5.79e-13	GLO	unit	Materials/fuels	technosphere	2	-28.1775	0.552628		n_plant = 1/(lifetime*annual fuel input)	0	Hard coal PC power plant 500MW/GLO/I U
market for transport, freight train	0.000482	Europe without Switzerland	ton kilometer	Materials/fuels	technosphere	2	-7.63757	0.370969		(4,2,2,3,1,5); average distance is guesstimate	0	Transport, freight, rail/RER U
market for water, completely softened	0.006	RER	kilogram	Materials/fuels	technosphere	2	-5.116	0.168236		(4,5,3,2,3,3); estimate based on literature	0	Water, completely softened, at plant/RER U
market for water, decarbonised	0.15	DE	kilogram	Materials/fuels	technosphere	2	-1.89712	0.168236		(4,5,3,2,3,3); estimate based on literature	0	Water, decarbonised, at plant/RER U
[truncated: 2,406 more rows]
