# Supplementary material for: Environmental trade-offs of direct air capture technologies in climate change mitigation toward 2100
Source: Nat Commun. 2022 Jun 25;13:3635. doi: 10.1038/s41467-022-31146-1 (PMC9233692; doi:10.1038/s41467-022-31146-1)
Supplement: Supplementary file 3 — Supplementary Data 1 [file 41467_2022_31146_MOESM3_ESM.zip › 6-2. Supplementary Dataset/Data_source/LCI_data/3_LCI_amine_based_sorbent.xlsx]

## Sheet: Sheet1
Sequestration efficiencies and environmental trade-offs of direct air capture technologies in climate change mitigation
Life cycle inventory data of amine-based sorbent
Yang Qiu1,2, Patrick Lamers1*, Vassilis Daioglou3,4, Noah McQueen5, Harmen-Sytze de Boer4, Mathijs Harmsen3,4, Jennifer Wilcox5, André Bardow6,7, Sangwon Suh2*
1 National Renewable Energy Laboratory, 15013 Denver W Pkwy, Golden, CO 80401, United States
2 Bren School of Environmental Science and Management, 2400 University of California, Santa Barbara, California, United States, 93117.
3 Copernicus Institute of Sustainable Development, Utrecht University, Princetonlaan 8a, 3584 CS Utrecht, the Netherlands.
4 PBL Netherlands Environmental Assessment Agency, PO Box 30314, 2500 GH The Hague, the Netherlands
5 Chemical and Biomolecular Engineering Department, University of Pennsylvania, Philadelphia, PA, United States of America, 19104
6 Institute of Energy and Climate Research - Energy Systems Engineering (IEK-10), Forschungszentrum Jülich GmbH, Jülich, Germany
7 Energy and Process Systems Engineering, ETH Zurich, 8092 Zurich, Switzerland
* Correspondence: patrick.lamers@nrel.gov, suh@bren.ucsb.edu
Reference: Deutz, Sarah, and André Bardow. "Life-cycle assessment of an industrial direct air capture process based on temperature–vacuum swing adsorption." Nature Energy 6.2 (2021): 203-213.

## Sheet: Amine_based_sorbent
Database	sorbent
format	SimaPro CSV
Activity	production of amine on silica
code	2f4825a7d450e5e66257f331a514b079125
filename	amine sorbent.CSV
location	GLO
production amount	1
reference product	production of amine on silica
type	process
unit	kilogram
Exchanges
name	amount	location	unit	categories	type	uncertainty type	loc	scale	allocation	comment
production of amine on silica	1	GLO	kilogram	Materials/fuels	production		1	(Unknown)	100	This dataset combines the production process of both silica and polyethylenimine based on the ratio of 64% MCC and 36% PEI (Wurzbacher, 2011)
market for sodium silicate, solid	0.13	RoW	kilogram	Materials/fuels	technosphere	0	0.13	(Unknown)		(Unknown)
market for sulfuric acid	0.02	RoW	kilogram	Materials/fuels	technosphere	0	0.02	(Unknown)		(Unknown)
market for heat, central or small-scale, natural gas	0.63	RoW	megajoule	Materials/fuels	technosphere	0	0.63	(Unknown)		(Unknown)
market for water, deionised	1.29	RoW	kilogram	Materials/fuels	technosphere	0	1.29	(Unknown)		(Unknown)
treatment of wastewater, average, capacity 1E9l/year	1.12	RoW	cubic meter	Waste to treatment	technosphere	0	1.12	(Unknown)		(Unknown)
Particulates, < 2.5 um	4.17738e-05		kilogram	air::urban air close to ground	biosphere	0	4.17738e-05	(Unknown)		(Unknown)
market for monoethanolamine	0.782188	GLO	kilogram	Materials/fuels	technosphere	0	0.782188	(Unknown)		(Unknown)
market for sulfuric acid	1.25422	RoW	kilogram	Materials/fuels	technosphere	0	1.25422	(Unknown)		(Unknown)
market for sodium hydroxide, without water, in 50% solution state	1.1	GLO	kilogram	Materials/fuels	technosphere	0	1.1	(Unknown)		(Unknown)
market for hydrochloric acid, without water, in 30% solution state	0.0750386	RoW	kilogram	Materials/fuels	technosphere	0	0.0750386	(Unknown)		(Unknown)
market for ethanol, without water, in 99.7% solution state, from fermentation	0.0450053	GLO	kilogram	Materials/fuels	technosphere	0	0.0450053	(Unknown)		(Unknown)
market for diethyl ether, without water, in 99.95% solution state	0.565898	RoW	kilogram	Materials/fuels	technosphere	0	0.565898	(Unknown)		(Unknown)
market for water, deionised	5.71365	RoW	kilogram	Materials/fuels	technosphere	0	5.71365	(Unknown)		(Unknown)
market group for electricity, low voltage	0.123278	GLO	kilowatt hour	Materials/fuels	technosphere	0	0.123278	(Unknown)		(Unknown)
market for heat, central or small-scale, natural gas	2.67102	RoW	megajoule	Materials/fuels	technosphere	0	2.67102	(Unknown)		(Unknown)
market for sodium sulfate, anhydrite	-1.81701	RoW	kilogram	Materials/fuels	technosphere	0	-1.81701	(Unknown)		This product is a co-product, so the calculation of overall LCA result need to substract the LCA of this product, so the value is negative here
treatment of spent solvent mixture, hazardous waste incineration	-0.757532	RoW	kilogram	Waste to treatment	technosphere	0	-0.757532	(Unknown)		(Unknown)
treatment of spent anion exchange resin from potable water production, municipal incineration	-0.36	RoW	kilogram	Waste to treatment	technosphere	0	-0.36	(Unknown)		This process only applies for the PEI, while 95% of silica can be recycled
