# Supplementary material for: Environmental trade-offs of direct air capture technologies in climate change mitigation toward 2100
Source: Nat Commun. 2022 Jun 25;13:3635. doi: 10.1038/s41467-022-31146-1 (PMC9233692; doi:10.1038/s41467-022-31146-1)
Supplement: Supplementary file 3 — Supplementary Data 1 [file 41467_2022_31146_MOESM3_ESM.zip › 6-2. Supplementary Dataset/Data_source/LCI_data/4_LCI_biomethane_heat.xlsx]

## Sheet: Sheet1
Sequestration efficiencies and environmental trade-offs of direct air capture technologies in climate change mitigation
Life cycle inventory data of biomethane heat
Yang Qiu1,2, Patrick Lamers1*, Vassilis Daioglou3,4, Noah McQueen5, Harmen-Sytze de Boer4, Mathijs Harmsen3,4, Jennifer Wilcox5, André Bardow6,7, Sangwon Suh2*
1 National Renewable Energy Laboratory, 15013 Denver W Pkwy, Golden, CO 80401, United States
2 Bren School of Environmental Science and Management, 2400 University of California, Santa Barbara, California, United States, 93117.
3 Copernicus Institute of Sustainable Development, Utrecht University, Princetonlaan 8a, 3584 CS Utrecht, the Netherlands.
4 PBL Netherlands Environmental Assessment Agency, PO Box 30314, 2500 GH The Hague, the Netherlands
5 Chemical and Biomolecular Engineering Department, University of Pennsylvania, Philadelphia, PA, United States of America, 19104
6 Institute of Energy and Climate Research - Energy Systems Engineering (IEK-10), Forschungszentrum Jülich GmbH, Jülich, Germany
7 Energy and Process Systems Engineering, ETH Zurich, 8092 Zurich, Switzerland
* Correspondence: patrick.lamers@nrel.gov, suh@bren.ucsb.edu
Reference: ecoinvent 3.7
Note: The ecoinvent 3.6 databse does not have the LCI data of Biomethane heat production activity, but this data is added in ecoinvent 3.7 database, so we collect the LCI from ecoinvent 3.7 in this excel file, and then incorporated to ecoinvent 3.6 using the Brightway2 (Also see our python code "2_Database_input_modification")

## Sheet: Biomethane_heat
Database	Biomethane heat
CSV Format version	8.0.5
CSV separator	Semicolon
Convert expressions to constants	Yes
Date	21.10.2020
Date separator	.
Decimal separator	.
Include sub product stages and processes	Yes
Open project	'brian export'
Project	brian export
Related objects (system descriptions, substances, units, etc.)	Yes
Selection	Selection (138)
Short date format	dd.MM.yyyy
Skip empty fields	No
Time	11:06:30
format	SimaPro CSV
Activity	biogas purification to biomethane by amino washing
code	9b50d7a965208658e84ff557cc1c719e20201019223
filename	biomethane_heat.CSV
location	RoW
production amount	1
reference product	biogas purification to biomethane by amino washing
simapro name	biogas purification to biomethane by amino washing/RoW
type	process
unit	cubic meter
Exchanges
name	amount	location	unit	reference product	categories	type	uncertainty type	loc	scale	allocation	comment
Carbon dioxide, non-fossil	1.0235		kilogram		air::non-urban air or from high stacks	biosphere	0	1.0235	(Unknown)		(Unknown)
Heat, waste	4.15		megajoule		air::non-urban air or from high stacks	biosphere	0	4.15	(Unknown)		(Unknown)
Hydrogen sulfide	9.8e-06		kilogram		air::non-urban air or from high stacks	biosphere	0	9.8e-06	(Unknown)		(Unknown)
Methane, non-fossil	0.00042		kilogram		air::non-urban air or from high stacks	biosphere	0	0.00042	(Unknown)		(Unknown)
Sulfur dioxide	0.000552		kilogram		air::urban air close to ground	biosphere	0	0.000552	(Unknown)		(Unknown)
biogas purification to biomethane by amino washing	1	RoW	cubic meter		Materials/fuels	production		1	(Unknown)	100	(Unknown)
treatment of biowaste by anaerobic digestion	0.58372	RoW	cubic meter		Waste to treatment	technosphere	0	0.58372	(Unknown)		(Unknown)
treatment of sewage sludge by anaerobic digestion	0.9546	RoW	cubic meter	biogas	Waste to treatment	technosphere	0	0.9546	(Unknown)		(Unknown)
anaerobic digestion of manure	0.0266	RoW	cubic meter		Materials/fuels	technosphere	0	0.0266	(Unknown)		(Unknown)
market for charcoal	0.000697	GLO	kilogram		Materials/fuels	technosphere	0	0.000697	(Unknown)		(Unknown)
market for chemical factory, organics	5.53e-11	GLO	unit		Materials/fuels	technosphere	0	5.53e-11	(Unknown)		(Unknown)
market for chemical, organic	2.64e-05	GLO	kilogram		Materials/fuels	technosphere	0	2.64e-05	(Unknown)		(Unknown)
market for compressed air, 800 kPa gauge	0.00148	RoW	cubic meter		Materials/fuels	technosphere	0	0.00148	(Unknown)		(Unknown)
market for electricity, low voltage	0.0012111	AU	kilowatt hour		Materials/fuels	technosphere	0	0.0012111	(Unknown)		(Unknown)
market for electricity, low voltage	0.00022132	NZ	kilowatt hour		Materials/fuels	technosphere	0	0.00022132	(Unknown)		(Unknown)
market for electricity, low voltage	0.0048916	RU	kilowatt hour		Materials/fuels	technosphere	0	0.0048916	(Unknown)		(Unknown)
market group for electricity, low voltage	0.017545	Europe without Switzerland	kilowatt hour		Materials/fuels	technosphere	0	0.017545	(Unknown)		(Unknown)
market group for electricity, low voltage	0.0035859	RAF	kilowatt hour		Materials/fuels	technosphere	0	0.0035859	(Unknown)		(Unknown)
market group for electricity, low voltage	0.054328	RAS	kilowatt hour		Materials/fuels	technosphere	0	0.054328	(Unknown)		(Unknown)
market group for electricity, low voltage	0.0087724	RLA	kilowatt hour		Materials/fuels	technosphere	0	0.0087724	(Unknown)		(Unknown)
market group for electricity, low voltage	0.025444	RNA	kilowatt hour		Materials/fuels	technosphere	0	0.025444	(Unknown)		(Unknown)
market for heat, central or small-scale, natural gas	0.00062322	Europe without Switzerland	megajoule		Materials/fuels	technosphere	0	0.00062322	(Unknown)		(Unknown)
market for heat, central or small-scale, natural gas	3.8514	RoW	megajoule		Materials/fuels	technosphere	0	3.8514	(Unknown)		(Unknown)
market for light fuel oil	9.9931e-08	BR	kilogram		Materials/fuels	technosphere	0	9.9931e-08	(Unknown)		(Unknown)
market for light fuel oil	1.4412e-08	CO	kilogram		Materials/fuels	technosphere	0	1.4412e-08	(Unknown)		(Unknown)
market for light fuel oil	4.0926e-07	Europe without Switzerland	kilogram		Materials/fuels	technosphere	0	4.0926e-07	(Unknown)		(Unknown)
market for light fuel oil	2.0169e-07	IN	kilogram		Materials/fuels	technosphere	0	2.0169e-07	(Unknown)		(Unknown)
market for light fuel oil	1.3384e-08	PE	kilogram		Materials/fuels	technosphere	0	1.3384e-08	(Unknown)		(Unknown)
market for light fuel oil	1.9392e-08	ZA	kilogram		Materials/fuels	technosphere	0	1.9392e-08	(Unknown)		(Unknown)
market for light fuel oil	2.0319e-06	RoW	kilogram		Materials/fuels	technosphere	0	2.0319e-06	(Unknown)		(Unknown)
market for monoethanolamine	0.000123	GLO	kilogram		Materials/fuels	technosphere	0	0.000123	(Unknown)		(Unknown)
market for silicone product	0.000364	RoW	kilogram		Materials/fuels	technosphere	0	0.000364	(Unknown)		(Unknown)
market for sodium chloride, powder	9.29e-05	GLO	kilogram		Materials/fuels	technosphere	0	9.29e-05	(Unknown)		(Unknown)
market for tap water	7.0829e-07	BR	kilogram		Materials/fuels	technosphere	0	7.0829e-07	(Unknown)		(Unknown)
market for tap water	8.5259e-08	CA-QC	kilogram		Materials/fuels	technosphere	0	8.5259e-08	(Unknown)		(Unknown)
market for tap water	1.409e-07	CO	kilogram		Materials/fuels	technosphere	0	1.409e-07	(Unknown)		(Unknown)
market for tap water	3.0298e-05	Europe without Switzerland	kilogram		Materials/fuels	technosphere	0	3.0298e-05	(Unknown)		(Unknown)
market for tap water	3.553e-06	IN	kilogram		Materials/fuels	technosphere	0	3.553e-06	(Unknown)		(Unknown)
market for tap water	9.2431e-08	PE	kilogram		Materials/fuels	technosphere	0	9.2431e-08	(Unknown)		(Unknown)
market for tap water	2.6292e-07	ZA	kilogram		Materials/fuels	technosphere	0	2.6292e-07	(Unknown)		(Unknown)
market for tap water	4.0659e-05	RoW	kilogram		Materials/fuels	technosphere	0	4.0659e-05	(Unknown)		(Unknown)
Activity	biogas purification to biomethane by membrane technique
code	9b50d7a965208658e84ff557cc1c719e20201019245
filename	biomethane_heat.CSV
location	RoW
production amount	1
reference product	biogas purification to biomethane by membrane technique
simapro name	biogas purification to biomethane by membrane technique/RoW
type	process
unit	cubic meter
Exchanges
name	amount	location	unit	reference product	categories	type	uncertainty type	loc	scale	allocation	comment
Carbon dioxide, non-fossil	0.98872		kilogram		air::non-urban air or from high stacks	biosphere	0	0.98872	(Unknown)		(Unknown)
Heat, waste	1.28		megajoule		air::non-urban air or from high stacks	biosphere	0	1.28	(Unknown)		(Unknown)
Hydrogen sulfide	9.8e-06		kilogram		air::non-urban air or from high stacks	biosphere	0	9.8e-06	(Unknown)		(Unknown)
Methane, non-fossil	0.00442		kilogram		air::non-urban air or from high stacks	biosphere	0	0.00442	(Unknown)		(Unknown)
Sulfur dioxide	6.599e-06		kilogram		air::urban air close to ground	biosphere	0	6.599e-06	(Unknown)		(Unknown)
biogas purification to biomethane by membrane technique	1	RoW	cubic meter		Materials/fuels	production		1	(Unknown)	100	(Unknown)
market for activated carbon, granular	0.00214	GLO	kilogram		Materials/fuels	technosphere	0	0.00214	(Unknown)		(Unknown)
treatment of biowaste by anaerobic digestion	0.94078	RoW	cubic meter		Waste to treatment	technosphere	0	0.94078	(Unknown)		(Unknown)
treatment of sewage sludge by anaerobic digestion	0.02622	RoW	cubic meter	biogas	Waste to treatment	technosphere	0	0.02622	(Unknown)		(Unknown)
anaerobic digestion of manure	0.57526	RoW	cubic meter		Materials/fuels	technosphere	0	0.57526	(Unknown)		(Unknown)
market for chemical factory, organics	5.4e-11	GLO	unit		Materials/fuels	technosphere	0	5.4e-11	(Unknown)		(Unknown)
market for electricity, low voltage	0.0059982	AU	kilowatt hour		Materials/fuels	technosphere	0	0.0059982	(Unknown)		(Unknown)
market for electricity, low voltage	0.0010961	NZ	kilowatt hour		Materials/fuels	technosphere	0	0.0010961	(Unknown)		(Unknown)
market for electricity, low voltage	0.024226	RU	kilowatt hour		Materials/fuels	technosphere	0	0.024226	(Unknown)		(Unknown)
market group for electricity, low voltage	0.086895	Europe without Switzerland	kilowatt hour		Materials/fuels	technosphere	0	0.086895	(Unknown)		(Unknown)
market group for electricity, low voltage	0.017759	RAF	kilowatt hour		Materials/fuels	technosphere	0	0.017759	(Unknown)		(Unknown)
market group for electricity, low voltage	0.26907	RAS	kilowatt hour		Materials/fuels	technosphere	0	0.26907	(Unknown)		(Unknown)
market group for electricity, low voltage	0.043446	RLA	kilowatt hour		Materials/fuels	technosphere	0	0.043446	(Unknown)		(Unknown)
market group for electricity, low voltage	0.12601	RNA	kilowatt hour		Materials/fuels	technosphere	0	0.12601	(Unknown)		(Unknown)
market for lubricating oil	0.000114	RoW	kilogram		Materials/fuels	technosphere	0	0.000114	(Unknown)		(Unknown)
market for steel, chromium steel 18/8	0.000101	GLO	kilogram		Materials/fuels	technosphere	0	0.000101	(Unknown)		(Unknown)
Activity	biogas purification to biomethane by pressure swing adsorption
code	9b50d7a965208658e84ff557cc1c719e20201019367
filename	biomethane_heat.CSV
location	RoW
production amount	1
reference product	biogas purification to biomethane by pressure swing adsorption
simapro name	biogas purification to biomethane by pressure swing adsorption/RoW
type	process
unit	cubic meter
Exchanges
name	amount	location	unit	reference product	categories	type	uncertainty type	loc	scale	allocation	comment
Carbon dioxide, non-fossil	0.97457		kilogram		air::non-urban air or from high stacks	biosphere	0	0.97457	(Unknown)		(Unknown)
Heat, waste	1.28		megajoule		air::non-urban air or from high stacks	biosphere	0	1.28	(Unknown)		(Unknown)
Hydrogen sulfide	6.7e-06		kilogram		air::non-urban air or from high stacks	biosphere	0	6.7e-06	(Unknown)		(Unknown)
Methane, non-fossil	0.0086		kilogram		air::non-urban air or from high stacks	biosphere	0	0.0086	(Unknown)		(Unknown)
Sulfur dioxide	6.599e-06		kilogram		air::non-urban air or from high stacks	biosphere	0	6.599e-06	(Unknown)		(Unknown)
biogas purification to biomethane by pressure swing adsorption	1	RoW	cubic meter		Materials/fuels	production		1	(Unknown)	100	(Unknown)
anaerobic digestion of manure	0.02611	RoW	cubic meter		Materials/fuels	technosphere	0	0.02611	(Unknown)		(Unknown)
treatment of biowaste by anaerobic digestion	0.57285	RoW	cubic meter		Waste to treatment	technosphere	0	0.57285	(Unknown)		(Unknown)
treatment of sewage sludge by anaerobic digestion	0.93683	RoW	cubic meter	biogas	Waste to treatment	technosphere	0	0.93683	(Unknown)		(Unknown)
market for charcoal	0.000208	GLO	kilogram		Materials/fuels	technosphere	0	0.000208	(Unknown)		(Unknown)
chemical factory construction, organics	5.4e-11	RER	unit		Materials/fuels	technosphere	0	5.4e-11	(Unknown)		(Unknown)
market for electricity, low voltage	0.0019381	AU	kilowatt hour		Materials/fuels	technosphere	0	0.0019381	(Unknown)		(Unknown)
market for electricity, low voltage	0.00035417	NZ	kilowatt hour		Materials/fuels	technosphere	0	0.00035417	(Unknown)		(Unknown)
market for electricity, low voltage	0.0078278	RU	kilowatt hour		Materials/fuels	technosphere	0	0.0078278	(Unknown)		(Unknown)
market group for electricity, low voltage	0.028077	Europe without Switzerland	kilowatt hour		Materials/fuels	technosphere	0	0.028077	(Unknown)		(Unknown)
market group for electricity, low voltage	0.0057383	RAF	kilowatt hour		Materials/fuels	technosphere	0	0.0057383	(Unknown)		(Unknown)
market group for electricity, low voltage	0.086939	RAS	kilowatt hour		Materials/fuels	technosphere	0	0.086939	(Unknown)		(Unknown)
market group for electricity, low voltage	0.014038	RLA	kilowatt hour		Materials/fuels	technosphere	0	0.014038	(Unknown)		(Unknown)
market group for electricity, low voltage	0.040717	RNA	kilowatt hour		Materials/fuels	technosphere	0	0.040717	(Unknown)		(Unknown)
market for lubricating oil	0.00015	RoW	kilogram		Materials/fuels	technosphere	0	0.00015	(Unknown)		(Unknown)
market for potassium hydroxide	3.98e-06	GLO	kilogram		Materials/fuels	technosphere	0	3.98e-06	(Unknown)		(Unknown)
Activity	biomethane production, high pressure from synthetic gas, wood, fixed bed technology
code	9b50d7a965208658e84ff557cc1c719e20201019123
filename	biomethane_heat.CSV
location	RoW
production amount	1
reference product	biomethane production, high pressure from synthetic gas, wood, fixed bed technology
simapro name	biomethane production, high pressure from synthetic gas, wood, fixed bed technology/RoW
type	process
unit	cubic meter
Exchanges
name	amount	location	unit	reference product	categories	type	uncertainty type	loc	scale	allocation	comment
Acetaldehyde	7.66e-09		kilogram		air::urban air close to ground	biosphere	0	7.66e-09	(Unknown)		(Unknown)
Acetic acid	1.15e-06		kilogram		air::urban air close to ground	biosphere	0	1.15e-06	(Unknown)		(Unknown)
Benzene	3.07e-06		kilogram		air::urban air close to ground	biosphere	0	3.07e-06	(Unknown)		(Unknown)
Benzo(a)pyrene	7.66e-11		kilogram		air::urban air close to ground	biosphere	0	7.66e-11	(Unknown)		(Unknown)
Butane	5.36e-06		kilogram		air::urban air close to ground	biosphere	0	5.36e-06	(Unknown)		(Unknown)
Carbon dioxide, non-fossil	5.092		kilogram		air::urban air close to ground	biosphere	0	5.092	(Unknown)		(Unknown)
Carbon monoxide, non-fossil	0.00357		kilogram		air::urban air close to ground	biosphere	0	0.00357	(Unknown)		(Unknown)
Dinitrogen monoxide	3.832e-06		kilogram		air::urban air close to ground	biosphere	0	3.832e-06	(Unknown)		(Unknown)
Formaldehyde	7.66e-07		kilogram		air::urban air close to ground	biosphere	0	7.66e-07	(Unknown)		(Unknown)
Hydrocarbons, aliphatic, alkanes, unspecified	7.66e-05		kilogram		air::urban air close to ground	biosphere	0	7.66e-05	(Unknown)		(Unknown)
Hydrocarbons, aliphatic, unsaturated	0.000261		kilogram		air::urban air close to ground	biosphere	0	0.000261	(Unknown)		(Unknown)
Mercury	2.299e-10		kilogram		air::urban air close to ground	biosphere	0	2.299e-10	(Unknown)		(Unknown)
Methane, non-fossil	1.53e-05		kilogram		air::urban air close to ground	biosphere	0	1.53e-05	(Unknown)		(Unknown)
Nitrogen oxides	0.00217		kilogram		air::urban air close to ground	biosphere	0	0.00217	(Unknown)		(Unknown)
NMVOC, non-methane volatile organic compounds, unspecified origin	5.135e-05		kilogram		air::urban air close to ground	biosphere	0	5.135e-05	(Unknown)		(Unknown)
PAH, polycyclic aromatic hydrocarbons	1.003e-06		kilogram		air::urban air close to ground	biosphere	0	1.003e-06	(Unknown)		(Unknown)
Particulates, < 2.5 um	5.68e-05		kilogram		air::urban air close to ground	biosphere	0	5.68e-05	(Unknown)		(Unknown)
Pentane	9.196e-06		kilogram		air::urban air close to ground	biosphere	0	9.196e-06	(Unknown)		(Unknown)
Propane	1.533e-06		kilogram		air::urban air close to ground	biosphere	0	1.533e-06	(Unknown)		(Unknown)
Propionic acid	1.533e-07		kilogram		air::urban air close to ground	biosphere	0	1.533e-07	(Unknown)		(Unknown)
Sulfur dioxide	4.215e-06		kilogram		air::urban air close to ground	biosphere	0	4.215e-06	(Unknown)		(Unknown)
Toluene	1.533e-06		kilogram		air::urban air close to ground	biosphere	0	1.533e-06	(Unknown)		(Unknown)
biomethane production, high pressure from synthetic gas, wood, fixed bed technology	1	RoW	cubic meter		Materials/fuels	production		1	(Unknown)	100	(Unknown)
market for aluminium oxide, non-metallurgical	4.2942e-10	IAI Area, EU27 & EFTA	kilogram		Materials/fuels	technosphere	0	4.2942e-10	(Unknown)		(Unknown)
market for charcoal	0.019805	GLO	kilogram		Materials/fuels	technosphere	0	0.019805	(Unknown)		(Unknown)
market for electricity, low voltage	8.812e-05	AU	kilowatt hour		Materials/fuels	technosphere	0	8.812e-05	(Unknown)		(Unknown)
market for electricity, low voltage	1.6103e-05	NZ	kilowatt hour		Materials/fuels	technosphere	0	1.6103e-05	(Unknown)		(Unknown)
market for electricity, low voltage	0.00035591	RU	kilowatt hour		Materials/fuels	technosphere	0	0.00035591	(Unknown)		(Unknown)
market group for electricity, low voltage	0.0012766	Europe without Switzerland	kilowatt hour		Materials/fuels	technosphere	0	0.0012766	(Unknown)		(Unknown)
market group for electricity, low voltage	0.0002609	RAF	kilowatt hour		Materials/fuels	technosphere	0	0.0002609	(Unknown)		(Unknown)
market group for electricity, low voltage	0.0039529	RAS	kilowatt hour		Materials/fuels	technosphere	0	0.0039529	(Unknown)		(Unknown)
market group for electricity, low voltage	0.00063826	RLA	kilowatt hour		Materials/fuels	technosphere	0	0.00063826	(Unknown)		(Unknown)
market group for electricity, low voltage	0.0018513	RNA	kilowatt hour		Materials/fuels	technosphere	0	0.0018513	(Unknown)		(Unknown)
market for electricity, medium voltage	0.008556	AU	kilowatt hour		Materials/fuels	technosphere	0	0.008556	(Unknown)		(Unknown)
market for electricity, medium voltage	0.0016307	NZ	kilowatt hour		Materials/fuels	technosphere	0	0.0016307	(Unknown)		(Unknown)
market for electricity, medium voltage	0.036754	RU	kilowatt hour		Materials/fuels	technosphere	0	0.036754	(Unknown)		(Unknown)
market group for electricity, medium voltage	0.12495	Europe without Switzerland	kilowatt hour		Materials/fuels	technosphere	0	0.12495	(Unknown)		(Unknown)
market group for electricity, medium voltage	0.027324	RAF	kilowatt hour		Materials/fuels	technosphere	0	0.027324	(Unknown)		(Unknown)
market group for electricity, medium voltage	0.39611	RAS	kilowatt hour		Materials/fuels	technosphere	0	0.39611	(Unknown)		(Unknown)
market group for electricity, medium voltage	0.05556	RLA	kilowatt hour		Materials/fuels	technosphere	0	0.05556	(Unknown)		(Unknown)
market group for electricity, medium voltage	0.18501	RNA	kilowatt hour		Materials/fuels	technosphere	0	0.18501	(Unknown)		(Unknown)
market for heat, central or small-scale, other than natural gas	8.305e-06	Europe without Switzerland	megajoule		Materials/fuels	technosphere	0	8.305e-06	(Unknown)		(Unknown)
market for heat, central or small-scale, other than natural gas	0.00060469	RoW	megajoule		Materials/fuels	technosphere	0	0.00060469	(Unknown)		(Unknown)
market for industrial furnace, natural gas	2.1457e-08	GLO	unit		Materials/fuels	technosphere	0	2.1457e-08	(Unknown)		(Unknown)
market for inert waste	-0.019625	Europe without Switzerland	kilogram		Materials/fuels	technosphere	0	-0.019625	(Unknown)		(Unknown)
market for inert waste	-0.069175	RoW	kilogram		Materials/fuels	technosphere	0	-0.069175	(Unknown)		(Unknown)
market for nickel, 99.5%	4.2942e-10	GLO	kilogram		Materials/fuels	technosphere	0	4.2942e-10	(Unknown)		(Unknown)
market for sodium hydroxide, without water, in 50% solution state	0.00328	GLO	kilogram		Materials/fuels	technosphere	0	0.00328	(Unknown)		(Unknown)
market for sulfuric acid	0.013	RoW	kilogram		Materials/fuels	technosphere	0	0.013	(Unknown)		(Unknown)
market for synthetic gas factory	2.9022e-09	GLO	unit		Materials/fuels	technosphere	0	2.9022e-09	(Unknown)		(Unknown)
market for tap water	0.0053916	BR	kilogram		Materials/fuels	technosphere	0	0.0053916	(Unknown)		(Unknown)
market for tap water	0.000649	CA-QC	kilogram		Materials/fuels	technosphere	0	0.000649	(Unknown)		(Unknown)
market for tap water	0.0010726	CO	kilogram		Materials/fuels	technosphere	0	0.0010726	(Unknown)		(Unknown)
market for tap water	0.23063	Europe without Switzerland	kilogram		Materials/fuels	technosphere	0	0.23063	(Unknown)		(Unknown)
market for tap water	0.027046	IN	kilogram		Materials/fuels	technosphere	0	0.027046	(Unknown)		(Unknown)
market for tap water	0.0007036	PE	kilogram		Materials/fuels	technosphere	0	0.0007036	(Unknown)		(Unknown)
market for tap water	0.0020014	ZA	kilogram		Materials/fuels	technosphere	0	0.0020014	(Unknown)		(Unknown)
market for tap water	0.3095	RoW	kilogram		Materials/fuels	technosphere	0	0.3095	(Unknown)		(Unknown)
esterification of rape oil	0.014622	RoW	kilogram	vegetable oil methyl ester	Materials/fuels	technosphere	0	0.014622	(Unknown)		(Unknown)
market for waste mineral oil	-0.0040411	Europe without Switzerland	kilogram		Materials/fuels	technosphere	0	-0.0040411	(Unknown)		(Unknown)
market for waste mineral oil	-0.010581	RoW	kilogram		Materials/fuels	technosphere	0	-0.010581	(Unknown)		(Unknown)
market for wastewater, from residence	-0.0010769	RoW	cubic meter		Materials/fuels	technosphere	0	-0.0010769	(Unknown)		(Unknown)
market for wood ash mixture, pure	-0.011734	Europe without Switzerland	kilogram		Materials/fuels	technosphere	0	-0.011734	(Unknown)		(Unknown)
market for wood ash mixture, pure	-0.024466	RoW	kilogram		Materials/fuels	technosphere	0	-0.024466	(Unknown)		(Unknown)
market for wood chips, dry, measured as dry mass	0.8412	RoW	kilogram		Materials/fuels	technosphere	0	0.8412	(Unknown)		(Unknown)
market for wood chips, wet, measured as dry mass	0.0066186	CA-QC	kilogram		Materials/fuels	technosphere	0	0.0066186	(Unknown)		(Unknown)
market for wood chips, wet, measured as dry mass	0.05964	Europe without Switzerland	kilogram		Materials/fuels	technosphere	0	0.05964	(Unknown)		(Unknown)
market for wood chips, wet, measured as dry mass	2.9211	RoW	kilogram		Materials/fuels	technosphere	0	2.9211	(Unknown)		(Unknown)
market for zinc	0.0018694	GLO	kilogram		Materials/fuels	technosphere	0	0.0018694	(Unknown)		(Unknown)
Activity	biomethane production, high pressure from synthetic gas, wood, fluidised technology
code	9b50d7a965208658e84ff557cc1c719e20201019135
filename	biomethane_heat.CSV
location	RoW
production amount	1
reference product	biomethane production, high pressure from synthetic gas, wood, fluidised technology
simapro name	biomethane production, high pressure from synthetic gas, wood, fluidised technology/RoW
type	process
unit	cubic meter
Exchanges
name	amount	location	unit	reference product	categories	type	uncertainty type	loc	scale	allocation	comment
Acetaldehyde	7.3648e-09		kilogram		air::urban air close to ground	biosphere	0	7.3648e-09	(Unknown)		(Unknown)
Acetic acid	1.1047e-06		kilogram		air::urban air close to ground	biosphere	0	1.1047e-06	(Unknown)		(Unknown)
Benzene	2.9459e-06		kilogram		air::urban air close to ground	biosphere	0	2.9459e-06	(Unknown)		(Unknown)
Benzo(a)pyrene	7.3648e-11		kilogram		air::urban air close to ground	biosphere	0	7.3648e-11	(Unknown)		(Unknown)
Butane	5.1553e-06		kilogram		air::urban air close to ground	biosphere	0	5.1553e-06	(Unknown)		(Unknown)
Carbon dioxide, non-fossil	4.8938		kilogram		air::urban air close to ground	biosphere	0	4.8938	(Unknown)		(Unknown)
Carbon monoxide, non-fossil	0.0034281		kilogram		air::urban air close to ground	biosphere	0	0.0034281	(Unknown)		(Unknown)
Dinitrogen monoxide	3.6824e-06		kilogram		air::urban air close to ground	biosphere	0	3.6824e-06	(Unknown)		(Unknown)
Formaldehyde	7.3648e-07		kilogram		air::urban air close to ground	biosphere	0	7.3648e-07	(Unknown)		(Unknown)
Hydrocarbons, aliphatic, alkanes, unspecified	7.3626e-05		kilogram		air::urban air close to ground	biosphere	0	7.3626e-05	(Unknown)		(Unknown)
Hydrocarbons, aliphatic, unsaturated	0.00025081		kilogram		air::urban air close to ground	biosphere	0	0.00025081	(Unknown)		(Unknown)
Mercury	2.2094e-10		kilogram		air::urban air close to ground	biosphere	0	2.2094e-10	(Unknown)		(Unknown)
Methane, non-fossil	1.473e-05		kilogram		air::urban air close to ground	biosphere	0	1.473e-05	(Unknown)		(Unknown)
Nitrogen oxides	0.0020825		kilogram		air::urban air close to ground	biosphere	0	0.0020825	(Unknown)		(Unknown)
NMVOC, non-methane volatile organic compounds, unspecified origin	4.9354e-05		kilogram		air::urban air close to ground	biosphere	0	4.9354e-05	(Unknown)		(Unknown)
PAH, polycyclic aromatic hydrocarbons	9.6363e-07		kilogram		air::urban air close to ground	biosphere	0	9.6363e-07	(Unknown)		(Unknown)
Particulates, < 2.5 um	5.4583e-05		kilogram		air::urban air close to ground	biosphere	0	5.4583e-05	(Unknown)		(Unknown)
Pentane	8.8377e-06		kilogram		air::urban air close to ground	biosphere	0	8.8377e-06	(Unknown)		(Unknown)
Propane	1.473e-06		kilogram		air::urban air close to ground	biosphere	0	1.473e-06	(Unknown)		(Unknown)
Propionic acid	1.473e-07		kilogram		air::urban air close to ground	biosphere	0	1.473e-07	(Unknown)		(Unknown)
Sulfur dioxide	4.0506e-06		kilogram		air::urban air close to ground	biosphere	0	4.0506e-06	(Unknown)		(Unknown)
Toluene	1.473e-06		kilogram		air::urban air close to ground	biosphere	0	1.473e-06	(Unknown)		(Unknown)
biomethane production, high pressure from synthetic gas, wood, fluidised technology	1	RoW	cubic meter		Materials/fuels	production		1	(Unknown)	100	(Unknown)
market for aluminium oxide, non-metallurgical	4.2942e-10	IAI Area, EU27 & EFTA	kilogram		Materials/fuels	technosphere	0	4.2942e-10	(Unknown)		(Unknown)
market for charcoal	0.019805	GLO	kilogram		Materials/fuels	technosphere	0	0.019805	(Unknown)		(Unknown)
market for dolomite	0.0396	RoW	kilogram		Materials/fuels	technosphere	0	0.0396	(Unknown)		(Unknown)
market for electricity, low voltage	8.5352e-05	AU	kilowatt hour		Materials/fuels	technosphere	0	8.5352e-05	(Unknown)		(Unknown)
market for electricity, low voltage	1.5597e-05	NZ	kilowatt hour		Materials/fuels	technosphere	0	1.5597e-05	(Unknown)		(Unknown)
market for electricity, low voltage	0.00034473	RU	kilowatt hour		Materials/fuels	technosphere	0	0.00034473	(Unknown)		(Unknown)
market group for electricity, low voltage	0.0012365	Europe without Switzerland	kilowatt hour		Materials/fuels	technosphere	0	0.0012365	(Unknown)		(Unknown)
market group for electricity, low voltage	0.00025271	RAF	kilowatt hour		Materials/fuels	technosphere	0	0.00025271	(Unknown)		(Unknown)
market group for electricity, low voltage	0.0038287	RAS	kilowatt hour		Materials/fuels	technosphere	0	0.0038287	(Unknown)		(Unknown)
market group for electricity, low voltage	0.00061822	RLA	kilowatt hour		Materials/fuels	technosphere	0	0.00061822	(Unknown)		(Unknown)
market group for electricity, low voltage	0.0017931	RNA	kilowatt hour		Materials/fuels	technosphere	0	0.0017931	(Unknown)		(Unknown)
market for electricity, medium voltage	0.0084833	AU	kilowatt hour		Materials/fuels	technosphere	0	0.0084833	(Unknown)		(Unknown)
market for electricity, medium voltage	0.0016168	NZ	kilowatt hour		Materials/fuels	technosphere	0	0.0016168	(Unknown)		(Unknown)
market for electricity, medium voltage	0.036442	RU	kilowatt hour		Materials/fuels	technosphere	0	0.036442	(Unknown)		(Unknown)
market group for electricity, medium voltage	0.12389	Europe without Switzerland	kilowatt hour		Materials/fuels	technosphere	0	0.12389	(Unknown)		(Unknown)
market group for electricity, medium voltage	0.027092	RAF	kilowatt hour		Materials/fuels	technosphere	0	0.027092	(Unknown)		(Unknown)
market group for electricity, medium voltage	0.39274	RAS	kilowatt hour		Materials/fuels	technosphere	0	0.39274	(Unknown)		(Unknown)
market group for electricity, medium voltage	0.055088	RLA	kilowatt hour		Materials/fuels	technosphere	0	0.055088	(Unknown)		(Unknown)
market group for electricity, medium voltage	0.18344	RNA	kilowatt hour		Materials/fuels	technosphere	0	0.18344	(Unknown)		(Unknown)
market for heat, central or small-scale, other than natural gas	8.305e-06	Europe without Switzerland	megajoule		Materials/fuels	technosphere	0	8.305e-06	(Unknown)		(Unknown)
market for heat, central or small-scale, other than natural gas	0.00060469	RoW	megajoule		Materials/fuels	technosphere	0	0.00060469	(Unknown)		(Unknown)
market for industrial furnace, natural gas	2.0621e-08	GLO	unit		Materials/fuels	technosphere	0	2.0621e-08	(Unknown)		(Unknown)
market for inert waste	-0.039559	Europe without Switzerland	kilogram		Materials/fuels	technosphere	0	-0.039559	(Unknown)		(Unknown)
market for inert waste	-0.13944	RoW	kilogram		Materials/fuels	technosphere	0	-0.13944	(Unknown)		(Unknown)
market for nickel, 99.5%	4.2942e-10	GLO	kilogram		Materials/fuels	technosphere	0	4.2942e-10	(Unknown)		(Unknown)
market for silica sand	0.0495	GLO	kilogram		Materials/fuels	technosphere	0	0.0495	(Unknown)		(Unknown)
market for sodium hydroxide, without water, in 50% solution state	0.00323	GLO	kilogram		Materials/fuels	technosphere	0	0.00323	(Unknown)		(Unknown)
market for sulfuric acid	0.0128	RoW	kilogram		Materials/fuels	technosphere	0	0.0128	(Unknown)		(Unknown)
market for synthetic gas factory	2.9022e-09	GLO	unit		Materials/fuels	technosphere	0	2.9022e-09	(Unknown)		(Unknown)
market for tap water	0.0052234	BR	kilogram		Materials/fuels	technosphere	0	0.0052234	(Unknown)		(Unknown)
market for tap water	0.00062875	CA-QC	kilogram		Materials/fuels	technosphere	0	0.00062875	(Unknown)		(Unknown)
market for tap water	0.0010391	CO	kilogram		Materials/fuels	technosphere	0	0.0010391	(Unknown)		(Unknown)
market for tap water	0.22344	Europe without Switzerland	kilogram		Materials/fuels	technosphere	0	0.22344	(Unknown)		(Unknown)
market for tap water	0.026203	IN	kilogram		Materials/fuels	technosphere	0	0.026203	(Unknown)		(Unknown)
market for tap water	0.00068165	PE	kilogram		Materials/fuels	technosphere	0	0.00068165	(Unknown)		(Unknown)
market for tap water	0.0019389	ZA	kilogram		Materials/fuels	technosphere	0	0.0019389	(Unknown)		(Unknown)
market for tap water	0.29985	RoW	kilogram		Materials/fuels	technosphere	0	0.29985	(Unknown)		(Unknown)
esterification of rape oil	0.014622	RoW	kilogram	vegetable oil methyl ester	Materials/fuels	technosphere	0	0.014622	(Unknown)		(Unknown)
market for waste mineral oil	-0.0040411	Europe without Switzerland	kilogram		Materials/fuels	technosphere	0	-0.0040411	(Unknown)		(Unknown)
market for waste mineral oil	-0.010581	RoW	kilogram		Materials/fuels	technosphere	0	-0.010581	(Unknown)		(Unknown)
market for waste zeolite	-0.00812	RoW	kilogram		Materials/fuels	technosphere	0	-0.00812	(Unknown)		(Unknown)
market for wastewater, from residence	-0.0010769	RoW	cubic meter		Materials/fuels	technosphere	0	-0.0010769	(Unknown)		(Unknown)
market for wood ash mixture, pure	-0.011339	Europe without Switzerland	kilogram		Materials/fuels	technosphere	0	-0.011339	(Unknown)		(Unknown)
market for wood ash mixture, pure	-0.023643	RoW	kilogram		Materials/fuels	technosphere	0	-0.023643	(Unknown)		(Unknown)
market for wood chips, dry, measured as dry mass	0.814	RoW	kilogram		Materials/fuels	technosphere	0	0.814	(Unknown)		(Unknown)
market for wood chips, wet, measured as dry mass	0.0063968	CA-QC	kilogram		Materials/fuels	technosphere	0	0.0063968	(Unknown)		(Unknown)
market for wood chips, wet, measured as dry mass	0.057641	Europe without Switzerland	kilogram		Materials/fuels	technosphere	0	0.057641	(Unknown)		(Unknown)
market for wood chips, wet, measured as dry mass	2.8232	RoW	kilogram		Materials/fuels	technosphere	0	2.8232	(Unknown)		(Unknown)
market for zeolite, powder	0.00812	GLO	kilogram		Materials/fuels	technosphere	0	0.00812	(Unknown)		(Unknown)
market for zinc	0.0018694	GLO	kilogram		Materials/fuels	technosphere	0	0.0018694	(Unknown)		(Unknown)
Activity	heat production, biomethane, at boiler condensing modulating <100kW
code	2f4825a7d450e5e66257f331a514b07920201019123
filename	biomethane_heat.CSV
location	RoW
production amount	1
reference product	heat production, biomethane, at boiler condensing modulating <100kW
simapro name	heat production, biomethane, at boiler condensing modulating <100kW/RoW
type	process
unit	megajoule
Exchanges
name	amount	location	unit	reference product	categories	type	uncertainty type	loc	scale	allocation	comment
Acetaldehyde	9.8e-10		kilogram		air::urban air close to ground	biosphere	0	9.8e-10	(Unknown)		(Unknown)
Acetic acid	1.47e-07		kilogram		air::urban air close to ground	biosphere	0	1.47e-07	(Unknown)		(Unknown)
Benzene	3.92e-07		kilogram		air::urban air close to ground	biosphere	0	3.92e-07	(Unknown)		(Unknown)
Benzo(a)pyrene	9.8e-12		kilogram		air::urban air close to ground	biosphere	0	9.8e-12	(Unknown)		(Unknown)
Butane	6.86e-07		kilogram		air::urban air close to ground	biosphere	0	6.86e-07	(Unknown)		(Unknown)
Carbon dioxide, non-fossil	0.05488		kilogram		air::urban air close to ground	biosphere	0	0.05488	(Unknown)		(Unknown)
Carbon monoxide, non-fossil	5.782e-06		kilogram		air::urban air close to ground	biosphere	0	5.782e-06	(Unknown)		(Unknown)
Dinitrogen monoxide	4.9e-07		kilogram		air::urban air close to ground	biosphere	0	4.9e-07	(Unknown)		(Unknown)
Formaldehyde	9.8e-08		kilogram		air::urban air close to ground	biosphere	0	9.8e-08	(Unknown)		(Unknown)
Mercury	2.94e-11		kilogram		air::urban air close to ground	biosphere	0	2.94e-11	(Unknown)		(Unknown)
Methane, non-fossil	1.96e-06		kilogram		air::urban air close to ground	biosphere	0	1.96e-06	(Unknown)		(Unknown)
Nitrogen oxides	9.702e-06		kilogram		air::urban air close to ground	biosphere	0	9.702e-06	(Unknown)		(Unknown)
PAH, polycyclic aromatic hydrocarbons	9.8e-09		kilogram		air::urban air close to ground	biosphere	0	9.8e-09	(Unknown)		(Unknown)
Particulates, < 2.5 um	9.8e-08		kilogram		air::urban air close to ground	biosphere	0	9.8e-08	(Unknown)		(Unknown)
Pentane	1.176e-06		kilogram		air::urban air close to ground	biosphere	0	1.176e-06	(Unknown)		(Unknown)
Propane	1.96e-07		kilogram		air::urban air close to ground	biosphere	0	1.96e-07	(Unknown)		(Unknown)
Propionic acid	1.96e-08		kilogram		air::urban air close to ground	biosphere	0	1.96e-08	(Unknown)		(Unknown)
Sulfur dioxide	4.9e-07		kilogram		air::urban air close to ground	biosphere	0	4.9e-07	(Unknown)		(Unknown)
Toluene	1.96e-07		kilogram		air::urban air close to ground	biosphere	0	1.96e-07	(Unknown)		(Unknown)
Nitrate	1.274e-07		kilogram		water::surface water	biosphere	0	1.274e-07	(Unknown)		(Unknown)
Nitrite	2.94e-09		kilogram		water::surface water	biosphere	0	2.94e-09	(Unknown)		(Unknown)
Sulfate	4.9e-08		kilogram		water::surface water	biosphere	0	4.9e-08	(Unknown)		(Unknown)
Sulfite	4.9e-08		kilogram		water::surface water	biosphere	0	4.9e-08	(Unknown)		(Unknown)
heat production, biomethane, at boiler condensing modulating <100kW	1	RoW	megajoule		Materials/fuels	production		1	(Unknown)	100	(Unknown)
market for biomethane, high pressure	0.025128	RoW	cubic meter		Materials/fuels	technosphere	0	0.025128	(Unknown)		(Unknown)
market for electricity, low voltage	3.5266e-05	AU	kilowatt hour		Materials/fuels	technosphere	0	3.5266e-05	(Unknown)		(Unknown)
market for electricity, low voltage	6.4445e-06	NZ	kilowatt hour		Materials/fuels	technosphere	0	6.4445e-06	(Unknown)		(Unknown)
market group for electricity, low voltage	0.00010441	RAF	kilowatt hour		Materials/fuels	technosphere	0	0.00010441	(Unknown)		(Unknown)
market group for electricity, low voltage	0.001582	RAS	kilowatt hour		Materials/fuels	technosphere	0	0.001582	(Unknown)		(Unknown)
market group for electricity, low voltage	0.00025544	RLA	kilowatt hour		Materials/fuels	technosphere	0	0.00025544	(Unknown)		(Unknown)
market group for electricity, low voltage	0.00074089	RNA	kilowatt hour		Materials/fuels	technosphere	0	0.00074089	(Unknown)		(Unknown)
market for gas boiler	6.468e-07	GLO	unit		Waste to treatment	technosphere	0	6.468e-07	(Unknown)		(Unknown)
Activity	heat production, biomethane, at boiler condensing modulating <100kW
code	2f4825a7d450e5e66257f331a514b07920201019148
filename	biomethane_heat.CSV
location	Europe without Switzerland
production amount	1
reference product	heat production, biomethane, at boiler condensing modulating <100kW
simapro name	heat production, biomethane, at boiler condensing modulating <100kW/Europe without Switzerland
type	process
unit	megajoule
Exchanges
name	amount	location	unit	reference product	categories	type	uncertainty type	loc	scale	allocation	comment
Acetaldehyde	9.8e-10		kilogram		air::urban air close to ground	biosphere	0	9.8e-10	(Unknown)		(Unknown)
Acetic acid	1.47e-07		kilogram		air::urban air close to ground	biosphere	0	1.47e-07	(Unknown)		(Unknown)
Benzene	3.92e-07		kilogram		air::urban air close to ground	biosphere	0	3.92e-07	(Unknown)		(Unknown)
Benzo(a)pyrene	9.8e-12		kilogram		air::urban air close to ground	biosphere	0	9.8e-12	(Unknown)		(Unknown)
Butane	6.86e-07		kilogram		air::urban air close to ground	biosphere	0	6.86e-07	(Unknown)		(Unknown)
Carbon dioxide, non-fossil	0.05488		kilogram		air::urban air close to ground	biosphere	0	0.05488	(Unknown)		(Unknown)
Carbon monoxide, non-fossil	5.782e-06		kilogram		air::urban air close to ground	biosphere	0	5.782e-06	(Unknown)		(Unknown)
Dinitrogen monoxide	4.9e-07		kilogram		air::urban air close to ground	biosphere	0	4.9e-07	(Unknown)		(Unknown)
Formaldehyde	9.8e-08		kilogram		air::urban air close to ground	biosphere	0	9.8e-08	(Unknown)		(Unknown)
Mercury	2.94e-11		kilogram		air::urban air close to ground	biosphere	0	2.94e-11	(Unknown)		(Unknown)
Methane, non-fossil	1.96e-06		kilogram		air::urban air close to ground	biosphere	0	1.96e-06	(Unknown)		(Unknown)
Nitrogen oxides	9.702e-06		kilogram		air::urban air close to ground	biosphere	0	9.702e-06	(Unknown)		(Unknown)
PAH, polycyclic aromatic hydrocarbons	9.8e-09		kilogram		air::urban air close to ground	biosphere	0	9.8e-09	(Unknown)		(Unknown)
Particulates, < 2.5 um	9.8e-08		kilogram		air::urban air close to ground	biosphere	0	9.8e-08	(Unknown)		(Unknown)
Pentane	1.176e-06		kilogram		air::urban air close to ground	biosphere	0	1.176e-06	(Unknown)		(Unknown)
Propane	1.96e-07		kilogram		air::urban air close to ground	biosphere	0	1.96e-07	(Unknown)		(Unknown)
Propionic acid	1.96e-08		kilogram		air::urban air close to ground	biosphere	0	1.96e-08	(Unknown)		(Unknown)
Sulfur dioxide	4.9e-07		kilogram		air::urban air close to ground	biosphere	0	4.9e-07	(Unknown)		(Unknown)
Toluene	1.96e-07		kilogram		air::urban air close to ground	biosphere	0	1.96e-07	(Unknown)		(Unknown)
Nitrate	1.274e-07		kilogram		water::surface water	biosphere	0	1.274e-07	(Unknown)		(Unknown)
Nitrite	2.94e-09		kilogram		water::surface water	biosphere	0	2.94e-09	(Unknown)		(Unknown)
Sulfate	4.9e-08		kilogram		water::surface water	biosphere	0	4.9e-08	(Unknown)		(Unknown)
Sulfite	4.9e-08		kilogram		water::surface water	biosphere	0	4.9e-08	(Unknown)		(Unknown)
heat production, biomethane, at boiler condensing modulating <100kW	1	Europe without Switzerland	megajoule		Materials/fuels	production		1	(Unknown)	100	(Unknown)
market for biomethane, high pressure	0.025128	RoW	cubic meter		Materials/fuels	technosphere	0	0.025128	(Unknown)		(Unknown)
market group for electricity, low voltage	0.0027244	Europe without Switzerland	kilowatt hour		Materials/fuels	technosphere	0	0.0027244	(Unknown)		(Unknown)
market for gas boiler	6.468e-07	GLO	unit		Waste to treatment	technosphere	0	6.468e-07	(Unknown)		(Unknown)
Activity	market for heat, central or small-scale, biomethane
code	2f4825a7d450e5e66257f331a514b0792020101912346
filename	biomethane_heat.CSV
location	Europe without Switzerland
production amount	1
reference product	market for heat, central or small-scale, biomethane
simapro name	market for heat, central or small-scale, biomethane/Europe without Switzerland
type	process
unit	megajoule
Exchanges
name	amount	location	unit	reference product	categories	type	uncertainty type	loc	scale	allocation	comment
market for heat, central or small-scale, biomethane	1	Europe without Switzerland	megajoule		Materials/fuels	production		1	(Unknown)	100	(Unknown)
heat production, biomethane, at boiler condensing modulating <100kW	1	Europe without Switzerland	megajoule		Materials/fuels	technosphere	0	1	(Unknown)		(Unknown)
Activity	market for heat, central or small-scale, biomethane
code	2f4825a7d450e5e66257f331a514b0792020101912347
filename	biomethane_heat.CSV
location	RoW
production amount	1
reference product	market for heat, central or small-scale, biomethane
simapro name	market for heat, central or small-scale, biomethane/RoW
type	process
unit	megajoule
Exchanges
name	amount	location	unit	reference product	categories	type	uncertainty type	loc	scale	allocation	comment
market for heat, central or small-scale, biomethane	1	RoW	megajoule		Materials/fuels	production		1	(Unknown)	100	(Unknown)
heat production, biomethane, at boiler condensing modulating <100kW	1	RoW	megajoule		Materials/fuels	technosphere	0	1	(Unknown)		(Unknown)
Activity	market for biomethane, high pressure
code	b3e5d8e2eff5fa5bfa2ab6ff8b91776320201019123
filename	biomethane_heat.CSV
location	RoW
production amount	1
reference product	market for biomethane, high pressure
simapro name	market for biomethane, high pressure/RoW
type	process
unit	cubic meter
Exchanges
name	amount	location	unit	reference product	categories	type	uncertainty type	loc	scale	allocation	comment
Carbon dioxide, non-fossil	5.2171e-06		kilogram		air	biosphere	0	5.2171e-06	(Unknown)		(Unknown)
Hydrogen sulfide	5.9718e-10		kilogram		air	biosphere	0	5.9718e-10	(Unknown)		(Unknown)
Methane, non-fossil	0.00018314		kilogram		air	biosphere	0	0.00018314	(Unknown)		(Unknown)
market for biomethane, high pressure	1	RoW	cubic meter		Materials/fuels	production		1	(Unknown)	100	(Unknown)
biomethane production, high pressure from synthetic gas, wood, fixed bed technology	8.0067e-05	RoW	cubic meter		Materials/fuels	technosphere	0	8.0067e-05	(Unknown)		(Unknown)
biomethane production, high pressure from synthetic gas, wood, fluidised technology	0.013466	RoW	cubic meter		Materials/fuels	technosphere	0	0.013466	(Unknown)		(Unknown)
biogas purification to biomethane by amino washing	0.57051	RoW	cubic meter		Materials/fuels	technosphere	0	0.57051	(Unknown)		(Unknown)
biogas purification to biomethane by membrane technique	0.26137	RoW	cubic meter		Materials/fuels	technosphere	0	0.26137	(Unknown)		(Unknown)
biogas purification to biomethane by pressure swing adsorption	0.15457	RoW	cubic meter		Materials/fuels	technosphere	0	0.15457	(Unknown)		(Unknown)
market for electricity, medium voltage	2.8901e-05	AU	kilowatt hour		Materials/fuels	technosphere	0	2.8901e-05	(Unknown)		(Unknown)
market for electricity, medium voltage	5.5083e-06	NZ	kilowatt hour		Materials/fuels	technosphere	0	5.5083e-06	(Unknown)		(Unknown)
market for electricity, medium voltage	0.00012415	RU	kilowatt hour		Materials/fuels	technosphere	0	0.00012415	(Unknown)		(Unknown)
market group for electricity, medium voltage	0.00042208	Europe without Switzerland	kilowatt hour		Materials/fuels	technosphere	0	0.00042208	(Unknown)		(Unknown)
market group for electricity, medium voltage	9.2298e-05	RAF	kilowatt hour		Materials/fuels	technosphere	0	9.2298e-05	(Unknown)		(Unknown)
market group for electricity, medium voltage	0.001338	RAS	kilowatt hour		Materials/fuels	technosphere	0	0.001338	(Unknown)		(Unknown)
market group for electricity, medium voltage	0.00018768	RLA	kilowatt hour		Materials/fuels	technosphere	0	0.00018768	(Unknown)		(Unknown)
market group for electricity, medium voltage	0.00062496	RNA	kilowatt hour		Materials/fuels	technosphere	0	0.00062496	(Unknown)		(Unknown)
market for heat, central or small-scale, biomethane	0.020103	Europe without Switzerland	megajoule		Materials/fuels	technosphere	0	0.020103	(Unknown)		(Unknown)
market for heat, central or small-scale, biomethane	0.04177	RoW	megajoule		Materials/fuels	technosphere	0	0.04177	(Unknown)		(Unknown)
pipeline construction, natural gas, high pressure distribution network	3.4944e-08	CH	kilometer		Materials/fuels	technosphere	0	3.4944e-08	(Unknown)		(Unknown)
